# Supplementary material for: Quantification of Hepatic Vascular and Parenchymal Regeneration in Mice
Source: PLoS One. 2016 Aug 5;11(8):e0160581. doi: 10.1371/journal.pone.0160581 (PMC4975469; doi:10.1371/journal.pone.0160581)
Supplement: S1 Dataset — Vascular trees are stored in text format, can thus be read using any text editor or imported in spreadsheets, and viewed interactively in 3D using the viewer tool from [35]. (ZIP) [file pone.0160581.s001.zip]

Archive with 150 entries (115 files):
- regenerationQuantificationVascularTrees/
- regenerationQuantificationVascularTrees/HV-AfterSurgicalResection/
- regenerationQuantificationVascularTrees/HV-AfterSurgicalResection/HVM-011-HV3.tree
- __MACOSX/
- __MACOSX/regenerationQuantificationVascularTrees/
- __MACOSX/regenerationQuantificationVascularTrees/HV-AfterSurgicalResection/
- __MACOSX/regenerationQuantificationVascularTrees/HV-AfterSurgicalResection/._HVM-011-HV3.tree
- regenerationQuantificationVascularTrees/HV-AfterSurgicalResection/HVM-012-HV3.tree
- __MACOSX/regenerationQuantificationVascularTrees/HV-AfterSurgicalResection/._HVM-012-HV3.tree
- regenerationQuantificationVascularTrees/HV-AfterSurgicalResection/HVM-015-HV2.tree
- __MACOSX/regenerationQuantificationVascularTrees/HV-AfterSurgicalResection/._HVM-015-HV2.tree
- __MACOSX/regenerationQuantificationVascularTrees/._HV-AfterSurgicalResection
- regenerationQuantificationVascularTrees/HV-AfterSurgicalResection-RIL/
- regenerationQuantificationVascularTrees/HV-AfterSurgicalResection-RIL/HVM-011-RIL_HV5.tree
- __MACOSX/regenerationQuantificationVascularTrees/HV-AfterSurgicalResection-RIL/
- __MACOSX/regenerationQuantificationVascularTrees/HV-AfterSurgicalResection-RIL/._HVM-011-RIL_HV5.tree
- regenerationQuantificationVascularTrees/HV-AfterSurgicalResection-RIL/HVM-012-RIL_HV5.tree
- __MACOSX/regenerationQuantificationVascularTrees/HV-AfterSurgicalResection-RIL/._HVM-012-RIL_HV5.tree
- regenerationQuantificationVascularTrees/HV-AfterSurgicalResection-RIL/HVM-015-RIL_HV4.tree
- __MACOSX/regenerationQuantificationVascularTrees/HV-AfterSurgicalResection-RIL/._HVM-015-RIL_HV4.tree
- __MACOSX/regenerationQuantificationVascularTrees/._HV-AfterSurgicalResection-RIL
- regenerationQuantificationVascularTrees/HV-Normal/
- regenerationQuantificationVascularTrees/HV-Normal/HVM-021_HV3.tree
- __MACOSX/regenerationQuantificationVascularTrees/HV-Normal/
- __MACOSX/regenerationQuantificationVascularTrees/HV-Normal/._HVM-021_HV3.tree
- regenerationQuantificationVascularTrees/HV-Normal/HVM-022_HV1.tree
- __MACOSX/regenerationQuantificationVascularTrees/HV-Normal/._HVM-022_HV1.tree
- regenerationQuantificationVascularTrees/HV-Normal/HVM-028_HV3.tree
- __MACOSX/regenerationQuantificationVascularTrees/HV-Normal/._HVM-028_HV3.tree
- __MACOSX/regenerationQuantificationVascularTrees/._HV-Normal
- regenerationQuantificationVascularTrees/HV-Normal-RIL/
- regenerationQuantificationVascularTrees/HV-Normal-RIL/HVM-021-RIL_HV5.tree
- __MACOSX/regenerationQuantificationVascularTrees/HV-Normal-RIL/
- __MACOSX/regenerationQuantificationVascularTrees/HV-Normal-RIL/._HVM-021-RIL_HV5.tree
- regenerationQuantificationVascularTrees/HV-Normal-RIL/HVM-022-RIL_HV4.tree
- __MACOSX/regenerationQuantificationVascularTrees/HV-Normal-RIL/._HVM-022-RIL_HV4.tree
- regenerationQuantificationVascularTrees/HV-Normal-RIL/HVM-028-RIL_HV5.tree
- __MACOSX/regenerationQuantificationVascularTrees/HV-Normal-RIL/._HVM-028-RIL_HV5.tree
- __MACOSX/regenerationQuantificationVascularTrees/._HV-Normal-RIL
- regenerationQuantificationVascularTrees/HV-POD02/
- regenerationQuantificationVascularTrees/HV-POD02/HVM-002-HV6.tree
- __MACOSX/regenerationQuantificationVascularTrees/HV-POD02/
- __MACOSX/regenerationQuantificationVascularTrees/HV-POD02/._HVM-002-HV6.tree
- regenerationQuantificationVascularTrees/HV-POD02/HVM-003-HV4.tree
- __MACOSX/regenerationQuantificationVascularTrees/HV-POD02/._HVM-003-HV4.tree
- regenerationQuantificationVascularTrees/HV-POD02/HVM-013-HV4.tree
- __MACOSX/regenerationQuantificationVascularTrees/HV-POD02/._HVM-013-HV4.tree
- __MACOSX/regenerationQuantificationVascularTrees/._HV-POD02
- regenerationQuantificationVascularTrees/HV-POD02-RIL/
- regenerationQuantificationVascularTrees/HV-POD02-RIL/HVM-002-RIL_HV8.tree
- __MACOSX/regenerationQuantificationVascularTrees/HV-POD02-RIL/
- __MACOSX/regenerationQuantificationVascularTrees/HV-POD02-RIL/._HVM-002-RIL_HV8.tree
- regenerationQuantificationVascularTrees/HV-POD02-RIL/HVM-003-RIL_HV6.tree
- __MACOSX/regenerationQuantificationVascularTrees/HV-POD02-RIL/._HVM-003-RIL_HV6.tree
- regenerationQuantificationVascularTrees/HV-POD02-RIL/HVM-013-RIL_HV6.tree
- __MACOSX/regenerationQuantificationVascularTrees/HV-POD02-RIL/._HVM-013-RIL_HV6.tree
- __MACOSX/regenerationQuantificationVascularTrees/._HV-POD02-RIL
- regenerationQuantificationVascularTrees/HV-POD07/
- regenerationQuantificationVascularTrees/HV-POD07/HVM-008-HV2.tree
- __MACOSX/regenerationQuantificationVascularTrees/HV-POD07/
- __MACOSX/regenerationQuantificationVascularTrees/HV-POD07/._HVM-008-HV2.tree
- regenerationQuantificationVascularTrees/HV-POD07/HVM-009-HV1.tree
- __MACOSX/regenerationQuantificationVascularTrees/HV-POD07/._HVM-009-HV1.tree
- regenerationQuantificationVascularTrees/HV-POD07/HVM-010-HV1.tree
- __MACOSX/regenerationQuantificationVascularTrees/HV-POD07/._HVM-010-HV1.tree
- __MACOSX/regenerationQuantificationVascularTrees/._HV-POD07
- regenerationQuantificationVascularTrees/HV-POD07-RIL/
- regenerationQuantificationVascularTrees/HV-POD07-RIL/HVM-008-RIL_HV4.tree
- __MACOSX/regenerationQuantificationVascularTrees/HV-POD07-RIL/
- __MACOSX/regenerationQuantificationVascularTrees/HV-POD07-RIL/._HVM-008-RIL_HV4.tree
- regenerationQuantificationVascularTrees/HV-POD07-RIL/HVM-009-RIL_HV3.tree
- __MACOSX/regenerationQuantificationVascularTrees/HV-POD07-RIL/._HVM-009-RIL_HV3.tree
- regenerationQuantificationVascularTrees/HV-POD07-RIL/HVM-010-RIL_HV3.tree
- __MACOSX/regenerationQuantificationVascularTrees/HV-POD07-RIL/._HVM-010-RIL_HV3.tree
- __MACOSX/regenerationQuantificationVascularTrees/._HV-POD07-RIL
- regenerationQuantificationVascularTrees/PV-AfterSurgicalResection/
- regenerationQuantificationVascularTrees/PV-AfterSurgicalResection/PVM-009-PV3.tree
- __MACOSX/regenerationQuantificationVascularTrees/PV-AfterSurgicalResection/
- __MACOSX/regenerationQuantificationVascularTrees/PV-AfterSurgicalResection/._PVM-009-PV3.tree
- regenerationQuantificationVascularTrees/PV-AfterSurgicalResection/PVM-010-PV8.tree
- __MACOSX/regenerationQuantificationVascularTrees/PV-AfterSurgicalResection/._PVM-010-PV8.tree
- regenerationQuantificationVascularTrees/PV-AfterSurgicalResection/PVM-011-PV2.tree
- __MACOSX/regenerationQuantificationVascularTrees/PV-AfterSurgicalResection/._PVM-011-PV2.tree
- __MACOSX/regenerationQuantificationVascularTrees/._PV-AfterSurgicalResection
- regenerationQuantificationVascularTrees/PV-AfterSurgicalResection-RIL/
- regenerationQuantificationVascularTrees/PV-AfterSurgicalResection-RIL/PVM-009-RIL_PV5.tree
- __MACOSX/regenerationQuantificationVascularTrees/PV-AfterSurgicalResection-RIL/
- __MACOSX/regenerationQuantificationVascularTrees/PV-AfterSurgicalResection-RIL/._PVM-009-RIL_PV5.tree
- regenerationQuantificationVascularTrees/PV-AfterSurgicalResection-RIL/PVM-010-RIL_PV10.tree
- __MACOSX/regenerationQuantificationVascularTrees/PV-AfterSurgicalResection-RIL/._PVM-010-RIL_PV10.tree
- regenerationQuantificationVascularTrees/PV-AfterSurgicalResection-RIL/PVM-011-RIL_PV3.tree
- __MACOSX/regenerationQuantificationVascularTrees/PV-AfterSurgicalResection-RIL/._PVM-011-RIL_PV3.tree
- __MACOSX/regenerationQuantificationVascularTrees/._PV-AfterSurgicalResection-RIL
- regenerationQuantificationVascularTrees/PV-Normal/
- regenerationQuantificationVascularTrees/PV-Normal/CHI-193_PV5.tree
- __MACOSX/regenerationQuantificationVascularTrees/PV-Normal/
- __MACOSX/regenerationQuantificationVascularTrees/PV-Normal/._CHI-193_PV5.tree
- regenerationQuantificationVascularTrees/PV-Normal/PVM-019_PV4.tree
- __MACOSX/regenerationQuantificationVascularTrees/PV-Normal/._PVM-019_PV4.tree
- regenerationQuantificationVascularTrees/PV-Normal/PVM-020_PV1.tree
- __MACOSX/regenerationQuantificationVascularTrees/PV-Normal/._PVM-020_PV1.tree
- __MACOSX/regenerationQuantificationVascularTrees/._PV-Normal
- regenerationQuantificationVascularTrees/PV-Normal-RIL/
- regenerationQuantificationVascularTrees/PV-Normal-RIL/CHI-193-RIL_PV9.tree
- __MACOSX/regenerationQuantificationVascularTrees/PV-Normal-RIL/
- __MACOSX/regenerationQuantificationVascularTrees/PV-Normal-RIL/._CHI-193-RIL_PV9.tree
- regenerationQuantificationVascularTrees/PV-Normal-RIL/PVM-019-RIL-PV10.tree
- __MACOSX/regenerationQuantificationVascularTrees/PV-Normal-RIL/._PVM-019-RIL-PV10.tree
- regenerationQuantificationVascularTrees/PV-Normal-RIL/PVM-020-RIL_PV3.tree
- __MACOSX/regenerationQuantificationVascularTrees/PV-Normal-RIL/._PVM-020-RIL_PV3.tree
- __MACOSX/regenerationQuantificationVascularTrees/._PV-Normal-RIL
- regenerationQuantificationVascularTrees/PV-POD02/
- regenerationQuantificationVascularTrees/PV-POD02/PVM-006-PV7.tree
- __MACOSX/regenerationQuantificationVascularTrees/PV-POD02/
- __MACOSX/regenerationQuantificationVascularTrees/PV-POD02/._PVM-006-PV7.tree
- regenerationQuantificationVascularTrees/PV-POD02/PVM-007-PV2.tree
- __MACOSX/regenerationQuantificationVascularTrees/PV-POD02/._PVM-007-PV2.tree
- regenerationQuantificationVascularTrees/PV-POD02/PVM-012-PV5.tree
- __MACOSX/regenerationQuantificationVascularTrees/PV-POD02/._PVM-012-PV5.tree
- __MACOSX/regenerationQuantificationVascularTrees/._PV-POD02
- regenerationQuantificationVascularTrees/PV-POD02-RIL/
- regenerationQuantificationVascularTrees/PV-POD02-RIL/PVM-006-RIL_PV9.tree
- __MACOSX/regenerationQuantificationVascularTrees/PV-POD02-RIL/
- __MACOSX/regenerationQuantificationVascularTrees/PV-POD02-RIL/._PVM-006-RIL_PV9.tree
- regenerationQuantificationVascularTrees/PV-POD02-RIL/PVM-007-RIL_PV4.tree
- __MACOSX/regenerationQuantificationVascularTrees/PV-POD02-RIL/._PVM-007-RIL_PV4.tree
- regenerationQuantificationVascularTrees/PV-POD02-RIL/PVM-012-RIL_PV7.tree
- __MACOSX/regenerationQuantificationVascularTrees/PV-POD02-RIL/._PVM-012-RIL_PV7.tree
- __MACOSX/regenerationQuantificationVascularTrees/._PV-POD02-RIL
- regenerationQuantificationVascularTrees/PV-POD07/
- regenerationQuantificationVascularTrees/PV-POD07/PVM-004-PV6.tree
- __MACOSX/regenerationQuantificationVascularTrees/PV-POD07/
- __MACOSX/regenerationQuantificationVascularTrees/PV-POD07/._PVM-004-PV6.tree
- regenerationQuantificationVascularTrees/PV-POD07/PVM-013-PV1.tree
- __MACOSX/regenerationQuantificationVascularTrees/PV-POD07/._PVM-013-PV1.tree
- regenerationQuantificationVascularTrees/PV-POD07/PVM-014-PV3.tree
- __MACOSX/regenerationQuantificationVascularTrees/PV-POD07/._PVM-014-PV3.tree
- __MACOSX/regenerationQuantificationVascularTrees/._PV-POD07
- regenerationQuantificationVascularTrees/PV-POD07-RIL/
- regenerationQuantificationVascularTrees/PV-POD07-RIL/PVM-004-RIL_PV8.tree
- __MACOSX/regenerationQuantificationVascularTrees/PV-POD07-RIL/
- __MACOSX/regenerationQuantificationVascularTrees/PV-POD07-RIL/._PVM-004-RIL_PV8.tree
- regenerationQuantificationVascularTrees/PV-POD07-RIL/PVM-013-RIL_PV3.tree
- __MACOSX/regenerationQuantificationVascularTrees/PV-POD07-RIL/._PVM-013-RIL_PV3.tree
- regenerationQuantificationVascularTrees/PV-POD07-RIL/PVM-014-RIL_PV6.tree
- __MACOSX/regenerationQuantificationVascularTrees/PV-POD07-RIL/._PVM-014-RIL_PV6.tree
- __MACOSX/regenerationQuantificationVascularTrees/._PV-POD07-RIL
- regenerationQuantificationVascularTrees/vascularTreeSimpleViewer.py
- __MACOSX/regenerationQuantificationVascularTrees/._vascularTreeSimpleViewer.py
- __MACOSX/._regenerationQuantificationVascularTrees
