# Supplementary material for: Quantification of Hepatic Vascular and Parenchymal Regeneration in Mice
Source: PLoS One. 2016 Aug 5;11(8):e0160581. doi: 10.1371/journal.pone.0160581 (PMC4975469; doi:10.1371/journal.pone.0160581)
Supplement: S1 Dataset — Vascular trees are stored in text format, can thus be read using any text editor or imported in spreadsheets, and viewed interactively in 3D using the viewer tool from [35]. (ZIP) [file pone.0160581.s001.zip › regenerationQuantificationVascularTrees/HV-AfterSurgicalResection/HVM-011-HV3.tree]

# numNodes
 804
# id xCoord [mm]               yCoord [mm]               zCoord [mm]
   0 +1.43500000000000014e+01  +1.01500000000000004e+01  +1.97400000000000020e+01  
   1 +1.44900000000000020e+01  +1.02900000000000009e+01  +1.95300000000000011e+01  
   2 +2.06500000000000021e+01  +8.54000000000000092e+00  +2.38000000000000007e+01  
   3 +2.09300000000000033e+01  +8.89000000000000057e+00  +2.43599999999999994e+01  
   4 +2.05800000000000018e+01  +8.54000000000000092e+00  +2.35900000000000034e+01  
   5 +2.07900000000000027e+01  +8.25999999999999979e+00  +2.35900000000000034e+01  
   6 +2.03700000000000010e+01  +8.82000000000000028e+00  +2.32400000000000020e+01  
   7 +2.02300000000000040e+01  +9.80000000000000071e+00  +2.37300000000000040e+01  
   8 +2.02300000000000040e+01  +8.75000000000000000e+00  +2.26800000000000033e+01  
   9 +2.02300000000000040e+01  +8.67999999999999972e+00  +2.24699999999999989e+01  
  10 +2.00900000000000034e+01  +9.02999999999999936e+00  +2.26099999999999994e+01  
  11 +2.01600000000000001e+01  +8.40000000000000036e+00  +2.17699999999999996e+01  
  12 +2.05100000000000016e+01  +8.25999999999999979e+00  +2.18400000000000034e+01  
  13 +2.00199999999999996e+01  +8.33000000000000007e+00  +2.16300000000000026e+01  
  14 +2.01600000000000001e+01  +7.20999999999999996e+00  +2.14200000000000017e+01  
  15 +2.05800000000000018e+01  +6.16000000000000014e+00  +2.17699999999999996e+01  
  16 +1.97400000000000020e+01  +7.84000000000000075e+00  +2.10700000000000003e+01  
  17 +2.02300000000000040e+01  +7.14000000000000057e+00  +2.13500000000000014e+01  
  18 +2.01600000000000001e+01  +7.20999999999999996e+00  +2.12800000000000011e+01  
  19 +2.03000000000000007e+01  +6.65000000000000036e+00  +2.13500000000000014e+01  
  20 +1.98800000000000026e+01  +8.33000000000000007e+00  +2.10700000000000003e+01  
  21 +1.99500000000000028e+01  +8.40000000000000036e+00  +2.14200000000000017e+01  
  22 +2.03700000000000010e+01  +7.98000000000000043e+00  +2.07900000000000027e+01  
  23 +1.96000000000000014e+01  +8.25999999999999979e+00  +2.07199999999999989e+01  
  24 +1.91800000000000033e+01  +6.85999999999999943e+00  +2.08599999999999994e+01  
  25 +1.91800000000000033e+01  +6.79000000000000092e+00  +2.08599999999999994e+01  
  26 +1.92500000000000000e+01  +6.85999999999999943e+00  +2.06500000000000021e+01  
  27 +1.94600000000000009e+01  +8.33000000000000007e+00  +2.04400000000000013e+01  
  28 +1.96700000000000017e+01  +7.49000000000000110e+00  +2.04400000000000013e+01  
  29 +1.92500000000000000e+01  +8.47000000000000064e+00  +2.02300000000000040e+01  
  30 +1.93200000000000003e+01  +9.24000000000000021e+00  +2.14900000000000020e+01  
  31 +1.91800000000000033e+01  +8.47000000000000064e+00  +2.01600000000000001e+01  
  32 +1.93200000000000003e+01  +7.70000000000000018e+00  +2.00199999999999996e+01  
  33 +1.86200000000000010e+01  +8.67999999999999972e+00  +1.92500000000000000e+01  
  34 +1.82699999999999996e+01  +7.98000000000000043e+00  +1.96000000000000014e+01  
  35 +1.83399999999999999e+01  +7.84000000000000075e+00  +1.99500000000000028e+01  
  36 +1.80599999999999987e+01  +7.00000000000000000e+00  +2.01600000000000001e+01  
  37 +2.47800000000000011e+01  +1.02900000000000009e+01  +1.94600000000000009e+01  
  38 +2.50600000000000023e+01  +1.00099999999999998e+01  +1.95300000000000011e+01  
  39 +2.54800000000000040e+01  +1.03599999999999994e+01  +1.98100000000000023e+01  
  40 +2.47100000000000009e+01  +1.02200000000000006e+01  +1.93200000000000003e+01  
  41 +2.22600000000000016e+01  +1.24600000000000009e+01  +1.92500000000000000e+01  
  42 +2.21900000000000013e+01  +1.25300000000000011e+01  +1.91800000000000033e+01  
  43 +2.21900000000000013e+01  +1.26000000000000014e+01  +1.94600000000000009e+01  
  44 +2.24000000000000021e+01  +1.22500000000000000e+01  +1.91099999999999994e+01  
  45 +1.83399999999999999e+01  +8.89000000000000057e+00  +1.89699999999999989e+01  
  46 +2.25400000000000027e+01  +1.15500000000000007e+01  +1.91800000000000033e+01  
  47 +2.22600000000000016e+01  +1.14800000000000004e+01  +1.93900000000000006e+01  
  48 +2.32400000000000020e+01  +1.25300000000000011e+01  +1.99500000000000028e+01  
  49 +2.23300000000000018e+01  +1.15500000000000007e+01  +1.89699999999999989e+01  
  50 +2.44300000000000033e+01  +1.09900000000000020e+01  +1.91800000000000033e+01  
  51 +2.42199999999999989e+01  +1.26000000000000014e+01  +2.04400000000000013e+01  
  52 +2.47100000000000009e+01  +1.12700000000000014e+01  +1.93900000000000006e+01  
  53 +2.42900000000000027e+01  +1.07800000000000011e+01  +1.91800000000000033e+01  
  54 +2.38700000000000010e+01  +1.14800000000000004e+01  +1.97400000000000020e+01  
  55 +2.33800000000000026e+01  +9.31000000000000050e+00  +1.91800000000000033e+01  
  56 +2.34500000000000028e+01  +9.31000000000000050e+00  +1.91099999999999994e+01  
  57 +2.33800000000000026e+01  +9.31000000000000050e+00  +1.92500000000000000e+01  
  58 +2.29600000000000009e+01  +9.59000000000000163e+00  +1.90400000000000027e+01  
  59 +2.33100000000000023e+01  +1.37199999999999989e+01  +2.06500000000000021e+01  
  60 +2.22600000000000016e+01  +1.18300000000000001e+01  +1.89000000000000021e+01  
  61 +2.12100000000000009e+01  +1.10600000000000005e+01  +1.91099999999999994e+01  
  62 +2.10000000000000000e+01  +1.13400000000000016e+01  +1.91099999999999994e+01  
  63 +2.13500000000000014e+01  +1.12700000000000014e+01  +1.91800000000000033e+01  
  64 +2.13500000000000014e+01  +1.06400000000000006e+01  +1.88300000000000018e+01  
  65 +2.42199999999999989e+01  +1.02200000000000006e+01  +1.89699999999999989e+01  
  66 +2.32400000000000020e+01  +1.00099999999999998e+01  +1.92500000000000000e+01  
  67 +2.28200000000000003e+01  +9.59000000000000163e+00  +1.89699999999999989e+01  
  68 +2.23300000000000018e+01  +1.14800000000000004e+01  +1.89000000000000021e+01  
  69 +2.23300000000000018e+01  +1.17599999999999998e+01  +1.89000000000000021e+01  
  70 +2.28900000000000006e+01  +1.06400000000000006e+01  +1.94600000000000009e+01  
  71 +2.25400000000000027e+01  +9.45000000000000107e+00  +1.88300000000000018e+01  
  72 +1.86200000000000010e+01  +8.40000000000000036e+00  +1.86200000000000010e+01  
  73 +1.77800000000000011e+01  +9.24000000000000021e+00  +1.87600000000000016e+01  
  74 +2.17000000000000028e+01  +1.23200000000000003e+01  +1.91099999999999994e+01  
  75 +2.24000000000000021e+01  +1.16200000000000010e+01  +1.88300000000000018e+01  
  76 +2.12100000000000009e+01  +1.05700000000000003e+01  +1.87600000000000016e+01  
  77 +2.14200000000000017e+01  +1.05700000000000003e+01  +1.88300000000000018e+01  
  78 +2.14900000000000020e+01  +1.06400000000000006e+01  +1.89000000000000021e+01  
  79 +2.16300000000000026e+01  +1.05000000000000000e+01  +1.87600000000000016e+01  
  80 +2.26099999999999994e+01  +9.45000000000000107e+00  +1.87600000000000016e+01  
  81 +2.24000000000000021e+01  +9.38000000000000078e+00  +1.87600000000000016e+01  
  82 +2.48500000000000014e+01  +8.60999999999999943e+00  +1.88300000000000018e+01  
  83 +2.52000000000000028e+01  +7.55999999999999961e+00  +1.90400000000000027e+01  
  84 +2.56200000000000010e+01  +8.67999999999999972e+00  +1.91099999999999994e+01  
  85 +2.44300000000000033e+01  +8.89000000000000057e+00  +1.87600000000000016e+01  
  86 +2.37300000000000040e+01  +7.77000000000000046e+00  +1.88300000000000018e+01  
  87 +2.42199999999999989e+01  +7.42000000000000082e+00  +1.89000000000000021e+01  
  88 +2.37300000000000040e+01  +7.55999999999999961e+00  +1.89000000000000021e+01  
  89 +2.37300000000000040e+01  +7.98000000000000043e+00  +1.86200000000000010e+01  
  90 +2.19800000000000040e+01  +1.07800000000000011e+01  +1.91800000000000033e+01  
  91 +2.17000000000000028e+01  +1.04299999999999997e+01  +1.86900000000000013e+01  
  92 +1.86900000000000013e+01  +9.24000000000000021e+00  +1.81300000000000026e+01  
  93 +1.73599999999999994e+01  +9.80000000000000071e+00  +1.69400000000000013e+01  
  94 +2.14900000000000020e+01  +1.05000000000000000e+01  +1.85500000000000007e+01  
  95 +2.19100000000000001e+01  +1.02200000000000006e+01  +1.86200000000000010e+01  
  96 +2.19800000000000040e+01  +1.00099999999999998e+01  +1.84100000000000001e+01  
  97 +1.86900000000000013e+01  +8.33000000000000007e+00  +1.86900000000000013e+01  
  98 +1.86900000000000013e+01  +8.25999999999999979e+00  +1.85500000000000007e+01  
  99 +2.42199999999999989e+01  +7.49000000000000110e+00  +1.86900000000000013e+01  
 100 +2.34500000000000028e+01  +8.40000000000000036e+00  +1.81999999999999993e+01  
 101 +2.21900000000000013e+01  +6.92999999999999972e+00  +1.86200000000000010e+01  
 102 +2.31700000000000017e+01  +6.85999999999999943e+00  +1.85500000000000007e+01  
 103 +2.25400000000000027e+01  +7.28000000000000025e+00  +1.88300000000000018e+01  
 104 +2.12800000000000011e+01  +7.00000000000000000e+00  +1.83399999999999999e+01  
 105 +1.89699999999999989e+01  +7.49000000000000110e+00  +1.83399999999999999e+01  
 106 +1.92500000000000000e+01  +7.07000000000000028e+00  +1.85500000000000007e+01  
 107 +2.38000000000000007e+01  +9.66000000000000014e+00  +1.85500000000000007e+01  
 108 +2.35199999999999996e+01  +1.09200000000000017e+01  +1.82699999999999996e+01  
 109 +2.34500000000000028e+01  +9.38000000000000078e+00  +1.84100000000000001e+01  
 110 +2.35199999999999996e+01  +9.38000000000000078e+00  +1.84800000000000004e+01  
 111 +2.42900000000000027e+01  +9.02999999999999936e+00  +1.86200000000000010e+01  
 112 +2.12100000000000009e+01  +6.79000000000000092e+00  +1.84100000000000001e+01  
 113 +2.13500000000000014e+01  +6.72000000000000064e+00  +1.86200000000000010e+01  
 114 +2.07900000000000027e+01  +6.37000000000000099e+00  +1.86900000000000013e+01  
 115 +2.12100000000000009e+01  +6.85999999999999943e+00  +1.82699999999999996e+01  
 116 +2.19800000000000040e+01  +9.80000000000000071e+00  +1.83399999999999999e+01  
 117 +2.14200000000000017e+01  +9.87000000000000099e+00  +1.85500000000000007e+01  
 118 +2.20500000000000007e+01  +9.73000000000000043e+00  +1.82699999999999996e+01  
 119 +2.31700000000000017e+01  +9.24000000000000021e+00  +1.83399999999999999e+01  
 120 +2.31700000000000017e+01  +9.80000000000000071e+00  +1.78500000000000014e+01  
 121 +2.28900000000000006e+01  +9.09999999999999964e+00  +1.84100000000000001e+01  
 122 +2.23300000000000018e+01  +9.02999999999999936e+00  +1.84100000000000001e+01  
 123 +2.28200000000000003e+01  +9.02999999999999936e+00  +1.83399999999999999e+01  
 124 +2.32400000000000020e+01  +8.60999999999999943e+00  +1.81300000000000026e+01  
 125 +2.12800000000000011e+01  +8.25999999999999979e+00  +1.83399999999999999e+01  
 126 +2.14900000000000020e+01  +7.84000000000000075e+00  +1.86900000000000013e+01  
 127 +2.14200000000000017e+01  +8.33000000000000007e+00  +1.81999999999999993e+01  
 128 +2.05800000000000018e+01  +7.91000000000000014e+00  +1.79900000000000020e+01  
 129 +2.10000000000000000e+01  +7.42000000000000082e+00  +1.80599999999999987e+01  
 130 +2.18400000000000034e+01  +5.95000000000000018e+00  +1.83399999999999999e+01  
 131 +2.25400000000000027e+01  +5.39000000000000057e+00  +1.83399999999999999e+01  
 132 +2.24000000000000021e+01  +5.46000000000000085e+00  +1.85500000000000007e+01  
 133 +2.14900000000000020e+01  +6.23000000000000043e+00  +1.81999999999999993e+01  
 134 +2.20500000000000007e+01  +8.95999999999999908e+00  +1.84100000000000001e+01  
 135 +2.24699999999999989e+01  +9.94000000000000128e+00  +1.79199999999999982e+01  
 136 +2.12800000000000011e+01  +6.65000000000000036e+00  +1.82699999999999996e+01  
 137 +2.13500000000000014e+01  +6.65000000000000036e+00  +1.83399999999999999e+01  
 138 +2.14200000000000017e+01  +6.37000000000000099e+00  +1.82699999999999996e+01  
 139 +2.14200000000000017e+01  +6.37000000000000099e+00  +1.83399999999999999e+01  
 140 +2.11400000000000006e+01  +5.46000000000000085e+00  +1.84800000000000004e+01  
 141 +2.16300000000000026e+01  +8.54000000000000092e+00  +1.81999999999999993e+01  
 142 +2.22600000000000016e+01  +8.67999999999999972e+00  +1.74300000000000033e+01  
 143 +2.16300000000000026e+01  +8.60999999999999943e+00  +1.82699999999999996e+01  
 144 +2.41500000000000021e+01  +7.98000000000000043e+00  +1.81999999999999993e+01  
 145 +2.33800000000000026e+01  +8.47000000000000064e+00  +1.81300000000000026e+01  
 146 +2.31700000000000017e+01  +6.65000000000000036e+00  +1.81999999999999993e+01  
 147 +2.32400000000000020e+01  +6.72000000000000064e+00  +1.83399999999999999e+01  
 148 +2.30300000000000011e+01  +6.72000000000000064e+00  +1.81999999999999993e+01  
 149 +2.35199999999999996e+01  +6.50999999999999979e+00  +1.82699999999999996e+01  
 150 +2.31000000000000014e+01  +8.75000000000000000e+00  +1.75000000000000000e+01  
 151 +2.39400000000000013e+01  +8.25999999999999979e+00  +1.79199999999999982e+01  
 152 +1.51199999999999992e+01  +1.05000000000000000e+01  +1.80599999999999987e+01  
 153 +1.50500000000000007e+01  +1.04299999999999997e+01  +1.79900000000000020e+01  
 154 +1.46300000000000026e+01  +1.05000000000000000e+01  +1.85500000000000007e+01  
 155 +1.55400000000000009e+01  +1.05000000000000000e+01  +1.78500000000000014e+01  
 156 +2.12100000000000009e+01  +7.20999999999999996e+00  +1.80599999999999987e+01  
 157 +2.12100000000000009e+01  +7.07000000000000028e+00  +1.80599999999999987e+01  
 158 +2.18400000000000034e+01  +7.35000000000000053e+00  +1.79199999999999982e+01  
 159 +2.28200000000000003e+01  +7.00000000000000000e+00  +1.80599999999999987e+01  
 160 +2.28900000000000006e+01  +7.00000000000000000e+00  +1.79199999999999982e+01  
 161 +2.23300000000000018e+01  +7.42000000000000082e+00  +1.77800000000000011e+01  
 162 +2.07199999999999989e+01  +7.62999999999999989e+00  +1.80599999999999987e+01  
 163 +2.01600000000000001e+01  +8.33000000000000007e+00  +1.74300000000000033e+01  
 164 +2.24699999999999989e+01  +9.80000000000000071e+00  +1.76400000000000006e+01  
 165 +2.27500000000000000e+01  +1.01500000000000004e+01  +1.79900000000000020e+01  
 166 +2.17000000000000028e+01  +7.28000000000000025e+00  +1.78500000000000014e+01  
 167 +1.56099999999999994e+01  +1.05700000000000003e+01  +1.79199999999999982e+01  
 168 +2.01600000000000001e+01  +6.79000000000000092e+00  +1.78500000000000014e+01  
 169 +2.03000000000000007e+01  +6.30000000000000071e+00  +1.78500000000000014e+01  
 170 +1.99500000000000028e+01  +6.72000000000000064e+00  +1.78500000000000014e+01  
 171 +2.03000000000000007e+01  +7.00000000000000000e+00  +1.79900000000000020e+01  
 172 +2.25400000000000027e+01  +7.62999999999999989e+00  +1.75700000000000003e+01  
 173 +2.24699999999999989e+01  +7.70000000000000018e+00  +1.75000000000000000e+01  
 174 +2.26099999999999994e+01  +7.70000000000000018e+00  +1.75700000000000003e+01  
 175 +2.02300000000000040e+01  +8.67999999999999972e+00  +1.77800000000000011e+01  
 176 +2.00199999999999996e+01  +8.40000000000000036e+00  +1.72900000000000027e+01  
 177 +1.91099999999999994e+01  +8.05000000000000071e+00  +1.75000000000000000e+01  
 178 +2.00199999999999996e+01  +8.60999999999999943e+00  +1.63800000000000026e+01  
 179 +1.62400000000000020e+01  +7.98000000000000043e+00  +1.64499999999999993e+01  
 180 +1.63800000000000026e+01  +7.77000000000000046e+00  +1.65199999999999996e+01  
 181 +1.56800000000000015e+01  +7.84000000000000075e+00  +1.65199999999999996e+01  
 182 +1.63099999999999987e+01  +8.19000000000000128e+00  +1.61000000000000014e+01  
 183 +1.75700000000000003e+01  +9.59000000000000163e+00  +1.67300000000000004e+01  
 184 +1.79199999999999982e+01  +9.59000000000000163e+00  +1.63800000000000026e+01  
 185 +1.87600000000000016e+01  +9.38000000000000078e+00  +1.56800000000000015e+01  
 186 +1.78500000000000014e+01  +9.73000000000000043e+00  +1.62400000000000020e+01  
 187 +1.82699999999999996e+01  +1.12700000000000014e+01  +1.57500000000000000e+01  
 188 +1.70100000000000016e+01  +1.11300000000000008e+01  +1.49800000000000022e+01  
 189 +1.65899999999999999e+01  +8.89000000000000057e+00  +1.60300000000000011e+01  
 190 +1.65199999999999996e+01  +8.95999999999999908e+00  +1.56800000000000015e+01  
 191 +1.60300000000000011e+01  +7.77000000000000046e+00  +1.58200000000000003e+01  
 192 +1.55400000000000009e+01  +7.35000000000000053e+00  +1.57500000000000000e+01  
 193 +1.55400000000000009e+01  +7.42000000000000082e+00  +1.59600000000000009e+01  
 194 +1.88300000000000018e+01  +9.31000000000000050e+00  +1.56800000000000015e+01  
 195 +1.88300000000000018e+01  +9.45000000000000107e+00  +1.56099999999999994e+01  
 196 +1.62400000000000020e+01  +8.54000000000000092e+00  +1.49100000000000001e+01  
 197 +1.61000000000000014e+01  +9.73000000000000043e+00  +1.48400000000000016e+01  
 198 +1.89000000000000021e+01  +1.12000000000000011e+01  +1.49800000000000022e+01  
 199 +1.89699999999999989e+01  +9.38000000000000078e+00  +1.54699999999999989e+01  
 200 +1.91800000000000033e+01  +9.45000000000000107e+00  +1.52599999999999998e+01  
 201 +1.91800000000000033e+01  +9.16999999999999993e+00  +1.54699999999999989e+01  
 202 +1.86900000000000013e+01  +7.70000000000000018e+00  +1.50500000000000007e+01  
 203 +1.99500000000000028e+01  +8.67999999999999972e+00  +1.62400000000000020e+01  
 204 +1.91099999999999994e+01  +9.38000000000000078e+00  +1.51900000000000013e+01  
 205 +1.79900000000000020e+01  +8.89000000000000057e+00  +1.41400000000000006e+01  
 206 +1.83399999999999999e+01  +9.45000000000000107e+00  +1.40700000000000003e+01  
 207 +1.76400000000000006e+01  +1.22500000000000000e+01  +1.49800000000000022e+01  
 208 +1.77800000000000011e+01  +1.24600000000000009e+01  +1.49100000000000001e+01  
 209 +1.77100000000000009e+01  +1.23900000000000006e+01  +1.51199999999999992e+01  
 210 +1.71500000000000021e+01  +1.12700000000000014e+01  +1.48400000000000016e+01  
 211 +1.68700000000000010e+01  +1.12700000000000014e+01  +1.49800000000000022e+01  
 212 +1.66600000000000001e+01  +1.21799999999999997e+01  +1.51199999999999992e+01  
 213 +1.65899999999999999e+01  +1.12000000000000011e+01  +1.49800000000000022e+01  
 214 +1.88300000000000018e+01  +1.12700000000000014e+01  +1.49100000000000001e+01  
 215 +1.91099999999999994e+01  +1.15500000000000007e+01  +1.51900000000000013e+01  
 216 +1.65199999999999996e+01  +1.12000000000000011e+01  +1.50500000000000007e+01  
 217 +1.63099999999999987e+01  +1.10600000000000005e+01  +1.49800000000000022e+01  
 218 +1.85500000000000007e+01  +1.22500000000000000e+01  +1.49100000000000001e+01  
 219 +1.87600000000000016e+01  +1.26700000000000017e+01  +1.47699999999999996e+01  
 220 +1.84800000000000004e+01  +1.17599999999999998e+01  +1.49800000000000022e+01  
 221 +1.85500000000000007e+01  +1.23200000000000003e+01  +1.49800000000000022e+01  
 222 +2.06500000000000021e+01  +1.09900000000000020e+01  +1.49100000000000001e+01  
 223 +2.08599999999999994e+01  +1.14100000000000001e+01  +1.48400000000000016e+01  
 224 +2.07199999999999989e+01  +1.11300000000000008e+01  +1.49800000000000022e+01  
 225 +2.03000000000000007e+01  +1.02200000000000006e+01  +1.45600000000000005e+01  
 226 +1.93900000000000006e+01  +9.38000000000000078e+00  +1.51900000000000013e+01  
 227 +1.99500000000000028e+01  +9.24000000000000021e+00  +1.49100000000000001e+01  
 228 +2.00900000000000034e+01  +9.09999999999999964e+00  +1.47699999999999996e+01  
 229 +1.71500000000000021e+01  +1.14800000000000004e+01  +1.44900000000000020e+01  
 230 +1.65199999999999996e+01  +8.19000000000000128e+00  +1.48400000000000016e+01  
 231 +1.60300000000000011e+01  +7.14000000000000057e+00  +1.47699999999999996e+01  
 232 +1.72199999999999989e+01  +7.98000000000000043e+00  +1.51900000000000013e+01  
 233 +1.63099999999999987e+01  +8.40000000000000036e+00  +1.47699999999999996e+01  
 234 +2.00199999999999996e+01  +7.70000000000000018e+00  +1.53300000000000018e+01  
 235 +2.00900000000000034e+01  +9.09999999999999964e+00  +1.47699999999999996e+01  
 236 +1.91099999999999994e+01  +7.70000000000000018e+00  +1.37199999999999989e+01  
 237 +2.03700000000000010e+01  +9.09999999999999964e+00  +1.45600000000000005e+01  
 238 +1.61699999999999982e+01  +8.33000000000000007e+00  +1.46300000000000026e+01  
 239 +1.65899999999999999e+01  +8.67999999999999972e+00  +1.39300000000000015e+01  
 240 +1.60300000000000011e+01  +8.19000000000000128e+00  +1.44199999999999999e+01  
 241 +2.00199999999999996e+01  +1.09900000000000020e+01  +1.43500000000000014e+01  
 242 +1.81999999999999993e+01  +1.40700000000000003e+01  +1.44199999999999999e+01  
 243 +1.80599999999999987e+01  +1.41400000000000006e+01  +1.44199999999999999e+01  
 244 +1.83399999999999999e+01  +1.39300000000000015e+01  +1.44199999999999999e+01  
 245 +1.83399999999999999e+01  +1.44199999999999999e+01  +1.43500000000000014e+01  
 246 +1.98100000000000023e+01  +1.19000000000000004e+01  +1.44199999999999999e+01  
 247 +2.01600000000000001e+01  +1.22500000000000000e+01  +1.47699999999999996e+01  
 248 +1.96700000000000017e+01  +1.22500000000000000e+01  +1.42800000000000011e+01  
 249 +1.98800000000000026e+01  +1.12700000000000014e+01  +1.42800000000000011e+01  
 250 +1.84100000000000001e+01  +1.44199999999999999e+01  +1.42800000000000011e+01  
 251 +1.86200000000000010e+01  +1.49100000000000001e+01  +1.44199999999999999e+01  
 252 +2.02300000000000040e+01  +1.07100000000000009e+01  +1.42800000000000011e+01  
 253 +2.00199999999999996e+01  +1.10600000000000005e+01  +1.42800000000000011e+01  
 254 +1.96000000000000014e+01  +1.28100000000000005e+01  +1.42800000000000011e+01  
 255 +1.96700000000000017e+01  +1.36500000000000004e+01  +1.47699999999999996e+01  
 256 +1.96700000000000017e+01  +1.28800000000000026e+01  +1.42100000000000009e+01  
 257 +2.03000000000000007e+01  +1.13400000000000016e+01  +1.41400000000000006e+01  
 258 +2.10700000000000003e+01  +9.09999999999999964e+00  +1.42800000000000011e+01  
 259 +2.16300000000000026e+01  +8.82000000000000028e+00  +1.40000000000000000e+01  
 260 +2.14900000000000020e+01  +9.66000000000000014e+00  +1.42100000000000009e+01  
 261 +1.91800000000000033e+01  +1.45600000000000005e+01  +1.42100000000000009e+01  
 262 +1.94600000000000009e+01  +1.46300000000000026e+01  +1.41400000000000006e+01  
 263 +1.92500000000000000e+01  +1.44900000000000020e+01  +1.44900000000000020e+01  
 264 +1.88300000000000018e+01  +1.46300000000000026e+01  +1.39300000000000015e+01  
 265 +2.00900000000000034e+01  +1.42800000000000011e+01  +1.40700000000000003e+01  
 266 +2.00900000000000034e+01  +1.33000000000000007e+01  +1.42800000000000011e+01  
 267 +2.19100000000000001e+01  +1.07800000000000011e+01  +1.42800000000000011e+01  
 268 +2.07199999999999989e+01  +1.14100000000000001e+01  +1.31600000000000001e+01  
 269 +1.71500000000000021e+01  +1.19000000000000004e+01  +1.41400000000000006e+01  
 270 +1.72900000000000027e+01  +1.21799999999999997e+01  +1.41400000000000006e+01  
 271 +1.68000000000000007e+01  +1.20400000000000009e+01  +1.36500000000000004e+01  
 272 +2.05100000000000016e+01  +1.17599999999999998e+01  +1.40700000000000003e+01  
 273 +2.05800000000000018e+01  +1.20400000000000009e+01  +1.42800000000000011e+01  
 274 +1.85500000000000007e+01  +9.02999999999999936e+00  +1.35099999999999998e+01  
 275 +1.77800000000000011e+01  +9.87000000000000099e+00  +1.36500000000000004e+01  
 276 +1.88300000000000018e+01  +1.49100000000000001e+01  +1.40000000000000000e+01  
 277 +1.87600000000000016e+01  +1.45600000000000005e+01  +1.37900000000000009e+01  
 278 +1.75000000000000000e+01  +1.23200000000000003e+01  +1.39300000000000015e+01  
 279 +1.77100000000000009e+01  +1.31600000000000001e+01  +1.36500000000000004e+01  
 280 +1.77100000000000009e+01  +1.21799999999999997e+01  +1.37199999999999989e+01  
 281 +1.75000000000000000e+01  +1.40700000000000003e+01  +1.38599999999999994e+01  
 282 +1.72900000000000027e+01  +1.42100000000000009e+01  +1.41400000000000006e+01  
 283 +1.77800000000000011e+01  +1.47699999999999996e+01  +1.41400000000000006e+01  
 284 +1.77800000000000011e+01  +1.34400000000000013e+01  +1.38599999999999994e+01  
 285 +1.80599999999999987e+01  +1.36500000000000004e+01  +1.42100000000000009e+01  
 286 +1.77800000000000011e+01  +1.32300000000000022e+01  +1.36500000000000004e+01  
 287 +1.87600000000000016e+01  +1.44900000000000020e+01  +1.37199999999999989e+01  
 288 +1.96000000000000014e+01  +1.47000000000000011e+01  +1.35800000000000018e+01  
 289 +1.84100000000000001e+01  +1.42800000000000011e+01  +1.35800000000000018e+01  
 290 +1.80599999999999987e+01  +1.28100000000000005e+01  +1.19700000000000006e+01  
 291 +1.84800000000000004e+01  +1.22500000000000000e+01  +1.36500000000000004e+01  
 292 +1.79900000000000020e+01  +1.35099999999999998e+01  +1.32300000000000022e+01  
 293 +1.70100000000000016e+01  +1.35800000000000018e+01  +1.36500000000000004e+01  
 294 +1.86200000000000010e+01  +1.22500000000000000e+01  +1.37199999999999989e+01  
 295 +1.86900000000000013e+01  +1.21799999999999997e+01  +1.33699999999999992e+01  
 296 +1.68000000000000007e+01  +1.21799999999999997e+01  +1.36500000000000004e+01  
 297 +1.63099999999999987e+01  +1.21799999999999997e+01  +1.40000000000000000e+01  
 298 +1.67300000000000004e+01  +1.32300000000000022e+01  +1.28800000000000026e+01  
 299 +1.67300000000000004e+01  +1.19000000000000004e+01  +1.34400000000000013e+01  
 300 +1.83399999999999999e+01  +1.07800000000000011e+01  +1.35800000000000018e+01  
 301 +1.76400000000000006e+01  +9.87000000000000099e+00  +1.35099999999999998e+01  
 302 +1.83399999999999999e+01  +1.47699999999999996e+01  +1.33699999999999992e+01  
 303 +1.80599999999999987e+01  +1.39300000000000015e+01  +1.35099999999999998e+01  
 304 +1.54699999999999989e+01  +7.62999999999999989e+00  +1.35800000000000018e+01  
 305 +1.53300000000000018e+01  +6.79000000000000092e+00  +1.37199999999999989e+01  
 306 +1.56800000000000015e+01  +7.84000000000000075e+00  +1.39300000000000015e+01  
 307 +1.54699999999999989e+01  +7.70000000000000018e+00  +1.35099999999999998e+01  
 308 +1.77100000000000009e+01  +1.43500000000000014e+01  +1.33000000000000007e+01  
 309 +1.47699999999999996e+01  +8.54000000000000092e+00  +1.26700000000000017e+01  
 310 +1.51900000000000013e+01  +7.20999999999999996e+00  +1.23200000000000003e+01  
 311 +1.96700000000000017e+01  +8.47000000000000064e+00  +1.34400000000000013e+01  
 312 +1.96700000000000017e+01  +8.33000000000000007e+00  +1.30900000000000016e+01  
 313 +1.96700000000000017e+01  +8.60999999999999943e+00  +1.33000000000000007e+01  
 314 +1.82699999999999996e+01  +1.49100000000000001e+01  +1.32300000000000022e+01  
 315 +1.84100000000000001e+01  +1.50500000000000007e+01  +1.35099999999999998e+01  
 316 +1.87600000000000016e+01  +1.19700000000000006e+01  +1.28800000000000026e+01  
 317 +1.90400000000000027e+01  +1.23200000000000003e+01  +1.34400000000000013e+01  
 318 +1.75000000000000000e+01  +1.00099999999999998e+01  +1.33699999999999992e+01  
 319 +1.69400000000000013e+01  +9.94000000000000128e+00  +1.28100000000000005e+01  
 320 +1.77800000000000011e+01  +1.10600000000000005e+01  +1.27400000000000020e+01  
 321 +1.86900000000000013e+01  +7.42000000000000082e+00  +1.33699999999999992e+01  
 322 +1.86200000000000010e+01  +7.42000000000000082e+00  +1.34400000000000013e+01  
 323 +1.84800000000000004e+01  +7.28000000000000025e+00  +1.32300000000000022e+01  
 324 +1.77100000000000009e+01  +1.44900000000000020e+01  +1.34400000000000013e+01  
 325 +1.75700000000000003e+01  +1.45600000000000005e+01  +1.33000000000000007e+01  
 326 +1.97400000000000020e+01  +1.39300000000000015e+01  +1.33000000000000007e+01  
 327 +2.00900000000000034e+01  +1.38599999999999994e+01  +1.32300000000000022e+01  
 328 +1.99500000000000028e+01  +1.44199999999999999e+01  +1.35099999999999998e+01  
 329 +1.91099999999999994e+01  +1.37199999999999989e+01  +1.28800000000000026e+01  
 330 +1.98800000000000026e+01  +1.01500000000000004e+01  +1.33000000000000007e+01  
 331 +1.96000000000000014e+01  +9.31000000000000050e+00  +1.29500000000000011e+01  
 332 +1.81300000000000026e+01  +1.36500000000000004e+01  +1.29500000000000011e+01  
 333 +1.60300000000000011e+01  +1.21799999999999997e+01  +1.31600000000000001e+01  
 334 +1.56800000000000015e+01  +1.21799999999999997e+01  +1.30900000000000016e+01  
 335 +1.59600000000000009e+01  +1.21099999999999994e+01  +1.33000000000000007e+01  
 336 +1.63800000000000026e+01  +1.21799999999999997e+01  +1.29500000000000011e+01  
 337 +2.06500000000000021e+01  +1.16900000000000013e+01  +1.29500000000000011e+01  
 338 +2.06500000000000021e+01  +1.14800000000000004e+01  +1.32300000000000022e+01  
 339 +2.24000000000000021e+01  +6.72000000000000064e+00  +1.31600000000000001e+01  
 340 +2.23300000000000018e+01  +6.72000000000000064e+00  +1.30900000000000016e+01  
 341 +2.26800000000000033e+01  +6.58000000000000007e+00  +1.30199999999999996e+01  
 342 +2.17699999999999996e+01  +7.07000000000000028e+00  +1.34400000000000013e+01  
 343 +1.94600000000000009e+01  +8.25999999999999979e+00  +1.26000000000000014e+01  
 344 +2.02300000000000040e+01  +7.91000000000000014e+00  +1.30199999999999996e+01  
 345 +1.79900000000000020e+01  +7.28000000000000025e+00  +1.30199999999999996e+01  
 346 +1.66600000000000001e+01  +6.92999999999999972e+00  +1.26700000000000017e+01  
 347 +1.76400000000000006e+01  +7.28000000000000025e+00  +1.31600000000000001e+01  
 348 +1.81999999999999993e+01  +7.14000000000000057e+00  +1.30900000000000016e+01  
 349 +1.84100000000000001e+01  +1.37900000000000009e+01  +1.29500000000000011e+01  
 350 +1.79900000000000020e+01  +1.36500000000000004e+01  +1.26700000000000017e+01  
 351 +1.61699999999999982e+01  +1.23900000000000006e+01  +1.26000000000000014e+01  
 352 +1.65199999999999996e+01  +1.20400000000000009e+01  +1.29500000000000011e+01  
 353 +1.65899999999999999e+01  +1.19700000000000006e+01  +1.28100000000000005e+01  
 354 +2.28200000000000003e+01  +6.65000000000000036e+00  +1.28800000000000026e+01  
 355 +2.29600000000000009e+01  +6.58000000000000007e+00  +1.24600000000000009e+01  
 356 +2.32400000000000020e+01  +6.50999999999999979e+00  +1.29500000000000011e+01  
 357 +1.61000000000000014e+01  +1.16200000000000010e+01  +1.23900000000000006e+01  
 358 +1.68000000000000007e+01  +1.22500000000000000e+01  +1.19700000000000006e+01  
 359 +1.81999999999999993e+01  +1.12000000000000011e+01  +1.28800000000000026e+01  
 360 +1.78500000000000014e+01  +1.15500000000000007e+01  +1.23200000000000003e+01  
 361 +1.87600000000000016e+01  +1.37900000000000009e+01  +1.26700000000000017e+01  
 362 +1.87600000000000016e+01  +1.37900000000000009e+01  +1.26700000000000017e+01  
 363 +1.90400000000000027e+01  +1.39300000000000015e+01  +1.23200000000000003e+01  
 364 +1.88300000000000018e+01  +1.31600000000000001e+01  +1.22500000000000000e+01  
 365 +1.77100000000000009e+01  +1.36500000000000004e+01  +1.24600000000000009e+01  
 366 +1.81300000000000026e+01  +1.38599999999999994e+01  +1.23900000000000006e+01  
 367 +1.68700000000000010e+01  +9.94000000000000128e+00  +1.26700000000000017e+01  
 368 +1.65199999999999996e+01  +9.73000000000000043e+00  +1.22500000000000000e+01  
 369 +1.70800000000000018e+01  +1.05700000000000003e+01  +1.17599999999999998e+01  
 370 +1.60300000000000011e+01  +1.26000000000000014e+01  +1.23900000000000006e+01  
 371 +1.61000000000000014e+01  +1.23900000000000006e+01  +1.26700000000000017e+01  
 372 +1.82699999999999996e+01  +1.43500000000000014e+01  +1.21099999999999994e+01  
 373 +1.81300000000000026e+01  +1.37900000000000009e+01  +1.23200000000000003e+01  
 374 +1.58900000000000006e+01  +1.17599999999999998e+01  +1.23900000000000006e+01  
 375 +1.55400000000000009e+01  +1.19700000000000006e+01  +1.21099999999999994e+01  
 376 +1.54699999999999989e+01  +1.16900000000000013e+01  +1.26000000000000014e+01  
 377 +1.79199999999999982e+01  +1.39300000000000015e+01  +1.14800000000000004e+01  
 378 +1.86200000000000010e+01  +1.35099999999999998e+01  +1.14800000000000004e+01  
 379 +1.77100000000000009e+01  +1.16200000000000010e+01  +1.21799999999999997e+01  
 380 +1.80599999999999987e+01  +1.19000000000000004e+01  +1.21799999999999997e+01  
 381 +1.89699999999999989e+01  +8.95999999999999908e+00  +1.23200000000000003e+01  
 382 +1.84100000000000001e+01  +9.31000000000000050e+00  +1.14100000000000001e+01  
 383 +1.89000000000000021e+01  +9.31000000000000050e+00  +1.26700000000000017e+01  
 384 +1.90400000000000027e+01  +8.75000000000000000e+00  +1.23900000000000006e+01  
 385 +1.53300000000000018e+01  +6.65000000000000036e+00  +1.19000000000000004e+01  
 386 +1.51900000000000013e+01  +7.35000000000000053e+00  +1.21099999999999994e+01  
 387 +1.75700000000000003e+01  +1.38599999999999994e+01  +1.22500000000000000e+01  
 388 +1.70800000000000018e+01  +1.37199999999999989e+01  +1.19000000000000004e+01  
 389 +1.72900000000000027e+01  +1.42100000000000009e+01  +1.21799999999999997e+01  
 390 +1.87600000000000016e+01  +1.28100000000000005e+01  +1.21099999999999994e+01  
 391 +1.87600000000000016e+01  +1.29500000000000011e+01  +1.23200000000000003e+01  
 392 +1.99500000000000028e+01  +7.07000000000000028e+00  +1.22500000000000000e+01  
 393 +2.05800000000000018e+01  +6.58000000000000007e+00  +1.23200000000000003e+01  
 394 +1.96000000000000014e+01  +6.65000000000000036e+00  +1.23200000000000003e+01  
 395 +1.99500000000000028e+01  +7.20999999999999996e+00  +1.21099999999999994e+01  
 396 +1.56800000000000015e+01  +7.62999999999999989e+00  +1.17599999999999998e+01  
 397 +1.51199999999999992e+01  +7.35000000000000053e+00  +1.19000000000000004e+01  
 398 +2.04400000000000013e+01  +7.00000000000000000e+00  +1.17599999999999998e+01  
 399 +1.98100000000000023e+01  +7.42000000000000082e+00  +1.19700000000000006e+01  
 400 +1.58200000000000003e+01  +1.13400000000000016e+01  +1.20400000000000009e+01  
 401 +1.49100000000000001e+01  +1.09900000000000020e+01  +1.21799999999999997e+01  
 402 +1.56099999999999994e+01  +1.12000000000000011e+01  +1.13400000000000016e+01  
 403 +1.66600000000000001e+01  +1.30199999999999996e+01  +1.13400000000000016e+01  
 404 +1.68700000000000010e+01  +1.22500000000000000e+01  +1.17599999999999998e+01  
 405 +1.96700000000000017e+01  +1.37199999999999989e+01  +1.18300000000000001e+01  
 406 +2.00199999999999996e+01  +1.35099999999999998e+01  +1.13400000000000016e+01  
 407 +1.99500000000000028e+01  +1.35800000000000018e+01  +1.19000000000000004e+01  
 408 +1.93200000000000003e+01  +1.37900000000000009e+01  +1.21099999999999994e+01  
 409 +1.93200000000000003e+01  +7.91000000000000014e+00  +1.18300000000000001e+01  
 410 +1.92500000000000000e+01  +7.91000000000000014e+00  +1.14100000000000001e+01  
 411 +1.77800000000000011e+01  +1.12700000000000014e+01  +1.16200000000000010e+01  
 412 +1.71500000000000021e+01  +1.07800000000000011e+01  +1.12700000000000014e+01  
 413 +1.61000000000000014e+01  +9.52000000000000135e+00  +1.15500000000000007e+01  
 414 +1.53300000000000018e+01  +7.62999999999999989e+00  +9.66000000000000014e+00  
 415 +1.62400000000000020e+01  +9.66000000000000014e+00  +1.18300000000000001e+01  
 416 +1.61699999999999982e+01  +9.59000000000000163e+00  +1.12700000000000014e+01  
 417 +1.73599999999999994e+01  +1.28100000000000005e+01  +1.14100000000000001e+01  
 418 +1.79199999999999982e+01  +1.27400000000000020e+01  +1.13400000000000016e+01  
 419 +1.72900000000000027e+01  +1.28800000000000026e+01  +1.13400000000000016e+01  
 420 +1.88300000000000018e+01  +8.89000000000000057e+00  +1.07800000000000011e+01  
 421 +1.91099999999999994e+01  +7.77000000000000046e+00  +1.12000000000000011e+01  
 422 +1.73599999999999994e+01  +1.30199999999999996e+01  +1.09200000000000017e+01  
 423 +1.72199999999999989e+01  +1.30900000000000016e+01  +1.13400000000000016e+01  
 424 +1.56099999999999994e+01  +1.10600000000000005e+01  +1.10600000000000005e+01  
 425 +1.52599999999999998e+01  +1.08500000000000014e+01  +1.12700000000000014e+01  
 426 +2.10000000000000000e+01  +5.81000000000000050e+00  +1.13400000000000016e+01  
 427 +2.10700000000000003e+01  +5.67000000000000082e+00  +1.12000000000000011e+01  
 428 +2.10700000000000003e+01  +5.87999999999999989e+00  +1.14800000000000004e+01  
 429 +2.09300000000000033e+01  +6.37000000000000099e+00  +1.08500000000000014e+01  
 430 +1.79900000000000020e+01  +1.14100000000000001e+01  +1.06400000000000006e+01  
 431 +1.73599999999999994e+01  +1.07800000000000011e+01  +9.66000000000000014e+00  
 432 +1.63099999999999987e+01  +1.04299999999999997e+01  +1.12700000000000014e+01  
 433 +1.61000000000000014e+01  +9.52000000000000135e+00  +1.07100000000000009e+01  
 434 +1.70800000000000018e+01  +1.21799999999999997e+01  +1.12000000000000011e+01  
 435 +1.77100000000000009e+01  +1.23900000000000006e+01  +1.06400000000000006e+01  
 436 +1.68700000000000010e+01  +1.20400000000000009e+01  +1.09900000000000020e+01  
 437 +1.87600000000000016e+01  +7.98000000000000043e+00  +1.14800000000000004e+01  
 438 +1.91099999999999994e+01  +7.55999999999999961e+00  +1.07800000000000011e+01  
 439 +1.89000000000000021e+01  +1.35099999999999998e+01  +1.11300000000000008e+01  
 440 +1.86200000000000010e+01  +1.35099999999999998e+01  +1.07800000000000011e+01  
 441 +1.93900000000000006e+01  +1.33699999999999992e+01  +1.06400000000000006e+01  
 442 +1.73599999999999994e+01  +1.17599999999999998e+01  +9.87000000000000099e+00  
 443 +1.67300000000000004e+01  +1.19700000000000006e+01  +1.08500000000000014e+01  
 444 +1.72199999999999989e+01  +6.79000000000000092e+00  +1.08500000000000014e+01  
 445 +1.57500000000000000e+01  +6.50999999999999979e+00  +1.08500000000000014e+01  
 446 +1.65199999999999996e+01  +6.44000000000000128e+00  +1.14800000000000004e+01  
 447 +1.79900000000000020e+01  +7.00000000000000000e+00  +1.07800000000000011e+01  
 448 +1.91800000000000033e+01  +7.49000000000000110e+00  +1.08500000000000014e+01  
 449 +1.86900000000000013e+01  +7.70000000000000018e+00  +9.80000000000000071e+00  
 450 +1.91099999999999994e+01  +7.14000000000000057e+00  +1.07800000000000011e+01  
 451 +1.91099999999999994e+01  +6.92999999999999972e+00  +1.09900000000000020e+01  
 452 +2.01600000000000001e+01  +6.02000000000000046e+00  +1.04299999999999997e+01  
 453 +1.90400000000000027e+01  +7.28000000000000025e+00  +1.07100000000000009e+01  
 454 +1.75700000000000003e+01  +6.85999999999999943e+00  +1.17599999999999998e+01  
 455 +1.88300000000000018e+01  +7.00000000000000000e+00  +1.05000000000000000e+01  
 456 +2.03000000000000007e+01  +6.72000000000000064e+00  +1.07800000000000011e+01  
 457 +2.02300000000000040e+01  +6.72000000000000064e+00  +1.08500000000000014e+01  
 458 +2.00900000000000034e+01  +6.79000000000000092e+00  +1.06400000000000006e+01  
 459 +2.03700000000000010e+01  +6.65000000000000036e+00  +1.07100000000000009e+01  
 460 +2.17000000000000028e+01  +5.95000000000000018e+00  +1.07800000000000011e+01  
 461 +2.27500000000000000e+01  +5.53000000000000025e+00  +1.07800000000000011e+01  
 462 +2.16300000000000026e+01  +5.81000000000000050e+00  +1.06400000000000006e+01  
 463 +1.61000000000000014e+01  +8.75000000000000000e+00  +9.24000000000000021e+00  
 464 +1.61699999999999982e+01  +9.73000000000000043e+00  +1.02900000000000009e+01  
 465 +1.96700000000000017e+01  +7.14000000000000057e+00  +1.07100000000000009e+01  
 466 +1.96700000000000017e+01  +7.14000000000000057e+00  +1.07800000000000011e+01  
 467 +1.97400000000000020e+01  +7.07000000000000028e+00  +1.06400000000000006e+01  
 468 +2.03700000000000010e+01  +6.65000000000000036e+00  +1.06400000000000006e+01  
 469 +1.95300000000000011e+01  +1.32300000000000022e+01  +1.02900000000000009e+01  
 470 +1.98800000000000026e+01  +1.31600000000000001e+01  +1.07800000000000011e+01  
 471 +1.76400000000000006e+01  +1.26700000000000017e+01  +1.04299999999999997e+01  
 472 +1.81300000000000026e+01  +1.23200000000000003e+01  +1.02200000000000006e+01  
 473 +2.00199999999999996e+01  +6.65000000000000036e+00  +9.73000000000000043e+00  
 474 +2.19800000000000040e+01  +5.67000000000000082e+00  +9.38000000000000078e+00  
 475 +2.03000000000000007e+01  +6.72000000000000064e+00  +1.05700000000000003e+01  
 476 +2.19100000000000001e+01  +5.53000000000000025e+00  +1.03599999999999994e+01  
 477 +2.15600000000000023e+01  +5.87999999999999989e+00  +1.06400000000000006e+01  
 478 +1.87600000000000016e+01  +6.72000000000000064e+00  +1.01500000000000004e+01  
 479 +1.61000000000000014e+01  +9.94000000000000128e+00  +1.02900000000000009e+01  
 480 +1.64499999999999993e+01  +1.03599999999999994e+01  +9.87000000000000099e+00  
 481 +1.59600000000000009e+01  +1.02900000000000009e+01  +1.02900000000000009e+01  
 482 +1.75000000000000000e+01  +7.70000000000000018e+00  +9.94000000000000128e+00  
 483 +1.74300000000000033e+01  +7.49000000000000110e+00  +1.01500000000000004e+01  
 484 +1.71500000000000021e+01  +7.84000000000000075e+00  +1.01500000000000004e+01  
 485 +1.75000000000000000e+01  +7.35000000000000053e+00  +9.52000000000000135e+00  
 486 +1.89000000000000021e+01  +8.05000000000000071e+00  +9.59000000000000163e+00  
 487 +1.86200000000000010e+01  +7.70000000000000018e+00  +9.73000000000000043e+00  
 488 +1.86900000000000013e+01  +8.67999999999999972e+00  +9.73000000000000043e+00  
 489 +1.87600000000000016e+01  +9.52000000000000135e+00  +9.66000000000000014e+00  
 490 +1.86900000000000013e+01  +9.31000000000000050e+00  +9.94000000000000128e+00  
 491 +1.89000000000000021e+01  +7.35000000000000053e+00  +9.02999999999999936e+00  
 492 +1.81300000000000026e+01  +7.84000000000000075e+00  +9.31000000000000050e+00  
 493 +1.70800000000000018e+01  +7.20999999999999996e+00  +9.73000000000000043e+00  
 494 +1.72199999999999989e+01  +6.92999999999999972e+00  +9.80000000000000071e+00  
 495 +1.65899999999999999e+01  +7.20999999999999996e+00  +1.00099999999999998e+01  
 496 +1.71500000000000021e+01  +7.20999999999999996e+00  +9.66000000000000014e+00  
 497 +1.93200000000000003e+01  +6.23000000000000043e+00  +9.59000000000000163e+00  
 498 +2.04400000000000013e+01  +6.37000000000000099e+00  +9.09999999999999964e+00  
 499 +1.79199999999999982e+01  +1.10600000000000005e+01  +9.09999999999999964e+00  
 500 +1.72900000000000027e+01  +1.06400000000000006e+01  +9.24000000000000021e+00  
 501 +1.61000000000000014e+01  +6.37000000000000099e+00  +9.87000000000000099e+00  
 502 +1.73599999999999994e+01  +7.28000000000000025e+00  +9.52000000000000135e+00  
 503 +1.92500000000000000e+01  +8.12000000000000099e+00  +9.31000000000000050e+00  
 504 +1.81300000000000026e+01  +7.91000000000000014e+00  +9.16999999999999993e+00  
 505 +1.81300000000000026e+01  +8.75000000000000000e+00  +9.24000000000000021e+00  
 506 +1.78500000000000014e+01  +8.82000000000000028e+00  +9.73000000000000043e+00  
 507 +1.81999999999999993e+01  +9.16999999999999993e+00  +9.16999999999999993e+00  
 508 +1.81999999999999993e+01  +8.60999999999999943e+00  +9.09999999999999964e+00  
 509 +1.78500000000000014e+01  +7.91000000000000014e+00  +8.82000000000000028e+00  
 510 +2.14900000000000020e+01  +5.87999999999999989e+00  +7.35000000000000053e+00  
 511 +2.08599999999999994e+01  +6.08999999999999986e+00  +9.16999999999999993e+00  
 512 +1.81300000000000026e+01  +6.85999999999999943e+00  +9.02999999999999936e+00  
 513 +1.91099999999999994e+01  +7.28000000000000025e+00  +8.67999999999999972e+00  
 514 +1.71500000000000021e+01  +7.49000000000000110e+00  +9.02999999999999936e+00  
 515 +1.77800000000000011e+01  +7.91000000000000014e+00  +8.40000000000000036e+00  
 516 +1.95300000000000011e+01  +8.12000000000000099e+00  +8.05000000000000071e+00  
 517 +1.91099999999999994e+01  +7.14000000000000057e+00  +8.47000000000000064e+00  
 518 +1.72900000000000027e+01  +7.84000000000000075e+00  +8.54000000000000092e+00  
 519 +1.70100000000000016e+01  +8.05000000000000071e+00  +8.54000000000000092e+00  
 520 +1.69400000000000013e+01  +7.62999999999999989e+00  +8.25999999999999979e+00  
 521 +1.93200000000000003e+01  +1.07800000000000011e+01  +8.47000000000000064e+00  
 522 +1.94600000000000009e+01  +1.09200000000000017e+01  +8.40000000000000036e+00  
 523 +1.94600000000000009e+01  +1.09200000000000017e+01  +8.54000000000000092e+00  
 524 +1.91099999999999994e+01  +1.03599999999999994e+01  +8.33000000000000007e+00  
 525 +1.75700000000000003e+01  +6.50999999999999979e+00  +7.84000000000000075e+00  
 526 +1.92500000000000000e+01  +7.07000000000000028e+00  +8.33000000000000007e+00  
 527 +1.79199999999999982e+01  +8.05000000000000071e+00  +7.98000000000000043e+00  
 528 +1.60300000000000011e+01  +6.02000000000000046e+00  +6.92999999999999972e+00  
 529 +1.68000000000000007e+01  +7.62999999999999989e+00  +8.19000000000000128e+00  
 530 +1.56099999999999994e+01  +6.30000000000000071e+00  +8.25999999999999979e+00  
 531 +1.54699999999999989e+01  +6.50999999999999979e+00  +8.12000000000000099e+00  
 532 +1.56800000000000015e+01  +6.30000000000000071e+00  +8.25999999999999979e+00  
 533 +1.63099999999999987e+01  +6.79000000000000092e+00  +8.75000000000000000e+00  
 534 +1.89000000000000021e+01  +1.00099999999999998e+01  +8.12000000000000099e+00  
 535 +1.84800000000000004e+01  +1.02900000000000009e+01  +8.05000000000000071e+00  
 536 +1.89000000000000021e+01  +9.66000000000000014e+00  +7.84000000000000075e+00  
 537 +1.93900000000000006e+01  +9.66000000000000014e+00  +7.77000000000000046e+00  
 538 +1.85500000000000007e+01  +9.16999999999999993e+00  +7.55999999999999961e+00  
 539 +1.81999999999999993e+01  +8.47000000000000064e+00  +7.62999999999999989e+00  
 540 +1.87600000000000016e+01  +8.33000000000000007e+00  +6.72000000000000064e+00  
 541 +1.79199999999999982e+01  +8.12000000000000099e+00  +7.91000000000000014e+00  
 542 +1.83399999999999999e+01  +8.75000000000000000e+00  +7.49000000000000110e+00  
 543 +1.84800000000000004e+01  +9.02999999999999936e+00  +7.55999999999999961e+00  
 544 +1.86900000000000013e+01  +9.45000000000000107e+00  +7.28000000000000025e+00  
 545 +1.83399999999999999e+01  +8.82000000000000028e+00  +7.55999999999999961e+00  
 546 +1.84100000000000001e+01  +8.89000000000000057e+00  +7.49000000000000110e+00  
 547 +1.81300000000000026e+01  +8.82000000000000028e+00  +6.65000000000000036e+00  
 548 +1.75000000000000000e+01  +7.98000000000000043e+00  +7.49000000000000110e+00  
 549 +1.70800000000000018e+01  +7.28000000000000025e+00  +6.44000000000000128e+00  
 550 +1.78500000000000014e+01  +8.12000000000000099e+00  +6.50999999999999979e+00  
 551 +1.79199999999999982e+01  +8.12000000000000099e+00  +7.91000000000000014e+00  
 552 +2.02300000000000040e+01  +1.03599999999999994e+01  +7.14000000000000057e+00  
 553 +1.81300000000000026e+01  +9.66000000000000014e+00  +7.42000000000000082e+00  
 554 +1.99500000000000028e+01  +6.92999999999999972e+00  +7.20999999999999996e+00  
 555 +1.98800000000000026e+01  +6.72000000000000064e+00  +7.00000000000000000e+00  
 556 +2.03000000000000007e+01  +7.07000000000000028e+00  +6.79000000000000092e+00  
 557 +2.09300000000000033e+01  +6.65000000000000036e+00  +6.79000000000000092e+00  
 558 +2.12800000000000011e+01  +7.20999999999999996e+00  +5.46000000000000085e+00  
 559 +2.00199999999999996e+01  +6.65000000000000036e+00  +6.72000000000000064e+00  
 560 +2.05800000000000018e+01  +6.58000000000000007e+00  +5.32000000000000028e+00  
 561 +1.99500000000000028e+01  +6.79000000000000092e+00  +5.95000000000000018e+00  
 562 +1.90400000000000027e+01  +8.54000000000000092e+00  +6.50999999999999979e+00  
 563 +1.92500000000000000e+01  +8.89000000000000057e+00  +6.02000000000000046e+00  
 564 +1.93900000000000006e+01  +8.47000000000000064e+00  +6.37000000000000099e+00  
 565 +1.77800000000000011e+01  +7.00000000000000000e+00  +6.79000000000000092e+00  
 566 +1.77800000000000011e+01  +6.85999999999999943e+00  +6.50999999999999979e+00  
 567 +1.79199999999999982e+01  +6.65000000000000036e+00  +6.08999999999999986e+00  
 568 +1.72199999999999989e+01  +6.58000000000000007e+00  +6.50999999999999979e+00  
 569 +1.71500000000000021e+01  +6.58000000000000007e+00  +6.58000000000000007e+00  
 570 +1.69400000000000013e+01  +6.37000000000000099e+00  +6.37000000000000099e+00  
 571 +1.98800000000000026e+01  +7.91000000000000014e+00  +5.17999999999999972e+00  
 572 +1.98100000000000023e+01  +8.60999999999999943e+00  +6.08999999999999986e+00  
 573 +1.67300000000000004e+01  +6.37000000000000099e+00  +6.23000000000000043e+00  
 574 +1.65899999999999999e+01  +5.95000000000000018e+00  +6.50999999999999979e+00  
 575 +2.06500000000000021e+01  +8.19000000000000128e+00  +5.32000000000000028e+00  
 576 +2.00199999999999996e+01  +8.82000000000000028e+00  +6.02000000000000046e+00  
 577 +1.79199999999999982e+01  +7.00000000000000000e+00  +6.02000000000000046e+00  
 578 +1.79900000000000020e+01  +6.58000000000000007e+00  +5.95000000000000018e+00  
 579 +2.10000000000000000e+01  +7.00000000000000000e+00  +4.62000000000000011e+00  
 580 +2.19100000000000001e+01  +7.35000000000000053e+00  +5.04000000000000004e+00  
 581 +2.31000000000000014e+01  +7.07000000000000028e+00  +4.27000000000000046e+00  
 582 +2.24000000000000021e+01  +7.70000000000000018e+00  +4.90000000000000036e+00  
 583 +1.98100000000000023e+01  +7.28000000000000025e+00  +5.04000000000000004e+00  
 584 +2.02300000000000040e+01  +7.14000000000000057e+00  +4.47999999999999954e+00  
 585 +1.97400000000000020e+01  +6.85999999999999943e+00  +4.47999999999999954e+00  
 586 +2.40100000000000016e+01  +9.87000000000000099e+00  +1.86200000000000010e+01  
 587 +2.36600000000000001e+01  +6.08999999999999986e+00  +1.81999999999999993e+01  
 588 +2.35199999999999996e+01  +6.50999999999999979e+00  +1.82699999999999996e+01  
 589 +2.37300000000000040e+01  +6.58000000000000007e+00  +1.81999999999999993e+01  
 590 +2.35199999999999996e+01  +6.44000000000000128e+00  +1.84100000000000001e+01  
 591 +2.14200000000000017e+01  +8.33000000000000007e+00  +1.81999999999999993e+01  
 592 +2.12100000000000009e+01  +8.12000000000000099e+00  +1.79900000000000020e+01  
 593 +2.14900000000000020e+01  +8.40000000000000036e+00  +1.81300000000000026e+01  
 594 +1.57500000000000000e+01  +1.11300000000000008e+01  +1.44199999999999999e+01  
 595 +1.63099999999999987e+01  +1.10600000000000005e+01  +1.49800000000000022e+01  
 596 +1.62400000000000020e+01  +1.10600000000000005e+01  +1.50500000000000007e+01  
 597 +1.63800000000000026e+01  +1.11300000000000008e+01  +1.50500000000000007e+01  
 598 +1.83399999999999999e+01  +1.39300000000000015e+01  +1.44199999999999999e+01  
 599 +1.84800000000000004e+01  +1.35800000000000018e+01  +1.45600000000000005e+01  
 600 +1.86900000000000013e+01  +1.40700000000000003e+01  +1.47000000000000011e+01  
 601 +1.74300000000000033e+01  +1.45600000000000005e+01  +1.32300000000000022e+01  
 602 +1.75700000000000003e+01  +1.45600000000000005e+01  +1.33000000000000007e+01  
 603 +1.77100000000000009e+01  +1.49100000000000001e+01  +1.32300000000000022e+01  
 604 +1.76400000000000006e+01  +1.46300000000000026e+01  +1.34400000000000013e+01  
 605 +1.95300000000000011e+01  +1.07800000000000011e+01  +2.26099999999999994e+01  
 606 +2.21200000000000010e+01  +1.24600000000000009e+01  +1.96700000000000017e+01  
 607 +2.19800000000000040e+01  +1.32300000000000022e+01  +2.02300000000000040e+01  
 608 +2.48500000000000014e+01  +1.14100000000000001e+01  +1.93900000000000006e+01  
 609 +2.48500000000000014e+01  +1.17599999999999998e+01  +2.01600000000000001e+01  
 610 +2.45700000000000003e+01  +9.02999999999999936e+00  +1.89000000000000021e+01  
 611 +2.47800000000000011e+01  +9.24000000000000021e+00  +1.88300000000000018e+01  
 612 +2.47100000000000009e+01  +9.02999999999999936e+00  +1.90400000000000027e+01  
 613 +2.44300000000000033e+01  +8.89000000000000057e+00  +1.87600000000000016e+01  
 614 +2.04400000000000013e+01  +7.20999999999999996e+00  +1.84100000000000001e+01  
 615 +2.03000000000000007e+01  +6.79000000000000092e+00  +1.86900000000000013e+01  
 616 +2.00900000000000034e+01  +7.28000000000000025e+00  +1.86900000000000013e+01  
 617 +2.04400000000000013e+01  +7.28000000000000025e+00  +1.81300000000000026e+01  
 618 +2.24000000000000021e+01  +8.33000000000000007e+00  +1.90400000000000027e+01  
 619 +1.70100000000000016e+01  +1.10600000000000005e+01  +1.41400000000000006e+01  
 620 +1.53300000000000018e+01  +7.77000000000000046e+00  +1.47699999999999996e+01  
 621 +1.60300000000000011e+01  +8.12000000000000099e+00  +1.42800000000000011e+01  
 622 +1.70800000000000018e+01  +1.23900000000000006e+01  +1.42800000000000011e+01  
 623 +1.66600000000000001e+01  +1.25300000000000011e+01  +1.42100000000000009e+01  
 624 +1.70100000000000016e+01  +1.26700000000000017e+01  +1.46300000000000026e+01  
 625 +2.41500000000000021e+01  +7.98000000000000043e+00  +1.37900000000000009e+01  
 626 +1.54000000000000004e+01  +6.72000000000000064e+00  +1.42100000000000009e+01  
 627 +2.41500000000000021e+01  +7.55999999999999961e+00  +1.37900000000000009e+01  
 628 +2.45700000000000003e+01  +8.19000000000000128e+00  +1.37199999999999989e+01  
 629 +1.68700000000000010e+01  +1.40000000000000000e+01  +1.36500000000000004e+01  
 630 +1.67300000000000004e+01  +1.35800000000000018e+01  +1.37199999999999989e+01  
 631 +1.67300000000000004e+01  +1.05000000000000000e+01  +1.37199999999999989e+01  
 632 +1.59600000000000009e+01  +1.16200000000000010e+01  +1.37199999999999989e+01  
 633 +1.68700000000000010e+01  +1.34400000000000013e+01  +1.26700000000000017e+01  
 634 +1.64499999999999993e+01  +1.37199999999999989e+01  +1.30199999999999996e+01  
 635 +1.91099999999999994e+01  +1.44900000000000020e+01  +1.18300000000000001e+01  
 636 +1.81999999999999993e+01  +1.20400000000000009e+01  +1.17599999999999998e+01  
 637 +1.81300000000000026e+01  +1.20400000000000009e+01  +1.23200000000000003e+01  
 638 +1.93200000000000003e+01  +1.37900000000000009e+01  +1.21099999999999994e+01  
 639 +1.93900000000000006e+01  +1.35099999999999998e+01  +1.19700000000000006e+01  
 640 +1.97400000000000020e+01  +1.40000000000000000e+01  +1.24600000000000009e+01  
 641 +2.01600000000000001e+01  +6.79000000000000092e+00  +1.05700000000000003e+01  
 642 +1.85500000000000007e+01  +1.16900000000000013e+01  +9.24000000000000021e+00  
 643 +1.87600000000000016e+01  +1.23900000000000006e+01  +9.73000000000000043e+00  
 644 +1.62400000000000020e+01  +6.23000000000000043e+00  +7.70000000000000018e+00  
 645 +1.63099999999999987e+01  +7.00000000000000000e+00  +8.95999999999999908e+00  
 646 +1.90400000000000027e+01  +1.04299999999999997e+01  +8.47000000000000064e+00  
 647 +1.61000000000000014e+01  +7.42000000000000082e+00  +7.70000000000000018e+00  
 648 +1.65899999999999999e+01  +7.91000000000000014e+00  +8.25999999999999979e+00  
 649 +1.74300000000000033e+01  +8.60999999999999943e+00  +7.70000000000000018e+00  
 650 +1.84800000000000004e+01  +9.02999999999999936e+00  +7.49000000000000110e+00  
 651 +1.80599999999999987e+01  +6.50999999999999979e+00  +5.81000000000000050e+00  
 652 +1.81300000000000026e+01  +5.95000000000000018e+00  +5.11000000000000032e+00  
 653 +1.85500000000000007e+01  +6.44000000000000128e+00  +5.46000000000000085e+00  
 654 +2.07900000000000027e+01  +9.16999999999999993e+00  +2.45000000000000000e+01  
 655 +2.12800000000000011e+01  +8.89000000000000057e+00  +2.45700000000000003e+01  
 656 +2.00900000000000034e+01  +1.02200000000000006e+01  +2.38700000000000010e+01  
 657 +1.99500000000000028e+01  +1.04299999999999997e+01  +2.38000000000000007e+01  
 658 +2.00199999999999996e+01  +1.03599999999999994e+01  +2.42900000000000027e+01  
 659 +2.01600000000000001e+01  +1.00099999999999998e+01  +2.37300000000000040e+01  
 660 +2.00900000000000034e+01  +9.73000000000000043e+00  +2.40800000000000018e+01  
 661 +1.97400000000000020e+01  +9.09999999999999964e+00  +2.28200000000000003e+01  
 662 +2.02300000000000040e+01  +9.80000000000000071e+00  +2.28900000000000006e+01  
 663 +2.01600000000000001e+01  +9.31000000000000050e+00  +2.25400000000000027e+01  
 664 +1.36500000000000004e+01  +1.06400000000000006e+01  +1.93900000000000006e+01  
 665 +2.15600000000000023e+01  +7.84000000000000075e+00  +2.40800000000000018e+01  
 666 +2.42199999999999989e+01  +1.02200000000000006e+01  +1.89699999999999989e+01  
 667 +2.28200000000000003e+01  +1.18300000000000001e+01  +1.84100000000000001e+01  
 668 +2.21200000000000010e+01  +9.80000000000000071e+00  +1.91099999999999994e+01  
 669 +2.23300000000000018e+01  +9.02999999999999936e+00  +1.84100000000000001e+01  
 670 +2.41500000000000021e+01  +1.02200000000000006e+01  +1.84100000000000001e+01  
 671 +2.42199999999999989e+01  +9.02999999999999936e+00  +1.84800000000000004e+01  
 672 +2.37300000000000040e+01  +9.38000000000000078e+00  +1.79900000000000020e+01  
 673 +2.28200000000000003e+01  +9.24000000000000021e+00  +1.85500000000000007e+01  
 674 +2.37300000000000040e+01  +5.87999999999999989e+00  +1.85500000000000007e+01  
 675 +2.48500000000000014e+01  +6.30000000000000071e+00  +1.89000000000000021e+01  
 676 +1.86200000000000010e+01  +7.77000000000000046e+00  +1.64499999999999993e+01  
 677 +2.07199999999999989e+01  +8.47000000000000064e+00  +1.62400000000000020e+01  
 678 +1.91800000000000033e+01  +9.45000000000000107e+00  +1.52599999999999998e+01  
 679 +1.99500000000000028e+01  +1.06400000000000006e+01  +1.59600000000000009e+01  
 680 +1.91800000000000033e+01  +1.16200000000000010e+01  +1.49800000000000022e+01  
 681 +1.94600000000000009e+01  +1.23200000000000003e+01  +1.51900000000000013e+01  
 682 +1.90400000000000027e+01  +1.06400000000000006e+01  +1.38599999999999994e+01  
 683 +1.86200000000000010e+01  +1.26000000000000014e+01  +1.49100000000000001e+01  
 684 +1.86900000000000013e+01  +1.26000000000000014e+01  +1.52599999999999998e+01  
 685 +1.83399999999999999e+01  +1.19000000000000004e+01  +1.54000000000000004e+01  
 686 +1.88300000000000018e+01  +1.13400000000000016e+01  +1.45600000000000005e+01  
 687 +1.68000000000000007e+01  +1.28800000000000026e+01  +1.47000000000000011e+01  
 688 +1.75000000000000000e+01  +1.30199999999999996e+01  +1.48400000000000016e+01  
 689 +1.95300000000000011e+01  +1.14100000000000001e+01  +1.38599999999999994e+01  
 690 +1.63800000000000026e+01  +8.12000000000000099e+00  +1.33699999999999992e+01  
 691 +1.79199999999999982e+01  +1.35800000000000018e+01  +1.43500000000000014e+01  
 692 +1.98800000000000026e+01  +7.20999999999999996e+00  +1.36500000000000004e+01  
 693 +2.19800000000000040e+01  +6.65000000000000036e+00  +1.20400000000000009e+01  
 694 +2.06500000000000021e+01  +7.35000000000000053e+00  +1.28100000000000005e+01  
 695 +2.03700000000000010e+01  +7.70000000000000018e+00  +1.31600000000000001e+01  
 696 +1.85500000000000007e+01  +1.44900000000000020e+01  +1.28100000000000005e+01  
 697 +1.68000000000000007e+01  +9.02999999999999936e+00  +1.30199999999999996e+01  
 698 +1.75700000000000003e+01  +1.32300000000000022e+01  +1.21099999999999994e+01  
 699 +1.88300000000000018e+01  +8.75000000000000000e+00  +1.23900000000000006e+01  
 700 +1.63800000000000026e+01  +9.66000000000000014e+00  +1.19700000000000006e+01  
 701 +1.65199999999999996e+01  +9.02999999999999936e+00  +1.20400000000000009e+01  
 702 +2.07199999999999989e+01  +7.62999999999999989e+00  +1.17599999999999998e+01  
 703 +1.58900000000000006e+01  +9.66000000000000014e+00  +1.19000000000000004e+01  
 704 +1.56099999999999994e+01  +9.02999999999999936e+00  +1.20400000000000009e+01  
 705 +1.56099999999999994e+01  +9.59000000000000163e+00  +1.16900000000000013e+01  
 706 +1.52599999999999998e+01  +9.87000000000000099e+00  +1.10600000000000005e+01  
 707 +1.53300000000000018e+01  +9.45000000000000107e+00  +1.16900000000000013e+01  
 708 +1.50500000000000007e+01  +9.16999999999999993e+00  +1.13400000000000016e+01  
 709 +1.49100000000000001e+01  +9.24000000000000021e+00  +1.17599999999999998e+01  
 710 +1.85500000000000007e+01  +1.31600000000000001e+01  +1.14800000000000004e+01  
 711 +1.89699999999999989e+01  +6.65000000000000036e+00  +1.18300000000000001e+01  
 712 +2.00199999999999996e+01  +6.02000000000000046e+00  +1.07100000000000009e+01  
 713 +1.89000000000000021e+01  +9.73000000000000043e+00  +1.05000000000000000e+01  
 714 +1.88300000000000018e+01  +9.87000000000000099e+00  +1.08500000000000014e+01  
 715 +2.28200000000000003e+01  +5.17999999999999972e+00  +1.03599999999999994e+01  
 716 +2.33100000000000023e+01  +5.25000000000000000e+00  +1.09900000000000020e+01  
 717 +1.65899999999999999e+01  +9.38000000000000078e+00  +9.09999999999999964e+00  
 718 +1.70100000000000016e+01  +6.92999999999999972e+00  +9.31000000000000050e+00  
 719 +1.70100000000000016e+01  +6.72000000000000064e+00  +8.95999999999999908e+00  
 720 +1.66600000000000001e+01  +6.65000000000000036e+00  +9.45000000000000107e+00  
 721 +2.18400000000000034e+01  +5.60000000000000053e+00  +8.54000000000000092e+00  
 722 +2.09300000000000033e+01  +5.95000000000000018e+00  +9.24000000000000021e+00  
 723 +1.87600000000000016e+01  +8.75000000000000000e+00  +8.47000000000000064e+00  
 724 +1.71500000000000021e+01  +7.55999999999999961e+00  +9.16999999999999993e+00  
 725 +1.91800000000000033e+01  +6.44000000000000128e+00  +8.05000000000000071e+00  
 726 +1.94600000000000009e+01  +6.37000000000000099e+00  +6.37000000000000099e+00  
 727 +1.73599999999999994e+01  +6.79000000000000092e+00  +6.72000000000000064e+00  
 728 +2.14900000000000020e+01  +6.30000000000000071e+00  +6.44000000000000128e+00  
 729 +2.16300000000000026e+01  +6.02000000000000046e+00  +6.79000000000000092e+00  
 730 +1.65899999999999999e+01  +6.08999999999999986e+00  +6.72000000000000064e+00  
 731 +1.72199999999999989e+01  +6.72000000000000064e+00  +6.72000000000000064e+00  
 732 +2.10000000000000000e+01  +8.89000000000000057e+00  +5.46000000000000085e+00  
 733 +2.03000000000000007e+01  +9.45000000000000107e+00  +6.37000000000000099e+00  
 734 +1.74300000000000033e+01  +6.08999999999999986e+00  +5.87999999999999989e+00  
 735 +1.75000000000000000e+01  +5.87999999999999989e+00  +5.67000000000000082e+00  
 736 +1.72900000000000027e+01  +6.08999999999999986e+00  +5.95000000000000018e+00  
 737 +2.01600000000000001e+01  +9.94000000000000128e+00  +2.35900000000000034e+01  
 738 +2.11400000000000006e+01  +7.07000000000000028e+00  +2.28900000000000006e+01  
 739 +2.52699999999999996e+01  +9.94000000000000128e+00  +1.92500000000000000e+01  
 740 +1.44199999999999999e+01  +1.05700000000000003e+01  +1.83399999999999999e+01  
 741 +2.19100000000000001e+01  +1.02900000000000009e+01  +1.80599999999999987e+01  
 742 +2.02300000000000040e+01  +5.81000000000000050e+00  +1.81999999999999993e+01  
 743 +1.58900000000000006e+01  +9.80000000000000071e+00  +1.49100000000000001e+01  
 744 +1.54699999999999989e+01  +1.04299999999999997e+01  +1.35800000000000018e+01  
 745 +1.98100000000000023e+01  +1.25300000000000011e+01  +1.38599999999999994e+01  
 746 +1.89000000000000021e+01  +1.47699999999999996e+01  +1.37900000000000009e+01  
 747 +2.55500000000000007e+01  +8.19000000000000128e+00  +1.33000000000000007e+01  
 748 +2.49900000000000020e+01  +9.87000000000000099e+00  +1.52599999999999998e+01  
 749 +1.56099999999999994e+01  +1.03599999999999994e+01  +1.32300000000000022e+01  
 750 +1.50500000000000007e+01  +1.02900000000000009e+01  +1.33699999999999992e+01  
 751 +1.84800000000000004e+01  +7.28000000000000025e+00  +1.30900000000000016e+01  
 752 +1.90400000000000027e+01  +1.36500000000000004e+01  +1.30900000000000016e+01  
 753 +1.91800000000000033e+01  +1.33699999999999992e+01  +1.30900000000000016e+01  
 754 +1.90400000000000027e+01  +1.36500000000000004e+01  +1.36500000000000004e+01  
 755 +1.94600000000000009e+01  +9.52000000000000135e+00  +1.26000000000000014e+01  
 756 +1.92500000000000000e+01  +9.87000000000000099e+00  +1.30900000000000016e+01  
 757 +2.02300000000000040e+01  +1.37199999999999989e+01  +1.26000000000000014e+01  
 758 +1.99500000000000028e+01  +1.43500000000000014e+01  +1.27400000000000020e+01  
 759 +1.64499999999999993e+01  +8.82000000000000028e+00  +1.23900000000000006e+01  
 760 +1.79199999999999982e+01  +7.84000000000000075e+00  +1.19000000000000004e+01  
 761 +1.71500000000000021e+01  +7.62999999999999989e+00  +1.19700000000000006e+01  
 762 +1.79900000000000020e+01  +7.98000000000000043e+00  +1.21799999999999997e+01  
 763 +1.81300000000000026e+01  +7.84000000000000075e+00  +1.16200000000000010e+01  
 764 +1.75000000000000000e+01  +7.62999999999999989e+00  +1.12700000000000014e+01  
 765 +1.85500000000000007e+01  +1.28800000000000026e+01  +1.12000000000000011e+01  
 766 +1.84800000000000004e+01  +1.30199999999999996e+01  +1.15500000000000007e+01  
 767 +1.79199999999999982e+01  +8.60999999999999943e+00  +1.09900000000000020e+01  
 768 +1.65199999999999996e+01  +1.17599999999999998e+01  +1.07100000000000009e+01  
 769 +1.63099999999999987e+01  +1.20400000000000009e+01  +1.09200000000000017e+01  
 770 +1.77100000000000009e+01  +9.38000000000000078e+00  +8.60999999999999943e+00  
 771 +1.81999999999999993e+01  +9.87000000000000099e+00  +9.24000000000000021e+00  
 772 +2.30300000000000011e+01  +6.72000000000000064e+00  +1.81999999999999993e+01  
 773 +2.28200000000000003e+01  +6.44000000000000128e+00  +1.81999999999999993e+01  
 774 +2.31000000000000014e+01  +6.79000000000000092e+00  +1.83399999999999999e+01  
 775 +1.63099999999999987e+01  +7.00000000000000000e+00  +8.95999999999999908e+00  
 776 +1.56800000000000015e+01  +7.14000000000000057e+00  +8.89000000000000057e+00  
 777 +1.57500000000000000e+01  +6.65000000000000036e+00  +9.31000000000000050e+00  
 778 +2.40100000000000016e+01  +1.00800000000000001e+01  +1.92500000000000000e+01  
 779 +2.26800000000000033e+01  +6.58000000000000007e+00  +1.30199999999999996e+01  
 780 +2.37300000000000040e+01  +6.02000000000000046e+00  +1.27400000000000020e+01  
 781 +2.33100000000000023e+01  +6.44000000000000128e+00  +1.32300000000000022e+01  
 782 +2.20500000000000007e+01  +8.95999999999999908e+00  +1.84100000000000001e+01  
 783 +2.19100000000000001e+01  +8.95999999999999908e+00  +1.89699999999999989e+01  
 784 +1.85500000000000007e+01  +1.47699999999999996e+01  +1.26000000000000014e+01  
 785 +1.85500000000000007e+01  +1.44900000000000020e+01  +1.28100000000000005e+01  
 786 +1.82699999999999996e+01  +1.46300000000000026e+01  +1.28100000000000005e+01  
 787 +1.85500000000000007e+01  +1.44900000000000020e+01  +1.28100000000000005e+01  
 788 +1.86200000000000010e+01  +1.46300000000000026e+01  +1.29500000000000011e+01  
 789 +1.95300000000000011e+01  +1.49100000000000001e+01  +1.30900000000000016e+01  
 790 +1.81999999999999993e+01  +7.14000000000000057e+00  +1.30900000000000016e+01  
 791 +1.80599999999999987e+01  +6.85999999999999943e+00  +1.26700000000000017e+01  
 792 +1.77800000000000011e+01  +6.85999999999999943e+00  +1.33699999999999992e+01  
 793 +1.62400000000000020e+01  +8.54000000000000092e+00  +1.49100000000000001e+01  
 794 +1.50500000000000007e+01  +1.00099999999999998e+01  +1.23200000000000003e+01  
 795 +1.61000000000000014e+01  +7.62999999999999989e+00  +1.51199999999999992e+01  
 796 +1.50500000000000007e+01  +7.28000000000000025e+00  +1.07800000000000011e+01  
 797 +1.51199999999999992e+01  +7.35000000000000053e+00  +1.19000000000000004e+01  
 798 +1.48400000000000016e+01  +6.85999999999999943e+00  +1.15500000000000007e+01  
 799 +1.46300000000000026e+01  +7.98000000000000043e+00  +1.18300000000000001e+01  
 800 +2.29600000000000009e+01  +7.98000000000000043e+00  +1.86200000000000010e+01  
 801 +2.44300000000000033e+01  +8.89000000000000057e+00  +1.87600000000000016e+01  
 802 +2.52699999999999996e+01  +8.12000000000000099e+00  +1.87600000000000016e+01  
 803 +2.43599999999999994e+01  +8.47000000000000064e+00  +1.90400000000000027e+01  
# numEdges
 803
# id   initNode   termNode parentEdge nDau   dauEdges      ...   radiusRelativeToParent
   0          0          1 2147483646    2        635        637 +5.45499999999999985e-01  # rad = +5.45499999999999985e-01 , len = +2.88617393793237420e-01 
   1          2          3          2    2        625        626 +1.13145492957746474e+00  # rad = +8.03332999999999547e-02 , len = +7.17286553617171196e-01 
   2          4          2          4    2          1        636 +8.14531237272949404e-01  # rad = +7.09999999999999520e-02 , len = +2.21359436211784083e-01 
   3          4          5          4    2 2147483645 2147483645 +8.14531237272949404e-01  # rad = +7.09999999999999520e-02 , len = +3.50000000000001421e-01 
   4          6          4          6    2          2          3 +6.89975699144324883e-01  # rad = +8.71666999999999997e-02 , len = +4.94974746830584289e-01 
   5          6          7          6    2        630        631 +5.98418465484077733e-01  # rad = +7.56000000000000005e-02 , len = +1.10458136866416590e+00 
   6          8          6          7    2          4          5 +1.05717991631799157e+00  # rad = +1.26333000000000001e-01 , len = +5.81463670404263278e-01 
   7          9          8         11    2          6          8 +1.03830881650172469e+00  # rad = +1.19499999999999981e-01 , len = +2.21359436211790828e-01 
   8          8         10          7    2        632        633 +6.41004184100418373e-01  # rad = +7.65999999999999875e-02 , len = +3.20780298646909323e-01 
   9         11         12         10    2 2147483645 2147483645 +5.98946435214868567e-01  # rad = +7.56667000000000034e-02 , len = +3.83405790253618539e-01 
  10         13         11        722    2          9         11 +8.77312500000000051e-01  # rad = +1.26333000000000001e-01 , len = +2.09999999999998493e-01 
  11         11          9         10    2          7        634 +9.11012957817830649e-01  # rad = +1.15091000000000027e-01 , len = +7.57165767847437166e-01 
  12         14         15         13    2 2147483645 2147483645 +8.67876957494407075e-01  # rad = +7.75881999999999961e-02 , len = +1.18380741677014312e+00 
  13         16         14         20    2         12         14 +8.91326021934197299e-01  # rad = +8.93999999999999795e-02 , len = +8.34146270146909230e-01 
  14         14         17         13    2         15         16 +7.94183445190156490e-01  # rad = +7.09999999999999798e-02 , len = +1.21243556529823437e-01 
  15         17         18         14    2 2147483645 2147483645 +1.19718309859154926e+00  # rad = +8.49999999999999784e-02 , len = +1.21243556529823437e-01 
  16         17         19         14    2 2147483645 2147483645 +1.00000000000000000e+00  # rad = +7.09999999999999798e-02 , len = +4.94974746830583012e-01 
  17         20         21         19    2        573        722 +7.37662011173184418e-01  # rad = +1.32041499999999978e-01 , len = +3.63730669589465705e-01 
  18         20         22         19    2 2147483645 2147483645 +4.64385474860335212e-01  # rad = +8.31250000000000183e-02 , len = +6.64078308635357328e-01 
  19         23         20         24    2         17         18 +8.63066538090646151e-01  # rad = +1.79000000000000048e-01 , len = +4.53651848888552089e-01 
  20         23         16         24    2         13         23 +4.83606557377049273e-01  # rad = +1.00300000000000014e-01 , len = +5.64358042380898817e-01 
  21         24         25         23    2 2147483645 2147483645 +8.94488188976377940e-01  # rad = +7.10000000000000075e-02 , len = +6.99999999999985079e-02 
  22         24         26         23    2 2147483645 2147483645 +1.12965858267716546e+00  # rad = +8.96666500000000005e-02 , len = +2.21359436211782973e-01 
  23         16         24         20    2         21         22 +7.91375872382851342e-01  # rad = +7.93750000000000289e-02 , len = +1.14808536267997141e+00 
  24         27         23         26    2         19         20 +9.22597864768683107e-01  # rad = +2.07399999999999946e-01 , len = +3.20780298646906992e-01 
  25         27         28         26    2 2147483645 2147483645 +3.83197953736654773e-01  # rad = +8.61428999999999945e-02 , len = +8.65852181379707875e-01 
  26         29         27         28    2         24         25 +8.88537549407114824e-01  # rad = +2.24799999999999972e-01 , len = +3.28329103187639137e-01 
  27         29         30         28    2 2147483645 2147483645 +3.99802371541502055e-01  # rad = +1.01150000000000004e-01 , len = +1.47830984573599933e+00 
  28         31         29         30    2         26         27 +9.77373607822079382e-01  # rad = +2.52999999999999947e-01 , len = +9.89949493661170521e-02 
  29         31         32         30    2 2147483645 2147483645 +4.14000780353631526e-01  # rad = +1.07166999999999984e-01 , len = +7.95047168412038374e-01 
  30         33         31         40    2         28         29 +9.99447876447876471e-01  # rad = +2.58856999999999948e-01 , len = +1.08894444302728433e+00 
  31         34         35         33    2 2147483645 2147483645 +7.28839892889479590e-01  # rad = +7.56667000000000034e-02 , len = +3.83405790253617484e-01 
  32         34         36         33    2 2147483645 2147483645 +7.58806757980311608e-01  # rad = +7.87777999999999951e-02 , len = +1.14808536267997052e+00 
  33         33         34         40    2         31         32 +4.00841698841698901e-01  # rad = +1.03817999999999980e-01 , len = +8.57321409974112880e-01 
  34         37         38         36    2 2147483645 2147483645 +1.00000000000000000e+00  # rad = +7.09999999999999520e-02 , len = +4.02119385257663664e-01 
  35         37         39         36    2 2147483645 2147483645 +1.07170281690140845e+00  # rad = +7.60908999999999752e-02 , len = +7.85748051222530774e-01 
  36         40         37         56    2         34         35 +7.81938325991189398e-01  # rad = +7.09999999999999520e-02 , len = +1.71464281994823164e-01 
  37         41         42         39    2 2147483645 2147483645 +8.31295843520782451e-01  # rad = +8.49999999999999922e-02 , len = +1.21243556529819857e-01 
  38         41         43         39    2        574        575 +8.31295843520782451e-01  # rad = +8.49999999999999922e-02 , len = +2.61916017074176999e-01 
  39         44         41         52    2         37         38 +7.91757973719055541e-01  # rad = +1.02249999999999980e-01 , len = +2.88617393793237420e-01 
  40         45         33         64    2         30         33 +9.93181940194341473e-01  # rad = +2.59000000000000008e-01 , len = +4.48218696620301227e-01 
  41         46         47         43    2 2147483645 2147483645 +6.20242914979757032e-01  # rad = +7.66000000000000014e-02 , len = +3.56931365951494273e-01 
  42         46         48         43    2 2147483645 2147483645 +6.94927125506072829e-01  # rad = +8.58234999999999831e-02 , len = +1.42944044996634934e+00 
  43         49         46         59    2         41         42 +9.46360153256705083e-01  # rad = +1.23499999999999957e-01 , len = +2.96984848098353682e-01 
  44         50         51         46    2 2147483645 2147483645 +7.73737373737373724e-01  # rad = +7.65999999999999320e-02 , len = +2.05518855582644644e+00 
  45         50         52         46    2        576        577 +1.00000000000000000e+00  # rad = +9.89999999999999630e-02 , len = +4.48218696620296231e-01 
  46         53         50        638    2         44         45 +7.83051289859485689e-01  # rad = +9.89999999999999630e-02 , len = +2.52388589282480258e-01 
  47         53         54        638    2 2147483645 2147483645 +6.24859110089892700e-01  # rad = +7.89999999999999869e-02 , len = +9.89949493661166025e-01 
  48         55         56         50    2 2147483645 2147483645 +1.13333333333333330e+00  # rad = +8.49999999999999784e-02 , len = +9.89949493661195640e-02 
  49         55         57         50    2 2147483645 2147483645 +1.13333333333333330e+00  # rad = +8.49999999999999784e-02 , len = +6.99999999999967315e-02 
  50         58         55         58    2         48         49 +8.36430915824938337e-01  # rad = +7.49999999999999556e-02 , len = +5.23832034148353998e-01 
  51         44         59         52    2 2147483645 2147483645 +6.75994827439350132e-01  # rad = +8.72999999999999748e-02 , len = +2.31529695719577289e+00 
  52         60         44         66    2         39         51 +1.06729752066115702e+00  # rad = +1.29142999999999980e-01 , len = +4.89999999999998936e-01 
  53         61         62         55    2 2147483645 2147483645 +9.46666666666666656e-01  # rad = +7.09999999999999798e-02 , len = +3.50000000000001421e-01 
  54         61         63         55    2 2147483645 2147483645 +9.46666666666666656e-01  # rad = +7.09999999999999798e-02 , len = +2.61916017074177943e-01 
  55         64         61         69    2         53         54 +8.82352941176470562e-01  # rad = +7.49999999999999833e-02 , len = +5.23832034148350556e-01 
  56         65         40        643    2         36        723 +6.87009616621395702e-01  # rad = +9.07999999999999224e-02 , len = +6.02162768692986350e-01 
  57         58         66         58    2 2147483645 2147483645 +9.70259862356928515e-01  # rad = +8.70000000000000079e-02 , len = +5.46717477313463873e-01 
  58         67         58         62    2         50         57 +1.09083576642335767e+00  # rad = +8.96666999999999603e-02 , len = +1.56524758424987503e-01 
  59         68         49         87    2         43         60 +9.38491078941123047e-01  # rad = +1.30499999999999922e-01 , len = +9.89949493661145541e-02 
  60         49         69         59    2         66         67 +1.03639846743295028e+00  # rad = +1.35249999999999954e-01 , len = +2.21359436211784638e-01 
  61         67         70         62    2 2147483645 2147483645 +9.91484184914841804e-01  # rad = +8.14999999999999614e-02 , len = +1.16081867662438998e+00 
  62         71         67         73    2         58         61 +7.73043175683936212e-01  # rad = +8.21999999999999537e-02 , len = +3.42928563989641999e-01 
  63         45         72         64    2         88         89 +6.04602382102784719e-01  # rad = +1.57666999999999974e-01 , len = +6.64078308635359216e-01 
  64         73         45         83    2         40         63 +5.75986747653230324e-01  # rad = +2.60778000000000010e-01 , len = +6.92964645562814452e-01 
  65         60         74         66    2 2147483645 2147483645 +8.58586776859504242e-01  # rad = +1.03888999999999967e-01 , len = +7.73175271203106695e-01 
  66         69         60         60    2         52         65 +8.94639556377079481e-01  # rad = +1.20999999999999941e-01 , len = +9.89949493661170521e-02 
  67         69         75         60    2 2147483645 2147483645 +8.94639556377079481e-01  # rad = +1.20999999999999941e-01 , len = +1.71464281994821721e-01 
  68         64         76         69    2 2147483645 2147483645 +8.35294117647058854e-01  # rad = +7.09999999999999937e-02 , len = +1.71464281994823164e-01 
  69         77         64         71    2         55         68 +9.23913043478260754e-01  # rad = +8.49999999999999922e-02 , len = +9.89949493661170521e-02 
  70         77         78         71    2 2147483645 2147483645 +9.23913043478260754e-01  # rad = +8.49999999999999922e-02 , len = +1.21243556529821897e-01 
  71         79         77         81    2         69         70 +9.29292929292929393e-01  # rad = +9.19999999999999846e-02 , len = +2.32163735324878967e-01 
  72         71         80         73    2 2147483645 2147483645 +9.31037401371164086e-01  # rad = +9.89999999999999630e-02 , len = +9.89949493661145541e-02 
  73         81         71        641    2         62         72 +8.55227493907490421e-01  # rad = +1.06332999999999997e-01 , len = +1.71464281994823164e-01 
  74         82         83         76    2 2147483645 2147483645 +8.38424841684007216e-01  # rad = +7.45000000000000107e-02 , len = +1.12654338576017610e+00 
  75         82         84         76    2 2147483645 2147483645 +8.77813928206074734e-01  # rad = +7.79999999999999583e-02 , len = +8.22313808712949901e-01 
  76         85         82        645    2         74         75 +1.10610543821802421e+00  # rad = +8.88570999999999805e-02 , len = +5.09607692249635424e-01 
  77         86         87         79    2 2147483645 2147483645 +8.76470588235294112e-01  # rad = +7.45000000000000107e-02 , len = +6.06217782649102643e-01 
  78         86         88         79    2 2147483645 2147483645 +1.00000000000000000e+00  # rad = +8.49999999999999784e-02 , len = +2.21359436211787469e-01 
  79         89         86         91    2         77         78 +1.00000000000000000e+00  # rad = +8.49999999999999784e-02 , len = +2.96984848098350518e-01 
  80         79         90         81    2 2147483645 2147483645 +8.74298989898989909e-01  # rad = +8.65555999999999687e-02 , len = +6.14247507117451019e-01 
  81         91         79         85    2         71         80 +9.47368421052631637e-01  # rad = +9.89999999999999630e-02 , len = +1.21243556529821897e-01 
  82         73         92         83    2 2147483645 2147483645 +2.25762562120375487e-01  # rad = +1.02213999999999999e-01 , len = +1.10679718105893232e+00 
  83         93         73        156    2         64         82 +7.32385936248857505e-01  # rad = +4.52749999999999930e-01 , len = +1.94997435880577741e+00 
  84         91         94         85    2 2147483645 2147483645 +7.46411483253588637e-01  # rad = +7.79999999999999583e-02 , len = +2.61916017074176999e-01 
  85         95         91         86    2         81         84 +7.72643253234750360e-01  # rad = +1.04499999999999996e-01 , len = +3.05122926047844745e-01 
  86         96         95        105    2         85         87 +9.66071428571428692e-01  # rad = +1.35249999999999954e-01 , len = +3.05122926047849241e-01 
  87         95         68         86    2         59        639 +1.02811829944547140e+00  # rad = +1.39053000000000038e-01 , len = +1.35735036007657262e+00 
  88         72         97         63    2 2147483645 2147483645 +7.57926516011594109e-01  # rad = +1.19499999999999981e-01 , len = +1.21243556529821897e-01 
  89         72         98         63    2         95         96 +5.09512453462043435e-01  # rad = +8.03332999999999825e-02 , len = +1.71464281994823164e-01 
  90         89         99         91    2 2147483645 2147483645 +9.45097647058823487e-01  # rad = +8.03332999999999686e-02 , len = +6.96491205974629879e-01 
  91        100         89        133    2         79         90 +1.00000000000000000e+00  # rad = +8.49999999999999784e-02 , len = +6.56658206375281717e-01 
  92        101        102         94    2 2147483645 2147483645 +9.98173972602739656e-01  # rad = +7.28666999999999648e-02 , len = +9.84987309562920688e-01 
  93        101        103         94    2 2147483645 2147483645 +1.02739726027397271e+00  # rad = +7.49999999999999833e-02 , len = +5.37680202350804159e-01 
  94        104        101        116    2         92         93 +5.81673306772908405e-01  # rad = +7.30000000000000093e-02 , len = +9.54672718789010388e-01 
  95         98        105         89    2 2147483645 2147483645 +1.00000000000000000e+00  # rad = +8.03332999999999825e-02 , len = +8.45813218151618251e-01 
  96         98        106         89    2 2147483645 2147483645 +9.41909519464530942e-01  # rad = +7.56667000000000034e-02 , len = +1.31518059596391446e+00 
  97        107        108        100    2 2147483645 2147483645 +6.57598318378134317e-01  # rad = +9.58778348195319097e-02 , len = +1.32075735848792664e+00 
  98        109        110        109    2         99        100 +1.05083459787556910e+00  # rad = +1.38499999999999984e-01 , len = +9.89949493661145541e-02 
  99        110        111         98    2        644        645 +6.89530685920577535e-01  # rad = +9.54999999999999183e-02 , len = +8.57321409974115878e-01 
 100        110        107         98    2         97        558 +1.05270758122743668e+00  # rad = +1.45799999999999902e-01 , len = +4.02119385257662387e-01 
 101        112        113        103    2 2147483645 2147483645 +9.48453608247422753e-01  # rad = +9.19999999999999984e-02 , len = +2.61916017074176999e-01 
 102        112        114        103    2 2147483645 2147483645 +7.68041237113402109e-01  # rad = +7.45000000000000107e-02 , len = +6.56658206375279385e-01 
 103        115        112        117    2        101        102 +1.00000000000000000e+00  # rad = +9.70000000000000306e-02 , len = +1.56524758424985116e-01 
 104        116        117        106    2 2147483645 2147483645 +5.91891891891891953e-01  # rad = +8.75999999999999696e-02 , len = +6.02162768692986350e-01 
 105        116         96        106    2         86        725 +9.45945945945945943e-01  # rad = +1.39999999999999930e-01 , len = +2.21359436211785776e-01 
 106        118        116        121    2        104        105 +8.99242327579397704e-01  # rad = +1.47999999999999965e-01 , len = +1.21243556529819857e-01 
 107        119        120        108    2 2147483645 2147483645 +6.88212339743589752e-01  # rad = +8.58889000000000041e-02 , len = +7.44110206891424819e-01 
 108        121        119        111    2        107        109 +8.91428571428571459e-01  # rad = +1.24799999999999925e-01 , len = +3.20780298646910100e-01 
 109        119        109        108    2         98        646 +1.05608974358974361e+00  # rad = +1.31799999999999945e-01 , len = +3.20780298646910100e-01 
 110        122        123        765    2        111        112 +7.88381742738589297e-01  # rad = +1.51999999999999996e-01 , len = +4.94974746830581791e-01 
 111        123        121        110    2        108        647 +9.21052631578947345e-01  # rad = +1.39999999999999930e-01 , len = +1.21243556529821897e-01 
 112        123        124        110    2        137        138 +7.51881578947368401e-01  # rad = +1.14286000000000026e-01 , len = +6.30000000000000226e-01 
 113        125        126        115    2 2147483645 2147483645 +4.54767244773921830e-01  # rad = +1.06249999999999997e-01 , len = +5.85662018573853360e-01 
 114        125        127        115    2        131        783 +9.47341163176907641e-01  # rad = +2.21332999999999946e-01 , len = +2.10000000000000853e-01 
 115        128        125        150    2        113        114 +8.04099726042484031e-01  # rad = +2.33635999999999927e-01 , len = +8.57321409974110660e-01 
 116        129        104        652    2         94        117 +8.42281879194630823e-01  # rad = +1.25500000000000000e-01 , len = +5.77234787586474174e-01 
 117        104        115        116    2        103        124 +7.72908366533864633e-01  # rad = +9.70000000000000306e-02 , len = +1.71464281994823164e-01 
 118        130        131        120    2 2147483645 2147483645 +9.80606666666666626e-01  # rad = +7.35454999999999998e-02 , len = +8.96437393240598013e-01 
 119        130        132        120    2 2147483645 2147483645 +1.05866666666666664e+00  # rad = +7.93999999999999567e-02 , len = +7.73175271203107140e-01 
 120        133        130        127    2        118        119 +8.36430915824938337e-01  # rad = +7.49999999999999833e-02 , len = +4.69574275274957209e-01 
 121        134        118        585    2        106        122 +6.95702347286860978e-01  # rad = +1.64582999999999952e-01 , len = +7.82623792124927831e-01 
 122        118        135        121    2        151        152 +6.70093509050144975e-01  # rad = +1.10285999999999954e-01 , len = +5.85662018573852694e-01 
 123        136        137        124    2 2147483645 2147483645 +1.06077348066298338e+00  # rad = +9.59999999999999465e-02 , len = +9.89949493661170521e-02 
 124        115        136        117    2        123        125 +9.32989690721649501e-01  # rad = +9.05000000000000526e-02 , len = +2.21359436211785776e-01 
 125        136        138        124    2        126        127 +9.08287292817679504e-01  # rad = +8.21999999999999814e-02 , len = +3.13049516849970233e-01 
 126        138        139        125    2 2147483645 2147483645 +1.33819951338199528e+00  # rad = +1.10000000000000014e-01 , len = +7.00000000000002842e-02 
 127        138        133        125    2        120        128 +1.09083576642335767e+00  # rad = +8.96667000000000158e-02 , len = +1.71464281994823164e-01 
 128        133        140        127    2 2147483645 2147483645 +8.93333765289928472e-01  # rad = +8.01022907321224109e-02 , len = +8.90954544295050388e-01 
 129        141        142        131    2 2147483645 2147483645 +4.81377825618945210e-01  # rad = +1.11799999999999969e-01 , len = +1.00468900660850879e+00 
 130        141        143        131    2        584        585 +9.75242195909580389e-01  # rad = +2.26499999999999896e-01 , len = +9.89949493661157892e-02 
 131        127        141        114    2        129        130 +1.04932386946365863e+00  # rad = +2.32249999999999956e-01 , len = +2.96984848098351184e-01 
 132        100        144        133    2 2147483645 2147483645 +8.35294117647058854e-01  # rad = +7.09999999999999520e-02 , len = +8.16333265278341491e-01 
 133        145        100        138    2         91        132 +7.47798393553098073e-01  # rad = +8.49999999999999784e-02 , len = +1.21243556529819857e-01 
 134        146        147        135    2 2147483645 2147483645 +1.00000000000000000e+00  # rad = +8.03332999999999686e-02 , len = +1.71464281994823164e-01 
 135        148        146        147    2        134        136 +8.60099571734475266e-01  # rad = +8.03332999999999686e-02 , len = +1.56524758424985921e-01 
 136        146        149        135    2        559        782 +1.00000000000000000e+00  # rad = +8.03332999999999686e-02 , len = +3.83405790253614598e-01 
 137        124        150        112    2 2147483645 2147483645 +7.33248166879582830e-01  # rad = +8.37999999999999995e-02 , len = +6.60378679243964983e-01 
 138        124        145        112    2        133        139 +9.94583763540591193e-01  # rad = +1.13666999999999963e-01 , len = +1.97989898732232855e-01 
 139        145        151        138    2 2147483645 2147483645 +6.79372201254541674e-01  # rad = +7.72221999999999353e-02 , len = +6.33876959669619766e-01 
 140        152        153        141    2 2147483645 2147483645 +9.66729119078784116e-01  # rad = +3.38999999999999968e-01 , len = +1.21243556529818830e-01 
 141        154        152        637    2        140        142 +8.13863674869507281e-01  # rad = +3.50667000000000006e-01 , len = +6.92964645562815673e-01 
 142        152        155        141    2        155        156 +1.03394673579207619e+00  # rad = +3.62570999999999921e-01 , len = +4.69574275274956154e-01 
 143        156        157        144    2 2147483645 2147483645 +9.03155405405405398e-01  # rad = +1.33666999999999953e-01 , len = +1.39999999999999680e-01 
 144        129        156        652    2        143        145 +9.93288590604026855e-01  # rad = +1.47999999999999993e-01 , len = +2.96984848098351184e-01 
 145        156        158        144    2        153        154 +5.83108108108108092e-01  # rad = +8.62999999999999740e-02 , len = +6.60378679243964983e-01 
 146        159        160        148    2 2147483645 2147483645 +1.14957307692307698e+00  # rad = +8.96667000000000158e-02 , len = +1.56524758424985921e-01 
 147        159        148        148    2        135        790 +1.19743589743589740e+00  # rad = +9.33999999999999830e-02 , len = +3.76961536499415495e-01 
 148        161        159        154    2        146        147 +8.16753926701570765e-01  # rad = +7.79999999999999583e-02 , len = +7.03491293478460733e-01 
 149        128        162        150    2        651        652 +7.43402304547144177e-01  # rad = +2.15999999999999970e-01 , len = +3.20780298646906992e-01 
 150        163        128        164    2        115        149 +1.09095005125162858e+00  # rad = +2.90555999999999981e-01 , len = +8.16333265278342046e-01 
 151        135        164        122    2 2147483645 2147483645 +6.94557786119725074e-01  # rad = +7.65999999999999875e-02 , len = +3.13049516849968679e-01 
 152        135        165        122    2 2147483645 2147483645 +7.45334856645449073e-01  # rad = +8.21999999999999814e-02 , len = +3.56931365951496049e-01 
 153        158        166        145    2 2147483645 2147483645 +9.30860950173812207e-01  # rad = +8.03332999999999686e-02 , len = +1.71464281994821721e-01 
 154        158        161        145    2        148        160 +1.10660486674391656e+00  # rad = +9.55000000000000016e-02 , len = +5.14392845984465108e-01 
 155        155        167        142    2 2147483645 2147483645 +9.73602411665577150e-01  # rad = +3.52999999999999925e-01 , len = +1.21243556529818830e-01 
 156        155         93        142    2         83        586 +1.70500398542630260e+00  # rad = +6.18184999999999985e-01 , len = +2.15185966085151392e+00 
 157        168        169        159    2 2147483645 2147483645 +8.08656036446469217e-01  # rad = +7.10000000000000075e-02 , len = +5.09607692249636646e-01 
 158        168        170        159    2 2147483645 2147483645 +8.08656036446469217e-01  # rad = +7.10000000000000075e-02 , len = +2.21359436211784083e-01 
 159        171        168        650    2        157        158 +9.40042826552462518e-01  # rad = +8.78000000000000030e-02 , len = +2.88617393793236143e-01 
 160        161        172        154    2        161        162 +8.60732984293193670e-01  # rad = +8.21999999999999814e-02 , len = +3.63730669589464706e-01 
 161        172        173        160    2 2147483645 2147483645 +8.63746958637469642e-01  # rad = +7.09999999999999937e-02 , len = +1.21243556529823951e-01 
 162        172        174        160    2 2147483645 2147483645 +8.63746958637469642e-01  # rad = +7.09999999999999937e-02 , len = +9.89949493661145541e-02 
 163        163        175        164    2 2147483645 2147483645 +6.35171007723413839e-01  # rad = +1.69166999999999956e-01 , len = +4.99899989997998284e-01 
 164        176        163        166    2        150        163 +8.44734621898847404e-01  # rad = +2.66333000000000042e-01 , len = +2.10000000000000853e-01 
 165        176        177        166    2 2147483645 2147483645 +2.81150764702524092e-01  # rad = +8.86429000000000106e-02 , len = +9.97346479414249920e-01 
 166        178        176        654    2        164        165 +9.00817142857142872e-01  # rad = +3.15286000000000011e-01 , len = +9.33916484488843235e-01 
 167        179        180        169    2 2147483645 2147483645 +9.70954759732265527e-01  # rad = +7.79999999999999583e-02 , len = +2.61916017074176277e-01 
 168        179        181        169    2 2147483645 2147483645 +8.83817794115267286e-01  # rad = +7.09999999999999798e-02 , len = +5.81463670404265609e-01 
 169        182        179        175    2        167        168 +7.50778504672897085e-01  # rad = +8.03332999999999547e-02 , len = +4.14125584816971204e-01 
 170        183        184        586    2        171        172 +1.07755551301684527e+00  # rad = +1.12582999999999966e+00 , len = +4.94974746830580237e-01 
 171        184        185        170    2        181        182 +1.03670181110824910e+00  # rad = +1.16714999999999969e+00 , len = +1.11341816044108399e+00 
 172        184        186        170    2        173        174 +9.82093211230825158e-01  # rad = +1.10566999999999949e+00 , len = +2.09999999999998493e-01 
 173        186        187        172    2 2147483645 2147483645 +4.19537475015149208e-01  # rad = +4.63869999999999838e-01 , len = +1.66976046186271976e+00 
 174        186        188        172    2        198        204 +4.51094811290891518e-01  # rad = +4.98761999999999928e-01 , len = +2.06232878077187287e+00 
 175        189        182        176    2        169        180 +1.77244167921455975e-01  # rad = +1.06999999999999984e-01 , len = +7.57165767847437499e-01 
 176        183        189        586    2        175        177 +5.77801493108728970e-01  # rad = +6.03686999999999974e-01 , len = +1.39298241194926842e+00 
 177        189        190        176    2        183        184 +4.06391060267986493e-01  # rad = +2.45332999999999912e-01 , len = +3.63730669589463651e-01 
 178        191        192        180    2 2147483645 2147483645 +7.86834299781237312e-01  # rad = +7.72221999999999908e-02 , len = +6.49153294684699400e-01 
 179        191        193        180    2 2147483645 2147483645 +7.94759478270970265e-01  # rad = +7.79999999999999583e-02 , len = +6.18223260642949302e-01 
 180        182        191        175    2        178        179 +9.17223364485981296e-01  # rad = +9.81428999999999774e-02 , len = +5.77234787586472509e-01 
 181        185        194        171    2 2147483645 2147483645 +9.93017178597438210e-01  # rad = +1.15899999999999981e+00 , len = +9.89949493661170521e-02 
 182        185        195        171    2        185        186 +1.00244184552114124e+00  # rad = +1.16999999999999993e+00 , len = +1.21243556529822938e-01 
 183        190        196        177    2        221        798 +8.96402033154936495e-01  # rad = +2.19916999999999946e-01 , len = +9.20706250657612912e-01 
 184        190        197        177    2        727        728 +4.47204411962516313e-01  # rad = +1.09713999999999978e-01 , len = +1.21445461010282330e+00 
 185        195        198        182    2        200        201 +4.53089743589743577e-01  # rad = +5.30114999999999892e-01 , len = +1.86126301204316547e+00 
 186        195        199        182    2        187        188 +1.00313675213675224e+00  # rad = +1.17367000000000021e+00 , len = +2.09999999999998493e-01 
 187        199        200        186    2        192        789 +1.00624536709637291e+00  # rad = +1.18100000000000005e+00 , len = +3.05122926047849630e-01 
 188        199        201        186    2        189        190 +9.77063399422324674e-01  # rad = +1.14674999999999994e+00 , len = +2.96984848098353682e-01 
 189        201        202        188    2 2147483645 2147483645 +3.67926749509483342e-01  # rad = +4.21920000000000017e-01 , len = +1.60542829176515989e+00 
 190        201        203        188    2        654        655 +6.38979725310660607e-01  # rad = +7.32749999999999790e-01 , len = +1.19411054764624058e+00 
 191        204        205        192    2 2147483645 2147483645 +3.89063200358583605e-01  # rad = +4.33999999999999941e-01 , len = +1.61152102065098601e+00 
 192        200        204        187    2        191        193 +9.44538526672311529e-01  # rad = +1.11550000000000016e+00 , len = +1.21243556529822924e-01 
 193        204        206        192    2        256        257 +5.42094128193635227e-01  # rad = +6.04706000000000077e-01 , len = +1.36095554666565133e+00 
 194        207        208        196    2 2147483645 2147483645 +6.09056197146806033e-01  # rad = +7.79999999999999583e-02 , len = +2.61916017074177443e-01 
 195        207        209        196    2 2147483645 2147483645 +6.27275566695557729e-01  # rad = +8.03332999999999825e-02 , len = +2.09999999999998493e-01 
 196        210        207        204    2        194        195 +4.05702845086752806e-01  # rad = +1.28067000000000014e-01 , len = +1.10458136866416323e+00 
 197        211        212        198    2 2147483645 2147483645 +3.27499330735595950e-01  # rad = +7.70713999999999844e-02 , len = +9.44351629426241068e-01 
 198        188        211        174    2        197        199 +4.71834261631800367e-01  # rad = +2.35332999999999959e-01 , len = +1.97989898732234104e-01 
 199        211        213        198    2        202        203 +5.12465315106678587e-01  # rad = +1.20599999999999971e-01 , len = +2.88617393793237420e-01 
 200        198        214        185    2        664        665 +1.86751931184742925e-01  # rad = +9.89999999999999630e-02 , len = +1.21243556529822938e-01 
 201        198        215        185    2        658        659 +1.69145751393565552e-01  # rad = +8.96666999999999881e-02 , len = +4.59020696701138098e-01 
 202        213        216        199    2 2147483645 2147483645 +5.88723051409618559e-01  # rad = +7.09999999999999659e-02 , len = +9.89949493661157892e-02 
 203        213        217        199    2        564        784 +6.35157545605306795e-01  # rad = +7.65999999999999875e-02 , len = +3.13049516849971843e-01 
 204        188        210        174    2        196        214 +6.32901063032067501e-01  # rad = +3.15666999999999920e-01 , len = +2.42487113059643794e-01 
 205        218        219        206    2 2147483645 2147483645 +9.53020134228187876e-01  # rad = +7.09999999999999798e-02 , len = +4.90000000000002045e-01 
 206        220        218        664    2        205        207 +8.76470588235294112e-01  # rad = +7.45000000000000107e-02 , len = +4.99899989998000061e-01 
 207        218        221        206    2        661        662 +9.53020134228187876e-01  # rad = +7.09999999999999798e-02 , len = +9.89949493661183150e-02 
 208        222        223        210    2 2147483645 2147483645 +4.67179110241811912e-01  # rad = +7.49999999999999833e-02 , len = +4.74763098818765716e-01 
 209        222        224        210    2 2147483645 2147483645 +5.58538788324259627e-01  # rad = +8.96666999999999881e-02 , len = +1.71464281994821000e-01 
 210        225        222        212    2        208        209 +1.99277557100297931e-01  # rad = +1.60537999999999959e-01 , len = +9.15368778143543005e-01 
 211        226        227        657    2        212        213 +9.94292993630573219e-01  # rad = +1.17077999999999971e+00 , len = +6.41560597293820201e-01 
 212        227        225        211    2        210        225 +6.88088283024991809e-01  # rad = +8.05599999999999872e-01 , len = +1.09790709989506818e+00 
 213        227        228        211    2        218        780 +9.81115153999897571e-01  # rad = +1.14866999999999986e+00 , len = +2.42487113059643794e-01 
 214        210        229        204    2        252        587 +9.26609370000665122e-01  # rad = +2.92499999999999982e-01 , len = +4.08166632639170246e-01 
 215        230        231        217    2 2147483645 2147483645 +7.28205128205128172e-01  # rad = +7.09999999999999659e-02 , len = +1.16081867662439020e+00 
 216        230        232        217    2 2147483645 2147483645 +7.54312820512820448e-01  # rad = +7.35454999999999720e-02 , len = +8.10308583195315180e-01 
 217        233        230        221    2        215        216 +5.81509778310579817e-01  # rad = +9.74999999999999617e-02 , len = +3.05122926047847576e-01 
 218        228        234        213    2 2147483645 2147483645 +3.86810833398626208e-01  # rad = +4.44317999999999935e-01 , len = +1.50947010569934825e+00 
 219        235        236        780    2        305        671 +3.66677113531301335e-01  # rad = +4.21190999999999982e-01 , len = +2.00571682946521834e+00 
 220        235        237        780    2        242        293 +9.65177117884161606e-01  # rad = +1.10867000000000004e+00 , len = +3.49999999999997535e-01 
 221        196        233        183    2        217        222 +7.62410363910020594e-01  # rad = +1.67666999999999955e-01 , len = +2.09999999999999659e-01 
 222        233        238        221    2        223        224 +8.60831290593855658e-01  # rad = +1.44332999999999989e-01 , len = +2.09999999999998493e-01 
 223        238        239        222    2 2147483645 2147483645 +5.63091600673442660e-01  # rad = +8.12726999999999755e-02 , len = +8.88200427831467909e-01 
 224        238        240        222    2        588        589 +1.05312021505823350e+00  # rad = +1.51999999999999996e-01 , len = +2.88617393793236143e-01 
 225        225        241        212    2        234        235 +2.42055610724925541e-01  # rad = +1.94999999999999923e-01 , len = +8.45813218151621360e-01 
 226        242        243        227    2 2147483645 2147483645 +8.83817794115267286e-01  # rad = +7.09999999999999937e-02 , len = +1.56524758424985921e-01 
 227        244        242        569    2        226        228 +8.21403885480572526e-01  # rad = +8.03332999999999825e-02 , len = +1.97989898732232855e-01 
 228        242        245        227    2        232        233 +9.41909519464530942e-01  # rad = +7.56667000000000034e-02 , len = +3.83405790253615875e-01 
 229        246        247        231    2 2147483645 2147483645 +7.85340314136125706e-01  # rad = +1.04999999999999996e-01 , len = +6.06217782649105419e-01 
 230        246        248        231    2        237        729 +9.96013462976813702e-01  # rad = +1.33166999999999980e-01 , len = +4.02119385257661444e-01 
 231        249        246        239    2        229        230 +1.15757575757575748e+00  # rad = +1.33699999999999986e-01 , len = +6.49153294684698068e-01 
 232        245        250        228    2 2147483645 2147483645 +9.38325577830141921e-01  # rad = +7.09999999999999937e-02 , len = +9.89949493661170521e-02 
 233        245        251        228    2 2147483645 2147483645 +9.38325577830141921e-01  # rad = +7.09999999999999937e-02 , len = +5.68682688324517738e-01 
 234        241        252        225    2 2147483645 2147483645 +6.17435897435897441e-01  # rad = +1.20399999999999993e-01 , len = +3.56931365951498492e-01 
 235        241        253        225    2        239        240 +5.64102564102564208e-01  # rad = +1.10000000000000042e-01 , len = +9.89949493661157892e-02 
 236        254        255        237    2 2147483645 2147483645 +6.64546539203700215e-01  # rad = +9.02308000000000415e-02 , len = +9.74987179402887483e-01 
 237        248        254        230    2        236        238 +1.01960695968220372e+00  # rad = +1.35778000000000010e-01 , len = +5.64358042380898928e-01 
 238        254        256        237    2        247        248 +8.80113125837764687e-01  # rad = +1.19500000000000023e-01 , len = +1.21243556529822938e-01 
 239        253        249        235    2        231        668 +1.05000000000000004e+00  # rad = +1.15500000000000005e-01 , len = +2.52388589282478315e-01 
 240        253        257        235    2        254        255 +9.53027272727272612e-01  # rad = +1.04832999999999968e-01 , len = +4.20000000000001705e-01 
 241        258        259        242    2        593        594 +9.50644039688298026e-01  # rad = +1.00888999999999984e+00 , len = +6.85857127979291881e-01 
 242        237        258        220    2        241        243 +9.57246069614943962e-01  # rad = +1.06126999999999994e+00 , len = +7.53923072998829658e-01 
 243        258        260        242    2        249        250 +8.25950040988626899e-01  # rad = +8.76556000000000002e-01 , len = +7.03491293478463731e-01 
 244        261        262        246    2 2147483645 2147483645 +9.38325577830141921e-01  # rad = +7.09999999999999659e-02 , len = +2.96984848098348242e-01 
 245        261        263        246    2 2147483645 2147483645 +9.38325577830141921e-01  # rad = +7.09999999999999659e-02 , len = +2.96984848098349907e-01 
 246        264        261        259    2        244        245 +8.43866229046011496e-01  # rad = +7.56667000000000034e-02 , len = +4.53651848888551257e-01 
 247        256        265        238    2 2147483645 2147483645 +6.47394142259414163e-01  # rad = +7.73635999999999907e-02 , len = +1.46833238743821126e+00 
 248        256        266        238    2 2147483645 2147483645 +7.94979079497907914e-01  # rad = +9.50000000000000011e-02 , len = +5.98080262172227095e-01 
 249        260        267        243    2 2147483645 2147483645 +3.10775352630065838e-01  # rad = +2.72411999999999932e-01 , len = +1.19820699380365858e+00 
 250        260        268        243    2        317        318 +2.35214863625370169e-01  # rad = +2.06178999999999890e-01 , len = +2.18126110312360488e+00 
 251        269        270        252    2        260        591 +9.16674698279093203e-01  # rad = +2.56800000000000028e-01 , len = +3.13049516849970233e-01 
 252        229        269        214    2        251        253 +9.57753846153846178e-01  # rad = +2.80142999999999975e-01 , len = +5.46717477313466649e-01 
 253        269        271        252    2        280        281 +7.92898626772755355e-01  # rad = +2.22124999999999961e-01 , len = +6.18223260642950412e-01 
 254        257        272        240    2 2147483645 2147483645 +7.15423578453349585e-01  # rad = +7.49999999999999695e-02 , len = +4.74763098818767548e-01 
 255        257        273        240    2 2147483645 2147483645 +7.01549130521877617e-01  # rad = +7.35455000000000136e-02 , len = +7.66811580507232415e-01 
 256        206        274        193    2 2147483645 2147483645 +1.92012316729121280e-01  # rad = +1.16110999999999978e-01 , len = +7.30821455623740124e-01 
 257        206        275        193    2        282        283 +3.73001094746868711e-01  # rad = +2.25555999999999979e-01 , len = +8.16333265278341158e-01 
 258        264        276        259    2 2147483645 2147483645 +8.54274775362537042e-01  # rad = +7.65999999999999875e-02 , len = +2.88617393793233534e-01 
 259        277        264        269    2        246        258 +1.05490235294117651e+00  # rad = +8.96667000000000158e-02 , len = +1.71464281994823886e-01 
 260        270        278        251    2        261        262 +8.38200934579439227e-01  # rad = +2.15249999999999914e-01 , len = +3.28329103187638027e-01 
 261        278        279        260    2        274        275 +9.41300813008130066e-01  # rad = +2.02614999999999906e-01 , len = +9.10000000000000364e-01 
 262        278        280        260    2        271        272 +6.48083623693379796e-01  # rad = +1.39499999999999985e-01 , len = +3.28329103187642524e-01 
 263        281        282        265    2 2147483645 2147483645 +1.04873759791122700e+00  # rad = +8.03332999999999547e-02 , len = +3.76961536499414829e-01 
 264        281        283        265    2 2147483645 2147483645 +1.02658485639686670e+00  # rad = +7.86363999999999674e-02 , len = +8.04238770515324219e-01 
 265        284        281        267    2        263        264 +5.49103942652329757e-01  # rad = +7.65999999999999875e-02 , len = +6.89420046125726937e-01 
 266        284        285        267    2        569        670 +7.09677419354838745e-01  # rad = +9.90000000000000047e-02 , len = +4.94974746830582513e-01 
 267        286        284        274    2        265        266 +7.88135593220338992e-01  # rad = +1.39499999999999985e-01 , len = +2.96984848098348631e-01 
 268        287        288        270    2 2147483645 2147483645 +8.85972941176470630e-01  # rad = +7.53076999999999774e-02 , len = +8.77097486029915885e-01 
 269        287        277        270    2        259        730 +1.00000000000000000e+00  # rad = +8.49999999999999784e-02 , len = +9.89949493661170521e-02 
 270        289        287        285    2        268        269 +6.90119918484659034e-01  # rad = +8.49999999999999784e-02 , len = +4.31508980207828963e-01 
 271        280        290        262    2 2147483645 2147483645 +5.24399999999999977e-01  # rad = +7.31537999999999911e-02 , len = +1.89259081684340669e+00 
 272        280        291        262    2        276        277 +6.72640143369175547e-01  # rad = +9.38332999999999667e-02 , len = +7.76337555448658678e-01 
 273        286        292        274    2        289        313 +1.00887570621468914e+00  # rad = +1.78570999999999980e-01 , len = +5.46717477313463429e-01 
 274        279        286        261    2        267        273 +8.73577968067517308e-01  # rad = +1.76999999999999991e-01 , len = +9.89949493661183150e-02 
 275        279        293        261    2        599        600 +4.69766799101744736e-01  # rad = +9.51817999999999970e-02 , len = +8.16333265278342379e-01 
 276        291        294        272    2 2147483645 2147483645 +8.56127835214151034e-01  # rad = +8.03332999999999547e-02 , len = +1.56524758424985116e-01 
 277        291        295        272    2        298        299 +9.95382236370243922e-01  # rad = +9.33999999999999830e-02 , len = +3.56931365951496382e-01 
 278        296        297        280    2 2147483645 2147483645 +6.18985774719557624e-01  # rad = +8.15000000000000030e-02 , len = +6.02162768692985240e-01 
 279        296        298        280    2        603        604 +6.18985774719557624e-01  # rad = +8.15000000000000030e-02 , len = +1.30395552071380183e+00 
 280        271        296        253    2        278        279 +5.92760832864378195e-01  # rad = +1.31667000000000006e-01 , len = +1.39999999999998792e-01 
 281        271        299        253    2        331        602 +7.13562183455261678e-01  # rad = +1.58499999999999946e-01 , len = +2.61916017074175556e-01 
 282        275        300        257    2 2147483645 2147483645 +3.89260316728439970e-01  # rad = +8.78000000000000030e-02 , len = +1.07079409785448409e+00 
 283        275        301        257    2        301        601 +9.29556296440795182e-01  # rad = +2.09666999999999965e-01 , len = +1.97989898732234104e-01 
 284        289        302        285    2        296        297 +6.61703215958820090e-01  # rad = +8.15000000000000030e-02 , len = +5.37680202350802272e-01 
 285        303        289        289    2        270        284 +1.02032075815564061e+00  # rad = +1.23167000000000026e-01 , len = +4.99899989998000560e-01 
 286        304        305        287    2 2147483645 2147483645 +7.19543214612411108e-01  # rad = +7.31537999999999911e-02 , len = +8.63017960415654706e-01 
 287        306        304        596    2        286        288 +1.03590784458172713e+00  # rad = +1.01667000000000021e-01 , len = +4.59020696701141373e-01 
 288        304        307        287    2        291        292 +9.73767299123609487e-01  # rad = +9.90000000000000047e-02 , len = +9.89949493661183150e-02 
 289        292        303        273    2        285        290 +6.76000022400053857e-01  # rad = +1.20714000000000002e-01 , len = +5.09607692249635980e-01 
 290        303        308        289    2        306        307 +7.55031727885746462e-01  # rad = +9.11429000000000128e-02 , len = +5.85662018573851251e-01 
 291        307        309        288    2 2147483645 2147483645 +8.93939393939393923e-01  # rad = +8.85000000000000508e-02 , len = +1.37884009225145365e+00 
 292        307        310        288    2        363        364 +1.18069696969696980e+00  # rad = +1.16888999999999993e-01 , len = +1.31704214055587365e+00 
 293        237        311        220    2        294        295 +5.09407668648019674e-01  # rad = +5.64764999999999850e-01 , len = +1.46331814722567954e+00 
 294        311        312        293    2        322        323 +7.06192841270262939e-01  # rad = +3.98833000000000104e-01 , len = +3.76961536499415162e-01 
 295        311        313        293    2        311        312 +5.61295406053845425e-01  # rad = +3.16999999999999893e-01 , len = +1.97989898732232855e-01 
 296        302        314        284    2 2147483645 2147483645 +9.57055214723926517e-01  # rad = +7.79999999999999583e-02 , len = +2.09999999999998493e-01 
 297        302        315        284    2 2147483645 2147483645 +1.00858895705521467e+00  # rad = +8.21999999999999814e-02 , len = +3.20780298646910100e-01 
 298        295        316        277    2 2147483645 2147483645 +8.35117773019271925e-01  # rad = +7.79999999999999583e-02 , len = +5.37680202350799163e-01 
 299        295        317        277    2 2147483645 2147483645 +8.60099571734475266e-01  # rad = +8.03332999999999547e-02 , len = +3.83405790253618206e-01 
 300        318        319        301    2        347        676 +1.05057594926887798e+00  # rad = +2.03111000000000014e-01 , len = +7.95047168412036376e-01 
 301        301        318        283    2        300        302 +9.22095513361663954e-01  # rad = +1.93332999999999977e-01 , len = +2.42487113059642767e-01 
 302        318        320        301    2        338        339 +4.90733604713111560e-01  # rad = +9.48750000000000149e-02 , len = +1.25610509114484481e+00 
 303        321        322        305    2 2147483645 2147483645 +7.94383149448344983e-01  # rad = +9.89999999999999630e-02 , len = +9.89949493661183150e-02 
 304        321        323        305    2        735        736 +8.15245737211634847e-01  # rad = +1.01599999999999996e-01 , len = +2.88617393793235699e-01 
 305        236        321        219    2        303        304 +2.95887139088916951e-01  # rad = +1.24624999999999986e-01 , len = +6.14247507117446800e-01 
 306        308        324        290    2 2147483645 2147483645 +7.78996498904467538e-01  # rad = +7.09999999999999937e-02 , len = +1.97989898732234104e-01 
 307        308        325        290    2        570        786 +7.78996498904467538e-01  # rad = +7.09999999999999937e-02 , len = +2.52388589282478815e-01 
 308        326        327        310    2 2147483645 2147483645 +9.62059620596205978e-01  # rad = +7.09999999999999659e-02 , len = +3.63730669589465705e-01 
 309        326        328        310    2 2147483645 2147483645 +9.62059620596205978e-01  # rad = +7.09999999999999659e-02 , len = +5.72974694031070153e-01 
 310        329        326        340    2        308        309 +9.75329966814992622e-01  # rad = +7.37999999999999629e-02 , len = +7.85748051222529442e-01 
 311        313        330        295    2 2147483645 2147483645 +2.81854258675078850e-01  # rad = +8.93477999999999911e-02 , len = +1.55425223178221739e+00 
 312        313        331        295    2        740        741 +3.48438485804416387e-01  # rad = +1.10454999999999998e-01 , len = +7.85748051222528554e-01 
 313        292        332        273    2        327        328 +8.63522072452973966e-01  # rad = +1.54200000000000004e-01 , len = +3.42928563989646329e-01 
 314        333        334        316    2 2147483645 2147483645 +9.38325577830141921e-01  # rad = +7.09999999999999659e-02 , len = +3.56931365951494273e-01 
 315        333        335        316    2 2147483645 2147483645 +9.38325577830141921e-01  # rad = +7.09999999999999659e-02 , len = +1.71464281994823164e-01 
 316        336        333        330    2        314        315 +7.64310101010100995e-01  # rad = +7.56666999999999756e-02 , len = +4.08166632639171800e-01 
 317        268        337        250    2 2147483645 2147483645 +6.02389186095577234e-01  # rad = +1.24200000000000019e-01 , len = +3.56931365951494661e-01 
 318        268        338        250    2 2147483645 2147483645 +5.33516992516211763e-01  # rad = +1.09999999999999987e-01 , len = +1.21243556529820884e-01 
 319        339        340        321    2 2147483645 2147483645 +9.68109339407744796e-01  # rad = +8.49999999999999645e-02 , len = +9.89949493661157892e-02 
 320        339        341        321    2        335        793 +9.36218678815489702e-01  # rad = +8.21999999999999814e-02 , len = +3.42928563989646329e-01 
 321        342        339        593    2        319        320 +1.93771504112678794e-01  # rad = +8.78000000000000030e-02 , len = +7.73175271203110581e-01 
 322        312        343        294    2        386        677 +9.78793128953722502e-01  # rad = +3.90375000000000250e-01 , len = +5.37680202350803160e-01 
 323        312        344        294    2        673        674 +4.45188838436137435e-01  # rad = +1.77555999999999964e-01 , len = +7.03491293478464286e-01 
 324        345        346        326    2 2147483645 2147483645 +9.13725882352941166e-01  # rad = +7.76666999999999913e-02 , len = +1.41911944528993184e+00 
 325        345        347        326    2 2147483645 2147483645 +8.90196470588235256e-01  # rad = +7.56666999999999895e-02 , len = +3.76961536499416827e-01 
 326        348        345        736    2        324        325 +9.68109339407744796e-01  # rad = +8.49999999999999645e-02 , len = +2.61916017074174112e-01 
 327        332        349        313    2        341        675 +9.00129701686121830e-01  # rad = +1.38799999999999979e-01 , len = +3.13049516849968679e-01 
 328        332        350        313    2        344        345 +6.34241245136186738e-01  # rad = +9.78000000000000119e-02 , len = +3.13049516849970233e-01 
 329        336        351        330    2        349        350 +9.52861616161616132e-01  # rad = +9.43332999999999672e-02 , len = +4.59020696701142206e-01 
 330        352        336        331    2        316        329 +7.40186915887850461e-01  # rad = +9.90000000000000047e-02 , len = +1.97989898732230329e-01 
 331        299        352        281    2        330        332 +8.43848580441640350e-01  # rad = +1.33749999999999980e-01 , len = +5.51180551180827427e-01 
 332        352        353        331    2        336        337 +9.37069158878504727e-01  # rad = +1.25332999999999972e-01 , len = +1.71464281994823164e-01 
 333        354        355        335    2 2147483645 2147483645 +1.05809172534926366e+00  # rad = +8.49999999999999645e-02 , len = +4.48218696620301227e-01 
 334        354        356        335    2 2147483645 2147483645 +9.33610345896409122e-01  # rad = +7.49999999999999695e-02 , len = +4.48218696620301005e-01 
 335        341        354        320    2        333        334 +9.77290754257907568e-01  # rad = +8.03332999999999964e-02 , len = +2.09999999999996106e-01 
 336        353        357        332    2        355        378 +8.84755012646310179e-01  # rad = +1.10889000000000001e-01 , len = +7.34166193719104854e-01 
 337        353        358        332    2        380        381 +9.13869451780456865e-01  # rad = +1.14538000000000015e-01 , len = +9.09999999999999920e-01 
 338        320        359        302    2 2147483645 2147483645 +7.48353096179183108e-01  # rad = +7.09999999999999937e-02 , len = +4.64327470649754659e-01 
 339        320        360        302    2        358        359 +8.22134387351778684e-01  # rad = +7.80000000000000138e-02 , len = +6.49153294684700510e-01 
 340        361        329        341    2        310        739 +6.53239577667849347e-01  # rad = +7.56667000000000034e-02 , len = +4.14125584816972092e-01 
 341        349        361        327    2        340        781 +8.34531700288184575e-01  # rad = +1.15832999999999992e-01 , len = +4.48218696620300117e-01 
 342        362        363        781    2        605        606 +6.53239577667849347e-01  # rad = +7.56667000000000034e-02 , len = +4.69574275274957764e-01 
 343        362        364        781    2        368        369 +6.37124135609023257e-01  # rad = +7.37999999999999629e-02 , len = +7.60394634384016777e-01 
 344        350        365        328    2        367        678 +8.40490797546012192e-01  # rad = +8.21999999999999814e-02 , len = +3.50000000000001421e-01 
 345        350        366        328    2        351        352 +8.97750511247443761e-01  # rad = +8.77999999999999337e-02 , len = +3.76961536499415828e-01 
 346        367        368        347    2        681        744 +8.38166350246586256e-01  # rad = +1.51428999999999953e-01 , len = +5.85662018573855248e-01 
 347        319        367        300    2        346        348 +8.89498845458887022e-01  # rad = +1.80666999999999967e-01 , len = +1.56524758424984339e-01 
 348        367        369        347    2        388        389 +6.95439676310560251e-01  # rad = +1.25642999999999977e-01 , len = +1.12654338576017676e+00 
 349        351        370        329    2 2147483645 2147483645 +9.01060389067275258e-01  # rad = +8.49999999999999645e-02 , len = +3.28329103187639915e-01 
 350        351        371        329    2 2147483645 2147483645 +9.01060389067275258e-01  # rad = +8.49999999999999645e-02 , len = +9.89949493661145541e-02 
 351        366        372        345    2 2147483645 2147483645 +8.08656036446469217e-01  # rad = +7.09999999999999798e-02 , len = +5.81463670404266719e-01 
 352        366        373        345    2        356        357 +9.68109339407744796e-01  # rad = +8.49999999999999645e-02 , len = +9.89949493661157892e-02 
 353        374        375        355    2 2147483645 2147483645 +9.06188023952095856e-01  # rad = +7.56667000000000034e-02 , len = +4.94974746830584011e-01 
 354        374        376        355    2 2147483645 2147483645 +9.46107784431137855e-01  # rad = +7.89999999999999869e-02 , len = +4.74763098818770435e-01 
 355        357        374        336    2        353        354 +7.53005257509761994e-01  # rad = +8.35000000000000048e-02 , len = +2.52388589282479314e-01 
 356        373        377        352    2 2147483645 2147483645 +9.36651764705882406e-01  # rad = +7.96153999999999612e-02 , len = +8.77097486029917772e-01 
 357        373        378        352    2        415        691 +1.29592941176470577e+00  # rad = +1.10153999999999919e-01 , len = +1.01197826063606677e+00 
 358        360        379        339    2 2147483645 2147483645 +9.10256410256410131e-01  # rad = +7.09999999999999937e-02 , len = +2.10000000000000853e-01 
 359        360        380        339    2        607        608 +1.14957307692307698e+00  # rad = +8.96667000000000158e-02 , len = +4.31508980207826909e-01 
 360        381        382        362    2 2147483645 2147483645 +8.85869565217391242e-01  # rad = +8.15000000000000169e-02 , len = +1.12436648829463071e+00 
 361        381        383        362    2 2147483645 2147483645 +9.45652173913043459e-01  # rad = +8.70000000000000079e-02 , len = +4.99899989998001060e-01 
 362        384        381        677    2        360        361 +4.66708941027267010e-01  # rad = +9.19999999999999846e-02 , len = +2.32163735324878384e-01 
 363        310        385        292    2 2147483645 2147483645 +6.34029720504067917e-01  # rad = +7.41110999999999992e-02 , len = +7.13862731902989656e-01 
 364        310        386        292    2        373        374 +6.67299745912789066e-01  # rad = +7.79999999999999999e-02 , len = +2.52388589282480258e-01 
 365        387        388        367    2 2147483645 2147483645 +8.26790149892933535e-01  # rad = +7.72221999999999631e-02 , len = +6.18223260642947969e-01 
 366        387        389        367    2 2147483645 2147483645 +8.02997858672376830e-01  # rad = +7.49999999999999695e-02 , len = +4.53651848888549869e-01 
 367        365        387        344    2        365        366 +1.13625304136253047e+00  # rad = +9.33999999999999830e-02 , len = +3.28329103187640248e-01 
 368        364        390        343    2 2147483645 2147483645 +9.62059620596205978e-01  # rad = +7.09999999999999659e-02 , len = +3.83405790253616208e-01 
 369        364        391        343    2 2147483645 2147483645 +9.62059620596205978e-01  # rad = +7.09999999999999659e-02 , len = +2.32163735324877329e-01 
 370        392        393        372    2 2147483645 2147483645 +8.86868686868686917e-01  # rad = +8.78000000000000308e-02 , len = +8.01186619958171087e-01 
 371        392        394        372    2 2147483645 2147483645 +7.97979797979798011e-01  # rad = +7.90000000000000008e-02 , len = +5.51180551180827649e-01 
 372        395        392        376    2        370        371 +1.05995717344753748e+00  # rad = +9.90000000000000047e-02 , len = +1.97989898732233466e-01 
 373        386        396        364    2 2147483645 2147483645 +9.55128205128205066e-01  # rad = +7.45000000000000107e-02 , len = +6.64078308635359327e-01 
 374        386        397        364    2        774        799 +1.17948717948717952e+00  # rad = +9.20000000000000262e-02 , len = +2.21359436211786331e-01 
 375        395        398        376    2 2147483645 2147483645 +8.73661670235545973e-01  # rad = +8.16000000000000197e-02 , len = +6.37730350540099522e-01 
 376        399        395        385    2        372        375 +5.78776142525174286e-01  # rad = +9.33999999999999830e-02 , len = +2.88617393793236532e-01 
 377        400        401        378    2 2147483645 2147483645 +8.06122448979591844e-01  # rad = +7.89999999999999869e-02 , len = +9.84987309562920021e-01 
 378        357        400        336    2        377        379 +8.83766649532415349e-01  # rad = +9.79999999999999621e-02 , len = +5.28488410468952452e-01 
 379        400        402        378    2        400        401 +8.28385714285714392e-01  # rad = +8.11817999999999845e-02 , len = +7.44110206891425152e-01 
 380        358        403        337    2 2147483645 2147483645 +6.38685850983952919e-01  # rad = +7.31537999999999772e-02 , len = +1.00468900660851190e+00 
 381        358        404        337    2        394        409 +1.00185091410710858e+00  # rad = +1.14749999999999991e-01 , len = +2.21359436211787469e-01 
 382        405        406        384    2 2147483645 2147483645 +1.00000000000000000e+00  # rad = +8.49999999999999645e-02 , len = +6.37730350540098301e-01 
 383        405        407        384    2 2147483645 2147483645 +9.67058823529411749e-01  # rad = +8.21999999999999814e-02 , len = +3.20780298646908546e-01 
 384        408        405        606    2        382        383 +1.10966057441253252e+00  # rad = +8.49999999999999645e-02 , len = +4.53651848888551257e-01 
 385        409        399        386    2        376        683 +4.28903654485049801e-01  # rad = +1.61375000000000018e-01 , len = +7.06965345685346525e-01 
 386        343        409        322    2        385        387 +9.63816842779378846e-01  # rad = +3.76250000000000140e-01 , len = +8.57321409974113546e-01 
 387        409        410        386    2        396        397 +9.46939534883720957e-01  # rad = +3.56286000000000103e-01 , len = +4.25793377120875338e-01 
 388        369        411        348    2 2147483645 2147483645 +6.75989112007831738e-01  # rad = +8.49332999999999616e-02 , len = +9.99799979995999011e-01 
 389        369        412        348    2        405        406 +9.75979561137508722e-01  # rad = +1.22624999999999984e-01 , len = +5.37680202350801606e-01 
 390        413        414        391    2 2147483645 2147483645 +7.56171628721541200e-01  # rad = +8.63547999999999955e-02 , len = +2.78156430808277522e+00 
 391        415        413        682    2        390        392 +8.54361959197109111e-01  # rad = +1.14199999999999996e-01 , len = +3.42928563989644164e-01 
 392        413        416        391    2        407        408 +8.56392294220665540e-01  # rad = +9.78000000000000119e-02 , len = +2.96984848098348631e-01 
 393        417        418        394    2 2147483645 2147483645 +8.36387325080192978e-01  # rad = +7.09999999999999798e-02 , len = +5.68682688324515628e-01 
 394        404        417        381    2        393        395 +7.39772549019607872e-01  # rad = +8.48889000000000171e-02 , len = +8.22313808712950345e-01 
 395        417        419        394    2        398        399 +8.36387325080192978e-01  # rad = +7.09999999999999798e-02 , len = +1.21243556529819857e-01 
 396        410        420        387    2        694        695 +3.31567897700162206e-01  # rad = +1.18133000000000002e-01 , len = +1.23842642090678834e+00 
 397        410        421        387    2        412        413 +9.76743402771930391e-01  # rad = +3.48000000000000087e-01 , len = +2.88617393793235699e-01 
 398        419        422        395    2 2147483645 2147483645 +1.11267605633802824e+00  # rad = +7.89999999999999869e-02 , len = +4.48218696620297896e-01 
 399        419        423        395    2 2147483645 2147483645 +1.00000000000000000e+00  # rad = +7.09999999999999798e-02 , len = +2.21359436211786886e-01 
 400        402        424        379    2 2147483645 2147483645 +8.74580263063888586e-01  # rad = +7.09999999999999798e-02 , len = +3.13049516849971843e-01 
 401        402        425        379    2 2147483645 2147483645 +8.74580263063888586e-01  # rad = +7.09999999999999798e-02 , len = +4.99899989997999061e-01 
 402        426        427        404    2 2147483645 2147483645 +9.43080564158071288e-01  # rad = +8.03333000000000658e-02 , len = +2.10000000000000270e-01 
 403        426        428        404    2 2147483645 2147483645 +1.21308777227060260e+00  # rad = +1.03333000000000050e-01 , len = +1.71464281994821360e-01 
 404        429        426        442    2        402        403 +7.65871859883835882e-01  # rad = +8.51817999999999742e-02 , len = +7.47395477642191941e-01 
 405        412        430        389    2 2147483645 2147483645 +7.27964933741080511e-01  # rad = +8.92667000000000044e-02 , len = +1.22449989791751279e+00 
 406        412        431        389    2        473        474 +6.76520285423037659e-01  # rad = +8.29582999999999571e-02 , len = +1.62363789066404918e+00 
 407        416        432        392    2 2147483645 2147483645 +7.47993865030674887e-01  # rad = +7.31538000000000049e-02 , len = +8.51586754241749011e-01 
 408        416        433        392    2        435        436 +1.12701431492842530e+00  # rad = +1.10221999999999987e-01 , len = +5.68682688324517294e-01 
 409        404        434        381    2        410        411 +1.03703703703703698e+00  # rad = +1.18999999999999981e-01 , len = +6.02162768692983019e-01 
 410        434        435        409    2        446        447 +6.78151260504201714e-01  # rad = +8.06999999999999940e-02 , len = +8.68677155219359842e-01 
 411        434        436        409    2        417        418 +6.55462184873949583e-01  # rad = +7.79999999999999583e-02 , len = +3.28329103187639526e-01 
 412        421        437        397    2        749        752 +5.00956896551724151e-01  # rad = +1.74333000000000016e-01 , len = +4.94974746830581402e-01 
 413        421        438        397    2        422        423 +9.72497126436781656e-01  # rad = +3.38428999999999980e-01 , len = +4.69574275274956154e-01 
 414        439        440        415    2 2147483645 2147483645 +7.94066246898692207e-01  # rad = +8.03332999999999547e-02 , len = +4.48218696620299839e-01 
 415        378        439        357    2        414        416 +9.18414220091871458e-01  # rad = +1.01166999999999951e-01 , len = +4.48218696620299839e-01 
 416        439        441        415    2        444        445 +7.63314124170925257e-01  # rad = +7.72221999999999631e-02 , len = +7.06965345685344637e-01 
 417        436        442        411    2 2147483645 2147483645 +9.31373076923076915e-01  # rad = +7.26470999999999922e-02 , len = +1.25415310070182473e+00 
 418        436        443        411    2        753        754 +1.02991410256410254e+00  # rad = +8.03332999999999547e-02 , len = +2.10000000000000853e-01 
 419        444        445        421    2 2147483645 2147483645 +8.20209732264040037e-01  # rad = +7.35455000000000414e-02 , len = +1.49642908285023557e+00 
 420        444        446        421    2 2147483645 2147483645 +9.11923824563633967e-01  # rad = +8.17692000000000002e-02 , len = +1.00468900660851146e+00 
 421        447        444        428    2        419        420 +9.92057275243791503e-01  # rad = +8.96667000000000297e-02 , len = +8.01186619958174528e-01 
 422        438        448        413    2        437        440 +8.77584367769901563e-01  # rad = +2.97000000000000042e-01 , len = +1.21243556529822924e-01 
 423        438        449        413    2        461        462 +8.78175333674123704e-01  # rad = +2.97200000000000020e-01 , len = +1.07536040470160499e+00 
 424        450        451        426    2        692        693 +6.94824781538914249e-01  # rad = +8.50000000000000339e-02 , len = +2.96984848098351184e-01 
 425        450        452        426    2 2147483645 2147483645 +6.08993484995871914e-01  # rad = +7.45000000000000245e-02 , len = +1.57461106308827992e+00 
 426        453        450        437    2        424        425 +5.38911894273127801e-01  # rad = +1.22333000000000039e-01 , len = +1.71464281994821000e-01 
 427        447        454        428    2 2147483645 2147483645 +8.26836651376451237e-01  # rad = +7.47333000000000025e-02 , len = +1.07536040470160477e+00 
 428        455        447        438    2        421        427 +9.11135080645161355e-01  # rad = +9.03846000000000094e-02 , len = +8.85437744847146435e-01 
 429        456        457        430    2 2147483645 2147483645 +1.04761904761904767e+00  # rad = +1.21000000000000024e-01 , len = +9.89949493661145541e-02 
 430        458        456        448    2        429        431 +9.22944151890237596e-01  # rad = +1.15499999999999992e-01 , len = +2.61916017074174112e-01 
 431        456        459        430    2        442        443 +9.52380952380952439e-01  # rad = +1.10000000000000042e-01 , len = +1.21243556529821897e-01 
 432        460        461        433    2        696        697 +6.62711155786046668e-01  # rad = +7.45000000000000107e-02 , len = +1.13088460949824321e+00 
 433        429        460        442    2        432        434 +1.01074427721134308e+00  # rad = +1.12417000000000017e-01 , len = +8.79886356298357430e-01 
 434        460        462        433    2        452        453 +7.14600994511506271e-01  # rad = +8.03333000000000658e-02 , len = +2.10000000000000270e-01 
 435        433        463        408    2 2147483645 2147483645 +6.97077715882491789e-01  # rad = +7.68333000000000071e-02 , len = +1.65945774275815894e+00 
 436        433        464        408    2        457        698 +8.17830378690279636e-01  # rad = +9.01429000000000119e-02 , len = +4.74763098818767826e-01 
 437        448        453        422    2        426        438 +7.64309764309764272e-01  # rad = +2.27000000000000007e-01 , len = +2.88617393793237420e-01 
 438        453        455        437    2        428        454 +4.37004405286343600e-01  # rad = +9.92000000000000104e-02 , len = +4.08166632639172078e-01 
 439        465        466        440    2 2147483645 2147483645 +7.47474747474747514e-01  # rad = +1.47999999999999993e-01 , len = +7.00000000000002842e-02 
 440        448        465        422    2        439        441 +6.66666666666666630e-01  # rad = +1.98000000000000037e-01 , len = +6.18223260642948524e-01 
 441        465        467        440    2        448        449 +7.47474747474747514e-01  # rad = +1.47999999999999993e-01 , len = +1.21243556529821897e-01 
 442        459        429        431    2        404        433 +1.01110909090909074e+00  # rad = +1.11221999999999960e-01 , len = +6.41560597293819423e-01 
 443        459        468        431    2        450        451 +7.72727272727272596e-01  # rad = +8.49999999999999784e-02 , len = +7.00000000000002842e-02 
 444        441        469        416    2 2147483645 2147483645 +9.19424725014309385e-01  # rad = +7.09999999999999798e-02 , len = +4.02119385257660833e-01 
 445        441        470        416    2 2147483645 2147483645 +9.19424725014309385e-01  # rad = +7.09999999999999798e-02 , len = +5.51180551180828315e-01 
 446        435        471        410    2 2147483645 2147483645 +1.12019826517967780e+00  # rad = +9.04000000000000081e-02 , len = +3.56931365951496382e-01 
 447        435        472        410    2        612        613 +1.11679058240396523e+00  # rad = +9.01249999999999690e-02 , len = +5.98080262172228427e-01 
 448        467        458        441    2        430        611 +8.45560810810810803e-01  # rad = +1.25143000000000004e-01 , len = +4.48218696620300117e-01 
 449        467        473        441    2        471        472 +6.71331756756756715e-01  # rad = +9.93571000000000315e-02 , len = +1.04062481231229476e+00 
 450        468        474        443    2 2147483645 2147483645 +1.00658823529411778e+00  # rad = +8.55599999999999972e-02 , len = +2.26717886369823240e+00 
 451        468        475        443    2 2147483645 2147483645 +8.35294117647058854e-01  # rad = +7.10000000000000214e-02 , len = +1.21243556529821897e-01 
 452        462        476        434    2 2147483645 2147483645 +1.11618345069852731e+00  # rad = +8.96667000000000297e-02 , len = +4.84974226119285035e-01 
 453        462        477        434    2 2147483645 2147483645 +1.05809172534926366e+00  # rad = +8.49999999999999784e-02 , len = +9.89949493661164276e-02 
 454        455        478        438    2 2147483645 2147483645 +7.56048387096774244e-01  # rad = +7.49999999999999833e-02 , len = +4.53651848888549591e-01 
 455        479        480        457    2 2147483645 2147483645 +1.00000000000000000e+00  # rad = +7.09999999999999798e-02 , len = +6.89420046125725050e-01 
 456        479        481        457    2 2147483645 2147483645 +1.00000000000000000e+00  # rad = +7.09999999999999798e-02 , len = +3.76961536499415162e-01 
 457        464        479        436    2        455        456 +7.87638294308259379e-01  # rad = +7.09999999999999798e-02 , len = +2.21359436211786331e-01 
 458        482        483        460    2 2147483645 2147483645 +8.94736842105263164e-01  # rad = +8.49999999999999784e-02 , len = +3.05122926047845133e-01 
 459        482        484        460    2 2147483645 2147483645 +7.96491578947368439e-01  # rad = +7.56666999999999895e-02 , len = +4.31508980207826354e-01 
 460        485        482        479    2        458        459 +7.35863671572424494e-01  # rad = +9.50000000000000011e-02 , len = +5.46717477313465539e-01 
 461        449        486        423    2        465        477 +4.09936069986541030e-01  # rad = +1.21832999999999997e-01 , len = +4.59020696701140429e-01 
 462        449        487        423    2        466        467 +8.68102288021534330e-01  # rad = +2.58000000000000174e-01 , len = +9.89949493661170521e-02 
 463        488        489        465    2 2147483645 2147483645 +9.62059620596205978e-01  # rad = +7.10000000000000214e-02 , len = +8.45813218151621693e-01 
 464        488        490        465    2 2147483645 2147483645 +9.62059620596205978e-01  # rad = +7.10000000000000214e-02 , len = +6.64078308635360659e-01 
 465        486        488        461    2        463        464 +6.05747211346679526e-01  # rad = +7.38000000000000184e-02 , len = +6.78675180038285197e-01 
 466        487        491        462    2        488        489 +6.69484496124031048e-01  # rad = +1.72727000000000019e-01 , len = +8.31203946092655355e-01 
 467        487        492        462    2        479        480 +8.97286821705426285e-01  # rad = +2.31500000000000067e-01 , len = +6.60378679243961209e-01 
 468        493        494        470    2 2147483645 2147483645 +8.35294117647058854e-01  # rad = +7.09999999999999937e-02 , len = +3.20780298646907769e-01 
 469        493        495        470    2 2147483645 2147483645 +8.35294117647058854e-01  # rad = +7.09999999999999937e-02 , len = +5.64358042380899816e-01 
 470        496        493        476    2        468        469 +9.23913043478260754e-01  # rad = +8.49999999999999784e-02 , len = +9.89949493661170521e-02 
 471        473        497        449    2 2147483645 2147483645 +7.65832537382834189e-01  # rad = +7.60909000000000030e-02 , len = +8.28251169633945405e-01 
 472        473        498        449    2        486        487 +7.99137655990362128e-01  # rad = +7.94000000000000539e-02 , len = +8.07279381626957004e-01 
 473        431        499        406    2 2147483645 2147483645 +8.55851674877619262e-01  # rad = +7.09999999999999798e-02 , len = +8.39999999999999192e-01 
 474        431        500        406    2 2147483645 2147483645 +9.52285666413125731e-01  # rad = +7.89999999999999869e-02 , len = +4.48218696620299006e-01 
 475        496        501        476    2 2147483645 2147483645 +9.04891304347826053e-01  # rad = +8.32499999999999490e-02 , len = +1.36095554666565066e+00 
 476        502        496        478    2        470        475 +1.02602192341192433e+00  # rad = +9.19999999999999846e-02 , len = +2.61916017074173169e-01 
 477        486        503        461    2 2147483645 2147483645 +5.82764932325396279e-01  # rad = +7.10000000000000214e-02 , len = +4.53651848888549314e-01 
 478        485        502        479    2        476        699 +6.94552285050348606e-01  # rad = +8.96667000000000158e-02 , len = +1.56524758424985921e-01 
 479        492        485        467    2        460        478 +5.57667386609071225e-01  # rad = +1.29099999999999993e-01 , len = +8.25287828578614047e-01 
 480        492        504        467    2        484        485 +9.04246220302375781e-01  # rad = +2.09332999999999991e-01 , len = +1.56524758424985505e-01 
 481        505        506        483    2 2147483645 2147483645 +1.24647887323943674e+00  # rad = +8.84999999999999815e-02 , len = +5.68682688324518071e-01 
 482        505        507        483    2        755        756 +1.00000000000000000e+00  # rad = +7.10000000000000075e-02 , len = +4.31508980207827797e-01 
 483        508        505        484    2        481        482 +7.64936187083998576e-01  # rad = +7.10000000000000075e-02 , len = +2.09999999999999659e-01 
 484        504        508        480    2        483        704 +4.43399750636545575e-01  # rad = +9.28182000000000174e-02 , len = +7.06965345685344415e-01 
 485        504        509        480    2        490        491 +9.93632155465215772e-01  # rad = +2.08000000000000018e-01 , len = +4.48218696620299839e-01 
 486        498        510        472    2 2147483645 2147483645 +1.05093702770780850e+00  # rad = +8.34444000000000297e-02 , len = +2.09883300907909298e+00 
 487        498        511        472    2        702        703 +9.94962216624685092e-01  # rad = +7.90000000000000008e-02 , len = +5.09607692249635424e-01 
 488        491        512        466    2 2147483645 2147483645 +4.35176318699450559e-01  # rad = +7.51666999999999891e-02 , len = +9.12688336728371019e-01 
 489        491        513        466    2        492        493 +8.53948716761131710e-01  # rad = +1.47500000000000020e-01 , len = +4.14125584816971481e-01 
 490        509        514        485    2        705        706 +5.75610576923076933e-01  # rad = +1.19727000000000028e-01 , len = +8.42911620515459425e-01 
 491        509        515        485    2        496        502 +9.47802884615384644e-01  # rad = +1.97142999999999985e-01 , len = +4.25793377120875338e-01 
 492        513        516        489    2 2147483645 2147483645 +5.45084745762711820e-01  # rad = +8.04000000000000270e-02 , len = +1.13088460949824654e+00 
 493        513        517        489    2        500        501 +9.98305084745762628e-01  # rad = +1.47249999999999992e-01 , len = +2.52388589282478315e-01 
 494        518        519        496    2 2147483645 2147483645 +8.01128349788434391e-01  # rad = +7.10000000000000214e-02 , len = +3.50000000000000866e-01 
 495        518        520        496    2        503        504 +1.13023413258110028e+00  # rad = +1.00167000000000020e-01 , len = +4.94974746830585288e-01 
 496        515        518        491    2        494        495 +4.49546775690742251e-01  # rad = +8.86250000000000093e-02 , len = +5.14392845984465996e-01 
 497        521        522        499    2 2147483645 2147483645 +7.47368421052631571e-01  # rad = +7.10000000000000214e-02 , len = +2.10000000000000853e-01 
 498        521        523        499    2 2147483645 2147483645 +7.47368421052631571e-01  # rad = +7.10000000000000214e-02 , len = +2.10000000000000853e-01 
 499        524        521        509    2        497        498 +1.05947916004492182e+00  # rad = +9.49999999999999872e-02 , len = +4.90000000000002045e-01 
 500        517        525        493    2 2147483645 2147483645 +4.96321222410865848e-01  # rad = +7.30833000000000316e-02 , len = +1.77915710379943626e+00 
 501        517        526        493    2        528        707 +9.00964346349745426e-01  # rad = +1.32667000000000007e-01 , len = +2.10000000000000853e-01 
 502        515        527        491    2        620        710 +1.01738839319681662e+00  # rad = +2.00570999999999999e-01 , len = +4.64327470649755214e-01 
 503        520        528        495    2 2147483645 2147483645 +8.77054319286791007e-01  # rad = +8.78519000000000244e-02 , len = +2.27795961333821717e+00 
 504        520        529        495    2        617        618 +1.26122375632693395e+00  # rad = +1.26333000000000029e-01 , len = +1.56524758424985116e-01 
 505        530        531        507    2 2147483645 2147483645 +8.52148890076070753e-01  # rad = +7.80000000000000554e-02 , len = +2.88617393793235255e-01 
 506        530        532        507    2 2147483645 2147483645 +1.08157359125039743e+00  # rad = +9.90000000000000185e-02 , len = +7.00000000000020606e-02 
 507        533        530        615    2        505        506 +9.24578787878787889e-01  # rad = +9.15332999999999564e-02 , len = +9.84987309562919910e-01 
 508        534        535        510    2 2147483645 2147483645 +8.36430915824938337e-01  # rad = +7.49999999999999833e-02 , len = +5.09607692249638311e-01 
 509        534        524        510    2        499        616 +1.00000000000000000e+00  # rad = +8.96667000000000297e-02 , len = +4.59020696701138098e-01 
 510        536        534        512    2        508        509 +9.11865054869510083e-01  # rad = +8.96667000000000297e-02 , len = +4.48218696620299284e-01 
 511        536        537        512    2 2147483645 2147483645 +7.22034143062421307e-01  # rad = +7.10000000000000214e-02 , len = +4.94974746830581791e-01 
 512        538        536        516    2        510        511 +9.24767475760111979e-01  # rad = +9.83333000000000262e-02 , len = +6.64078308635360992e-01 
 513        539        540        514    2        536        556 +7.58797101449275369e-01  # rad = +1.04714000000000002e-01 , len = +1.07763630228384621e+00 
 514        541        539        620    2        513        515 +7.54098360655737654e-01  # rad = +1.37999999999999984e-01 , len = +5.28488410468953007e-01 
 515        539        542        514    2        520        521 +7.17391304347826164e-01  # rad = +9.90000000000000185e-02 , len = +3.42928563989644164e-01 
 516        543        538        519    2        512        517 +9.86391465677179946e-01  # rad = +1.06333000000000011e-01 , len = +1.56524758424985921e-01 
 517        538        544        516    2        525        526 +8.68340966586102048e-01  # rad = +9.23333000000000209e-02 , len = +4.20000000000000540e-01 
 518        545        546        520    2 2147483645 2147483645 +1.00000000000000000e+00  # rad = +9.90000000000000185e-02 , len = +1.21243556529820870e-01 
 519        545        543        520    2        516        621 +1.08888888888888902e+00  # rad = +1.07800000000000049e-01 , len = +2.52388589282478815e-01 
 520        542        545        515    2        518        519 +1.00000000000000000e+00  # rad = +9.90000000000000185e-02 , len = +9.89949493661157892e-02 
 521        542        547        515    2 2147483645 2147483645 +8.25951515151515103e-01  # rad = +8.17692000000000002e-02 , len = +8.68677155219360064e-01 
 522        548        549        524    2 2147483645 2147483645 +7.89603960396039639e-01  # rad = +7.97500000000000431e-02 , len = +1.32999999999999940e+00 
 523        548        550        524    2 2147483645 2147483645 +8.32343564356435639e-01  # rad = +8.40667000000000497e-02 , len = +1.05000000000000182e+00 
 524        551        548        788    2        522        523 +5.51912568306010876e-01  # rad = +1.01000000000000020e-01 , len = +6.10245852095692487e-01 
 525        544        552        517    2 2147483645 2147483645 +9.53540055429622946e-01  # rad = +8.80435000000000245e-02 , len = +1.79424078651668295e+00 
 526        544        553        517    2 2147483645 2147483645 +8.02647582183242614e-01  # rad = +7.41111000000000131e-02 , len = +6.14247507117447133e-01 
 527        554        555        528    2        534        708 +9.28649503683494970e-01  # rad = +1.04500000000000010e-01 , len = +3.05122926047846577e-01 
 528        526        554        501    2        527        529 +8.48206411541679417e-01  # rad = +1.12528999999999990e-01 , len = +1.32815661727072087e+00 
 529        554        556        528    2        530        531 +9.16590390032791635e-01  # rad = +1.03143000000000026e-01 , len = +5.64358042380896596e-01 
 530        556        557        529    2        711        712 +7.69805027970875355e-01  # rad = +7.93999999999999984e-02 , len = +7.57165767847439941e-01 
 531        556        558        529    2        551        552 +1.10138351608931262e+00  # rad = +1.13599999999999909e-01 , len = +1.65798069952578175e+00 
 532        559        560        534    2 2147483645 2147483645 +8.09028124999999987e-01  # rad = +7.76667000000000329e-02 , len = +1.50947010569934892e+00 
 533        559        561        534    2 2147483645 2147483645 +7.39583333333333370e-01  # rad = +7.10000000000000214e-02 , len = +7.85748051222527999e-01 
 534        555        559        527    2        532        533 +9.18660287081339733e-01  # rad = +9.60000000000000020e-02 , len = +3.20780298646906992e-01 
 535        562        563        536    2 2147483645 2147483645 +9.26892950391644876e-01  # rad = +7.10000000000000214e-02 , len = +6.37730350540099300e-01 
 536        540        562        513    2        535        537 +7.31516320644803986e-01  # rad = +7.65999999999999875e-02 , len = +4.08166632639172688e-01 
 537        562        564        536    2        543        544 +1.34899477806788526e+00  # rad = +1.03333000000000078e-01 , len = +3.83405790253613932e-01 
 538        565        566        710    2        539        540 +8.20751439950237915e-01  # rad = +1.01600000000000024e-01 , len = +3.13049516849971843e-01 
 539        566        567        538    2        549        550 +1.12063976377952756e+00  # rad = +1.13857000000000042e-01 , len = +4.89999999999998659e-01 
 540        566        568        538    2        541        542 +7.90682086614173163e-01  # rad = +8.03333000000000380e-02 , len = +6.26099033699942908e-01 
 541        568        569        540    2        713        714 +1.05809172534926366e+00  # rad = +8.49999999999999922e-02 , len = +9.89949493661145541e-02 
 542        568        570        540    2        545        546 +1.09294651159606304e+00  # rad = +8.78000000000000308e-02 , len = +3.76961536499412553e-01 
 543        564        571        537    2 2147483645 2147483645 +7.44144658531156522e-01  # rad = +7.68947000000000380e-02 , len = +1.40349563590344140e+00 
 544        564        572        537    2        547        548 +8.41938199800644438e-01  # rad = +8.70000000000000218e-02 , len = +5.23832034148353443e-01 
 545        570        573        542    2 2147483645 2147483645 +8.88382687927107062e-01  # rad = +7.80000000000000554e-02 , len = +2.52388589282480258e-01 
 546        570        574        542    2 2147483645 2147483645 +8.08656036446469217e-01  # rad = +7.10000000000000214e-02 , len = +5.64358042380899705e-01 
 547        572        575        544    2 2147483645 2147483645 +1.02298850574712641e+00  # rad = +8.89999999999999958e-02 , len = +1.21445461010282219e+00 
 548        572        576        544    2        715        716 +1.13793103448275867e+00  # rad = +9.90000000000000463e-02 , len = +3.05122926047845744e-01 
 549        567        577        539    2 2147483645 2147483645 +6.64576618038416500e-01  # rad = +7.56666999999999895e-02 , len = +3.56931365951494439e-01 
 550        567        578        539    2        624        719 +9.33917106545930409e-01  # rad = +1.06333000000000011e-01 , len = +1.71464281994823886e-01 
 551        558        579        531    2 2147483645 2147483645 +6.95422535211267734e-01  # rad = +7.90000000000000008e-02 , len = +9.10000000000001030e-01 
 552        558        580        531    2        553        554 +8.57874119718309958e-01  # rad = +9.74545000000000550e-02 , len = +7.69999999999999796e-01 
 553        580        581        552    2 2147483645 2147483645 +8.19275661975588654e-01  # rad = +7.98420999999999992e-02 , len = +1.44478372083852125e+00 
 554        580        582        552    2 2147483645 2147483645 +7.64459311781395368e-01  # rad = +7.45000000000000107e-02 , len = +6.18223260642950523e-01 
 555        583        584        556    2 2147483645 2147483645 +8.83152173913043570e-01  # rad = +7.80000000000000554e-02 , len = +7.13862731902991210e-01 
 556        540        583        513    2        555        557 +8.43440227667742626e-01  # rad = +8.83200000000000235e-02 , len = +2.24218643292657616e+00 
 557        583        585        556    2 2147483645 2147483645 +1.02581521739130421e+00  # rad = +9.06000000000000277e-02 , len = +7.03491293478463287e-01 
 558        107        586        100    2        642        643 +1.06995884773662553e+00  # rad = +1.55999999999999917e-01 , len = +3.05122926047848408e-01 
 559        149        587        136    2 2147483645 2147483645 +8.83817794115267286e-01  # rad = +7.10000000000000075e-02 , len = +4.48218696620299561e-01 
 560        588        589        782    2 2147483645 2147483645 +8.83817794115267286e-01  # rad = +7.10000000000000075e-02 , len = +2.32163735324882159e-01 
 561        588        590        782    2        648        649 +8.83817794115267286e-01  # rad = +7.10000000000000075e-02 , len = +1.56524758424985116e-01 
 562        591        592        783    2 2147483645 2147483645 +8.23194010834353729e-01  # rad = +1.82199999999999945e-01 , len = +3.63730669589462652e-01 
 563        591        593        783    2 2147483645 2147483645 +9.73646044647657471e-01  # rad = +2.15499999999999942e-01 , len = +1.21243556529819857e-01 
 564        217        594        203    2 2147483645 2147483645 +1.07919973890339427e+00  # rad = +8.26666999999999680e-02 , len = +7.95047168412039040e-01 
 565        595        596        784    2 2147483645 2147483645 +9.26892950391644876e-01  # rad = +7.09999999999999659e-02 , len = +9.89949493661132912e-02 
 566        595        597        784    2 2147483645 2147483645 +9.26892950391644876e-01  # rad = +7.09999999999999659e-02 , len = +1.21243556529822924e-01 
 567        598        599        785    2 2147483645 2147483645 +7.73688139059304669e-01  # rad = +7.56667000000000034e-02 , len = +4.02119385257662110e-01 
 568        598        600        785    2 2147483645 2147483645 +7.73688139059304669e-01  # rad = +7.56667000000000034e-02 , len = +4.69574275274957209e-01 
 569        285        244        266    2        227        785 +9.87878787878787912e-01  # rad = +9.78000000000000258e-02 , len = +4.48218696620300394e-01 
 570        325        601        307    2 2147483645 2147483645 +1.13145492957746474e+00  # rad = +8.03332999999999547e-02 , len = +1.56524758424981925e-01 
 571        602        603        786    2 2147483645 2147483645 +1.00000000000000000e+00  # rad = +7.09999999999999937e-02 , len = +3.83405790253615875e-01 
 572        602        604        786    2 2147483645 2147483645 +1.00000000000000000e+00  # rad = +7.09999999999999937e-02 , len = +1.71464281994823886e-01 
 573         21        605         17    2 2147483645 2147483645 +6.81915912800142299e-01  # rad = +9.00412000000000157e-02 , len = +2.69386339668514019e+00 
 574         43        606         38    2 2147483645 2147483645 +1.00000000000000000e+00  # rad = +8.49999999999999922e-02 , len = +2.61916017074176999e-01 
 575         43        607         38    2 2147483645 2147483645 +9.36651764705882406e-01  # rad = +7.96154000000000028e-02 , len = +1.01680873324337884e+00 
 576         52        608         45    2 2147483645 2147483645 +9.05724242424242432e-01  # rad = +8.96666999999999187e-02 , len = +1.97989898732232855e-01 
 577         52        609         45    2 2147483645 2147483645 +7.82439393939393990e-01  # rad = +7.74614999999999887e-02 , len = +9.23363417079103299e-01 
 578        610        611        580    2 2147483645 2147483645 +9.47955037934930078e-01  # rad = +8.49999999999999784e-02 , len = +3.05122926047848408e-01 
 579        610        612        580    2 2147483645 2147483645 +8.95910075869860267e-01  # rad = +8.03332999999999686e-02 , len = +1.97989898732234104e-01 
 580        613        610        801    2        578        579 +1.11618345069852731e+00  # rad = +8.96666999999999603e-02 , len = +2.42487113059640741e-01 
 581        614        615        583    2 2147483645 2147483645 +8.48519362186788140e-01  # rad = +7.45000000000000107e-02 , len = +5.23832034148351777e-01 
 582        614        616        583    2 2147483645 2147483645 +8.08656036446469217e-01  # rad = +7.09999999999999798e-02 , len = +4.53651848888549314e-01 
 583        617        614        651    2        581        582 +7.37815126050420211e-01  # rad = +8.78000000000000030e-02 , len = +2.88617393793233978e-01 
 584        143        618        130    2 2147483645 2147483645 +5.16278145695364232e-01  # rad = +1.16936999999999972e-01 , len = +1.12436648829463248e+00 
 585        143        134        130    2        121        794 +1.04446357615894025e+00  # rad = +2.36570999999999892e-01 , len = +5.64358042380897040e-01 
 586         93        183        156    2        170        176 +1.69010894796865019e+00  # rad = +1.04479999999999973e+00 , len = +3.63730669589464706e-01 
 587        229        619        214    2 2147483645 2147483645 +4.26861538461538459e-01  # rad = +1.24856999999999968e-01 , len = +5.64358042380899483e-01 
 588        240        620        224    2 2147483645 2147483645 +5.58612500000000067e-01  # rad = +8.49091000000000151e-02 , len = +8.88200427831466133e-01 
 589        240        621        224    2        596        669 +7.89473684210526327e-01  # rad = +1.19999999999999996e-01 , len = +1.56524758424984339e-01 
 590        622        623        591    2 2147483645 2147483645 +6.09756097560975596e-01  # rad = +7.49999999999999695e-02 , len = +4.48218696620301282e-01 
 591        270        622        251    2        590        592 +4.78971962616822400e-01  # rad = +1.22999999999999970e-01 , len = +3.28329103187641413e-01 
 592        622        624        591    2        666        667 +6.91056910569105676e-01  # rad = +8.49999999999999645e-02 , len = +4.53651848888552089e-01 
 593        259        342        241    2        321        672 +4.49118337975398685e-01  # rad = +4.53110999999999986e-01 , len = +1.84274252135234518e+00 
 594        259        625        241    2        597        598 +6.96458484076559414e-01  # rad = +7.02649999999999886e-01 , len = +2.66460128349439884e+00 
 595        306        626        596    2 2147483645 2147483645 +7.23434909708190799e-01  # rad = +7.10000000000000075e-02 , len = +1.18793939239340007e+00 
 596        621        306        589    2        287        595 +8.17857500000000015e-01  # rad = +9.81429000000000051e-02 , len = +5.68682688324516850e-01 
 597        625        627        594    2 2147483645 2147483645 +1.11191347043335931e+00  # rad = +7.81285999999999925e-01 , len = +4.20000000000000817e-01 
 598        625        628        594    2        731        732 +9.46213619867643962e-01  # rad = +6.64856999999999920e-01 , len = +4.74763098818767826e-01 
 599        293        629        275    2 2147483645 2147483645 +8.29990607448062523e-01  # rad = +7.89999999999999869e-02 , len = +4.42718872423571552e-01 
 600        293        630        275    2 2147483645 2147483645 +8.04775702917994828e-01  # rad = +7.65999999999999875e-02 , len = +2.88617393793236976e-01 
 601        301        631        283    2 2147483645 2147483645 +4.50237757968588281e-01  # rad = +9.44000000000000256e-02 , len = +1.12654338576017499e+00 
 602        299        632        281    2 2147483645 2147483645 +5.28391167192429068e-01  # rad = +8.37500000000000050e-02 , len = +8.65852181379707320e-01 
 603        298        633        279    2 2147483645 2147483645 +9.57055214723926517e-01  # rad = +7.79999999999999583e-02 , len = +3.28329103187640248e-01 
 604        298        634        279    2 2147483645 2147483645 +9.09338650306748431e-01  # rad = +7.41110999999999992e-02 , len = +5.81463670404262278e-01 
 605        363        635        342    2 2147483645 2147483645 +1.06167310058453723e+00  # rad = +8.03332999999999825e-02 , len = +7.47395477642191941e-01 
 606        363        408        342    2        384        787 +1.01233435579984321e+00  # rad = +7.65999999999999875e-02 , len = +3.76961536499414163e-01 
 607        380        636        359    2 2147483645 2147483645 +7.91821266980941574e-01  # rad = +7.09999999999999937e-02 , len = +4.64327470649756269e-01 
 608        380        637        359    2 2147483645 2147483645 +9.47955037934930078e-01  # rad = +8.49999999999999645e-02 , len = +2.10000000000002046e-01 
 609        638        639        787    2 2147483645 2147483645 +9.26892950391644876e-01  # rad = +7.09999999999999659e-02 , len = +3.20780298646909323e-01 
 610        638        640        787    2        742        743 +1.06396866840731064e+00  # rad = +8.15000000000000030e-02 , len = +5.85662018573854692e-01 
 611        458        641        448    2 2147483645 2147483645 +6.79222968923551385e-01  # rad = +8.49999999999999784e-02 , len = +9.89949493661145541e-02 
 612        472        642        447    2 2147483645 2147483645 +8.46047156726768335e-01  # rad = +7.62499999999999706e-02 , len = +1.23842642090678856e+00 
 613        472        643        447    2 2147483645 2147483645 +8.44281830790568621e-01  # rad = +7.60908999999999613e-02 , len = +8.01186619958171198e-01 
 614        533        644        615    2 2147483645 2147483645 +8.76262626262626299e-01  # rad = +8.67499999999999938e-02 , len = +1.19205704561484782e+00 
 615        645        533        706    2        507        614 +1.07518823939554875e+00  # rad = +9.90000000000000185e-02 , len = +2.96984848098348631e-01 
 616        524        646        509    2 2147483645 2147483645 +1.25650882657664442e+00  # rad = +1.12666999999999962e-01 , len = +1.71464281994821721e-01 
 617        529        647        504    2 2147483645 2147483645 +6.02304227715640295e-01  # rad = +7.60909000000000030e-02 , len = +8.79886356298357208e-01 
 618        529        648        504    2 2147483645 2147483645 +7.83643228610101827e-01  # rad = +9.90000000000000185e-02 , len = +3.56931365951495327e-01 
 619        551        649        788    2 2147483645 2147483645 +4.81481420765027313e-01  # rad = +8.81111000000000255e-02 , len = +7.24085630295197458e-01 
 620        527        541        502    2        514        788 +9.12395111955367377e-01  # rad = +1.83000000000000052e-01 , len = +9.89949493661170521e-02 
 621        543        650        519    2 2147483645 2147483645 +9.18367346938775420e-01  # rad = +9.90000000000000185e-02 , len = +6.99999999999985079e-02 
 622        651        652        624    2 2147483645 2147483645 +7.58201030927835085e-01  # rad = +7.35454999999999720e-02 , len = +8.99166280506559223e-01 
 623        651        653        624    2 2147483645 2147483645 +7.31958762886597891e-01  # rad = +7.10000000000000075e-02 , len = +6.06217782649108305e-01 
 624        578        651        550    2        622        623 +9.12228564979827405e-01  # rad = +9.69999999999999751e-02 , len = +1.71464281994821000e-01 
 625          3        654          1    2 2147483645 2147483645 +9.53527366608865834e-01  # rad = +7.65999999999999875e-02 , len = +3.42928563989644886e-01 
 626          3        655          1    2 2147483645 2147483645 +9.41909519464530942e-01  # rad = +7.56666999999999895e-02 , len = +4.08166632639169635e-01 
 627        656        657        629    2 2147483645 2147483645 +1.17948717948717952e+00  # rad = +9.19999999999999846e-02 , len = +2.61916017074175556e-01 
 628        656        658        629    2 2147483645 2147483645 +1.06410256410256410e+00  # rad = +8.29999999999999905e-02 , len = +4.48218696620301227e-01 
 629        659        656        631    2        627        628 +1.09859154929577474e+00  # rad = +7.79999999999999583e-02 , len = +2.61916017074174112e-01 
 630          7        660          5    2 2147483645 2147483645 +9.39153439153439074e-01  # rad = +7.09999999999999520e-02 , len = +3.83405790253614598e-01 
 631          7        659          5    2        629        720 +9.39153439153439074e-01  # rad = +7.09999999999999520e-02 , len = +2.21359436211786886e-01 
 632         10        661          8    2 2147483645 2147483645 +9.26892950391644876e-01  # rad = +7.09999999999999798e-02 , len = +4.14125584816974812e-01 
 633         10        662          8    2 2147483645 2147483645 +9.57353785900783238e-01  # rad = +7.33332999999999763e-02 , len = +8.31203946092656021e-01 
 634          9        663         11    2 2147483645 2147483645 +6.41231720986002340e-01  # rad = +7.37999999999999767e-02 , len = +6.37730350540102520e-01 
 635          1        664          0    2 2147483645 2147483645 +8.60747937671860641e-01  # rad = +4.69537999999999955e-01 , len = +9.20706250657614800e-01 
 636          2        665          2    2 2147483645 2147483645 +1.02319859154929582e+00  # rad = +7.26470999999999784e-02 , len = +1.18173601112938975e+00 
 637          1        154          0    2        141        724 +7.89857011915673701e-01  # rad = +4.30867000000000000e-01 , len = +1.01197826063606766e+00 
 638        666         53        792    2         46         47 +9.56581446200640229e-01  # rad = +1.26428499999999944e-01 , len = +6.02162768692986350e-01 
 639         68        667         87    2 2147483645 2147483645 +6.95777868870143035e-01  # rad = +9.67499999999999610e-02 , len = +7.76337555448659344e-01 
 640         81        668        641    2 2147483645 2147483645 +6.99733779447129889e-01  # rad = +8.70000000000000079e-02 , len = +6.14247507117447800e-01 
 641        669         81        800    2         73        640 +6.44880705394190956e-01  # rad = +1.24332999999999957e-01 , len = +4.99899989998001559e-01 
 642        586        670        558    2 2147483645 2147483645 +5.84249358974359034e-01  # rad = +9.11429000000000128e-02 , len = +4.31508980207828630e-01 
 643        586         65        558    2         56        792 +8.47224358974358882e-01  # rad = +1.32166999999999896e-01 , len = +5.37680202350799941e-01 
 644        111        671         99    2 2147483645 2147483645 +8.41186387434554983e-01  # rad = +8.03332999999999686e-02 , len = +1.56524758424987503e-01 
 645        111         85         99    2         76        801 +8.41186387434554983e-01  # rad = +8.03332999999999686e-02 , len = +2.42487113059642767e-01 
 646        109        672        109    2 2147483645 2147483645 +6.77433232169954436e-01  # rad = +8.92856999999999817e-02 , len = +5.04777178564957629e-01 
 647        121        673        111    2 2147483645 2147483645 +7.38092857142857217e-01  # rad = +1.03332999999999967e-01 , len = +2.10000000000000853e-01 
 648        590        674        561    2 2147483645 2147483645 +1.04381830985915491e+00  # rad = +7.41110999999999714e-02 , len = +6.14247507117451463e-01 
 649        590        675        561    2 2147483645 2147483645 +1.03943661971830981e+00  # rad = +7.38000000000000184e-02 , len = +1.42428929645630875e+00 
 650        617        171        651    2        159        726 +7.84873949579832031e-01  # rad = +9.33999999999999830e-02 , len = +3.42928563989645607e-01 
 651        162        617        149    2        583        650 +5.50925925925925819e-01  # rad = +1.18999999999999967e-01 , len = +4.53651848888549092e-01 
 652        162        129        149    2        116        144 +6.89814814814814770e-01  # rad = +1.49000000000000021e-01 , len = +3.50000000000000366e-01 
 653        178        676        654    2 2147483645 2147483645 +3.17391428571428602e-01  # rad = +1.11086999999999977e-01 , len = +1.63416645419002338e+00 
 654        203        178        190    2        166        653 +4.77652678266803132e-01  # rad = +3.50000000000000033e-01 , len = +1.71464281994821721e-01 
 655        203        677        190    2 2147483645 2147483645 +2.12668713749573524e-01  # rad = +1.55832999999999999e-01 , len = +7.98122797569392528e-01 
 656        678        679        789    2 2147483645 2147483645 +4.14667231160033845e-01  # rad = +4.89721999999999935e-01 , len = +1.58082257068906995e+00 
 657        678        226        789    2        211        660 +9.97036409822184555e-01  # rad = +1.17749999999999955e+00 , len = +2.32163735324875192e-01 
 658        215        680        201    2 2147483645 2147483645 +7.91821266980941574e-01  # rad = +7.09999999999999937e-02 , len = +2.32163735324878384e-01 
 659        215        681        201    2 2147483645 2147483645 +8.69888152457935937e-01  # rad = +7.79999999999999583e-02 , len = +8.45813218151620250e-01 
 660        226        682        657    2 2147483645 2147483645 +4.17591507430997877e-01  # rad = +4.91713999999999818e-01 , len = +1.86520776322639259e+00 
 661        221        683        207    2 2147483645 2147483645 +1.07887323943661984e+00  # rad = +7.65999999999999875e-02 , len = +2.96984848098351573e-01 
 662        221        684        207    2 2147483645 2147483645 +1.13145492957746474e+00  # rad = +8.03332999999999825e-02 , len = +4.19999999999999318e-01 
 663        220        685        664    2 2147483645 2147483645 +8.35294117647058854e-01  # rad = +7.09999999999999798e-02 , len = +4.64327470649754659e-01 
 664        214        220        200    2        206        663 +8.58585858585858563e-01  # rad = +8.49999999999999784e-02 , len = +6.06217782649106862e-01 
 665        214        686        200    2 2147483645 2147483645 +9.05724242424242432e-01  # rad = +8.96666999999999881e-02 , len = +3.56931365951494661e-01 
 666        624        687        592    2 2147483645 2147483645 +9.17647058823529482e-01  # rad = +7.79999999999999583e-02 , len = +3.05122926047848020e-01 
 667        624        688        592    2 2147483645 2147483645 +9.17647058823529482e-01  # rad = +7.79999999999999583e-02 , len = +6.37730350540098301e-01 
 668        249        689        239    2 2147483645 2147483645 +8.49722077922077879e-01  # rad = +9.81429000000000051e-02 , len = +5.64358042380900371e-01 
 669        621        690        589    2 2147483645 2147483645 +6.58333333333333437e-01  # rad = +7.90000000000000008e-02 , len = +9.74987179402890702e-01 
 670        285        691        266    2 2147483645 2147483645 +1.00000000000000000e+00  # rad = +9.90000000000000047e-02 , len = +2.10000000000000270e-01 
 671        236        692        219    2 2147483645 2147483645 +1.93301138913224646e-01  # rad = +8.14166999999999946e-02 , len = +9.15368778143544115e-01 
 672        342        693        593    2 2147483645 2147483645 +1.65522355449326974e-01  # rad = +7.49999999999999556e-02 , len = +1.47665161768103004e+00 
 673        344        694        323    2 2147483645 2147483645 +4.52439230439973861e-01  # rad = +8.03332999999999964e-02 , len = +7.30821455623736904e-01 
 674        344        695        323    2 2147483645 2147483645 +4.39298024285295907e-01  # rad = +7.79999999999999999e-02 , len = +2.88617393793235033e-01 
 675        349        696        327    2        766        795 +5.80953890489913527e-01  # rad = +8.06363999999999831e-02 , len = +7.27461339178929633e-01 
 676        319        697        300    2 2147483645 2147483645 +4.04071665247081657e-01  # rad = +8.20713999999999611e-02 , len = +9.44351629426244621e-01 
 677        343        384        322    2        362        679 +5.04963176432916994e-01  # rad = +1.97124999999999967e-01 , len = +6.78675180038285308e-01 
 678        365        698        344    2 2147483645 2147483645 +1.00973236009732359e+00  # rad = +8.30000000000000182e-02 , len = +5.64358042380898151e-01 
 679        384        699        677    2 2147483645 2147483645 +3.95688015218769840e-01  # rad = +7.79999999999999999e-02 , len = +2.10000000000000853e-01 
 680        700        701        681    2 2147483645 2147483645 +5.32959326788218779e-01  # rad = +7.60000000000000259e-02 , len = +6.49153294684699400e-01 
 681        368        700        346    2        680        682 +9.41695448031750870e-01  # rad = +1.42599999999999977e-01 , len = +3.20780298646906992e-01 
 682        700        415        681    2        391        686 +9.37356241234221677e-01  # rad = +1.33667000000000036e-01 , len = +1.97989898732234104e-01 
 683        399        702        385    2 2147483645 2147483645 +4.52362509682416702e-01  # rad = +7.29999999999999954e-02 , len = +9.57235603182410744e-01 
 684        703        704        686    2 2147483645 2147483645 +5.81867495052549422e-01  # rad = +7.37999999999999906e-02 , len = +7.03491293478463620e-01 
 685        703        705        686    2        687        688 +6.03943768577578477e-01  # rad = +7.66000000000000014e-02 , len = +3.56931365951494994e-01 
 686        415        703        682    2        684        685 +9.48872945454001360e-01  # rad = +1.26833000000000001e-01 , len = +3.56931365951496382e-01 
 687        705        706        685    2 2147483645 2147483645 +1.04873759791122700e+00  # rad = +8.03332999999999825e-02 , len = +7.73175271203108472e-01 
 688        705        707        685    2        689        690 +1.07310704960835501e+00  # rad = +8.21999999999999814e-02 , len = +3.13049516849968679e-01 
 689        707        708        688    2 2147483645 2147483645 +8.63746958637469642e-01  # rad = +7.10000000000000075e-02 , len = +5.28488410468953451e-01 
 690        707        709        688    2 2147483645 2147483645 +8.63746958637469642e-01  # rad = +7.10000000000000075e-02 , len = +4.74763098818770435e-01 
 691        378        710        357    2        750        751 +7.29281732846741804e-01  # rad = +8.03332999999999547e-02 , len = +3.56931365951494661e-01 
 692        451        711        424    2 2147483645 2147483645 +9.29411764705882382e-01  # rad = +7.90000000000000008e-02 , len = +8.96437393240596903e-01 
 693        451        712        424    2 2147483645 2147483645 +9.58823529411764630e-01  # rad = +8.15000000000000169e-02 , len = +1.31704214055587432e+00 
 694        420        713        396    2 2147483645 2147483645 +6.51807708261027852e-01  # rad = +7.69999999999999712e-02 , len = +8.88200427831466688e-01 
 695        420        714        396    2 2147483645 2147483645 +6.16819178383686162e-01  # rad = +7.28666999999999787e-02 , len = +9.82496819333274374e-01 
 696        461        715        432    2 2147483645 2147483645 +1.06040268456375841e+00  # rad = +7.90000000000000008e-02 , len = +5.51180551180828426e-01 
 697        461        716        432    2 2147483645 2147483645 +1.03653959731543610e+00  # rad = +7.72222000000000047e-02 , len = +6.60378679243964539e-01 
 698        464        717        436    2 2147483645 2147483645 +8.39408317238517943e-01  # rad = +7.56667000000000034e-02 , len = +1.30958008537088122e+00 
 699        502        718        478    2        700        701 +1.01486951120092517e+00  # rad = +9.09999999999999698e-02 , len = +5.37680202350801828e-01 
 700        718        719        699    2 2147483645 2147483645 +8.31502197802197696e-01  # rad = +7.56666999999999895e-02 , len = +4.08166632639171800e-01 
 701        718        720        699    2 2147483645 2147483645 +8.31502197802197696e-01  # rad = +7.56666999999999895e-02 , len = +4.69574275274956709e-01 
 702        511        721        487    2 2147483645 2147483645 +1.00949367088607578e+00  # rad = +7.97500000000000014e-02 , len = +1.26388290596874753e+00 
 703        511        722        487    2 2147483645 2147483645 +8.98734177215189778e-01  # rad = +7.10000000000000214e-02 , len = +1.71464281994823886e-01 
 704        508        723        484    2 2147483645 2147483645 +8.74632345811489631e-01  # rad = +8.11817999999999845e-02 , len = +8.54458893101360140e-01 
 705        514        724        490    2 2147483645 2147483645 +8.88128826413423944e-01  # rad = +1.06333000000000011e-01 , len = +1.56524758424985116e-01 
 706        514        645        490    2        615        791 +7.69057104913678513e-01  # rad = +9.20769000000000309e-02 , len = +9.74987179402891924e-01 
 707        526        725        501    2 2147483645 2147483645 +5.69437011464795306e-01  # rad = +7.55455000000000432e-02 , len = +6.92964645562815118e-01 
 708        555        726        527    2 2147483645 2147483645 +7.03784688995215291e-01  # rad = +7.35455000000000136e-02 , len = +8.34146270146908897e-01 
 709        565        727        710    2 2147483645 2147483645 +6.70495762951473839e-01  # rad = +8.30000000000000182e-02 , len = +4.74763098818769935e-01 
 710        527        565        502    2        538        709 +6.17182942698595416e-01  # rad = +1.23789000000000024e-01 , len = +1.59317293474374577e+00 
 711        557        728        530    2 2147483645 2147483645 +1.03526448362720402e+00  # rad = +8.21999999999999814e-02 , len = +7.47395477642190387e-01 
 712        557        729        530    2 2147483645 2147483645 +9.58323677581863875e-01  # rad = +7.60909000000000030e-02 , len = +9.41753683295159183e-01 
 713        569        730        541    2 2147483645 2147483645 +8.68235294117647105e-01  # rad = +7.38000000000000184e-02 , len = +7.57165767847439719e-01 
 714        569        731        541    2 2147483645 2147483645 +9.45097647058823487e-01  # rad = +8.03333000000000380e-02 , len = +2.09999999999999659e-01 
 715        576        732        548    2 2147483645 2147483645 +7.70202020202020110e-01  # rad = +7.62500000000000261e-02 , len = +1.13088460949824610e+00 
 716        576        733        548    2 2147483645 2147483645 +9.22864646464646499e-01  # rad = +9.13636000000000309e-02 , len = +7.73175271203109582e-01 
 717        734        735        719    2 2147483645 2147483645 +9.42281626233120506e-01  # rad = +7.80000000000000554e-02 , len = +3.05122926047845744e-01 
 718        734        736        719    2 2147483645 2147483645 +9.70469135444527287e-01  # rad = +8.03333000000000380e-02 , len = +1.56524758424985921e-01 
 719        578        734        550    2        717        718 +7.78477048517393411e-01  # rad = +8.27777999999999986e-02 , len = +7.47395477642190942e-01 
 720        659        737        631    2 2147483645 2147483645 +1.00000000000000000e+00  # rad = +7.09999999999999520e-02 , len = +1.56524758424985116e-01 
 721         13        738        722    2 2147483645 2147483645 +6.21111111111111169e-01  # rad = +8.94400000000000195e-02 , len = +2.10466149297220628e+00 
 722         21         13         17    2         10        721 +1.09056622349791521e+00  # rad = +1.43999999999999961e-01 , len = +2.32163735324877885e-01 
 723         40        739         56    2 2147483645 2147483645 +8.50464757709251007e-01  # rad = +7.72221999999999353e-02 , len = +6.29999999999998561e-01 
 724        154        740        637    2 2147483645 2147483645 +7.47794563055420802e-01  # rad = +3.22199999999999986e-01 , len = +3.05122926047849630e-01 
 725         96        741        105    2 2147483645 2147483645 +7.38092857142857217e-01  # rad = +1.03332999999999967e-01 , len = +4.53651848888552589e-01 
 726        171        742        650    2 2147483645 2147483645 +7.76826552462526743e-01  # rad = +7.25555999999999840e-02 , len = +1.21041315260533966e+00 
 727        197        743        184    2 2147483645 2147483645 +7.10939351404560993e-01  # rad = +7.79999999999999999e-02 , len = +2.32163735324878412e-01 
 728        197        744        184    2        733        734 +7.44359881145523872e-01  # rad = +8.16667000000000087e-02 , len = +1.57305435379709668e+00 
 729        248        745        230    2 2147483645 2147483645 +7.80974265396081724e-01  # rad = +1.04000000000000009e-01 , len = +5.23832034148353998e-01 
 730        277        746        269    2 2147483645 2147483645 +9.17647058823529482e-01  # rad = +7.79999999999999583e-02 , len = +2.52388589282478815e-01 
 731        628        747        598    2 2147483645 2147483645 +3.16659071048360774e-01  # rad = +2.10532999999999942e-01 , len = +1.06620823482094673e+00 
 732        628        748        598    2 2147483645 2147483645 +2.01641856820338805e-01  # rad = +1.34063000000000015e-01 , len = +2.31741235001455959e+00 
 733        744        749        728    2 2147483645 2147483645 +9.26530642232390900e-01  # rad = +7.56667000000000034e-02 , len = +3.83405790253616208e-01 
 734        744        750        728    2 2147483645 2147483645 +9.18366972095113421e-01  # rad = +7.49999999999999833e-02 , len = +4.89999999999999214e-01 
 735        323        751        304    2 2147483645 2147483645 +8.82546259842519665e-01  # rad = +8.96666999999999881e-02 , len = +1.40000000000000568e-01 
 736        323        348        304    2        326        797 +8.64173228346456712e-01  # rad = +8.78000000000000030e-02 , len = +3.42928563989645940e-01 
 737        752        753        739    2 2147483645 2147483645 +8.32608695652173880e-01  # rad = +7.65999999999999875e-02 , len = +3.13049516849971843e-01 
 738        752        754        739    2 2147483645 2147483645 +8.05555434782608604e-01  # rad = +7.41111000000000131e-02 , len = +5.59999999999998721e-01 
 739        329        752        340    2        737        738 +1.21585849521652212e+00  # rad = +9.19999999999999984e-02 , len = +2.32163735324875720e-01 
 740        331        755        312    2 2147483645 2147483645 +6.85045493639943937e-01  # rad = +7.56666999999999895e-02 , len = +4.31508980207828630e-01 
 741        331        756        312    2 2147483645 2147483645 +6.65841292834185916e-01  # rad = +7.35454999999999998e-02 , len = +6.75055553269508168e-01 
 742        640        757        610    2 2147483645 2147483645 +9.14110429447852813e-01  # rad = +7.45000000000000107e-02 , len = +5.81463670404267607e-01 
 743        640        758        610    2 2147483645 2147483645 +9.57055214723926517e-01  # rad = +7.79999999999999583e-02 , len = +4.94974746830585288e-01 
 744        368        759        346    2 2147483645 2147483645 +5.01413863923026670e-01  # rad = +7.59285999999999989e-02 , len = +9.23363417079104631e-01 
 745        760        761        747    2 2147483645 2147483645 +1.00000000000000000e+00  # rad = +7.10000000000000075e-02 , len = +8.01186619958168200e-01 
 746        760        762        747    2 2147483645 2147483645 +1.15774647887323945e+00  # rad = +8.21999999999999814e-02 , len = +3.20780298646908935e-01 
 747        763        760        749    2        745        746 +1.00000000000000000e+00  # rad = +7.10000000000000075e-02 , len = +3.50000000000002143e-01 
 748        763        764        749    2 2147483645 2147483645 +1.07887323943661984e+00  # rad = +7.65999999999999875e-02 , len = +7.50666370633454760e-01 
 749        437        763        412    2        747        748 +4.07266553090923633e-01  # rad = +7.10000000000000075e-02 , len = +6.60378679243961320e-01 
 750        710        765        691    2 2147483645 2147483645 +9.41909519464530942e-01  # rad = +7.56666999999999895e-02 , len = +3.95979797464464434e-01 
 751        710        766        691    2 2147483645 2147483645 +8.83817794115267286e-01  # rad = +7.09999999999999659e-02 , len = +1.71464281994823164e-01 
 752        437        767        412    2 2147483645 2147483645 +4.17304813202319713e-01  # rad = +7.27500000000000091e-02 , len = +1.15870617500728068e+00 
 753        443        768        418    2 2147483645 2147483645 +9.53527366608865834e-01  # rad = +7.65999999999999875e-02 , len = +3.28329103187641413e-01 
 754        443        769        418    2 2147483645 2147483645 +8.83817794115267286e-01  # rad = +7.09999999999999798e-02 , len = +4.31508980207830128e-01 
 755        507        770        482    2 2147483645 2147483645 +1.03033521126760563e+00  # rad = +7.31537999999999911e-02 , len = +7.73175271203107917e-01 
 756        507        771        482    2 2147483645 2147483645 +1.07170281690140845e+00  # rad = +7.60909000000000030e-02 , len = +7.03491293478463398e-01 
 757        772        773        790    2 2147483645 2147483645 +8.20128479657387555e-01  # rad = +7.66000000000000014e-02 , len = +3.49999999999999978e-01 
 758        772        774        790    2 2147483645 2147483645 +9.60028907922912178e-01  # rad = +8.96667000000000158e-02 , len = +1.71464281994823164e-01 
 759        775        776        791    2 2147483645 2147483645 +8.01503960276681804e-01  # rad = +7.37999999999999906e-02 , len = +6.49153294684696514e-01 
 760        775        777        791    2 2147483645 2147483645 +9.23141417662844854e-01  # rad = +8.49999999999999922e-02 , len = +7.47395477642191275e-01 
 761        666        778        792    2 2147483645 2147483645 +7.50565572344079834e-01  # rad = +9.91999999999999410e-02 , len = +3.76961536499414829e-01 
 762        779        780        793    2 2147483645 2147483645 +9.23858880778588798e-01  # rad = +7.59411999999999726e-02 , len = +1.22249744376010860e+00 
 763        779        781        793    2 2147483645 2147483645 +8.94714111922141120e-01  # rad = +7.35454999999999998e-02 , len = +6.78675180038285752e-01 
 764        782        783        794    2 2147483645 2147483645 +4.76250258907473911e-01  # rad = +1.12666999999999962e-01 , len = +5.77234787586471398e-01 
 765        782        122        794    2        110        800 +8.14977321818819656e-01  # rad = +1.92799999999999944e-01 , len = +2.88617393793237420e-01 
 766        696        784        675    2 2147483645 2147483645 +8.80495657048181668e-01  # rad = +7.09999999999999659e-02 , len = +3.49999999999997535e-01 
 767        785        786        795    2 2147483645 2147483645 +1.01939074661071172e+00  # rad = +8.21999999999999814e-02 , len = +3.13049516849971843e-01 
 768        787        788        796    2 2147483645 2147483645 +1.20293068638976930e+00  # rad = +9.69999999999999751e-02 , len = +2.10000000000000853e-01 
 769        787        789        796    2 2147483645 2147483645 +9.89007445768908311e-01  # rad = +7.97499999999999321e-02 , len = +1.10236110236165352e+00 
 770        790        791        797    2 2147483645 2147483645 +9.90888382687927116e-01  # rad = +8.70000000000000079e-02 , len = +5.23832034148352554e-01 
 771        790        792        797    2 2147483645 2147483645 +9.90888382687927116e-01  # rad = +8.70000000000000079e-02 , len = +5.77234787586470510e-01 
 772        793        794        798    2 2147483645 2147483645 +4.50986053829399269e-01  # rad = +9.91794999999999483e-02 , len = +3.20703913290748588e+00 
 773        793        795        798    2 2147483645 2147483645 +3.95603795977573336e-01  # rad = +8.69999999999999801e-02 , len = +9.44351629426243733e-01 
 774        397        796        374    2 2147483645 2147483645 +8.07544565217391264e-01  # rad = +7.42941000000000157e-02 , len = +1.12436648829462982e+00 
 775        797        798        799    2 2147483645 2147483645 +8.47826086956521729e-01  # rad = +7.79999999999999999e-02 , len = +6.64078308635359327e-01 
 776        797        799        799    2 2147483645 2147483645 +8.27074999999999894e-01  # rad = +7.60909000000000030e-02 , len = +8.01186619958169643e-01 
 777        669        800        800    2 2147483645 2147483645 +4.32442946058091304e-01  # rad = +8.33749999999999353e-02 , len = +1.24237675445091811e+00 
 778        801        802        802    2 2147483645 2147483645 +1.07520791502403124e+00  # rad = +8.63749999999999796e-02 , len = +1.13951744172697644e+00 
 779        801        803        802    2 2147483645 2147483645 +8.83817794115267286e-01  # rad = +7.09999999999999520e-02 , len = +5.09607692249637423e-01 
 780        228        235        213    2        219        220 +1.00000000000000000e+00  # rad = +1.14866999999999986e+00 , len = +0                       
 781        361        362        341    2        342        343 +1.00000000000000000e+00  # rad = +1.15832999999999992e-01 , len = +0                       
 782        149        588        136    2        560        561 +1.00000000000000000e+00  # rad = +8.03332999999999686e-02 , len = +0                       
 783        127        591        114    2        562        563 +1.00000000000000000e+00  # rad = +2.21332999999999946e-01 , len = +0                       
 784        217        595        203    2        565        566 +1.00000000000000000e+00  # rad = +7.65999999999999875e-02 , len = +0                       
 785        244        598        569    2        567        568 +1.00000000000000000e+00  # rad = +9.78000000000000258e-02 , len = +0                       
 786        325        602        307    2        571        572 +1.00000000000000000e+00  # rad = +7.09999999999999937e-02 , len = +0                       
 787        408        638        606    2        609        610 +1.00000000000000000e+00  # rad = +7.65999999999999875e-02 , len = +0                       
 788        541        551        620    2        524        619 +1.00000000000000000e+00  # rad = +1.83000000000000052e-01 , len = +0                       
 789        200        678        187    2        656        657 +1.00000000000000000e+00  # rad = +1.18100000000000005e+00 , len = +0                       
 790        148        772        147    2        757        758 +1.00000000000000000e+00  # rad = +9.33999999999999830e-02 , len = +0                       
 791        645        775        706    2        759        760 +1.00000000000000000e+00  # rad = +9.20769000000000309e-02 , len = +0                       
 792         65        666        643    2        638        761 +1.00000000000000000e+00  # rad = +1.32166999999999896e-01 , len = +0                       
 793        341        779        320    2        762        763 +1.00000000000000000e+00  # rad = +8.21999999999999814e-02 , len = +0                       
 794        134        782        585    2        764        765 +1.00000000000000000e+00  # rad = +2.36570999999999892e-01 , len = +0                       
 795        696        785        675    2        767        796 +1.00000000000000000e+00  # rad = +8.06363999999999831e-02 , len = +0                       
 796        785        787        795    2        768        769 +1.00000000000000000e+00  # rad = +8.06363999999999831e-02 , len = +0                       
 797        348        790        736    2        770        771 +1.00000000000000000e+00  # rad = +8.78000000000000030e-02 , len = +0                       
 798        196        793        183    2        772        773 +1.00000000000000000e+00  # rad = +2.19916999999999946e-01 , len = +0                       
 799        397        797        374    2        775        776 +1.00000000000000000e+00  # rad = +9.20000000000000262e-02 , len = +0                       
 800        122        669        765    2        641        777 +1.00000000000000000e+00  # rad = +1.92799999999999944e-01 , len = +0                       
 801         85        613        645    2        580        802 +1.00000000000000000e+00  # rad = +8.03332999999999686e-02 , len = +0                       
 802        613        801        801    2        778        779 +1.00000000000000000e+00  # rad = +8.03332999999999686e-02 , len = +0                       
