# Supplementary material for: Quantification of Hepatic Vascular and Parenchymal Regeneration in Mice
Source: PLoS One. 2016 Aug 5;11(8):e0160581. doi: 10.1371/journal.pone.0160581 (PMC4975469; doi:10.1371/journal.pone.0160581)
Supplement: S1 Dataset — Vascular trees are stored in text format, can thus be read using any text editor or imported in spreadsheets, and viewed interactively in 3D using the viewer tool from [35]. (ZIP) [file pone.0160581.s001.zip › regenerationQuantificationVascularTrees/HV-AfterSurgicalResection/HVM-012-HV3.tree]

# numNodes
 836
# id xCoord [mm]               yCoord [mm]               zCoord [mm]
   0 +1.61000000000000014e+01  +1.26000000000000014e+01  +1.96000000000000014e+01  
   1 +1.79199999999999982e+01  +1.16200000000000010e+01  +1.71500000000000021e+01  
   2 +2.33800000000000026e+01  +1.00800000000000001e+01  +2.40100000000000016e+01  
   3 +2.33800000000000026e+01  +1.00800000000000001e+01  +2.40800000000000018e+01  
   4 +2.22600000000000016e+01  +9.94000000000000128e+00  +2.35199999999999996e+01  
   5 +2.26099999999999994e+01  +9.66000000000000014e+00  +2.38000000000000007e+01  
   6 +2.21900000000000013e+01  +9.94000000000000128e+00  +2.33800000000000026e+01  
   7 +2.28900000000000006e+01  +1.05700000000000003e+01  +2.33800000000000026e+01  
   8 +2.21200000000000010e+01  +9.94000000000000128e+00  +2.33100000000000023e+01  
   9 +2.20500000000000007e+01  +9.94000000000000128e+00  +2.33800000000000026e+01  
  10 +2.19800000000000040e+01  +9.80000000000000071e+00  +2.31700000000000017e+01  
  11 +2.20500000000000007e+01  +9.59000000000000163e+00  +2.33800000000000026e+01  
  12 +2.17000000000000028e+01  +9.80000000000000071e+00  +2.27500000000000000e+01  
  13 +2.21900000000000013e+01  +1.07800000000000011e+01  +2.30300000000000011e+01  
  14 +2.24000000000000021e+01  +1.07800000000000011e+01  +2.28900000000000006e+01  
  15 +2.23300000000000018e+01  +1.09200000000000017e+01  +2.32400000000000020e+01  
  16 +2.19100000000000001e+01  +1.07100000000000009e+01  +2.28200000000000003e+01  
  17 +2.19800000000000040e+01  +1.12000000000000011e+01  +2.25400000000000027e+01  
  18 +2.18400000000000034e+01  +1.04299999999999997e+01  +2.28200000000000003e+01  
  19 +2.19100000000000001e+01  +1.05000000000000000e+01  +2.28900000000000006e+01  
  20 +1.98100000000000023e+01  +7.42000000000000082e+00  +2.28200000000000003e+01  
  21 +1.93900000000000006e+01  +7.35000000000000053e+00  +2.30300000000000011e+01  
  22 +1.99500000000000028e+01  +7.35000000000000053e+00  +2.33800000000000026e+01  
  23 +2.00900000000000034e+01  +7.62999999999999989e+00  +2.26099999999999994e+01  
  24 +2.14900000000000020e+01  +9.52000000000000135e+00  +2.24699999999999989e+01  
  25 +2.20500000000000007e+01  +1.13400000000000016e+01  +2.24699999999999989e+01  
  26 +2.21200000000000010e+01  +1.12000000000000011e+01  +2.22600000000000016e+01  
  27 +2.24699999999999989e+01  +1.17599999999999998e+01  +2.24000000000000021e+01  
  28 +2.26800000000000033e+01  +8.40000000000000036e+00  +2.44300000000000033e+01  
  29 +2.13500000000000014e+01  +9.45000000000000107e+00  +2.22600000000000016e+01  
  30 +2.12100000000000009e+01  +1.05000000000000000e+01  +2.21900000000000013e+01  
  31 +2.11400000000000006e+01  +1.09900000000000020e+01  +2.19100000000000001e+01  
  32 +2.12800000000000011e+01  +1.06400000000000006e+01  +2.24699999999999989e+01  
  33 +2.11400000000000006e+01  +1.00800000000000001e+01  +2.20500000000000007e+01  
  34 +2.00900000000000034e+01  +7.77000000000000046e+00  +2.21200000000000010e+01  
  35 +1.96000000000000014e+01  +7.49000000000000110e+00  +2.21900000000000013e+01  
  36 +2.03000000000000007e+01  +8.12000000000000099e+00  +2.17000000000000028e+01  
  37 +2.07900000000000027e+01  +1.03599999999999994e+01  +2.18400000000000034e+01  
  38 +2.11400000000000006e+01  +9.24000000000000021e+00  +2.20500000000000007e+01  
  39 +2.12100000000000009e+01  +7.84000000000000075e+00  +2.41500000000000021e+01  
  40 +2.10000000000000000e+01  +9.24000000000000021e+00  +2.18400000000000034e+01  
  41 +2.07900000000000027e+01  +9.09999999999999964e+00  +2.17000000000000028e+01  
  42 +2.12800000000000011e+01  +9.66000000000000014e+00  +2.15600000000000023e+01  
  43 +2.03000000000000007e+01  +8.19000000000000128e+00  +2.17000000000000028e+01  
  44 +2.02300000000000040e+01  +8.67999999999999972e+00  +2.12800000000000011e+01  
  45 +2.12100000000000009e+01  +9.59000000000000163e+00  +2.14900000000000020e+01  
  46 +2.12800000000000011e+01  +9.66000000000000014e+00  +2.15600000000000023e+01  
  47 +2.13500000000000014e+01  +9.73000000000000043e+00  +2.14900000000000020e+01  
  48 +2.14200000000000017e+01  +1.09200000000000017e+01  +2.12100000000000009e+01  
  49 +1.93200000000000003e+01  +8.05000000000000071e+00  +2.15600000000000023e+01  
  50 +1.87600000000000016e+01  +7.70000000000000018e+00  +2.14200000000000017e+01  
  51 +1.86200000000000010e+01  +7.35000000000000053e+00  +2.19800000000000040e+01  
  52 +2.05100000000000016e+01  +8.95999999999999908e+00  +2.13500000000000014e+01  
  53 +2.05800000000000018e+01  +8.40000000000000036e+00  +2.28200000000000003e+01  
  54 +2.03700000000000010e+01  +8.89000000000000057e+00  +2.12100000000000009e+01  
  55 +2.17000000000000028e+01  +1.16200000000000010e+01  +2.12800000000000011e+01  
  56 +2.16300000000000026e+01  +1.21099999999999994e+01  +2.07199999999999989e+01  
  57 +2.17699999999999996e+01  +1.17599999999999998e+01  +2.13500000000000014e+01  
  58 +2.02300000000000040e+01  +8.89000000000000057e+00  +2.07199999999999989e+01  
  59 +1.98100000000000023e+01  +9.66000000000000014e+00  +2.09300000000000033e+01  
  60 +1.99500000000000028e+01  +9.66000000000000014e+00  +2.15600000000000023e+01  
  61 +1.98800000000000026e+01  +9.52000000000000135e+00  +2.07900000000000027e+01  
  62 +1.97400000000000020e+01  +9.73000000000000043e+00  +2.08599999999999994e+01  
  63 +1.98100000000000023e+01  +9.73000000000000043e+00  +2.07900000000000027e+01  
  64 +1.98100000000000023e+01  +1.05000000000000000e+01  +2.10700000000000003e+01  
  65 +1.99500000000000028e+01  +9.45000000000000107e+00  +2.07900000000000027e+01  
  66 +2.07900000000000027e+01  +1.07800000000000011e+01  +2.13500000000000014e+01  
  67 +2.02300000000000040e+01  +9.02999999999999936e+00  +2.05800000000000018e+01  
  68 +1.96000000000000014e+01  +8.19000000000000128e+00  +2.05800000000000018e+01  
  69 +2.04400000000000013e+01  +9.45000000000000107e+00  +1.93200000000000003e+01  
  70 +1.91800000000000033e+01  +8.89000000000000057e+00  +1.99500000000000028e+01  
  71 +2.07199999999999989e+01  +9.59000000000000163e+00  +1.87600000000000016e+01  
  72 +1.95300000000000011e+01  +9.87000000000000099e+00  +1.91099999999999994e+01  
  73 +1.93200000000000003e+01  +1.00800000000000001e+01  +1.93200000000000003e+01  
  74 +2.03700000000000010e+01  +1.02200000000000006e+01  +1.81999999999999993e+01  
  75 +1.91800000000000033e+01  +9.66000000000000014e+00  +1.91099999999999994e+01  
  76 +1.82699999999999996e+01  +9.09999999999999964e+00  +1.90400000000000027e+01  
  77 +1.86200000000000010e+01  +9.87000000000000099e+00  +1.93200000000000003e+01  
  78 +2.38000000000000007e+01  +7.77000000000000046e+00  +1.90400000000000027e+01  
  79 +2.45000000000000000e+01  +7.49000000000000110e+00  +1.91099999999999994e+01  
  80 +2.35900000000000034e+01  +7.84000000000000075e+00  +1.89699999999999989e+01  
  81 +2.38000000000000007e+01  +7.14000000000000057e+00  +1.91800000000000033e+01  
  82 +2.24699999999999989e+01  +9.94000000000000128e+00  +1.89699999999999989e+01  
  83 +2.24000000000000021e+01  +1.00099999999999998e+01  +1.91800000000000033e+01  
  84 +2.30300000000000011e+01  +1.05700000000000003e+01  +1.86200000000000010e+01  
  85 +2.20500000000000007e+01  +9.38000000000000078e+00  +1.89000000000000021e+01  
  86 +2.34500000000000028e+01  +8.19000000000000128e+00  +1.88300000000000018e+01  
  87 +2.45700000000000003e+01  +7.35000000000000053e+00  +1.88300000000000018e+01  
  88 +2.25400000000000027e+01  +9.02999999999999936e+00  +1.89000000000000021e+01  
  89 +2.28200000000000003e+01  +9.31000000000000050e+00  +1.93200000000000003e+01  
  90 +2.26099999999999994e+01  +9.02999999999999936e+00  +1.88300000000000018e+01  
  91 +2.33800000000000026e+01  +8.33000000000000007e+00  +1.89000000000000021e+01  
  92 +2.33800000000000026e+01  +8.33000000000000007e+00  +1.89699999999999989e+01  
  93 +2.33100000000000023e+01  +8.54000000000000092e+00  +1.87600000000000016e+01  
  94 +2.07199999999999989e+01  +7.91000000000000014e+00  +1.89000000000000021e+01  
  95 +2.05800000000000018e+01  +7.35000000000000053e+00  +1.84100000000000001e+01  
  96 +2.14200000000000017e+01  +7.49000000000000110e+00  +1.92500000000000000e+01  
  97 +2.62500000000000000e+01  +1.09200000000000017e+01  +1.88300000000000018e+01  
  98 +2.64600000000000044e+01  +1.07100000000000009e+01  +1.90400000000000027e+01  
  99 +2.68100000000000023e+01  +1.13400000000000016e+01  +1.92500000000000000e+01  
 100 +2.58300000000000018e+01  +1.09200000000000017e+01  +1.86200000000000010e+01  
 101 +2.28900000000000006e+01  +8.89000000000000057e+00  +1.88300000000000018e+01  
 102 +2.25400000000000027e+01  +8.95999999999999908e+00  +1.87600000000000016e+01  
 103 +2.35199999999999996e+01  +8.05000000000000071e+00  +1.87600000000000016e+01  
 104 +2.49200000000000017e+01  +8.05000000000000071e+00  +1.88300000000000018e+01  
 105 +2.52000000000000028e+01  +7.77000000000000046e+00  +1.88300000000000018e+01  
 106 +2.53400000000000034e+01  +7.49000000000000110e+00  +1.91099999999999994e+01  
 107 +2.46400000000000006e+01  +8.25999999999999979e+00  +1.87600000000000016e+01  
 108 +2.23300000000000018e+01  +7.70000000000000018e+00  +1.88300000000000018e+01  
 109 +2.23300000000000018e+01  +7.70000000000000018e+00  +1.89000000000000021e+01  
 110 +2.24699999999999989e+01  +8.60999999999999943e+00  +1.86900000000000013e+01  
 111 +2.22600000000000016e+01  +7.55999999999999961e+00  +1.88300000000000018e+01  
 112 +2.22600000000000016e+01  +7.49000000000000110e+00  +1.89000000000000021e+01  
 113 +2.19800000000000040e+01  +6.72000000000000064e+00  +1.90400000000000027e+01  
 114 +2.07199999999999989e+01  +9.80000000000000071e+00  +1.85500000000000007e+01  
 115 +2.08599999999999994e+01  +8.95999999999999908e+00  +1.87600000000000016e+01  
 116 +2.09300000000000033e+01  +8.75000000000000000e+00  +1.86200000000000010e+01  
 117 +2.31000000000000014e+01  +8.75000000000000000e+00  +1.87600000000000016e+01  
 118 +2.31000000000000014e+01  +8.75000000000000000e+00  +1.86900000000000013e+01  
 119 +2.38700000000000010e+01  +8.67999999999999972e+00  +1.87600000000000016e+01  
 120 +2.40800000000000018e+01  +8.89000000000000057e+00  +1.86900000000000013e+01  
 121 +2.23300000000000018e+01  +8.40000000000000036e+00  +1.82699999999999996e+01  
 122 +2.07900000000000027e+01  +8.60999999999999943e+00  +1.86900000000000013e+01  
 123 +2.08599999999999994e+01  +8.47000000000000064e+00  +1.86200000000000010e+01  
 124 +2.03000000000000007e+01  +8.12000000000000099e+00  +1.82699999999999996e+01  
 125 +2.62500000000000000e+01  +1.05700000000000003e+01  +1.85500000000000007e+01  
 126 +2.54800000000000040e+01  +1.07800000000000011e+01  +1.84800000000000004e+01  
 127 +2.12100000000000009e+01  +8.54000000000000092e+00  +1.84100000000000001e+01  
 128 +2.54800000000000040e+01  +8.67999999999999972e+00  +1.86200000000000010e+01  
 129 +2.55500000000000007e+01  +8.75000000000000000e+00  +1.85500000000000007e+01  
 130 +2.67399999999999984e+01  +8.40000000000000036e+00  +1.94600000000000009e+01  
 131 +2.46400000000000006e+01  +8.25999999999999979e+00  +1.87600000000000016e+01  
 132 +2.05800000000000018e+01  +1.00099999999999998e+01  +1.83399999999999999e+01  
 133 +2.26800000000000033e+01  +1.13400000000000016e+01  +1.84800000000000004e+01  
 134 +2.28200000000000003e+01  +1.15500000000000007e+01  +1.87600000000000016e+01  
 135 +2.26800000000000033e+01  +1.12000000000000011e+01  +1.84800000000000004e+01  
 136 +2.26099999999999994e+01  +1.15500000000000007e+01  +1.83399999999999999e+01  
 137 +2.49200000000000017e+01  +1.08500000000000014e+01  +1.84800000000000004e+01  
 138 +2.48500000000000014e+01  +1.07800000000000011e+01  +1.86200000000000010e+01  
 139 +2.39400000000000013e+01  +1.09900000000000020e+01  +1.84100000000000001e+01  
 140 +2.49900000000000020e+01  +1.07800000000000011e+01  +1.84100000000000001e+01  
 141 +2.56200000000000010e+01  +1.05000000000000000e+01  +1.82699999999999996e+01  
 142 +2.28900000000000006e+01  +1.08500000000000014e+01  +1.84100000000000001e+01  
 143 +2.30300000000000011e+01  +1.07800000000000011e+01  +1.82699999999999996e+01  
 144 +2.50600000000000023e+01  +1.02900000000000009e+01  +1.81300000000000026e+01  
 145 +2.21200000000000010e+01  +1.21099999999999994e+01  +1.84800000000000004e+01  
 146 +2.28900000000000006e+01  +1.19000000000000004e+01  +1.82699999999999996e+01  
 147 +2.52000000000000028e+01  +1.30900000000000016e+01  +1.82699999999999996e+01  
 148 +2.52000000000000028e+01  +1.38599999999999994e+01  +1.84100000000000001e+01  
 149 +2.53400000000000034e+01  +1.30900000000000016e+01  +1.84800000000000004e+01  
 150 +2.49200000000000017e+01  +1.23200000000000003e+01  +1.81999999999999993e+01  
 151 +2.35900000000000034e+01  +1.24600000000000009e+01  +1.83399999999999999e+01  
 152 +2.30300000000000011e+01  +1.25300000000000011e+01  +1.81300000000000026e+01  
 153 +2.31000000000000014e+01  +1.07800000000000011e+01  +1.82699999999999996e+01  
 154 +2.33800000000000026e+01  +1.13400000000000016e+01  +1.77100000000000009e+01  
 155 +2.38000000000000007e+01  +1.05700000000000003e+01  +1.78500000000000014e+01  
 156 +2.28200000000000003e+01  +1.06400000000000006e+01  +1.79900000000000020e+01  
 157 +2.45000000000000000e+01  +1.17599999999999998e+01  +1.81999999999999993e+01  
 158 +2.50600000000000023e+01  +1.14100000000000001e+01  +1.78500000000000014e+01  
 159 +2.43599999999999994e+01  +1.16200000000000010e+01  +1.81999999999999993e+01  
 160 +2.41500000000000021e+01  +1.22500000000000000e+01  +1.78500000000000014e+01  
 161 +2.42199999999999989e+01  +1.14800000000000004e+01  +1.81999999999999993e+01  
 162 +2.00199999999999996e+01  +1.07100000000000009e+01  +1.77800000000000011e+01  
 163 +2.31700000000000017e+01  +1.28800000000000026e+01  +1.79199999999999982e+01  
 164 +2.31000000000000014e+01  +1.26000000000000014e+01  +1.81999999999999993e+01  
 165 +2.00900000000000034e+01  +9.52000000000000135e+00  +1.79900000000000020e+01  
 166 +2.02300000000000040e+01  +9.31000000000000050e+00  +1.77800000000000011e+01  
 167 +1.96000000000000014e+01  +9.24000000000000021e+00  +1.82699999999999996e+01  
 168 +2.05800000000000018e+01  +1.00099999999999998e+01  +1.83399999999999999e+01  
 169 +1.92500000000000000e+01  +1.00800000000000001e+01  +1.77100000000000009e+01  
 170 +1.98100000000000023e+01  +1.09200000000000017e+01  +1.75000000000000000e+01  
 171 +1.77800000000000011e+01  +1.15500000000000007e+01  +1.71500000000000021e+01  
 172 +1.70800000000000018e+01  +9.80000000000000071e+00  +1.74300000000000033e+01  
 173 +1.68000000000000007e+01  +1.07100000000000009e+01  +1.58900000000000006e+01  
 174 +1.85500000000000007e+01  +1.15500000000000007e+01  +1.67300000000000004e+01  
 175 +1.87600000000000016e+01  +1.14800000000000004e+01  +1.65899999999999999e+01  
 176 +1.77100000000000009e+01  +1.24600000000000009e+01  +1.56099999999999994e+01  
 177 +1.70100000000000016e+01  +9.87000000000000099e+00  +1.61000000000000014e+01  
 178 +1.67300000000000004e+01  +8.95999999999999908e+00  +1.68000000000000007e+01  
 179 +1.68000000000000007e+01  +1.03599999999999994e+01  +1.60300000000000011e+01  
 180 +1.70800000000000018e+01  +9.80000000000000071e+00  +1.59600000000000009e+01  
 181 +1.61000000000000014e+01  +9.09999999999999964e+00  +1.61000000000000014e+01  
 182 +1.59600000000000009e+01  +8.82000000000000028e+00  +1.59600000000000009e+01  
 183 +1.59600000000000009e+01  +8.60999999999999943e+00  +1.64499999999999993e+01  
 184 +1.65899999999999999e+01  +1.02900000000000009e+01  +1.56800000000000015e+01  
 185 +1.91800000000000033e+01  +1.13400000000000016e+01  +1.60300000000000011e+01  
 186 +2.07900000000000027e+01  +1.09200000000000017e+01  +1.69400000000000013e+01  
 187 +1.92500000000000000e+01  +1.13400000000000016e+01  +1.59600000000000009e+01  
 188 +1.93200000000000003e+01  +1.30199999999999996e+01  +1.54699999999999989e+01  
 189 +1.93900000000000006e+01  +1.12700000000000014e+01  +1.57500000000000000e+01  
 190 +1.67300000000000004e+01  +1.05000000000000000e+01  +1.58200000000000003e+01  
 191 +1.65899999999999999e+01  +1.11300000000000008e+01  +1.55400000000000009e+01  
 192 +1.77100000000000009e+01  +1.31600000000000001e+01  +1.57500000000000000e+01  
 193 +1.80599999999999987e+01  +1.34400000000000013e+01  +1.55400000000000009e+01  
 194 +1.75000000000000000e+01  +1.35099999999999998e+01  +1.56099999999999994e+01  
 195 +1.75700000000000003e+01  +1.25300000000000011e+01  +1.53300000000000018e+01  
 196 +1.70100000000000016e+01  +1.26000000000000014e+01  +1.55400000000000009e+01  
 197 +1.76400000000000006e+01  +1.29500000000000011e+01  +1.46300000000000026e+01  
 198 +2.01600000000000001e+01  +1.25300000000000011e+01  +1.51900000000000013e+01  
 199 +2.01600000000000001e+01  +1.28800000000000026e+01  +1.51199999999999992e+01  
 200 +2.00199999999999996e+01  +1.28800000000000026e+01  +1.54699999999999989e+01  
 201 +1.98100000000000023e+01  +1.12000000000000011e+01  +1.54000000000000004e+01  
 202 +1.65199999999999996e+01  +1.12000000000000011e+01  +1.51900000000000013e+01  
 203 +1.69400000000000013e+01  +1.13400000000000016e+01  +1.46300000000000026e+01  
 204 +1.55400000000000009e+01  +1.14800000000000004e+01  +1.43500000000000014e+01  
 205 +1.98100000000000023e+01  +1.12000000000000011e+01  +1.54000000000000004e+01  
 206 +2.00900000000000034e+01  +1.09900000000000020e+01  +1.51900000000000013e+01  
 207 +1.91099999999999994e+01  +9.80000000000000071e+00  +1.42100000000000009e+01  
 208 +2.03700000000000010e+01  +1.09200000000000017e+01  +1.49800000000000022e+01  
 209 +1.63099999999999987e+01  +9.94000000000000128e+00  +1.51900000000000013e+01  
 210 +1.65199999999999996e+01  +1.00800000000000001e+01  +1.44900000000000020e+01  
 211 +1.62400000000000020e+01  +9.87000000000000099e+00  +1.51900000000000013e+01  
 212 +1.61699999999999982e+01  +9.80000000000000071e+00  +1.51199999999999992e+01  
 213 +1.60300000000000011e+01  +9.59000000000000163e+00  +1.51900000000000013e+01  
 214 +1.56099999999999994e+01  +9.73000000000000043e+00  +1.49100000000000001e+01  
 215 +1.57500000000000000e+01  +9.16999999999999993e+00  +1.50500000000000007e+01  
 216 +1.56800000000000015e+01  +9.09999999999999964e+00  +1.51900000000000013e+01  
 217 +1.57500000000000000e+01  +9.16999999999999993e+00  +1.52599999999999998e+01  
 218 +1.56099999999999994e+01  +8.89000000000000057e+00  +1.51900000000000013e+01  
 219 +2.54100000000000001e+01  +9.02999999999999936e+00  +1.51900000000000013e+01  
 220 +2.47100000000000009e+01  +9.66000000000000014e+00  +1.54699999999999989e+01  
 221 +2.55500000000000007e+01  +9.66000000000000014e+00  +1.55400000000000009e+01  
 222 +2.49900000000000020e+01  +8.05000000000000071e+00  +1.40700000000000003e+01  
 223 +1.52599999999999998e+01  +8.67999999999999972e+00  +1.40000000000000000e+01  
 224 +2.02300000000000040e+01  +1.13400000000000016e+01  +1.46300000000000026e+01  
 225 +2.05800000000000018e+01  +1.08500000000000014e+01  +1.49100000000000001e+01  
 226 +2.12100000000000009e+01  +1.05000000000000000e+01  +1.44199999999999999e+01  
 227 +2.08599999999999994e+01  +1.28800000000000026e+01  +1.37199999999999989e+01  
 228 +1.55400000000000009e+01  +9.66000000000000014e+00  +1.49800000000000022e+01  
 229 +1.54699999999999989e+01  +9.59000000000000163e+00  +1.48400000000000016e+01  
 230 +1.54000000000000004e+01  +9.59000000000000163e+00  +1.49100000000000001e+01  
 231 +1.53300000000000018e+01  +9.59000000000000163e+00  +1.47000000000000011e+01  
 232 +1.45600000000000005e+01  +8.67999999999999972e+00  +1.42800000000000011e+01  
 233 +1.52599999999999998e+01  +9.66000000000000014e+00  +1.45600000000000005e+01  
 234 +1.75000000000000000e+01  +1.30199999999999996e+01  +1.44900000000000020e+01  
 235 +1.83399999999999999e+01  +1.36500000000000004e+01  +1.43500000000000014e+01  
 236 +1.98100000000000023e+01  +1.22500000000000000e+01  +1.37900000000000009e+01  
 237 +2.01600000000000001e+01  +1.25300000000000011e+01  +1.43500000000000014e+01  
 238 +1.72900000000000027e+01  +1.33000000000000007e+01  +1.45600000000000005e+01  
 239 +1.73599999999999994e+01  +1.40700000000000003e+01  +1.45600000000000005e+01  
 240 +1.72900000000000027e+01  +1.33000000000000007e+01  +1.45600000000000005e+01  
 241 +1.68700000000000010e+01  +1.36500000000000004e+01  +1.47000000000000011e+01  
 242 +1.70100000000000016e+01  +1.36500000000000004e+01  +1.51900000000000013e+01  
 243 +1.49800000000000022e+01  +9.80000000000000071e+00  +1.36500000000000004e+01  
 244 +1.52599999999999998e+01  +9.80000000000000071e+00  +1.47000000000000011e+01  
 245 +1.70100000000000016e+01  +1.09200000000000017e+01  +1.35099999999999998e+01  
 246 +1.61699999999999982e+01  +1.00099999999999998e+01  +1.35099999999999998e+01  
 247 +1.87600000000000016e+01  +1.37199999999999989e+01  +1.43500000000000014e+01  
 248 +1.94600000000000009e+01  +1.35099999999999998e+01  +1.47699999999999996e+01  
 249 +1.89000000000000021e+01  +1.38599999999999994e+01  +1.42100000000000009e+01  
 250 +1.83399999999999999e+01  +1.39300000000000015e+01  +1.42800000000000011e+01  
 251 +2.00199999999999996e+01  +1.26700000000000017e+01  +1.42800000000000011e+01  
 252 +2.02300000000000040e+01  +1.31600000000000001e+01  +1.44900000000000020e+01  
 253 +2.13500000000000014e+01  +1.04299999999999997e+01  +1.43500000000000014e+01  
 254 +2.15600000000000023e+01  +1.04299999999999997e+01  +1.43500000000000014e+01  
 255 +2.03000000000000007e+01  +1.12000000000000011e+01  +1.30900000000000016e+01  
 256 +1.87600000000000016e+01  +1.49100000000000001e+01  +1.39300000000000015e+01  
 257 +1.81999999999999993e+01  +1.41400000000000006e+01  +1.42800000000000011e+01  
 258 +1.91099999999999994e+01  +9.73000000000000043e+00  +1.42800000000000011e+01  
 259 +1.86900000000000013e+01  +9.02999999999999936e+00  +1.38599999999999994e+01  
 260 +1.92500000000000000e+01  +9.45000000000000107e+00  +1.44900000000000020e+01  
 261 +1.42100000000000009e+01  +8.82000000000000028e+00  +1.39300000000000015e+01  
 262 +1.44199999999999999e+01  +8.40000000000000036e+00  +1.42800000000000011e+01  
 263 +1.87600000000000016e+01  +9.87000000000000099e+00  +1.36500000000000004e+01  
 264 +2.22600000000000016e+01  +1.18300000000000001e+01  +1.40700000000000003e+01  
 265 +2.23300000000000018e+01  +1.19000000000000004e+01  +1.39300000000000015e+01  
 266 +2.21900000000000013e+01  +1.22500000000000000e+01  +1.40700000000000003e+01  
 267 +1.94600000000000009e+01  +1.41400000000000006e+01  +1.40000000000000000e+01  
 268 +1.96700000000000017e+01  +1.42100000000000009e+01  +1.40700000000000003e+01  
 269 +1.96000000000000014e+01  +1.42800000000000011e+01  +1.39300000000000015e+01  
 270 +1.81300000000000026e+01  +1.12700000000000014e+01  +1.40000000000000000e+01  
 271 +1.77800000000000011e+01  +1.14800000000000004e+01  +1.35800000000000018e+01  
 272 +1.81999999999999993e+01  +1.15500000000000007e+01  +1.39300000000000015e+01  
 273 +1.55400000000000009e+01  +9.09999999999999964e+00  +1.32300000000000022e+01  
 274 +1.49100000000000001e+01  +8.40000000000000036e+00  +1.35800000000000018e+01  
 275 +2.03000000000000007e+01  +1.42100000000000009e+01  +1.37900000000000009e+01  
 276 +1.98800000000000026e+01  +1.45600000000000005e+01  +1.37900000000000009e+01  
 277 +1.51199999999999992e+01  +1.09200000000000017e+01  +1.39300000000000015e+01  
 278 +1.49800000000000022e+01  +1.09200000000000017e+01  +1.38599999999999994e+01  
 279 +1.49800000000000022e+01  +1.09900000000000020e+01  +1.40000000000000000e+01  
 280 +1.74300000000000033e+01  +1.32300000000000022e+01  +1.38599999999999994e+01  
 281 +1.73599999999999994e+01  +1.32300000000000022e+01  +1.36500000000000004e+01  
 282 +1.77100000000000009e+01  +1.44199999999999999e+01  +1.37900000000000009e+01  
 283 +1.63099999999999987e+01  +1.29500000000000011e+01  +1.38599999999999994e+01  
 284 +1.58900000000000006e+01  +1.32300000000000022e+01  +1.38599999999999994e+01  
 285 +1.61000000000000014e+01  +1.28100000000000005e+01  +1.42100000000000009e+01  
 286 +1.70100000000000016e+01  +1.29500000000000011e+01  +1.34400000000000013e+01  
 287 +1.72900000000000027e+01  +1.50500000000000007e+01  +1.40000000000000000e+01  
 288 +1.79900000000000020e+01  +1.48400000000000016e+01  +1.36500000000000004e+01  
 289 +2.11400000000000006e+01  +1.31600000000000001e+01  +1.37199999999999989e+01  
 290 +2.07900000000000027e+01  +1.33000000000000007e+01  +1.40000000000000000e+01  
 291 +1.81300000000000026e+01  +8.75000000000000000e+00  +1.37199999999999989e+01  
 292 +1.72199999999999989e+01  +8.25999999999999979e+00  +1.33000000000000007e+01  
 293 +1.80599999999999987e+01  +8.82000000000000028e+00  +1.37900000000000009e+01  
 294 +1.84100000000000001e+01  +8.82000000000000028e+00  +1.36500000000000004e+01  
 295 +1.86200000000000010e+01  +1.58900000000000006e+01  +1.36500000000000004e+01  
 296 +1.91800000000000033e+01  +1.63099999999999987e+01  +1.35099999999999998e+01  
 297 +1.87600000000000016e+01  +1.59600000000000009e+01  +1.37199999999999989e+01  
 298 +1.84800000000000004e+01  +1.54000000000000004e+01  +1.35099999999999998e+01  
 299 +1.79199999999999982e+01  +1.51199999999999992e+01  +1.41400000000000006e+01  
 300 +1.80599999999999987e+01  +1.50500000000000007e+01  +1.35099999999999998e+01  
 301 +1.71500000000000021e+01  +1.30199999999999996e+01  +1.35099999999999998e+01  
 302 +1.74300000000000033e+01  +1.33000000000000007e+01  +1.35800000000000018e+01  
 303 +1.79900000000000020e+01  +9.38000000000000078e+00  +1.28800000000000026e+01  
 304 +1.89000000000000021e+01  +9.80000000000000071e+00  +1.33000000000000007e+01  
 305 +1.80599999999999987e+01  +1.29500000000000011e+01  +1.29500000000000011e+01  
 306 +1.76400000000000006e+01  +1.38599999999999994e+01  +1.29500000000000011e+01  
 307 +1.70100000000000016e+01  +1.21799999999999997e+01  +1.39300000000000015e+01  
 308 +1.71500000000000021e+01  +1.30199999999999996e+01  +1.35099999999999998e+01  
 309 +1.68000000000000007e+01  +1.35800000000000018e+01  +1.31600000000000001e+01  
 310 +1.96700000000000017e+01  +1.30900000000000016e+01  +1.33699999999999992e+01  
 311 +1.91099999999999994e+01  +1.35800000000000018e+01  +1.31600000000000001e+01  
 312 +1.98800000000000026e+01  +1.35099999999999998e+01  +1.31600000000000001e+01  
 313 +1.71500000000000021e+01  +1.44199999999999999e+01  +1.33000000000000007e+01  
 314 +1.70100000000000016e+01  +1.47699999999999996e+01  +1.33000000000000007e+01  
 315 +1.68700000000000010e+01  +1.43500000000000014e+01  +1.38599999999999994e+01  
 316 +2.03000000000000007e+01  +1.46300000000000026e+01  +1.31600000000000001e+01  
 317 +2.07199999999999989e+01  +1.51199999999999992e+01  +1.30199999999999996e+01  
 318 +2.05800000000000018e+01  +1.47699999999999996e+01  +1.33699999999999992e+01  
 319 +2.00199999999999996e+01  +1.43500000000000014e+01  +1.31600000000000001e+01  
 320 +1.98100000000000023e+01  +1.37900000000000009e+01  +1.31600000000000001e+01  
 321 +1.99500000000000028e+01  +1.35099999999999998e+01  +1.30900000000000016e+01  
 322 +1.69400000000000013e+01  +1.28800000000000026e+01  +1.31600000000000001e+01  
 323 +1.65899999999999999e+01  +1.24600000000000009e+01  +1.26000000000000014e+01  
 324 +1.68000000000000007e+01  +1.30900000000000016e+01  +1.28800000000000026e+01  
 325 +2.00900000000000034e+01  +1.35800000000000018e+01  +1.30900000000000016e+01  
 326 +2.05800000000000018e+01  +1.35800000000000018e+01  +1.33000000000000007e+01  
 327 +2.04400000000000013e+01  +1.40000000000000000e+01  +1.28100000000000005e+01  
 328 +1.97400000000000020e+01  +1.35099999999999998e+01  +1.24600000000000009e+01  
 329 +2.05100000000000016e+01  +9.09999999999999964e+00  +1.30900000000000016e+01  
 330 +2.03000000000000007e+01  +8.40000000000000036e+00  +1.37900000000000009e+01  
 331 +2.15600000000000023e+01  +1.04299999999999997e+01  +1.43500000000000014e+01  
 332 +2.00900000000000034e+01  +8.54000000000000092e+00  +1.21799999999999997e+01  
 333 +1.99500000000000028e+01  +1.42100000000000009e+01  +1.30199999999999996e+01  
 334 +2.03700000000000010e+01  +1.53300000000000018e+01  +1.23900000000000006e+01  
 335 +1.77100000000000009e+01  +1.39300000000000015e+01  +1.28100000000000005e+01  
 336 +1.97400000000000020e+01  +1.02200000000000006e+01  +1.29500000000000011e+01  
 337 +1.94600000000000009e+01  +1.03599999999999994e+01  +1.32300000000000022e+01  
 338 +1.94600000000000009e+01  +1.05000000000000000e+01  +1.23200000000000003e+01  
 339 +1.60300000000000011e+01  +1.31600000000000001e+01  +1.28800000000000026e+01  
 340 +1.58200000000000003e+01  +1.35099999999999998e+01  +1.30900000000000016e+01  
 341 +1.59600000000000009e+01  +1.31600000000000001e+01  +1.28100000000000005e+01  
 342 +1.64499999999999993e+01  +1.32300000000000022e+01  +1.28100000000000005e+01  
 343 +1.70100000000000016e+01  +1.35099999999999998e+01  +1.19000000000000004e+01  
 344 +2.05800000000000018e+01  +1.46300000000000026e+01  +1.25300000000000011e+01  
 345 +2.08599999999999994e+01  +1.40000000000000000e+01  +1.27400000000000020e+01  
 346 +1.62400000000000020e+01  +1.35800000000000018e+01  +1.25300000000000011e+01  
 347 +1.55400000000000009e+01  +1.30900000000000016e+01  +1.23200000000000003e+01  
 348 +1.55400000000000009e+01  +1.29500000000000011e+01  +1.30199999999999996e+01  
 349 +1.81999999999999993e+01  +1.37199999999999989e+01  +1.26700000000000017e+01  
 350 +1.84800000000000004e+01  +1.33699999999999992e+01  +1.22500000000000000e+01  
 351 +1.84100000000000001e+01  +1.39300000000000015e+01  +1.27400000000000020e+01  
 352 +1.68000000000000007e+01  +1.25300000000000011e+01  +1.21799999999999997e+01  
 353 +1.63800000000000026e+01  +1.21099999999999994e+01  +1.25300000000000011e+01  
 354 +1.58200000000000003e+01  +1.20400000000000009e+01  +1.26000000000000014e+01  
 355 +1.52599999999999998e+01  +1.22500000000000000e+01  +1.23200000000000003e+01  
 356 +1.56099999999999994e+01  +1.20400000000000009e+01  +1.29500000000000011e+01  
 357 +1.61000000000000014e+01  +1.18300000000000001e+01  +1.24600000000000009e+01  
 358 +1.63099999999999987e+01  +1.20400000000000009e+01  +1.23900000000000006e+01  
 359 +1.65899999999999999e+01  +1.16900000000000013e+01  +1.29500000000000011e+01  
 360 +1.75700000000000003e+01  +1.47699999999999996e+01  +1.24600000000000009e+01  
 361 +1.75000000000000000e+01  +1.50500000000000007e+01  +1.22500000000000000e+01  
 362 +1.73599999999999994e+01  +1.56099999999999994e+01  +1.28100000000000005e+01  
 363 +1.75700000000000003e+01  +1.44900000000000020e+01  +1.23900000000000006e+01  
 364 +1.71500000000000021e+01  +1.47000000000000011e+01  +1.24600000000000009e+01  
 365 +1.69400000000000013e+01  +1.45600000000000005e+01  +1.25300000000000011e+01  
 366 +1.69400000000000013e+01  +1.49100000000000001e+01  +1.26000000000000014e+01  
 367 +1.74300000000000033e+01  +1.44900000000000020e+01  +1.23200000000000003e+01  
 368 +1.78500000000000014e+01  +1.42100000000000009e+01  +1.24600000000000009e+01  
 369 +1.82699999999999996e+01  +1.44199999999999999e+01  +1.19700000000000006e+01  
 370 +1.59600000000000009e+01  +1.15500000000000007e+01  +1.28800000000000026e+01  
 371 +1.61699999999999982e+01  +1.19000000000000004e+01  +1.23900000000000006e+01  
 372 +1.60300000000000011e+01  +1.16900000000000013e+01  +1.21799999999999997e+01  
 373 +1.47699999999999996e+01  +1.00099999999999998e+01  +1.23900000000000006e+01  
 374 +1.40000000000000000e+01  +9.52000000000000135e+00  +1.28800000000000026e+01  
 375 +1.44900000000000020e+01  +9.38000000000000078e+00  +1.22500000000000000e+01  
 376 +1.49100000000000001e+01  +1.02200000000000006e+01  +1.22500000000000000e+01  
 377 +1.87600000000000016e+01  +1.55400000000000009e+01  +1.23200000000000003e+01  
 378 +1.90400000000000027e+01  +1.56800000000000015e+01  +1.23900000000000006e+01  
 379 +1.85500000000000007e+01  +1.53300000000000018e+01  +1.22500000000000000e+01  
 380 +1.86900000000000013e+01  +1.56099999999999994e+01  +1.22500000000000000e+01  
 381 +1.87600000000000016e+01  +1.58900000000000006e+01  +1.18300000000000001e+01  
 382 +1.84800000000000004e+01  +1.60300000000000011e+01  +1.25300000000000011e+01  
 383 +1.81999999999999993e+01  +1.56800000000000015e+01  +1.20400000000000009e+01  
 384 +1.83399999999999999e+01  +1.48400000000000016e+01  +1.21099999999999994e+01  
 385 +1.54699999999999989e+01  +1.12700000000000014e+01  +1.22500000000000000e+01  
 386 +1.51199999999999992e+01  +1.07100000000000009e+01  +1.23200000000000003e+01  
 387 +1.52599999999999998e+01  +1.13400000000000016e+01  +1.21099999999999994e+01  
 388 +1.49800000000000022e+01  +1.05000000000000000e+01  +1.22500000000000000e+01  
 389 +1.42100000000000009e+01  +1.07100000000000009e+01  +1.26700000000000017e+01  
 390 +1.47699999999999996e+01  +1.00800000000000001e+01  +1.16900000000000013e+01  
 391 +1.41400000000000006e+01  +8.82000000000000028e+00  +1.14800000000000004e+01  
 392 +1.42100000000000009e+01  +8.54000000000000092e+00  +1.23900000000000006e+01  
 393 +1.42100000000000009e+01  +8.47000000000000064e+00  +1.22500000000000000e+01  
 394 +1.44900000000000020e+01  +8.47000000000000064e+00  +1.18300000000000001e+01  
 395 +1.41400000000000006e+01  +8.25999999999999979e+00  +1.20400000000000009e+01  
 396 +2.03700000000000010e+01  +8.19000000000000128e+00  +1.22500000000000000e+01  
 397 +2.00199999999999996e+01  +7.91000000000000014e+00  +1.30900000000000016e+01  
 398 +2.05800000000000018e+01  +7.98000000000000043e+00  +1.20400000000000009e+01  
 399 +1.60300000000000011e+01  +1.16900000000000013e+01  +1.21099999999999994e+01  
 400 +1.79900000000000020e+01  +1.50500000000000007e+01  +1.19000000000000004e+01  
 401 +1.56800000000000015e+01  +1.19000000000000004e+01  +1.14100000000000001e+01  
 402 +1.61699999999999982e+01  +1.14100000000000001e+01  +1.16900000000000013e+01  
 403 +1.49800000000000022e+01  +1.11300000000000008e+01  +1.11300000000000008e+01  
 404 +1.48400000000000016e+01  +1.14800000000000004e+01  +1.23200000000000003e+01  
 405 +1.94600000000000009e+01  +9.02999999999999936e+00  +1.21099999999999994e+01  
 406 +1.91099999999999994e+01  +9.31000000000000050e+00  +1.12700000000000014e+01  
 407 +1.91099999999999994e+01  +9.02999999999999936e+00  +1.23200000000000003e+01  
 408 +2.00900000000000034e+01  +8.54000000000000092e+00  +1.21799999999999997e+01  
 409 +1.61000000000000014e+01  +1.12700000000000014e+01  +1.18300000000000001e+01  
 410 +1.65899999999999999e+01  +1.11300000000000008e+01  +1.24600000000000009e+01  
 411 +1.44199999999999999e+01  +7.98000000000000043e+00  +1.19700000000000006e+01  
 412 +1.40700000000000003e+01  +8.19000000000000128e+00  +1.19700000000000006e+01  
 413 +2.26099999999999994e+01  +7.55999999999999961e+00  +1.25300000000000011e+01  
 414 +2.12100000000000009e+01  +7.07000000000000028e+00  +1.15500000000000007e+01  
 415 +1.79199999999999982e+01  +7.77000000000000046e+00  +1.20400000000000009e+01  
 416 +1.80599999999999987e+01  +7.77000000000000046e+00  +1.21099999999999994e+01  
 417 +1.77100000000000009e+01  +7.70000000000000018e+00  +1.23900000000000006e+01  
 418 +1.87600000000000016e+01  +7.98000000000000043e+00  +1.19700000000000006e+01  
 419 +1.83399999999999999e+01  +1.43500000000000014e+01  +1.18300000000000001e+01  
 420 +1.94600000000000009e+01  +8.19000000000000128e+00  +1.14100000000000001e+01  
 421 +1.86200000000000010e+01  +7.98000000000000043e+00  +1.21099999999999994e+01  
 422 +1.68700000000000010e+01  +1.40000000000000000e+01  +1.17599999999999998e+01  
 423 +1.70800000000000018e+01  +1.34400000000000013e+01  +1.14800000000000004e+01  
 424 +1.73599999999999994e+01  +1.22500000000000000e+01  +1.19000000000000004e+01  
 425 +1.77800000000000011e+01  +1.23200000000000003e+01  +1.19000000000000004e+01  
 426 +1.72199999999999989e+01  +1.18300000000000001e+01  +1.20400000000000009e+01  
 427 +1.70800000000000018e+01  +1.24600000000000009e+01  +1.18300000000000001e+01  
 428 +1.61699999999999982e+01  +1.13400000000000016e+01  +1.17599999999999998e+01  
 429 +1.63800000000000026e+01  +1.12000000000000011e+01  +1.19000000000000004e+01  
 430 +1.83399999999999999e+01  +9.31000000000000050e+00  +1.19000000000000004e+01  
 431 +1.81300000000000026e+01  +9.45000000000000107e+00  +1.16200000000000010e+01  
 432 +1.78500000000000014e+01  +8.89000000000000057e+00  +1.19000000000000004e+01  
 433 +1.88300000000000018e+01  +9.09999999999999964e+00  +1.22500000000000000e+01  
 434 +1.70100000000000016e+01  +1.25300000000000011e+01  +1.20400000000000009e+01  
 435 +1.74300000000000033e+01  +1.23200000000000003e+01  +1.08500000000000014e+01  
 436 +1.59600000000000009e+01  +1.08500000000000014e+01  +1.17599999999999998e+01  
 437 +1.60300000000000011e+01  +1.08500000000000014e+01  +1.16200000000000010e+01  
 438 +1.58900000000000006e+01  +1.05700000000000003e+01  +1.16200000000000010e+01  
 439 +1.61699999999999982e+01  +1.13400000000000016e+01  +1.10600000000000005e+01  
 440 +1.59600000000000009e+01  +1.06400000000000006e+01  +1.15500000000000007e+01  
 441 +1.57500000000000000e+01  +1.02900000000000009e+01  +1.14800000000000004e+01  
 442 +2.12100000000000009e+01  +7.00000000000000000e+00  +1.16200000000000010e+01  
 443 +2.10000000000000000e+01  +6.85999999999999943e+00  +1.16900000000000013e+01  
 444 +2.12100000000000009e+01  +7.00000000000000000e+00  +1.17599999999999998e+01  
 445 +1.96700000000000017e+01  +1.54699999999999989e+01  +1.15500000000000007e+01  
 446 +2.00199999999999996e+01  +1.54699999999999989e+01  +1.12700000000000014e+01  
 447 +2.00900000000000034e+01  +1.57500000000000000e+01  +1.18300000000000001e+01  
 448 +1.92500000000000000e+01  +1.52599999999999998e+01  +1.13400000000000016e+01  
 449 +1.96000000000000014e+01  +1.44900000000000020e+01  +1.15500000000000007e+01  
 450 +2.01600000000000001e+01  +1.44199999999999999e+01  +1.12700000000000014e+01  
 451 +2.04400000000000013e+01  +1.44900000000000020e+01  +1.17599999999999998e+01  
 452 +1.90400000000000027e+01  +1.43500000000000014e+01  +1.14100000000000001e+01  
 453 +1.96000000000000014e+01  +8.19000000000000128e+00  +1.15500000000000007e+01  
 454 +1.93900000000000006e+01  +7.70000000000000018e+00  +1.19700000000000006e+01  
 455 +2.12800000000000011e+01  +7.00000000000000000e+00  +1.14800000000000004e+01  
 456 +1.86200000000000010e+01  +1.43500000000000014e+01  +1.15500000000000007e+01  
 457 +1.88300000000000018e+01  +1.44900000000000020e+01  +1.14800000000000004e+01  
 458 +1.89699999999999989e+01  +1.44199999999999999e+01  +1.13400000000000016e+01  
 459 +1.89000000000000021e+01  +1.47699999999999996e+01  +1.14100000000000001e+01  
 460 +1.58200000000000003e+01  +9.87000000000000099e+00  +1.05700000000000003e+01  
 461 +1.56099999999999994e+01  +1.00800000000000001e+01  +1.14100000000000001e+01  
 462 +1.87600000000000016e+01  +1.50500000000000007e+01  +1.09900000000000020e+01  
 463 +1.90400000000000027e+01  +1.39300000000000015e+01  +1.14800000000000004e+01  
 464 +1.55400000000000009e+01  +1.00099999999999998e+01  +1.14800000000000004e+01  
 465 +1.51900000000000013e+01  +9.45000000000000107e+00  +1.11300000000000008e+01  
 466 +2.22600000000000016e+01  +6.58000000000000007e+00  +1.14100000000000001e+01  
 467 +2.26099999999999994e+01  +6.50999999999999979e+00  +1.13400000000000016e+01  
 468 +2.28900000000000006e+01  +6.44000000000000128e+00  +1.14800000000000004e+01  
 469 +2.21900000000000013e+01  +6.58000000000000007e+00  +1.14100000000000001e+01  
 470 +2.20500000000000007e+01  +6.58000000000000007e+00  +1.14800000000000004e+01  
 471 +2.18400000000000034e+01  +6.58000000000000007e+00  +1.12000000000000011e+01  
 472 +1.91099999999999994e+01  +1.44199999999999999e+01  +1.09900000000000020e+01  
 473 +1.90400000000000027e+01  +1.05700000000000003e+01  +1.12700000000000014e+01  
 474 +1.90400000000000027e+01  +1.12000000000000011e+01  +1.01500000000000004e+01  
 475 +1.84800000000000004e+01  +1.03599999999999994e+01  +1.09900000000000020e+01  
 476 +1.93200000000000003e+01  +1.54000000000000004e+01  +1.12000000000000011e+01  
 477 +1.92500000000000000e+01  +1.54699999999999989e+01  +1.10600000000000005e+01  
 478 +1.94600000000000009e+01  +1.58200000000000003e+01  +1.13400000000000016e+01  
 479 +2.03700000000000010e+01  +1.42100000000000009e+01  +1.12000000000000011e+01  
 480 +2.03000000000000007e+01  +1.39300000000000015e+01  +1.10600000000000005e+01  
 481 +2.07199999999999989e+01  +1.40700000000000003e+01  +1.12000000000000011e+01  
 482 +2.17000000000000028e+01  +6.58000000000000007e+00  +1.13400000000000016e+01  
 483 +2.19100000000000001e+01  +6.50999999999999979e+00  +1.10600000000000005e+01  
 484 +1.93200000000000003e+01  +8.05000000000000071e+00  +1.10600000000000005e+01  
 485 +2.00900000000000034e+01  +6.50999999999999979e+00  +1.03599999999999994e+01  
 486 +1.86900000000000013e+01  +7.91000000000000014e+00  +1.02200000000000006e+01  
 487 +2.26099999999999994e+01  +6.02000000000000046e+00  +1.08500000000000014e+01  
 488 +2.18400000000000034e+01  +6.58000000000000007e+00  +1.09200000000000017e+01  
 489 +1.92500000000000000e+01  +1.42800000000000011e+01  +1.09200000000000017e+01  
 490 +1.98100000000000023e+01  +1.40000000000000000e+01  +1.10600000000000005e+01  
 491 +1.94600000000000009e+01  +1.41400000000000006e+01  +1.06400000000000006e+01  
 492 +1.86200000000000010e+01  +1.38599999999999994e+01  +1.07100000000000009e+01  
 493 +1.84800000000000004e+01  +1.33000000000000007e+01  +1.09900000000000020e+01  
 494 +1.87600000000000016e+01  +1.38599999999999994e+01  +1.03599999999999994e+01  
 495 +1.49100000000000001e+01  +9.09999999999999964e+00  +1.07100000000000009e+01  
 496 +1.48400000000000016e+01  +8.60999999999999943e+00  +9.80000000000000071e+00  
 497 +1.44900000000000020e+01  +8.95999999999999908e+00  +1.06400000000000006e+01  
 498 +2.00199999999999996e+01  +1.35800000000000018e+01  +9.45000000000000107e+00  
 499 +2.03000000000000007e+01  +1.37900000000000009e+01  +1.02200000000000006e+01  
 500 +1.79900000000000020e+01  +7.70000000000000018e+00  +1.05700000000000003e+01  
 501 +1.70800000000000018e+01  +7.42000000000000082e+00  +1.03599999999999994e+01  
 502 +1.70100000000000016e+01  +7.84000000000000075e+00  +1.14100000000000001e+01  
 503 +1.84100000000000001e+01  +7.62999999999999989e+00  +1.02900000000000009e+01  
 504 +1.92500000000000000e+01  +1.30199999999999996e+01  +8.75000000000000000e+00  
 505 +1.93900000000000006e+01  +1.36500000000000004e+01  +9.59000000000000163e+00  
 506 +1.65199999999999996e+01  +1.17599999999999998e+01  +1.03599999999999994e+01  
 507 +1.70100000000000016e+01  +1.21799999999999997e+01  +9.73000000000000043e+00  
 508 +1.65199999999999996e+01  +1.16200000000000010e+01  +1.05000000000000000e+01  
 509 +1.65899999999999999e+01  +1.16200000000000010e+01  +9.80000000000000071e+00  
 510 +1.78500000000000014e+01  +9.16999999999999993e+00  +1.03599999999999994e+01  
 511 +1.75000000000000000e+01  +9.16999999999999993e+00  +1.03599999999999994e+01  
 512 +1.78500000000000014e+01  +9.52000000000000135e+00  +1.07800000000000011e+01  
 513 +1.79900000000000020e+01  +8.95999999999999908e+00  +1.02900000000000009e+01  
 514 +1.58900000000000006e+01  +7.70000000000000018e+00  +1.03599999999999994e+01  
 515 +1.55400000000000009e+01  +7.91000000000000014e+00  +1.12000000000000011e+01  
 516 +1.56800000000000015e+01  +7.62999999999999989e+00  +1.02900000000000009e+01  
 517 +1.71500000000000021e+01  +8.12000000000000099e+00  +1.02200000000000006e+01  
 518 +1.86900000000000013e+01  +7.28000000000000025e+00  +1.07100000000000009e+01  
 519 +1.63099999999999987e+01  +1.09900000000000020e+01  +1.02200000000000006e+01  
 520 +1.59600000000000009e+01  +1.00800000000000001e+01  +9.59000000000000163e+00  
 521 +1.66600000000000001e+01  +1.09900000000000020e+01  +9.59000000000000163e+00  
 522 +1.63099999999999987e+01  +1.14100000000000001e+01  +1.07100000000000009e+01  
 523 +1.63800000000000026e+01  +8.25999999999999979e+00  +1.12000000000000011e+01  
 524 +1.82699999999999996e+01  +8.25999999999999979e+00  +1.00099999999999998e+01  
 525 +2.14200000000000017e+01  +6.02000000000000046e+00  +1.00800000000000001e+01  
 526 +2.10700000000000003e+01  +5.87999999999999989e+00  +9.87000000000000099e+00  
 527 +2.14900000000000020e+01  +6.02000000000000046e+00  +1.00099999999999998e+01  
 528 +1.79900000000000020e+01  +1.26000000000000014e+01  +9.94000000000000128e+00  
 529 +1.84800000000000004e+01  +1.24600000000000009e+01  +8.95999999999999908e+00  
 530 +1.79199999999999982e+01  +1.22500000000000000e+01  +9.09999999999999964e+00  
 531 +1.85500000000000007e+01  +9.73000000000000043e+00  +9.94000000000000128e+00  
 532 +1.86900000000000013e+01  +9.94000000000000128e+00  +9.87000000000000099e+00  
 533 +1.86900000000000013e+01  +9.87000000000000099e+00  +1.00099999999999998e+01  
 534 +1.81300000000000026e+01  +9.31000000000000050e+00  +9.87000000000000099e+00  
 535 +1.81300000000000026e+01  +9.16999999999999993e+00  +9.73000000000000043e+00  
 536 +1.81999999999999993e+01  +9.31000000000000050e+00  +9.66000000000000014e+00  
 537 +1.80599999999999987e+01  +9.02999999999999936e+00  +9.66000000000000014e+00  
 538 +1.86900000000000013e+01  +7.91000000000000014e+00  +1.02200000000000006e+01  
 539 +1.86200000000000010e+01  +7.77000000000000046e+00  +9.73000000000000043e+00  
 540 +1.89699999999999989e+01  +7.35000000000000053e+00  +9.24000000000000021e+00  
 541 +1.83399999999999999e+01  +7.84000000000000075e+00  +9.38000000000000078e+00  
 542 +1.80599999999999987e+01  +9.80000000000000071e+00  +9.66000000000000014e+00  
 543 +1.86900000000000013e+01  +1.08500000000000014e+01  +9.09999999999999964e+00  
 544 +1.77800000000000011e+01  +1.00099999999999998e+01  +9.59000000000000163e+00  
 545 +1.75700000000000003e+01  +9.38000000000000078e+00  +9.16999999999999993e+00  
 546 +1.80599999999999987e+01  +8.75000000000000000e+00  +9.94000000000000128e+00  
 547 +1.93200000000000003e+01  +1.37199999999999989e+01  +9.45000000000000107e+00  
 548 +1.95300000000000011e+01  +1.34400000000000013e+01  +9.52000000000000135e+00  
 549 +1.85500000000000007e+01  +8.95999999999999908e+00  +8.82000000000000028e+00  
 550 +1.79900000000000020e+01  +7.70000000000000018e+00  +9.09999999999999964e+00  
 551 +1.91099999999999994e+01  +7.07000000000000028e+00  +9.31000000000000050e+00  
 552 +1.91800000000000033e+01  +6.72000000000000064e+00  +9.66000000000000014e+00  
 553 +1.91800000000000033e+01  +7.00000000000000000e+00  +9.16999999999999993e+00  
 554 +1.96700000000000017e+01  +6.58000000000000007e+00  +9.31000000000000050e+00  
 555 +2.00199999999999996e+01  +6.50999999999999979e+00  +9.24000000000000021e+00  
 556 +2.01600000000000001e+01  +6.23000000000000043e+00  +9.59000000000000163e+00  
 557 +1.94600000000000009e+01  +6.79000000000000092e+00  +9.02999999999999936e+00  
 558 +1.93200000000000003e+01  +7.07000000000000028e+00  +6.85999999999999943e+00  
 559 +1.96000000000000014e+01  +6.65000000000000036e+00  +8.82000000000000028e+00  
 560 +1.93200000000000003e+01  +6.85999999999999943e+00  +9.02999999999999936e+00  
 561 +1.78500000000000014e+01  +7.70000000000000018e+00  +8.89000000000000057e+00  
 562 +1.76400000000000006e+01  +7.70000000000000018e+00  +8.67999999999999972e+00  
 563 +1.79199999999999982e+01  +7.62999999999999989e+00  +8.82000000000000028e+00  
 564 +1.84800000000000004e+01  +8.05000000000000071e+00  +8.25999999999999979e+00  
 565 +1.81999999999999993e+01  +7.28000000000000025e+00  +8.54000000000000092e+00  
 566 +1.73599999999999994e+01  +7.84000000000000075e+00  +8.33000000000000007e+00  
 567 +1.72900000000000027e+01  +7.49000000000000110e+00  +8.89000000000000057e+00  
 568 +1.67300000000000004e+01  +8.12000000000000099e+00  +8.47000000000000064e+00  
 569 +1.68000000000000007e+01  +9.02999999999999936e+00  +8.82000000000000028e+00  
 570 +1.68700000000000010e+01  +7.98000000000000043e+00  +8.19000000000000128e+00  
 571 +1.63800000000000026e+01  +8.05000000000000071e+00  +8.67999999999999972e+00  
 572 +1.72199999999999989e+01  +7.98000000000000043e+00  +8.25999999999999979e+00  
 573 +1.74300000000000033e+01  +8.19000000000000128e+00  +7.77000000000000046e+00  
 574 +1.54699999999999989e+01  +7.35000000000000053e+00  +8.25999999999999979e+00  
 575 +1.45600000000000005e+01  +6.72000000000000064e+00  +8.47000000000000064e+00  
 576 +1.53300000000000018e+01  +7.42000000000000082e+00  +8.40000000000000036e+00  
 577 +1.56099999999999994e+01  +7.42000000000000082e+00  +8.12000000000000099e+00  
 578 +1.64499999999999993e+01  +7.84000000000000075e+00  +8.12000000000000099e+00  
 579 +1.58900000000000006e+01  +8.40000000000000036e+00  +8.33000000000000007e+00  
 580 +1.61699999999999982e+01  +7.70000000000000018e+00  +8.05000000000000071e+00  
 581 +1.65199999999999996e+01  +7.84000000000000075e+00  +8.05000000000000071e+00  
 582 +1.51900000000000013e+01  +6.92999999999999972e+00  +7.91000000000000014e+00  
 583 +1.60300000000000011e+01  +7.62999999999999989e+00  +7.91000000000000014e+00  
 584 +1.78500000000000014e+01  +1.00800000000000001e+01  +8.05000000000000071e+00  
 585 +1.84800000000000004e+01  +1.02900000000000009e+01  +8.05000000000000071e+00  
 586 +1.65899999999999999e+01  +7.84000000000000075e+00  +7.98000000000000043e+00  
 587 +1.68700000000000010e+01  +7.98000000000000043e+00  +8.19000000000000128e+00  
 588 +1.61000000000000014e+01  +7.62999999999999989e+00  +7.91000000000000014e+00  
 589 +1.60300000000000011e+01  +6.85999999999999943e+00  +6.85999999999999943e+00  
 590 +1.59600000000000009e+01  +7.84000000000000075e+00  +7.35000000000000053e+00  
 591 +1.79199999999999982e+01  +8.89000000000000057e+00  +8.05000000000000071e+00  
 592 +1.72900000000000027e+01  +8.12000000000000099e+00  +7.62999999999999989e+00  
 593 +1.68700000000000010e+01  +7.70000000000000018e+00  +6.72000000000000064e+00  
 594 +1.73599999999999994e+01  +8.19000000000000128e+00  +7.55999999999999961e+00  
 595 +1.73599999999999994e+01  +8.40000000000000036e+00  +7.49000000000000110e+00  
 596 +1.78500000000000014e+01  +7.70000000000000018e+00  +6.50999999999999979e+00  
 597 +1.75000000000000000e+01  +8.54000000000000092e+00  +7.42000000000000082e+00  
 598 +1.72199999999999989e+01  +8.19000000000000128e+00  +6.50999999999999979e+00  
 599 +1.75700000000000003e+01  +8.67999999999999972e+00  +7.35000000000000053e+00  
 600 +1.78500000000000014e+01  +8.89000000000000057e+00  +7.07000000000000028e+00  
 601 +1.83399999999999999e+01  +9.24000000000000021e+00  +7.42000000000000082e+00  
 602 +1.79199999999999982e+01  +8.95999999999999908e+00  +7.00000000000000000e+00  
 603 +1.93200000000000003e+01  +7.49000000000000110e+00  +6.72000000000000064e+00  
 604 +1.93900000000000006e+01  +6.85999999999999943e+00  +6.58000000000000007e+00  
 605 +1.88300000000000018e+01  +1.00099999999999998e+01  +6.79000000000000092e+00  
 606 +1.87600000000000016e+01  +1.00099999999999998e+01  +6.85999999999999943e+00  
 607 +1.90400000000000027e+01  +1.01500000000000004e+01  +6.72000000000000064e+00  
 608 +2.00900000000000034e+01  +7.35000000000000053e+00  +5.39000000000000057e+00  
 609 +1.93200000000000003e+01  +6.79000000000000092e+00  +6.37000000000000099e+00  
 610 +1.77100000000000009e+01  +7.20999999999999996e+00  +6.50999999999999979e+00  
 611 +1.79900000000000020e+01  +7.70000000000000018e+00  +6.30000000000000071e+00  
 612 +1.94600000000000009e+01  +6.65000000000000036e+00  +6.02000000000000046e+00  
 613 +1.85500000000000007e+01  +6.58000000000000007e+00  +6.44000000000000128e+00  
 614 +1.84100000000000001e+01  +7.28000000000000025e+00  +5.74000000000000021e+00  
 615 +1.77800000000000011e+01  +7.55999999999999961e+00  +6.23000000000000043e+00  
 616 +1.84100000000000001e+01  +8.75000000000000000e+00  +6.23000000000000043e+00  
 617 +1.93900000000000006e+01  +9.24000000000000021e+00  +5.67000000000000082e+00  
 618 +1.90400000000000027e+01  +8.25999999999999979e+00  +5.74000000000000021e+00  
 619 +1.75700000000000003e+01  +6.37000000000000099e+00  +5.95000000000000018e+00  
 620 +1.75700000000000003e+01  +7.42000000000000082e+00  +6.08999999999999986e+00  
 621 +1.75000000000000000e+01  +7.35000000000000053e+00  +5.87999999999999989e+00  
 622 +1.71500000000000021e+01  +7.00000000000000000e+00  +6.16000000000000014e+00  
 623 +1.95300000000000011e+01  +6.65000000000000036e+00  +5.95000000000000018e+00  
 624 +2.04400000000000013e+01  +5.81000000000000050e+00  +6.23000000000000043e+00  
 625 +1.97400000000000020e+01  +6.50999999999999979e+00  +5.60000000000000053e+00  
 626 +1.95300000000000011e+01  +6.08999999999999986e+00  +5.25000000000000000e+00  
 627 +2.03000000000000007e+01  +6.44000000000000128e+00  +5.17999999999999972e+00  
 628 +2.38700000000000010e+01  +7.14000000000000057e+00  +1.92500000000000000e+01  
 629 +2.42900000000000027e+01  +6.50999999999999979e+00  +1.93200000000000003e+01  
 630 +2.41500000000000021e+01  +6.79000000000000092e+00  +1.96000000000000014e+01  
 631 +2.38000000000000007e+01  +7.14000000000000057e+00  +1.91800000000000033e+01  
 632 +2.35199999999999996e+01  +6.65000000000000036e+00  +1.90400000000000027e+01  
 633 +2.34500000000000028e+01  +6.08999999999999986e+00  +1.94600000000000009e+01  
 634 +1.96700000000000017e+01  +1.14100000000000001e+01  +1.81999999999999993e+01  
 635 +2.17699999999999996e+01  +6.50999999999999979e+00  +1.89699999999999989e+01  
 636 +2.19800000000000040e+01  +6.72000000000000064e+00  +1.90400000000000027e+01  
 637 +2.21200000000000010e+01  +6.30000000000000071e+00  +1.90400000000000027e+01  
 638 +2.19100000000000001e+01  +6.72000000000000064e+00  +1.91800000000000033e+01  
 639 +2.39400000000000013e+01  +1.09900000000000020e+01  +1.84100000000000001e+01  
 640 +2.38000000000000007e+01  +1.13400000000000016e+01  +1.87600000000000016e+01  
 641 +2.10700000000000003e+01  +9.24000000000000021e+00  +1.78500000000000014e+01  
 642 +1.72199999999999989e+01  +9.66000000000000014e+00  +1.58200000000000003e+01  
 643 +1.72199999999999989e+01  +9.73000000000000043e+00  +1.60300000000000011e+01  
 644 +1.99500000000000028e+01  +8.95999999999999908e+00  +1.42800000000000011e+01  
 645 +1.86200000000000010e+01  +9.59000000000000163e+00  +1.51900000000000013e+01  
 646 +1.38599999999999994e+01  +7.49000000000000110e+00  +1.37900000000000009e+01  
 647 +1.42800000000000011e+01  +8.25999999999999979e+00  +1.44199999999999999e+01  
 648 +1.85500000000000007e+01  +8.12000000000000099e+00  +1.30199999999999996e+01  
 649 +1.60300000000000011e+01  +1.00099999999999998e+01  +1.27400000000000020e+01  
 650 +1.64499999999999993e+01  +1.03599999999999994e+01  +1.30199999999999996e+01  
 651 +2.00199999999999996e+01  +1.43500000000000014e+01  +1.31600000000000001e+01  
 652 +1.97400000000000020e+01  +1.48400000000000016e+01  +1.31600000000000001e+01  
 653 +2.00199999999999996e+01  +1.42100000000000009e+01  +1.33000000000000007e+01  
 654 +1.66600000000000001e+01  +1.39300000000000015e+01  +1.28800000000000026e+01  
 655 +1.63800000000000026e+01  +1.37199999999999989e+01  +1.35099999999999998e+01  
 656 +2.10700000000000003e+01  +1.40700000000000003e+01  +1.24600000000000009e+01  
 657 +2.11400000000000006e+01  +1.42800000000000011e+01  +1.29500000000000011e+01  
 658 +1.93200000000000003e+01  +1.55400000000000009e+01  +1.25300000000000011e+01  
 659 +1.91800000000000033e+01  +1.58200000000000003e+01  +1.23900000000000006e+01  
 660 +1.47000000000000011e+01  +1.19000000000000004e+01  +1.25300000000000011e+01  
 661 +1.44199999999999999e+01  +1.13400000000000016e+01  +1.28800000000000026e+01  
 662 +1.79199999999999982e+01  +8.25999999999999979e+00  +1.21799999999999997e+01  
 663 +1.86900000000000013e+01  +7.98000000000000043e+00  +1.23200000000000003e+01  
 664 +1.81999999999999993e+01  +1.45600000000000005e+01  +1.16900000000000013e+01  
 665 +2.12800000000000011e+01  +7.00000000000000000e+00  +1.14800000000000004e+01  
 666 +2.15600000000000023e+01  +6.92999999999999972e+00  +1.16200000000000010e+01  
 667 +2.17699999999999996e+01  +6.72000000000000064e+00  +1.14800000000000004e+01  
 668 +1.93900000000000006e+01  +1.49100000000000001e+01  +1.06400000000000006e+01  
 669 +1.73599999999999994e+01  +1.18300000000000001e+01  +1.06400000000000006e+01  
 670 +1.70800000000000018e+01  +7.55999999999999961e+00  +9.31000000000000050e+00  
 671 +1.70100000000000016e+01  +7.35000000000000053e+00  +8.75000000000000000e+00  
 672 +1.98100000000000023e+01  +6.37000000000000099e+00  +8.67999999999999972e+00  
 673 +2.02300000000000040e+01  +6.30000000000000071e+00  +9.02999999999999936e+00  
 674 +1.98800000000000026e+01  +6.30000000000000071e+00  +8.54000000000000092e+00  
 675 +2.03000000000000007e+01  +5.95000000000000018e+00  +8.33000000000000007e+00  
 676 +2.06500000000000021e+01  +5.60000000000000053e+00  +7.77000000000000046e+00  
 677 +2.05100000000000016e+01  +5.74000000000000021e+00  +8.47000000000000064e+00  
 678 +1.79900000000000020e+01  +1.05700000000000003e+01  +8.25999999999999979e+00  
 679 +1.82699999999999996e+01  +6.92999999999999972e+00  +7.91000000000000014e+00  
 680 +1.83399999999999999e+01  +6.92999999999999972e+00  +7.49000000000000110e+00  
 681 +1.82699999999999996e+01  +6.92999999999999972e+00  +7.91000000000000014e+00  
 682 +1.84800000000000004e+01  +6.50999999999999979e+00  +7.62999999999999989e+00  
 683 +1.79900000000000020e+01  +6.79000000000000092e+00  +7.84000000000000075e+00  
 684 +2.10000000000000000e+01  +5.95000000000000018e+00  +5.32000000000000028e+00  
 685 +2.05100000000000016e+01  +6.44000000000000128e+00  +4.97000000000000064e+00  
 686 +2.12100000000000009e+01  +5.95000000000000018e+00  +5.11000000000000032e+00  
 687 +2.08599999999999994e+01  +6.37000000000000099e+00  +4.69000000000000039e+00  
 688 +2.00900000000000034e+01  +7.84000000000000075e+00  +2.31000000000000014e+01  
 689 +2.16300000000000026e+01  +1.13400000000000016e+01  +2.21200000000000010e+01  
 690 +2.09300000000000033e+01  +8.33000000000000007e+00  +2.20500000000000007e+01  
 691 +1.93900000000000006e+01  +9.31000000000000050e+00  +2.07199999999999989e+01  
 692 +1.84100000000000001e+01  +8.33000000000000007e+00  +1.96700000000000017e+01  
 693 +1.84100000000000001e+01  +7.77000000000000046e+00  +2.07199999999999989e+01  
 694 +2.26800000000000033e+01  +8.82000000000000028e+00  +1.84100000000000001e+01  
 695 +2.42199999999999989e+01  +8.89000000000000057e+00  +1.92500000000000000e+01  
 696 +2.44300000000000033e+01  +9.31000000000000050e+00  +1.84800000000000004e+01  
 697 +2.43599999999999994e+01  +9.73000000000000043e+00  +1.79199999999999982e+01  
 698 +2.49200000000000017e+01  +9.31000000000000050e+00  +1.82699999999999996e+01  
 699 +2.13500000000000014e+01  +8.40000000000000036e+00  +1.81300000000000026e+01  
 700 +2.10700000000000003e+01  +8.54000000000000092e+00  +1.84100000000000001e+01  
 701 +2.62500000000000000e+01  +1.26000000000000014e+01  +1.89000000000000021e+01  
 702 +2.42199999999999989e+01  +1.14800000000000004e+01  +1.81999999999999993e+01  
 703 +2.38700000000000010e+01  +1.16900000000000013e+01  +1.76400000000000006e+01  
 704 +2.44300000000000033e+01  +1.12000000000000011e+01  +1.78500000000000014e+01  
 705 +2.37300000000000040e+01  +1.23900000000000006e+01  +1.77100000000000009e+01  
 706 +2.42900000000000027e+01  +1.38599999999999994e+01  +1.79199999999999982e+01  
 707 +2.38000000000000007e+01  +1.04299999999999997e+01  +2.38700000000000010e+01  
 708 +1.63099999999999987e+01  +9.87000000000000099e+00  +1.66600000000000001e+01  
 709 +1.63800000000000026e+01  +1.16200000000000010e+01  +1.56800000000000015e+01  
 710 +1.49100000000000001e+01  +7.98000000000000043e+00  +1.50500000000000007e+01  
 711 +1.53300000000000018e+01  +8.33000000000000007e+00  +1.58200000000000003e+01  
 712 +1.50500000000000007e+01  +1.20400000000000009e+01  +1.37199999999999989e+01  
 713 +1.91800000000000033e+01  +1.38599999999999994e+01  +1.37199999999999989e+01  
 714 +2.63200000000000003e+01  +7.42000000000000082e+00  +1.37900000000000009e+01  
 715 +2.45000000000000000e+01  +8.19000000000000128e+00  +1.37199999999999989e+01  
 716 +1.77100000000000009e+01  +9.02999999999999936e+00  +1.37199999999999989e+01  
 717 +1.69400000000000013e+01  +8.54000000000000092e+00  +1.44900000000000020e+01  
 718 +1.44199999999999999e+01  +7.70000000000000018e+00  +1.32300000000000022e+01  
 719 +1.49800000000000022e+01  +8.40000000000000036e+00  +1.34400000000000013e+01  
 720 +1.89000000000000021e+01  +1.57500000000000000e+01  +1.33000000000000007e+01  
 721 +1.89699999999999989e+01  +1.63800000000000026e+01  +1.30900000000000016e+01  
 722 +1.94600000000000009e+01  +1.58900000000000006e+01  +1.32300000000000022e+01  
 723 +1.70800000000000018e+01  +8.33000000000000007e+00  +1.28800000000000026e+01  
 724 +1.58900000000000006e+01  +8.05000000000000071e+00  +1.32300000000000022e+01  
 725 +1.57500000000000000e+01  +7.98000000000000043e+00  +1.31600000000000001e+01  
 726 +1.57500000000000000e+01  +7.98000000000000043e+00  +1.33699999999999992e+01  
 727 +1.94600000000000009e+01  +1.44199999999999999e+01  +1.28100000000000005e+01  
 728 +1.81300000000000026e+01  +1.29500000000000011e+01  +1.28100000000000005e+01  
 729 +1.81300000000000026e+01  +1.26000000000000014e+01  +1.28800000000000026e+01  
 730 +1.68700000000000010e+01  +1.15500000000000007e+01  +1.29500000000000011e+01  
 731 +1.66600000000000001e+01  +1.17599999999999998e+01  +1.31600000000000001e+01  
 732 +1.72199999999999989e+01  +8.40000000000000036e+00  +1.26000000000000014e+01  
 733 +1.65199999999999996e+01  +8.40000000000000036e+00  +1.28100000000000005e+01  
 734 +1.87600000000000016e+01  +1.41400000000000006e+01  +1.26000000000000014e+01  
 735 +1.84100000000000001e+01  +1.40700000000000003e+01  +1.28100000000000005e+01  
 736 +1.94600000000000009e+01  +1.59600000000000009e+01  +1.23900000000000006e+01  
 737 +1.95300000000000011e+01  +1.62400000000000020e+01  +1.21799999999999997e+01  
 738 +1.98800000000000026e+01  +1.62400000000000020e+01  +1.26700000000000017e+01  
 739 +1.91800000000000033e+01  +1.63800000000000026e+01  +1.25300000000000011e+01  
 740 +1.65199999999999996e+01  +1.25300000000000011e+01  +1.06400000000000006e+01  
 741 +1.49100000000000001e+01  +1.07100000000000009e+01  +1.26700000000000017e+01  
 742 +1.62400000000000020e+01  +1.30199999999999996e+01  +1.14100000000000001e+01  
 743 +1.76400000000000006e+01  +1.21799999999999997e+01  +1.27400000000000020e+01  
 744 +2.05800000000000018e+01  +1.46300000000000026e+01  +1.19700000000000006e+01  
 745 +2.08599999999999994e+01  +1.45600000000000005e+01  +1.19700000000000006e+01  
 746 +2.06500000000000021e+01  +1.49100000000000001e+01  +1.20400000000000009e+01  
 747 +1.40700000000000003e+01  +7.62999999999999989e+00  +1.16900000000000013e+01  
 748 +1.38599999999999994e+01  +7.20999999999999996e+00  +1.22500000000000000e+01  
 749 +1.97400000000000020e+01  +7.35000000000000053e+00  +1.19700000000000006e+01  
 750 +1.92500000000000000e+01  +7.70000000000000018e+00  +1.23200000000000003e+01  
 751 +1.60300000000000011e+01  +7.62999999999999989e+00  +1.19700000000000006e+01  
 752 +1.54699999999999989e+01  +7.49000000000000110e+00  +1.19700000000000006e+01  
 753 +1.58900000000000006e+01  +7.77000000000000046e+00  +1.22500000000000000e+01  
 754 +2.09300000000000033e+01  +1.40700000000000003e+01  +1.18300000000000001e+01  
 755 +1.84100000000000001e+01  +1.54000000000000004e+01  +1.13400000000000016e+01  
 756 +1.79199999999999982e+01  +1.45600000000000005e+01  +1.12700000000000014e+01  
 757 +1.77800000000000011e+01  +1.41400000000000006e+01  +1.05700000000000003e+01  
 758 +1.76400000000000006e+01  +1.47699999999999996e+01  +1.12700000000000014e+01  
 759 +2.02300000000000040e+01  +1.46300000000000026e+01  +1.08500000000000014e+01  
 760 +1.51199999999999992e+01  +8.95999999999999908e+00  +1.14800000000000004e+01  
 761 +1.57500000000000000e+01  +1.08500000000000014e+01  +1.08500000000000014e+01  
 762 +1.54000000000000004e+01  +9.87000000000000099e+00  +1.01500000000000004e+01  
 763 +1.56800000000000015e+01  +1.09900000000000020e+01  +1.05700000000000003e+01  
 764 +1.74300000000000033e+01  +1.31600000000000001e+01  +1.06400000000000006e+01  
 765 +1.77800000000000011e+01  +1.32300000000000022e+01  +1.00099999999999998e+01  
 766 +1.71500000000000021e+01  +1.29500000000000011e+01  +1.01500000000000004e+01  
 767 +1.75700000000000003e+01  +1.14800000000000004e+01  +9.09999999999999964e+00  
 768 +1.55400000000000009e+01  +7.42000000000000082e+00  +9.94000000000000128e+00  
 769 +1.52599999999999998e+01  +7.55999999999999961e+00  +1.05000000000000000e+01  
 770 +1.86900000000000013e+01  +6.72000000000000064e+00  +8.95999999999999908e+00  
 771 +1.77100000000000009e+01  +6.92999999999999972e+00  +9.31000000000000050e+00  
 772 +1.91099999999999994e+01  +6.37000000000000099e+00  +9.02999999999999936e+00  
 773 +1.93900000000000006e+01  +6.16000000000000014e+00  +7.49000000000000110e+00  
 774 +1.68700000000000010e+01  +7.28000000000000025e+00  +8.60999999999999943e+00  
 775 +1.65899999999999999e+01  +7.20999999999999996e+00  +8.89000000000000057e+00  
 776 +1.64499999999999993e+01  +8.25999999999999979e+00  +9.02999999999999936e+00  
 777 +1.56800000000000015e+01  +7.98000000000000043e+00  +9.09999999999999964e+00  
 778 +2.00900000000000034e+01  +5.95000000000000018e+00  +7.49000000000000110e+00  
 779 +1.48400000000000016e+01  +7.77000000000000046e+00  +8.95999999999999908e+00  
 780 +1.42800000000000011e+01  +6.92999999999999972e+00  +9.45000000000000107e+00  
 781 +1.63800000000000026e+01  +6.50999999999999979e+00  +7.20999999999999996e+00  
 782 +1.54699999999999989e+01  +8.19000000000000128e+00  +8.25999999999999979e+00  
 783 +1.70800000000000018e+01  +8.54000000000000092e+00  +7.35000000000000053e+00  
 784 +1.93200000000000003e+01  +1.02200000000000006e+01  +6.44000000000000128e+00  
 785 +1.91800000000000033e+01  +1.04299999999999997e+01  +6.92999999999999972e+00  
 786 +1.83399999999999999e+01  +6.50999999999999979e+00  +6.44000000000000128e+00  
 787 +1.85500000000000007e+01  +6.72000000000000064e+00  +6.58000000000000007e+00  
 788 +1.87600000000000016e+01  +6.44000000000000128e+00  +5.74000000000000021e+00  
 789 +2.14200000000000017e+01  +6.16000000000000014e+00  +4.54999999999999982e+00  
 790 +2.10000000000000000e+01  +6.30000000000000071e+00  +4.83000000000000007e+00  
 791 +2.11400000000000006e+01  +1.14800000000000004e+01  +2.05100000000000016e+01  
 792 +2.28900000000000006e+01  +8.89000000000000057e+00  +1.86900000000000013e+01  
 793 +2.19800000000000040e+01  +1.12000000000000011e+01  +1.86200000000000010e+01  
 794 +1.88300000000000018e+01  +1.27400000000000020e+01  +1.49800000000000022e+01  
 795 +2.49200000000000017e+01  +9.80000000000000071e+00  +1.39300000000000015e+01  
 796 +2.45700000000000003e+01  +1.10600000000000005e+01  +1.46300000000000026e+01  
 797 +2.49900000000000020e+01  +9.87000000000000099e+00  +1.50500000000000007e+01  
 798 +2.34500000000000028e+01  +9.31000000000000050e+00  +1.39300000000000015e+01  
 799 +1.88300000000000018e+01  +1.26700000000000017e+01  +1.31600000000000001e+01  
 800 +2.54800000000000040e+01  +6.44000000000000128e+00  +1.19000000000000004e+01  
 801 +1.77800000000000011e+01  +1.55400000000000009e+01  +1.34400000000000013e+01  
 802 +1.96700000000000017e+01  +1.62400000000000020e+01  +1.32300000000000022e+01  
 803 +2.00199999999999996e+01  +1.59600000000000009e+01  +1.34400000000000013e+01  
 804 +1.99500000000000028e+01  +1.16900000000000013e+01  +1.26000000000000014e+01  
 805 +2.03700000000000010e+01  +1.15500000000000007e+01  +1.31600000000000001e+01  
 806 +1.98100000000000023e+01  +1.63800000000000026e+01  +1.27400000000000020e+01  
 807 +2.00900000000000034e+01  +1.61699999999999982e+01  +1.28100000000000005e+01  
 808 +1.62400000000000020e+01  +1.34400000000000013e+01  +1.23200000000000003e+01  
 809 +1.61000000000000014e+01  +1.38599999999999994e+01  +1.24600000000000009e+01  
 810 +1.40000000000000000e+01  +7.98000000000000043e+00  +1.26000000000000014e+01  
 811 +1.72900000000000027e+01  +1.44900000000000020e+01  +1.19700000000000006e+01  
 812 +1.94600000000000009e+01  +1.13400000000000016e+01  +1.16900000000000013e+01  
 813 +1.91099999999999994e+01  +8.95999999999999908e+00  +1.24600000000000009e+01  
 814 +1.86200000000000010e+01  +1.33000000000000007e+01  +1.17599999999999998e+01  
 815 +1.86200000000000010e+01  +1.31600000000000001e+01  +1.23900000000000006e+01  
 816 +1.87600000000000016e+01  +9.16999999999999993e+00  +1.23200000000000003e+01  
 817 +1.70100000000000016e+01  +1.37900000000000009e+01  +1.11300000000000008e+01  
 818 +1.70100000000000016e+01  +8.12000000000000099e+00  +1.16900000000000013e+01  
 819 +1.89000000000000021e+01  +9.45000000000000107e+00  +1.07800000000000011e+01  
 820 +1.92500000000000000e+01  +9.38000000000000078e+00  +1.11300000000000008e+01  
 821 +1.50500000000000007e+01  +7.70000000000000018e+00  +1.04299999999999997e+01  
 822 +1.49100000000000001e+01  +7.42000000000000082e+00  +1.07800000000000011e+01  
 823 +1.69400000000000013e+01  +7.35000000000000053e+00  +1.02900000000000009e+01  
 824 +1.70800000000000018e+01  +7.49000000000000110e+00  +1.05000000000000000e+01  
 825 +1.79199999999999982e+01  +9.02999999999999936e+00  +1.08500000000000014e+01  
 826 +1.70100000000000016e+01  +1.08500000000000014e+01  +9.02999999999999936e+00  
 827 +1.65199999999999996e+01  +1.07800000000000011e+01  +9.38000000000000078e+00  
 828 +1.60300000000000011e+01  +9.87000000000000099e+00  +9.45000000000000107e+00  
 829 +1.57500000000000000e+01  +1.00099999999999998e+01  +9.59000000000000163e+00  
 830 +1.81999999999999993e+01  +6.92999999999999972e+00  +8.60999999999999943e+00  
 831 +2.47100000000000009e+01  +8.25999999999999979e+00  +1.91800000000000033e+01  
 832 +1.86900000000000013e+01  +9.02999999999999936e+00  +1.38599999999999994e+01  
 833 +1.95300000000000011e+01  +8.33000000000000007e+00  +1.36500000000000004e+01  
 834 +1.79900000000000020e+01  +8.95999999999999908e+00  +1.48400000000000016e+01  
 835 +1.63800000000000026e+01  +8.60999999999999943e+00  +7.70000000000000018e+00  
# numEdges
 835
# id   initNode   termNode parentEdge nDau   dauEdges      ...   radiusRelativeToParent
   0          0          1 2147483646    2        165        168 +5.64972000000000030e-01  # rad = +5.64972000000000030e-01 , len = +3.20551087971948512e+00 
   1          2          3          2    2 2147483645 2147483645 +9.49797032503706173e-01  # rad = +6.90000000000000335e-02 , len = +7.00000000000002842e-02 
   2          4          2          4    2          1        677 +7.54122406270728796e-01  # rad = +7.26471000000000339e-02 , len = +1.23048770818728781e+00 
   3          4          5          4    2 2147483645 2147483645 +8.23529350702197460e-01  # rad = +7.93333000000000094e-02 , len = +5.28488410468952230e-01 
   4          6          4          6    2          2          3 +7.38186206896551789e-01  # rad = +9.63332999999999967e-02 , len = +1.56524758424982730e-01 
   5          6          7          6    2 2147483645 2147483645 +5.85858237547892791e-01  # rad = +7.64545000000000224e-02 , len = +9.41753683295158517e-01 
   6          8          6          8    2          4          5 +1.02755905511811019e+00  # rad = +1.30499999999999977e-01 , len = +9.89949493661170521e-02 
   7          8          9          8    2 2147483645 2147483645 +1.02755905511811019e+00  # rad = +1.30499999999999977e-01 , len = +9.89949493661170521e-02 
   8         10          8         10    2          6          7 +1.01252501415143237e+00  # rad = +1.27000000000000030e-01 , len = +2.42487113059641740e-01 
   9         10         11         10    2 2147483645 2147483645 +7.13551092650025143e-01  # rad = +8.95000000000000379e-02 , len = +3.05122926047846355e-01 
  10         12         10         21    2          8          9 +9.30482195845697246e-01  # rad = +1.25429000000000013e-01 , len = +5.04777178564960516e-01 
  11         13         14         13    2 2147483645 2147483645 +8.47665847665847627e-01  # rad = +6.90000000000000058e-02 , len = +2.52388589282480258e-01 
  12         13         15         13    2 2147483645 2147483645 +9.23832923832923925e-01  # rad = +7.52000000000000030e-02 , len = +2.88617393793237420e-01 
  13         16         13         15    2         11         12 +1.08244680851063824e+00  # rad = +8.14000000000000001e-02 , len = +3.56931365951496382e-01 
  14         16         17         15    2         24        660 +1.05385638297872331e+00  # rad = +7.92499999999999871e-02 , len = +5.68682688324516739e-01 
  15         18         16         17    2         13         14 +7.56539235412474809e-01  # rad = +7.52000000000000030e-02 , len = +2.88617393793236532e-01 
  16         18         19         17    2 2147483645 2147483645 +9.50704225352112631e-01  # rad = +9.45000000000000145e-02 , len = +1.21243556529819857e-01 
  17         12         18         21    2         15         16 +7.37388724035608289e-01  # rad = +9.94000000000000161e-02 , len = +6.49153294684698401e-01 
  18         20         21         20    2 2147483645 2147483645 +9.17553191489361653e-01  # rad = +6.90000000000000058e-02 , len = +4.74763098818770712e-01 
  19         20         22         20    2 2147483645 2147483645 +9.63356382978723391e-01  # rad = +7.24444000000000060e-02 , len = +5.81463670404267607e-01 
  20         23         20         31    2         18         19 +6.67702552719200870e-01  # rad = +7.51999999999999752e-02 , len = +4.08166632639171800e-01 
  21         24         12         26    2         10         17 +8.81045751633987018e-01  # rad = +1.34800000000000059e-01 , len = +4.48218696620300117e-01 
  22         25         26         24    2 2147483645 2147483645 +6.81250000000000022e-01  # rad = +8.17500000000000171e-02 , len = +2.61916017074174112e-01 
  23         25         27         24    2 2147483645 2147483645 +8.21875000000000022e-01  # rad = +9.86249999999999905e-02 , len = +5.98080262172224209e-01 
  24         17         25         14    2         22         23 +1.51419558359621442e+00  # rad = +1.20000000000000037e-01 , len = +1.71464281994823164e-01 
  25         24         28         26    2 2147483645 2147483645 +5.44444444444444398e-01  # rad = +8.32999999999999852e-02 , len = +2.55188165869815009e+00 
  26         29         24         36    2         21         25 +1.13754646840148710e+00  # rad = +1.53000000000000080e-01 , len = +2.61916017074174112e-01 
  27         30         31         29    2 2147483645 2147483645 +9.92460703322683546e-01  # rad = +7.28750000000000092e-02 , len = +5.68682688324519514e-01 
  28         30         32         29    2 2147483645 2147483645 +9.39688350315816878e-01  # rad = +6.90000000000000058e-02 , len = +3.20780298646906992e-01 
  29         33         30         34    2         27         28 +8.63865882352941150e-01  # rad = +7.34286000000000105e-02 , len = +4.48218696620299561e-01 
  30         34         35         32    2 2147483645 2147483645 +5.77063174065217011e-01  # rad = +7.28749999999999815e-02 , len = +5.68682688324518626e-01 
  31         34         23         32    2         20        659 +8.91824905373517218e-01  # rad = +1.12625000000000031e-01 , len = +5.09607692249634980e-01 
  32         36         34         41    2         30         31 +1.35913135098426885e+00  # rad = +1.26286000000000009e-01 , len = +5.85662018573850918e-01 
  33         33         37         34    2 2147483645 2147483645 +9.15965882352941185e-01  # rad = +7.78571000000000124e-02 , len = +4.94974746830580237e-01 
  34         29         33         36    2         29         33 +6.31970260223048363e-01  # rad = +8.50000000000000200e-02 , len = +6.96491205974633543e-01 
  35         38         39         37    2 2147483645 2147483645 +6.00020447284345004e-01  # rad = +9.39031999999999922e-02 , len = +2.52485643156200146e+00 
  36         38         29         37    2         26         34 +8.59424920127795589e-01  # rad = +1.34499999999999981e-01 , len = +3.63730669589465705e-01 
  37         40         38         38    2         35         36 +8.98134863701578245e-01  # rad = +1.56499999999999972e-01 , len = +2.52388589282477316e-01 
  38         41         40         49    2         37         39 +9.80767390680317708e-01  # rad = +1.74249999999999960e-01 , len = +2.88617393793234867e-01 
  39         40         42         38    2         42        817 +7.14083213773314185e-01  # rad = +1.24428999999999998e-01 , len = +5.77234787586473508e-01 
  40         36         43         41    2 2147483645 2147483645 +1.29147935731682240e+00  # rad = +1.19999999999999968e-01 , len = +7.00000000000002842e-02 
  41         44         36         54    2         32         40 +5.97535048231511268e-01  # rad = +9.29166999999999632e-02 , len = +7.03491293478461954e-01 
  42         42         45         39    2 2147483645 2147483645 +6.79102138568983160e-01  # rad = +8.44999999999999918e-02 , len = +1.21243556529820870e-01 
  43         46         47        817    2 2147483645 2147483645 +8.84038286894534342e-01  # rad = +1.10000000000000028e-01 , len = +1.21243556529821897e-01 
  44         46         48        817    2         53        770 +7.02578177113052482e-01  # rad = +8.74211000000000155e-02 , len = +1.31518059596391734e+00 
  45         49         50         47    2 2147483645 2147483645 +7.53508946124669898e-01  # rad = +7.58888999999999952e-02 , len = +6.75055553269506170e-01 
  46         49         51         47    2 2147483645 2147483645 +7.46668784875985536e-01  # rad = +7.51999999999999891e-02 , len = +1.07536040470160543e+00 
  47         44         49         54    2         45         46 +6.47678456591639806e-01  # rad = +1.00713999999999956e-01 , len = +1.14166545012100906e+00 
  48         52         53         50    2 2147483645 2147483645 +4.35233160621761650e-01  # rad = +8.39999999999999636e-02 , len = +1.57461106308827747e+00 
  49         52         41         50    2         38        661 +9.20554404145077720e-01  # rad = +1.77666999999999992e-01 , len = +4.69574275274957764e-01 
  50         54         52         55    2         48         49 +9.19047619047619002e-01  # rad = +1.92999999999999977e-01 , len = +2.10000000000000270e-01 
  51         55         56         53    2 2147483645 2147483645 +9.75425019963200524e-01  # rad = +7.82999999999999668e-02 , len = +7.47395477642192496e-01 
  52         55         57         53    2 2147483645 2147483645 +9.88297391267516812e-01  # rad = +7.93333000000000094e-02 , len = +1.71464281994820278e-01 
  53         48         55         44    2         51         52 +9.18230267063672279e-01  # rad = +8.02726999999999885e-02 , len = +7.57165767847437499e-01 
  54         54         44         55    2         41         47 +7.40476190476190399e-01  # rad = +1.55499999999999944e-01 , len = +2.61916017074175056e-01 
  55         58         54         65    2         50         54 +9.19709371838499101e-01  # rad = +2.09999999999999964e-01 , len = +5.09607692249637312e-01 
  56         59         60         57    2 2147483645 2147483645 +6.75935387701913415e-01  # rad = +7.21000000000000113e-02 , len = +6.45368112010501260e-01 
  57         61         59         63    2         56         58 +9.69699999999999895e-01  # rad = +1.06666999999999984e-01 , len = +2.09999999999999659e-01 
  58         59         62         57    2         59         60 +7.92185024421798611e-01  # rad = +8.44999999999999918e-02 , len = +1.21243556529823951e-01 
  59         62         63         58    2 2147483645 2147483645 +8.16568047337278058e-01  # rad = +6.89999999999999780e-02 , len = +9.89949493661145541e-02 
  60         62         64         58    2 2147483645 2147483645 +8.77712426035502924e-01  # rad = +7.41666999999999882e-02 , len = +8.01186619958171642e-01 
  61         65         66         62    2 2147483645 2147483645 +4.21830141182963470e-01  # rad = +7.49047999999999797e-02 , len = +1.66976046186271820e+00 
  62         67         65         66    2         61         63 +6.75038870493778864e-01  # rad = +1.77571000000000007e-01 , len = +5.46717477313468092e-01 
  63         65         61         62    2         57        662 +6.19470521650494765e-01  # rad = +1.10000000000000028e-01 , len = +9.89949493661170521e-02 
  64         58         68         65    2 2147483645 2147483645 +3.64380093985538667e-01  # rad = +8.32000000000000101e-02 , len = +9.52102935611481738e-01 
  65         67         58         66    2         55         64 +8.68011389339790829e-01  # rad = +2.28332999999999953e-01 , len = +1.97989898732230329e-01 
  66         69         67         68    2         62         65 +8.52838764897355772e-01  # rad = +2.63052999999999926e-01 , len = +1.34465608986089991e+00 
  67         69         70         68    2        663        664 +4.86140109711973689e-01  # rad = +1.49946999999999997e-01 , len = +1.51594854793953981e+00 
  68         71         69        104    2         66         67 +7.98043984476067170e-01  # rad = +3.08443999999999996e-01 , len = +6.41560597293815538e-01 
  69         72         73         70    2 2147483645 2147483645 +4.61482250618255707e-01  # rad = +8.26666999999999819e-02 , len = +3.63730669589464706e-01 
  70         74         72        156    2         69         71 +4.39051470588235293e-01  # rad = +1.79133000000000014e-01 , len = +1.28693434175951626e+00 
  71         72         75         70    2         72         73 +5.86156654552762446e-01  # rad = +1.04999999999999982e-01 , len = +4.08166632639169635e-01 
  72         75         76         71    2 2147483645 2147483645 +8.04761904761904678e-01  # rad = +8.44999999999999779e-02 , len = +1.07079409785448787e+00 
  73         75         77         71    2 2147483645 2147483645 +6.89946666666666597e-01  # rad = +7.24444000000000060e-02 , len = +6.33876959669621765e-01 
  74         78         79         75    2 2147483645 2147483645 +8.16568047337278058e-01  # rad = +6.90000000000000058e-02 , len = +7.57165767847436610e-01 
  75         80         78         80    2         74         76 +1.00000000000000000e+00  # rad = +8.44999999999999779e-02 , len = +2.32163735324876774e-01 
  76         78         81         75    2        600        820 +1.07218934911242592e+00  # rad = +9.05999999999999861e-02 , len = +6.45368112010502148e-01 
  77         82         83         79    2 2147483645 2147483645 +6.86464088397790051e-01  # rad = +1.24249999999999999e-01 , len = +2.32163735324880549e-01 
  78         82         84         79    2        136        610 +1.02511049723756908e+00  # rad = +1.85544999999999988e-01 , len = +9.12688336728370686e-01 
  79         85         82        125    2         77         78 +6.43784456695714047e-01  # rad = +1.80999999999999994e-01 , len = +7.03491293478461288e-01 
  80         86         80         87    2         75         81 +7.43399579473373873e-01  # rad = +8.44999999999999779e-02 , len = +4.02119385257661666e-01 
  81         80         87         80    2 2147483645 2147483645 +9.20513017751479423e-01  # rad = +7.77833500000000150e-02 , len = +1.10458136866416190e+00 
  82         88         89         83    2 2147483645 2147483645 +5.28688874921433127e-01  # rad = +1.05143000000000014e-01 , len = +5.77234787586470510e-01 
  83         85         88        125    2         82         84 +7.07362617819669248e-01  # rad = +1.98875000000000024e-01 , len = +6.02162768692986350e-01 
  84         88         90         83    2         93         94 +7.89440603394091833e-01  # rad = +1.57000000000000001e-01 , len = +9.89949493661145541e-02 
  85         91         92         86    2 2147483645 2147483645 +9.33810375670840798e-01  # rad = +1.30500000000000033e-01 , len = +6.99999999999967315e-02 
  86         93         91        110    2         85         87 +8.90127388535031816e-01  # rad = +1.39750000000000041e-01 , len = +2.61916017074176999e-01 
  87         91         86         86    2         80         95 +8.13359570661896347e-01  # rad = +1.13667000000000046e-01 , len = +1.71464281994821721e-01 
  88         94         95        107    2 2147483645 2147483645 +8.67242754213661704e-01  # rad = +8.96666999999999881e-02 , len = +7.57165767847438165e-01 
  89         94         96        107    2 2147483645 2147483645 +7.42314386342962762e-01  # rad = +7.67499999999999849e-02 , len = +8.88200427831467354e-01 
  90         97         98         92    2 2147483645 2147483645 +6.61637931034482762e-01  # rad = +7.67500000000000127e-02 , len = +3.63730669589467759e-01 
  91         97         99         92    2 2147483645 2147483645 +8.02681896551724172e-01  # rad = +9.31111000000000022e-02 , len = +8.16333265278342712e-01 
  92        100         97        120    2         90         91 +9.78902953586497815e-01  # rad = +1.16000000000000006e-01 , len = +4.69574275274954545e-01 
  93         90        101         84    2        109        771 +8.80254777070063610e-01  # rad = +1.38199999999999990e-01 , len = +3.13049516849971010e-01 
  94         90        102         84    2        115        665 +1.13057324840764317e+00  # rad = +1.77499999999999991e-01 , len = +1.21243556529819857e-01 
  95         86        103         87    2 2147483645 2147483645 +6.97944874061952825e-01  # rad = +7.93333000000000371e-02 , len = +1.71464281994821721e-01 
  96        104        105         98    2 2147483645 2147483645 +7.34567592592592522e-01  # rad = +7.93332999999999955e-02 , len = +3.95979797464467598e-01 
  97        104        106         98    2 2147483645 2147483645 +7.66461111111111038e-01  # rad = +8.27778000000000125e-02 , len = +7.53923072998830324e-01 
  98        107        104        111    2         96         97 +9.36418891384079188e-01  # rad = +1.07999999999999985e-01 , len = +3.56931365951495327e-01 
  99        108        109        100    2 2147483645 2147483645 +9.48275862068965636e-01  # rad = +1.09999999999999987e-01 , len = +7.00000000000002842e-02 
 100        110        108        115    2         99        101 +7.70764119601328956e-01  # rad = +1.16000000000000020e-01 , len = +9.31289428695503907e-01 
 101        108        111        100    2        102        103 +7.72988793103448368e-01  # rad = +8.96667000000000020e-02 , len = +1.56524758424985921e-01 
 102        111        112        101    2 2147483645 2147483645 +1.05390295393942224e+00  # rad = +9.44999999999999868e-02 , len = +9.89949493661157892e-02 
 103        111        113        101    2        605        821 +9.71117482855954339e-01  # rad = +8.70769000000000404e-02 , len = +9.09999999999998477e-01 
 104        114         71        126    2         68        105 +9.76010101010101105e-01  # rad = +3.86499999999999955e-01 , len = +2.96984848098349907e-01 
 105         71        115        104    2        106        107 +5.39974126778783980e-01  # rad = +2.08699999999999941e-01 , len = +6.45368112010504813e-01 
 106        115        116        105    2        117        121 +6.50455198850023897e-01  # rad = +1.35749999999999982e-01 , len = +2.61916017074176444e-01 
 107        115         94        105    2         88         89 +4.95413751796837554e-01  # rad = +1.03392849999999981e-01 , len = +1.06850362657316134e+00 
 108        117        118        109    2 2147483645 2147483645 +1.19678714859437729e+00  # rad = +1.48999999999999966e-01 , len = +7.00000000000002842e-02 
 109        101        117         93    2        108        110 +9.00868306801736796e-01  # rad = +1.24500000000000027e-01 , len = +2.61916017074176999e-01 
 110        117         93        109    2         86        113 +1.26104417670682722e+00  # rad = +1.57000000000000001e-01 , len = +2.96984848098349907e-01 
 111        119        107        113    2         98        830 +7.76360429736934199e-01  # rad = +1.15332999999999991e-01 , len = +8.77097486029916329e-01 
 112        119        120        113    2        666        667 +8.43116400549287826e-01  # rad = +1.25250000000000000e-01 , len = +3.05122926047848408e-01 
 113         93        119        110    2        111        112 +9.46216560509554050e-01  # rad = +1.48555999999999994e-01 , len = +5.77234787586470954e-01 
 114        110        121        115    2 2147483645 2147483645 +5.75225249169435293e-01  # rad = +8.65714000000000067e-02 , len = +4.90000000000000213e-01 
 115        102        110         94    2        100        114 +8.47887323943661952e-01  # rad = +1.50499999999999995e-01 , len = +3.63730669589464706e-01 
 116        122        123        117    2 2147483645 2147483645 +9.47761194029850706e-01  # rad = +1.27000000000000002e-01 , len = +1.71464281994820278e-01 
 117        116        122        106    2        116        118 +9.87108655616943054e-01  # rad = +1.34000000000000008e-01 , len = +2.10000000000000853e-01 
 118        122        124        117    2 2147483645 2147483645 +6.63712686567164201e-01  # rad = +8.89374999999999888e-02 , len = +8.10308583195316956e-01 
 119        100        125        120    2 2147483645 2147483645 +7.18505485232067476e-01  # rad = +8.51429000000000213e-02 , len = +5.51180551180826317e-01 
 120        126        100        134    2         92        119 +9.53722334004024286e-01  # rad = +1.18500000000000008e-01 , len = +4.02119385257660555e-01 
 121        116        127        106    2        670        671 +7.47697974217311212e-01  # rad = +1.01500000000000007e-01 , len = +4.08166632639169358e-01 
 122        128        129        124    2 2147483645 2147483645 +8.73906195219267712e-01  # rad = +8.44999999999999779e-02 , len = +1.21243556529819857e-01 
 123        128        130        124    2 2147483645 2147483645 +8.60855517967821671e-01  # rad = +8.32381000000000093e-02 , len = +1.53999999999999537e+00 
 124        131        128        830    2        122        123 +8.38374966401637001e-01  # rad = +9.66922999999999949e-02 , len = +9.49526197637540648e-01 
 125        114         85        126    2         79         83 +7.09974747474747536e-01  # rad = +2.81149999999999956e-01 , len = +1.43798470089219155e+00 
 126        132        114        155    2        104        125 +1.02061855670103085e+00  # rad = +3.95999999999999963e-01 , len = +3.28329103187638749e-01 
 127        133        134        128    2 2147483645 2147483645 +9.16872134774578851e-01  # rad = +9.78000000000000119e-02 , len = +3.76961536499414496e-01 
 128        135        133        135    2        127        129 +8.01001749682729303e-01  # rad = +1.06666999999999998e-01 , len = +1.40000000000000568e-01 
 129        133        136        128    2        139        140 +1.12734022706179027e+00  # rad = +1.20250000000000010e-01 , len = +2.61916017074176444e-01 
 130        137        138        131    2 2147483645 2147483645 +8.90513644542575866e-01  # rad = +1.13332999999999989e-01 , len = +1.71464281994823164e-01 
 131        139        137        610    2        130        132 +7.75682478926806085e-01  # rad = +1.27266999999999991e-01 , len = +9.92421281513048315e-01 
 132        137        140        131    2        134        138 +8.64324608893114577e-01  # rad = +1.09999999999999987e-01 , len = +1.21243556529821897e-01 
 133        126        141        134    2 2147483645 2147483645 +6.05231388329979914e-01  # rad = +7.51999999999999891e-02 , len = +3.76961536499415495e-01 
 134        140        126        132    2        120        133 +1.12954545454545441e+00  # rad = +1.24249999999999972e-01 , len = +4.94974746830585288e-01 
 135        142        135        136    2        128        772 +9.04667119565217392e-01  # rad = +1.33166999999999980e-01 , len = +4.14125584816971481e-01 
 136         84        142         78    2        135        137 +7.93338543210541869e-01  # rad = +1.47200000000000025e-01 , len = +3.76961536499416827e-01 
 137        142        143        136    2        148        149 +8.17479619565217419e-01  # rad = +1.20332999999999954e-01 , len = +2.10000000000000853e-01 
 138        140        144        132    2 2147483645 2147483645 +6.97727272727272640e-01  # rad = +7.67499999999999710e-02 , len = +5.68682688324516294e-01 
 139        136        145        129    2 2147483645 2147483645 +7.64148856548856559e-01  # rad = +9.18889000000000095e-02 , len = +7.57165767847435833e-01 
 140        136        146        129    2        144        145 +9.79900207900208042e-01  # rad = +1.17832999999999993e-01 , len = +4.53651848888550702e-01 
 141        147        148        143    2 2147483645 2147483645 +6.87779654510556671e-01  # rad = +8.95833000000000046e-02 , len = +7.82623792124924389e-01 
 142        147        149        143    2 2147483645 2147483645 +5.89251439539347333e-01  # rad = +7.67500000000000127e-02 , len = +2.52388589282480258e-01 
 143        150        147        151    2        141        142 +9.09427322618033496e-01  # rad = +1.30249999999999977e-01 , len = +8.22313808712952787e-01 
 144        146        151        140    2 2147483645 2147483645 +5.85574499503534573e-01  # rad = +6.90000000000000058e-02 , len = +8.99166280506561555e-01 
 145        146        152        140    2        157        158 +7.69733436303921659e-01  # rad = +9.07000000000000306e-02 , len = +6.60378679243962541e-01 
 146        153        154        148    2 2147483645 2147483645 +7.41666999999999965e-01  # rad = +7.41666999999999882e-02 , len = +8.39999999999999858e-01 
 147        153        155        148    2 2147483645 2147483645 +8.44999999999999973e-01  # rad = +8.44999999999999779e-02 , len = +8.42911620515459425e-01 
 148        143        153        137    2        146        147 +8.31027232762417634e-01  # rad = +1.00000000000000006e-01 , len = +7.00000000000002842e-02 
 149        143        156        137    2 2147483645 2147483645 +6.76456167468607927e-01  # rad = +8.13999999999999863e-02 , len = +3.76961536499414163e-01 
 150        157        158        152    2 2147483645 2147483645 +4.51928497409326446e-01  # rad = +8.72222000000000275e-02 , len = +7.47395477642192274e-01 
 151        157        150        152    2        143        672 +7.42082901554404151e-01  # rad = +1.43222000000000044e-01 , len = +7.00000000000001399e-01 
 152        159        157        154    2        150        151 +1.00346794361861980e+00  # rad = +1.93000000000000005e-01 , len = +1.97989898732232855e-01 
 153        159        160        154    2        675        676 +5.17851850696448346e-01  # rad = +9.96000000000000080e-02 , len = +7.50666370633449986e-01 
 154        161        159        609    2        152        153 +1.27372847682119206e+00  # rad = +1.92333000000000004e-01 , len = +1.97989898732234104e-01 
 155         74        132        156    2        126        823 +9.50980392156862697e-01  # rad = +3.87999999999999956e-01 , len = +3.28329103187641413e-01 
 156        162         74        163    2         70        155 +9.72354623450905731e-01  # rad = +4.08000000000000029e-01 , len = +7.34166193719105853e-01 
 157        152        163        145    2 2147483645 2147483645 +9.31642778390297632e-01  # rad = +8.44999999999999779e-02 , len = +4.31508980207831849e-01 
 158        152        164        145    2 2147483645 2147483645 +1.10253583241455333e+00  # rad = +1.00000000000000006e-01 , len = +1.21243556529819857e-01 
 159        165        166        161    2 2147483645 2147483645 +4.44808743169398835e-01  # rad = +8.13999999999999724e-02 , len = +3.28329103187641413e-01 
 160        165        167        161    2 2147483645 2147483645 +4.33515300546448046e-01  # rad = +7.93332999999999955e-02 , len = +6.30000000000001004e-01 
 161        168        165        823    2        159        160 +4.71649484536082519e-01  # rad = +1.82999999999999996e-01 , len = +7.76337555448656236e-01 
 162        162        169        163    2 2147483645 2147483645 +3.49935653002859892e-01  # rad = +1.46832999999999991e-01 , len = +9.97346479414250586e-01 
 163        170        162        604    2        156        162 +5.33291307199178388e-01  # rad = +4.19600000000000029e-01 , len = +4.08166632639170857e-01 
 164        171        172        165    2 2147483645 2147483645 +2.56855421686746965e-01  # rad = +2.55828000000000000e-01 , len = +1.90549206243426772e+00 
 165          1        171          0    2        164        166 +1.76291922431554138e+00  # rad = +9.96000000000000107e-01 , len = +1.56524758424982730e-01 
 166        171        173        165    2        181        182 +4.12545180722891536e-01  # rad = +4.10895000000000010e-01 , len = +1.80377382174151890e+00 
 167        174        175        168    2        176        604 +1.01116951379763487e+00  # rad = +1.15425000000000000e+00 , len = +2.61916017074176999e-01 
 168          1        174          0    2        167        169 +2.02045411100019079e+00  # rad = +1.14149999999999996e+00 , len = +7.60394634384018220e-01 
 169        174        176        168    2        185        186 +5.63551467367498948e-01  # rad = +6.43293999999999921e-01 , len = +1.66976046186271954e+00 
 170        177        178        171    2 2147483645 2147483645 +6.84980240963855458e-01  # rad = +7.10666999999999965e-02 , len = +1.18173601112939064e+00 
 171        179        177        679    2        170        172 +7.15517241379310387e-01  # rad = +1.03750000000000009e-01 , len = +5.37680202350801495e-01 
 172        177        180        171    2        612        613 +9.95980722891566250e-01  # rad = +1.03332999999999994e-01 , len = +1.71464281994823164e-01 
 173        181        182        175    2 2147483645 2147483645 +8.22857042813733397e-01  # rad = +7.52000000000000030e-02 , len = +3.42928563989644886e-01 
 174        181        183        175    2 2147483645 2147483645 +7.97416316423548155e-01  # rad = +7.28750000000000092e-02 , len = +6.18223260642948413e-01 
 175        184        181        773    2        173        174 +5.97313071895424819e-01  # rad = +9.13888999999999813e-02 , len = +1.35373557240696063e+00 
 176        175        185        167    2        177        178 +1.01932856833441621e+00  # rad = +1.17655999999999983e+00 , len = +7.13862731902989656e-01 
 177        185        186        176    2 2147483645 2147483645 +3.02218883864826315e-01  # rad = +3.55578650000000107e-01 , len = +1.89647040578016890e+00 
 178        185        187        176    2        179        180 +1.00249881009043329e+00  # rad = +1.17950000000000021e+00 , len = +9.89949493661145541e-02 
 179        187        188        178    2 2147483645 2147483645 +3.75684612123781236e-01  # rad = +4.43119999999999958e-01 , len = +1.75139944044755103e+00 
 180        187        189        178    2        614        774 +9.98516320474777452e-01  # rad = +1.17775000000000030e+00 , len = +2.61916017074176999e-01 
 181        173        190        166    2        679        773 +4.04604582679273295e-01  # rad = +1.66250000000000009e-01 , len = +2.32163735324878967e-01 
 182        173        191        166    2        194        680 +3.62275033767750887e-01  # rad = +1.48857000000000017e-01 , len = +5.85662018573852916e-01 
 183        192        193        185    2 2147483645 2147483645 +5.07370380377675678e-01  # rad = +8.44999999999999779e-02 , len = +4.94974746830582013e-01 
 184        192        194        185    2 2147483645 2147483645 +4.76347533699600645e-01  # rad = +7.93332999999999955e-02 , len = +4.31508980207828630e-01 
 185        176        192        169    2        183        184 +2.58894067098402902e-01  # rad = +1.66544999999999999e-01 , len = +7.13862731902989323e-01 
 186        176        195        169    2        187        188 +5.45318314798521331e-01  # rad = +3.50799999999999945e-01 , len = +3.20780298646906992e-01 
 187        195        196        186    2 2147483645 2147483645 +3.91168757126567845e-01  # rad = +1.37221999999999983e-01 , len = +6.02162768692982353e-01 
 188        195        197        186    2        222        223 +8.99760547320410442e-01  # rad = +3.15635999999999917e-01 , len = +8.19328993750373158e-01 
 189        198        199        191    2 2147483645 2147483645 +1.41248720573183217e-01  # rad = +6.90000000000000058e-02 , len = +3.56931365951496771e-01 
 190        198        200        191    2 2147483645 2147483645 +1.51825383828045030e-01  # rad = +7.41666999999999882e-02 , len = +4.69574275274955655e-01 
 191        201        198        614    2        189        190 +4.19108247466904615e-01  # rad = +4.88500000000000045e-01 , len = +1.39122248400462478e+00 
 192        202        203        194    2 2147483645 2147483645 +6.20067960250956451e-01  # rad = +7.24444000000000060e-02 , len = +7.13862731902989989e-01 
 193        202        204        194    2        266        683 +7.25520186933486189e-01  # rad = +8.47647000000000123e-02 , len = +1.32075735848792331e+00 
 194        191        202        182    2        192        193 +7.84867355918767773e-01  # rad = +1.16833000000000020e-01 , len = +3.63730669589463984e-01 
 195        205        206        824    2        196        197 +9.91617835050661922e-01  # rad = +1.15580000000000038e+00 , len = +4.08166632639170857e-01 
 196        206        207        195    2        247        250 +4.55720712926111771e-01  # rad = +5.26722000000000024e-01 , len = +1.82671836909798757e+00 
 197        206        208        195    2        212        213 +1.00674857241737326e+00  # rad = +1.16359999999999997e+00 , len = +3.56931365951492552e-01 
 198        184        209        773    2        199        200 +1.01307189542483655e+00  # rad = +1.54999999999999999e-01 , len = +6.64078308635360104e-01 
 199        209        210        198    2        232        233 +8.94425806451612848e-01  # rad = +1.38635999999999981e-01 , len = +7.44110206891424819e-01 
 200        209        211        198    2        201        202 +1.01290322580645165e+00  # rad = +1.56999999999999973e-01 , len = +9.89949493661145541e-02 
 201        211        212        200    2 2147483645 2147483645 +9.49044585987261158e-01  # rad = +1.48999999999999966e-01 , len = +1.21243556529824978e-01 
 202        211        213        200    2        203        204 +9.05732484076433031e-01  # rad = +1.42199999999999965e-01 , len = +3.49999999999999978e-01 
 203        213        214        202    2        216        217 +8.62637130801687801e-01  # rad = +1.22666999999999984e-01 , len = +5.23832034148353443e-01 
 204        213        215        202    2        207        211 +8.44662447257383930e-01  # rad = +1.20110999999999968e-01 , len = +5.23832034148353998e-01 
 205        216        217        207    2 2147483645 2147483645 +1.19117697108276088e+00  # rad = +9.44999999999999868e-02 , len = +1.21243556529819843e-01 
 206        216        218        207    2        681        682 +9.67437381276210595e-01  # rad = +7.67499999999999849e-02 , len = +2.21359436211786331e-01 
 207        215        216        204    2        205        206 +6.60499870952702128e-01  # rad = +7.93332999999999955e-02 , len = +1.71464281994822443e-01 
 208        219        220        210    2 2147483645 2147483645 +2.90163619281244789e-01  # rad = +1.07167000000000012e-01 , len = +9.82496819333273375e-01 
 209        219        221        210    2 2147483645 2147483645 +3.33574308280061627e-01  # rad = +1.23200000000000004e-01 , len = +7.34166193719106741e-01 
 210        222        219        686    2        208        209 +5.02408433939806165e-01  # rad = +3.69333000000000022e-01 , len = +1.54635054240621583e+00 
 211        215        223        204    2        260        261 +1.09586132827134897e+00  # rad = +1.31624999999999992e-01 , len = +1.25805405289280081e+00 
 212        208        224        197    2        224        225 +8.17414059814369320e-01  # rad = +9.51143000000000294e-01 , len = +5.64358042380897484e-01 
 213        208        225        197    2        214        215 +1.00635957373667950e+00  # rad = +1.17100000000000071e+00 , len = +2.32163735324879467e-01 
 214        225        226        213    2        242        321 +1.01614859094790777e+00  # rad = +1.18991000000000025e+00 , len = +8.71492971859211263e-01 
 215        225        227        213    2        275        276 +3.11044406490179282e-01  # rad = +3.64233000000000195e-01 , len = +2.36968352317350694e+00 
 216        214        228        203    2 2147483645 2147483645 +8.96736693650289074e-01  # rad = +1.09999999999999987e-01 , len = +1.21243556529821897e-01 
 217        214        229        203    2        218        219 +7.30976546259385240e-01  # rad = +8.96667000000000020e-02 , len = +2.09999999999999076e-01 
 218        229        230        217    2 2147483645 2147483645 +1.05390295393942224e+00  # rad = +9.44999999999999868e-02 , len = +9.89949493661145402e-02 
 219        229        231        217    2        220        221 +1.14869845773291535e+00  # rad = +1.02999999999999994e-01 , len = +1.97989898732231578e-01 
 220        231        232        219    2        248        249 +9.75407766990291192e-01  # rad = +1.00466999999999987e-01 , len = +1.26388290596874731e+00 
 221        231        233        219    2        230        231 +1.10032038834951451e+00  # rad = +1.13333000000000003e-01 , len = +1.71464281994823164e-01 
 222        197        234        188    2        229        267 +9.75807575815179629e-01  # rad = +3.07999999999999996e-01 , len = +2.10000000000000270e-01 
 223        197        235        188    2        236        237 +4.64573115867645048e-01  # rad = +1.46635999999999989e-01 , len = +1.02878569196893421e+00 
 224        224        236        212    2        295        780 +3.09852461722369799e-01  # rad = +2.94713999999999976e-01 , len = +1.30770791845885870e+00 
 225        224        237        212    2        238        239 +2.94323776761223066e-01  # rad = +2.79944000000000082e-01 , len = +1.22449989791751324e+00 
 226        238        239        229    2 2147483645 2147483645 +3.52760736196318980e-01  # rad = +6.89999999999999919e-02 , len = +7.73175271203107584e-01 
 227        240        241        818    2 2147483645 2147483645 +3.98042433537832308e-01  # rad = +7.78571000000000124e-02 , len = +5.64358042380899705e-01 
 228        240        242        818    2 2147483645 2147483645 +3.79175357873210606e-01  # rad = +7.41666999999999743e-02 , len = +7.73175271203109138e-01 
 229        234        238        222    2        226        818 +6.35064935064934999e-01  # rad = +1.95599999999999913e-01 , len = +3.56931365951493940e-01 
 230        233        243        221    2 2147483645 2147483645 +7.06514430924796932e-01  # rad = +8.00713999999999870e-02 , len = +9.62340895940725916e-01 
 231        233        244        221    2 2147483645 2147483645 +7.00001764711072672e-01  # rad = +7.93332999999999955e-02 , len = +1.97989898732234104e-01 
 232        210        245        199    2 2147483645 2147483645 +5.76599873048847300e-01  # rad = +7.99374999999999808e-02 , len = +1.38061580463212463e+00 
 233        210        246        199    2        621        622 +6.35717274012521982e-01  # rad = +8.81332999999999978e-02 , len = +1.04297650980259649e+00 
 234        247        248        236    2 2147483645 2147483645 +8.15542433804808731e-01  # rad = +8.02726999999999885e-02 , len = +8.42911620515458870e-01 
 235        247        249        236    2        255        684 +9.10982173880355961e-01  # rad = +8.96667000000000020e-02 , len = +2.42487113059643794e-01 
 236        235        247        223    2        234        235 +6.71244442019695020e-01  # rad = +9.84286000000000050e-02 , len = +4.25793377120876837e-01 
 237        235        250        223    2        243        244 +5.82394500668321546e-01  # rad = +8.53999999999999759e-02 , len = +2.88617393793237420e-01 
 238        237        251        225    2 2147483645 2147483645 +3.57214300002857699e-01  # rad = +1.00000000000000006e-01 , len = +2.10000000000000853e-01 
 239        237        252        225    2 2147483645 2147483645 +2.57551510302060416e-01  # rad = +7.21000000000000252e-02 , len = +6.49153294684698845e-01 
 240        253        254        242    2        253        832 +1.01712046204620465e+00  # rad = +1.23275000000000023e+00 , len = +2.10000000000000853e-01 
 241        253        255        242    2        785        786 +3.60523927392739307e-01  # rad = +4.36955000000000093e-01 , len = +1.81190507477627061e+00 
 242        226        253        214    2        240        241 +1.01856442924254753e+00  # rad = +1.21200000000000041e+00 , len = +1.71464281994822443e-01 
 243        250        256        237    2 2147483645 2147483645 +9.04762295081967260e-01  # rad = +7.72666999999999798e-02 , len = +1.12218536793169710e+00 
 244        250        257        237    2 2147483645 2147483645 +9.89461358313817319e-01  # rad = +8.45000000000000057e-02 , len = +2.52388589282478815e-01 
 245        258        259        247    2        620        831 +9.62174496644295330e-01  # rad = +1.43364000000000019e-01 , len = +9.18041393402280859e-01 
 246        258        260        247    2        615        616 +8.29530201342281837e-01  # rad = +1.23600000000000015e-01 , len = +3.76961536499415495e-01 
 247        207        258        196    2        245        246 +2.82881671925607814e-01  # rad = +1.48999999999999994e-01 , len = +9.89949493661170521e-02 
 248        232        261        220    2 2147483645 2147483645 +6.86792678192839401e-01  # rad = +6.89999999999999919e-02 , len = +5.14392845984466995e-01 
 249        232        262        220    2        617        618 +8.10216289926045330e-01  # rad = +8.14000000000000001e-02 , len = +3.13049516849970233e-01 
 250        207        263        196    2        287        288 +1.74454266197348884e-01  # rad = +9.18889000000000095e-02 , len = +6.64078308635358994e-01 
 251        264        265        253    2 2147483645 2147483645 +2.01225752508361194e-01  # rad = +1.20333000000000009e-01 , len = +1.71464281994821721e-01 
 252        264        266        253    2 2147483645 2147483645 +1.37601505016722386e-01  # rad = +8.22857000000000033e-02 , len = +4.25793377120875338e-01 
 253        254        264        240    2        251        252 +4.85094301358750757e-01  # rad = +5.98000000000000087e-01 , len = +1.59009433682407697e+00 
 254        267        268        255    2 2147483645 2147483645 +8.00257938210808706e-01  # rad = +6.90000000000000058e-02 , len = +2.32163735324878967e-01 
 255        249        267        235    2        254        256 +9.61585516139213392e-01  # rad = +8.62222000000000127e-02 , len = +6.60378679243961875e-01 
 256        267        269        255    2        262        263 +8.00257938210808706e-01  # rad = +6.90000000000000058e-02 , len = +2.10000000000000270e-01 
 257        270        271        259    2 2147483645 2147483645 +1.95089071030992184e-01  # rad = +7.34285999999999828e-02 , len = +5.85662018573852139e-01 
 258        270        272        259    2 2147483645 2147483645 +1.83322927321758283e-01  # rad = +6.90000000000000058e-02 , len = +2.96984848098348242e-01 
 259        205        270        824    2        257        258 +3.22919258388599584e-01  # rad = +3.76385000000000081e-01 , len = +2.18798994513228973e+00 
 260        223        273        211    2 2147483645 2147483645 +6.22349097815764529e-01  # rad = +8.19166999999999951e-02 , len = +9.20706250657611913e-01 
 261        223        274        211    2        689        690 +6.71415004748338151e-01  # rad = +8.83749999999999813e-02 , len = +6.14247507117446800e-01 
 262        269        275        256    2 2147483645 2147483645 +1.04084347826086954e+00  # rad = +7.18181999999999987e-02 , len = +7.17286553617171307e-01 
 263        269        276        256    2 2147483645 2147483645 +1.07487971014492767e+00  # rad = +7.41666999999999882e-02 , len = +4.20000000000000540e-01 
 264        277        278        266    2 2147483645 2147483645 +1.01319667943805869e+00  # rad = +7.93333000000000094e-02 , len = +1.56524758424983534e-01 
 265        277        279        266    2 2147483645 2147483645 +1.01319667943805869e+00  # rad = +7.93333000000000094e-02 , len = +1.71464281994819528e-01 
 266        204        277        193    2        264        265 +9.23733582493656002e-01  # rad = +7.83000000000000085e-02 , len = +8.16333265278342046e-01 
 267        234        280        222    2        268        269 +1.00064935064935057e+00  # rad = +3.08199999999999918e-01 , len = +6.67757440991864848e-01 
 268        280        281        267    2        285        286 +9.23913043478260976e-01  # rad = +2.84749999999999948e-01 , len = +2.21359436211786886e-01 
 269        280        282        267    2        273        274 +5.02560025957170753e-01  # rad = +1.54888999999999971e-01 , len = +1.22449989791751013e+00 
 270        283        284        272    2 2147483645 2147483645 +7.49967061284395387e-01  # rad = +7.34285999999999828e-02 , len = +5.04777178564957629e-01 
 271        283        285        272    2 2147483645 2147483645 +8.63045416616024408e-01  # rad = +8.45000000000000057e-02 , len = +4.31508980207828408e-01 
 272        286        283        292    2        270        271 +4.21417103898283962e-01  # rad = +9.79091000000000267e-02 , len = +8.16333265278343601e-01 
 273        282        287        269    2 2147483645 2147483645 +5.45551975931150679e-01  # rad = +8.45000000000000195e-02 , len = +7.85748051222527111e-01 
 274        282        288        269    2        283        284 +8.29167984814931924e-01  # rad = +1.28428999999999988e-01 , len = +5.23832034148353998e-01 
 275        227        289        215    2 2147483645 2147483645 +2.06461248706185346e-01  # rad = +7.52000000000000030e-02 , len = +3.95979797464465710e-01 
 276        227        290        215    2 2147483645 2147483645 +2.01597878281210119e-01  # rad = +7.34286000000000244e-02 , len = +5.09607692249634869e-01 
 277        291        292        279    2        695        696 +8.35474276527331305e-01  # rad = +1.03932999999999998e-01 , len = +1.11561642153564833e+00 
 278        291        293        279    2        687        688 +8.03858520900321505e-01  # rad = +9.99999999999999917e-02 , len = +1.21243556529824978e-01 
 279        294        291        620    2        277        278 +8.41490059729559703e-01  # rad = +1.24399999999999997e-01 , len = +2.96984848098347409e-01 
 280        295        296        282    2 2147483645 2147483645 +8.99022801302931551e-01  # rad = +6.90000000000000058e-02 , len = +7.13862731902990655e-01 
 281        295        297        282    2 2147483645 2147483645 +8.99022801302931551e-01  # rad = +6.90000000000000058e-02 , len = +1.71464281994822443e-01 
 282        298        295        691    2        280        281 +7.06910685173757214e-01  # rad = +7.67500000000000127e-02 , len = +5.28488410468953007e-01 
 283        288        299        274    2 2147483645 2147483645 +7.13429209913648776e-01  # rad = +9.16249999999999842e-02 , len = +5.68682688324516739e-01 
 284        288        300        274    2        691        782 +1.08036346930989113e+00  # rad = +1.38750000000000012e-01 , len = +2.61916017074174612e-01 
 285        281        301        268    2        291        819 +8.88498683055311544e-01  # rad = +2.52999999999999947e-01 , len = +3.28329103187640248e-01 
 286        281        302        268    2        289        290 +9.34152765583845524e-01  # rad = +2.66000000000000014e-01 , len = +1.21243556529821897e-01 
 287        263        303        250    2 2147483645 2147483645 +7.93077292251838983e-01  # rad = +7.28750000000000092e-02 , len = +1.19411054764623703e+00 
 288        263        304        250    2 2147483645 2147483645 +7.50906801583216210e-01  # rad = +6.90000000000000058e-02 , len = +3.83405790253616208e-01 
 289        302        305        286    2        700        701 +4.21052631578947401e-01  # rad = +1.12000000000000002e-01 , len = +9.57235603182411410e-01 
 290        302        306        286    2        299        318 +8.73308270676691700e-01  # rad = +2.32300000000000006e-01 , len = +8.68677155219359065e-01 
 291        301        307        285    2 2147483645 2147483645 +4.02857707509881480e-01  # rad = +1.01922999999999986e-01 , len = +9.49526197637538316e-01 
 292        308        286        819    2        272        305 +9.18312252964426867e-01  # rad = +2.32332999999999984e-01 , len = +1.71464281994821693e-01 
 293        308        309        819    2        625        626 +5.46332015810276683e-01  # rad = +1.38221999999999984e-01 , len = +7.47395477642194050e-01 
 294        310        311        295    2 2147483645 2147483645 +8.13643534334278939e-01  # rad = +7.41666999999999882e-02 , len = +7.73175271203109804e-01 
 295        236        310        224    2        294        296 +3.09295791852439994e-01  # rad = +9.11538000000000209e-02 , len = +9.49526197637539870e-01 
 296        310        312        295    2        303        304 +1.19107486467925638e+00  # rad = +1.08571000000000029e-01 , len = +5.14392845984465885e-01 
 297        313        314        299    2 2147483645 2147483645 +7.39897595642685313e-01  # rad = +7.93333000000000094e-02 , len = +3.76961536499415162e-01 
 298        313        315        299    2 2147483645 2147483645 +8.04146537091268709e-01  # rad = +8.62221999999999988e-02 , len = +6.29999999999999227e-01 
 299        306        313        290    2        297        298 +4.61566939302625878e-01  # rad = +1.07221999999999998e-01 , len = +8.22313808712950345e-01 
 300        316        317        302    2 2147483645 2147483645 +8.91037220048231937e-01  # rad = +8.44999999999999640e-02 , len = +6.60378679243958766e-01 
 301        316        318        302    2 2147483645 2147483645 +8.36555302831389347e-01  # rad = +7.93333000000000094e-02 , len = +3.76961536499414496e-01 
 302        319        316        317    2        300        301 +1.05762005292934824e+00  # rad = +9.48332999999999537e-02 , len = +3.95979797464468208e-01 
 303        312        320        296    2        316        699 +1.14579399655524949e+00  # rad = +1.24400000000000024e-01 , len = +2.88617393793237420e-01 
 304        312        321        296    2        310        311 +1.10526752079284529e+00  # rad = +1.20000000000000009e-01 , len = +9.89949493661157892e-02 
 305        286        322        292    2        306        307 +1.03558254746420020e+00  # rad = +2.40599999999999953e-01 , len = +2.96984848098350740e-01 
 306        322        323        305    2        335        336 +9.13919368246051467e-01  # rad = +2.19888999999999973e-01 , len = +7.82623792124926942e-01 
 307        322        324        305    2        325        326 +8.59517871986699933e-01  # rad = +2.06800000000000039e-01 , len = +3.76961536499413163e-01 
 308        325        326        310    2 2147483645 2147483645 +7.55857012946834605e-01  # rad = +8.06250000000000439e-02 , len = +5.33104117410471812e-01 
 309        325        327        310    2        327        328 +1.01919056502948435e+00  # rad = +1.08714000000000047e-01 , len = +6.14247507117446578e-01 
 310        321        325        304    2        308        309 +8.88891666666666747e-01  # rad = +1.06667000000000040e-01 , len = +1.56524758424986699e-01 
 311        321        328        304    2 2147483645 2147483645 +6.43333333333333424e-01  # rad = +7.72000000000000325e-02 , len = +6.64078308635360659e-01 
 312        329        330        313    2 2147483645 2147483645 +2.19406688175472625e-01  # rad = +1.43083000000000016e-01 , len = +1.01197826063606655e+00 
 313        331        329        832    2        312        314 +5.29009125937943581e-01  # rad = +6.52136000000000160e-01 , len = +2.11163443805977025e+00 
 314        329        332        313    2        379        826 +5.60246635671087123e-01  # rad = +3.65356999999999987e-01 , len = +1.14808536267997097e+00 
 315        333        334        316    2 2147483645 2147483645 +9.21891775635621857e-01  # rad = +7.99412000000000178e-02 , len = +1.35192455410795742e+00 
 316        320        333        303    2        315        317 +6.97060289389067500e-01  # rad = +8.67143000000000080e-02 , len = +4.64327470649756269e-01 
 317        333        319        316    2        302        825 +1.03404744084885647e+00  # rad = +8.96667000000000158e-02 , len = +2.09999999999999659e-01 
 318        306        335        290    2        334        348 +9.67141627206198895e-01  # rad = +2.24667000000000033e-01 , len = +1.71464281994823886e-01 
 319        336        337        321    2 2147483645 2147483645 +1.88331324311630494e-01  # rad = +8.14000000000000001e-02 , len = +4.20000000000001150e-01 
 320        336        338        321    2        453        793 +2.66301418037698689e-01  # rad = +1.15100000000000036e-01 , len = +7.44110206891426262e-01 
 321        226        336        214    2        319        320 +3.63235034582447380e-01  # rad = +4.32217000000000073e-01 , len = +2.09766536892803579e+00 
 322        339        340        324    2 2147483645 2147483645 +8.43971276595744668e-01  # rad = +7.93333000000000232e-02 , len = +4.59020696701139763e-01 
 323        339        341        324    2        330        331 +1.06382978723404253e+00  # rad = +9.99999999999999778e-02 , len = +9.89949493661183150e-02 
 324        342        339        326    2        322        323 +9.75778884352555109e-01  # rad = +9.40000000000000141e-02 , len = +4.31508980207827242e-01 
 325        324        343        307    2        402        403 +6.21856866537717545e-01  # rad = +1.28599999999999964e-01 , len = +1.08669222873820304e+00 
 326        324        342        307    2        324        329 +4.65828336557059963e-01  # rad = +9.63332999999999967e-02 , len = +3.83405790253618206e-01 
 327        327        344        309    2 2147483645 2147483645 +7.20238423754070323e-01  # rad = +7.83000000000000224e-02 , len = +7.03491293478464508e-01 
 328        327        345        309    2        627        628 +9.05390290119027941e-01  # rad = +9.84286000000000466e-02 , len = +4.25793377120873284e-01 
 329        342        346        326    2        789        790 +9.84429060356076246e-01  # rad = +9.48332999999999815e-02 , len = +4.94974746830581513e-01 
 330        341        347        323    2 2147483645 2147483645 +7.93332999999999955e-01  # rad = +7.93333000000000232e-02 , len = +6.49153294684699178e-01 
 331        341        348        323    2 2147483645 2147483645 +9.11429000000000045e-01  # rad = +9.11428999999999850e-02 , len = +5.14392845984466551e-01 
 332        349        350        334    2        796        797 +7.33544466800804873e-01  # rad = +9.11428999999999712e-02 , len = +6.14247507117450020e-01 
 333        349        351        334    2        706        707 +6.80080482897384320e-01  # rad = +8.44999999999999779e-02 , len = +3.05122926047849630e-01 
 334        335        349        318    2        332        333 +5.53040722491509595e-01  # rad = +1.24249999999999999e-01 , len = +5.51180551180826095e-01 
 335        323        352        306    2        714        715 +6.38635857182487499e-01  # rad = +1.40428999999999971e-01 , len = +4.74763098818770712e-01 
 336        323        353        306    2        340        341 +8.48914679679292794e-01  # rad = +1.86667000000000027e-01 , len = +4.14125584816972980e-01 
 337        354        355        339    2 2147483645 2147483645 +6.69902912621359148e-01  # rad = +6.89999999999999919e-02 , len = +6.60378679243962874e-01 
 338        354        356        339    2 2147483645 2147483645 +7.20065048543689246e-01  # rad = +7.41666999999999882e-02 , len = +4.08166632639171190e-01 
 339        357        354        352    2        337        338 +5.80281690140845074e-01  # rad = +1.02999999999999980e-01 , len = +3.76961536499416827e-01 
 340        353        358        336    2        354        712 +9.16069792732512989e-01  # rad = +1.71000000000000013e-01 , len = +1.71464281994823886e-01 
 341        353        359        336    2        702        703 +5.18876394863580614e-01  # rad = +9.68570999999999738e-02 , len = +6.29999999999997784e-01 
 342        360        361        344    2 2147483645 2147483645 +7.84968684759916546e-01  # rad = +7.52000000000000168e-02 , len = +3.56931365951496382e-01 
 343        360        362        344    2 2147483645 2147483645 +7.94924843423799654e-01  # rad = +7.61538000000000215e-02 , len = +9.33916484488843235e-01 
 344        363        360        350    2        342        343 +8.87037037037036957e-01  # rad = +9.58000000000000101e-02 , len = +2.88617393793233978e-01 
 345        364        365        347    2 2147483645 2147483645 +7.53275109170305601e-01  # rad = +6.90000000000000058e-02 , len = +2.61916017074176999e-01 
 346        364        366        347    2 2147483645 2147483645 +8.37882096069868965e-01  # rad = +7.67499999999999849e-02 , len = +3.28329103187640248e-01 
 347        367        364        353    2        345        346 +1.15462233387493041e+00  # rad = +9.16000000000000009e-02 , len = +3.76961536499415828e-01 
 348        335        368        318    2        349        350 +9.13204876550628319e-01  # rad = +2.05167000000000044e-01 , len = +4.69574275274955322e-01 
 349        368        369        348    2        383        399 +9.55928585006360576e-01  # rad = +1.96125000000000049e-01 , len = +6.78675180038284753e-01 
 350        368        363        348    2        344        353 +5.26400444515930932e-01  # rad = +1.07999999999999999e-01 , len = +4.02119385257663664e-01 
 351        357        370        352    2 2147483645 2147483645 +5.75453521126760625e-01  # rad = +1.02142999999999984e-01 , len = +5.23832034148352998e-01 
 352        371        357        354    2        339        351 +9.39153439153439185e-01  # rad = +1.77500000000000019e-01 , len = +1.21243556529819857e-01 
 353        363        367        350    2        347        792 +7.34567592592592522e-01  # rad = +7.93333000000000094e-02 , len = +1.56524758424982730e-01 
 354        358        371        340    2        352        355 +1.10526315789473673e+00  # rad = +1.88999999999999974e-01 , len = +1.97989898732234104e-01 
 355        371        372        354    2        368        381 +9.72222222222222210e-01  # rad = +1.83749999999999969e-01 , len = +3.28329103187638749e-01 
 356        373        374        358    2 2147483645 2147483645 +6.36661252115059195e-01  # rad = +9.40666999999999615e-02 , len = +1.03590540108641171e+00 
 357        373        375        358    2        373        374 +8.65651438240270688e-01  # rad = +1.27899999999999958e-01 , len = +7.03491293478460622e-01 
 358        376        373        371    2        356        357 +1.00237449118046129e+00  # rad = +1.47749999999999937e-01 , len = +2.88617393793237420e-01 
 359        377        378        360    2        629        630 +7.95580110497237647e-01  # rad = +1.07999999999999999e-01 , len = +3.20780298646910100e-01 
 360        379        377        365    2        359        361 +9.57671957671957674e-01  # rad = +1.35750000000000010e-01 , len = +3.05122926047847187e-01 
 361        377        380        360    2        362        363 +9.61325966850828717e-01  # rad = +1.30499999999999977e-01 , len = +1.21243556529820870e-01 
 362        380        381        361    2 2147483645 2147483645 +6.75424521072796935e-01  # rad = +8.81429000000000101e-02 , len = +5.09607692249636868e-01 
 363        380        382        361    2 2147483645 2147483645 +7.77233716475095759e-01  # rad = +1.01429000000000005e-01 , len = +5.46717477313468092e-01 
 364        379        383        365    2 2147483645 2147483645 +6.07877954144620758e-01  # rad = +8.61666999999999988e-02 , len = +5.37680202350802938e-01 
 365        384        379        383    2        360        364 +9.59624680125106710e-01  # rad = +1.41749999999999959e-01 , len = +5.51180551180827427e-01 
 366        385        386        368    2        370        713 +8.79848615717328197e-01  # rad = +1.33443999999999952e-01 , len = +6.64078308635359882e-01 
 367        385        387        368    2        386        387 +7.08789651011756061e-01  # rad = +1.07499999999999984e-01 , len = +2.61916017074175556e-01 
 368        372        385        355    2        366        367 +8.25398639455782290e-01  # rad = +1.51666999999999941e-01 , len = +7.03491293478464064e-01 
 369        388        389        370    2 2147483645 2147483645 +5.89787436332767423e-01  # rad = +8.68461999999999845e-02 , len = +9.01886910870760894e-01 
 370        386        388        366    2        369        371 +1.10345912892299380e+00  # rad = +1.47249999999999936e-01 , len = +2.61916017074175056e-01 
 371        388        376        370    2        358        372 +1.00101867572156200e+00  # rad = +1.47399999999999975e-01 , len = +2.88617393793236143e-01 
 372        376        390        371    2 2147483645 2147483645 +7.44009497964721933e-01  # rad = +1.09666999999999931e-01 , len = +5.93969696196699037e-01 
 373        375        391        357    2 2147483645 2147483645 +6.89154808444097045e-01  # rad = +8.81428999999999824e-02 , len = +1.01439637223326118e+00 
 374        375        392        357    2        376        791 +6.20075840500390996e-01  # rad = +7.93077000000000087e-02 , len = +8.96437393240599123e-01 
 375        393        394        376    2 2147483645 2147483645 +8.55947637194186872e-01  # rad = +7.67499999999999571e-02 , len = +5.04777178564959073e-01 
 376        392        393        374    2        375        377 +1.13061783408168437e+00  # rad = +8.96666999999999881e-02 , len = +1.56524758424985921e-01 
 377        393        395        376    2        392        393 +1.04609626539172296e+00  # rad = +9.38000000000000361e-02 , len = +3.05122926047847187e-01 
 378        396        397        379    2 2147483645 2147483645 +3.24981714285714263e-01  # rad = +8.53077000000000002e-02 , len = +9.52102935611483403e-01 
 379        332        396        314    2        378        380 +7.18475354242562703e-01  # rad = +2.62500000000000011e-01 , len = +4.53651848888548537e-01 
 380        396        398        379    2        394        395 +5.27619047619047654e-01  # rad = +1.38500000000000040e-01 , len = +3.63730669589464706e-01 
 381        372        399        355    2        384        385 +7.10204081632653028e-01  # rad = +1.30499999999999977e-01 , len = +7.00000000000002842e-02 
 382        384        400        383    2 2147483645 2147483645 +6.26693475229159080e-01  # rad = +9.25713999999999843e-02 , len = +4.59020696701137598e-01 
 383        369        384        349    2        365        382 +7.53162523900573588e-01  # rad = +1.47714000000000040e-01 , len = +4.48218696620300727e-01 
 384        399        401        381    2 2147483645 2147483645 +6.07453639846743276e-01  # rad = +7.92726999999999876e-02 , len = +8.10308583195314736e-01 
 385        399        402        381    2        415        418 +9.50191570881226077e-01  # rad = +1.23999999999999957e-01 , len = +5.23832034148350112e-01 
 386        387        403        367    2 2147483645 2147483645 +7.18760000000000066e-01  # rad = +7.72666999999999798e-02 , len = +1.04062481231229365e+00 
 387        387        404        367    2        631        632 +7.65448372093023188e-01  # rad = +8.22856999999999755e-02 , len = +4.89999999999998437e-01 
 388        405        406        390    2        801        802 +4.97644364384971671e-01  # rad = +9.66923000000000366e-02 , len = +9.52102935611480183e-01 
 389        405        407        390    2        794        795 +4.87219248584662923e-01  # rad = +9.46667000000000064e-02 , len = +4.08166632639172688e-01 
 390        408        405        826    2        388        389 +5.31808614587923612e-01  # rad = +1.94300000000000056e-01 , len = +8.01186619958172863e-01 
 391        409        410        414    2 2147483645 2147483645 +7.90773749999999942e-01  # rad = +9.48928500000000008e-02 , len = +8.10308583195315513e-01 
 392        395        411        377    2 2147483645 2147483645 +8.01705756929637525e-01  # rad = +7.52000000000000168e-02 , len = +4.02119385257661166e-01 
 393        395        412        377    2        720        721 +1.06609808102345416e+00  # rad = +1.00000000000000047e-01 , len = +1.21243556529820870e-01 
 394        398        413        380    2 2147483645 2147483645 +5.85077978339350158e-01  # rad = +8.10333000000000303e-02 , len = +2.13011736765840931e+00 
 395        398        414        380    2        423        433 +7.51935018050541526e-01  # rad = +1.04143000000000055e-01 , len = +1.21041315260534055e+00 
 396        415        416        398    2 2147483645 2147483645 +1.00000000000000000e+00  # rad = +6.90000000000000197e-02 , len = +1.56524758424985116e-01 
 397        415        417        398    2 2147483645 2147483645 +1.07487971014492767e+00  # rad = +7.41667000000000021e-02 , len = +4.14125584816971481e-01 
 398        418        415        400    2        396        397 +5.30430571250663063e-01  # rad = +6.90000000000000197e-02 , len = +8.68677155219363284e-01 
 399        369        419        349    2        635        636 +1.00956022944550661e+00  # rad = +1.97999999999999954e-01 , len = +1.71464281994822443e-01 
 400        420        418        431    2        398        401 +4.15158952296757755e-01  # rad = +1.30083000000000004e-01 , len = +9.20706250657613356e-01 
 401        418        421        400    2        633        634 +6.09866777365220658e-01  # rad = +7.93333000000000094e-02 , len = +1.97989898732232855e-01 
 402        343        422        325    2 2147483645 2147483645 +5.66679626749611143e-01  # rad = +7.28749999999999676e-02 , len = +5.28488410468953007e-01 
 403        343        423        325    2        741        799 +8.56477449455676387e-01  # rad = +1.10142999999999991e-01 , len = +4.31508980207828075e-01 
 404        424        425        406    2 2147483645 2147483645 +1.03533377659574466e+00  # rad = +7.78570999999999847e-02 , len = +4.25793377120877115e-01 
 405        424        426        406    2 2147483645 2147483645 +9.17553191489361653e-01  # rad = +6.89999999999999919e-02 , len = +4.64327470649756269e-01 
 406        427        424        411    2        404        405 +1.08985507246376812e+00  # rad = +7.52000000000000030e-02 , len = +3.56931365951493607e-01 
 407        428        429        415    2 2147483645 2147483645 +8.20105820105820005e-01  # rad = +7.74999999999999856e-02 , len = +2.88617393793239974e-01 
 408        430        431        410    2 2147483645 2147483645 +1.15431901108067181e+00  # rad = +8.76000000000000251e-02 , len = +3.76961536499413497e-01 
 409        430        432        410    2 2147483645 2147483645 +9.60285364526300866e-01  # rad = +7.28750000000000370e-02 , len = +6.45368112010500927e-01 
 410        433        430        795    2        408        409 +1.09983913043478276e+00  # rad = +7.58889000000000091e-02 , len = +6.37730350540102520e-01 
 411        434        427        715    2        406        412 +7.09511568123393221e-01  # rad = +6.89999999999999919e-02 , len = +2.32163735324878939e-01 
 412        427        435        411    2        504        641 +1.69082608695652192e+00  # rad = +1.16666999999999993e-01 , len = +1.04999999999999938e+00 
 413        409        436        414    2        416        417 +1.02619166666666684e+00  # rad = +1.23142999999999989e-01 , len = +4.48218696620299561e-01 
 414        428        409        415    2        391        413 +1.26984126984126977e+00  # rad = +1.19999999999999940e-01 , len = +1.21243556529819857e-01 
 415        402        428        385    2        407        414 +7.62096774193548376e-01  # rad = +9.44999999999999590e-02 , len = +9.89949493661145402e-02 
 416        436        437        413    2 2147483645 2147483645 +9.77181000950114842e-01  # rad = +1.20332999999999982e-01 , len = +1.56524758424984339e-01 
 417        436        438        413    2        419        420 +9.43618394874251809e-01  # rad = +1.16199999999999984e-01 , len = +3.20780298646909323e-01 
 418        402        439        385    2        734        735 +8.13709677419354738e-01  # rad = +1.00899999999999990e-01 , len = +6.33876959669619766e-01 
 419        438        440        417    2 2147483645 2147483645 +1.03270223752151469e+00  # rad = +1.20000000000000051e-01 , len = +1.21243556529821897e-01 
 420        438        441        417    2        437        438 +9.63855421686747094e-01  # rad = +1.11999999999999961e-01 , len = +3.42928563989644886e-01 
 421        442        443        423    2 2147483645 2147483645 +1.00000000000000000e+00  # rad = +6.90000000000000197e-02 , len = +2.61916017074176999e-01 
 422        442        444        423    2 2147483645 2147483645 +1.14975797101449273e+00  # rad = +7.93333000000000232e-02 , len = +1.39999999999998792e-01 
 423        414        442        395    2        421        422 +6.62550531480752380e-01  # rad = +6.90000000000000197e-02 , len = +9.89949493661170521e-02 
 424        445        446        426    2 2147483645 2147483645 +8.84155720225925368e-01  # rad = +8.44999999999999779e-02 , len = +4.48218696620297341e-01 
 425        445        447        426    2 2147483645 2147483645 +9.53662915893248475e-01  # rad = +9.11428999999999573e-02 , len = +5.77234787586473952e-01 
 426        448        445        440    2        424        425 +1.03600433604336040e+00  # rad = +9.55713999999999592e-02 , len = +5.14392845984467995e-01 
 427        449        450        429    2        459        732 +8.46597014925372982e-01  # rad = +1.13443999999999892e-01 , len = +6.29999999999998783e-01 
 428        449        451        429    2        719        727 +9.80485074626865627e-01  # rad = +1.31384999999999974e-01 , len = +8.65852181379708319e-01 
 429        452        449        442    2        427        428 +1.02681992337164751e+00  # rad = +1.34000000000000008e-01 , len = +5.93969696196699037e-01 
 430        453        454        432    2        722        723 +4.02107555434229602e-01  # rad = +1.29625000000000018e-01 , len = +6.78675180038287085e-01 
 431        453        420        432    2        400        464 +9.71985085183209030e-01  # rad = +3.13332999999999973e-01 , len = +1.97989898732234104e-01 
 432        408        453        826    2        430        431 +8.82326053695426604e-01  # rad = +3.22364000000000039e-01 , len = +8.71492971859211596e-01 
 433        414        455        395    2        501        827 +8.11384346523530087e-01  # rad = +8.45000000000000057e-02 , len = +1.21243556529821897e-01 
 434        456        457        635    2        435        436 +8.72269417475728170e-01  # rad = +1.43749999999999961e-01 , len = +2.61916017074176999e-01 
 435        457        458        434    2        442        450 +9.69273043478260821e-01  # rad = +1.39332999999999929e-01 , len = +2.09999999999997883e-01 
 436        457        459        434    2        439        440 +6.37217391304347847e-01  # rad = +9.15999999999999592e-02 , len = +2.96984848098347853e-01 
 437        441        460        420    2 2147483645 2147483645 +7.32142857142856984e-01  # rad = +8.19999999999999896e-02 , len = +1.00468900660851279e+00 
 438        441        461        420    2        443        444 +1.11830357142857117e+00  # rad = +1.25250000000000028e-01 , len = +2.61916017074176999e-01 
 439        459        462        436    2 2147483645 2147483645 +8.01622270742358034e-01  # rad = +7.34285999999999689e-02 , len = +5.23832034148351111e-01 
 440        459        448        436    2        426        456 +1.00709606986899547e+00  # rad = +9.22499999999999709e-02 , len = +6.06217782649105863e-01 
 441        452        463        442    2 2147483645 2147483645 +5.84564750957854429e-01  # rad = +7.62856999999999841e-02 , len = +4.25793377120875338e-01 
 442        458        452        435    2        429        441 +9.36605111495481979e-01  # rad = +1.30499999999999977e-01 , len = +1.21243556529821897e-01 
 443        461        464        438    2 2147483645 2147483645 +9.58083832335329344e-01  # rad = +1.19999999999999940e-01 , len = +1.21243556529820870e-01 
 444        461        465        438    2        475        733 +8.46307385229540965e-01  # rad = +1.05999999999999997e-01 , len = +8.07279381626953785e-01 
 445        466        467        447    2 2147483645 2147483645 +7.41666999999999965e-01  # rad = +7.41667000000000298e-02 , len = +3.63730669589461930e-01 
 446        466        468        447    2 2147483645 2147483645 +7.20999999999999974e-01  # rad = +7.21000000000000113e-02 , len = +6.49153294684698068e-01 
 447        469        466        449    2        445        446 +1.26050473130450902e+00  # rad = +9.99999999999999778e-02 , len = +7.00000000000002842e-02 
 448        469        470        449    2 2147483645 2147483645 +1.00000000000000000e+00  # rad = +7.93333000000000232e-02 , len = +1.56524758424985921e-01 
 449        471        469        460    2        447        448 +1.14975797101449273e+00  # rad = +7.93333000000000232e-02 , len = +4.08166632639168747e-01 
 450        458        472        435    2        468        640 +8.64834604867475876e-01  # rad = +1.20499999999999927e-01 , len = +3.76961536499415162e-01 
 451        473        474        453    2 2147483645 2147483645 +7.95434825870646844e-01  # rad = +7.99412000000000317e-02 , len = +1.28502918254800846e+00 
 452        473        475        453    2 2147483645 2147483645 +7.89386069651741296e-01  # rad = +7.93333000000000232e-02 , len = +6.60378679243964206e-01 
 453        338        473        320    2        451        452 +8.73153779322328294e-01  # rad = +1.00500000000000006e-01 , len = +1.13304898393670350e+00 
 454        476        477        456    2 2147483645 2147483645 +1.00000000000000000e+00  # rad = +7.93332999999999955e-02 , len = +1.71464281994822443e-01 
 455        476        478        456    2 2147483645 2147483645 +1.03721514168703433e+00  # rad = +8.22856999999999478e-02 , len = +4.64327470649756269e-01 
 456        448        476        440    2        454        455 +8.59981571815718104e-01  # rad = +7.93332999999999955e-02 , len = +2.10000000000000853e-01 
 457        479        480        459    2 2147483645 2147483645 +7.75238095238095171e-01  # rad = +8.13999999999999724e-02 , len = +3.20780298646908546e-01 
 458        479        481        459    2 2147483645 2147483645 +7.55555238095238058e-01  # rad = +7.93333000000000094e-02 , len = +3.76961536499413497e-01 
 459        450        479        427    2        457        458 +9.25566799478156788e-01  # rad = +1.04999999999999968e-01 , len = +3.05122926047847187e-01 
 460        482        471        638    2        449        461 +7.34042553191489366e-01  # rad = +6.90000000000000197e-02 , len = +1.97989898732234104e-01 
 461        471        483        460    2        465        466 +1.00000000000000000e+00  # rad = +6.90000000000000197e-02 , len = +1.71464281994821721e-01 
 462        484        485        464    2 2147483645 2147483645 +3.40590831918505921e-01  # rad = +1.00303999999999977e-01 , len = +1.85862852662924816e+00 
 463        484        486        464    2        493        833 +9.76101867572156334e-01  # rad = +2.87462000000000051e-01 , len = +1.05929221652950822e+00 
 464        420        484        431    2        462        463 +9.39894616909166869e-01  # rad = +2.94500000000000040e-01 , len = +4.02119385257662110e-01 
 465        483        487        461    2 2147483645 2147483645 +1.07487971014492767e+00  # rad = +7.41667000000000298e-02 , len = +8.79886356298356209e-01 
 466        483        488        461    2 2147483645 2147483645 +1.00000000000000000e+00  # rad = +6.90000000000000197e-02 , len = +1.71464281994820278e-01 
 467        489        490        468    2 2147483645 2147483645 +6.37338893434330034e-01  # rad = +7.24443999999999783e-02 , len = +6.41560597293819868e-01 
 468        472        489        450    2        467        469 +9.43294605809128606e-01  # rad = +1.13667000000000004e-01 , len = +2.09999999999999659e-01 
 469        489        491        468    2        476        477 +9.51903366852296595e-01  # rad = +1.08199999999999977e-01 , len = +3.76961536499416827e-01 
 470        492        493        471    2 2147483645 2147483645 +6.09960511581304932e-01  # rad = +7.24443999999999783e-02 , len = +6.41560597293817092e-01 
 471        456        492        635    2        470        472 +7.20685679611650420e-01  # rad = +1.18768999999999958e-01 , len = +9.72471079261487237e-01 
 472        492        494        471    2        481        482 +1.02861015921663079e+00  # rad = +1.22166999999999984e-01 , len = +3.76961536499416827e-01 
 473        495        496        475    2 2147483645 2147483645 +7.86922236671001252e-01  # rad = +7.56428999999999713e-02 , len = +1.03590540108641194e+00 
 474        495        497        475    2 2147483645 2147483645 +7.63886605981794475e-01  # rad = +7.34285999999999689e-02 , len = +4.48218696620297896e-01 
 475        465        495        444    2        473        474 +9.06839622641509413e-01  # rad = +9.61249999999999744e-02 , len = +6.14247507117449798e-01 
 476        491        498        469    2 2147483645 2147483645 +7.33209796672828040e-01  # rad = +7.93332999999999955e-02 , len = +1.42944044996634823e+00 
 477        491        499        469    2 2147483645 2147483645 +7.47902957486136777e-01  # rad = +8.09230999999999562e-02 , len = +1.00224747442934436e+00 
 478        500        501        480    2        805        806 +7.76843601975483189e-01  # rad = +9.23333000000000070e-02 , len = +9.74987179402888482e-01 
 479        500        502        480    2        726        800 +1.00751323018417094e+00  # rad = +1.19750000000000023e-01 , len = +1.29830658936939880e+00 
 480        503        500        493    2        478        479 +7.11718562874251504e-01  # rad = +1.18857000000000004e-01 , len = +5.09607692249634425e-01 
 481        494        504        472    2 2147483645 2147483645 +7.02249379947121555e-01  # rad = +8.57916999999999985e-02 , len = +1.88090403795621541e+00 
 482        494        505        472    2        519        520 +6.49384039879836616e-01  # rad = +7.93333000000000094e-02 , len = +1.01680873324337417e+00 
 483        506        507        484    2 2147483645 2147483645 +8.59981571815718104e-01  # rad = +7.93333000000000094e-02 , len = +9.01886910870759118e-01 
 484        508        506        738    2        483        485 +1.20195439739413690e+00  # rad = +9.22499999999999848e-02 , len = +1.97989898732232855e-01 
 485        506        509        484    2 2147483645 2147483645 +8.31978319783197806e-01  # rad = +7.67499999999999571e-02 , len = +5.81463670404263722e-01 
 486        510        511        488    2 2147483645 2147483645 +1.00000000000000000e+00  # rad = +6.90000000000000197e-02 , len = +3.50000000000001421e-01 
 487        510        512        488    2 2147483645 2147483645 +1.11231884057971020e+00  # rad = +7.67500000000000127e-02 , len = +5.46717477313468092e-01 
 488        513        510        747    2        486        487 +6.16991406829826561e-01  # rad = +6.90000000000000197e-02 , len = +2.61916017074176499e-01 
 489        514        515        491    2 2147483645 2147483645 +7.83521030598671397e-01  # rad = +7.76923000000000336e-02 , len = +9.33916484488844678e-01 
 490        514        516        491    2        743        744 +9.02600801348152793e-01  # rad = +8.95000000000000656e-02 , len = +2.32163735324876802e-01 
 491        517        514        498    2        489        490 +1.02974013984242019e+00  # rad = +9.91579000000000349e-02 , len = +1.33551488198372548e+00 
 492        503        518        493    2 2147483645 2147483645 +5.29191616766467088e-01  # rad = +8.83749999999999952e-02 , len = +6.14247507117448799e-01 
 493        486        503        463    2        480        492 +5.80946351169893682e-01  # rad = +1.67000000000000010e-01 , len = +4.02119385257662998e-01 
 494        519        520        496    2        810        811 +7.88445783607073958e-01  # rad = +8.00713999999999732e-02 , len = +1.16081867662439020e+00 
 495        519        521        496    2        808        809 +8.92118634054117954e-01  # rad = +9.06000000000000139e-02 , len = +7.20694109869089883e-01 
 496        522        519        734    2        494        495 +8.81815103284795176e-01  # rad = +1.01555999999999938e-01 , len = +6.45368112010501038e-01 
 497        517        523        498    2 2147483645 2147483645 +9.11423441311565163e-01  # rad = +8.77647000000000010e-02 , len = +1.25415310070182406e+00 
 498        524        517        745    2        491        497 +5.29088461538461563e-01  # rad = +9.62941000000000352e-02 , len = +1.14808536267996808e+00 
 499        525        526        501    2 2147483645 2147483645 +6.53879686137750604e-01  # rad = +6.90000000000000058e-02 , len = +4.31508980207829240e-01 
 500        525        527        501    2 2147483645 2147483645 +6.53879686137750604e-01  # rad = +6.90000000000000058e-02 , len = +9.89949493661170521e-02 
 501        455        525        433    2        499        500 +1.24880473372781053e+00  # rad = +1.05524000000000034e-01 , len = +1.71464281994822487e+00 
 502        528        529        504    2 2147483645 2147483645 +7.09819123963883247e-01  # rad = +7.28749999999999676e-02 , len = +1.10458136866416634e+00 
 503        528        530        504    2 2147483645 2147483645 +7.58345914461316717e-01  # rad = +7.78570999999999847e-02 , len = +9.12688336728373129e-01 
 504        435        528        412    2        502        503 +8.80000342856163131e-01  # rad = +1.02666999999999939e-01 , len = +1.10458136866416479e+00 
 505        531        532        507    2 2147483645 2147483645 +6.98537525638351808e-01  # rad = +6.90000000000000197e-02 , len = +2.61916017074176999e-01 
 506        531        533        507    2 2147483645 2147483645 +6.98537525638351808e-01  # rad = +6.90000000000000197e-02 , len = +2.10000000000000270e-01 
 507        534        531        509    2        505        506 +7.46433618220700867e-01  # rad = +9.87778000000000406e-02 , len = +5.98080262172225874e-01 
 508        535        536        510    2 2147483645 2147483645 +8.77878161571056359e-01  # rad = +1.27000000000000030e-01 , len = +1.71464281994821721e-01 
 509        535        534        510    2        507        516 +9.14742131930571634e-01  # rad = +1.32333000000000034e-01 , len = +1.97989898732234104e-01 
 510        537        535        518    2        508        509 +1.13197965571205006e+00  # rad = +1.44667000000000046e-01 , len = +1.71464281994824608e-01 
 511        538        539        833    2        512        513 +9.23165496656949358e-01  # rad = +2.65375000000000083e-01 , len = +5.14392845984467550e-01 
 512        539        540        511    2        525        529 +6.51907677814413500e-01  # rad = +1.73000000000000043e-01 , len = +7.34166193719105076e-01 
 513        539        541        511    2        521        522 +8.35297220913801208e-01  # rad = +2.21667000000000086e-01 , len = +4.53651848888550702e-01 
 514        542        543        516    2 2147483645 2147483645 +1.06728232189973604e+00  # rad = +1.01125000000000034e-01 , len = +1.34647688431699608e+00 
 515        542        544        516    2 2147483645 2147483645 +7.93667546174142480e-01  # rad = +7.52000000000000168e-02 , len = +3.56931365951492219e-01 
 516        534        542        509    2        514        515 +7.15996765734926321e-01  # rad = +9.47500000000000009e-02 , len = +5.37680202350803604e-01 
 517        537        545        518    2 2147483645 2147483645 +7.12761345852895079e-01  # rad = +9.10909000000000163e-02 , len = +7.76337555448659011e-01 
 518        546        537        746    2        510        517 +9.83076923076923070e-01  # rad = +1.27800000000000025e-01 , len = +3.95979797464466932e-01 
 519        505        547        482    2 2147483645 2147483645 +1.00000000000000000e+00  # rad = +7.93333000000000094e-02 , len = +1.71464281994822443e-01 
 520        505        548        482    2 2147483645 2147483645 +9.67437381276210595e-01  # rad = +7.67499999999999710e-02 , len = +2.61916017074175556e-01 
 521        541        549        513    2 2147483645 2147483645 +3.79448000830073962e-01  # rad = +8.41111000000000081e-02 , len = +1.26968500030519271e+00 
 522        541        550        513    2        532        750 +1.09473669964406062e+00  # rad = +2.42667000000000049e-01 , len = +4.69574275274955100e-01 
 523        551        552        525    2 2147483645 2147483645 +6.25860932475884257e-01  # rad = +7.78571000000000124e-02 , len = +4.99899989997999561e-01 
 524        551        553        525    2        748        749 +1.06645498392282967e+00  # rad = +1.32667000000000007e-01 , len = +1.71464281994824608e-01 
 525        540        551        512    2        523        524 +7.19075144508670494e-01  # rad = +1.24399999999999997e-01 , len = +3.20780298646909323e-01 
 526        554        555        528    2 2147483645 2147483645 +8.71212121212121104e-01  # rad = +6.90000000000000197e-02 , len = +3.63730669589462263e-01 
 527        554        556        528    2 2147483645 2147483645 +9.69065656565656464e-01  # rad = +7.67499999999999849e-02 , len = +6.64078308635358772e-01 
 528        557        554        531    2        526        527 +6.30237055074124530e-01  # rad = +7.92000000000000343e-02 , len = +4.08166632639172688e-01 
 529        540        558        512    2        573        574 +7.07514450867052003e-01  # rad = +1.22400000000000023e-01 , len = +2.42183814488086835e+00 
 530        557        559        531    2        646        752 +1.01379041434903372e+00  # rad = +1.27400000000000013e-01 , len = +2.88617393793236143e-01 
 531        560        557        749    2        528        530 +9.05708108108108090e-01  # rad = +1.25667000000000001e-01 , len = +1.56524758424985116e-01 
 532        550        561        522    2        533        534 +8.90108667433149203e-01  # rad = +2.16000000000000053e-01 , len = +2.52388589282478815e-01 
 533        561        562        532    2        537        538 +1.08564814814814814e+00  # rad = +2.34499999999999986e-01 , len = +2.96984848098351184e-01 
 534        561        563        532    2        535        536 +8.40277777777777679e-01  # rad = +1.81499999999999995e-01 , len = +1.21243556529819857e-01 
 535        563        564        534    2 2147483645 2147483645 +5.63988980716253474e-01  # rad = +1.02364000000000011e-01 , len = +8.96437393240600899e-01 
 536        563        565        534    2        654        812 +5.03213774104683154e-01  # rad = +9.13333000000000200e-02 , len = +5.28488410468952452e-01 
 537        562        566        533    2        543        760 +1.01705756929637503e+00  # rad = +2.38499999999999962e-01 , len = +4.69574275274956376e-01 
 538        562        567        533    2        642        643 +6.40371002132196110e-01  # rad = +1.50167000000000023e-01 , len = +4.59020696701138431e-01 
 539        568        569        540    2 2147483645 2147483645 +6.10538659793814498e-01  # rad = +7.10667000000000104e-02 , len = +9.77496803063824249e-01 
 540        570        568        542    2        539        541 +7.26741463597370241e-01  # rad = +1.16399999999999976e-01 , len = +3.42928563989644886e-01 
 541        568        571        540    2        755        756 +7.25945017182130559e-01  # rad = +8.44999999999999779e-02 , len = +4.14125584816970871e-01 
 542        572        570        543    2        540        834 +7.77509708737864069e-01  # rad = +1.60167000000000032e-01 , len = +3.56931365951492552e-01 
 543        566        572        537    2        542        544 +8.63731656184486440e-01  # rad = +2.06000000000000016e-01 , len = +2.10000000000000270e-01 
 544        572        573        543    2        560        561 +7.90048543689320315e-01  # rad = +1.62749999999999978e-01 , len = +5.72974694031072929e-01 
 545        574        575        547    2 2147483645 2147483645 +7.64060112312148987e-01  # rad = +8.15000000000000169e-02 , len = +1.12654338576017454e+00 
 546        574        576        547    2        758        759 +1.19062127930850226e+00  # rad = +1.27000000000000030e-01 , len = +2.09999999999998493e-01 
 547        577        574        552    2        545        546 +1.03704171811349743e+00  # rad = +1.06666999999999998e-01 , len = +2.09999999999999659e-01 
 548        578        579        550    2 2147483645 2147483645 +8.33999999999999964e-01  # rad = +8.33999999999999880e-02 , len = +8.19328993750372381e-01 
 549        578        580        550    2        557        761 +1.12000000000000011e+00  # rad = +1.12000000000000030e-01 , len = +3.20780298646910100e-01 
 550        581        578        555    2        548        549 +8.07539185838992868e-01  # rad = +9.99999999999999362e-02 , len = +9.89949493661170521e-02 
 551        577        582        552    2 2147483645 2147483645 +9.34549909097096010e-01  # rad = +9.61250000000000576e-02 , len = +6.78675180038285975e-01 
 552        583        577        558    2        547        551 +8.57141666666666691e-01  # rad = +1.02856999999999976e-01 , len = +5.14392845984468772e-01 
 553        584        585        569    2 2147483645 2147483645 +9.79886681198491427e-01  # rad = +8.32903679018717757e-02 , len = +6.64078308635358994e-01 
 554        581        586        555    2 2147483645 2147483645 +8.88293104422892221e-01  # rad = +1.10000000000000014e-01 , len = +9.89949493661170521e-02 
 555        587        581        834    2        550        554 +7.73149275443755557e-01  # rad = +1.23832999999999999e-01 , len = +4.02119385257663331e-01 
 556        588        589        557    2 2147483645 2147483645 +7.36220472440944906e-01  # rad = +9.34999999999999998e-02 , len = +1.30395552071380205e+00 
 557        580        588        549    2        556        558 +1.13392857142857140e+00  # rad = +1.27000000000000030e-01 , len = +1.71464281994821721e-01 
 558        588        583        557    2        552        559 +9.44881889763779514e-01  # rad = +1.19999999999999996e-01 , len = +7.00000000000002842e-02 
 559        583        590        558    2 2147483645 2147483645 +6.17500000000000049e-01  # rad = +7.41000000000000131e-02 , len = +6.02162768692983796e-01 
 560        573        591        544    2 2147483645 2147483645 +4.46346543778801841e-01  # rad = +7.26429000000000241e-02 , len = +8.99166280506555782e-01 
 561        573        592        544    2        562        563 +6.75883256528417853e-01  # rad = +1.10000000000000014e-01 , len = +2.10000000000000853e-01 
 562        592        593        561    2 2147483645 2147483645 +6.27272727272727204e-01  # rad = +6.90000000000000058e-02 , len = +1.08669222873820193e+00 
 563        592        594        561    2        564        565 +1.02727272727272712e+00  # rad = +1.12999999999999989e-01 , len = +1.21243556529819857e-01 
 564        594        595        563    2        567        762 +1.38938053097345149e+00  # rad = +1.56999999999999973e-01 , len = +2.21359436211785221e-01 
 565        594        596        563    2        580        581 +1.19634513274336296e+00  # rad = +1.35187000000000002e-01 , len = +1.25805405289280103e+00 
 566        597        598        567    2 2147483645 2147483645 +5.35487069268804405e-01  # rad = +8.37142999999999915e-02 , len = +1.01439637223326184e+00 
 567        595        597        564    2        566        568 +9.95751592356687976e-01  # rad = +1.56333000000000055e-01 , len = +2.10000000000000853e-01 
 568        597        599        567    2        569        570 +8.48618014110904206e-01  # rad = +1.32667000000000007e-01 , len = +1.71464281994821721e-01 
 569        599        584        568    2        553        650 +6.40701907784151259e-01  # rad = +8.49999999999999784e-02 , len = +1.59009433682407719e+00 
 570        599        600        568    2        571        572 +1.23240896379657339e+00  # rad = +1.63500000000000006e-01 , len = +4.48218696620300672e-01 
 571        600        601        570    2 2147483645 2147483645 +6.26146788990825653e-01  # rad = +1.02374999999999980e-01 , len = +6.96491205974632988e-01 
 572        600        602        570    2        576        588 +1.04587155963302747e+00  # rad = +1.71000000000000041e-01 , len = +1.21243556529818830e-01 
 573        558        603        529    2 2147483645 2147483645 +5.99906862745098080e-01  # rad = +7.34286000000000244e-02 , len = +4.42718872423573495e-01 
 574        558        604        529    2        578        579 +8.83986928104575242e-01  # rad = +1.08200000000000005e-01 , len = +3.56931365951494994e-01 
 575        605        606        576    2 2147483645 2147483645 +1.06918605781380616e+00  # rad = +1.10000000000000014e-01 , len = +9.89949493661157892e-02 
 576        602        605        572    2        575        577 +6.01649122807017545e-01  # rad = +1.02881999999999987e-01 , len = +1.40524019299193403e+00 
 577        605        607        576    2        763        764 +8.96658307575669111e-01  # rad = +9.22499999999999848e-02 , len = +2.61916017074176999e-01 
 578        604        608        574    2 2147483645 2147483645 +6.85304990757855781e-01  # rad = +7.41499999999999798e-02 , len = +1.46499146755194576e+00 
 579        604        609        574    2        582        583 +1.25462107208872453e+00  # rad = +1.35749999999999982e-01 , len = +2.32163735324876774e-01 
 580        596        610        565    2 2147483645 2147483645 +5.96396103175601211e-01  # rad = +8.06250000000000300e-02 , len = +5.09607692249636646e-01 
 581        596        611        565    2        584        585 +6.82388099447432062e-01  # rad = +9.22499999999999987e-02 , len = +2.52388589282478815e-01 
 582        609        612        579    2        594        767 +1.05217679558011068e+00  # rad = +1.42833000000000016e-01 , len = +4.02119385257662831e-01 
 583        609        613        579    2        765        766 +5.96685082872928207e-01  # rad = +8.10000000000000164e-02 , len = +8.01186619958171642e-01 
 584        611        614        581    2 2147483645 2147483645 +9.15989159891598903e-01  # rad = +8.44999999999999640e-02 , len = +8.16333265278341491e-01 
 585        611        615        581    2        589        590 +1.00000000000000000e+00  # rad = +9.22499999999999987e-02 , len = +2.61916017074176999e-01 
 586        616        617        588    2 2147483645 2147483645 +6.88260792951541855e-01  # rad = +7.81176000000000093e-02 , len = +1.23048770818728648e+00 
 587        616        618        588    2 2147483645 2147483645 +6.76211453744493318e-01  # rad = +7.67499999999999571e-02 , len = +9.36536171218177560e-01 
 588        602        616        572    2        586        587 +6.63742690058479523e-01  # rad = +1.13499999999999976e-01 , len = +9.36536171218176117e-01 
 589        615        619        585    2 2147483645 2147483645 +7.47967479674796709e-01  # rad = +6.89999999999999641e-02 , len = +1.24040316026685349e+00 
 590        615        620        585    2        591        592 +8.31978319783197806e-01  # rad = +7.67499999999999571e-02 , len = +2.88617393793236532e-01 
 591        620        621        590    2 2147483645 2147483645 +1.10097719869706845e+00  # rad = +8.44999999999999640e-02 , len = +2.32163735324878134e-01 
 592        620        622        590    2 2147483645 2147483645 +8.99022801302931551e-01  # rad = +6.89999999999999641e-02 , len = +5.98080262172226429e-01 
 593        623        624        594    2 2147483645 2147483645 +5.35017730496453958e-01  # rad = +7.54375000000000046e-02 , len = +1.26968500030519382e+00 
 594        612        623        582    2        593        595 +9.87166831194471794e-01  # rad = +1.41000000000000042e-01 , len = +9.89949493661170521e-02 
 595        623        625        594    2        596        597 +9.94092198581560282e-01  # rad = +1.40166999999999958e-01 , len = +4.31508980207828630e-01 
 596        625        626        595    2 2147483645 2147483645 +7.23629670321830343e-01  # rad = +1.01429000000000019e-01 , len = +5.85662018573853471e-01 
 597        625        627        595    2        655        656 +9.68687351516405393e-01  # rad = +1.35778000000000038e-01 , len = +7.03491293478461621e-01 
 598        628        629        600    2 2147483645 2147483645 +8.16931216931216952e-01  # rad = +7.72000000000000186e-02 , len = +7.60394634384016666e-01 
 599        628        630        600    2 2147483645 2147483645 +8.20105820105820227e-01  # rad = +7.75000000000000411e-02 , len = +5.68682688324518404e-01 
 600         81        628         76    2        598        599 +1.04304635761589415e+00  # rad = +9.44999999999999868e-02 , len = +9.89949493661145541e-02 
 601        631        632        820    2 2147483645 2147483645 +7.61589403973509937e-01  # rad = +6.90000000000000058e-02 , len = +5.81463670404266164e-01 
 602        631        633        820    2 2147483645 2147483645 +7.61589403973509937e-01  # rad = +6.90000000000000058e-02 , len = +1.14166545012100573e+00 
 603        170        634        604    2 2147483645 2147483645 +2.59736760496789565e-01  # rad = +2.04363999999999990e-01 , len = +8.65852181379707320e-01 
 604        175        170        167    2        163        603 +6.81665150530647579e-01  # rad = +7.86812000000000067e-01 , len = +1.49806541913228886e+00 
 605        113        635        103    2 2147483645 2147483645 +1.00600733374752660e+00  # rad = +8.75999999999999973e-02 , len = +3.05122926047851684e-01 
 606        636        637        821    2 2147483645 2147483645 +7.92403036855928389e-01  # rad = +6.89999999999999780e-02 , len = +4.42718872423572107e-01 
 607        636        638        821    2 2147483645 2147483645 +9.11071707881194626e-01  # rad = +7.93333000000000232e-02 , len = +1.56524758424987503e-01 
 608        639        640        822    2 2147483645 2147483645 +5.72922698100212680e-01  # rad = +9.39999999999999725e-02 , len = +5.14392845984468217e-01 
 609        639        161        822    2        154        829 +9.20333270352469479e-01  # rad = +1.50999999999999968e-01 , len = +6.02162768692981798e-01 
 610         84        139         78    2        131        822 +8.84265272575385897e-01  # rad = +1.64070999999999939e-01 , len = +1.02401171868294671e+00 
 611        168        641        823    2 2147483645 2147483645 +4.02061855670103108e-01  # rad = +1.56000000000000000e-01 , len = +1.03590540108641016e+00 
 612        180        642        172    2 2147483645 2147483645 +6.67744089497062765e-01  # rad = +6.89999999999999919e-02 , len = +2.42487113059641740e-01 
 613        180        643        172    2 2147483645 2147483645 +8.67745057242120033e-01  # rad = +8.96667000000000020e-02 , len = +1.71464281994820250e-01 
 614        189        201        180    2        191        824 +9.89658246656760721e-01  # rad = +1.16556999999999999e+00 , len = +5.51180551180827871e-01 
 615        260        644        246    2 2147483645 2147483645 +6.18563915857605173e-01  # rad = +7.64544999999999947e-02 , len = +8.79886356298360983e-01 
 616        260        645        246    2 2147483645 2147483645 +6.13538025889967642e-01  # rad = +7.58333000000000201e-02 , len = +9.52102935611479961e-01 
 617        262        646        249    2 2147483645 2147483645 +9.49222358722358828e-01  # rad = +7.72666999999999937e-02 , len = +1.17549989366226626e+00 
 618        262        647        249    2 2147483645 2147483645 +8.47665847665847627e-01  # rad = +6.89999999999999919e-02 , len = +2.42487113059641740e-01 
 619        294        648        620    2 2147483645 2147483645 +5.55294825918435042e-01  # rad = +8.20908999999999806e-02 , len = +9.52102935611481072e-01 
 620        259        294        245    2        279        619 +1.03117240032365154e+00  # rad = +1.47832999999999937e-01 , len = +4.08166632639170857e-01 
 621        246        649        233    2 2147483645 2147483645 +8.41528684390576487e-01  # rad = +7.41666999999999743e-02 , len = +7.82623792124923723e-01 
 622        246        650        233    2 2147483645 2147483645 +7.82904985970115597e-01  # rad = +6.89999999999999780e-02 , len = +6.64078308635360104e-01 
 623        651        652        825    2 2147483645 2147483645 +8.12732039876565171e-01  # rad = +7.28750000000000231e-02 , len = +5.64358042380897484e-01 
 624        651        653        825    2 2147483645 2147483645 +8.84757663658861104e-01  # rad = +7.93333000000000094e-02 , len = +1.97989898732234104e-01 
 625        309        654        293    2 2147483645 2147483645 +6.48715110474454182e-01  # rad = +8.96667000000000020e-02 , len = +4.69574275274954267e-01 
 626        309        655        293    2 2147483645 2147483645 +5.63275744816310042e-01  # rad = +7.78571000000000124e-02 , len = +5.64358042380896152e-01 
 627        345        656        328    2 2147483645 2147483645 +7.01015761679024130e-01  # rad = +6.90000000000000335e-02 , len = +3.56931365951496382e-01 
 628        345        657        328    2 2147483645 2147483645 +7.53507618720575034e-01  # rad = +7.41667000000000021e-02 , len = +4.48218696620300394e-01 
 629        378        658        359    2 2147483645 2147483645 +7.33333333333333282e-01  # rad = +7.92000000000000065e-02 , len = +3.42928563989643442e-01 
 630        378        659        359    2        710        711 +1.04937962962962961e+00  # rad = +1.13333000000000031e-01 , len = +1.97989898732232855e-01 
 631        404        660        387    2 2147483645 2147483645 +1.02690990050519115e+00  # rad = +8.44999999999999779e-02 , len = +4.90000000000000491e-01 
 632        404        661        387    2 2147483645 2147483645 +8.80400847291813782e-01  # rad = +7.24444000000000060e-02 , len = +7.13862731902992431e-01 
 633        421        662        401    2 2147483645 2147483645 +8.69748264600111121e-01  # rad = +6.90000000000000197e-02 , len = +7.57165767847440163e-01 
 634        421        663        401    2 2147483645 2147483645 +9.67437381276210595e-01  # rad = +7.67499999999999849e-02 , len = +2.21359436211787469e-01 
 635        419        456        399    2        434        471 +8.32323232323232243e-01  # rad = +1.64799999999999919e-01 , len = +3.95979797464466932e-01 
 636        419        664        399    2        728        729 +7.52525252525252486e-01  # rad = +1.48999999999999994e-01 , len = +2.88617393793235255e-01 
 637        665        666        827    2 2147483645 2147483645 +8.89940828402366879e-01  # rad = +7.52000000000000168e-02 , len = +3.20780298646910100e-01 
 638        665        482        827    2        460        639 +1.11242603550295849e+00  # rad = +9.40000000000000280e-02 , len = +6.10245852095695152e-01 
 639        482        667        638    2 2147483645 2147483645 +8.43971276595744668e-01  # rad = +7.93333000000000232e-02 , len = +2.09999999999998493e-01 
 640        472        668        450    2 2147483645 2147483645 +8.08091286307053847e-01  # rad = +9.73749999999999616e-02 , len = +6.64078308635360992e-01 
 641        435        669        412    2 2147483645 2147483645 +6.24641072454078627e-01  # rad = +7.28749999999999676e-02 , len = +5.37680202350803604e-01 
 642        567        670        538    2 2147483645 2147483645 +5.47961269786304550e-01  # rad = +8.22857000000000172e-02 , len = +4.74763098818768881e-01 
 643        567        671        538    2        753        754 +5.83350536402804876e-01  # rad = +8.76000000000000251e-02 , len = +3.42928563989646329e-01 
 644        672        673        646    2 2147483645 2147483645 +7.09359482758620707e-01  # rad = +8.22857000000000172e-02 , len = +5.51180551180827871e-01 
 645        672        674        646    2        649        757 +9.77008620689655216e-01  # rad = +1.13333000000000031e-01 , len = +1.71464281994821721e-01 
 646        559        672        530    2        644        645 +9.10518053375196201e-01  # rad = +1.16000000000000048e-01 , len = +3.76961536499415495e-01 
 647        675        676        649    2 2147483645 2147483645 +1.05313185245040986e+00  # rad = +8.96667000000000436e-02 , len = +7.47395477642192052e-01 
 648        675        677        649    2 2147483645 2147483645 +9.56039787228294968e-01  # rad = +8.14000000000000279e-02 , len = +3.28329103187640858e-01 
 649        674        675        645    2        647        648 +7.51263091950270523e-01  # rad = +8.51429000000000491e-02 , len = +5.85662018573852250e-01 
 650        584        678        569    2 2147483645 2147483645 +9.33332941176470587e-01  # rad = +7.93332999999999677e-02 , len = +5.51180551180826761e-01 
 651        679        680        654    2 2147483645 2147483645 +9.73795266272189375e-01  # rad = +8.22857000000000172e-02 , len = +4.25793377120874506e-01 
 652        681        682        828    2 2147483645 2147483645 +8.68977514792899419e-01  # rad = +7.34286000000000105e-02 , len = +5.46717477313466205e-01 
 653        681        683        828    2 2147483645 2147483645 +9.63313609467455589e-01  # rad = +8.13999999999999585e-02 , len = +3.20780298646906048e-01 
 654        565        679        536    2        651        828 +9.25182819409788082e-01  # rad = +8.44999999999999779e-02 , len = +7.24085630295202898e-01 
 655        627        684        597    2 2147483645 2147483645 +6.02699259084682359e-01  # rad = +8.18333000000000532e-02 , len = +8.65852181379708874e-01 
 656        627        685        597    2        657        658 +9.61127723195215666e-01  # rad = +1.30500000000000033e-01 , len = +2.96984848098349907e-01 
 657        685        686        656    2 2147483645 2147483645 +5.74712643678160995e-01  # rad = +7.49999999999999972e-02 , len = +8.65852181379708763e-01 
 658        685        687        656    2        768        769 +8.17371647509578581e-01  # rad = +1.06667000000000012e-01 , len = +4.53651848888548759e-01 
 659         23        688         31    2 2147483645 2147483645 +6.81465038845726956e-01  # rad = +7.67499999999999849e-02 , len = +5.33104117410475808e-01 
 660         17        689         14    2 2147483645 2147483645 +9.62595583596214555e-01  # rad = +7.62857000000000257e-02 , len = +5.64358042380900815e-01 
 661         41        690         49    2 2147483645 2147483645 +4.44183219168444332e-01  # rad = +7.89166999999999647e-02 , len = +8.57321409974111215e-01 
 662         61        691         63    2 2147483645 2147483645 +7.20454545454545348e-01  # rad = +7.92499999999999871e-02 , len = +5.37680202350805270e-01 
 663         70        692         67    2 2147483645 2147483645 +7.43042541698066716e-01  # rad = +1.11417000000000016e-01 , len = +9.92421281513050868e-01 
 664         70        693         67    2 2147483645 2147483645 +5.92542698420108427e-01  # rad = +8.88499999999999845e-02 , len = +1.56211395230949757e+00 
 665        102        694         94    2 2147483645 2147483645 +6.79814084507042282e-01  # rad = +1.20667000000000010e-01 , len = +4.02119385257662998e-01 
 666        120        695        112    2 2147483645 2147483645 +7.06142914171656755e-01  # rad = +8.84443999999999925e-02 , len = +5.77234787586470510e-01 
 667        120        696        112    2        668        669 +7.37952894211576949e-01  # rad = +9.24286000000000413e-02 , len = +5.85662018573854026e-01 
 668        696        697        667    2 2147483645 2147483645 +8.13600984976511565e-01  # rad = +7.51999999999999891e-02 , len = +7.03491293478464508e-01 
 669        696        698        667    2 2147483645 2147483645 +8.21054305701914733e-01  # rad = +7.58889000000000091e-02 , len = +5.33104117410472478e-01 
 670        127        699        121    2 2147483645 2147483645 +8.01970443349753759e-01  # rad = +8.13999999999999863e-02 , len = +3.42928563989643442e-01 
 671        127        700        121    2 2147483645 2147483645 +6.79802955665024689e-01  # rad = +6.90000000000000058e-02 , len = +1.40000000000000568e-01 
 672        150        701        151    2 2147483645 2147483645 +5.89853514124924927e-01  # rad = +8.44800000000000134e-02 , len = +1.52882307674890883e+00 
 673        702        703        829    2 2147483645 2147483645 +5.67329139072847655e-01  # rad = +8.56666999999999984e-02 , len = +6.92964645562814674e-01 
 674        702        704        829    2 2147483645 2147483645 +6.90947019867549694e-01  # rad = +1.04332999999999981e-01 , len = +4.94974746830583290e-01 
 675        160        705        153    2 2147483645 2147483645 +7.37234939759036090e-01  # rad = +7.34286000000000105e-02 , len = +4.64327470649754659e-01 
 676        160        706        153    2 2147483645 2147483645 +7.18707831325301250e-01  # rad = +7.15833000000000025e-02 , len = +1.61759080116078735e+00 
 677          2        707          2    2 2147483645 2147483645 +9.49797032503706173e-01  # rad = +6.90000000000000335e-02 , len = +5.64358042380897040e-01 
 678        179        708        679    2 2147483645 2147483645 +5.74005517241379382e-01  # rad = +8.32308000000000076e-02 , len = +9.36536171218175117e-01 
 679        190        179        181    2        171        678 +8.72180451127819500e-01  # rad = +1.44999999999999990e-01 , len = +2.61916017074176999e-01 
 680        191        709        182    2 2147483645 2147483645 +4.89563809562197305e-01  # rad = +7.28750000000000092e-02 , len = +5.51180551180826095e-01 
 681        218        710        206    2 2147483645 2147483645 +8.99022801302931551e-01  # rad = +6.89999999999999919e-02 , len = +1.15658981493008128e+00 
 682        218        711        206    2 2147483645 2147483645 +9.66341368078175944e-01  # rad = +7.41666999999999882e-02 , len = +8.88200427831465245e-01 
 683        204        712        193    2 2147483645 2147483645 +9.35923798467994228e-01  # rad = +7.93332999999999955e-02 , len = +9.74987179402890369e-01 
 684        249        713        235    2 2147483645 2147483645 +8.46344295039295536e-01  # rad = +7.58888999999999952e-02 , len = +5.64358042380900704e-01 
 685        222        714        686    2 2147483645 2147483645 +6.84305390239755118e-01  # rad = +5.03050000000000108e-01 , len = +1.49806541913228730e+00 
 686        715        222        779    2        210        685 +1.11055466927715951e+00  # rad = +7.35125000000000139e-01 , len = +6.18223260642951744e-01 
 687        293        716        278    2 2147483645 2147483645 +7.41666999999999965e-01  # rad = +7.41666999999999743e-02 , len = +4.14125584816971204e-01 
 688        293        717        278    2 2147483645 2147483645 +7.36500000000000044e-01  # rad = +7.36500000000000349e-02 , len = +1.35011110653901190e+00 
 689        274        718        261    2 2147483645 2147483645 +8.09994908062234842e-01  # rad = +7.15832999999999886e-02 , len = +9.23363417079104409e-01 
 690        274        719        261    2 2147483645 2147483645 +7.80763790664780633e-01  # rad = +6.89999999999999919e-02 , len = +1.56524758424986699e-01 
 691        300        298        284    2        282        692 +7.82493693693693704e-01  # rad = +1.08571000000000001e-01 , len = +5.46717477313466871e-01 
 692        298        720        691    2        693        694 +9.91286807711083018e-01  # rad = +1.07624999999999985e-01 , len = +5.85662018573853471e-01 
 693        720        721        692    2 2147483645 2147483645 +7.27526132404181292e-01  # rad = +7.82999999999999946e-02 , len = +6.67757440991863738e-01 
 694        720        722        692    2        783        784 +8.33140069686411189e-01  # rad = +8.96667000000000158e-02 , len = +5.81463670404263944e-01 
 695        292        723        277    2        704        705 +7.91718703395456580e-01  # rad = +8.22857000000000033e-02 , len = +4.48218696620296786e-01 
 696        292        724        277    2        697        698 +7.98110321072229123e-01  # rad = +8.29499999999999960e-02 , len = +1.34829521989807355e+00 
 697        724        725        696    2 2147483645 2147483645 +8.31826401446654540e-01  # rad = +6.90000000000000058e-02 , len = +1.71464281994823886e-01 
 698        724        726        696    2 2147483645 2147483645 +8.31826401446654540e-01  # rad = +6.90000000000000058e-02 , len = +2.09999999999998493e-01 
 699        320        727        303    2 2147483645 2147483645 +5.99971061093247604e-01  # rad = +7.46363999999999916e-02 , len = +8.01186619958171420e-01 
 700        305        728        289    2 2147483645 2147483645 +7.08333035714285630e-01  # rad = +7.93333000000000232e-02 , len = +1.56524758424987503e-01 
 701        305        729        289    2 2147483645 2147483645 +7.54464285714285587e-01  # rad = +8.45000000000000057e-02 , len = +3.63730669589464373e-01 
 702        359        730        341    2 2147483645 2147483645 +7.76401523481500044e-01  # rad = +7.52000000000000030e-02 , len = +3.13049516849971843e-01 
 703        359        731        341    2 2147483645 2147483645 +8.72419265082270745e-01  # rad = +8.45000000000000057e-02 , len = +2.32163735324876774e-01 
 704        723        732        695    2 2147483645 2147483645 +9.13889047550181965e-01  # rad = +7.51999999999999891e-02 , len = +3.20780298646908546e-01 
 705        723        733        695    2 2147483645 2147483645 +8.80400847291813782e-01  # rad = +7.24443999999999783e-02 , len = +5.68682688324519736e-01 
 706        351        734        333    2 2147483645 2147483645 +8.77712426035502924e-01  # rad = +7.41666999999999882e-02 , len = +4.31508980207829240e-01 
 707        351        735        333    2 2147483645 2147483645 +9.38855621301775134e-01  # rad = +7.93333000000000094e-02 , len = +1.56524758424983534e-01 
 708        736        737        710    2 2147483645 2147483645 +7.16494845360824750e-01  # rad = +8.34000000000000297e-02 , len = +3.56931365951496382e-01 
 709        736        738        710    2        787        788 +9.03135738831615242e-01  # rad = +1.05125000000000038e-01 , len = +5.77234787586474840e-01 
 710        659        736        630    2        708        709 +1.02706184429954206e+00  # rad = +1.16400000000000017e-01 , len = +3.13049516849968679e-01 
 711        659        739        630    2 2147483645 2147483645 +6.69609910617384285e-01  # rad = +7.58889000000000230e-02 , len = +5.77234787586474840e-01 
 712        358        740        340    2 2147483645 2147483645 +4.44894152046783675e-01  # rad = +7.60768999999999890e-02 , len = +1.82939880835207735e+00 
 713        386        741        366    2 2147483645 2147483645 +8.63036179970624318e-01  # rad = +1.15166999999999978e-01 , len = +4.08166632639171800e-01 
 714        352        742        335    2 2147483645 2147483645 +5.85959452819574289e-01  # rad = +8.22856999999999755e-02 , len = +1.07079409785448298e+00 
 715        352        434        335    2        411        716 +6.92520775623268747e-01  # rad = +9.72499999999999892e-02 , len = +2.52388589282479314e-01 
 716        434        743        715    2 2147483645 2147483645 +7.77819023136246734e-01  # rad = +7.56428999999999852e-02 , len = +1.00468900660851324e+00 
 717        744        745        719    2 2147483645 2147483645 +8.78149100257069382e-01  # rad = +8.53999999999999621e-02 , len = +2.88617393793234422e-01 
 718        744        746        719    2 2147483645 2147483645 +9.41902313624678689e-01  # rad = +9.15999999999999592e-02 , len = +2.96984848098347853e-01 
 719        451        744        428    2        717        718 +7.40191041595311572e-01  # rad = +9.72499999999999754e-02 , len = +2.88617393793237420e-01 
 720        412        747        393    2 2147483645 2147483645 +7.52000000000000002e-01  # rad = +7.52000000000000168e-02 , len = +6.26099033699942020e-01 
 721        412        748        393    2 2147483645 2147483645 +7.10667000000000049e-01  # rad = +7.10666999999999965e-02 , len = +1.04062481231229653e+00 
 722        454        749        430    2 2147483645 2147483645 +6.12021600771456176e-01  # rad = +7.93333000000000232e-02 , len = +4.94974746830584011e-01 
 723        454        750        430    2 2147483645 2147483645 +6.91739247830279735e-01  # rad = +8.96667000000000297e-02 , len = +3.76961536499415162e-01 
 724        751        752        726    2 2147483645 2147483645 +9.43482654276506016e-01  # rad = +6.90000000000000335e-02 , len = +5.77234787586474396e-01 
 725        751        753        726    2 2147483645 2147483645 +1.19781276108147727e+00  # rad = +8.76000000000000251e-02 , len = +3.42928563989644886e-01 
 726        502        751        479    2        724        725 +6.10716492693110680e-01  # rad = +7.31333000000000261e-02 , len = +1.14808536267997141e+00 
 727        451        754        428    2 2147483645 2147483645 +5.51390189138790565e-01  # rad = +7.24443999999999783e-02 , len = +6.49153294684701954e-01 
 728        664        755        636    2 2147483645 2147483645 +5.27104026845637619e-01  # rad = +7.85384999999999972e-02 , len = +9.33916484488843235e-01 
 729        664        756        636    2        730        731 +4.92809395973154374e-01  # rad = +7.34285999999999828e-02 , len = +5.04777178564959073e-01 
 730        756        757        729    2 2147483645 2147483645 +1.09320755128110836e+00  # rad = +8.02726999999999746e-02 , len = +8.28251169633946627e-01 
 731        756        758        729    2 2147483645 2147483645 +9.39688350315816878e-01  # rad = +6.89999999999999919e-02 , len = +3.49999999999997535e-01 
 732        450        759        427    2 2147483645 2147483645 +7.11490250696378945e-01  # rad = +8.07142999999999611e-02 , len = +4.74763098818770435e-01 
 733        465        760        444    2 2147483645 2147483645 +7.47641509433962237e-01  # rad = +7.92499999999999594e-02 , len = +6.06217782649108750e-01 
 734        439        522        418    2        496        738 +1.14139742319127868e+00  # rad = +1.15166999999999978e-01 , len = +3.83405790253615875e-01 
 735        439        761        418    2        736        737 +9.26660059464816777e-01  # rad = +9.34999999999999581e-02 , len = +6.78675180038284753e-01 
 736        761        762        735    2 2147483645 2147483645 +8.85324064171122971e-01  # rad = +8.27777999999999847e-02 , len = +1.25415310070182517e+00 
 737        761        763        735    2 2147483645 2147483645 +9.36898395721925126e-01  # rad = +8.75999999999999834e-02 , len = +3.20780298646909712e-01 
 738        522        508        734    2        484        742 +6.66423541465871239e-01  # rad = +7.67499999999999571e-02 , len = +3.63730669589465705e-01 
 739        764        765        741    2 2147483645 2147483645 +9.11940723852949553e-01  # rad = +7.52000000000000030e-02 , len = +7.24085630295201899e-01 
 740        764        766        741    2 2147483645 2147483645 +8.78523917221976314e-01  # rad = +7.24444000000000060e-02 , len = +6.02162768692984240e-01 
 741        423        764        403    2        739        740 +7.48676720263657280e-01  # rad = +8.24614999999999793e-02 , len = +9.52102935611481738e-01 
 742        508        767        738    2 2147483645 2147483645 +9.78362214983713452e-01  # rad = +7.50892999999999977e-02 , len = +1.75559106855782421e+00 
 743        516        768        490    2 2147483645 2147483645 +8.86405586592178718e-01  # rad = +7.93333000000000094e-02 , len = +4.31508980207827797e-01 
 744        516        769        490    2        803        804 +8.69911731843575398e-01  # rad = +7.78571000000000124e-02 , len = +4.74763098818769935e-01 
 745        538        524        833    2        498        746 +6.33127161155213503e-01  # rad = +1.82000000000000078e-01 , len = +5.85662018573854137e-01 
 746        524        546        745    2        518        747 +7.14285714285714302e-01  # rad = +1.30000000000000060e-01 , len = +5.37680202350802938e-01 
 747        546        513        746    2        488        807 +8.60253846153846147e-01  # rad = +1.11833000000000043e-01 , len = +4.14125584816971815e-01 
 748        553        770        524    2 2147483645 2147483645 +5.87938221260750571e-01  # rad = +7.80000000000000415e-02 , len = +6.02162768692985462e-01 
 749        553        560        524    2        531        751 +1.04585164358883520e+00  # rad = +1.38750000000000040e-01 , len = +2.42487113059641740e-01 
 750        550        771        522    2 2147483645 2147483645 +3.67101006729386337e-01  # rad = +8.90832999999999903e-02 , len = +8.45813218151621027e-01 
 751        560        772        749    2 2147483645 2147483645 +5.25225225225225301e-01  # rad = +7.28750000000000231e-02 , len = +5.33104117410472478e-01 
 752        559        773        530    2 2147483645 2147483645 +6.54631083202511732e-01  # rad = +8.34000000000000297e-02 , len = +1.43286426433210989e+00 
 753        671        774        643    2 2147483645 2147483645 +8.76141552511415456e-01  # rad = +7.67499999999999849e-02 , len = +2.10000000000000853e-01 
 754        671        775        643    2 2147483645 2147483645 +7.87671232876712257e-01  # rad = +6.90000000000000197e-02 , len = +4.64327470649757934e-01 
 755        571        776        541    2 2147483645 2147483645 +8.77712426035502924e-01  # rad = +7.41666999999999743e-02 , len = +4.14125584816971815e-01 
 756        571        777        541    2 2147483645 2147483645 +9.49972781065088756e-01  # rad = +8.02726999999999885e-02 , len = +8.19328993750374601e-01 
 757        674        778        645    2 2147483645 2147483645 +7.05332956861637772e-01  # rad = +7.99374999999999669e-02 , len = +1.12654338576017587e+00 
 758        576        779        546    2 2147483645 2147483645 +6.32283464566929188e-01  # rad = +8.03000000000000519e-02 , len = +8.22313808712950234e-01 
 759        576        780        546    2 2147483645 2147483645 +6.86164566929133857e-01  # rad = +8.71429000000000092e-02 , len = +1.56368155325820890e+00 
 760        566        781        537    2 2147483645 2147483645 +4.23480083857442402e-01  # rad = +1.00999999999999979e-01 , len = +1.99592084011365478e+00 
 761        580        782        549    2 2147483645 2147483645 +7.68600892857142726e-01  # rad = +8.60833000000000154e-02 , len = +8.79886356298357208e-01 
 762        595        783        564    2 2147483645 2147483645 +6.82802547770700596e-01  # rad = +1.07199999999999962e-01 , len = +3.42928563989643442e-01 
 763        607        784        577    2 2147483645 2147483645 +7.47967479674796709e-01  # rad = +6.90000000000000058e-02 , len = +4.02119385257659945e-01 
 764        607        785        577    2 2147483645 2147483645 +9.49593495934959342e-01  # rad = +8.75999999999999834e-02 , len = +3.76961536499414496e-01 
 765        613        786        583    2 2147483645 2147483645 +1.04320987654320985e+00  # rad = +8.45000000000000057e-02 , len = +2.21359436211787469e-01 
 766        613        787        583    2 2147483645 2147483645 +9.79423456790123326e-01  # rad = +7.93333000000000094e-02 , len = +1.97989898732232855e-01 
 767        612        788        582    2 2147483645 2147483645 +5.28907885432638114e-01  # rad = +7.55455000000000154e-02 , len = +7.82623792124925610e-01 
 768        687        789        658    2 2147483645 2147483645 +6.46872978521942033e-01  # rad = +6.90000000000000058e-02 , len = +6.14247507117451019e-01 
 769        687        790        658    2 2147483645 2147483645 +6.46872978521942033e-01  # rad = +6.90000000000000058e-02 , len = +2.10000000000000270e-01 
 770         48        791         44    2 2147483645 2147483645 +8.85993198438363327e-01  # rad = +7.74544999999999956e-02 , len = +9.39148550549910643e-01 
 771        101        792         93    2 2147483645 2147483645 +8.20065123010130237e-01  # rad = +1.13333000000000003e-01 , len = +1.40000000000000568e-01 
 772        135        793        135    2 2147483645 2147483645 +5.52962821119346470e-01  # rad = +7.36364000000000185e-02 , len = +7.13862731902989323e-01 
 773        190        184        181    2        175        198 +9.20300751879699175e-01  # rad = +1.52999999999999997e-01 , len = +2.88617393793235255e-01 
 774        189        794        180    2 2147483645 2147483645 +3.87603481214179590e-01  # rad = +4.56500000000000072e-01 , len = +1.75139944044755169e+00 
 775        795        796        777    2 2147483645 2147483645 +3.51999512781588586e-01  # rad = +1.56052999999999970e-01 , len = +1.48327340702919686e+00 
 776        795        797        777    2 2147483645 2147483645 +2.81425023627837334e-01  # rad = +1.24765000000000015e-01 , len = +1.12436648829463004e+00 
 777        798        795        778    2        775        776 +3.83151408298547158e-01  # rad = +4.43332999999999922e-01 , len = +1.54951605348250498e+00 
 778        331        798        832    2        777        779 +9.38608801460150022e-01  # rad = +1.15707000000000026e+00 , len = +2.23671634321386392e+00 
 779        798        715        778    2        686        781 +5.72086390624594876e-01  # rad = +6.61944000000000310e-01 , len = +1.54951605348250387e+00 
 780        236        799        224    2 2147483645 2147483645 +2.62867050767863097e-01  # rad = +7.74706000000000145e-02 , len = +1.23842642090679056e+00 
 781        715        800        779    2 2147483645 2147483645 +9.81285425957482804e-01  # rad = +6.49556000000000022e-01 , len = +2.70837589710143467e+00 
 782        300        801        284    2 2147483645 2147483645 +6.09009009009009006e-01  # rad = +8.45000000000000195e-02 , len = +5.68682688324516072e-01 
 783        722        802        694    2 2147483645 2147483645 +8.84757663658861104e-01  # rad = +7.93333000000000510e-02 , len = +4.08166632639172688e-01 
 784        722        803        694    2 2147483645 2147483645 +7.69516442558943248e-01  # rad = +6.89999999999999919e-02 , len = +6.02162768692982353e-01 
 785        255        804        241    2 2147483645 2147483645 +1.72100101841150682e-01  # rad = +7.52000000000000030e-02 , len = +7.76337555448658456e-01 
 786        255        805        241    2 2147483645 2147483645 +1.57910997699991978e-01  # rad = +6.90000000000000197e-02 , len = +3.63730669589463651e-01 
 787        738        806        709    2 2147483645 2147483645 +7.54656837098692024e-01  # rad = +7.93333000000000232e-02 , len = +1.71464281994823164e-01 
 788        738        807        709    2 2147483645 2147483645 +7.30083234244946477e-01  # rad = +7.67500000000000265e-02 , len = +2.61916017074176999e-01 
 789        346        808        329    2 2147483645 2147483645 +7.92970401747065678e-01  # rad = +7.52000000000000168e-02 , len = +2.52388589282480258e-01 
 790        346        809        329    2 2147483645 2147483645 +8.58348280614509851e-01  # rad = +8.13999999999999863e-02 , len = +3.20780298646906992e-01 
 791        392        810        374    2 2147483645 2147483645 +9.56891953744718360e-01  # rad = +7.58889000000000091e-02 , len = +6.33876959669620210e-01 
 792        367        811        353    2 2147483645 2147483645 +1.00000000000000000e+00  # rad = +7.93333000000000094e-02 , len = +3.76961536499415162e-01 
 793        338        812        320    2 2147483645 2147483645 +7.02399652476107694e-01  # rad = +8.08462000000000208e-02 , len = +1.05000000000000071e+00 
 794        407        813        389    2 2147483645 2147483645 +7.28872982791203161e-01  # rad = +6.90000000000000197e-02 , len = +1.56524758424985921e-01 
 795        407        433        389    2        410        798 +7.28872982791203161e-01  # rad = +6.90000000000000197e-02 , len = +2.96984848098347853e-01 
 796        350        814        332    2 2147483645 2147483645 +8.42084243534054644e-01  # rad = +7.67499999999999710e-02 , len = +5.14392845984467550e-01 
 797        350        815        332    2 2147483645 2147483645 +8.42084243534054644e-01  # rad = +7.67499999999999710e-02 , len = +2.88617393793236143e-01 
 798        433        816        795    2 2147483645 2147483645 +1.00000000000000000e+00  # rad = +6.90000000000000197e-02 , len = +1.21243556529821897e-01 
 799        423        817        403    2 2147483645 2147483645 +8.93643717712428454e-01  # rad = +9.84285999999999911e-02 , len = +4.99899989997999061e-01 
 800        502        818        479    2 2147483645 2147483645 +6.19346137787056383e-01  # rad = +7.41667000000000298e-02 , len = +3.95979797464467598e-01 
 801        406        819        388    2 2147483645 2147483645 +7.49226153478612100e-01  # rad = +7.24444000000000199e-02 , len = +5.51180551180826095e-01 
 802        406        820        388    2 2147483645 2147483645 +8.20471743872056014e-01  # rad = +7.93333000000000232e-02 , len = +2.10000000000000853e-01 
 803        769        821        744    2 2147483645 2147483645 +8.86239019948084294e-01  # rad = +6.90000000000000197e-02 , len = +2.61916017074175556e-01 
 804        769        822        744    2 2147483645 2147483645 +1.00000000000000000e+00  # rad = +7.78571000000000124e-02 , len = +4.69574275274955877e-01 
 805        501        823        478    2 2147483645 2147483645 +8.59205725345027149e-01  # rad = +7.93333000000000094e-02 , len = +1.71464281994822443e-01 
 806        501        824        478    2 2147483645 2147483645 +9.71119845169619245e-01  # rad = +8.96667000000000297e-02 , len = +1.56524758424985921e-01 
 807        513        825        747    2 2147483645 2147483645 +6.78591292373449728e-01  # rad = +7.58889000000000091e-02 , len = +5.68682688324518182e-01 
 808        521        826        495    2 2147483645 2147483645 +7.61589403973509826e-01  # rad = +6.89999999999999919e-02 , len = +6.75055553269509612e-01 
 809        521        827        495    2 2147483645 2147483645 +8.98454746136865268e-01  # rad = +8.13999999999999863e-02 , len = +3.28329103187641413e-01 
 810        520        828        494    2 2147483645 2147483645 +8.61730905167138239e-01  # rad = +6.89999999999999919e-02 , len = +2.61916017074175556e-01 
 811        520        829        494    2 2147483645 2147483645 +8.61730905167138239e-01  # rad = +6.89999999999999919e-02 , len = +2.21359436211787469e-01 
 812        565        830        536    2 2147483645 2147483645 +8.12044456950531734e-01  # rad = +7.41666999999999882e-02 , len = +3.56931365951495161e-01 
 813        131        831        830    2 2147483645 2147483645 +8.15031257315772528e-01  # rad = +9.39999999999999725e-02 , len = +4.25793377120877115e-01 
 814        832        833        831    2 2147483645 2147483645 +5.36629139811947264e-01  # rad = +7.69332999999999961e-02 , len = +1.11341816044108000e+00 
 815        832        834        831    2 2147483645 2147483645 +6.01266705728076722e-01  # rad = +8.61999999999999711e-02 , len = +1.20635815577298744e+00 
 816        587        835        834    2 2147483645 2147483645 +5.48385747376176180e-01  # rad = +8.78333000000000308e-02 , len = +9.36536171218174784e-01 
 817         42         46         39    2         43         44 +1.00000000000000000e+00  # rad = +1.24428999999999998e-01 , len = +0                       
 818        238        240        229    2        227        228 +1.00000000000000000e+00  # rad = +1.95599999999999913e-01 , len = +0                       
 819        301        308        285    2        292        293 +1.00000000000000000e+00  # rad = +2.52999999999999947e-01 , len = +0                       
 820         81        631         76    2        601        602 +1.00000000000000000e+00  # rad = +9.05999999999999861e-02 , len = +0                       
 821        113        636        103    2        606        607 +1.00000000000000000e+00  # rad = +8.70769000000000404e-02 , len = +0                       
 822        139        639        610    2        608        609 +1.00000000000000000e+00  # rad = +1.64070999999999939e-01 , len = +0                       
 823        132        168        155    2        161        611 +1.00000000000000000e+00  # rad = +3.87999999999999956e-01 , len = +0                       
 824        201        205        614    2        195        259 +1.00000000000000000e+00  # rad = +1.16556999999999999e+00 , len = +0                       
 825        319        651        317    2        623        624 +1.00000000000000000e+00  # rad = +8.96667000000000158e-02 , len = +0                       
 826        332        408        314    2        390        432 +1.00000000000000000e+00  # rad = +3.65356999999999987e-01 , len = +0                       
 827        455        665        433    2        637        638 +1.00000000000000000e+00  # rad = +8.45000000000000057e-02 , len = +0                       
 828        679        681        654    2        652        653 +1.00000000000000000e+00  # rad = +8.44999999999999779e-02 , len = +0                       
 829        161        702        609    2        673        674 +1.00000000000000000e+00  # rad = +1.50999999999999968e-01 , len = +0                       
 830        107        131        111    2        124        813 +1.00000000000000000e+00  # rad = +1.15332999999999991e-01 , len = +0                       
 831        259        832        245    2        814        815 +1.00000000000000000e+00  # rad = +1.43364000000000019e-01 , len = +0                       
 832        254        331        240    2        313        778 +1.00000000000000000e+00  # rad = +1.23275000000000023e+00 , len = +0                       
 833        486        538        463    2        511        745 +1.00000000000000000e+00  # rad = +2.87462000000000051e-01 , len = +0                       
 834        570        587        542    2        555        816 +1.00000000000000000e+00  # rad = +1.60167000000000032e-01 , len = +0                       
