# Supplementary material for: Quantification of Hepatic Vascular and Parenchymal Regeneration in Mice
Source: PLoS One. 2016 Aug 5;11(8):e0160581. doi: 10.1371/journal.pone.0160581 (PMC4975469; doi:10.1371/journal.pone.0160581)
Supplement: S1 Dataset — Vascular trees are stored in text format, can thus be read using any text editor or imported in spreadsheets, and viewed interactively in 3D using the viewer tool from [35]. (ZIP) [file pone.0160581.s001.zip › regenerationQuantificationVascularTrees/HV-AfterSurgicalResection/HVM-015-HV2.tree]

# numNodes
 868
# id xCoord [mm]               yCoord [mm]               zCoord [mm]
   0 +2.07900000000000027e+01  +1.56099999999999994e+01  +2.02300000000000040e+01  
   1 +2.07900000000000027e+01  +1.56099999999999994e+01  +2.02300000000000040e+01  
   2 +1.57500000000000000e+01  +1.30900000000000016e+01  +2.10000000000000000e+01  
   3 +1.44900000000000020e+01  +1.33699999999999992e+01  +2.14200000000000017e+01  
   4 +1.61699999999999982e+01  +1.30900000000000016e+01  +2.03700000000000010e+01  
   5 +1.63800000000000026e+01  +1.30900000000000016e+01  +2.05800000000000018e+01  
   6 +1.63800000000000026e+01  +1.35099999999999998e+01  +2.10700000000000003e+01  
   7 +1.72900000000000027e+01  +1.25300000000000011e+01  +2.12800000000000011e+01  
   8 +1.63800000000000026e+01  +1.33000000000000007e+01  +1.97400000000000020e+01  
   9 +2.03000000000000007e+01  +1.59600000000000009e+01  +2.01600000000000001e+01  
  10 +1.94600000000000009e+01  +1.58200000000000003e+01  +1.91800000000000033e+01  
  11 +1.98100000000000023e+01  +1.71500000000000021e+01  +1.99500000000000028e+01  
  12 +2.13500000000000014e+01  +1.51900000000000013e+01  +2.00900000000000034e+01  
  13 +2.19100000000000001e+01  +1.40700000000000003e+01  +1.99500000000000028e+01  
  14 +2.07900000000000027e+01  +1.56099999999999994e+01  +2.02300000000000040e+01  
  15 +2.12800000000000011e+01  +1.54000000000000004e+01  +1.95300000000000011e+01  
  16 +1.53300000000000018e+01  +1.35800000000000018e+01  +2.00199999999999996e+01  
  17 +1.50500000000000007e+01  +1.37900000000000009e+01  +2.03000000000000007e+01  
  18 +1.57500000000000000e+01  +1.35800000000000018e+01  +1.98800000000000026e+01  
  19 +1.49100000000000001e+01  +1.35099999999999998e+01  +2.00199999999999996e+01  
  20 +1.47000000000000011e+01  +1.33000000000000007e+01  +2.03000000000000007e+01  
  21 +1.44900000000000020e+01  +1.35800000000000018e+01  +1.97400000000000020e+01  
  22 +1.58900000000000006e+01  +1.36500000000000004e+01  +2.00900000000000034e+01  
  23 +1.58200000000000003e+01  +1.36500000000000004e+01  +1.98100000000000023e+01  
  24 +2.42900000000000027e+01  +7.35000000000000053e+00  +1.98800000000000026e+01  
  25 +2.45000000000000000e+01  +7.49000000000000110e+00  +2.00900000000000034e+01  
  26 +2.43599999999999994e+01  +6.58000000000000007e+00  +2.02300000000000040e+01  
  27 +2.41500000000000021e+01  +8.25999999999999979e+00  +1.93200000000000003e+01  
  28 +1.51900000000000013e+01  +1.42800000000000011e+01  +1.92500000000000000e+01  
  29 +1.60300000000000011e+01  +1.35099999999999998e+01  +1.96000000000000014e+01  
  30 +1.45600000000000005e+01  +1.35800000000000018e+01  +1.92500000000000000e+01  
  31 +1.43500000000000014e+01  +1.36500000000000004e+01  +1.98100000000000023e+01  
  32 +1.54000000000000004e+01  +1.36500000000000004e+01  +1.89000000000000021e+01  
  33 +2.49900000000000020e+01  +7.28000000000000025e+00  +1.96000000000000014e+01  
  34 +2.50600000000000023e+01  +7.14000000000000057e+00  +1.95300000000000011e+01  
  35 +2.49900000000000020e+01  +7.20999999999999996e+00  +1.98800000000000026e+01  
  36 +2.49900000000000020e+01  +7.98000000000000043e+00  +1.93900000000000006e+01  
  37 +2.12800000000000011e+01  +1.55400000000000009e+01  +1.93900000000000006e+01  
  38 +2.12800000000000011e+01  +1.53300000000000018e+01  +1.94600000000000009e+01  
  39 +1.39300000000000015e+01  +1.40000000000000000e+01  +1.94600000000000009e+01  
  40 +1.37900000000000009e+01  +1.45600000000000005e+01  +1.89699999999999989e+01  
  41 +1.33699999999999992e+01  +1.41400000000000006e+01  +1.96700000000000017e+01  
  42 +2.49200000000000017e+01  +8.12000000000000099e+00  +1.97400000000000020e+01  
  43 +2.48500000000000014e+01  +8.47000000000000064e+00  +1.89699999999999989e+01  
  44 +1.68700000000000010e+01  +1.31600000000000001e+01  +1.93200000000000003e+01  
  45 +1.71500000000000021e+01  +1.35099999999999998e+01  +1.99500000000000028e+01  
  46 +1.65899999999999999e+01  +1.32300000000000022e+01  +1.94600000000000009e+01  
  47 +1.71500000000000021e+01  +1.28800000000000026e+01  +1.89699999999999989e+01  
  48 +2.42199999999999989e+01  +8.19000000000000128e+00  +1.96700000000000017e+01  
  49 +2.38000000000000007e+01  +8.67999999999999972e+00  +1.90400000000000027e+01  
  50 +2.21900000000000013e+01  +1.47699999999999996e+01  +1.92500000000000000e+01  
  51 +2.21900000000000013e+01  +1.52599999999999998e+01  +1.87600000000000016e+01  
  52 +2.25400000000000027e+01  +1.44900000000000020e+01  +1.84800000000000004e+01  
  53 +1.45600000000000005e+01  +1.47699999999999996e+01  +1.82699999999999996e+01  
  54 +1.44900000000000020e+01  +1.44199999999999999e+01  +1.93900000000000006e+01  
  55 +1.72199999999999989e+01  +1.33000000000000007e+01  +1.86200000000000010e+01  
  56 +1.73599999999999994e+01  +1.25300000000000011e+01  +1.86900000000000013e+01  
  57 +2.54100000000000001e+01  +8.67999999999999972e+00  +1.91800000000000033e+01  
  58 +2.47100000000000009e+01  +8.95999999999999908e+00  +1.86900000000000013e+01  
  59 +2.36600000000000001e+01  +5.87999999999999989e+00  +1.89699999999999989e+01  
  60 +2.38700000000000010e+01  +5.74000000000000021e+00  +1.90400000000000027e+01  
  61 +2.33800000000000026e+01  +5.74000000000000021e+00  +1.83399999999999999e+01  
  62 +2.38700000000000010e+01  +6.44000000000000128e+00  +1.91099999999999994e+01  
  63 +1.69400000000000013e+01  +1.36500000000000004e+01  +1.88300000000000018e+01  
  64 +1.63800000000000026e+01  +1.41400000000000006e+01  +1.86900000000000013e+01  
  65 +1.71500000000000021e+01  +1.40000000000000000e+01  +1.91099999999999994e+01  
  66 +1.71500000000000021e+01  +1.33699999999999992e+01  +1.86200000000000010e+01  
  67 +2.38000000000000007e+01  +6.72000000000000064e+00  +1.87600000000000016e+01  
  68 +2.37300000000000040e+01  +6.08999999999999986e+00  +1.87600000000000016e+01  
  69 +2.33800000000000026e+01  +7.28000000000000025e+00  +1.81999999999999993e+01  
  70 +1.82699999999999996e+01  +1.27400000000000020e+01  +1.86900000000000013e+01  
  71 +1.86900000000000013e+01  +1.39300000000000015e+01  +1.79199999999999982e+01  
  72 +1.79900000000000020e+01  +1.33699999999999992e+01  +1.88300000000000018e+01  
  73 +1.79900000000000020e+01  +1.16900000000000013e+01  +1.84800000000000004e+01  
  74 +1.59600000000000009e+01  +1.32300000000000022e+01  +1.83399999999999999e+01  
  75 +2.52000000000000028e+01  +9.38000000000000078e+00  +1.87600000000000016e+01  
  76 +2.40800000000000018e+01  +9.59000000000000163e+00  +1.82699999999999996e+01  
  77 +1.56800000000000015e+01  +7.07000000000000028e+00  +1.86900000000000013e+01  
  78 +1.58900000000000006e+01  +6.92999999999999972e+00  +1.85500000000000007e+01  
  79 +1.53300000000000018e+01  +6.58000000000000007e+00  +1.89000000000000021e+01  
  80 +1.56800000000000015e+01  +7.14000000000000057e+00  +1.84800000000000004e+01  
  81 +1.70800000000000018e+01  +1.35099999999999998e+01  +1.84800000000000004e+01  
  82 +1.75000000000000000e+01  +1.32300000000000022e+01  +1.82699999999999996e+01  
  83 +2.48500000000000014e+01  +8.33000000000000007e+00  +1.79199999999999982e+01  
  84 +2.54800000000000040e+01  +7.91000000000000014e+00  +1.89000000000000021e+01  
  85 +2.33800000000000026e+01  +1.35099999999999998e+01  +1.74300000000000033e+01  
  86 +2.30300000000000011e+01  +1.52599999999999998e+01  +1.81300000000000026e+01  
  87 +2.19100000000000001e+01  +1.38599999999999994e+01  +1.98800000000000026e+01  
  88 +2.14200000000000017e+01  +1.20400000000000009e+01  +1.84800000000000004e+01  
  89 +2.12800000000000011e+01  +1.18300000000000001e+01  +1.82699999999999996e+01  
  90 +2.20500000000000007e+01  +1.19700000000000006e+01  +1.79900000000000020e+01  
  91 +1.82699999999999996e+01  +1.10600000000000005e+01  +1.81999999999999993e+01  
  92 +1.59600000000000009e+01  +9.52000000000000135e+00  +1.84100000000000001e+01  
  93 +1.59600000000000009e+01  +9.52000000000000135e+00  +1.84800000000000004e+01  
  94 +1.64499999999999993e+01  +9.09999999999999964e+00  +1.84100000000000001e+01  
  95 +1.56800000000000015e+01  +1.01500000000000004e+01  +1.79199999999999982e+01  
  96 +2.46400000000000006e+01  +1.02200000000000006e+01  +1.83399999999999999e+01  
  97 +2.48500000000000014e+01  +1.05000000000000000e+01  +1.85500000000000007e+01  
  98 +2.48500000000000014e+01  +1.03599999999999994e+01  +1.81300000000000026e+01  
  99 +2.45000000000000000e+01  +1.01500000000000004e+01  +1.83399999999999999e+01  
 100 +2.38700000000000010e+01  +8.95999999999999908e+00  +1.89000000000000021e+01  
 101 +2.40100000000000016e+01  +9.80000000000000071e+00  +1.81999999999999993e+01  
 102 +2.20500000000000007e+01  +8.05000000000000071e+00  +1.82699999999999996e+01  
 103 +2.24000000000000021e+01  +8.33000000000000007e+00  +1.82699999999999996e+01  
 104 +2.22600000000000016e+01  +7.28000000000000025e+00  +1.93200000000000003e+01  
 105 +2.19100000000000001e+01  +7.98000000000000043e+00  +1.81999999999999993e+01  
 106 +1.56800000000000015e+01  +7.62999999999999989e+00  +1.82699999999999996e+01  
 107 +1.65899999999999999e+01  +7.55999999999999961e+00  +1.82699999999999996e+01  
 108 +1.53300000000000018e+01  +8.19000000000000128e+00  +1.79900000000000020e+01  
 109 +2.31700000000000017e+01  +7.07000000000000028e+00  +1.82699999999999996e+01  
 110 +2.31000000000000014e+01  +7.07000000000000028e+00  +1.81999999999999993e+01  
 111 +2.27500000000000000e+01  +6.50999999999999979e+00  +1.89699999999999989e+01  
 112 +1.75000000000000000e+01  +1.40000000000000000e+01  +1.81999999999999993e+01  
 113 +1.78500000000000014e+01  +1.42100000000000009e+01  +1.82699999999999996e+01  
 114 +1.75000000000000000e+01  +1.41400000000000006e+01  +1.79900000000000020e+01  
 115 +2.35900000000000034e+01  +1.03599999999999994e+01  +1.75700000000000003e+01  
 116 +2.33100000000000023e+01  +7.70000000000000018e+00  +1.77100000000000009e+01  
 117 +1.81300000000000026e+01  +1.11300000000000008e+01  +1.80599999999999987e+01  
 118 +1.85500000000000007e+01  +1.23200000000000003e+01  +1.75000000000000000e+01  
 119 +1.75000000000000000e+01  +1.10600000000000005e+01  +1.75700000000000003e+01  
 120 +2.32400000000000020e+01  +1.10600000000000005e+01  +1.80599999999999987e+01  
 121 +2.35900000000000034e+01  +1.12700000000000014e+01  +1.84100000000000001e+01  
 122 +2.31700000000000017e+01  +1.04299999999999997e+01  +1.90400000000000027e+01  
 123 +2.29600000000000009e+01  +1.12000000000000011e+01  +1.77800000000000011e+01  
 124 +1.52599999999999998e+01  +8.33000000000000007e+00  +1.80599999999999987e+01  
 125 +1.45600000000000005e+01  +7.42000000000000082e+00  +1.81999999999999993e+01  
 126 +1.51900000000000013e+01  +8.60999999999999943e+00  +1.78500000000000014e+01  
 127 +2.48500000000000014e+01  +7.28000000000000025e+00  +1.80599999999999987e+01  
 128 +2.47100000000000009e+01  +7.20999999999999996e+00  +1.79900000000000020e+01  
 129 +2.49900000000000020e+01  +6.65000000000000036e+00  +1.83399999999999999e+01  
 130 +2.49200000000000017e+01  +7.49000000000000110e+00  +1.79900000000000020e+01  
 131 +2.27500000000000000e+01  +1.23200000000000003e+01  +1.68000000000000007e+01  
 132 +2.49900000000000020e+01  +7.62999999999999989e+00  +1.79199999999999982e+01  
 133 +2.49200000000000017e+01  +7.77000000000000046e+00  +1.79900000000000020e+01  
 134 +2.49900000000000020e+01  +7.62999999999999989e+00  +1.79199999999999982e+01  
 135 +2.50600000000000023e+01  +7.07000000000000028e+00  +1.78500000000000014e+01  
 136 +2.47100000000000009e+01  +8.54000000000000092e+00  +1.79199999999999982e+01  
 137 +2.49200000000000017e+01  +8.12000000000000099e+00  +1.79199999999999982e+01  
 138 +2.49200000000000017e+01  +8.05000000000000071e+00  +1.79900000000000020e+01  
 139 +1.49100000000000001e+01  +7.77000000000000046e+00  +1.77100000000000009e+01  
 140 +1.51199999999999992e+01  +8.82000000000000028e+00  +1.78500000000000014e+01  
 141 +2.54800000000000040e+01  +6.72000000000000064e+00  +1.77800000000000011e+01  
 142 +2.49900000000000020e+01  +6.85999999999999943e+00  +1.79199999999999982e+01  
 143 +1.48400000000000016e+01  +8.82000000000000028e+00  +1.77800000000000011e+01  
 144 +1.44199999999999999e+01  +9.16999999999999993e+00  +1.77800000000000011e+01  
 145 +1.51199999999999992e+01  +8.82000000000000028e+00  +1.78500000000000014e+01  
 146 +1.46300000000000026e+01  +8.67999999999999972e+00  +1.76400000000000006e+01  
 147 +2.10700000000000003e+01  +1.11300000000000008e+01  +1.77100000000000009e+01  
 148 +2.22600000000000016e+01  +9.73000000000000043e+00  +1.87600000000000016e+01  
 149 +2.09300000000000033e+01  +1.07100000000000009e+01  +1.74300000000000033e+01  
 150 +2.47100000000000009e+01  +8.67999999999999972e+00  +1.77100000000000009e+01  
 151 +2.47100000000000009e+01  +8.60999999999999943e+00  +1.76400000000000006e+01  
 152 +2.42900000000000027e+01  +9.38000000000000078e+00  +1.72199999999999989e+01  
 153 +2.35199999999999996e+01  +7.42000000000000082e+00  +1.75000000000000000e+01  
 154 +2.23300000000000018e+01  +8.60999999999999943e+00  +1.69400000000000013e+01  
 155 +1.46300000000000026e+01  +8.67999999999999972e+00  +1.73599999999999994e+01  
 156 +1.44199999999999999e+01  +8.47000000000000064e+00  +1.78500000000000014e+01  
 157 +2.29600000000000009e+01  +1.12000000000000011e+01  +1.77800000000000011e+01  
 158 +2.40100000000000016e+01  +1.00099999999999998e+01  +1.71500000000000021e+01  
 159 +1.55400000000000009e+01  +9.80000000000000071e+00  +1.75700000000000003e+01  
 160 +1.55400000000000009e+01  +9.80000000000000071e+00  +1.76400000000000006e+01  
 161 +1.53300000000000018e+01  +9.31000000000000050e+00  +1.76400000000000006e+01  
 162 +1.56800000000000015e+01  +1.00099999999999998e+01  +1.75000000000000000e+01  
 163 +2.16300000000000026e+01  +8.25999999999999979e+00  +1.75700000000000003e+01  
 164 +2.19800000000000040e+01  +8.05000000000000071e+00  +1.79900000000000020e+01  
 165 +2.03000000000000007e+01  +9.73000000000000043e+00  +1.67300000000000004e+01  
 166 +2.14900000000000020e+01  +7.84000000000000075e+00  +1.76400000000000006e+01  
 167 +1.56800000000000015e+01  +1.00099999999999998e+01  +1.76400000000000006e+01  
 168 +1.56800000000000015e+01  +1.01500000000000004e+01  +1.73599999999999994e+01  
 169 +2.23300000000000018e+01  +9.73000000000000043e+00  +1.77800000000000011e+01  
 170 +2.05100000000000016e+01  +1.01500000000000004e+01  +1.70100000000000016e+01  
 171 +1.58200000000000003e+01  +1.02200000000000006e+01  +1.74300000000000033e+01  
 172 +1.62400000000000020e+01  +1.05000000000000000e+01  +1.72900000000000027e+01  
 173 +2.56200000000000010e+01  +9.59000000000000163e+00  +1.74300000000000033e+01  
 174 +2.59000000000000021e+01  +9.80000000000000071e+00  +1.73599999999999994e+01  
 175 +2.59699999999999989e+01  +9.52000000000000135e+00  +1.77100000000000009e+01  
 176 +2.53400000000000034e+01  +9.59000000000000163e+00  +1.72199999999999989e+01  
 177 +1.63099999999999987e+01  +1.05700000000000003e+01  +1.73599999999999994e+01  
 178 +1.60300000000000011e+01  +1.07800000000000011e+01  +1.79900000000000020e+01  
 179 +1.63800000000000026e+01  +1.06400000000000006e+01  +1.72900000000000027e+01  
 180 +2.35900000000000034e+01  +7.42000000000000082e+00  +1.73599999999999994e+01  
 181 +2.39400000000000013e+01  +7.14000000000000057e+00  +1.69400000000000013e+01  
 182 +2.35199999999999996e+01  +7.55999999999999961e+00  +1.71500000000000021e+01  
 183 +1.74300000000000033e+01  +1.19000000000000004e+01  +1.72900000000000027e+01  
 184 +1.81300000000000026e+01  +1.26000000000000014e+01  +1.69400000000000013e+01  
 185 +1.72199999999999989e+01  +1.23900000000000006e+01  +1.70800000000000018e+01  
 186 +1.69400000000000013e+01  +1.09900000000000020e+01  +1.72900000000000027e+01  
 187 +1.71500000000000021e+01  +1.08500000000000014e+01  +1.71500000000000021e+01  
 188 +1.75000000000000000e+01  +1.10600000000000005e+01  +1.75700000000000003e+01  
 189 +1.69400000000000013e+01  +1.09900000000000020e+01  +1.72900000000000027e+01  
 190 +1.66600000000000001e+01  +1.13400000000000016e+01  +1.70100000000000016e+01  
 191 +1.64499999999999993e+01  +1.06400000000000006e+01  +1.71500000000000021e+01  
 192 +1.62400000000000020e+01  +1.05000000000000000e+01  +1.71500000000000021e+01  
 193 +1.54699999999999989e+01  +1.02200000000000006e+01  +1.72900000000000027e+01  
 194 +1.51199999999999992e+01  +1.09200000000000017e+01  +1.74300000000000033e+01  
 195 +1.49100000000000001e+01  +1.01500000000000004e+01  +1.70800000000000018e+01  
 196 +2.52000000000000028e+01  +9.59000000000000163e+00  +1.72900000000000027e+01  
 197 +2.59000000000000021e+01  +9.52000000000000135e+00  +1.81300000000000026e+01  
 198 +2.47800000000000011e+01  +9.45000000000000107e+00  +1.70800000000000018e+01  
 199 +2.47100000000000009e+01  +5.95000000000000018e+00  +1.72900000000000027e+01  
 200 +2.44300000000000033e+01  +5.39000000000000057e+00  +1.70800000000000018e+01  
 201 +2.47800000000000011e+01  +5.53000000000000025e+00  +1.77800000000000011e+01  
 202 +2.49200000000000017e+01  +6.44000000000000128e+00  +1.71500000000000021e+01  
 203 +1.47699999999999996e+01  +1.02200000000000006e+01  +1.72199999999999989e+01  
 204 +1.44199999999999999e+01  +1.07100000000000009e+01  +1.72199999999999989e+01  
 205 +1.44900000000000020e+01  +1.02200000000000006e+01  +1.75000000000000000e+01  
 206 +2.44300000000000033e+01  +8.75000000000000000e+00  +1.68000000000000007e+01  
 207 +2.43599999999999994e+01  +9.59000000000000163e+00  +1.71500000000000021e+01  
 208 +2.41500000000000021e+01  +9.87000000000000099e+00  +1.70800000000000018e+01  
 209 +2.43599999999999994e+01  +9.94000000000000128e+00  +1.66600000000000001e+01  
 210 +2.53400000000000034e+01  +8.89000000000000057e+00  +1.68700000000000010e+01  
 211 +1.61699999999999982e+01  +1.13400000000000016e+01  +1.68700000000000010e+01  
 212 +1.66600000000000001e+01  +1.16200000000000010e+01  +1.69400000000000013e+01  
 213 +1.65899999999999999e+01  +1.19000000000000004e+01  +1.71500000000000021e+01  
 214 +1.68000000000000007e+01  +1.22500000000000000e+01  +1.65199999999999996e+01  
 215 +2.27500000000000000e+01  +8.67999999999999972e+00  +1.64499999999999993e+01  
 216 +2.16300000000000026e+01  +9.16999999999999993e+00  +1.67300000000000004e+01  
 217 +2.48500000000000014e+01  +7.49000000000000110e+00  +1.69400000000000013e+01  
 218 +2.49200000000000017e+01  +7.42000000000000082e+00  +1.70100000000000016e+01  
 219 +2.54100000000000001e+01  +7.49000000000000110e+00  +1.71500000000000021e+01  
 220 +2.49900000000000020e+01  +7.62999999999999989e+00  +1.67300000000000004e+01  
 221 +2.56200000000000010e+01  +1.07800000000000011e+01  +1.68700000000000010e+01  
 222 +2.56899999999999977e+01  +1.14800000000000004e+01  +1.68700000000000010e+01  
 223 +2.56200000000000010e+01  +1.12700000000000014e+01  +1.72199999999999989e+01  
 224 +2.56200000000000010e+01  +1.07100000000000009e+01  +1.68000000000000007e+01  
 225 +2.52000000000000028e+01  +1.03599999999999994e+01  +1.68700000000000010e+01  
 226 +2.52000000000000028e+01  +1.09200000000000017e+01  +1.72900000000000027e+01  
 227 +2.49900000000000020e+01  +1.00800000000000001e+01  +1.66600000000000001e+01  
 228 +2.54100000000000001e+01  +8.82000000000000028e+00  +1.67300000000000004e+01  
 229 +2.63200000000000003e+01  +8.95999999999999908e+00  +1.70800000000000018e+01  
 230 +2.45700000000000003e+01  +8.54000000000000092e+00  +1.68700000000000010e+01  
 231 +2.47100000000000009e+01  +8.40000000000000036e+00  +1.67300000000000004e+01  
 232 +2.47800000000000011e+01  +8.19000000000000128e+00  +1.68000000000000007e+01  
 233 +2.29600000000000009e+01  +1.21799999999999997e+01  +1.65899999999999999e+01  
 234 +2.25400000000000027e+01  +1.27400000000000020e+01  +1.61699999999999982e+01  
 235 +2.58300000000000018e+01  +1.07100000000000009e+01  +1.66600000000000001e+01  
 236 +1.44900000000000020e+01  +1.04299999999999997e+01  +1.68000000000000007e+01  
 237 +1.44900000000000020e+01  +1.04299999999999997e+01  +1.68700000000000010e+01  
 238 +1.44199999999999999e+01  +1.05000000000000000e+01  +1.67300000000000004e+01  
 239 +1.49100000000000001e+01  +1.01500000000000004e+01  +1.70800000000000018e+01  
 240 +2.47800000000000011e+01  +8.12000000000000099e+00  +1.69400000000000013e+01  
 241 +2.49200000000000017e+01  +7.84000000000000075e+00  +1.67300000000000004e+01  
 242 +2.49900000000000020e+01  +7.14000000000000057e+00  +1.68000000000000007e+01  
 243 +2.53400000000000034e+01  +6.92999999999999972e+00  +1.72900000000000027e+01  
 244 +2.49200000000000017e+01  +6.85999999999999943e+00  +1.67300000000000004e+01  
 245 +2.21200000000000010e+01  +9.59000000000000163e+00  +1.63800000000000026e+01  
 246 +2.48500000000000014e+01  +7.77000000000000046e+00  +1.70100000000000016e+01  
 247 +2.50600000000000023e+01  +7.70000000000000018e+00  +1.66600000000000001e+01  
 248 +1.98100000000000023e+01  +7.35000000000000053e+00  +1.67300000000000004e+01  
 249 +2.01600000000000001e+01  +7.07000000000000028e+00  +1.71500000000000021e+01  
 250 +1.92500000000000000e+01  +8.25999999999999979e+00  +1.58200000000000003e+01  
 251 +2.12800000000000011e+01  +7.20999999999999996e+00  +1.64499999999999993e+01  
 252 +2.49200000000000017e+01  +6.79000000000000092e+00  +1.66600000000000001e+01  
 253 +2.45700000000000003e+01  +1.00099999999999998e+01  +1.64499999999999993e+01  
 254 +2.56899999999999977e+01  +9.87000000000000099e+00  +1.65899999999999999e+01  
 255 +2.40100000000000016e+01  +9.31000000000000050e+00  +1.62400000000000020e+01  
 256 +2.49900000000000020e+01  +6.85999999999999943e+00  +1.65899999999999999e+01  
 257 +2.48500000000000014e+01  +6.44000000000000128e+00  +1.64499999999999993e+01  
 258 +2.63200000000000003e+01  +1.00099999999999998e+01  +1.66600000000000001e+01  
 259 +2.56200000000000010e+01  +9.80000000000000071e+00  +1.65199999999999996e+01  
 260 +2.61800000000000033e+01  +9.52000000000000135e+00  +1.63800000000000026e+01  
 261 +2.52000000000000028e+01  +9.80000000000000071e+00  +1.65199999999999996e+01  
 262 +1.98100000000000023e+01  +9.24000000000000021e+00  +1.65199999999999996e+01  
 263 +2.03700000000000010e+01  +8.33000000000000007e+00  +1.77100000000000009e+01  
 264 +1.98100000000000023e+01  +9.16999999999999993e+00  +1.64499999999999993e+01  
 265 +2.31700000000000017e+01  +1.21099999999999994e+01  +1.64499999999999993e+01  
 266 +2.35199999999999996e+01  +1.19000000000000004e+01  +1.68000000000000007e+01  
 267 +2.32400000000000020e+01  +1.20400000000000009e+01  +1.63099999999999987e+01  
 268 +1.97400000000000020e+01  +9.09999999999999964e+00  +1.63099999999999987e+01  
 269 +2.08599999999999994e+01  +1.03599999999999994e+01  +1.46300000000000026e+01  
 270 +2.29600000000000009e+01  +8.67999999999999972e+00  +1.62400000000000020e+01  
 271 +2.28900000000000006e+01  +8.82000000000000028e+00  +1.65199999999999996e+01  
 272 +2.11400000000000006e+01  +7.20999999999999996e+00  +1.65199999999999996e+01  
 273 +2.16300000000000026e+01  +7.28000000000000025e+00  +1.65199999999999996e+01  
 274 +2.46400000000000006e+01  +6.23000000000000043e+00  +1.65199999999999996e+01  
 275 +2.49200000000000017e+01  +6.44000000000000128e+00  +1.63099999999999987e+01  
 276 +2.15600000000000023e+01  +1.29500000000000011e+01  +1.63800000000000026e+01  
 277 +2.14200000000000017e+01  +1.28800000000000026e+01  +1.63099999999999987e+01  
 278 +2.12800000000000011e+01  +1.31600000000000001e+01  +1.65899999999999999e+01  
 279 +2.18400000000000034e+01  +1.30199999999999996e+01  +1.61699999999999982e+01  
 280 +2.44300000000000033e+01  +1.21099999999999994e+01  +1.63800000000000026e+01  
 281 +2.46400000000000006e+01  +1.20400000000000009e+01  +1.67300000000000004e+01  
 282 +2.40100000000000016e+01  +1.22500000000000000e+01  +1.61000000000000014e+01  
 283 +2.47100000000000009e+01  +1.19700000000000006e+01  +1.63099999999999987e+01  
 284 +2.22600000000000016e+01  +9.73000000000000043e+00  +1.65199999999999996e+01  
 285 +2.23300000000000018e+01  +1.00099999999999998e+01  +1.61699999999999982e+01  
 286 +2.43599999999999994e+01  +8.47000000000000064e+00  +1.63800000000000026e+01  
 287 +2.40800000000000018e+01  +7.77000000000000046e+00  +1.63099999999999987e+01  
 288 +2.44300000000000033e+01  +8.40000000000000036e+00  +1.60300000000000011e+01  
 289 +2.21900000000000013e+01  +1.29500000000000011e+01  +1.63099999999999987e+01  
 290 +2.23300000000000018e+01  +1.32300000000000022e+01  +1.62400000000000020e+01  
 291 +2.33800000000000026e+01  +1.15500000000000007e+01  +1.58200000000000003e+01  
 292 +2.49900000000000020e+01  +1.21099999999999994e+01  +1.63099999999999987e+01  
 293 +2.51300000000000026e+01  +1.16900000000000013e+01  +1.63800000000000026e+01  
 294 +2.52699999999999996e+01  +6.30000000000000071e+00  +1.60300000000000011e+01  
 295 +2.47100000000000009e+01  +6.08999999999999986e+00  +1.58900000000000006e+01  
 296 +2.17000000000000028e+01  +1.32300000000000022e+01  +1.61699999999999982e+01  
 297 +2.15600000000000023e+01  +1.35099999999999998e+01  +1.58200000000000003e+01  
 298 +2.12800000000000011e+01  +1.38599999999999994e+01  +1.65199999999999996e+01  
 299 +2.18400000000000034e+01  +1.30199999999999996e+01  +1.61699999999999982e+01  
 300 +2.26099999999999994e+01  +1.28800000000000026e+01  +1.57500000000000000e+01  
 301 +2.25400000000000027e+01  +1.01500000000000004e+01  +1.61699999999999982e+01  
 302 +2.22600000000000016e+01  +1.00099999999999998e+01  +1.61000000000000014e+01  
 303 +2.23300000000000018e+01  +1.00099999999999998e+01  +1.60300000000000011e+01  
 304 +2.21200000000000010e+01  +9.94000000000000128e+00  +1.61000000000000014e+01  
 305 +1.94600000000000009e+01  +8.75000000000000000e+00  +1.61000000000000014e+01  
 306 +1.93200000000000003e+01  +8.47000000000000064e+00  +1.58900000000000006e+01  
 307 +1.96000000000000014e+01  +8.95999999999999908e+00  +1.58200000000000003e+01  
 308 +2.40100000000000016e+01  +8.67999999999999972e+00  +1.57500000000000000e+01  
 309 +2.45700000000000003e+01  +7.98000000000000043e+00  +1.54699999999999989e+01  
 310 +2.47100000000000009e+01  +1.01500000000000004e+01  +1.58900000000000006e+01  
 311 +2.49200000000000017e+01  +1.07800000000000011e+01  +1.60300000000000011e+01  
 312 +2.47800000000000011e+01  +1.00800000000000001e+01  +1.57500000000000000e+01  
 313 +2.49200000000000017e+01  +5.87999999999999989e+00  +1.50500000000000007e+01  
 314 +2.45000000000000000e+01  +5.39000000000000057e+00  +1.58200000000000003e+01  
 315 +2.44300000000000033e+01  +1.22500000000000000e+01  +1.58200000000000003e+01  
 316 +2.52699999999999996e+01  +1.21099999999999994e+01  +1.55400000000000009e+01  
 317 +2.42900000000000027e+01  +1.21799999999999997e+01  +1.57500000000000000e+01  
 318 +2.40100000000000016e+01  +1.22500000000000000e+01  +1.61000000000000014e+01  
 319 +2.38000000000000007e+01  +1.12700000000000014e+01  +1.57500000000000000e+01  
 320 +2.32400000000000020e+01  +1.13400000000000016e+01  +1.54699999999999989e+01  
 321 +1.89699999999999989e+01  +1.00099999999999998e+01  +1.42800000000000011e+01  
 322 +2.07900000000000027e+01  +9.38000000000000078e+00  +1.48400000000000016e+01  
 323 +1.88300000000000018e+01  +7.84000000000000075e+00  +1.52599999999999998e+01  
 324 +2.47800000000000011e+01  +1.00800000000000001e+01  +1.56099999999999994e+01  
 325 +2.52000000000000028e+01  +9.87000000000000099e+00  +1.57500000000000000e+01  
 326 +2.57600000000000051e+01  +1.04299999999999997e+01  +1.56800000000000015e+01  
 327 +2.56200000000000010e+01  +9.52000000000000135e+00  +1.56099999999999994e+01  
 328 +2.58300000000000018e+01  +1.08500000000000014e+01  +1.56800000000000015e+01  
 329 +2.59699999999999989e+01  +1.13400000000000016e+01  +1.53300000000000018e+01  
 330 +2.57600000000000051e+01  +1.13400000000000016e+01  +1.59600000000000009e+01  
 331 +2.59000000000000021e+01  +9.16999999999999993e+00  +1.51900000000000013e+01  
 332 +2.60399999999999991e+01  +9.09999999999999964e+00  +1.58900000000000006e+01  
 333 +2.17000000000000028e+01  +1.40700000000000003e+01  +1.54699999999999989e+01  
 334 +2.16300000000000026e+01  +1.44199999999999999e+01  +1.52599999999999998e+01  
 335 +2.14900000000000020e+01  +1.42800000000000011e+01  +1.56800000000000015e+01  
 336 +2.23300000000000018e+01  +1.31600000000000001e+01  +1.53300000000000018e+01  
 337 +2.29600000000000009e+01  +1.10600000000000005e+01  +1.49800000000000022e+01  
 338 +2.28900000000000006e+01  +1.05000000000000000e+01  +1.54699999999999989e+01  
 339 +1.97400000000000020e+01  +1.07100000000000009e+01  +1.52599999999999998e+01  
 340 +2.00199999999999996e+01  +1.11300000000000008e+01  +1.46300000000000026e+01  
 341 +1.99500000000000028e+01  +1.09200000000000017e+01  +1.53300000000000018e+01  
 342 +1.95300000000000011e+01  +1.04299999999999997e+01  +1.51199999999999992e+01  
 343 +1.72199999999999989e+01  +6.65000000000000036e+00  +1.39300000000000015e+01  
 344 +1.83399999999999999e+01  +8.75000000000000000e+00  +1.40000000000000000e+01  
 345 +2.48500000000000014e+01  +1.00800000000000001e+01  +1.54699999999999989e+01  
 346 +2.48500000000000014e+01  +1.02900000000000009e+01  +1.51900000000000013e+01  
 347 +2.55500000000000007e+01  +1.00099999999999998e+01  +1.49100000000000001e+01  
 348 +2.47100000000000009e+01  +1.05700000000000003e+01  +1.47699999999999996e+01  
 349 +1.96000000000000014e+01  +1.05700000000000003e+01  +1.44900000000000020e+01  
 350 +2.33800000000000026e+01  +1.31600000000000001e+01  +1.50500000000000007e+01  
 351 +2.32400000000000020e+01  +1.37900000000000009e+01  +1.46300000000000026e+01  
 352 +2.38700000000000010e+01  +1.33000000000000007e+01  +1.45600000000000005e+01  
 353 +2.16300000000000026e+01  +9.31000000000000050e+00  +1.50500000000000007e+01  
 354 +2.26099999999999994e+01  +9.09999999999999964e+00  +1.50500000000000007e+01  
 355 +2.19800000000000040e+01  +8.82000000000000028e+00  +1.54699999999999989e+01  
 356 +2.20500000000000007e+01  +9.31000000000000050e+00  +1.39300000000000015e+01  
 357 +2.37300000000000040e+01  +1.03599999999999994e+01  +1.44199999999999999e+01  
 358 +2.48500000000000014e+01  +1.06400000000000006e+01  +1.46300000000000026e+01  
 359 +2.25400000000000027e+01  +1.27400000000000020e+01  +1.47000000000000011e+01  
 360 +2.22600000000000016e+01  +1.30900000000000016e+01  +1.43500000000000014e+01  
 361 +2.26800000000000033e+01  +1.23900000000000006e+01  +1.43500000000000014e+01  
 362 +2.24699999999999989e+01  +1.28100000000000005e+01  +1.50500000000000007e+01  
 363 +2.56200000000000010e+01  +1.03599999999999994e+01  +1.43500000000000014e+01  
 364 +2.48500000000000014e+01  +1.08500000000000014e+01  +1.44199999999999999e+01  
 365 +2.12800000000000011e+01  +1.07800000000000011e+01  +1.45600000000000005e+01  
 366 +2.09300000000000033e+01  +1.03599999999999994e+01  +1.42800000000000011e+01  
 367 +2.53400000000000034e+01  +9.31000000000000050e+00  +1.45600000000000005e+01  
 368 +2.57600000000000051e+01  +9.45000000000000107e+00  +1.41400000000000006e+01  
 369 +2.57600000000000051e+01  +9.31000000000000050e+00  +1.47000000000000011e+01  
 370 +2.51300000000000026e+01  +9.31000000000000050e+00  +1.46300000000000026e+01  
 371 +2.10700000000000003e+01  +1.15500000000000007e+01  +1.44900000000000020e+01  
 372 +2.10000000000000000e+01  +1.15500000000000007e+01  +1.45600000000000005e+01  
 373 +2.12100000000000009e+01  +1.16200000000000010e+01  +1.46300000000000026e+01  
 374 +2.08599999999999994e+01  +1.15500000000000007e+01  +1.40700000000000003e+01  
 375 +2.51300000000000026e+01  +9.09999999999999964e+00  +1.44900000000000020e+01  
 376 +2.52000000000000028e+01  +8.67999999999999972e+00  +1.42100000000000009e+01  
 377 +2.48500000000000014e+01  +9.16999999999999993e+00  +1.30900000000000016e+01  
 378 +2.48500000000000014e+01  +1.11300000000000008e+01  +1.44199999999999999e+01  
 379 +2.49200000000000017e+01  +1.13400000000000016e+01  +1.45600000000000005e+01  
 380 +2.49900000000000020e+01  +1.17599999999999998e+01  +1.37199999999999989e+01  
 381 +2.07900000000000027e+01  +1.05700000000000003e+01  +1.40000000000000000e+01  
 382 +2.17000000000000028e+01  +1.03599999999999994e+01  +1.37900000000000009e+01  
 383 +2.50600000000000023e+01  +8.60999999999999943e+00  +1.42100000000000009e+01  
 384 +2.48500000000000014e+01  +8.54000000000000092e+00  +1.42800000000000011e+01  
 385 +2.54800000000000040e+01  +8.05000000000000071e+00  +1.43500000000000014e+01  
 386 +2.28200000000000003e+01  +1.24600000000000009e+01  +1.41400000000000006e+01  
 387 +2.28200000000000003e+01  +1.23200000000000003e+01  +1.33000000000000007e+01  
 388 +2.31700000000000017e+01  +1.26700000000000017e+01  +1.37900000000000009e+01  
 389 +2.26800000000000033e+01  +1.39300000000000015e+01  +1.40700000000000003e+01  
 390 +2.24699999999999989e+01  +1.45600000000000005e+01  +1.38599999999999994e+01  
 391 +2.31000000000000014e+01  +1.40700000000000003e+01  +1.35800000000000018e+01  
 392 +2.24699999999999989e+01  +1.37199999999999989e+01  +1.45600000000000005e+01  
 393 +2.06500000000000021e+01  +1.21099999999999994e+01  +1.51199999999999992e+01  
 394 +2.09300000000000033e+01  +1.16200000000000010e+01  +1.40000000000000000e+01  
 395 +2.12100000000000009e+01  +1.21099999999999994e+01  +1.40000000000000000e+01  
 396 +2.14900000000000020e+01  +1.28800000000000026e+01  +1.37199999999999989e+01  
 397 +2.13500000000000014e+01  +1.28100000000000005e+01  +1.47000000000000011e+01  
 398 +2.09300000000000033e+01  +1.14100000000000001e+01  +1.39300000000000015e+01  
 399 +2.14900000000000020e+01  +1.14100000000000001e+01  +1.40700000000000003e+01  
 400 +2.09300000000000033e+01  +1.10600000000000005e+01  +1.36500000000000004e+01  
 401 +2.00900000000000034e+01  +9.16999999999999993e+00  +1.39300000000000015e+01  
 402 +2.07199999999999989e+01  +9.31000000000000050e+00  +1.28800000000000026e+01  
 403 +1.93900000000000006e+01  +9.38000000000000078e+00  +1.35800000000000018e+01  
 404 +2.45000000000000000e+01  +1.09900000000000020e+01  +1.38599999999999994e+01  
 405 +2.40100000000000016e+01  +1.17599999999999998e+01  +1.40700000000000003e+01  
 406 +2.47800000000000011e+01  +1.07800000000000011e+01  +1.42100000000000009e+01  
 407 +2.43599999999999994e+01  +1.09200000000000017e+01  +1.35800000000000018e+01  
 408 +2.23300000000000018e+01  +9.16999999999999993e+00  +1.38599999999999994e+01  
 409 +2.28900000000000006e+01  +8.89000000000000057e+00  +1.37199999999999989e+01  
 410 +2.30300000000000011e+01  +9.38000000000000078e+00  +1.40700000000000003e+01  
 411 +2.08599999999999994e+01  +1.07800000000000011e+01  +1.37900000000000009e+01  
 412 +2.06500000000000021e+01  +1.06400000000000006e+01  +1.32300000000000022e+01  
 413 +2.51300000000000026e+01  +1.06400000000000006e+01  +1.37900000000000009e+01  
 414 +2.52000000000000028e+01  +1.07100000000000009e+01  +1.37199999999999989e+01  
 415 +2.53400000000000034e+01  +1.02900000000000009e+01  +1.30900000000000016e+01  
 416 +2.21900000000000013e+01  +1.07800000000000011e+01  +1.39300000000000015e+01  
 417 +2.17699999999999996e+01  +1.04299999999999997e+01  +1.36500000000000004e+01  
 418 +1.82699999999999996e+01  +8.60999999999999943e+00  +1.37900000000000009e+01  
 419 +1.85500000000000007e+01  +8.40000000000000036e+00  +1.28800000000000026e+01  
 420 +1.77100000000000009e+01  +8.33000000000000007e+00  +1.31600000000000001e+01  
 421 +2.54100000000000001e+01  +1.21099999999999994e+01  +1.36500000000000004e+01  
 422 +2.49200000000000017e+01  +1.19000000000000004e+01  +1.36500000000000004e+01  
 423 +2.09300000000000033e+01  +1.11300000000000008e+01  +1.35800000000000018e+01  
 424 +2.28900000000000006e+01  +1.02900000000000009e+01  +1.30900000000000016e+01  
 425 +2.19100000000000001e+01  +1.07100000000000009e+01  +1.32300000000000022e+01  
 426 +2.14900000000000020e+01  +1.16900000000000013e+01  +1.31600000000000001e+01  
 427 +2.05100000000000016e+01  +1.12700000000000014e+01  +1.33000000000000007e+01  
 428 +2.40100000000000016e+01  +1.02900000000000009e+01  +1.37199999999999989e+01  
 429 +2.44300000000000033e+01  +1.10600000000000005e+01  +1.34400000000000013e+01  
 430 +1.89000000000000021e+01  +9.73000000000000043e+00  +1.30900000000000016e+01  
 431 +1.89699999999999989e+01  +9.09999999999999964e+00  +1.31600000000000001e+01  
 432 +2.43599999999999994e+01  +1.11300000000000008e+01  +1.35099999999999998e+01  
 433 +2.41500000000000021e+01  +1.19700000000000006e+01  +1.31600000000000001e+01  
 434 +2.40100000000000016e+01  +1.12000000000000011e+01  +1.34400000000000013e+01  
 435 +2.45000000000000000e+01  +1.09900000000000020e+01  +1.29500000000000011e+01  
 436 +2.05800000000000018e+01  +1.14800000000000004e+01  +1.29500000000000011e+01  
 437 +2.03700000000000010e+01  +1.12700000000000014e+01  +1.33000000000000007e+01  
 438 +2.22600000000000016e+01  +1.07800000000000011e+01  +1.26700000000000017e+01  
 439 +2.19800000000000040e+01  +1.07800000000000011e+01  +1.33000000000000007e+01  
 440 +2.07199999999999989e+01  +1.06400000000000006e+01  +1.32300000000000022e+01  
 441 +2.05800000000000018e+01  +1.05700000000000003e+01  +1.31600000000000001e+01  
 442 +2.35199999999999996e+01  +1.40700000000000003e+01  +1.31600000000000001e+01  
 443 +2.35900000000000034e+01  +1.43500000000000014e+01  +1.22500000000000000e+01  
 444 +2.40100000000000016e+01  +1.37900000000000009e+01  +1.27400000000000020e+01  
 445 +2.07900000000000027e+01  +1.12700000000000014e+01  +1.21099999999999994e+01  
 446 +2.04400000000000013e+01  +1.05700000000000003e+01  +1.30900000000000016e+01  
 447 +2.28900000000000006e+01  +9.38000000000000078e+00  +1.31600000000000001e+01  
 448 +2.33800000000000026e+01  +9.52000000000000135e+00  +1.30900000000000016e+01  
 449 +2.30300000000000011e+01  +9.52000000000000135e+00  +1.33000000000000007e+01  
 450 +2.25400000000000027e+01  +9.16999999999999993e+00  +1.28800000000000026e+01  
 451 +1.76400000000000006e+01  +8.33000000000000007e+00  +1.33000000000000007e+01  
 452 +1.76400000000000006e+01  +8.25999999999999979e+00  +1.30900000000000016e+01  
 453 +2.17000000000000028e+01  +1.18300000000000001e+01  +1.30900000000000016e+01  
 454 +2.18400000000000034e+01  +1.17599999999999998e+01  +1.31600000000000001e+01  
 455 +2.20500000000000007e+01  +1.20400000000000009e+01  +1.28100000000000005e+01  
 456 +2.03000000000000007e+01  +1.08500000000000014e+01  +1.21099999999999994e+01  
 457 +1.98800000000000026e+01  +1.04299999999999997e+01  +1.27400000000000020e+01  
 458 +2.54800000000000040e+01  +1.06400000000000006e+01  +1.26000000000000014e+01  
 459 +2.55500000000000007e+01  +1.00099999999999998e+01  +1.26700000000000017e+01  
 460 +1.73599999999999994e+01  +7.77000000000000046e+00  +1.23200000000000003e+01  
 461 +1.79199999999999982e+01  +8.12000000000000099e+00  +1.23900000000000006e+01  
 462 +2.45700000000000003e+01  +1.15500000000000007e+01  +1.19700000000000006e+01  
 463 +2.45000000000000000e+01  +1.08500000000000014e+01  +1.28800000000000026e+01  
 464 +1.95300000000000011e+01  +8.82000000000000028e+00  +1.23900000000000006e+01  
 465 +2.07900000000000027e+01  +9.31000000000000050e+00  +1.28100000000000005e+01  
 466 +2.33800000000000026e+01  +8.82000000000000028e+00  +1.26000000000000014e+01  
 467 +2.24000000000000021e+01  +1.19700000000000006e+01  +1.27400000000000020e+01  
 468 +2.21900000000000013e+01  +1.23200000000000003e+01  +1.25300000000000011e+01  
 469 +2.24699999999999989e+01  +1.26000000000000014e+01  +1.24600000000000009e+01  
 470 +2.08599999999999994e+01  +9.38000000000000078e+00  +1.26000000000000014e+01  
 471 +2.10700000000000003e+01  +9.73000000000000043e+00  +1.23200000000000003e+01  
 472 +2.09300000000000033e+01  +9.31000000000000050e+00  +1.24600000000000009e+01  
 473 +2.19800000000000040e+01  +9.38000000000000078e+00  +1.12700000000000014e+01  
 474 +2.03700000000000010e+01  +9.45000000000000107e+00  +1.18300000000000001e+01  
 475 +2.09300000000000033e+01  +1.00099999999999998e+01  +1.23200000000000003e+01  
 476 +2.12800000000000011e+01  +9.94000000000000128e+00  +1.23900000000000006e+01  
 477 +2.41500000000000021e+01  +8.40000000000000036e+00  +1.22500000000000000e+01  
 478 +2.45700000000000003e+01  +7.84000000000000075e+00  +1.22500000000000000e+01  
 479 +2.45700000000000003e+01  +7.55999999999999961e+00  +1.26700000000000017e+01  
 480 +2.00900000000000034e+01  +9.80000000000000071e+00  +1.21799999999999997e+01  
 481 +2.00199999999999996e+01  +1.02200000000000006e+01  +1.20400000000000009e+01  
 482 +2.00199999999999996e+01  +1.01500000000000004e+01  +1.22500000000000000e+01  
 483 +2.00199999999999996e+01  +9.66000000000000014e+00  +1.20400000000000009e+01  
 484 +2.26800000000000033e+01  +1.05700000000000003e+01  +1.20400000000000009e+01  
 485 +2.28200000000000003e+01  +1.07100000000000009e+01  +1.19700000000000006e+01  
 486 +2.26099999999999994e+01  +1.07100000000000009e+01  +1.21799999999999997e+01  
 487 +2.26800000000000033e+01  +9.80000000000000071e+00  +1.15500000000000007e+01  
 488 +1.91099999999999994e+01  +9.80000000000000071e+00  +1.23200000000000003e+01  
 489 +2.43599999999999994e+01  +1.18300000000000001e+01  +1.18300000000000001e+01  
 490 +2.42199999999999989e+01  +1.23900000000000006e+01  +1.16200000000000010e+01  
 491 +2.46400000000000006e+01  +1.16900000000000013e+01  +1.12000000000000011e+01  
 492 +2.03700000000000010e+01  +9.45000000000000107e+00  +1.18300000000000001e+01  
 493 +2.03000000000000007e+01  +9.16999999999999993e+00  +1.14100000000000001e+01  
 494 +2.05100000000000016e+01  +9.80000000000000071e+00  +1.14800000000000004e+01  
 495 +2.50600000000000023e+01  +9.80000000000000071e+00  +1.17599999999999998e+01  
 496 +2.51300000000000026e+01  +9.45000000000000107e+00  +1.16900000000000013e+01  
 497 +2.50600000000000023e+01  +9.87000000000000099e+00  +1.18300000000000001e+01  
 498 +2.50600000000000023e+01  +9.87000000000000099e+00  +1.14100000000000001e+01  
 499 +1.89000000000000021e+01  +8.89000000000000057e+00  +1.17599999999999998e+01  
 500 +1.87600000000000016e+01  +8.67999999999999972e+00  +1.19700000000000006e+01  
 501 +1.86900000000000013e+01  +9.16999999999999993e+00  +1.21799999999999997e+01  
 502 +1.90400000000000027e+01  +8.75000000000000000e+00  +1.14800000000000004e+01  
 503 +2.41500000000000021e+01  +1.24600000000000009e+01  +1.16900000000000013e+01  
 504 +2.40100000000000016e+01  +1.35099999999999998e+01  +1.08500000000000014e+01  
 505 +2.39400000000000013e+01  +1.25300000000000011e+01  +1.21099999999999994e+01  
 506 +2.28200000000000003e+01  +9.80000000000000071e+00  +1.14800000000000004e+01  
 507 +2.33100000000000023e+01  +9.87000000000000099e+00  +1.22500000000000000e+01  
 508 +2.31700000000000017e+01  +1.01500000000000004e+01  +1.12700000000000014e+01  
 509 +2.03700000000000010e+01  +9.73000000000000043e+00  +1.08500000000000014e+01  
 510 +2.06500000000000021e+01  +9.94000000000000128e+00  +1.12700000000000014e+01  
 511 +1.98800000000000026e+01  +9.09999999999999964e+00  +1.14800000000000004e+01  
 512 +1.91099999999999994e+01  +9.45000000000000107e+00  +1.14100000000000001e+01  
 513 +1.97400000000000020e+01  +8.95999999999999908e+00  +1.13400000000000016e+01  
 514 +1.80599999999999987e+01  +8.12000000000000099e+00  +1.12000000000000011e+01  
 515 +2.20500000000000007e+01  +1.08500000000000014e+01  +1.14100000000000001e+01  
 516 +2.15600000000000023e+01  +1.10600000000000005e+01  +1.16900000000000013e+01  
 517 +2.22600000000000016e+01  +1.11300000000000008e+01  +1.14100000000000001e+01  
 518 +2.19800000000000040e+01  +1.02900000000000009e+01  +1.10600000000000005e+01  
 519 +2.28900000000000006e+01  +1.26000000000000014e+01  +1.13400000000000016e+01  
 520 +2.27500000000000000e+01  +1.26700000000000017e+01  +1.11300000000000008e+01  
 521 +2.30300000000000011e+01  +1.28100000000000005e+01  +1.14100000000000001e+01  
 522 +2.25400000000000027e+01  +1.16200000000000010e+01  +1.12700000000000014e+01  
 523 +2.24699999999999989e+01  +9.45000000000000107e+00  +1.13400000000000016e+01  
 524 +2.31700000000000017e+01  +9.16999999999999993e+00  +1.12700000000000014e+01  
 525 +2.20500000000000007e+01  +9.24000000000000021e+00  +1.11300000000000008e+01  
 526 +2.25400000000000027e+01  +1.16200000000000010e+01  +1.12700000000000014e+01  
 527 +2.27500000000000000e+01  +1.21099999999999994e+01  +1.07800000000000011e+01  
 528 +2.31000000000000014e+01  +1.20400000000000009e+01  +1.14800000000000004e+01  
 529 +2.33800000000000026e+01  +1.01500000000000004e+01  +1.12000000000000011e+01  
 530 +2.33100000000000023e+01  +1.02200000000000006e+01  +1.12700000000000014e+01  
 531 +2.31000000000000014e+01  +1.03599999999999994e+01  +1.12700000000000014e+01  
 532 +2.19100000000000001e+01  +9.80000000000000071e+00  +1.09200000000000017e+01  
 533 +2.40100000000000016e+01  +1.04299999999999997e+01  +1.10600000000000005e+01  
 534 +2.32400000000000020e+01  +9.16999999999999993e+00  +1.12000000000000011e+01  
 535 +2.41500000000000021e+01  +8.47000000000000064e+00  +1.12000000000000011e+01  
 536 +2.36600000000000001e+01  +9.59000000000000163e+00  +1.12000000000000011e+01  
 537 +2.21200000000000010e+01  +9.16999999999999993e+00  +1.10600000000000005e+01  
 538 +2.22600000000000016e+01  +1.09200000000000017e+01  +1.04299999999999997e+01  
 539 +2.19100000000000001e+01  +1.00800000000000001e+01  +1.09200000000000017e+01  
 540 +2.15600000000000023e+01  +1.03599999999999994e+01  +1.08500000000000014e+01  
 541 +2.18400000000000034e+01  +9.73000000000000043e+00  +1.07100000000000009e+01  
 542 +2.14900000000000020e+01  +1.04299999999999997e+01  +1.07100000000000009e+01  
 543 +2.12800000000000011e+01  +1.09200000000000017e+01  +1.11300000000000008e+01  
 544 +2.24699999999999989e+01  +9.02999999999999936e+00  +1.05000000000000000e+01  
 545 +2.36600000000000001e+01  +7.91000000000000014e+00  +1.10600000000000005e+01  
 546 +2.33100000000000023e+01  +1.19700000000000006e+01  +1.05000000000000000e+01  
 547 +2.33800000000000026e+01  +1.28100000000000005e+01  +1.06400000000000006e+01  
 548 +2.34500000000000028e+01  +1.19000000000000004e+01  +1.07100000000000009e+01  
 549 +2.34500000000000028e+01  +1.07800000000000011e+01  +9.87000000000000099e+00  
 550 +2.25400000000000027e+01  +9.02999999999999936e+00  +1.03599999999999994e+01  
 551 +2.19800000000000040e+01  +9.87000000000000099e+00  +1.02900000000000009e+01  
 552 +2.19800000000000040e+01  +9.73000000000000043e+00  +9.52000000000000135e+00  
 553 +2.21200000000000010e+01  +1.04299999999999997e+01  +9.59000000000000163e+00  
 554 +2.40100000000000016e+01  +8.47000000000000064e+00  +1.02900000000000009e+01  
 555 +2.45000000000000000e+01  +7.98000000000000043e+00  +1.03599999999999994e+01  
 556 +2.46400000000000006e+01  +8.60999999999999943e+00  +1.05000000000000000e+01  
 557 +2.38000000000000007e+01  +8.67999999999999972e+00  +1.00800000000000001e+01  
 558 +2.36600000000000001e+01  +7.00000000000000000e+00  +1.02900000000000009e+01  
 559 +2.35900000000000034e+01  +7.00000000000000000e+00  +1.03599999999999994e+01  
 560 +2.36600000000000001e+01  +7.20999999999999996e+00  +1.01500000000000004e+01  
 561 +2.37300000000000040e+01  +6.92999999999999972e+00  +1.02900000000000009e+01  
 562 +2.38000000000000007e+01  +6.92999999999999972e+00  +1.02200000000000006e+01  
 563 +2.42900000000000027e+01  +6.72000000000000064e+00  +1.14800000000000004e+01  
 564 +2.03700000000000010e+01  +8.82000000000000028e+00  +1.02200000000000006e+01  
 565 +2.06500000000000021e+01  +9.45000000000000107e+00  +9.80000000000000071e+00  
 566 +2.05100000000000016e+01  +8.82000000000000028e+00  +1.04299999999999997e+01  
 567 +2.03000000000000007e+01  +8.05000000000000071e+00  +9.09999999999999964e+00  
 568 +2.36600000000000001e+01  +8.75000000000000000e+00  +1.01500000000000004e+01  
 569 +2.44300000000000033e+01  +9.31000000000000050e+00  +1.04299999999999997e+01  
 570 +2.35199999999999996e+01  +8.89000000000000057e+00  +1.00099999999999998e+01  
 571 +2.41500000000000021e+01  +7.28000000000000025e+00  +1.02200000000000006e+01  
 572 +2.35900000000000034e+01  +7.14000000000000057e+00  +1.00800000000000001e+01  
 573 +2.28900000000000006e+01  +8.12000000000000099e+00  +1.00800000000000001e+01  
 574 +2.28200000000000003e+01  +8.05000000000000071e+00  +1.02200000000000006e+01  
 575 +2.26099999999999994e+01  +8.40000000000000036e+00  +9.80000000000000071e+00  
 576 +2.35199999999999996e+01  +6.30000000000000071e+00  +1.00099999999999998e+01  
 577 +2.40100000000000016e+01  +1.20400000000000009e+01  +1.00099999999999998e+01  
 578 +2.38000000000000007e+01  +1.25300000000000011e+01  +9.73000000000000043e+00  
 579 +2.40100000000000016e+01  +1.25300000000000011e+01  +1.00800000000000001e+01  
 580 +2.39400000000000013e+01  +1.14100000000000001e+01  +9.87000000000000099e+00  
 581 +2.33800000000000026e+01  +1.07100000000000009e+01  +9.94000000000000128e+00  
 582 +2.33100000000000023e+01  +1.07100000000000009e+01  +1.00099999999999998e+01  
 583 +2.29600000000000009e+01  +9.94000000000000128e+00  +9.80000000000000071e+00  
 584 +2.35199999999999996e+01  +1.08500000000000014e+01  +9.80000000000000071e+00  
 585 +2.40800000000000018e+01  +1.16900000000000013e+01  +9.45000000000000107e+00  
 586 +2.24699999999999989e+01  +8.89000000000000057e+00  +1.02900000000000009e+01  
 587 +2.25400000000000027e+01  +7.77000000000000046e+00  +9.02999999999999936e+00  
 588 +2.38000000000000007e+01  +9.66000000000000014e+00  +9.66000000000000014e+00  
 589 +2.41500000000000021e+01  +1.03599999999999994e+01  +1.02200000000000006e+01  
 590 +2.34500000000000028e+01  +9.31000000000000050e+00  +9.59000000000000163e+00  
 591 +2.40800000000000018e+01  +1.00099999999999998e+01  +9.31000000000000050e+00  
 592 +2.46400000000000006e+01  +9.73000000000000043e+00  +9.38000000000000078e+00  
 593 +2.41500000000000021e+01  +1.03599999999999994e+01  +9.16999999999999993e+00  
 594 +1.98100000000000023e+01  +7.70000000000000018e+00  +9.02999999999999936e+00  
 595 +2.05100000000000016e+01  +7.98000000000000043e+00  +8.89000000000000057e+00  
 596 +2.31700000000000017e+01  +7.14000000000000057e+00  +9.09999999999999964e+00  
 597 +2.35199999999999996e+01  +6.72000000000000064e+00  +9.16999999999999993e+00  
 598 +2.32400000000000020e+01  +7.20999999999999996e+00  +9.16999999999999993e+00  
 599 +2.25400000000000027e+01  +7.62999999999999989e+00  +8.89000000000000057e+00  
 600 +2.30300000000000011e+01  +8.19000000000000128e+00  +7.49000000000000110e+00  
 601 +2.38000000000000007e+01  +9.16999999999999993e+00  +8.89000000000000057e+00  
 602 +2.38700000000000010e+01  +9.38000000000000078e+00  +8.60999999999999943e+00  
 603 +2.38700000000000010e+01  +8.95999999999999908e+00  +8.89000000000000057e+00  
 604 +2.44300000000000033e+01  +8.95999999999999908e+00  +9.31000000000000050e+00  
 605 +2.39400000000000013e+01  +8.82000000000000028e+00  +8.75000000000000000e+00  
 606 +2.06500000000000021e+01  +8.05000000000000071e+00  +8.67999999999999972e+00  
 607 +2.03700000000000010e+01  +7.84000000000000075e+00  +8.82000000000000028e+00  
 608 +2.41500000000000021e+01  +1.09900000000000020e+01  +8.82000000000000028e+00  
 609 +2.45700000000000003e+01  +1.11300000000000008e+01  +8.75000000000000000e+00  
 610 +2.41500000000000021e+01  +1.12000000000000011e+01  +8.60999999999999943e+00  
 611 +2.26099999999999994e+01  +7.55999999999999961e+00  +8.82000000000000028e+00  
 612 +2.32400000000000020e+01  +7.07000000000000028e+00  +8.75000000000000000e+00  
 613 +2.24699999999999989e+01  +7.35000000000000053e+00  +8.67999999999999972e+00  
 614 +2.36600000000000001e+01  +8.25999999999999979e+00  +7.84000000000000075e+00  
 615 +2.39400000000000013e+01  +8.67999999999999972e+00  +8.82000000000000028e+00  
 616 +2.28900000000000006e+01  +7.55999999999999961e+00  +7.07000000000000028e+00  
 617 +2.24000000000000021e+01  +7.28000000000000025e+00  +8.75000000000000000e+00  
 618 +2.24699999999999989e+01  +6.92999999999999972e+00  +8.60999999999999943e+00  
 619 +2.26099999999999994e+01  +5.60000000000000053e+00  +8.82000000000000028e+00  
 620 +2.24000000000000021e+01  +6.58000000000000007e+00  +8.25999999999999979e+00  
 621 +2.18400000000000034e+01  +6.85999999999999943e+00  +8.54000000000000092e+00  
 622 +2.10700000000000003e+01  +6.08999999999999986e+00  +7.49000000000000110e+00  
 623 +2.12800000000000011e+01  +7.07000000000000028e+00  +8.05000000000000071e+00  
 624 +2.26099999999999994e+01  +5.95000000000000018e+00  +8.40000000000000036e+00  
 625 +2.20500000000000007e+01  +5.87999999999999989e+00  +7.62999999999999989e+00  
 626 +2.37300000000000040e+01  +8.60999999999999943e+00  +1.91099999999999994e+01  
 627 +2.37300000000000040e+01  +8.67999999999999972e+00  +1.89699999999999989e+01  
 628 +2.34500000000000028e+01  +8.40000000000000036e+00  +1.91099999999999994e+01  
 629 +2.29600000000000009e+01  +8.19000000000000128e+00  +1.92500000000000000e+01  
 630 +2.34500000000000028e+01  +8.40000000000000036e+00  +1.91099999999999994e+01  
 631 +2.35199999999999996e+01  +8.47000000000000064e+00  +1.95300000000000011e+01  
 632 +2.37300000000000040e+01  +8.67999999999999972e+00  +1.89699999999999989e+01  
 633 +2.34500000000000028e+01  +7.98000000000000043e+00  +1.90400000000000027e+01  
 634 +2.40100000000000016e+01  +1.00099999999999998e+01  +1.71500000000000021e+01  
 635 +2.32400000000000020e+01  +9.52000000000000135e+00  +1.61000000000000014e+01  
 636 +2.45000000000000000e+01  +1.10600000000000005e+01  +1.71500000000000021e+01  
 637 +2.40100000000000016e+01  +1.26700000000000017e+01  +1.58200000000000003e+01  
 638 +2.20500000000000007e+01  +9.31000000000000050e+00  +1.39300000000000015e+01  
 639 +2.26099999999999994e+01  +9.80000000000000071e+00  +1.37900000000000009e+01  
 640 +2.21900000000000013e+01  +9.45000000000000107e+00  +1.40700000000000003e+01  
 641 +2.35199999999999996e+01  +7.70000000000000018e+00  +1.89000000000000021e+01  
 642 +2.33100000000000023e+01  +7.00000000000000000e+00  +1.96700000000000017e+01  
 643 +2.26099999999999994e+01  +6.58000000000000007e+00  +1.91099999999999994e+01  
 644 +2.28200000000000003e+01  +6.23000000000000043e+00  +1.93200000000000003e+01  
 645 +1.95300000000000011e+01  +1.22500000000000000e+01  +1.91800000000000033e+01  
 646 +1.84800000000000004e+01  +1.09200000000000017e+01  +1.82699999999999996e+01  
 647 +1.87600000000000016e+01  +1.07800000000000011e+01  +1.86200000000000010e+01  
 648 +2.05100000000000016e+01  +1.01500000000000004e+01  +1.70100000000000016e+01  
 649 +2.52000000000000028e+01  +7.62999999999999989e+00  +1.79900000000000020e+01  
 650 +1.38599999999999994e+01  +9.73000000000000043e+00  +1.72199999999999989e+01  
 651 +1.30199999999999996e+01  +9.87000000000000099e+00  +1.72199999999999989e+01  
 652 +1.34400000000000013e+01  +1.01500000000000004e+01  +1.72900000000000027e+01  
 653 +2.03700000000000010e+01  +9.94000000000000128e+00  +1.68700000000000010e+01  
 654 +2.13500000000000014e+01  +8.95999999999999908e+00  +1.85500000000000007e+01  
 655 +1.51900000000000013e+01  +1.21799999999999997e+01  +1.60300000000000011e+01  
 656 +1.50500000000000007e+01  +1.23200000000000003e+01  +1.58900000000000006e+01  
 657 +1.47699999999999996e+01  +1.20400000000000009e+01  +1.60300000000000011e+01  
 658 +1.57500000000000000e+01  +1.16200000000000010e+01  +1.65199999999999996e+01  
 659 +2.54800000000000040e+01  +1.19000000000000004e+01  +1.49800000000000022e+01  
 660 +2.47100000000000009e+01  +1.20400000000000009e+01  +1.49800000000000022e+01  
 661 +2.52000000000000028e+01  +8.40000000000000036e+00  +1.40000000000000000e+01  
 662 +2.55500000000000007e+01  +7.77000000000000046e+00  +1.40700000000000003e+01  
 663 +2.51300000000000026e+01  +8.25999999999999979e+00  +1.36500000000000004e+01  
 664 +2.52000000000000028e+01  +8.67999999999999972e+00  +1.42100000000000009e+01  
 665 +2.24000000000000021e+01  +1.13400000000000016e+01  +1.16900000000000013e+01  
 666 +2.07199999999999989e+01  +1.02900000000000009e+01  +1.07100000000000009e+01  
 667 +2.06500000000000021e+01  +1.06400000000000006e+01  +1.16200000000000010e+01  
 668 +2.47800000000000011e+01  +1.13400000000000016e+01  +1.06400000000000006e+01  
 669 +2.45000000000000000e+01  +1.19000000000000004e+01  +1.06400000000000006e+01  
 670 +1.79199999999999982e+01  +7.91000000000000014e+00  +1.10600000000000005e+01  
 671 +1.78500000000000014e+01  +8.12000000000000099e+00  +1.14100000000000001e+01  
 672 +2.36600000000000001e+01  +8.05000000000000071e+00  +1.07100000000000009e+01  
 673 +2.21200000000000010e+01  +1.12000000000000011e+01  +1.04299999999999997e+01  
 674 +2.24699999999999989e+01  +1.12700000000000014e+01  +1.02200000000000006e+01  
 675 +2.28900000000000006e+01  +9.16999999999999993e+00  +1.00800000000000001e+01  
 676 +2.31700000000000017e+01  +9.16999999999999993e+00  +9.87000000000000099e+00  
 677 +2.42900000000000027e+01  +1.24600000000000009e+01  +9.09999999999999964e+00  
 678 +2.38700000000000010e+01  +1.19700000000000006e+01  +9.31000000000000050e+00  
 679 +2.40100000000000016e+01  +9.87000000000000099e+00  +7.49000000000000110e+00  
 680 +2.35199999999999996e+01  +9.31000000000000050e+00  +7.70000000000000018e+00  
 681 +2.22600000000000016e+01  +6.08999999999999986e+00  +7.62999999999999989e+00  
 682 +2.19800000000000040e+01  +5.81000000000000050e+00  +7.55999999999999961e+00  
 683 +2.09300000000000033e+01  +4.97000000000000064e+00  +7.00000000000000000e+00  
 684 +2.19800000000000040e+01  +5.81000000000000050e+00  +7.55999999999999961e+00  
 685 +2.18400000000000034e+01  +6.02000000000000046e+00  +7.28000000000000025e+00  
 686 +2.19100000000000001e+01  +5.53000000000000025e+00  +7.84000000000000075e+00  
 687 +1.32300000000000022e+01  +1.36500000000000004e+01  +2.10000000000000000e+01  
 688 +1.42100000000000009e+01  +1.33000000000000007e+01  +2.17000000000000028e+01  
 689 +1.58900000000000006e+01  +1.28800000000000026e+01  +2.13500000000000014e+01  
 690 +1.63800000000000026e+01  +1.25300000000000011e+01  +2.26099999999999994e+01  
 691 +1.50500000000000007e+01  +1.28100000000000005e+01  +2.31000000000000014e+01  
 692 +1.70800000000000018e+01  +1.40700000000000003e+01  +1.91099999999999994e+01  
 693 +1.75000000000000000e+01  +1.41400000000000006e+01  +1.91099999999999994e+01  
 694 +1.54699999999999989e+01  +1.48400000000000016e+01  +1.79199999999999982e+01  
 695 +1.63800000000000026e+01  +1.41400000000000006e+01  +1.88300000000000018e+01  
 696 +1.68000000000000007e+01  +1.35800000000000018e+01  +1.82699999999999996e+01  
 697 +1.59600000000000009e+01  +6.92999999999999972e+00  +1.83399999999999999e+01  
 698 +2.47100000000000009e+01  +9.87000000000000099e+00  +1.89000000000000021e+01  
 699 +2.15600000000000023e+01  +7.42000000000000082e+00  +1.87600000000000016e+01  
 700 +1.79900000000000020e+01  +1.40000000000000000e+01  +1.76400000000000006e+01  
 701 +1.75000000000000000e+01  +1.44199999999999999e+01  +1.77100000000000009e+01  
 702 +1.35099999999999998e+01  +8.47000000000000064e+00  +1.79199999999999982e+01  
 703 +1.44199999999999999e+01  +8.54000000000000092e+00  +1.80599999999999987e+01  
 704 +2.42900000000000027e+01  +1.15500000000000007e+01  +1.76400000000000006e+01  
 705 +2.43599999999999994e+01  +1.12000000000000011e+01  +1.75700000000000003e+01  
 706 +2.44300000000000033e+01  +1.16200000000000010e+01  +1.76400000000000006e+01  
 707 +1.58900000000000006e+01  +8.89000000000000057e+00  +1.75700000000000003e+01  
 708 +1.53300000000000018e+01  +9.31000000000000050e+00  +1.76400000000000006e+01  
 709 +1.53300000000000018e+01  +9.38000000000000078e+00  +1.77100000000000009e+01  
 710 +2.12100000000000009e+01  +7.49000000000000110e+00  +1.78500000000000014e+01  
 711 +2.17000000000000028e+01  +7.42000000000000082e+00  +1.79900000000000020e+01  
 712 +2.35199999999999996e+01  +5.25000000000000000e+00  +1.79199999999999982e+01  
 713 +2.47800000000000011e+01  +6.50999999999999979e+00  +1.74300000000000033e+01  
 714 +2.50600000000000023e+01  +7.70000000000000018e+00  +1.66600000000000001e+01  
 715 +2.55500000000000007e+01  +7.42000000000000082e+00  +1.68000000000000007e+01  
 716 +2.55500000000000007e+01  +7.55999999999999961e+00  +1.57500000000000000e+01  
 717 +1.67300000000000004e+01  +1.26700000000000017e+01  +1.60300000000000011e+01  
 718 +1.73599999999999994e+01  +1.28100000000000005e+01  +1.61699999999999982e+01  
 719 +2.20500000000000007e+01  +1.40000000000000000e+01  +1.60300000000000011e+01  
 720 +2.28200000000000003e+01  +1.35099999999999998e+01  +1.63099999999999987e+01  
 721 +2.56200000000000010e+01  +7.70000000000000018e+00  +1.53300000000000018e+01  
 722 +2.55500000000000007e+01  +7.35000000000000053e+00  +1.56099999999999994e+01  
 723 +2.34500000000000028e+01  +9.87000000000000099e+00  +1.50500000000000007e+01  
 724 +2.16300000000000026e+01  +1.16900000000000013e+01  +1.54699999999999989e+01  
 725 +2.23300000000000018e+01  +1.31600000000000001e+01  +1.53300000000000018e+01  
 726 +2.49900000000000020e+01  +9.59000000000000163e+00  +1.49800000000000022e+01  
 727 +2.42199999999999989e+01  +8.95999999999999908e+00  +1.50500000000000007e+01  
 728 +2.61800000000000033e+01  +1.01500000000000004e+01  +1.47000000000000011e+01  
 729 +2.56899999999999977e+01  +1.00099999999999998e+01  +1.49100000000000001e+01  
 730 +2.19800000000000040e+01  +1.44900000000000020e+01  +1.45600000000000005e+01  
 731 +2.23300000000000018e+01  +1.31600000000000001e+01  +1.53300000000000018e+01  
 732 +2.00199999999999996e+01  +1.06400000000000006e+01  +1.37199999999999989e+01  
 733 +1.81999999999999993e+01  +8.95999999999999908e+00  +1.40000000000000000e+01  
 734 +1.69400000000000013e+01  +6.30000000000000071e+00  +1.30900000000000016e+01  
 735 +1.64499999999999993e+01  +5.32000000000000028e+00  +1.49800000000000022e+01  
 736 +2.45700000000000003e+01  +1.29500000000000011e+01  +1.34400000000000013e+01  
 737 +2.50600000000000023e+01  +1.21099999999999994e+01  +1.32300000000000022e+01  
 738 +2.34500000000000028e+01  +1.19700000000000006e+01  +1.23900000000000006e+01  
 739 +2.34500000000000028e+01  +1.09200000000000017e+01  +1.37199999999999989e+01  
 740 +2.47800000000000011e+01  +1.26700000000000017e+01  +1.20400000000000009e+01  
 741 +2.50600000000000023e+01  +1.24600000000000009e+01  +1.33699999999999992e+01  
 742 +2.29600000000000009e+01  +1.35800000000000018e+01  +1.28800000000000026e+01  
 743 +2.30300000000000011e+01  +1.35099999999999998e+01  +1.23200000000000003e+01  
 744 +2.31700000000000017e+01  +1.31600000000000001e+01  +1.29500000000000011e+01  
 745 +2.31000000000000014e+01  +1.40700000000000003e+01  +1.35800000000000018e+01  
 746 +2.47100000000000009e+01  +1.04299999999999997e+01  +1.11300000000000008e+01  
 747 +2.48500000000000014e+01  +1.03599999999999994e+01  +1.23200000000000003e+01  
 748 +2.40100000000000016e+01  +1.38599999999999994e+01  +1.21799999999999997e+01  
 749 +2.47100000000000009e+01  +1.33000000000000007e+01  +1.26700000000000017e+01  
 750 +2.38000000000000007e+01  +8.33000000000000007e+00  +1.35099999999999998e+01  
 751 +2.26099999999999994e+01  +1.26000000000000014e+01  +1.23200000000000003e+01  
 752 +2.24699999999999989e+01  +1.29500000000000011e+01  +1.23900000000000006e+01  
 753 +2.49900000000000020e+01  +1.05700000000000003e+01  +1.21099999999999994e+01  
 754 +2.49900000000000020e+01  +9.31000000000000050e+00  +1.18300000000000001e+01  
 755 +2.43599999999999994e+01  +1.24600000000000009e+01  +1.14100000000000001e+01  
 756 +2.38700000000000010e+01  +9.59000000000000163e+00  +1.16900000000000013e+01  
 757 +2.37300000000000040e+01  +9.59000000000000163e+00  +1.11300000000000008e+01  
 758 +2.38000000000000007e+01  +9.66000000000000014e+00  +1.08500000000000014e+01  
 759 +2.41500000000000021e+01  +9.87000000000000099e+00  +1.12000000000000011e+01  
 760 +2.16300000000000026e+01  +8.67999999999999972e+00  +1.05700000000000003e+01  
 761 +2.05100000000000016e+01  +8.82000000000000028e+00  +1.04299999999999997e+01  
 762 +2.11400000000000006e+01  +9.02999999999999936e+00  +9.66000000000000014e+00  
 763 +2.10000000000000000e+01  +8.47000000000000064e+00  +1.01500000000000004e+01  
 764 +2.26099999999999994e+01  +1.12000000000000011e+01  +1.00099999999999998e+01  
 765 +2.25400000000000027e+01  +1.14800000000000004e+01  +1.02200000000000006e+01  
 766 +2.40100000000000016e+01  +8.54000000000000092e+00  +9.87000000000000099e+00  
 767 +2.35199999999999996e+01  +8.89000000000000057e+00  +9.73000000000000043e+00  
 768 +2.36600000000000001e+01  +1.12700000000000014e+01  +9.16999999999999993e+00  
 769 +2.46400000000000006e+01  +1.06400000000000006e+01  +9.31000000000000050e+00  
 770 +2.39400000000000013e+01  +8.05000000000000071e+00  +8.33000000000000007e+00  
 771 +2.39400000000000013e+01  +7.77000000000000046e+00  +9.09999999999999964e+00  
 772 +1.35099999999999998e+01  +1.33000000000000007e+01  +2.19100000000000001e+01  
 773 +1.41400000000000006e+01  +1.30900000000000016e+01  +2.27500000000000000e+01  
 774 +2.07900000000000027e+01  +1.54699999999999989e+01  +2.02300000000000040e+01  
 775 +2.19800000000000040e+01  +1.39300000000000015e+01  +1.97400000000000020e+01  
 776 +1.40000000000000000e+01  +1.38599999999999994e+01  +2.01600000000000001e+01  
 777 +1.59600000000000009e+01  +1.29500000000000011e+01  +1.86900000000000013e+01  
 778 +2.49200000000000017e+01  +6.58000000000000007e+00  +1.81999999999999993e+01  
 779 +2.50600000000000023e+01  +6.37000000000000099e+00  +1.90400000000000027e+01  
 780 +2.48500000000000014e+01  +1.02900000000000009e+01  +1.79199999999999982e+01  
 781 +2.49900000000000020e+01  +1.05700000000000003e+01  +1.81300000000000026e+01  
 782 +1.54000000000000004e+01  +7.98000000000000043e+00  +1.78500000000000014e+01  
 783 +2.24000000000000021e+01  +7.77000000000000046e+00  +1.80599999999999987e+01  
 784 +1.53300000000000018e+01  +1.05000000000000000e+01  +1.80599999999999987e+01  
 785 +2.54100000000000001e+01  +9.52000000000000135e+00  +1.70800000000000018e+01  
 786 +1.40700000000000003e+01  +1.15500000000000007e+01  +1.61699999999999982e+01  
 787 +1.31600000000000001e+01  +1.08500000000000014e+01  +1.65899999999999999e+01  
 788 +2.26099999999999994e+01  +1.13400000000000016e+01  +1.58900000000000006e+01  
 789 +1.59600000000000009e+01  +1.16200000000000010e+01  +1.65899999999999999e+01  
 790 +1.60300000000000011e+01  +1.22500000000000000e+01  +1.58900000000000006e+01  
 791 +2.60399999999999991e+01  +1.03599999999999994e+01  +1.55400000000000009e+01  
 792 +2.50600000000000023e+01  +6.50999999999999979e+00  +1.41400000000000006e+01  
 793 +2.43599999999999994e+01  +8.12000000000000099e+00  +1.49800000000000022e+01  
 794 +2.41500000000000021e+01  +1.33699999999999992e+01  +1.38599999999999994e+01  
 795 +2.46400000000000006e+01  +1.33000000000000007e+01  +1.45600000000000005e+01  
 796 +2.24699999999999989e+01  +1.19000000000000004e+01  +1.43500000000000014e+01  
 797 +2.48500000000000014e+01  +1.08500000000000014e+01  +1.44199999999999999e+01  
 798 +2.54100000000000001e+01  +1.13400000000000016e+01  +1.26700000000000017e+01  
 799 +2.54800000000000040e+01  +1.07800000000000011e+01  +1.36500000000000004e+01  
 800 +2.49900000000000020e+01  +8.75000000000000000e+00  +1.22500000000000000e+01  
 801 +2.51300000000000026e+01  +9.38000000000000078e+00  +1.29500000000000011e+01  
 802 +2.24000000000000021e+01  +1.26700000000000017e+01  +1.16900000000000013e+01  
 803 +1.93900000000000006e+01  +8.33000000000000007e+00  +1.01500000000000004e+01  
 804 +2.45700000000000003e+01  +7.84000000000000075e+00  +1.15500000000000007e+01  
 805 +2.40100000000000016e+01  +8.05000000000000071e+00  +1.10600000000000005e+01  
 806 +2.42900000000000027e+01  +8.47000000000000064e+00  +1.12000000000000011e+01  
 807 +2.14900000000000020e+01  +9.80000000000000071e+00  +1.02200000000000006e+01  
 808 +2.13500000000000014e+01  +8.95999999999999908e+00  +9.09999999999999964e+00  
 809 +2.25400000000000027e+01  +9.02999999999999936e+00  +1.03599999999999994e+01  
 810 +2.44300000000000033e+01  +7.98000000000000043e+00  +9.59000000000000163e+00  
 811 +2.42900000000000027e+01  +7.91000000000000014e+00  +9.94000000000000128e+00  
 812 +2.29600000000000009e+01  +9.87000000000000099e+00  +9.31000000000000050e+00  
 813 +2.28900000000000006e+01  +9.16999999999999993e+00  +1.00800000000000001e+01  
 814 +2.26099999999999994e+01  +9.02999999999999936e+00  +9.24000000000000021e+00  
 815 +2.26800000000000033e+01  +8.95999999999999908e+00  +8.60999999999999943e+00  
 816 +2.24699999999999989e+01  +9.31000000000000050e+00  +9.02999999999999936e+00  
 817 +2.42199999999999989e+01  +1.14100000000000001e+01  +8.05000000000000071e+00  
 818 +2.42900000000000027e+01  +1.20400000000000009e+01  +8.60999999999999943e+00  
 819 +2.32400000000000020e+01  +8.47000000000000064e+00  +1.84800000000000004e+01  
 820 +1.50500000000000007e+01  +8.95999999999999908e+00  +1.81300000000000026e+01  
 821 +1.57500000000000000e+01  +1.16200000000000010e+01  +1.65199999999999996e+01  
 822 +1.56099999999999994e+01  +1.19000000000000004e+01  +1.65899999999999999e+01  
 823 +1.49800000000000022e+01  +1.16900000000000013e+01  +1.70100000000000016e+01  
 824 +2.52000000000000028e+01  +7.84000000000000075e+00  +1.35099999999999998e+01  
 825 +2.52699999999999996e+01  +7.77000000000000046e+00  +1.30900000000000016e+01  
 826 +2.52000000000000028e+01  +7.84000000000000075e+00  +1.35099999999999998e+01  
 827 +2.50600000000000023e+01  +7.35000000000000053e+00  +1.35099999999999998e+01  
 828 +2.55500000000000007e+01  +7.98000000000000043e+00  +1.35800000000000018e+01  
 829 +2.55500000000000007e+01  +9.02999999999999936e+00  +1.32300000000000022e+01  
 830 +2.38700000000000010e+01  +6.44000000000000128e+00  +1.91099999999999994e+01  
 831 +2.45000000000000000e+01  +6.08999999999999986e+00  +1.98100000000000023e+01  
 832 +2.38700000000000010e+01  +6.02000000000000046e+00  +1.98800000000000026e+01  
 833 +2.51300000000000026e+01  +7.84000000000000075e+00  +1.79199999999999982e+01  
 834 +2.54800000000000040e+01  +6.92999999999999972e+00  +1.89000000000000021e+01  
 835 +1.78500000000000014e+01  +1.14800000000000004e+01  +1.70100000000000016e+01  
 836 +1.61699999999999982e+01  +1.13400000000000016e+01  +1.68700000000000010e+01  
 837 +1.58200000000000003e+01  +1.10600000000000005e+01  +1.66600000000000001e+01  
 838 +1.58200000000000003e+01  +1.15500000000000007e+01  +1.72900000000000027e+01  
 839 +2.51300000000000026e+01  +8.25999999999999979e+00  +1.36500000000000004e+01  
 840 +2.49900000000000020e+01  +7.98000000000000043e+00  +1.25300000000000011e+01  
 841 +2.54100000000000001e+01  +8.40000000000000036e+00  +1.30199999999999996e+01  
 842 +2.45700000000000003e+01  +1.15500000000000007e+01  +1.19700000000000006e+01  
 843 +2.48500000000000014e+01  +1.08500000000000014e+01  +1.12700000000000014e+01  
 844 +2.49200000000000017e+01  +1.18300000000000001e+01  +1.18300000000000001e+01  
 845 +2.41500000000000021e+01  +1.26700000000000017e+01  +1.07100000000000009e+01  
 846 +2.43599999999999994e+01  +1.24600000000000009e+01  +1.14100000000000001e+01  
 847 +2.45000000000000000e+01  +1.28100000000000005e+01  +1.12700000000000014e+01  
 848 +2.45000000000000000e+01  +1.29500000000000011e+01  +1.18300000000000001e+01  
 849 +2.32400000000000020e+01  +1.07800000000000011e+01  +1.17599999999999998e+01  
 850 +2.35199999999999996e+01  +1.11300000000000008e+01  +1.09900000000000020e+01  
 851 +2.14900000000000020e+01  +1.23900000000000006e+01  +1.57500000000000000e+01  
 852 +2.47100000000000009e+01  +8.54000000000000092e+00  +1.79199999999999982e+01  
 853 +2.42900000000000027e+01  +8.25999999999999979e+00  +1.78500000000000014e+01  
 854 +2.57600000000000051e+01  +8.89000000000000057e+00  +1.81300000000000026e+01  
 855 +2.17000000000000028e+01  +1.30900000000000016e+01  +1.53300000000000018e+01  
 856 +2.38700000000000010e+01  +8.95999999999999908e+00  +1.89000000000000021e+01  
 857 +2.34500000000000028e+01  +9.24000000000000021e+00  +1.91800000000000033e+01  
 858 +2.42900000000000027e+01  +8.95999999999999908e+00  +1.95300000000000011e+01  
 859 +1.67300000000000004e+01  +9.02999999999999936e+00  +1.81999999999999993e+01  
 860 +1.64499999999999993e+01  +9.09999999999999964e+00  +1.84100000000000001e+01  
 861 +1.68700000000000010e+01  +8.25999999999999979e+00  +1.84100000000000001e+01  
 862 +1.63099999999999987e+01  +9.16999999999999993e+00  +1.84800000000000004e+01  
 863 +2.59000000000000021e+01  +1.09200000000000017e+01  +1.46300000000000026e+01  
 864 +2.30300000000000011e+01  +1.44900000000000020e+01  +1.27400000000000020e+01  
 865 +2.14900000000000020e+01  +1.16900000000000013e+01  +1.31600000000000001e+01  
 866 +2.14900000000000020e+01  +1.19000000000000004e+01  +1.20400000000000009e+01  
 867 +2.20500000000000007e+01  +1.27400000000000020e+01  +1.30199999999999996e+01  
# numEdges
 867
# id   initNode   termNode parentEdge nDau   dauEdges      ...   radiusRelativeToParent
   0          0          1 2147483646    2          9        866 +2.93624999999999969e-01  # rad = +2.93624999999999969e-01 , len = +0                       
   1          2          3          2    2        651        652 +8.06657649253731290e-01  # rad = +8.64737000000000283e-02 , len = +1.35735036007657039e+00 
   2          4          2          6    2          1        841 +7.71223021582733925e-01  # rad = +1.07200000000000045e-01 , len = +7.57165767847435944e-01 
   3          5          6          5    2 2147483645 2147483645 +6.91251193058568303e-01  # rad = +7.96667000000000208e-02 , len = +6.45368112010499706e-01 
   4          5          7          5    2 2147483645 2147483645 +7.08026030368763437e-01  # rad = +8.15999999999999920e-02 , len = +1.27738013136262607e+00 
   5          4          5          6    2          3          4 +8.29136690647482077e-01  # rad = +1.15249999999999991e-01 , len = +2.96984848098353682e-01 
   6          8          4        655    2          2          5 +7.45708154506437682e-01  # rad = +1.39000000000000012e-01 , len = +6.96491205974634098e-01 
   7          9         10          9    2 2147483645 2147483645 +4.96336101612115332e-01  # rad = +1.27000000000000002e-01 , len = +1.29830658936939614e+00 
   8          9         11          9    2 2147483645 2147483645 +3.89447972642892104e-01  # rad = +9.96500000000000163e-02 , len = +1.30395552071380116e+00 
   9          1          9          0    2          7          8 +8.71434653043848484e-01  # rad = +2.55874999999999964e-01 , len = +6.06217782649109860e-01 
  10         12         13         11    2         45        741 +1.37117251461988299e+00  # rad = +4.68940999999999997e-01 , len = +1.26000000000000023e+00 
  11         14         12        866    2         10         12 +1.16475095785440619e+00  # rad = +3.41999999999999971e-01 , len = +7.13862731902987879e-01 
  12         12         15         11    2         32         33 +6.06561403508771968e-01  # rad = +2.07443999999999990e-01 , len = +6.02162768692985684e-01 
  13         16         17         14    2 2147483645 2147483645 +1.13027153196827324e+00  # rad = +9.31666999999999773e-02 , len = +4.48218696620300394e-01 
  14         18         16         19    2         13         15 +9.75486390532544378e-01  # rad = +8.24286000000000046e-02 , len = +4.42718872423570442e-01 
  15         16         19         14    2         16         17 +8.99480277476506940e-01  # rad = +7.41428999999999977e-02 , len = +4.25793377120877392e-01 
  16         19         20         15    2 2147483645 2147483645 +1.02235008341999034e+00  # rad = +7.57999999999999646e-02 , len = +4.08166632639170857e-01 
  17         19         21         15    2         25         26 +9.44122768329806350e-01  # rad = +7.00000000000000205e-02 , len = +5.09607692249633759e-01 
  18         18         22         19    2 2147483645 2147483645 +8.28402366863905337e-01  # rad = +7.00000000000000205e-02 , len = +2.61916017074176499e-01 
  19         23         18         24    2         14         18 +8.53535353535353480e-01  # rad = +8.44999999999999640e-02 , len = +1.21243556529820870e-01 
  20         24         25         22    2 2147483645 2147483645 +9.04656319290465527e-01  # rad = +8.15999999999999920e-02 , len = +3.28329103187639137e-01 
  21         24         26         22    2 2147483645 2147483645 +8.25515521064301594e-01  # rad = +7.44614999999999999e-02 , len = +8.48704895708750628e-01 
  22         27         24         43    2         20         21 +8.28610011299227400e-01  # rad = +9.02000000000000302e-02 , len = +1.07763630228384621e+00 
  23         23         28         24    2         47         48 +8.53535353535353480e-01  # rad = +8.44999999999999640e-02 , len = +1.05233074648610470e+00 
  24         29         23         28    2         19         23 +8.08163265306122369e-01  # rad = +9.89999999999999908e-02 , len = +3.28329103187641413e-01 
  25         21         30         17    2 2147483645 2147483645 +1.00000000000000000e+00  # rad = +7.00000000000000205e-02 , len = +4.94974746830585011e-01 
  26         21         31         17    2         36        743 +1.13809571428571443e+00  # rad = +7.96667000000000208e-02 , len = +1.71464281994822443e-01 
  27         29         32         28    2 2147483645 2147483645 +6.30612244897959084e-01  # rad = +7.72499999999999992e-02 , len = +9.52102935611481072e-01 
  28          8         29        655    2         24         27 +6.57188841201716722e-01  # rad = +1.22499999999999984e-01 , len = +4.31508980207829240e-01 
  29         33         34         31    2 2147483645 2147483645 +1.10910355016729678e+00  # rad = +8.93332999999999905e-02 , len = +1.71464281994822443e-01 
  30         33         35         31    2 2147483645 2147483645 +1.08510096777597753e+00  # rad = +8.73999999999999916e-02 , len = +2.88617393793237420e-01 
  31         36         33         38    2         29         30 +8.07248706626123247e-01  # rad = +8.05454999999999643e-02 , len = +7.30821455623739014e-01 
  32         15         37         12    2 2147483645 2147483645 +4.67596074121208571e-01  # rad = +9.69999999999999890e-02 , len = +1.97989898732234104e-01 
  33         15         38         12    2 2147483645 2147483645 +4.62775496037484801e-01  # rad = +9.60000000000000020e-02 , len = +9.89949493661157892e-02 
  34         39         40         36    2 2147483645 2147483645 +1.01906627218934909e+00  # rad = +8.61110999999999682e-02 , len = +7.57165767847439497e-01 
  35         39         41         36    2 2147483645 2147483645 +8.66534911242603623e-01  # rad = +7.32222000000000012e-02 , len = +6.14247507117451019e-01 
  36         31         39         26    2         34         35 +1.06066901227237964e+00  # rad = +8.44999999999999640e-02 , len = +6.49153294684699844e-01 
  37         36         42         38    2 2147483645 2147483645 +8.46881771295819208e-01  # rad = +8.44999999999999779e-02 , len = +3.83405790253617818e-01 
  38         43         36         52    2         31         37 +7.67521538461538477e-01  # rad = +9.97777999999999859e-02 , len = +6.60378679243963651e-01 
  39         44         45         41    2 2147483645 2147483645 +4.92039000062102050e-01  # rad = +1.02999999999999994e-01 , len = +7.73175271203110581e-01 
  40         44         46         41    2        655        744 +9.56370949635270029e-01  # rad = +2.00199999999999961e-01 , len = +3.20780298646910489e-01 
  41         47         44         50    2         39         40 +9.04246220302375781e-01  # rad = +2.09333000000000102e-01 , len = +5.28488410468952785e-01 
  42         27         48         43    2 2147483645 2147483645 +7.31847285888826637e-01  # rad = +7.96666999999999792e-02 , len = +3.63730669589464706e-01 
  43         49         27        596    2         22         42 +9.85131221719457106e-01  # rad = +1.08857000000000009e-01 , len = +6.14247507117448244e-01 
  44         50         51         45    2 2147483645 2147483645 +2.40562240137637440e-01  # rad = +8.72500000000000081e-02 , len = +6.92964645562815673e-01 
  45         13         50         10    2         44         46 +7.73427787290938640e-01  # rad = +3.62692000000000070e-01 , len = +1.02878569196893643e+00 
  46         50         52         45    2         76         77 +2.67674224962226870e-01  # rad = +9.70832999999999974e-02 , len = +8.90954544295049278e-01 
  47         28         53         23    2 2147483645 2147483645 +1.01144023668639060e+00  # rad = +8.54666999999999927e-02 , len = +1.26388290596874531e+00 
  48         28         54         23    2 2147483645 2147483645 +8.28402366863905337e-01  # rad = +7.00000000000000205e-02 , len = +7.27461339178927635e-01 
  49         47         55         50    2         73         74 +6.95464362850972018e-01  # rad = +1.61000000000000060e-01 , len = +5.51180551180823652e-01 
  50         56         47         66    2         41         49 +1.02329035366505927e+00  # rad = +2.31499999999999984e-01 , len = +4.94974746830581736e-01 
  51         43         57         52    2 2147483645 2147483645 +5.88033846153846129e-01  # rad = +7.64443999999999818e-02 , len = +6.33876959669619211e-01 
  52         58         43         68    2         38         51 +9.55243182870285312e-01  # rad = +1.30000000000000004e-01 , len = +5.81463670404262944e-01 
  53         59         60         55    2 2147483645 2147483645 +8.93924955433935353e-01  # rad = +7.72499999999999715e-02 , len = +2.61916017074177443e-01 
  54         59         61         55    2 2147483645 2147483645 +9.38669226358577857e-01  # rad = +8.11166499999999707e-02 , len = +7.03491293478460400e-01 
  55         62         59         59    2         53         54 +6.07853088269429631e-01  # rad = +8.64166500000000115e-02 , len = +6.14247507117450242e-01 
  56         63         64         58    2        658        659 +9.00966304347825986e-01  # rad = +8.28889000000000153e-02 , len = +7.57165767847437055e-01 
  57         63         65         58    2        656        657 +1.07608695652173902e+00  # rad = +9.90000000000000463e-02 , len = +4.94974746830582013e-01 
  58         66         63         73    2         56         57 +7.54098360655737765e-01  # rad = +9.20000000000000540e-02 , len = +4.08166632639172688e-01 
  59         67         62         61    2         55        848 +1.21741252633201458e+00  # rad = +1.42166999999999960e-01 , len = +4.53651848888548259e-01 
  60         67         68         61    2 2147483645 2147483645 +7.13319289592217687e-01  # rad = +8.32999999999999852e-02 , len = +6.33876959669619544e-01 
  61         69         67        104    2         59         60 +9.16308339349047429e-01  # rad = +1.16777999999999979e-01 , len = +8.96437393240599123e-01 
  62         70         71         64    2 2147483645 2147483645 +7.59271030460142660e-01  # rad = +7.32222000000000012e-02 , len = +1.47830984573600288e+00 
  63         70         72         64    2 2147483645 2147483645 +7.25858716785482749e-01  # rad = +6.99999999999999789e-02 , len = +7.03491293478458957e-01 
  64         73         70         81    2         62         63 +3.29700854700854695e-01  # rad = +9.64374999999999954e-02 , len = +1.10679718105893299e+00 
  65         56         74         66    2 2147483645 2147483645 +3.78879552315995627e-01  # rad = +8.57143000000000072e-02 , len = +1.60390149323454345e+00 
  66         73         56         81    2         50         65 +7.73439316239316277e-01  # rad = +2.26230999999999988e-01 , len = +1.07079409785448632e+00 
  67         58         75         68    2 2147483645 2147483645 +5.38038518344343131e-01  # rad = +7.32222000000000012e-02 , len = +6.49153294684701954e-01 
  68         76         58         89    2         52         67 +7.68875706214689258e-01  # rad = +1.36090999999999990e-01 , len = +9.84987309562922020e-01 
  69         77         78         71    2 2147483645 2147483645 +1.01662049861495851e+00  # rad = +9.17499999999999843e-02 , len = +2.88617393793236143e-01 
  70         77         79         71    2 2147483645 2147483645 +9.76454293628808867e-01  # rad = +8.81249999999999256e-02 , len = +6.37730350540101187e-01 
  71         80         77         95    2         69         70 +1.04184704184704180e+00  # rad = +9.02499999999999691e-02 , len = +2.21359436211787469e-01 
  72         66         81         73    2        101        660 +9.37155737704918002e-01  # rad = +1.14333000000000032e-01 , len = +2.10000000000000853e-01 
  73         55         66         49    2         58         72 +7.57763975155279490e-01  # rad = +1.22000000000000053e-01 , len = +9.89949493661132912e-02 
  74         55         82         49    2 2147483645 2147483645 +5.78675155279503084e-01  # rad = +9.31667000000000189e-02 , len = +4.53651848888551812e-01 
  75         83         84        122    2 2147483645 2147483645 +7.40831575659089081e-01  # rad = +9.74193521991702088e-02 , len = +1.23842642090679389e+00 
  76         52         85         46    2 2147483645 2147483645 +8.50905356534028101e-01  # rad = +8.26087000000000071e-02 , len = +1.66388100536065919e+00 
  77         52         86         46    2 2147483645 2147483645 +7.45923346239775631e-01  # rad = +7.24167000000000005e-02 , len = +9.77496803063822584e-01 
  78         87         88        741    2         79         80 +1.58663214138923170e+00  # rad = +9.65068999999999955e-01 , len = +2.34787137637477894e+00 
  79         88         89         78    2        134        610 +1.31026900667206170e+00  # rad = +1.26449999999999974e+00 , len = +3.28329103187641413e-01 
  80         88         90         78    2        117        118 +1.12178507443509212e+00  # rad = +1.08260000000000001e+00 , len = +8.01186619958170088e-01 
  81         91         73        613    2         64         66 +9.01386748844375862e-01  # rad = +2.92500000000000038e-01 , len = +7.44110206891425707e-01 
  82         92         93         84    2 2147483645 2147483645 +8.71134020618556715e-01  # rad = +8.44999999999999779e-02 , len = +7.00000000000002842e-02 
  83         92         94         84    2        821        861 +7.96391752577319534e-01  # rad = +7.72499999999999992e-02 , len = +6.45368112010502037e-01 
  84         95         92        155    2         82         83 +8.36206896551724199e-01  # rad = +9.69999999999999613e-02 , len = +8.45813218151620250e-01 
  85         96         97         87    2 2147483645 2147483645 +1.06066901227237964e+00  # rad = +8.44999999999999640e-02 , len = +4.08166632639171467e-01 
  86         96         98         87    2        747        748 +9.69664866249009827e-01  # rad = +7.72499999999999853e-02 , len = +3.28329103187638416e-01 
  87         99         96        102    2         85         86 +8.05731479140328721e-01  # rad = +7.96666999999999792e-02 , len = +1.56524758424985921e-01 
  88         76        100         89    2        789        860 +7.82231638418079078e-01  # rad = +1.38454999999999967e-01 , len = +9.15368778143545225e-01 
  89        101         76        103    2         68         88 +6.82080924855491322e-01  # rad = +1.76999999999999991e-01 , len = +2.32163735324877329e-01 
  90        102        103         92    2 2147483645 2147483645 +8.04714141414141437e-01  # rad = +7.96666999999999653e-02 , len = +4.48218696620300117e-01 
  91        102        104         92    2 2147483645 2147483645 +8.71843434343434365e-01  # rad = +8.63124999999999865e-02 , len = +1.31890105769917509e+00 
  92        105        102        664    2         90         91 +1.28155339805825252e+00  # rad = +9.89999999999999908e-02 , len = +1.71464281994823164e-01 
  93        106        107         94    2 2147483645 2147483645 +7.55894174757281601e-01  # rad = +7.78570999999999985e-02 , len = +9.12688336728369243e-01 
  94        108        106        112    2         93         95 +7.64849591956455521e-01  # rad = +1.03000000000000036e-01 , len = +7.17286553617171863e-01 
  95        106         80         94    2         71        661 +8.41019417475728059e-01  # rad = +8.66249999999999937e-02 , len = +5.33104117410473255e-01 
  96        109        110         98    2 2147483645 2147483645 +9.70178926441351841e-01  # rad = +1.22000000000000011e-01 , len = +9.89949493661170521e-02 
  97        109        111         98    2        608        609 +9.17407554671968106e-01  # rad = +1.15363999999999939e-01 , len = +9.89949493661167024e-01 
  98         69        109        104    2         96         97 +9.86707887385832261e-01  # rad = +1.25749999999999945e-01 , len = +3.05122926047847798e-01 
  99        112        113        101    2 2147483645 2147483645 +7.23027053140096743e-01  # rad = +7.48333000000000054e-02 , len = +4.14125584816974812e-01 
 100        112        114        101    2        665        666 +1.11352657004830924e+00  # rad = +1.15249999999999991e-01 , len = +2.52388589282477316e-01 
 101         81        112         72    2         99        100 +9.05250452625226298e-01  # rad = +1.03500000000000036e-01 , len = +7.03491293478461843e-01 
 102        101         99        103    2         87        662 +3.81021194605009605e-01  # rad = +9.88749999999999768e-02 , len = +6.18223260642947969e-01 
 103        115        101        143    2         89        102 +6.09595670108905030e-01  # rad = +2.59500000000000008e-01 , len = +9.41753683295157518e-01 
 104        116         69        140    2         61         98 +8.03429472025216751e-01  # rad = +1.27443999999999974e-01 , len = +6.49153294684698068e-01 
 105        117        118        107    2 2147483645 2147483645 +3.17871197411003281e-01  # rad = +9.82222000000000234e-02 , len = +1.38061580463211975e+00 
 106        117        119        107    2        169        849 +7.26213592233009853e-01  # rad = +2.24400000000000099e-01 , len = +8.01186619958172863e-01 
 107         91        117        613    2        105        106 +9.52234206471494482e-01  # rad = +3.08999999999999997e-01 , len = +2.09999999999998493e-01 
 108        120        121        110    2 2147483645 2147483645 +3.38315217391304379e-01  # rad = +1.24500000000000000e-01 , len = +5.37680202350804715e-01 
 109        120        122        110    2 2147483645 2147483645 +2.91269021739130440e-01  # rad = +1.07187000000000004e-01 , len = +1.16713324003731844e+00 
 110        123        120        117    2        108        109 +6.25925919626349470e-01  # rad = +3.67999999999999938e-01 , len = +4.19999999999999318e-01 
 111        124        125        113    2 2147483645 2147483645 +6.65357766143106488e-01  # rad = +7.62500000000000122e-02 , len = +1.15658981493008040e+00 
 112        124        108        113    2         94        749 +1.17510471204188494e+00  # rad = +1.34667000000000009e-01 , len = +1.71464281994821000e-01 
 113        126        124        127    2        111        112 +1.19374999999999987e+00  # rad = +1.14599999999999994e-01 , len = +3.56931365951492552e-01 
 114        127        128        116    2 2147483645 2147483645 +1.00000000000000000e+00  # rad = +7.00000000000000205e-02 , len = +1.71464281994821721e-01 
 115        127        129        116    2        745        746 +1.00000000000000000e+00  # rad = +7.00000000000000205e-02 , len = +7.03491293478462842e-01 
 116        130        127        120    2        114        115 +8.78660720225640013e-01  # rad = +7.00000000000000205e-02 , len = +2.32163735324877885e-01 
 117         90        123         80    2        110        857 +5.43071309809717295e-01  # rad = +5.87928999999999924e-01 , len = +1.21041315260534077e+00 
 118         90        131         80    2        215        216 +3.63990393497136522e-01  # rad = +3.94055999999999962e-01 , len = +1.42428929645630697e+00 
 119        132        133        125    2 2147483645 2147483645 +9.64118564742589612e-01  # rad = +7.72500000000000131e-02 , len = +1.71464281994824608e-01 
 120        134        130        835    2        116        121 +9.94280187207488342e-01  # rad = +7.96667000000000208e-02 , len = +1.71464281994823164e-01 
 121        130        135        120    2        128        129 +8.78660720225640013e-01  # rad = +7.00000000000000205e-02 , len = +4.64327470649757046e-01 
 122        136         83        137    2         75        123 +1.09583333333333344e+00  # rad = +1.31500000000000006e-01 , len = +2.52388589282480258e-01 
 123         83        137        122    2        124        125 +7.85171102661596954e-01  # rad = +1.03250000000000050e-01 , len = +2.21359436211785776e-01 
 124        137        138        123    2 2147483645 2147483645 +1.27360774818401934e+00  # rad = +1.31500000000000006e-01 , len = +9.89949493661195640e-02 
 125        137        132        123    2        119        835 +7.76029055690072633e-01  # rad = +8.01250000000000157e-02 , len = +4.94974746830584400e-01 
 126        126        139        127    2 2147483645 2147483645 +7.49305208333333361e-01  # rad = +7.19333000000000056e-02 , len = +8.96437393240598346e-01 
 127        140        126        674    2        113        126 +8.14422057264050925e-01  # rad = +9.60000000000000159e-02 , len = +2.21359436211788024e-01 
 128        135        141        121    2 2147483645 2147483645 +1.00000000000000000e+00  # rad = +7.00000000000000205e-02 , len = +5.51180551180827871e-01 
 129        135        142        121    2 2147483645 2147483645 +1.00000000000000000e+00  # rad = +7.00000000000000205e-02 , len = +2.32163735324877885e-01 
 130        143        144        131    2 2147483645 2147483645 +9.46303944315545320e-01  # rad = +8.15714000000000022e-02 , len = +5.46717477313466871e-01 
 131        145        143        843    2        130        132 +7.31283138918345732e-01  # rad = +8.61999999999999988e-02 , len = +2.88617393793233978e-01 
 132        143        146        131    2        141        142 +1.04698375870069604e+00  # rad = +9.02500000000000108e-02 , len = +2.88617393793236143e-01 
 133        147        148        134    2 2147483645 2147483645 +3.64661881977671520e-01  # rad = +4.57286000000000026e-01 , len = +2.11627030409633754e+00 
 134         89        147         79    2        133        135 +9.91696322657176665e-01  # rad = +1.25399999999999978e+00 , len = +9.20706250657612246e-01 
 135        147        149        134    2        153        154 +9.66961722488038355e-01  # rad = +1.21256999999999993e+00 , len = +5.23832034148349668e-01 
 136        150        151        138    2 2147483645 2147483645 +8.87422224021811035e-01  # rad = +1.31500000000000006e-01 , len = +9.89949493661170521e-02 
 137        150        136        138    2        122        856 +8.09814957282261050e-01  # rad = +1.19999999999999996e-01 , len = +2.52388589282476372e-01 
 138        152        150        189    2        136        137 +5.92135864135864165e-01  # rad = +1.48181999999999980e-01 , len = +9.52102935611481960e-01 
 139        116        153        140    2        166        677 +5.67375886524822737e-01  # rad = +8.99999999999999828e-02 , len = +4.08166632639169635e-01 
 140        154        116        200    2        104        139 +1.09122616328664579e+00  # rad = +1.58624999999999960e-01 , len = +1.54317853795340176e+00 
 141        146        155        132    2 2147483645 2147483645 +7.75623268698060975e-01  # rad = +7.00000000000000205e-02 , len = +2.80000000000001137e-01 
 142        146        156        132    2        667        668 +8.55955678670360154e-01  # rad = +7.72500000000000131e-02 , len = +3.63730669589465705e-01 
 143        157        115        857    2        103        144 +7.24053414612988999e-01  # rad = +4.25691999999999959e-01 , len = +1.07079409785448787e+00 
 144        115        158        143    2        192        832 +9.22530843896526176e-01  # rad = +3.92714000000000008e-01 , len = +6.89420046125724828e-01 
 145        159        160        147    2 2147483645 2147483645 +9.58785249457700606e-01  # rad = +1.10499999999999959e-01 , len = +7.00000000000002842e-02 
 146        159        161        147    2        672        838 +8.09833405639913129e-01  # rad = +9.33333000000000079e-02 , len = +5.37680202350802383e-01 
 147        162        159        152    2        145        146 +8.11619718309859239e-01  # rad = +1.15249999999999991e-01 , len = +2.61916017074175556e-01 
 148        163        164        149    2        664        750 +1.88095330852991016e-01  # rad = +7.72499999999999992e-02 , len = +5.85662018573854692e-01 
 149        165        163        620    2        148        150 +3.47164835164835150e-01  # rad = +4.10695999999999950e-01 , len = +2.15299790989215944e+00 
 150        163        166        149    2        675        676 +1.70442370999474069e-01  # rad = +6.99999999999999789e-02 , len = +4.48218696620298729e-01 
 151        162        167        152    2 2147483645 2147483645 +8.05161971830985923e-01  # rad = +1.14333000000000004e-01 , len = +1.40000000000000568e-01 
 152        168        162        156    2        147        151 +8.55421686746987930e-01  # rad = +1.41999999999999987e-01 , len = +1.97989898732234104e-01 
 153        149        169        135    2 2147483645 2147483645 +3.88195320682517275e-01  # rad = +4.70713999999999966e-01 , len = +1.74439101121279450e+00 
 154        149        170        135    2        226        846 +9.80199081290152319e-01  # rad = +1.18855999999999984e+00 , len = +8.16333265278344156e-01 
 155        171         95        157    2         84        751 +6.56959523364538889e-01  # rad = +1.15999999999999978e-01 , len = +5.14392845984462221e-01 
 156        171        168        157    2        152        177 +9.40131731711322916e-01  # rad = +1.66000000000000009e-01 , len = +1.71464281994823164e-01 
 157        172        171        162    2        155        156 +9.97576271186440655e-01  # rad = +1.76570999999999978e-01 , len = +5.23832034148352998e-01 
 158        173        174        160    2 2147483645 2147483645 +1.00000000000000000e+00  # rad = +7.58000000000000063e-02 , len = +3.56931365951496049e-01 
 159        173        175        160    2 2147483645 2147483645 +9.87246701846965724e-01  # rad = +7.48332999999999915e-02 , len = +4.53651848888547149e-01 
 160        176        173        180    2        158        159 +1.08285714285714296e+00  # rad = +7.58000000000000063e-02 , len = +3.50000000000000699e-01 
 161        177        178        163    2 2147483645 2147483645 +5.24759891598916006e-01  # rad = +9.68182000000000348e-02 , len = +7.20694109869091659e-01 
 162        177        172        163    2        157        175 +9.59349593495934960e-01  # rad = +1.76999999999999907e-01 , len = +1.21243556529817817e-01 
 163        179        177        173    2        161        162 +9.28689716963562173e-01  # rad = +1.84500000000000025e-01 , len = +1.21243556529821897e-01 
 164        180        181        166    2 2147483645 2147483645 +9.30663627337394384e-01  # rad = +7.41428999999999977e-02 , len = +6.14247507117446134e-01 
 165        180        182        166    2 2147483645 2147483645 +9.69664866249009827e-01  # rad = +7.72499999999999715e-02 , len = +2.61916017074174112e-01 
 166        153        180        139    2        164        165 +8.85185555555555559e-01  # rad = +7.96666999999999792e-02 , len = +1.56524758424987503e-01 
 167        183        184        169    2 2147483645 2147483645 +7.91454175633051316e-01  # rad = +8.05455000000000060e-02 , len = +1.05000000000000071e+00 
 168        183        185        169    2 2147483645 2147483645 +7.94691900283976405e-01  # rad = +8.08749999999999747e-02 , len = +5.72974694031073595e-01 
 169        119        183        106    2        167        168 +4.53516042780748585e-01  # rad = +1.01769000000000012e-01 , len = +8.88200427831465356e-01 
 170        186        187        171    2 2147483645 2147483645 +6.41269590229967434e-01  # rad = +1.29750000000000004e-01 , len = +2.88617393793237420e-01 
 171        188        186        849    2        170        828 +9.01662210338680881e-01  # rad = +2.02333000000000041e-01 , len = +6.29999999999997562e-01 
 172        189        190        828    2        195        196 +6.88399816144672383e-01  # rad = +1.39285999999999965e-01 , len = +5.28488410468953451e-01 
 173        189        179        828    2        163        174 +9.81881354005525453e-01  # rad = +1.98667000000000010e-01 , len = +6.60378679243961875e-01 
 174        179        191        173    2 2147483645 2147483645 +7.85233581822849303e-01  # rad = +1.55999999999999972e-01 , len = +1.56524758424984339e-01 
 175        172        192        162    2 2147483645 2147483645 +8.24858757062146841e-01  # rad = +1.46000000000000046e-01 , len = +1.40000000000000568e-01 
 176        193        194        177    2 2147483645 2147483645 +5.90374117647058938e-01  # rad = +7.52727000000000396e-02 , len = +7.95047168412039262e-01 
 177        168        193        156    2        176        178 +7.68072289156626509e-01  # rad = +1.27500000000000002e-01 , len = +2.32163735324879467e-01 
 178        193        195        177    2        187        836 +7.45969411764705992e-01  # rad = +9.51110999999999901e-02 , len = +6.02162768692983019e-01 
 179        196        197        181    2 2147483645 2147483645 +8.69915296389845327e-01  # rad = +7.17058999999999891e-02 , len = +1.09567330897489645e+00 
 180        196        176        181    2        160        752 +8.49219809629182087e-01  # rad = +6.99999999999999789e-02 , len = +1.56524758424987503e-01 
 181        198        196        190    2        179        180 +5.10618290393919261e-01  # rad = +8.24285999999999769e-02 , len = +4.90000000000002045e-01 
 182        199        200        184    2 2147483645 2147483645 +1.03829405772495753e+00  # rad = +7.64443999999999818e-02 , len = +6.60378679243961209e-01 
 183        199        201        184    2 2147483645 2147483645 +1.12582546689303920e+00  # rad = +8.28888999999999737e-02 , len = +6.49153294684698068e-01 
 184        202        199        234    2        182        183 +6.85336361690046414e-01  # rad = +7.36249999999999960e-02 , len = +5.51180551180828204e-01 
 185        203        204        187    2 2147483645 2147483645 +7.43686868686868618e-01  # rad = +7.36249999999999960e-02 , len = +6.02162768692983796e-01 
 186        203        205        187    2 2147483645 2147483645 +8.04714141414141437e-01  # rad = +7.96667000000000208e-02 , len = +3.95979797464465710e-01 
 187        195        203        178    2        185        186 +1.04088797206635175e+00  # rad = +9.89999999999999769e-02 , len = +2.09999999999998493e-01 
 188        152        206        189    2        213        269 +7.66433566433566416e-01  # rad = +1.91799999999999915e-01 , len = +7.69999999999999685e-01 
 189        207        152        191    2        138        188 +8.44868332207967532e-01  # rad = +2.50249999999999972e-01 , len = +2.32163735324876802e-01 
 190        207        198        191    2        181        194 +5.44999999999999929e-01  # rad = +1.61428999999999989e-01 , len = +4.48218696620301282e-01 
 191        208        207        192    2        189        190 +8.31244931005548193e-01  # rad = +2.96200000000000019e-01 , len = +3.56931365951492885e-01 
 192        158        208        144    2        191        193 +9.07360063557703600e-01  # rad = +3.56333000000000011e-01 , len = +2.09999999999999659e-01 
 193        208        209        192    2        238        239 +8.61152349066743650e-01  # rad = +3.06857000000000046e-01 , len = +4.74763098818769158e-01 
 194        198        210        190    2        210        211 +4.87520829590717908e-01  # rad = +7.86999999999999922e-02 , len = +8.19328993750375822e-01 
 195        190        211        172    2        757        850 +6.47947388825869108e-01  # rad = +9.02500000000000246e-02 , len = +5.09607692249638311e-01 
 196        190        212        172    2        197        198 +7.43793346064931193e-01  # rad = +1.03600000000000025e-01 , len = +2.88617393793235699e-01 
 197        212        213        196    2 2147483645 2147483645 +8.43629343629343609e-01  # rad = +8.74000000000000055e-02 , len = +3.56931365951494994e-01 
 198        212        214        196    2        681        682 +8.48543436293436204e-01  # rad = +8.79090999999999900e-02 , len = +7.70000000000000240e-01 
 199        154        215        200    2        254        255 +6.86208414738174510e-01  # rad = +9.97500000000000053e-02 , len = +6.49153294684699622e-01 
 200        216        154        226    2        140        199 +2.26361620490332871e-01  # rad = +1.45363999999999965e-01 , len = +9.20706250657613356e-01 
 201        217        218        203    2 2147483645 2147483645 +1.09401709401709413e+00  # rad = +9.60000000000000159e-02 , len = +1.21243556529821897e-01 
 202        217        219        203    2 2147483645 2147483645 +9.07882621082621188e-01  # rad = +7.96667000000000208e-02 , len = +5.98080262172226318e-01 
 203        220        217        230    2        201        202 +6.22340425531914931e-01  # rad = +8.77499999999999808e-02 , len = +2.88617393793236532e-01 
 204        221        222        206    2 2147483645 2147483645 +8.59602366863905343e-01  # rad = +7.26363999999999760e-02 , len = +7.03491293478461288e-01 
 205        221        223        206    2 2147483645 2147483645 +8.66534911242603623e-01  # rad = +7.32221999999999734e-02 , len = +6.02162768692982797e-01 
 206        224        221        209    2        204        205 +1.20714285714285707e+00  # rad = +8.45000000000000057e-02 , len = +9.89949493661170521e-02 
 207        225        226        208    2 2147483645 2147483645 +9.61741424802110778e-01  # rad = +7.29000000000000065e-02 , len = +7.00000000000002842e-01 
 208        227        225        236    2        207        209 +4.78447758933023659e-01  # rad = +7.58000000000000063e-02 , len = +4.08166632639171467e-01 
 209        225        224        208    2        206        217 +9.23482849604221556e-01  # rad = +6.99999999999999789e-02 , len = +5.51180551180826317e-01 
 210        210        228        194    2 2147483645 2147483645 +8.89453621346886769e-01  # rad = +6.99999999999999789e-02 , len = +1.71464281994821721e-01 
 211        210        229        194    2 2147483645 2147483645 +1.03684879288437082e+00  # rad = +8.15999999999999642e-02 , len = +1.00468900660850968e+00 
 212        230        231        213    2 2147483645 2147483645 +8.71428571428571441e-01  # rad = +1.21999999999999997e-01 , len = +2.42487113059643794e-01 
 213        206        230        188    2        212        214 +7.29927007299270070e-01  # rad = +1.39999999999999958e-01 , len = +2.61916017074173613e-01 
 214        230        232        213    2        221        222 +7.82142857142857140e-01  # rad = +1.09500000000000000e-01 , len = +4.14125584816973313e-01 
 215        131        233        118    2        250        755 +5.10714213208275036e-01  # rad = +2.01250000000000012e-01 , len = +3.28329103187641413e-01 
 216        131        234        118    2        273        283 +5.19469314006131166e-01  # rad = +2.04699999999999993e-01 , len = +7.85748051222529886e-01 
 217        224        235        209    2 2147483645 2147483645 +1.10357142857142865e+00  # rad = +7.72500000000000131e-02 , len = +2.52388589282480258e-01 
 218        236        237        220    2 2147483645 2147483645 +8.94160747109625342e-01  # rad = +6.99999999999999789e-02 , len = +7.00000000000002842e-02 
 219        236        238        220    2        753        754 +1.07937975901090488e+00  # rad = +8.45000000000000057e-02 , len = +1.21243556529822938e-01 
 220        239        236        836    2        218        219 +8.23097409240351574e-01  # rad = +7.82857000000000275e-02 , len = +5.77234787586471398e-01 
 221        232        240        214    2 2147483645 2147483645 +9.43680365296803769e-01  # rad = +1.03332999999999994e-01 , len = +1.56524758424985921e-01 
 222        232        241        214    2        228        229 +1.13503196347031965e+00  # rad = +1.24286000000000021e-01 , len = +3.83405790253617040e-01 
 223        242        243        225    2 2147483645 2147483645 +6.84780119284294164e-01  # rad = +8.61110999999999682e-02 , len = +6.37730350540103519e-01 
 224        242        244        225    2        234        235 +8.60437375745526811e-01  # rad = +1.08200000000000018e-01 , len = +2.96984848098351184e-01 
 225        220        242        230    2        223        224 +8.91843971631205767e-01  # rad = +1.25750000000000028e-01 , len = +4.94974746830582624e-01 
 226        170        216        154    2        200        227 +5.40297502860604406e-01  # rad = +6.42175999999999969e-01 , len = +1.51433153569487677e+00 
 227        216        245        226    2        266        267 +1.47000199322304154e-01  # rad = +9.44000000000000117e-02 , len = +7.34166193719105076e-01 
 228        241        246        222    2 2147483645 2147483645 +9.68733405210562615e-01  # rad = +1.20399999999999952e-01 , len = +2.96984848098351184e-01 
 229        241        247        222    2        230        839 +1.17470994319553279e+00  # rad = +1.45999999999999963e-01 , len = +2.10000000000000853e-01 
 230        247        220        229    2        203        225 +9.65753424657534221e-01  # rad = +1.40999999999999959e-01 , len = +1.21243556529821897e-01 
 231        248        249        232    2 2147483645 2147483645 +2.11848810993198605e-01  # rad = +1.23750000000000027e-01 , len = +6.14247507117448577e-01 
 232        250        248        305    2        231        233 +4.85471015998337807e-01  # rad = +5.84142999999999968e-01 , len = +1.40349563590344006e+00 
 233        248        251        232    2        256        257 +2.15772507759230209e-01  # rad = +1.26042000000000015e-01 , len = +1.50296373875087141e+00 
 234        244        202        224    2        184        678 +9.92874306839186649e-01  # rad = +1.07428999999999997e-01 , len = +5.93969696196699815e-01 
 235        244        252        224    2        240        241 +1.02125693160813302e+00  # rad = +1.10499999999999945e-01 , len = +9.89949493661157892e-02 
 236        253        227        239    2        208        237 +5.88080920564216791e-01  # rad = +1.58429000000000042e-01 , len = +4.74763098818770712e-01 
 237        227        254        236    2        242        243 +4.41838299806222301e-01  # rad = +6.99999999999999789e-02 , len = +7.34166193719101745e-01 
 238        209        255        193    2 2147483645 2147483645 +3.34683582254926559e-01  # rad = +1.02700000000000014e-01 , len = +8.34146270146907787e-01 
 239        209        253        193    2        236        294 +8.77933369615162773e-01  # rad = +2.69399999999999917e-01 , len = +3.05122926047848020e-01 
 240        252        256        235    2 2147483645 2147483645 +1.00000000000000000e+00  # rad = +1.10499999999999945e-01 , len = +1.21243556529820870e-01 
 241        252        257        235    2        258        259 +1.03468778280542995e+00  # rad = +1.14333000000000004e-01 , len = +4.14125584816973313e-01 
 242        254        258        237    2 2147483645 2147483645 +1.00000000000000000e+00  # rad = +6.99999999999999789e-02 , len = +6.49153294684701510e-01 
 243        254        259        237    2        244        245 +1.00000000000000000e+00  # rad = +6.99999999999999789e-02 , len = +1.21243556529819857e-01 
 244        259        260        243    2 2147483645 2147483645 +1.09206285714285722e+00  # rad = +7.64443999999999818e-02 , len = +6.41560597293818646e-01 
 245        259        261        243    2 2147483645 2147483645 +1.00000000000000000e+00  # rad = +6.99999999999999789e-02 , len = +4.19999999999998153e-01 
 246        262        263        247    2 2147483645 2147483645 +3.53215060818654392e-01  # rad = +4.19894999999999963e-01 , len = +1.59931235223142143e+00 
 247        165        262        620    2        246        248 +1.00488588334742190e+00  # rad = +1.18877999999999995e+00 , len = +7.24085630295201454e-01 
 248        262        264        247    2        252        253 +1.00186746075808819e+00  # rad = +1.19100000000000006e+00 , len = +9.89949493661170521e-02 
 249        265        266        250    2 2147483645 2147483645 +5.39682828282828209e-01  # rad = +8.01429000000000169e-02 , len = +5.37680202350801717e-01 
 250        233        265        215    2        249        251 +7.37888198757764013e-01  # rad = +1.48499999999999993e-01 , len = +2.61916017074176999e-01 
 251        265        267        250    2        274        275 +7.60942760942760810e-01  # rad = +1.13000000000000003e-01 , len = +1.71464281994822443e-01 
 252        264        268        248    2        289        330 +1.01315701091519728e+00  # rad = +1.20667000000000035e+00 , len = +1.71464281994823164e-01 
 253        264        269        248    2        345        346 +4.08682619647355139e-01  # rad = +4.86740999999999979e-01 , len = +2.41474636349244376e+00 
 254        215        270        199    2 2147483645 2147483645 +7.01754385964912242e-01  # rad = +6.99999999999999789e-02 , len = +2.96984848098348631e-01 
 255        215        271        199    2 2147483645 2147483645 +8.95571929824561352e-01  # rad = +8.93332999999999905e-02 , len = +2.10000000000000853e-01 
 256        251        272        233    2 2147483645 2147483645 +5.55370432078196030e-01  # rad = +6.99999999999999789e-02 , len = +1.56524758424985921e-01 
 257        251        273        233    2 2147483645 2147483645 +5.55370432078196030e-01  # rad = +6.99999999999999789e-02 , len = +3.63730669589465705e-01 
 258        257        274        241    2 2147483645 2147483645 +7.39069210114315256e-01  # rad = +8.44999999999999640e-02 , len = +3.05122926047848408e-01 
 259        257        275        241    2        278        279 +1.00000000000000000e+00  # rad = +1.14333000000000004e-01 , len = +1.56524758424985921e-01 
 260        276        277        262    2 2147483645 2147483645 +1.00000000000000000e+00  # rad = +7.96666999999999792e-02 , len = +1.71464281994823886e-01 
 261        276        278        262    2 2147483645 2147483645 +1.02426735386303180e+00  # rad = +8.15999999999999920e-02 , len = +4.08166632639169968e-01 
 262        279        276        271    2        260        261 +8.55098441825244415e-01  # rad = +7.96666999999999792e-02 , len = +3.56931365951498158e-01 
 263        280        281        264    2 2147483645 2147483645 +9.55899991952553263e-01  # rad = +7.48333000000000054e-02 , len = +4.14125584816969705e-01 
 264        282        280        274    2        263        265 +8.81265246253375656e-01  # rad = +7.82857000000000275e-02 , len = +5.23832034148353998e-01 
 265        280        283        264    2        276        277 +1.04233595663064893e+00  # rad = +8.15999999999999920e-02 , len = +3.20780298646906992e-01 
 266        245        284        227    2 2147483645 2147483645 +8.43926906779661090e-01  # rad = +7.96666999999999792e-02 , len = +2.42487113059640713e-01 
 267        245        285        227    2        284        285 +7.85412076271186477e-01  # rad = +7.41428999999999977e-02 , len = +5.14392845984467995e-01 
 268        286        287        269    2 2147483645 2147483645 +5.73098744913748570e-01  # rad = +6.99999999999999789e-02 , len = +7.57165767847437388e-01 
 269        206        286        188    2        268        270 +6.36824817518248154e-01  # rad = +1.22142999999999988e-01 , len = +5.09607692249634869e-01 
 270        286        288        269    2        291        292 +6.52241225448859097e-01  # rad = +7.96666999999999792e-02 , len = +3.63730669589466427e-01 
 271        289        279        273    2        262        854 +1.11576886227544914e+00  # rad = +9.31667000000000051e-02 , len = +3.83405790253614265e-01 
 272        289        290        273    2        683        684 +8.38323353293413120e-01  # rad = +6.99999999999999789e-02 , len = +3.20780298646909323e-01 
 273        234        289        216    2        271        272 +4.07914020517830933e-01  # rad = +8.34999999999999909e-02 , len = +4.31508980207829240e-01 
 274        267        282        251    2        264        833 +7.86135398230088600e-01  # rad = +8.88333000000000039e-02 , len = +8.25287828578610383e-01 
 275        267        291        251    2        301        302 +8.35791150442477870e-01  # rad = +9.44443999999999839e-02 , len = +7.06965345685344637e-01 
 276        283        292        265    2 2147483645 2147483645 +8.57843137254901911e-01  # rad = +6.99999999999999789e-02 , len = +3.13049516849971010e-01 
 277        283        293        265    2 2147483645 2147483645 +8.57843137254901911e-01  # rad = +6.99999999999999789e-02 , len = +5.09607692249637867e-01 
 278        275        294        259    2 2147483645 2147483645 +7.49689940786999354e-01  # rad = +8.57142999999999933e-02 , len = +4.69574275274952990e-01 
 279        275        295        259    2        296        297 +7.95920687815416472e-01  # rad = +9.09999999999999698e-02 , len = +5.85662018573852694e-01 
 280        296        297        282    2 2147483645 2147483645 +8.29177839335180078e-01  # rad = +7.48333000000000054e-02 , len = +4.69574275274952990e-01 
 281        296        298        282    2 2147483645 2147483645 +8.39889196675900340e-01  # rad = +7.58000000000000063e-02 , len = +8.34146270146908231e-01 
 282        299        296        854    2        280        281 +9.68693750020125144e-01  # rad = +9.02500000000000246e-02 , len = +2.52388589282481757e-01 
 283        234        300        216    2        333        759 +7.25105031753786045e-01  # rad = +1.48429000000000033e-01 , len = +4.48218696620297341e-01 
 284        285        301        267    2 2147483645 2147483645 +9.44122768329806350e-01  # rad = +6.99999999999999789e-02 , len = +2.52388589282480258e-01 
 285        285        302        267    2        286        287 +1.13969105605526622e+00  # rad = +8.44999999999999640e-02 , len = +9.89949493661145541e-02 
 286        302        303        285    2 2147483645 2147483645 +1.00000000000000000e+00  # rad = +8.44999999999999640e-02 , len = +9.89949493661170521e-02 
 287        302        304        285    2 2147483645 2147483645 +9.42801183431952738e-01  # rad = +7.96666999999999792e-02 , len = +1.56524758424985116e-01 
 288        305        306        289    2        305        378 +1.00859731117650453e+00  # rad = +1.22360000000000002e+00 , len = +3.76961536499415495e-01 
 289        268        305        252    2        288        290 +1.00538672545103469e+00  # rad = +1.21317000000000030e+00 , len = +4.94974746830582513e-01 
 290        305        307        289    2        303        304 +9.26828062019337762e-01  # rad = +1.12440000000000007e+00 , len = +3.76961536499415828e-01 
 291        288        308        270    2 2147483645 2147483645 +9.24162793237324975e-01  # rad = +7.36249999999999960e-02 , len = +5.77234787586473952e-01 
 292        288        309        270    2        761        762 +1.09902380793982934e+00  # rad = +8.75555999999999973e-02 , len = +7.13862731902990988e-01 
 293        310        311        294    2 2147483645 2147483645 +4.13978730562747699e-01  # rad = +1.13199999999999995e-01 , len = +6.78675180038287196e-01 
 294        253        310        239    2        293        295 +1.01501113585746117e+00  # rad = +2.73443999999999965e-01 , len = +5.93969696196699037e-01 
 295        310        312        294    2        307        308 +9.69119819780283942e-01  # rad = +2.64999999999999958e-01 , len = +1.71464281994823164e-01 
 296        295        313        279    2 2147483645 2147483645 +8.18258241758241800e-01  # rad = +7.44614999999999860e-02 , len = +8.90954544295049944e-01 
 297        295        314        279    2 2147483645 2147483645 +7.98202197802197810e-01  # rad = +7.26364000000000315e-02 , len = +7.34166193719105631e-01 
 298        315        316        300    2 2147483645 2147483645 +9.35026537216828491e-01  # rad = +7.22308000000000117e-02 , len = +8.96437393240595237e-01 
 299        315        317        300    2 2147483645 2147483645 +9.06148867313915862e-01  # rad = +7.00000000000000205e-02 , len = +1.71464281994823164e-01 
 300        318        315        833    2        298        299 +8.69606330058660393e-01  # rad = +7.72499999999999853e-02 , len = +5.04777178564960516e-01 
 301        291        319        275    2 2147483645 2147483645 +8.63697582916509665e-01  # rad = +8.15714000000000022e-02 , len = +5.09607692249634425e-01 
 302        291        320        275    2        319        320 +1.22646763598476993e+00  # rad = +1.15833000000000019e-01 , len = +4.31508980207829240e-01 
 303        307        321        290    2 2147483645 2147483645 +2.92020633226609760e-01  # rad = +3.28347999999999918e-01 , len = +1.96748570515772792e+00 
 304        307        322        290    2        336        337 +3.23333333333333306e-01  # rad = +3.63555999999999990e-01 , len = +1.59777970947186643e+00 
 305        306        250        288    2        232        306 +9.83368747956848588e-01  # rad = +1.20325000000000015e+00 , len = +2.32163735324878967e-01 
 306        250        323        305    2        324        325 +9.53991273633908121e-01  # rad = +1.14788999999999985e+00 , len = +8.16333265278340936e-01 
 307        312        324        295    2        687        688 +1.00000000000000000e+00  # rad = +2.64999999999999958e-01 , len = +1.40000000000000568e-01 
 308        312        325        295    2        309        310 +6.54449056603773616e-01  # rad = +1.73428999999999972e-01 , len = +4.69574275274956987e-01 
 309        325        326        308    2        313        760 +5.48415201609880665e-01  # rad = +9.51110999999999901e-02 , len = +7.95047168412038818e-01 
 310        325        327        308    2        314        315 +4.03623384785704753e-01  # rad = +6.99999999999999789e-02 , len = +5.64358042380897040e-01 
 311        328        329        313    2 2147483645 2147483645 +9.40465500084945227e-01  # rad = +7.36249999999999960e-02 , len = +6.18223260642948524e-01 
 312        328        330        313    2 2147483645 2147483645 +8.94160747109625342e-01  # rad = +6.99999999999999789e-02 , len = +5.68682688324516628e-01 
 313        326        328        309    2        311        312 +8.23097409240351574e-01  # rad = +7.82856999999999720e-02 , len = +4.25793377120876559e-01 
 314        327        331        310    2 2147483645 2147483645 +1.15535714285714297e+00  # rad = +8.08749999999999747e-02 , len = +6.14247507117448577e-01 
 315        327        332        310    2 2147483645 2147483645 +1.05178571428571432e+00  # rad = +7.36249999999999960e-02 , len = +6.56658206375280495e-01 
 316        333        334        318    2 2147483645 2147483645 +8.61160081047465775e-01  # rad = +6.99999999999999789e-02 , len = +4.14125584816972425e-01 
 317        333        335        318    2 2147483645 2147483645 +9.32513344905684494e-01  # rad = +7.58000000000000340e-02 , len = +3.63730669589466760e-01 
 318        336        333        759    2        316        317 +5.83588443921140732e-01  # rad = +8.12857000000000163e-02 , len = +1.11561642153564500e+00 
 319        320        337        302    2 2147483645 2147483645 +6.32135919815596581e-01  # rad = +7.32222000000000012e-02 , len = +6.29999999999998450e-01 
 320        320        338        302    2 2147483645 2147483645 +6.81352464323638274e-01  # rad = +7.89230999999999960e-02 , len = +9.10000000000002141e-01 
 321        339        340        323    2 2147483645 2147483645 +8.90151960784313800e-01  # rad = +7.26363999999999760e-02 , len = +8.07279381626952675e-01 
 322        339        341        323    2 2147483645 2147483645 +9.46691176470588203e-01  # rad = +7.72499999999999715e-02 , len = +3.05122926047848797e-01 
 323        342        339        330    2        321        322 +1.68542806981307441e-01  # rad = +8.15999999999999365e-02 , len = +3.76961536499416827e-01 
 324        323        343        306    2        700        701 +9.30533413480385763e-01  # rad = +1.06814999999999993e+00 , len = +2.40355985987451648e+00 
 325        323        344        306    2        396        699 +3.70015419595954353e-01  # rad = +4.24736999999999865e-01 , len = +1.62966254175519420e+00 
 326        345        346        688    2        327        328 +8.60869565217391330e-01  # rad = +2.17800000000000021e-01 , len = +3.49999999999998590e-01 
 327        346        347        326    2        694        695 +4.21153810835629028e-01  # rad = +9.17272999999999977e-02 , len = +8.04238770515324219e-01 
 328        346        348        326    2        338        339 +9.10404040404040438e-01  # rad = +1.98286000000000101e-01 , len = +5.23832034148352998e-01 
 329        342        349        330    2 2147483645 2147483645 +1.56563048641949809e-01  # rad = +7.58000000000000063e-02 , len = +6.49153294684696736e-01 
 330        268        342        252    2        323        329 +4.01228173402835842e-01  # rad = +4.84150000000000025e-01 , len = +1.79696967141908082e+00 
 331        350        351        333    2 2147483645 2147483645 +7.29927007299270070e-01  # rad = +7.58000000000000063e-02 , len = +7.69999999999999685e-01 
 332        350        352        333    2        763        764 +8.41630876490187418e-01  # rad = +8.73999999999999916e-02 , len = +7.06965345685344637e-01 
 333        300        350        283    2        331        332 +6.99634168525018585e-01  # rad = +1.03846000000000008e-01 , len = +1.07763630228384688e+00 
 334        353        354        336    2 2147483645 2147483645 +9.60428569075467142e-01  # rad = +7.58000000000000340e-02 , len = +1.00224747442934192e+00 
 335        353        355        336    2 2147483645 2147483645 +8.86939311811117292e-01  # rad = +6.99999999999999789e-02 , len = +7.34166193719105853e-01 
 336        322        353        304    2        334        335 +2.17086501116746822e-01  # rad = +7.89230999999999960e-02 , len = +8.68677155219359620e-01 
 337        322        356        304    2        386        834 +2.21549087348304002e-01  # rad = +8.05454999999999643e-02 , len = +1.55582775396249939e+00 
 338        348        357        328    2 2147483645 2147483645 +4.33086551748484483e-01  # rad = +8.58749999999999930e-02 , len = +1.06160256216721427e+00 
 339        348        358        328    2        343        344 +9.21229940590863716e-01  # rad = +1.82666999999999968e-01 , len = +2.09999999999998493e-01 
 340        359        360        342    2 2147483645 2147483645 +7.10084033613445409e-01  # rad = +8.45000000000000334e-02 , len = +5.68682688324517294e-01 
 341        359        361        342    2        366        765 +7.82913445378151329e-01  # rad = +9.31667000000000189e-02 , len = +5.14392845984468328e-01 
 342        362        359        690    2        340        341 +1.13333333333333330e+00  # rad = +1.19000000000000009e-01 , len = +3.63730669589464373e-01 
 343        358        363        339    2 2147483645 2147483645 +4.66240207590862044e-01  # rad = +8.51666999999999841e-02 , len = +8.65852181379709096e-01 
 344        358        364        339    2        356        862 +1.02810031368555888e+00  # rad = +1.87800000000000022e-01 , len = +2.96984848098352461e-01 
 345        269        365        253    2 2147483645 2147483645 +1.94588703232314530e-01  # rad = +9.47143000000000151e-02 , len = +5.98080262172229871e-01 
 346        269        366        253    2        359        360 +3.18101413277287137e-01  # rad = +1.54832999999999971e-01 , len = +3.56931365951497104e-01 
 347        367        368        349    2 2147483645 2147483645 +7.08860759493670778e-01  # rad = +6.99999999999999789e-02 , len = +6.10245852095695596e-01 
 348        367        369        349    2 2147483645 2147483645 +7.92766582278480958e-01  # rad = +7.82856999999999720e-02 , len = +4.42718872423574938e-01 
 349        370        367        692    2        347        348 +7.36940298507462677e-01  # rad = +9.87499999999999767e-02 , len = +2.21359436211788024e-01 
 350        371        372        352    2 2147483645 2147483645 +9.04058706989406935e-01  # rad = +6.99999999999999789e-02 , len = +9.89949493661157892e-02 
 351        371        373        352    2 2147483645 2147483645 +9.04058706989406935e-01  # rad = +6.99999999999999789e-02 , len = +2.10000000000000853e-01 
 352        374        371        371    2        350        351 +7.00711312217194626e-01  # rad = +7.74286000000000141e-02 , len = +4.69574275274957764e-01 
 353        375        376        355    2        363        847 +8.62569948186528435e-01  # rad = +1.24856999999999996e-01 , len = +5.09607692249636868e-01 
 354        375        377        355    2        769        770 +6.61238687392055269e-01  # rad = +9.57142999999999744e-02 , len = +1.42944044996635022e+00 
 355        370        375        692    2        353        354 +1.08022388059701480e+00  # rad = +1.44749999999999934e-01 , len = +2.52388589282480258e-01 
 356        364        378        344    2        357        358 +5.54845580404685901e-01  # rad = +1.04199999999999945e-01 , len = +2.79999999999999361e-01 
 357        378        379        356    2        624        625 +9.35700575815738955e-01  # rad = +9.74999999999999895e-02 , len = +2.61916017074176999e-01 
 358        378        380        356    2        398        399 +6.97086372360844475e-01  # rad = +7.26364000000000315e-02 , len = +9.52102935611481294e-01 
 359        366        381        346    2        387        698 +9.00324866146105740e-01  # rad = +1.39400000000000024e-01 , len = +3.76961536499416827e-01 
 360        366        382        346    2        393        394 +5.23682289951108659e-01  # rad = +8.10833000000000387e-02 , len = +9.12688336728370575e-01 
 361        383        384        363    2 2147483645 2147483645 +5.96592603956261236e-01  # rad = +6.99999999999999789e-02 , len = +2.32163735324878412e-01 
 362        383        385        363    2 2147483645 2147483645 +5.96592603956261236e-01  # rad = +6.99999999999999789e-02 , len = +7.13862731902989989e-01 
 363        376        383        353    2        361        362 +9.39739061486340344e-01  # rad = +1.17332999999999993e-01 , len = +1.56524758424985921e-01 
 364        386        387        366    2 2147483645 2147483645 +8.11569482288828414e-01  # rad = +7.44615000000000277e-02 , len = +8.51586754241750676e-01 
 365        386        388        366    2 2147483645 2147483645 +8.53250136239782075e-01  # rad = +7.82857000000000275e-02 , len = +5.37680202350803604e-01 
 366        361        386        341    2        364        365 +9.84793923150653616e-01  # rad = +9.17500000000000260e-02 , len = +2.61916017074175056e-01 
 367        389        390        369    2 2147483645 2147483645 +7.24472049689440900e-01  # rad = +7.28999999999999787e-02 , len = +6.96491205974634653e-01 
 368        389        391        369    2        420        863 +8.87784347826086950e-01  # rad = +8.93332999999999905e-02 , len = +6.60378679243959654e-01 
 369        392        389        697    2        367        368 +1.07142819115237242e+00  # rad = +1.00625000000000006e-01 , len = +5.72974694031074261e-01 
 370        374        393        371    2 2147483645 2147483645 +7.38354751131221732e-01  # rad = +8.15882000000000135e-02 , len = +1.20838735511424278e+00 
 371        394        374        375    2        352        370 +1.11616161616161613e+00  # rad = +1.10499999999999973e-01 , len = +1.21243556529823951e-01 
 372        395        396        374    2 2147483645 2147483645 +8.57002366863905407e-01  # rad = +7.24167000000000283e-02 , len = +8.65852181379712316e-01 
 373        395        397        374    2 2147483645 2147483645 +9.26457988165680479e-01  # rad = +7.82857000000000275e-02 , len = +9.99799979996000565e-01 
 374        394        395        375    2        372        373 +8.53535353535353480e-01  # rad = +8.44999999999999779e-02 , len = +5.64358042380895930e-01 
 375        398        394        377    2        371        374 +9.78579971729911846e-01  # rad = +9.89999999999999908e-02 , len = +2.21359436211786914e-01 
 376        398        399        377    2 2147483645 2147483645 +7.23775539454565187e-01  # rad = +7.32222000000000012e-02 , len = +5.77234787586470954e-01 
 377        400        398        389    2        375        376 +8.54451013513513602e-01  # rad = +1.01167000000000021e-01 , len = +4.48218696620299839e-01 
 378        306        401        288    2        379        380 +4.73363027133049952e-01  # rad = +5.79207000000000027e-01 , len = +2.21912144778063025e+00 
 379        401        402        378    2        440        441 +6.55746563836417717e-01  # rad = +3.79812999999999845e-01 , len = +1.23247718031612741e+00 
 380        401        403        378    2        407        408 +2.60387046427270397e-01  # rad = +1.50818000000000035e-01 , len = +8.10308583195318288e-01 
 381        404        405        382    2 2147483645 2147483645 +5.68518518518518423e-01  # rad = +7.67499999999999849e-02 , len = +9.36536171218173230e-01 
 382        406        404        766    2        381        383 +8.75202593192868750e-01  # rad = +1.35000000000000009e-01 , len = +4.94974746830585288e-01 
 383        404        407        382    2        405        406 +9.76296296296296329e-01  # rad = +1.31800000000000028e-01 , len = +3.20780298646906992e-01 
 384        408        409        386    2 2147483645 2147483645 +9.36818627450980435e-01  # rad = +7.64444000000000096e-02 , len = +6.41560597293816315e-01 
 385        408        410        386    2 2147483645 2147483645 +9.22459558823529480e-01  # rad = +7.52727000000000118e-02 , len = +7.60394634384014889e-01 
 386        356        408        337    2        384        385 +1.01309197906773174e+00  # rad = +8.15999999999999920e-02 , len = +3.20780298646910489e-01 
 387        381        411        359    2        388        389 +9.77403156384505145e-01  # rad = +1.36250000000000010e-01 , len = +3.05122926047846355e-01 
 388        411        412        387    2        417        418 +7.08664954128440328e-01  # rad = +9.65556000000000469e-02 , len = +6.14247507117446578e-01 
 389        411        400        387    2        377        400 +8.68990825688073287e-01  # rad = +1.18400000000000005e-01 , len = +3.20780298646909323e-01 
 390        413        414        391    2        767        768 +1.12590926088387433e+00  # rad = +1.10499999999999959e-01 , len = +1.21243556529822938e-01 
 391        406        413        766    2        390        392 +6.36258670988654740e-01  # rad = +9.81429000000000051e-02 , len = +5.64358042380899483e-01 
 392        413        415        391    2        434        435 +8.20696148167620931e-01  # rad = +8.05455000000000199e-02 , len = +8.10308583195315180e-01 
 393        382        416        360    2 2147483645 2147483645 +8.63309707424340100e-01  # rad = +7.00000000000000205e-02 , len = +6.60378679243962319e-01 
 394        382        417        360    2        401        402 +9.82529078120895405e-01  # rad = +7.96666999999999792e-02 , len = +1.71464281994821721e-01 
 395        418        419        396    2 2147483645 2147483645 +8.52915976331360959e-01  # rad = +7.20714000000000077e-02 , len = +9.74987179402887039e-01 
 396        344        418        325    2        395        397 +1.98946642275102004e-01  # rad = +8.45000000000000057e-02 , len = +2.61916017074175556e-01 
 397        418        420        396    2        427        428 +1.07154437869822483e+00  # rad = +9.05455000000000149e-02 , len = +8.88200427831465911e-01 
 398        380        421        358    2 2147483645 2147483645 +1.07777505493113646e+00  # rad = +7.82856999999999720e-02 , len = +5.51180551180824874e-01 
 399        380        422        358    2        702        703 +1.09678756105754149e+00  # rad = +7.96666999999999792e-02 , len = +1.71464281994822443e-01 
 400        400        423        389    2        403        404 +1.11064189189189189e+00  # rad = +1.31499999999999978e-01 , len = +9.89949493661157892e-02 
 401        417        424        394    2 2147483645 2147483645 +9.42898350251736184e-01  # rad = +7.51175999999999927e-02 , len = +1.26000000000000023e+00 
 402        417        425        394    2        415        416 +9.82665279219548493e-01  # rad = +7.82857000000000275e-02 , len = +5.23832034148351111e-01 
 403        423        426        400    2        430        865 +9.07224334600760574e-01  # rad = +1.19300000000000003e-01 , len = +8.96437393240599123e-01 
 404        423        427        400    2        413        414 +6.20314828897338466e-01  # rad = +8.15714000000000022e-02 , len = +5.23832034148353998e-01 
 405        407        428        383    2 2147483645 2147483645 +5.97116843702579669e-01  # rad = +7.87000000000000199e-02 , len = +7.34166193719105187e-01 
 406        407        429        383    2        411        412 +9.15531107738998373e-01  # rad = +1.20667000000000024e-01 , len = +2.10000000000000853e-01 
 407        403        430        380    2 2147483645 2147483645 +4.64135580633611322e-01  # rad = +6.99999999999999789e-02 , len = +7.76337555448658234e-01 
 408        403        431        380    2 2147483645 2147483645 +5.12206765770663930e-01  # rad = +7.72499999999999715e-02 , len = +6.56658206375282827e-01 
 409        432        433        411    2 2147483645 2147483645 +6.52380833333333410e-01  # rad = +7.82856999999999859e-02 , len = +9.33916484488842569e-01 
 410        432        434        411    2        704        705 +7.04166666666666718e-01  # rad = +8.45000000000000057e-02 , len = +3.63730669589461930e-01 
 411        429        432        406    2        409        410 +9.94472390960245978e-01  # rad = +1.19999999999999996e-01 , len = +1.21243556529822924e-01 
 412        429        435        406    2        438        439 +8.71199250830798855e-01  # rad = +1.05124999999999996e-01 , len = +4.99899989997999061e-01 
 413        427        436        404    2 2147483645 2147483645 +9.17396293308684108e-01  # rad = +7.48332999999999637e-02 , len = +4.14125584816972425e-01 
 414        427        437        404    2 2147483645 2147483645 +8.58143908281578938e-01  # rad = +6.99999999999999789e-02 , len = +1.40000000000000568e-01 
 415        425        438        402    2 2147483645 2147483645 +1.05880001072992891e+00  # rad = +8.28889000000000153e-02 , len = +6.64078308635360881e-01 
 416        425        439        402    2 2147483645 2147483645 +8.94160747109625342e-01  # rad = +7.00000000000000344e-02 , len = +1.21243556529822924e-01 
 417        412        440        388    2 2147483645 2147483645 +1.14441834549213106e+00  # rad = +1.10500000000000029e-01 , len = +6.99999999999967315e-02 
 418        412        441        388    2        422        423 +8.75143440670453132e-01  # rad = +8.45000000000000057e-02 , len = +1.21243556529822938e-01 
 419        442        443        420    2 2147483645 2147483645 +8.01144492131616537e-01  # rad = +7.00000000000000205e-02 , len = +9.54672718789010610e-01 
 420        391        442        368    2        419        421 +9.78078723163702701e-01  # rad = +8.73750000000000221e-02 , len = +5.93969696196699815e-01 
 421        442        444        420    2        713        714 +9.85534763948497816e-01  # rad = +8.61111000000000099e-02 , len = +7.03491293478462287e-01 
 422        441        445        418    2 2147483645 2147483645 +1.00000000000000000e+00  # rad = +8.45000000000000057e-02 , len = +1.27929668177479594e+00 
 423        441        446        418    2        432        433 +9.42801183431952738e-01  # rad = +7.96666999999999792e-02 , len = +1.56524758424985116e-01 
 424        447        448        426    2 2147483645 2147483645 +1.00000000000000000e+00  # rad = +6.99999999999999789e-02 , len = +5.14392845984469216e-01 
 425        447        449        426    2 2147483645 2147483645 +1.13809571428571443e+00  # rad = +7.96666999999999792e-02 , len = +2.42487113059643794e-01 
 426        450        447        442    2        424        425 +6.50696710263346301e-01  # rad = +6.99999999999999789e-02 , len = +4.94974746830580736e-01 
 427        420        451        397    2 2147483645 2147483645 +1.09337294509390315e+00  # rad = +9.89999999999999769e-02 , len = +1.56524758424985921e-01 
 428        420        452        397    2        436        437 +1.09337294509390315e+00  # rad = +9.89999999999999769e-02 , len = +1.21243556529820870e-01 
 429        453        454        430    2 2147483645 2147483645 +8.17094358974359003e-01  # rad = +7.96666999999999792e-02 , len = +1.71464281994822443e-01 
 430        426        453        403    2        429        431 +8.17267393126571595e-01  # rad = +9.75000000000000311e-02 , len = +2.61916017074175556e-01 
 431        453        455        430    2        444        445 +1.01538461538461533e+00  # rad = +9.89999999999999908e-02 , len = +4.94974746830582735e-01 
 432        446        456        423    2 2147483645 2147483645 +1.00000000000000000e+00  # rad = +7.96666999999999792e-02 , len = +1.02878569196893732e+00 
 433        446        457        423    2 2147483645 2147483645 +1.00000000000000000e+00  # rad = +7.96666999999999792e-02 , len = +6.75055553269505726e-01 
 434        415        458        392    2 2147483645 2147483645 +8.69074001651240491e-01  # rad = +6.99999999999999789e-02 , len = +6.18223260642949302e-01 
 435        415        459        392    2 2147483645 2147483645 +9.20509525671825202e-01  # rad = +7.41429000000000116e-02 , len = +5.46717477313465317e-01 
 436        452        460        428    2 2147483645 2147483645 +8.42268686868686833e-01  # rad = +8.33845999999999893e-02 , len = +9.54672718789011054e-01 
 437        452        461        428    2 2147483645 2147483645 +7.60330303030303023e-01  # rad = +7.52727000000000396e-02 , len = +7.66811580507232415e-01 
 438        435        462        412    2        465        852 +9.23979072532699175e-01  # rad = +9.71332999999999919e-02 , len = +1.13088460949824543e+00 
 439        435        463        412    2        711        712 +9.41736028537455416e-01  # rad = +9.89999999999999908e-02 , len = +1.56524758424985116e-01 
 440        402        464        379    2 2147483645 2147483645 +3.07461829900503691e-01  # rad = +1.16778000000000021e-01 , len = +1.37706209010341896e+00 
 441        402        465        379    2        442        447 +9.76796476160636917e-01  # rad = +3.70999999999999885e-01 , len = +9.89949493661208269e-02 
 442        465        450        441    2        426        443 +2.89964959568733138e-01  # rad = +1.07577000000000006e-01 , len = +1.75698605572155864e+00 
 443        450        466        442    2        456        715 +7.12906104464709145e-01  # rad = +7.66922999999999772e-02 , len = +9.52102935611481072e-01 
 444        455        467        431    2 2147483645 2147483645 +8.04714141414141437e-01  # rad = +7.96666999999999792e-02 , len = +3.63730669589465372e-01 
 445        455        468        431    2        446        771 +8.90151515151515138e-01  # rad = +8.81250000000000228e-02 , len = +4.19999999999999318e-01 
 446        468        469        445    2        716        717 +8.49172765957446840e-01  # rad = +7.48333500000000068e-02 , len = +4.02119385257661166e-01 
 447        465        470        441    2        448        449 +9.70350404312668502e-01  # rad = +3.59999999999999820e-01 , len = +2.32163735324876275e-01 
 448        470        471        447    2        452        453 +5.28241666666666609e-01  # rad = +1.90166999999999947e-01 , len = +4.94974746830584011e-01 
 449        470        472        447    2        450        451 +9.64813888888888860e-01  # rad = +3.47332999999999892e-01 , len = +1.71464281994824608e-01 
 450        472        473        449    2        504        505 +8.44529601276008957e-01  # rad = +2.93332999999999899e-01 , len = +1.58855280050743053e+00 
 451        472        474        449    2        464        829 +5.63436241301575214e-01  # rad = +1.95699999999999985e-01 , len = +8.54458893101361361e-01 
 452        471        475        448    2 2147483645 2147483645 +3.68097514290071315e-01  # rad = +6.99999999999999789e-02 , len = +3.13049516849968623e-01 
 453        471        476        448    2 2147483645 2147483645 +3.68097514290071315e-01  # rad = +6.99999999999999789e-02 , len = +3.05122926047848408e-01 
 454        477        478        456    2 2147483645 2147483645 +8.43586945578805869e-01  # rad = +7.28999999999999787e-02 , len = +6.99999999999998512e-01 
 455        477        479        456    2 2147483645 2147483645 +8.61656369660031007e-01  # rad = +7.44614999999999860e-02 , len = +1.02878569196893532e+00 
 456        466        477        443    2        454        455 +1.12679760549624919e+00  # rad = +8.64166999999999574e-02 , len = +9.44351629426242956e-01 
 457        480        481        459    2 2147483645 2147483645 +8.78660720225640013e-01  # rad = +6.99999999999999789e-02 , len = +4.48218696620299561e-01 
 458        480        482        459    2 2147483645 2147483645 +9.39329732498019876e-01  # rad = +7.48332999999999637e-02 , len = +3.63730669589464706e-01 
 459        483        480        464    2        457        458 +9.42801183431952738e-01  # rad = +7.96666999999999792e-02 , len = +2.10000000000000853e-01 
 460        484        485        462    2 2147483645 2147483645 +1.03128414239482202e+00  # rad = +7.96666999999999792e-02 , len = +2.09999999999998493e-01 
 461        484        486        462    2 2147483645 2147483645 +1.03128414239482202e+00  # rad = +7.96666999999999792e-02 , len = +2.10000000000000853e-01 
 462        487        484        496    2        460        461 +8.64739128634003151e-01  # rad = +7.72499999999999715e-02 , len = +9.12688336728370575e-01 
 463        483        488        464    2 2147483645 2147483645 +9.26457988165680479e-01  # rad = +7.82857000000000275e-02 , len = +9.62340895940726471e-01 
 464        474        483        451    2        459        463 +4.31783341849770019e-01  # rad = +8.44999999999999779e-02 , len = +4.59020696701141095e-01 
 465        462        489        438    2        466        467 +1.00686376350849804e+00  # rad = +9.77999999999999980e-02 , len = +3.76961536499415495e-01 
 466        489        490        465    2        478        721 +8.14587934560327187e-01  # rad = +7.96666999999999792e-02 , len = +6.14247507117448799e-01 
 467        489        491        465    2        632        633 +7.15746421267893673e-01  # rad = +6.99999999999999789e-02 , len = +7.03491293478461621e-01 
 468        492        493        829    2        486        722 +5.86903423607562647e-01  # rad = +1.14857000000000042e-01 , len = +5.09607692249636868e-01 
 469        492        494        829    2        482        483 +4.31783341849770019e-01  # rad = +8.44999999999999779e-02 , len = +5.14392845984466995e-01 
 470        495        496        471    2 2147483645 2147483645 +1.00000000000000000e+00  # rad = +6.99999999999999789e-02 , len = +3.63730669589463651e-01 
 471        497        495        719    2        470        472 +8.89453621346886769e-01  # rad = +6.99999999999999789e-02 , len = +9.89949493661170521e-02 
 472        495        498        471    2 2147483645 2147483645 +1.04142857142857137e+00  # rad = +7.28999999999999648e-02 , len = +3.56931365951494661e-01 
 473        499        500        475    2 2147483645 2147483645 +1.01912928759894461e+00  # rad = +7.72499999999999715e-02 , len = +3.28329103187641413e-01 
 474        499        501        475    2 2147483645 2147483645 +9.78138522427440593e-01  # rad = +7.41429000000000116e-02 , len = +5.46717477313465761e-01 
 475        502        499        487    2        473        474 +1.00700519577482939e+00  # rad = +7.58000000000000063e-02 , len = +3.42928563989644886e-01 
 476        503        504        478    2 2147483645 2147483645 +8.27688888888888918e-01  # rad = +8.19412000000000057e-02 , len = +1.35192455410795676e+00 
 477        503        505        478    2 2147483645 2147483645 +8.74458585858585824e-01  # rad = +8.65713999999999789e-02 , len = +4.74763098818767548e-01 
 478        490        503        466    2        476        477 +1.24267730431911949e+00  # rad = +9.89999999999999492e-02 , len = +1.21243556529819857e-01 
 479        506        507        480    2 2147483645 2147483645 +8.41064948453608352e-01  # rad = +8.15833000000000391e-02 , len = +9.15368778143542117e-01 
 480        487        506        496    2        479        481 +1.08582130067958982e+00  # rad = +9.69999999999999890e-02 , len = +1.56524758424982730e-01 
 481        506        508        480    2        502        503 +9.77908247422680454e-01  # rad = +9.48570999999999720e-02 , len = +5.37680202350802938e-01 
 482        494        509        469    2 2147483645 2147483645 +8.97041420118343202e-01  # rad = +7.58000000000000063e-02 , len = +6.49153294684698401e-01 
 483        494        510        469    2        630        631 +9.14201183431952669e-01  # rad = +7.72499999999999715e-02 , len = +2.88617393793236143e-01 
 484        511        512        486    2 2147483645 2147483645 +8.54101268831577998e-01  # rad = +7.83333000000000085e-02 , len = +8.48704895708753293e-01 
 485        511        513        486    2        487        772 +1.12668362512716125e+00  # rad = +1.03332999999999994e-01 , len = +2.42487113059642767e-01 
 486        493        511        468    2        484        485 +7.98508580234552512e-01  # rad = +9.17143000000000402e-02 , len = +4.31508980207826631e-01 
 487        513        502        485    2        475        488 +7.28447833702689285e-01  # rad = +7.52727000000000396e-02 , len = +7.44110206891424264e-01 
 488        502        514        487    2        634        635 +1.16111153180369508e+00  # rad = +8.74000000000000055e-02 , len = +1.19820699380366080e+00 
 489        515        516        491    2 2147483645 2147483645 +8.40689136555122563e-01  # rad = +7.72499999999999715e-02 , len = +6.02162768692982797e-01 
 490        515        517        491    2        500        629 +1.20580396544087498e+00  # rad = +1.10799999999999954e-01 , len = +3.49999999999999978e-01 
 491        518        515        512    2        489        490 +1.31269857142857149e+00  # rad = +9.18888999999999817e-02 , len = +6.64078308635359549e-01 
 492        519        520        494    2 2147483645 2147483645 +9.00514965915508392e-01  # rad = +6.99999999999999789e-02 , len = +2.61916017074176999e-01 
 493        519        521        494    2 2147483645 2147483645 +9.93782587385328986e-01  # rad = +7.72499999999999992e-02 , len = +2.61916017074175056e-01 
 494        522        519        500    2        492        493 +7.14788965517241470e-01  # rad = +7.77332999999999913e-02 , len = +1.04297650980259360e+00 
 495        523        524        497    2        508        773 +6.53671626027742203e-01  # rad = +1.06454999999999994e-01 , len = +7.57165767847440829e-01 
 496        523        487        497    2        462        480 +5.48538288191480872e-01  # rad = +8.93332999999999905e-02 , len = +4.59020696701141373e-01 
 497        525        523        505    2        495        496 +6.35333726051659387e-01  # rad = +1.62857000000000002e-01 , len = +5.14392845984466551e-01 
 498        526        527        830    2 2147483645 2147483645 +7.02937011494252917e-01  # rad = +7.64444000000000096e-02 , len = +7.24085630295200344e-01 
 499        526        528        830    2 2147483645 2147483645 +7.16405517241379353e-01  # rad = +7.79090999999999811e-02 , len = +7.30821455623737237e-01 
 500        517        522        490    2        494        830 +9.81498194945848224e-01  # rad = +1.08749999999999972e-01 , len = +5.81463670404265720e-01 
 501        529        530        503    2 2147483645 2147483645 +1.00000000000000000e+00  # rad = +8.44999999999999779e-02 , len = +1.21243556529821897e-01 
 502        508        531        481    2        812        813 +8.90813655488097322e-01  # rad = +8.44999999999999779e-02 , len = +2.21359436211785776e-01 
 503        508        529        481    2        501        506 +8.90813655488097322e-01  # rad = +8.44999999999999779e-02 , len = +2.21359436211787469e-01 
 504        473        532        450    2        514        515 +5.24513096037609095e-01  # rad = +1.53856999999999966e-01 , len = +5.51180551180826983e-01 
 505        473        525        450    2        497        510 +8.73863493026696636e-01  # rad = +2.56332999999999978e-01 , len = +2.09999999999999659e-01 
 506        529        533        503    2 2147483645 2147483645 +9.65680473372781067e-01  # rad = +8.15999999999999365e-02 , len = +7.03491293478461288e-01 
 507        534        535        508    2        774        775 +6.02390114068441118e-01  # rad = +7.92143000000000153e-02 , len = +1.14808536267997052e+00 
 508        524        534        495    2        507        509 +1.23526372645718840e+00  # rad = +1.31500000000000006e-01 , len = +9.89949493661170521e-02 
 509        534        536        508    2        723        724 +6.72460836501901138e-01  # rad = +8.84285999999999961e-02 , len = +5.93969696196699815e-01 
 510        525        537        505    2        523        727 +1.02600913655284320e+00  # rad = +2.62999999999999956e-01 , len = +1.21243556529821897e-01 
 511        518        538        512    2        637        638 +1.15065000000000017e+00  # rad = +8.05454999999999643e-02 , len = +9.33916484488843679e-01 
 512        539        518        514    2        491        511 +8.57843137254901911e-01  # rad = +6.99999999999999789e-02 , len = +2.61916017074176999e-01 
 513        539        540        514    2        516        517 +8.57843137254901911e-01  # rad = +6.99999999999999789e-02 , len = +4.53651848888548204e-01 
 514        532        539        504    2        512        513 +5.30362609436034749e-01  # rad = +8.15999999999999365e-02 , len = +2.79999999999999361e-01 
 515        532        541        504    2        526        776 +4.54967924761304321e-01  # rad = +6.99999999999999789e-02 , len = +2.32163735324877885e-01 
 516        540        542        513    2 2147483645 2147483645 +1.00000000000000000e+00  # rad = +6.99999999999999789e-02 , len = +1.71464281994823164e-01 
 517        540        543        513    2 2147483645 2147483645 +1.00000000000000000e+00  # rad = +6.99999999999999789e-02 , len = +6.85857127979291881e-01 
 518        544        545        523    2 2147483645 2147483645 +3.45801946725960874e-01  # rad = +9.14452499999999641e-02 , len = +1.72745477509542988e+00 
 519        546        547        521    2 2147483645 2147483645 +9.12215881827510122e-01  # rad = +7.41429000000000255e-02 , len = +8.54458893101359140e-01 
 520        546        548        521    2 2147483645 2147483645 +9.50444032687892570e-01  # rad = +7.72499999999999715e-02 , len = +2.61916017074176999e-01 
 521        549        546        552    2        519        520 +8.20987878787878822e-01  # rad = +8.12777999999999556e-02 , len = +1.35373557240695930e+00 
 522        544        550        523    2        636        864 +9.42857466987339410e-01  # rad = +2.49332999999999944e-01 , len = +1.56524758424987503e-01 
 523        537        544        510    2        518        522 +1.00549049429657789e+00  # rad = +2.64443999999999957e-01 , len = +6.75055553269506281e-01 
 524        551        552        526    2 2147483645 2147483645 +1.10357142857142865e+00  # rad = +7.72499999999999715e-02 , len = +7.82623792124926054e-01 
 525        551        553        526    2 2147483645 2147483645 +1.03452428571428579e+00  # rad = +7.24167000000000005e-02 , len = +9.07303697777098628e-01 
 526        541        551        515    2        524        525 +1.00000000000000000e+00  # rad = +6.99999999999999789e-02 , len = +4.64327470649756269e-01 
 527        554        555        529    2 2147483645 2147483645 +1.00000000000000000e+00  # rad = +6.99999999999999789e-02 , len = +6.96491205974632877e-01 
 528        554        556        529    2 2147483645 2147483645 +1.12428571428571433e+00  # rad = +7.87000000000000199e-02 , len = +6.78675180038284642e-01 
 529        557        554        540    2        527        528 +1.00000000000000000e+00  # rad = +6.99999999999999789e-02 , len = +3.63730669589464706e-01 
 530        558        559        531    2 2147483645 2147483645 +1.30790190735694822e+00  # rad = +1.19999999999999996e-01 , len = +9.89949493661132912e-02 
 531        560        558        542    2        530        532 +1.08579881656804744e+00  # rad = +9.17499999999999843e-02 , len = +2.52388589282479536e-01 
 532        558        561        531    2        533        534 +1.07901907356948223e+00  # rad = +9.89999999999999630e-02 , len = +9.89949493661195640e-02 
 533        561        562        532    2 2147483645 2147483645 +1.00000000000000000e+00  # rad = +9.89999999999999630e-02 , len = +9.89949493661145541e-02 
 534        561        563        532    2 2147483645 2147483645 +7.88440404040404053e-01  # rad = +7.80555999999999750e-02 , len = +1.33184083133083031e+00 
 535        564        565        536    2 2147483645 2147483645 +7.50000000000000000e-01  # rad = +8.10000000000000164e-02 , len = +8.07279381626956671e-01 
 536        566        564        722    2        535        537 +1.35564796834813039e+00  # rad = +1.08000000000000027e-01 , len = +2.52388589282478815e-01 
 537        564        567        536    2        563        564 +8.87799999999999923e-01  # rad = +9.58823999999999649e-02 , len = +1.36095554666565133e+00 
 538        568        569        539    2 2147483645 2147483645 +1.09560428571428581e+00  # rad = +7.66922999999999772e-02 , len = +9.92421281513050313e-01 
 539        570        568        641    2        538        540 +7.91599098029370563e-01  # rad = +6.99999999999999789e-02 , len = +2.42487113059643794e-01 
 540        568        557        539    2        529        732 +1.00000000000000000e+00  # rad = +6.99999999999999789e-02 , len = +1.71464281994823164e-01 
 541        560        571        542    2 2147483645 2147483645 +8.28402366863905337e-01  # rad = +6.99999999999999789e-02 , len = +4.99899989998001559e-01 
 542        572        560        545    2        531        541 +1.11477572559366744e+00  # rad = +8.44999999999999779e-02 , len = +1.21243556529819344e-01 
 543        573        574        544    2 2147483645 2147483645 +7.72861061946902739e-01  # rad = +8.73332999999999748e-02 , len = +1.71464281994823164e-01 
 544        575        573        556    2        543        545 +6.53179190751445038e-01  # rad = +1.12999999999999989e-01 , len = +4.84974226119285534e-01 
 545        573        572        544    2        542        546 +6.70796460176991238e-01  # rad = +7.57999999999999785e-02 , len = +1.20432553738596981e+00 
 546        572        576        545    2 2147483645 2147483645 +9.82341688654353562e-01  # rad = +7.44614999999999860e-02 , len = +8.45813218151620250e-01 
 547        577        578        549    2 2147483645 2147483645 +8.89453621346886769e-01  # rad = +6.99999999999999789e-02 , len = +6.02162768692984018e-01 
 548        577        579        549    2 2147483645 2147483645 +8.89453621346886769e-01  # rad = +6.99999999999999789e-02 , len = +4.94974746830583512e-01 
 549        580        577        553    2        547        548 +8.21693544850685686e-01  # rad = +7.87000000000000199e-02 , len = +6.49153294684699733e-01 
 550        581        582        551    2 2147483645 2147483645 +1.21095890410958895e+00  # rad = +1.10499999999999973e-01 , len = +9.89949493661157892e-02 
 551        583        581        782    2        550        552 +8.44305448892918919e-01  # rad = +9.12499999999999700e-02 , len = +8.88200427831466910e-01 
 552        581        549        551    2        521        555 +1.08493150684931505e+00  # rad = +9.89999999999999908e-02 , len = +1.21243556529821897e-01 
 553        584        580        555    2        549        554 +9.67452525252525231e-01  # rad = +9.57777999999999824e-02 , len = +7.03491293478462287e-01 
 554        580        585        553    2        642        643 +9.90387125200203000e-01  # rad = +9.48570999999999720e-02 , len = +5.23832034148352554e-01 
 555        549        584        552    2        553        734 +1.00000000000000000e+00  # rad = +9.89999999999999908e-02 , len = +1.21243556529819857e-01 
 556        586        575        778    2        544        557 +7.48917748917748871e-01  # rad = +1.72999999999999932e-01 , len = +7.06965345685345858e-01 
 557        575        587        556    2        568        569 +8.27554913294797689e-01  # rad = +1.43167000000000016e-01 , len = +9.97346479414251252e-01 
 558        588        589        559    2 2147483645 2147483645 +6.87687500556381504e-01  # rad = +7.72499999999999715e-02 , len = +9.62340895940726693e-01 
 559        590        588        640    2        558        560 +8.01233951497860253e-01  # rad = +1.12332999999999961e-01 , len = +4.99899989997997563e-01 
 560        588        591        559    2        561        562 +8.29379612402410760e-01  # rad = +9.31667000000000051e-02 , len = +5.68682688324517294e-01 
 561        591        592        560    2 2147483645 2147483645 +7.51341412757991822e-01  # rad = +6.99999999999999789e-02 , len = +6.29999999999998561e-01 
 562        591        593        560    2        579        735 +8.55098441825244415e-01  # rad = +7.96666999999999653e-02 , len = +3.83405790253616208e-01 
 563        567        594        537    2 2147483645 2147483645 +7.67867721291915828e-01  # rad = +7.36249999999999960e-02 , len = +6.06217782649106085e-01 
 564        567        595        537    2        575        576 +8.81287911024338122e-01  # rad = +8.44999999999999779e-02 , len = +3.05122926047847187e-01 
 565        596        597        567    2 2147483645 2147483645 +9.07911802853436978e-01  # rad = +6.99999999999999789e-02 , len = +5.51180551180825429e-01 
 566        596        598        567    2 2147483645 2147483645 +9.07911802853436978e-01  # rad = +6.99999999999999789e-02 , len = +1.21243556529821384e-01 
 567        599        596        569    2        565        566 +5.46808510638297940e-01  # rad = +7.70999999999999602e-02 , len = +8.25287828578610383e-01 
 568        587        600        557    2 2147483645 2147483645 +5.63343507931296950e-01  # rad = +8.06521999999999656e-02 , len = +1.66976046186271687e+00 
 569        587        599        557    2        567        581 +9.84863830351966563e-01  # rad = +1.41000000000000042e-01 , len = +1.97989898732232855e-01 
 570        590        601        640    2        571        572 +7.52175463623395268e-01  # rad = +1.05455000000000007e-01 , len = +7.95047168412038374e-01 
 571        601        602        570    2        644        645 +7.73789768147550960e-01  # rad = +8.15999999999999365e-02 , len = +3.56931365951496382e-01 
 572        601        603        570    2        573        574 +6.63790242283438303e-01  # rad = +6.99999999999999789e-02 , len = +2.21359436211787469e-01 
 573        603        604        572    2 2147483645 2147483645 +1.09206285714285722e+00  # rad = +7.64443999999999818e-02 , len = +7.00000000000001732e-01 
 574        603        605        572    2        583        584 +1.00000000000000000e+00  # rad = +6.99999999999999789e-02 , len = +2.09999999999999659e-01 
 575        595        606        564    2 2147483645 2147483645 +9.14201183431952669e-01  # rad = +7.72499999999999715e-02 , len = +2.61916017074176999e-01 
 576        595        607        564    2 2147483645 2147483645 +8.28402366863905337e-01  # rad = +6.99999999999999789e-02 , len = +2.10000000000000270e-01 
 577        608        609        579    2 2147483645 2147483645 +1.07387791495198903e+00  # rad = +7.82856999999999581e-02 , len = +4.48218696620297341e-01 
 578        608        610        579    2        786        787 +9.60219478737997179e-01  # rad = +6.99999999999999789e-02 , len = +2.96984848098349907e-01 
 579        593        608        562    2        577        578 +9.15062378634987961e-01  # rad = +7.28999999999999787e-02 , len = +7.20694109869092103e-01 
 580        611        612        581    2 2147483645 2147483645 +6.05303333333333415e-01  # rad = +7.26363999999999482e-02 , len = +8.01186619958173418e-01 
 581        599        611        569    2        580        582 +8.51063829787234050e-01  # rad = +1.19999999999999940e-01 , len = +1.21243556529819857e-01 
 582        611        613        581    2        585        586 +8.83333333333333415e-01  # rad = +1.05999999999999983e-01 , len = +2.88617393793236143e-01 
 583        605        614        574    2 2147483645 2147483645 +1.15535714285714297e+00  # rad = +8.08750000000000163e-02 , len = +1.10458136866416479e+00 
 584        605        615        574    2        736        737 +1.00000000000000000e+00  # rad = +6.99999999999999789e-02 , len = +1.56524758424985921e-01 
 585        613        616        582    2 2147483645 2147483645 +7.17374528301886749e-01  # rad = +7.60417000000000315e-02 , len = +1.67708079709953140e+00 
 586        613        617        582    2        588        592 +6.60377358490566002e-01  # rad = +6.99999999999999789e-02 , len = +1.21243556529819857e-01 
 587        618        619        588    2 2147483645 2147483645 +8.96861549430314042e-01  # rad = +7.14499999999999996e-02 , len = +1.35373557240695952e+00 
 588        617        618        586    2        587        589 +1.13809571428571443e+00  # rad = +7.96666999999999653e-02 , len = +3.83405790253616374e-01 
 589        618        620        588    2        593        594 +1.19717523130743464e+00  # rad = +9.53749999999999876e-02 , len = +4.99899989997998562e-01 
 590        621        622        592    2 2147483645 2147483645 +1.00713723550743284e+00  # rad = +8.02353000000000094e-02 , len = +1.51271279494820288e+00 
 591        621        623        592    2 2147483645 2147483645 +9.08995853976630075e-01  # rad = +7.24167000000000005e-02 , len = +7.73175271203110248e-01 
 592        617        621        586    2        590        591 +1.13809571428571443e+00  # rad = +7.96666999999999653e-02 , len = +7.30821455623737681e-01 
 593        620        624        589    2 2147483645 2147483645 +7.33944954128440297e-01  # rad = +6.99999999999999789e-02 , len = +6.78675180038285197e-01 
 594        620        625        589    2        646        647 +1.03896094364351255e+00  # rad = +9.90909000000000373e-02 , len = +1.00468900660851324e+00 
 595         49        626        596    2 2147483645 2147483645 +1.10407239819004532e+00  # rad = +1.22000000000000011e-01 , len = +1.21243556529817817e-01 
 596        627         49        789    2         43        595 +9.17774086378737586e-01  # rad = +1.10500000000000029e-01 , len = +9.89949493661170521e-02 
 597        628        629        599    2 2147483645 2147483645 +7.11279461279461289e-01  # rad = +8.45000000000000057e-02 , len = +5.51180551180828315e-01 
 598        630        631        831    2 2147483645 2147483645 +9.15101010101010193e-01  # rad = +1.08714000000000005e-01 , len = +4.31508980207829573e-01 
 599        632        628        842    2        597        831 +9.86710963455149526e-01  # rad = +1.18799999999999989e-01 , len = +4.20000000000000540e-01 
 600        630        633        831    2        606        607 +6.24098484848484847e-01  # rad = +7.41428999999999977e-02 , len = +4.25793377120874783e-01 
 601        634        635        832    2 2147483645 2147483645 +3.13347627026283770e-01  # rad = +1.23055999999999999e-01 , len = +1.39122248400462500e+00 
 602        634        636        832    2 2147483645 2147483645 +3.63974801000219006e-01  # rad = +1.42938000000000037e-01 , len = +1.15870617500727935e+00 
 603        318        637        833    2 2147483645 2147483645 +8.34629581474514604e-01  # rad = +7.41428999999999977e-02 , len = +5.04777178564960516e-01 
 604        638        639        834    2 2147483645 2147483645 +9.05078496005363387e-01  # rad = +7.28999999999999787e-02 , len = +7.57165767847437055e-01 
 605        638        640        834    2 2147483645 2147483645 +9.59085237536547619e-01  # rad = +7.72500000000000131e-02 , len = +2.42487113059642767e-01 
 606        633        641        600    2 2147483645 2147483645 +9.44122768329806350e-01  # rad = +7.00000000000000205e-02 , len = +3.20780298646908546e-01 
 607        633        642        600    2 2147483645 2147483645 +1.23831816667543348e+00  # rad = +9.18125000000000052e-02 , len = +1.17341382299681452e+00 
 608        111        643         97    2 2147483645 2147483645 +8.58153323393779699e-01  # rad = +9.89999999999999769e-02 , len = +2.10000000000000853e-01 
 609        111        644         97    2 2147483645 2147483645 +7.32464200270448340e-01  # rad = +8.44999999999999640e-02 , len = +4.53651848888550979e-01 
 610         89        645         79    2 2147483645 2147483645 +3.81421905891656809e-01  # rad = +4.82308000000000070e-01 , len = +2.01668044072431263e+00 
 611        646        647        612    2 2147483645 2147483645 +3.18984345881476006e-01  # rad = +1.71166999999999986e-01 , len = +4.69574275274957764e-01 
 612        648        646        846    2        611        613 +4.51470687218146316e-01  # rad = +5.36600000000000077e-01 , len = +2.51025895078575534e+00 
 613        646         91        612    2         81        107 +6.04733507267983694e-01  # rad = +3.24500000000000066e-01 , len = +2.61916017074176000e-01 
 614        134        649        835    2        800        801 +9.64118564742589612e-01  # rad = +7.72500000000000131e-02 , len = +2.21359436211788579e-01 
 615        650        651        617    2 2147483645 2147483645 +1.00040683760683757e+00  # rad = +8.77856999999999665e-02 , len = +8.51586754241750676e-01 
 616        650        652        617    2 2147483645 2147483645 +9.29588603988604101e-01  # rad = +8.15714000000000022e-02 , len = +5.98080262172226318e-01 
 617        239        650        836    2        615        616 +9.22605247967902664e-01  # rad = +8.77499999999999947e-02 , len = +1.13951744172697977e+00 
 618        653        654        619    2 2147483645 2147483645 +3.23539008575611797e-01  # rad = +3.86709999999999998e-01 , len = +2.17788888605456732e+00 
 619        648        653        846    2        618        620 +1.00562865989096051e+00  # rad = +1.19524999999999970e+00 , len = +2.88617393793236143e-01 
 620        653        165        619    2        149        247 +9.89751098096632420e-01  # rad = +1.18300000000000027e+00 , len = +2.61916017074176999e-01 
 621        655        656        623    2 2147483645 2147483645 +1.01228335451080054e+00  # rad = +7.96667000000000208e-02 , len = +2.42487113059643794e-01 
 622        655        657        623    2 2147483645 2147483645 +8.89453621346886769e-01  # rad = +6.99999999999999789e-02 , len = +4.42718872423574383e-01 
 623        658        655        758    2        621        622 +1.01877022653721694e+00  # rad = +7.87000000000000199e-02 , len = +9.31289428695502575e-01 
 624        379        659        357    2 2147483645 2147483645 +9.42857435897435980e-01  # rad = +9.19285999999999853e-02 , len = +8.96437393240600233e-01 
 625        379        660        357    2 2147483645 2147483645 +7.93472820512820531e-01  # rad = +7.73636000000000046e-02 , len = +8.42911620515461202e-01 
 626        661        662        628    2 2147483645 2147483645 +5.95680029154518897e-01  # rad = +8.17273000000000027e-02 , len = +7.24085630295200899e-01 
 627        661        663        628    2        796        851 +9.07434402332361500e-01  # rad = +1.24499999999999972e-01 , len = +3.83405790253616208e-01 
 628        664        661        847    2        626        627 +1.09885709251383590e+00  # rad = +1.37199999999999933e-01 , len = +3.49999999999999978e-01 
 629        517        665        490    2 2147483645 2147483645 +8.41155234657039674e-01  # rad = +9.32000000000000051e-02 , len = +3.76961536499416827e-01 
 630        510        666        483    2 2147483645 2147483645 +9.47860194174757420e-01  # rad = +7.32222000000000012e-02 , len = +6.64078308635359549e-01 
 631        510        667        483    2 2147483645 2147483645 +9.74403883495145728e-01  # rad = +7.52727000000000396e-02 , len = +7.82623792124925610e-01 
 632        491        668        467    2 2147483645 2147483645 +1.04603142857142872e+00  # rad = +7.32222000000000012e-02 , len = +6.75055553269507169e-01 
 633        491        669        467    2 2147483645 2147483645 +1.04142857142857137e+00  # rad = +7.28999999999999648e-02 , len = +6.14247507117448799e-01 
 634        514        670        488    2 2147483645 2147483645 +1.04977116704805495e+00  # rad = +9.17499999999999843e-02 , len = +2.88617393793237420e-01 
 635        514        671        488    2 2147483645 2147483645 +8.67276887871853530e-01  # rad = +7.58000000000000063e-02 , len = +2.96984848098347409e-01 
 636        550        672        522    2 2147483645 2147483645 +3.89338755800475722e-01  # rad = +9.70749999999999946e-02 , len = +1.52882307674890638e+00 
 637        538        673        511    2 2147483645 2147483645 +8.69074001651240491e-01  # rad = +6.99999999999999789e-02 , len = +3.13049516849970233e-01 
 638        538        674        511    2        730        731 +8.69074001651240491e-01  # rad = +6.99999999999999789e-02 , len = +4.59020696701138098e-01 
 639        675        676        815    2        640        641 +7.75969606276057267e-01  # rad = +1.63599999999999968e-01 , len = +3.50000000000000366e-01 
 640        676        590        639    2        559        570 +8.56968215158924185e-01  # rad = +1.40199999999999964e-01 , len = +4.20000000000000540e-01 
 641        676        570        639    2        539        733 +5.40517114914425445e-01  # rad = +8.84285999999999822e-02 , len = +4.69574275274953490e-01 
 642        585        677        554    2 2147483645 2147483645 +8.14382898064562322e-01  # rad = +7.72499999999999715e-02 , len = +8.71492971859211707e-01 
 643        585        678        554    2 2147483645 2147483645 +8.60241352518683278e-01  # rad = +8.15999999999999365e-02 , len = +3.76961536499415495e-01 
 644        602        679        571    2 2147483645 2147483645 +9.93230392156862818e-01  # rad = +8.10476000000000391e-02 , len = +1.23048770818728470e+00 
 645        602        680        571    2 2147483645 2147483645 +9.08613970588235342e-01  # rad = +7.41428999999999977e-02 , len = +9.77496803063825692e-01 
 646        625        681        594    2 2147483645 2147483645 +9.25917516139221575e-01  # rad = +9.17500000000000399e-02 , len = +2.96984848098350518e-01 
 647        625        682        594    2        648        837 +8.52752371812144139e-01  # rad = +8.44999999999999779e-02 , len = +1.21243556529819344e-01 
 648        682        683        647    2 2147483645 2147483645 +9.89906508875739610e-01  # rad = +8.36470999999999743e-02 , len = +1.45660564326793707e+00 
 649        684        685        837    2 2147483645 2147483645 +9.65680473372781067e-01  # rad = +8.15999999999999365e-02 , len = +3.76961536499414995e-01 
 650        684        686        837    2 2147483645 2147483645 +9.75486390532544378e-01  # rad = +8.24286000000000046e-02 , len = +4.02119385257663664e-01 
 651          3        687          1    2 2147483645 2147483645 +8.44795585247306469e-01  # rad = +7.30526000000000092e-02 , len = +1.35735036007657262e+00 
 652          3        688          1    2        738        739 +9.77175719322753600e-01  # rad = +8.44999999999999779e-02 , len = +4.02119385257663331e-01 
 653        689        690        841    2 2147483645 2147483645 +7.13810967559840859e-01  # rad = +7.84000000000000391e-02 , len = +1.39649561402819944e+00 
 654        689        691        841    2 2147483645 2147483645 +7.63746779201150749e-01  # rad = +8.38845999999999897e-02 , len = +1.94242116957162514e+00 
 655         46          8         40    2          6         28 +9.31068931068931183e-01  # rad = +1.86400000000000010e-01 , len = +3.56931365951493940e-01 
 656         65        692         57    2 2147483645 2147483645 +8.53535353535353480e-01  # rad = +8.44999999999999779e-02 , len = +9.89949493661170521e-02 
 657         65        693         57    2 2147483645 2147483645 +7.55891919191919226e-01  # rad = +7.48333000000000054e-02 , len = +3.76961536499413497e-01 
 658         64        694         56    2 2147483645 2147483645 +9.61126278669399703e-01  # rad = +7.96667000000000347e-02 , len = +1.38238923606920960e+00 
 659         64        695         56    2 2147483645 2147483645 +9.61126278669399703e-01  # rad = +7.96667000000000347e-02 , len = +1.40000000000000568e-01 
 660         81        696         72    2 2147483645 2147483645 +6.54520567115356111e-01  # rad = +7.48333000000000054e-02 , len = +3.56931365951496771e-01 
 661         80        697         95    2 2147483645 2147483645 +8.08080808080808066e-01  # rad = +6.99999999999999789e-02 , len = +3.76961536499415495e-01 
 662         99        698        102    2 2147483645 2147483645 +7.34628571428571409e-01  # rad = +7.26363999999999760e-02 , len = +6.60378679243964206e-01 
 663        105        699        664    2 2147483645 2147483645 +1.00853203883495146e+00  # rad = +7.79090999999999811e-02 , len = +8.65852181379709096e-01 
 664        164        105        148    2         92        663 +1.00000000000000000e+00  # rad = +7.72499999999999992e-02 , len = +2.32163735324876802e-01 
 665        114        700        100    2 2147483645 2147483645 +7.15835140997830743e-01  # rad = +8.25000000000000178e-02 , len = +6.18223260642951744e-01 
 666        114        701        100    2 2147483645 2147483645 +8.31236442516268936e-01  # rad = +9.58000000000000240e-02 , len = +3.95979797464466932e-01 
 667        156        702        142    2 2147483645 2147483645 +9.59778640776699055e-01  # rad = +7.41429000000000116e-02 , len = +9.12688336728370686e-01 
 668        156        703        142    2 2147483645 2147483645 +1.18770226537216828e+00  # rad = +9.17500000000000399e-02 , len = +2.21359436211784083e-01 
 669        704        705        671    2 2147483645 2147483645 +5.35798005255357368e-01  # rad = +7.48333000000000054e-02 , len = +3.63730669589463318e-01 
 670        704        706        671    2 2147483645 2147483645 +6.39616373230612822e-01  # rad = +8.93332999999999905e-02 , len = +1.56524758424985921e-01 
 671        157        704        857    2        669        670 +2.37557596240362379e-01  # rad = +1.39667000000000013e-01 , len = +1.38238923606920672e+00 
 672        161        707        146    2 2147483645 2147483645 +9.95454998376785194e-01  # rad = +9.29091000000000361e-02 , len = +7.03491293478461288e-01 
 673        708        709        838    2 2147483645 2147483645 +1.40892907461752670e+00  # rad = +1.31500000000000006e-01 , len = +9.89949493661170521e-02 
 674        708        140        838    2        127        843 +1.26294687962388563e+00  # rad = +1.17875000000000021e-01 , len = +5.72974694031072929e-01 
 675        166        710        150    2 2147483645 2147483645 +1.11836714285714289e+00  # rad = +7.82856999999999859e-02 , len = +4.94974746830584011e-01 
 676        166        711        150    2 2147483645 2147483645 +1.11836714285714289e+00  # rad = +7.82856999999999859e-02 , len = +5.85662018573854026e-01 
 677        153        712        139    2 2147483645 2147483645 +8.67284444444444413e-01  # rad = +7.80555999999999750e-02 , len = +2.21027147653857270e+00 
 678        202        713        234    2 2147483645 2147483645 +7.05582291560007069e-01  # rad = +7.58000000000000063e-02 , len = +3.20780298646909712e-01 
 679        714        715        839    2 2147483645 2147483645 +5.40239726027397227e-01  # rad = +7.88749999999999590e-02 , len = +5.81463670404263722e-01 
 680        714        716        839    2        685        686 +8.15527397260273901e-01  # rad = +1.19066999999999951e-01 , len = +1.04297650980259338e+00 
 681        214        717        198    2 2147483645 2147483645 +9.06239513315458822e-01  # rad = +7.96667000000000208e-02 , len = +6.49153294684699289e-01 
 682        214        718        198    2 2147483645 2147483645 +9.16236203077952172e-01  # rad = +8.05455000000000060e-02 , len = +8.65852181379708763e-01 
 683        290        719        272    2 2147483645 2147483645 +1.06904714285714286e+00  # rad = +7.48333000000000054e-02 , len = +8.45813218151618695e-01 
 684        290        720        272    2 2147483645 2147483645 +1.00000000000000000e+00  # rad = +6.99999999999999789e-02 , len = +5.68682688324514296e-01 
 685        716        721        680    2 2147483645 2147483645 +6.22698984605306260e-01  # rad = +7.41428999999999977e-02 , len = +4.48218696620297896e-01 
 686        716        722        680    2 2147483645 2147483645 +5.87904289181721218e-01  # rad = +6.99999999999999789e-02 , len = +2.52388589282478815e-01 
 687        324        723        307    2 2147483645 2147483645 +3.54716981132075448e-01  # rad = +9.40000000000000002e-02 , len = +1.45828666591997402e+00 
 688        324        345        307    2        326        693 +9.54716981132075482e-01  # rad = +2.52999999999999947e-01 , len = +1.56524758424985921e-01 
 689        362        724        690    2 2147483645 2147483645 +8.26983809523809454e-01  # rad = +8.68332999999999883e-02 , len = +1.46164291124747381e+00 
 690        725        362        858    2        342        689 +7.53844607498241115e-01  # rad = +1.05000000000000024e-01 , len = +4.69574275274955377e-01 
 691        726        727        693    2 2147483645 2147483645 +4.75397041698669476e-01  # rad = +7.67499999999999988e-02 , len = +9.97346479414254472e-01 
 692        726        370        693    2        349        355 +8.30009167265429504e-01  # rad = +1.33999999999999980e-01 , len = +4.69574275274956376e-01 
 693        345        726        688    2        691        692 +6.38118577075098892e-01  # rad = +1.61444000000000032e-01 , len = +7.06965345685342195e-01 
 694        347        728        327    2 2147483645 2147483645 +7.91873302713586913e-01  # rad = +7.26364000000000315e-02 , len = +6.78675180038288306e-01 
 695        347        729        327    2 2147483645 2147483645 +8.68516788349815161e-01  # rad = +7.96666999999999792e-02 , len = +1.39999999999997016e-01 
 696        392        730        697    2 2147483645 2147483645 +8.08340795619948427e-01  # rad = +7.59166999999999897e-02 , len = +9.12688336728370686e-01 
 697        731        392        859    2        369        696 +6.74272360466952825e-01  # rad = +9.39166999999999919e-02 , len = +9.62340895940726249e-01 
 698        381        732        359    2 2147483645 2147483645 +5.79268292682926900e-01  # rad = +8.07500000000000578e-02 , len = +8.22313808712954453e-01 
 699        344        733        325    2 2147483645 2147483645 +1.81877255807711580e-01  # rad = +7.72499999999999992e-02 , len = +2.52388589282478815e-01 
 700        343        734        324    2 2147483645 2147483645 +8.66127416561344399e-01  # rad = +9.25153999999999810e-01 , len = +9.52102935611480072e-01 
 701        343        735        324    2 2147483645 2147483645 +3.56138182839488837e-01  # rad = +3.80409000000000164e-01 , len = +1.86126301204316680e+00 
 702        422        736        399    2 2147483645 2147483645 +9.24162793237324975e-01  # rad = +7.36249999999999960e-02 , len = +1.12654338576017654e+00 
 703        422        737        399    2        706        707 +1.16198361423279750e+00  # rad = +9.25714000000000259e-02 , len = +4.89999999999998159e-01 
 704        434        738        410    2 2147483645 2147483645 +8.71301775147928947e-01  # rad = +7.36249999999999960e-02 , len = +1.41739197119216098e+00 
 705        434        739        410    2 2147483645 2147483645 +8.66534911242603623e-01  # rad = +7.32222000000000012e-02 , len = +6.85857127979287551e-01 
 706        737        740        703    2 2147483645 2147483645 +8.03265101316389174e-01  # rad = +7.43593749999999915e-02 , len = +1.34465608986090057e+00 
 707        737        741        703    2 2147483645 2147483645 +8.08384663081686106e-01  # rad = +7.48333000000000054e-02 , len = +3.76961536499415495e-01 
 708        742        743        710    2 2147483645 2147483645 +9.49083437311829980e-01  # rad = +7.64443999999999818e-02 , len = +5.68682688324519736e-01 
 709        742        744        710    2 2147483645 2147483645 +8.69074001651240491e-01  # rad = +7.00000000000000205e-02 , len = +4.74763098818770435e-01 
 710        745        742        863    2        708        709 +9.01629067772040216e-01  # rad = +8.05455000000000199e-02 , len = +8.65852181379707320e-01 
 711        463        746        439    2 2147483645 2147483645 +7.40870707070707013e-01  # rad = +7.33462000000000142e-02 , len = +1.81190507477627194e+00 
 712        463        747        439    2        718        719 +7.65656565656565702e-01  # rad = +7.58000000000000063e-02 , len = +8.22313808712954453e-01 
 713        444        748        421    2 2147483645 2147483645 +8.87741533902133506e-01  # rad = +7.64443999999999818e-02 , len = +5.64358042380900593e-01 
 714        444        749        421    2 2147483645 2147483645 +8.43519592712205557e-01  # rad = +7.26364000000000037e-02 , len = +8.57321409974111881e-01 
 715        466        750        443    2 2147483645 2147483645 +9.88365194419778770e-01  # rad = +7.58000000000000063e-02 , len = +1.11561642153564389e+00 
 716        469        751        446    2 2147483645 2147483645 +9.35411818393804273e-01  # rad = +6.99999999999999789e-02 , len = +1.97989898732234104e-01 
 717        469        752        446    2 2147483645 2147483645 +9.99999331848701156e-01  # rad = +7.48332999999999637e-02 , len = +3.56931365951494661e-01 
 718        747        753        712    2 2147483645 2147483645 +1.01912928759894461e+00  # rad = +7.72499999999999715e-02 , len = +3.28329103187641413e-01 
 719        747        497        712    2        471        720 +1.03825857519788922e+00  # rad = +7.87000000000000199e-02 , len = +7.24085630295201454e-01 
 720        497        754        719    2 2147483645 2147483645 +8.89453621346886769e-01  # rad = +6.99999999999999789e-02 , len = +5.64358042380898928e-01 
 721        490        755        466    2        809        853 +1.24267730431911949e+00  # rad = +9.89999999999999492e-02 , len = +2.61916017074176999e-01 
 722        493        566        468    2        536        840 +6.93616409970659098e-01  # rad = +7.96666999999999792e-02 , len = +1.06160256216721760e+00 
 723        536        756        509    2 2147483645 2147483645 +1.00029289166627078e+00  # rad = +8.84544999999999915e-02 , len = +5.33104117410474143e-01 
 724        536        757        509    2        725        726 +1.11954729578439549e+00  # rad = +9.89999999999999908e-02 , len = +9.89949493661195640e-02 
 725        757        758        724    2 2147483645 2147483645 +1.00000000000000000e+00  # rad = +9.89999999999999908e-02 , len = +2.96984848098348242e-01 
 726        757        759        724    2 2147483645 2147483645 +7.48918181818181816e-01  # rad = +7.41429000000000255e-02 , len = +5.09607692249634425e-01 
 727        537        760        510    2 2147483645 2147483645 +3.87832699619771903e-01  # rad = +1.01999999999999993e-01 , len = +8.48704895708749185e-01 
 728        761        762        840    2 2147483645 2147483645 +9.56664453278471383e-01  # rad = +7.62143000000000265e-02 , len = +1.01680873324337551e+00 
 729        761        763        840    2 2147483645 2147483645 +9.19106728407226625e-01  # rad = +7.32222000000000012e-02 , len = +6.64078308635358106e-01 
 730        674        764        638    2 2147483645 2147483645 +1.00000000000000000e+00  # rad = +6.99999999999999789e-02 , len = +2.61916017074176999e-01 
 731        674        765        638    2 2147483645 2147483645 +1.10357142857142865e+00  # rad = +7.72499999999999715e-02 , len = +2.21359436211786886e-01 
 732        557        766        540    2        779        780 +1.00000000000000000e+00  # rad = +6.99999999999999789e-02 , len = +3.28329103187639526e-01 
 733        570        767        641    2 2147483645 2147483645 +8.57188737580375615e-01  # rad = +7.58000000000000063e-02 , len = +2.79999999999999361e-01 
 734        584        768        555    2 2147483645 2147483645 +7.94949494949494961e-01  # rad = +7.87000000000000199e-02 , len = +7.70000000000000684e-01 
 735        593        769        562    2 2147483645 2147483645 +9.24162793237324975e-01  # rad = +7.36250000000000099e-02 , len = +5.81463670404264610e-01 
 736        615        770        584    2 2147483645 2147483645 +1.03766285714285722e+00  # rad = +7.26363999999999760e-02 , len = +7.98122797569395859e-01 
 737        615        771        584    2 2147483645 2147483645 +1.02959142857142849e+00  # rad = +7.20713999999999938e-02 , len = +9.52102935611480183e-01 
 738        688        772        652    2 2147483645 2147483645 +9.22001183431952698e-01  # rad = +7.79090999999999950e-02 , len = +7.30821455623738792e-01 
 739        688        773        652    2 2147483645 2147483645 +8.71301775147928947e-01  # rad = +7.36249999999999960e-02 , len = +1.07307968017290944e+00 
 740         14        774        866    2 2147483645 2147483645 +9.63814389101745550e-01  # rad = +2.83000000000000029e-01 , len = +1.40000000000000568e-01 
 741         13         87         10    2         78        742 +1.29707148660492466e+00  # rad = +6.08249999999999957e-01 , len = +2.21359436211787469e-01 
 742         87        775        741    2 2147483645 2147483645 +1.03959391697492820e+00  # rad = +6.32332999999999923e-01 , len = +1.71464281994825329e-01 
 743         31        776         26    2 2147483645 2147483645 +1.03466818633130275e+00  # rad = +8.24285999999999630e-02 , len = +5.37680202350801717e-01 
 744         46        777         40    2 2147483645 2147483645 +4.24575424575424631e-01  # rad = +8.50000000000000200e-02 , len = +1.03353761421633750e+00 
 745        129        778        115    2 2147483645 2147483645 +1.00000000000000000e+00  # rad = +7.00000000000000205e-02 , len = +1.71464281994823164e-01 
 746        129        779        115    2 2147483645 2147483645 +1.15065000000000017e+00  # rad = +8.05455000000000199e-02 , len = +7.57165767847440163e-01 
 747         98        780         86    2 2147483645 2147483645 +1.00000000000000000e+00  # rad = +7.72499999999999853e-02 , len = +2.21359436211790273e-01 
 748         98        781         86    2 2147483645 2147483645 +9.06148867313915862e-01  # rad = +6.99999999999999789e-02 , len = +2.52388589282480258e-01 
 749        108        782        112    2 2147483645 2147483645 +6.16335108081415561e-01  # rad = +8.30000000000000043e-02 , len = +2.61916017074176499e-01 
 750        164        783        148    2 2147483645 2147483645 +9.59778640776699055e-01  # rad = +7.41428999999999977e-02 , len = +5.09607692249634425e-01 
 751         95        784        155    2 2147483645 2147483645 +6.03448275862068950e-01  # rad = +6.99999999999999789e-02 , len = +5.14392845984467106e-01 
 752        176        785        180    2 2147483645 2147483645 +1.13809571428571443e+00  # rad = +7.96666999999999792e-02 , len = +1.71464281994818807e-01 
 753        238        786        219    2 2147483645 2147483645 +9.57100591715976279e-01  # rad = +8.08749999999999747e-02 , len = +1.24040316026685615e+00 
 754        238        787        219    2 2147483645 2147483645 +8.64527810650887574e-01  # rad = +7.30526000000000231e-02 , len = +1.31518059596391579e+00 
 755        233        788        215    2 2147483645 2147483645 +4.50399503105590016e-01  # rad = +9.06428999999999846e-02 , len = +1.14808536267996941e+00 
 756        789        790        757    2 2147483645 2147483645 +8.87459558823529449e-01  # rad = +7.24167000000000283e-02 , len = +9.44351629426241734e-01 
 757        211        789        195    2        756        758 +9.04155124653739595e-01  # rad = +8.15999999999999920e-02 , len = +4.48218696620298451e-01 
 758        789        658        757    2        623        844 +9.46691176470588203e-01  # rad = +7.72500000000000131e-02 , len = +2.21359436211787469e-01 
 759        300        336        283    2        318        858 +9.38401525308396489e-01  # rad = +1.39286000000000021e-01 , len = +5.77234787586468734e-01 
 760        326        791        309    2 2147483645 2147483645 +7.96962709925550183e-01  # rad = +7.57999999999999646e-02 , len = +3.20780298646903883e-01 
 761        309        792        292    2 2147483645 2147483645 +8.65735601149441036e-01  # rad = +7.58000000000000063e-02 , len = +2.04203330041407494e+00 
 762        309        793        292    2 2147483645 2147483645 +7.99491979953309562e-01  # rad = +6.99999999999999789e-02 , len = +5.51180551180824319e-01 
 763        352        794        332    2 2147483645 2147483645 +8.91408466819221923e-01  # rad = +7.79090999999999811e-02 , len = +7.57165767847439053e-01 
 764        352        795        332    2 2147483645 2147483645 +8.28566361556064113e-01  # rad = +7.24167000000000005e-02 , len = +7.69999999999999574e-01 
 765        361        796        341    2 2147483645 2147483645 +7.90250164490102103e-01  # rad = +7.36250000000000099e-02 , len = +5.33104117410475475e-01 
 766        797        406        862    2        382        391 +8.21352502662406891e-01  # rad = +1.54249999999999998e-01 , len = +2.32163735324877329e-01 
 767        414        798        390    2 2147483645 2147483645 +6.95701357466063430e-01  # rad = +7.68750000000000128e-02 , len = +1.24237675445091700e+00 
 768        414        799        390    2 2147483645 2147483645 +7.80090497737556565e-01  # rad = +8.61999999999999572e-02 , len = +2.96984848098350740e-01 
 769        377        800        354    2 2147483645 2147483645 +8.47875395839493118e-01  # rad = +8.11538000000000120e-02 , len = +9.49526197637538982e-01 
 770        377        801        354    2 2147483645 2147483645 +8.52537186188479623e-01  # rad = +8.15999999999999920e-02 , len = +3.76961536499416827e-01 
 771        468        802        445    2 2147483645 2147483645 +9.71522269503546143e-01  # rad = +8.56154000000000498e-02 , len = +9.33916484488844012e-01 
 772        513        803        485    2 2147483645 2147483645 +8.17744573369591388e-01  # rad = +8.45000000000000057e-02 , len = +1.39122248400462634e+00 
 773        524        804        495    2 2147483645 2147483645 +7.09783476586350992e-01  # rad = +7.55600000000000022e-02 , len = +1.95123038106728797e+00 
 774        535        805        507    2 2147483645 2147483645 +8.83678830716171149e-01  # rad = +6.99999999999999789e-02 , len = +4.64327470649756269e-01 
 775        535        806        507    2 2147483645 2147483645 +8.83678830716171149e-01  # rad = +6.99999999999999789e-02 , len = +1.40000000000000568e-01 
 776        541        807        515    2 2147483645 2147483645 +1.00000000000000000e+00  # rad = +6.99999999999999789e-02 , len = +6.06217782649108083e-01 
 777        586        808        778    2 2147483645 2147483645 +3.54225541125541110e-01  # rad = +8.18260999999999711e-02 , len = +1.63566500237670831e+00 
 778        809        586        864    2        556        777 +9.26471826833993206e-01  # rad = +2.31000000000000011e-01 , len = +1.71464281994822443e-01 
 779        766        810        732    2 2147483645 2147483645 +1.03452428571428579e+00  # rad = +7.24167000000000005e-02 , len = +7.53923072998831656e-01 
 780        766        811        732    2 2147483645 2147483645 +1.00000000000000000e+00  # rad = +6.99999999999999789e-02 , len = +6.92964645562817783e-01 
 781        583        812        782    2 2147483645 2147483645 +7.14768174542224521e-01  # rad = +7.72499999999999715e-02 , len = +4.94974746830583512e-01 
 782        813        583        855    2        551        781 +5.12618992282991792e-01  # rad = +1.08077000000000048e-01 , len = +8.22313808712952121e-01 
 783        814        815        785    2 2147483645 2147483645 +8.16403902367571321e-01  # rad = +7.58000000000000063e-02 , len = +6.37730350540102187e-01 
 784        814        816        785    2 2147483645 2147483645 +9.10107252639311026e-01  # rad = +8.44999999999999779e-02 , len = +3.76961536499416827e-01 
 785        813        814        855    2        783        784 +4.40377929451271855e-01  # rad = +9.28461999999999760e-02 , len = +8.96437393240599123e-01 
 786        610        817        578    2 2147483645 2147483645 +1.00000000000000000e+00  # rad = +6.99999999999999789e-02 , len = +6.02162768692982020e-01 
 787        610        818        578    2 2147483645 2147483645 +1.06373571428571445e+00  # rad = +7.44614999999999860e-02 , len = +8.51586754241750676e-01 
 788        632        819        842    2 2147483645 2147483645 +7.50000000000000000e-01  # rad = +9.03000000000000191e-02 , len = +7.24085630295202010e-01 
 789        100        627         88    2        596        842 +8.69596619840381391e-01  # rad = +1.20399999999999952e-01 , len = +3.20780298646906215e-01 
 790        145        820        843    2 2147483645 2147483645 +7.14316012725344618e-01  # rad = +8.41999999999999971e-02 , len = +3.20780298646908935e-01 
 791        821        822        844    2 2147483645 2147483645 +9.81229773462783172e-01  # rad = +7.58000000000000063e-02 , len = +3.20780298646908546e-01 
 792        821        823        844    2 2147483645 2147483645 +9.37433009708737885e-01  # rad = +7.24167000000000283e-02 , len = +9.15368778143540673e-01 
 793        824        825        796    2 2147483645 2147483645 +8.17323178374302572e-01  # rad = +7.41428999999999977e-02 , len = +4.31508980207826076e-01 
 794        826        827        845    2 2147483645 2147483645 +8.91535292671607360e-01  # rad = +8.08749999999999747e-02 , len = +5.09607692249636646e-01 
 795        826        828        845    2 2147483645 2147483645 +8.24933885837183301e-01  # rad = +7.48332999999999637e-02 , len = +3.83405790253614598e-01 
 796        663        824        627    2        793        845 +7.28628915662650534e-01  # rad = +9.07142999999999838e-02 , len = +4.48218696620298729e-01 
 797        664        829        847    2 2147483645 2147483645 +6.60489199644393232e-01  # rad = +8.24667000000000039e-02 , len = +1.09790709989506663e+00 
 798        830        831        848    2 2147483645 2147483645 +6.07266805939493670e-01  # rad = +8.63332999999999878e-02 , len = +1.00468900660851457e+00 
 799        830        832        848    2 2147483645 2147483645 +6.45953702335985147e-01  # rad = +9.18332999999999788e-02 , len = +8.77097486029919882e-01 
 800        649        833        614    2 2147483645 2147483645 +9.06148867313915862e-01  # rad = +7.00000000000000205e-02 , len = +2.32163735324880022e-01 
 801        649        834        614    2 2147483645 2147483645 +1.02346278317152106e+00  # rad = +7.90625000000000078e-02 , len = +1.18173601112938975e+00 
 802        188        835        849    2 2147483645 2147483645 +4.15923796791443812e-01  # rad = +9.33333000000000079e-02 , len = +7.82623792124926054e-01 
 803        836        837        850    2 2147483645 2147483645 +8.29177839335180078e-01  # rad = +7.48333000000000192e-02 , len = +4.94974746830582735e-01 
 804        836        838        850    2 2147483645 2147483645 +9.13336288088642645e-01  # rad = +8.24286000000000046e-02 , len = +5.85662018573852583e-01 
 805        839        840        851    2 2147483645 2147483645 +6.03354216867469817e-01  # rad = +7.51175999999999788e-02 , len = +1.16292734080852966e+00 
 806        839        841        851    2 2147483645 2147483645 +6.21394377510040119e-01  # rad = +7.73635999999999491e-02 , len = +7.03491293478462176e-01 
 807        842        843        852    2 2147483645 2147483645 +8.05961498270932886e-01  # rad = +7.82856999999999720e-02 , len = +1.02878569196893399e+00 
 808        842        844        852    2 2147483645 2147483645 +8.05961498270932886e-01  # rad = +7.82856999999999720e-02 , len = +4.69574275274956709e-01 
 809        755        845        721    2 2147483645 2147483645 +8.93479797979798041e-01  # rad = +8.84545000000000053e-02 , len = +7.60394634384014001e-01 
 810        846        847        853    2 2147483645 2147483645 +7.55891919191919226e-01  # rad = +7.48332999999999915e-02 , len = +4.02119385257661444e-01 
 811        846        848        853    2 2147483645 2147483645 +8.16919191919191934e-01  # rad = +8.08749999999999747e-02 , len = +6.60378679243962541e-01 
 812        531        849        502    2 2147483645 2147483645 +1.02144970414201186e+00  # rad = +8.63125000000000142e-02 , len = +6.60378679243962319e-01 
 813        531        850        502    2 2147483645 2147483645 +9.71400000000000041e-01  # rad = +8.20832999999999979e-02 , len = +9.20706250657613468e-01 
 814        299        851        854    2 2147483645 2147483645 +8.64530996589983336e-01  # rad = +8.05455000000000060e-02 , len = +8.34146270146907898e-01 
 815        809        675        864    2        639        855 +8.45588028861001262e-01  # rad = +2.10832999999999909e-01 , len = +4.69574275274954045e-01 
 816        852        853        856    2 2147483645 2147483645 +7.11458333333333415e-01  # rad = +8.53750000000000342e-02 , len = +5.09607692249634869e-01 
 817        852        854        856    2 2147483645 2147483645 +6.65625000000000022e-01  # rad = +7.98750000000000154e-02 , len = +1.12654338576018032e+00 
 818        731        855        859    2 2147483645 2147483645 +5.23383541777350136e-01  # rad = +7.28999999999999787e-02 , len = +6.33876959669617990e-01 
 819        856        857        860    2 2147483645 2147483645 +7.02652125239247360e-01  # rad = +9.72856999999999611e-02 , len = +5.77234787586472287e-01 
 820        856        858        860    2 2147483645 2147483645 +6.15887472463977459e-01  # rad = +8.52726999999999929e-02 , len = +7.57165767847437832e-01 
 821         94        859         83    2 2147483645 2147483645 +1.03128414239482202e+00  # rad = +7.96667000000000208e-02 , len = +3.56931365951496382e-01 
 822        860        861        861    2 2147483645 2147483645 +9.06148867313915862e-01  # rad = +6.99999999999999789e-02 , len = +9.39148550549912309e-01 
 823        860        862        861    2 2147483645 2147483645 +1.03128414239482202e+00  # rad = +7.96667000000000208e-02 , len = +1.71464281994823164e-01 
 824        797        863        862    2 2147483645 2147483645 +4.25319488817891389e-01  # rad = +7.98750000000000016e-02 , len = +1.07307968017291366e+00 
 825        745        864        863    2 2147483645 2147483645 +8.29958145506770717e-01  # rad = +7.41428999999999977e-02 , len = +9.41753683295160404e-01 
 826        865        866        865    2 2147483645 2147483645 +6.55293378038558250e-01  # rad = +7.81765000000000237e-02 , len = +1.13951744172697844e+00 
 827        865        867        865    2 2147483645 2147483645 +6.40994132439228759e-01  # rad = +7.64706000000000136e-02 , len = +1.19820699380365836e+00 
 828        186        189        171    2        172        173 +1.00000000000000000e+00  # rad = +2.02333000000000041e-01 , len = +0                       
 829        474        492        451    2        468        469 +1.00000000000000000e+00  # rad = +1.95699999999999985e-01 , len = +0                       
 830        522        526        500    2        498        499 +1.00000000000000000e+00  # rad = +1.08749999999999972e-01 , len = +0                       
 831        628        630        599    2        598        600 +1.00000000000000000e+00  # rad = +1.18799999999999989e-01 , len = +0                       
 832        158        634        144    2        601        602 +1.00000000000000000e+00  # rad = +3.92714000000000008e-01 , len = +0                       
 833        282        318        274    2        300        603 +1.00000000000000000e+00  # rad = +8.88333000000000039e-02 , len = +0                       
 834        356        638        337    2        604        605 +1.00000000000000000e+00  # rad = +8.05454999999999643e-02 , len = +0                       
 835        132        134        125    2        120        614 +1.00000000000000000e+00  # rad = +8.01250000000000157e-02 , len = +0                       
 836        195        239        178    2        220        617 +1.00000000000000000e+00  # rad = +9.51110999999999901e-02 , len = +0                       
 837        682        684        647    2        649        650 +1.00000000000000000e+00  # rad = +8.44999999999999779e-02 , len = +0                       
 838        161        708        146    2        673        674 +1.00000000000000000e+00  # rad = +9.33333000000000079e-02 , len = +0                       
 839        247        714        229    2        679        680 +1.00000000000000000e+00  # rad = +1.45999999999999963e-01 , len = +0                       
 840        566        761        722    2        728        729 +1.00000000000000000e+00  # rad = +7.96666999999999792e-02 , len = +0                       
 841          2        689          2    2        653        654 +1.02456156716417901e+00  # rad = +1.09833000000000014e-01 , len = +4.31508980207829240e-01 
 842        627        632        789    2        599        788 +1.00000000000000000e+00  # rad = +1.20399999999999952e-01 , len = +0                       
 843        140        145        674    2        131        790 +1.00000000000000000e+00  # rad = +1.17875000000000021e-01 , len = +0                       
 844        658        821        758    2        791        792 +1.00000000000000000e+00  # rad = +7.72500000000000131e-02 , len = +0                       
 845        824        826        796    2        794        795 +1.00000000000000000e+00  # rad = +9.07142999999999838e-02 , len = +0                       
 846        170        648        154    2        612        619 +1.00000000000000000e+00  # rad = +1.18855999999999984e+00 , len = +0                       
 847        376        664        353    2        628        797 +1.00000000000000000e+00  # rad = +1.24856999999999996e-01 , len = +0                       
 848         62        830         59    2        798        799 +1.00000000000000000e+00  # rad = +1.42166999999999960e-01 , len = +0                       
 849        119        188        106    2        171        802 +1.00000000000000000e+00  # rad = +2.24400000000000099e-01 , len = +0                       
 850        211        836        195    2        803        804 +1.00000000000000000e+00  # rad = +9.02500000000000246e-02 , len = +0                       
 851        663        839        627    2        805        806 +1.00000000000000000e+00  # rad = +1.24499999999999972e-01 , len = +0                       
 852        462        842        438    2        807        808 +1.00000000000000000e+00  # rad = +9.71332999999999919e-02 , len = +0                       
 853        755        846        721    2        810        811 +1.00000000000000000e+00  # rad = +9.89999999999999492e-02 , len = +0                       
 854        279        299        271    2        282        814 +1.00000000000000000e+00  # rad = +9.31667000000000051e-02 , len = +0                       
 855        675        813        815    2        782        785 +1.00000000000000000e+00  # rad = +2.10832999999999909e-01 , len = +0                       
 856        136        852        137    2        816        817 +1.00000000000000000e+00  # rad = +1.19999999999999996e-01 , len = +0                       
 857        123        157        117    2        143        671 +1.00000000000000000e+00  # rad = +5.87928999999999924e-01 , len = +0                       
 858        336        725        759    2        690        859 +1.00000000000000000e+00  # rad = +1.39286000000000021e-01 , len = +0                       
 859        725        731        858    2        697        818 +1.00000000000000000e+00  # rad = +1.39286000000000021e-01 , len = +0                       
 860        100        856         88    2        819        820 +1.00000000000000000e+00  # rad = +1.38454999999999967e-01 , len = +0                       
 861         94        860         83    2        822        823 +1.00000000000000000e+00  # rad = +7.72499999999999992e-02 , len = +0                       
 862        364        797        344    2        766        824 +1.00000000000000000e+00  # rad = +1.87800000000000022e-01 , len = +0                       
 863        391        745        368    2        710        825 +1.00000000000000000e+00  # rad = +8.93332999999999905e-02 , len = +0                       
 864        550        809        522    2        778        815 +1.00000000000000000e+00  # rad = +2.49332999999999944e-01 , len = +0                       
 865        426        865        403    2        826        827 +1.00000000000000000e+00  # rad = +1.19300000000000003e-01 , len = +0                       
 866          1         14          0    2         11        740 +1.00000000000000000e+00  # rad = +2.93624999999999969e-01 , len = +0                       
