# Supplementary material for: Quantification of Hepatic Vascular and Parenchymal Regeneration in Mice
Source: PLoS One. 2016 Aug 5;11(8):e0160581. doi: 10.1371/journal.pone.0160581 (PMC4975469; doi:10.1371/journal.pone.0160581)
Supplement: S1 Dataset — Vascular trees are stored in text format, can thus be read using any text editor or imported in spreadsheets, and viewed interactively in 3D using the viewer tool from [35]. (ZIP) [file pone.0160581.s001.zip › regenerationQuantificationVascularTrees/HV-AfterSurgicalResection-RIL/HVM-011-RIL_HV5.tree]

# numNodes
 228
# id xCoord [mm]               yCoord [mm]               zCoord [mm]
   0 +1.96700000000000017e+01  +8.47000000000000064e+00  +1.34400000000000013e+01  
   1 +1.96700000000000017e+01  +8.47000000000000064e+00  +1.34400000000000013e+01  
   2 +1.91099999999999994e+01  +7.70000000000000018e+00  +1.37199999999999989e+01  
   3 +1.96700000000000017e+01  +8.47000000000000064e+00  +1.34400000000000013e+01  
   4 +1.96700000000000017e+01  +8.33000000000000007e+00  +1.30900000000000016e+01  
   5 +1.96700000000000017e+01  +8.60999999999999943e+00  +1.33000000000000007e+01  
   6 +1.86900000000000013e+01  +7.42000000000000082e+00  +1.33699999999999992e+01  
   7 +1.86200000000000010e+01  +7.42000000000000082e+00  +1.34400000000000013e+01  
   8 +1.84800000000000004e+01  +7.28000000000000025e+00  +1.32300000000000022e+01  
   9 +1.98800000000000026e+01  +1.01500000000000004e+01  +1.33000000000000007e+01  
  10 +1.96000000000000014e+01  +9.31000000000000050e+00  +1.29500000000000011e+01  
  11 +1.94600000000000009e+01  +8.25999999999999979e+00  +1.26000000000000014e+01  
  12 +2.02300000000000040e+01  +7.91000000000000014e+00  +1.30199999999999996e+01  
  13 +1.79900000000000020e+01  +7.28000000000000025e+00  +1.30199999999999996e+01  
  14 +1.66600000000000001e+01  +6.92999999999999972e+00  +1.26700000000000017e+01  
  15 +1.76400000000000006e+01  +7.28000000000000025e+00  +1.31600000000000001e+01  
  16 +1.81999999999999993e+01  +7.14000000000000057e+00  +1.30900000000000016e+01  
  17 +1.89699999999999989e+01  +8.95999999999999908e+00  +1.23200000000000003e+01  
  18 +1.84100000000000001e+01  +9.31000000000000050e+00  +1.14100000000000001e+01  
  19 +1.89000000000000021e+01  +9.31000000000000050e+00  +1.26700000000000017e+01  
  20 +1.90400000000000027e+01  +8.75000000000000000e+00  +1.23900000000000006e+01  
  21 +1.99500000000000028e+01  +7.07000000000000028e+00  +1.22500000000000000e+01  
  22 +2.05800000000000018e+01  +6.58000000000000007e+00  +1.23200000000000003e+01  
  23 +1.96000000000000014e+01  +6.65000000000000036e+00  +1.23200000000000003e+01  
  24 +1.99500000000000028e+01  +7.20999999999999996e+00  +1.21099999999999994e+01  
  25 +2.04400000000000013e+01  +7.00000000000000000e+00  +1.17599999999999998e+01  
  26 +1.98100000000000023e+01  +7.42000000000000082e+00  +1.19700000000000006e+01  
  27 +1.93200000000000003e+01  +7.91000000000000014e+00  +1.18300000000000001e+01  
  28 +1.92500000000000000e+01  +7.91000000000000014e+00  +1.14100000000000001e+01  
  29 +1.88300000000000018e+01  +8.89000000000000057e+00  +1.07800000000000011e+01  
  30 +1.91099999999999994e+01  +7.77000000000000046e+00  +1.12000000000000011e+01  
  31 +2.10000000000000000e+01  +5.81000000000000050e+00  +1.13400000000000016e+01  
  32 +2.10700000000000003e+01  +5.67000000000000082e+00  +1.12000000000000011e+01  
  33 +2.10700000000000003e+01  +5.87999999999999989e+00  +1.14800000000000004e+01  
  34 +2.09300000000000033e+01  +6.37000000000000099e+00  +1.08500000000000014e+01  
  35 +1.87600000000000016e+01  +7.98000000000000043e+00  +1.14800000000000004e+01  
  36 +1.91099999999999994e+01  +7.55999999999999961e+00  +1.07800000000000011e+01  
  37 +1.72199999999999989e+01  +6.79000000000000092e+00  +1.08500000000000014e+01  
  38 +1.57500000000000000e+01  +6.50999999999999979e+00  +1.08500000000000014e+01  
  39 +1.65199999999999996e+01  +6.44000000000000128e+00  +1.14800000000000004e+01  
  40 +1.79900000000000020e+01  +7.00000000000000000e+00  +1.07800000000000011e+01  
  41 +1.91800000000000033e+01  +7.49000000000000110e+00  +1.08500000000000014e+01  
  42 +1.86900000000000013e+01  +7.70000000000000018e+00  +9.80000000000000071e+00  
  43 +1.91099999999999994e+01  +7.14000000000000057e+00  +1.07800000000000011e+01  
  44 +1.91099999999999994e+01  +6.92999999999999972e+00  +1.09900000000000020e+01  
  45 +2.01600000000000001e+01  +6.02000000000000046e+00  +1.04299999999999997e+01  
  46 +1.90400000000000027e+01  +7.28000000000000025e+00  +1.07100000000000009e+01  
  47 +1.75700000000000003e+01  +6.85999999999999943e+00  +1.17599999999999998e+01  
  48 +1.88300000000000018e+01  +7.00000000000000000e+00  +1.05000000000000000e+01  
  49 +2.03000000000000007e+01  +6.72000000000000064e+00  +1.07800000000000011e+01  
  50 +2.02300000000000040e+01  +6.72000000000000064e+00  +1.08500000000000014e+01  
  51 +2.00900000000000034e+01  +6.79000000000000092e+00  +1.06400000000000006e+01  
  52 +2.03700000000000010e+01  +6.65000000000000036e+00  +1.07100000000000009e+01  
  53 +2.17000000000000028e+01  +5.95000000000000018e+00  +1.07800000000000011e+01  
  54 +2.27500000000000000e+01  +5.53000000000000025e+00  +1.07800000000000011e+01  
  55 +2.16300000000000026e+01  +5.81000000000000050e+00  +1.06400000000000006e+01  
  56 +1.96700000000000017e+01  +7.14000000000000057e+00  +1.07100000000000009e+01  
  57 +1.96700000000000017e+01  +7.14000000000000057e+00  +1.07800000000000011e+01  
  58 +1.97400000000000020e+01  +7.07000000000000028e+00  +1.06400000000000006e+01  
  59 +2.03700000000000010e+01  +6.65000000000000036e+00  +1.06400000000000006e+01  
  60 +2.00199999999999996e+01  +6.65000000000000036e+00  +9.73000000000000043e+00  
  61 +2.19800000000000040e+01  +5.67000000000000082e+00  +9.38000000000000078e+00  
  62 +2.03000000000000007e+01  +6.72000000000000064e+00  +1.05700000000000003e+01  
  63 +2.19100000000000001e+01  +5.53000000000000025e+00  +1.03599999999999994e+01  
  64 +2.15600000000000023e+01  +5.87999999999999989e+00  +1.06400000000000006e+01  
  65 +1.87600000000000016e+01  +6.72000000000000064e+00  +1.01500000000000004e+01  
  66 +1.75000000000000000e+01  +7.70000000000000018e+00  +9.94000000000000128e+00  
  67 +1.74300000000000033e+01  +7.49000000000000110e+00  +1.01500000000000004e+01  
  68 +1.71500000000000021e+01  +7.84000000000000075e+00  +1.01500000000000004e+01  
  69 +1.75000000000000000e+01  +7.35000000000000053e+00  +9.52000000000000135e+00  
  70 +1.89000000000000021e+01  +8.05000000000000071e+00  +9.59000000000000163e+00  
  71 +1.86200000000000010e+01  +7.70000000000000018e+00  +9.73000000000000043e+00  
  72 +1.86900000000000013e+01  +8.67999999999999972e+00  +9.73000000000000043e+00  
  73 +1.87600000000000016e+01  +9.52000000000000135e+00  +9.66000000000000014e+00  
  74 +1.86900000000000013e+01  +9.31000000000000050e+00  +9.94000000000000128e+00  
  75 +1.89000000000000021e+01  +7.35000000000000053e+00  +9.02999999999999936e+00  
  76 +1.81300000000000026e+01  +7.84000000000000075e+00  +9.31000000000000050e+00  
  77 +1.70800000000000018e+01  +7.20999999999999996e+00  +9.73000000000000043e+00  
  78 +1.72199999999999989e+01  +6.92999999999999972e+00  +9.80000000000000071e+00  
  79 +1.65899999999999999e+01  +7.20999999999999996e+00  +1.00099999999999998e+01  
  80 +1.71500000000000021e+01  +7.20999999999999996e+00  +9.66000000000000014e+00  
  81 +1.93200000000000003e+01  +6.23000000000000043e+00  +9.59000000000000163e+00  
  82 +2.04400000000000013e+01  +6.37000000000000099e+00  +9.09999999999999964e+00  
  83 +1.61000000000000014e+01  +6.37000000000000099e+00  +9.87000000000000099e+00  
  84 +1.73599999999999994e+01  +7.28000000000000025e+00  +9.52000000000000135e+00  
  85 +1.92500000000000000e+01  +8.12000000000000099e+00  +9.31000000000000050e+00  
  86 +1.81300000000000026e+01  +7.91000000000000014e+00  +9.16999999999999993e+00  
  87 +1.81300000000000026e+01  +8.75000000000000000e+00  +9.24000000000000021e+00  
  88 +1.78500000000000014e+01  +8.82000000000000028e+00  +9.73000000000000043e+00  
  89 +1.81999999999999993e+01  +9.16999999999999993e+00  +9.16999999999999993e+00  
  90 +1.81999999999999993e+01  +8.60999999999999943e+00  +9.09999999999999964e+00  
  91 +1.78500000000000014e+01  +7.91000000000000014e+00  +8.82000000000000028e+00  
  92 +2.14900000000000020e+01  +5.87999999999999989e+00  +7.35000000000000053e+00  
  93 +2.08599999999999994e+01  +6.08999999999999986e+00  +9.16999999999999993e+00  
  94 +1.81300000000000026e+01  +6.85999999999999943e+00  +9.02999999999999936e+00  
  95 +1.91099999999999994e+01  +7.28000000000000025e+00  +8.67999999999999972e+00  
  96 +1.71500000000000021e+01  +7.49000000000000110e+00  +9.02999999999999936e+00  
  97 +1.77800000000000011e+01  +7.91000000000000014e+00  +8.40000000000000036e+00  
  98 +1.95300000000000011e+01  +8.12000000000000099e+00  +8.05000000000000071e+00  
  99 +1.91099999999999994e+01  +7.14000000000000057e+00  +8.47000000000000064e+00  
 100 +1.72900000000000027e+01  +7.84000000000000075e+00  +8.54000000000000092e+00  
 101 +1.70100000000000016e+01  +8.05000000000000071e+00  +8.54000000000000092e+00  
 102 +1.69400000000000013e+01  +7.62999999999999989e+00  +8.25999999999999979e+00  
 103 +1.93200000000000003e+01  +1.07800000000000011e+01  +8.47000000000000064e+00  
 104 +1.94600000000000009e+01  +1.09200000000000017e+01  +8.40000000000000036e+00  
 105 +1.94600000000000009e+01  +1.09200000000000017e+01  +8.54000000000000092e+00  
 106 +1.91099999999999994e+01  +1.03599999999999994e+01  +8.33000000000000007e+00  
 107 +1.75700000000000003e+01  +6.50999999999999979e+00  +7.84000000000000075e+00  
 108 +1.92500000000000000e+01  +7.07000000000000028e+00  +8.33000000000000007e+00  
 109 +1.79199999999999982e+01  +8.05000000000000071e+00  +7.98000000000000043e+00  
 110 +1.60300000000000011e+01  +6.02000000000000046e+00  +6.92999999999999972e+00  
 111 +1.68000000000000007e+01  +7.62999999999999989e+00  +8.19000000000000128e+00  
 112 +1.56099999999999994e+01  +6.30000000000000071e+00  +8.25999999999999979e+00  
 113 +1.54699999999999989e+01  +6.50999999999999979e+00  +8.12000000000000099e+00  
 114 +1.56800000000000015e+01  +6.30000000000000071e+00  +8.25999999999999979e+00  
 115 +1.63099999999999987e+01  +6.79000000000000092e+00  +8.75000000000000000e+00  
 116 +1.89000000000000021e+01  +1.00099999999999998e+01  +8.12000000000000099e+00  
 117 +1.84800000000000004e+01  +1.02900000000000009e+01  +8.05000000000000071e+00  
 118 +1.89000000000000021e+01  +9.66000000000000014e+00  +7.84000000000000075e+00  
 119 +1.93900000000000006e+01  +9.66000000000000014e+00  +7.77000000000000046e+00  
 120 +1.85500000000000007e+01  +9.16999999999999993e+00  +7.55999999999999961e+00  
 121 +1.81999999999999993e+01  +8.47000000000000064e+00  +7.62999999999999989e+00  
 122 +1.87600000000000016e+01  +8.33000000000000007e+00  +6.72000000000000064e+00  
 123 +1.79199999999999982e+01  +8.12000000000000099e+00  +7.91000000000000014e+00  
 124 +1.83399999999999999e+01  +8.75000000000000000e+00  +7.49000000000000110e+00  
 125 +1.84800000000000004e+01  +9.02999999999999936e+00  +7.55999999999999961e+00  
 126 +1.86900000000000013e+01  +9.45000000000000107e+00  +7.28000000000000025e+00  
 127 +1.83399999999999999e+01  +8.82000000000000028e+00  +7.55999999999999961e+00  
 128 +1.84100000000000001e+01  +8.89000000000000057e+00  +7.49000000000000110e+00  
 129 +1.81300000000000026e+01  +8.82000000000000028e+00  +6.65000000000000036e+00  
 130 +1.75000000000000000e+01  +7.98000000000000043e+00  +7.49000000000000110e+00  
 131 +1.70800000000000018e+01  +7.28000000000000025e+00  +6.44000000000000128e+00  
 132 +1.78500000000000014e+01  +8.12000000000000099e+00  +6.50999999999999979e+00  
 133 +1.79199999999999982e+01  +8.12000000000000099e+00  +7.91000000000000014e+00  
 134 +2.02300000000000040e+01  +1.03599999999999994e+01  +7.14000000000000057e+00  
 135 +1.81300000000000026e+01  +9.66000000000000014e+00  +7.42000000000000082e+00  
 136 +1.99500000000000028e+01  +6.92999999999999972e+00  +7.20999999999999996e+00  
 137 +1.98800000000000026e+01  +6.72000000000000064e+00  +7.00000000000000000e+00  
 138 +2.03000000000000007e+01  +7.07000000000000028e+00  +6.79000000000000092e+00  
 139 +2.09300000000000033e+01  +6.65000000000000036e+00  +6.79000000000000092e+00  
 140 +2.12800000000000011e+01  +7.20999999999999996e+00  +5.46000000000000085e+00  
 141 +2.00199999999999996e+01  +6.65000000000000036e+00  +6.72000000000000064e+00  
 142 +2.05800000000000018e+01  +6.58000000000000007e+00  +5.32000000000000028e+00  
 143 +1.99500000000000028e+01  +6.79000000000000092e+00  +5.95000000000000018e+00  
 144 +1.90400000000000027e+01  +8.54000000000000092e+00  +6.50999999999999979e+00  
 145 +1.92500000000000000e+01  +8.89000000000000057e+00  +6.02000000000000046e+00  
 146 +1.93900000000000006e+01  +8.47000000000000064e+00  +6.37000000000000099e+00  
 147 +1.77800000000000011e+01  +7.00000000000000000e+00  +6.79000000000000092e+00  
 148 +1.77800000000000011e+01  +6.85999999999999943e+00  +6.50999999999999979e+00  
 149 +1.79199999999999982e+01  +6.65000000000000036e+00  +6.08999999999999986e+00  
 150 +1.72199999999999989e+01  +6.58000000000000007e+00  +6.50999999999999979e+00  
 151 +1.71500000000000021e+01  +6.58000000000000007e+00  +6.58000000000000007e+00  
 152 +1.69400000000000013e+01  +6.37000000000000099e+00  +6.37000000000000099e+00  
 153 +1.98800000000000026e+01  +7.91000000000000014e+00  +5.17999999999999972e+00  
 154 +1.98100000000000023e+01  +8.60999999999999943e+00  +6.08999999999999986e+00  
 155 +1.67300000000000004e+01  +6.37000000000000099e+00  +6.23000000000000043e+00  
 156 +1.65899999999999999e+01  +5.95000000000000018e+00  +6.50999999999999979e+00  
 157 +2.06500000000000021e+01  +8.19000000000000128e+00  +5.32000000000000028e+00  
 158 +2.00199999999999996e+01  +8.82000000000000028e+00  +6.02000000000000046e+00  
 159 +1.79199999999999982e+01  +7.00000000000000000e+00  +6.02000000000000046e+00  
 160 +1.79900000000000020e+01  +6.58000000000000007e+00  +5.95000000000000018e+00  
 161 +2.10000000000000000e+01  +7.00000000000000000e+00  +4.62000000000000011e+00  
 162 +2.19100000000000001e+01  +7.35000000000000053e+00  +5.04000000000000004e+00  
 163 +2.31000000000000014e+01  +7.07000000000000028e+00  +4.27000000000000046e+00  
 164 +2.24000000000000021e+01  +7.70000000000000018e+00  +4.90000000000000036e+00  
 165 +1.98100000000000023e+01  +7.28000000000000025e+00  +4.90000000000000036e+00  
 166 +2.02300000000000040e+01  +7.14000000000000057e+00  +4.47999999999999954e+00  
 167 +1.97400000000000020e+01  +7.14000000000000057e+00  +4.76000000000000068e+00  
 168 +1.98800000000000026e+01  +7.28000000000000025e+00  +4.76000000000000068e+00  
 169 +1.97400000000000020e+01  +6.85999999999999943e+00  +4.47999999999999954e+00  
 170 +2.00199999999999996e+01  +6.02000000000000046e+00  +1.07100000000000009e+01  
 171 +2.01600000000000001e+01  +6.79000000000000092e+00  +1.05700000000000003e+01  
 172 +1.62400000000000020e+01  +6.23000000000000043e+00  +7.70000000000000018e+00  
 173 +1.63099999999999987e+01  +7.00000000000000000e+00  +8.95999999999999908e+00  
 174 +1.90400000000000027e+01  +1.04299999999999997e+01  +8.47000000000000064e+00  
 175 +1.61000000000000014e+01  +7.42000000000000082e+00  +7.70000000000000018e+00  
 176 +1.65899999999999999e+01  +7.91000000000000014e+00  +8.25999999999999979e+00  
 177 +1.74300000000000033e+01  +8.60999999999999943e+00  +7.70000000000000018e+00  
 178 +1.84800000000000004e+01  +9.02999999999999936e+00  +7.49000000000000110e+00  
 179 +1.80599999999999987e+01  +6.50999999999999979e+00  +5.81000000000000050e+00  
 180 +1.81300000000000026e+01  +5.95000000000000018e+00  +5.11000000000000032e+00  
 181 +1.85500000000000007e+01  +6.44000000000000128e+00  +5.46000000000000085e+00  
 182 +1.98800000000000026e+01  +7.20999999999999996e+00  +1.36500000000000004e+01  
 183 +2.06500000000000021e+01  +7.35000000000000053e+00  +1.28100000000000005e+01  
 184 +2.03700000000000010e+01  +7.70000000000000018e+00  +1.31600000000000001e+01  
 185 +1.88300000000000018e+01  +8.75000000000000000e+00  +1.23900000000000006e+01  
 186 +2.07199999999999989e+01  +7.62999999999999989e+00  +1.17599999999999998e+01  
 187 +1.89699999999999989e+01  +6.65000000000000036e+00  +1.18300000000000001e+01  
 188 +1.89000000000000021e+01  +9.73000000000000043e+00  +1.05000000000000000e+01  
 189 +1.88300000000000018e+01  +9.87000000000000099e+00  +1.08500000000000014e+01  
 190 +2.28200000000000003e+01  +5.17999999999999972e+00  +1.03599999999999994e+01  
 191 +2.33100000000000023e+01  +5.25000000000000000e+00  +1.09900000000000020e+01  
 192 +1.70100000000000016e+01  +6.92999999999999972e+00  +9.31000000000000050e+00  
 193 +1.70100000000000016e+01  +6.72000000000000064e+00  +8.95999999999999908e+00  
 194 +1.66600000000000001e+01  +6.65000000000000036e+00  +9.45000000000000107e+00  
 195 +2.18400000000000034e+01  +5.60000000000000053e+00  +8.54000000000000092e+00  
 196 +2.09300000000000033e+01  +5.95000000000000018e+00  +9.24000000000000021e+00  
 197 +1.87600000000000016e+01  +8.75000000000000000e+00  +8.47000000000000064e+00  
 198 +1.71500000000000021e+01  +7.55999999999999961e+00  +9.16999999999999993e+00  
 199 +1.91800000000000033e+01  +6.44000000000000128e+00  +8.05000000000000071e+00  
 200 +1.94600000000000009e+01  +6.37000000000000099e+00  +6.37000000000000099e+00  
 201 +1.73599999999999994e+01  +6.79000000000000092e+00  +6.72000000000000064e+00  
 202 +2.14900000000000020e+01  +6.30000000000000071e+00  +6.44000000000000128e+00  
 203 +2.16300000000000026e+01  +6.02000000000000046e+00  +6.79000000000000092e+00  
 204 +1.65899999999999999e+01  +6.08999999999999986e+00  +6.72000000000000064e+00  
 205 +1.72199999999999989e+01  +6.72000000000000064e+00  +6.72000000000000064e+00  
 206 +2.10000000000000000e+01  +8.89000000000000057e+00  +5.46000000000000085e+00  
 207 +2.03000000000000007e+01  +9.45000000000000107e+00  +6.37000000000000099e+00  
 208 +1.74300000000000033e+01  +6.08999999999999986e+00  +5.87999999999999989e+00  
 209 +1.75000000000000000e+01  +5.87999999999999989e+00  +5.67000000000000082e+00  
 210 +1.72900000000000027e+01  +6.08999999999999986e+00  +5.95000000000000018e+00  
 211 +1.84800000000000004e+01  +7.28000000000000025e+00  +1.30900000000000016e+01  
 212 +1.94600000000000009e+01  +9.52000000000000135e+00  +1.26000000000000014e+01  
 213 +1.92500000000000000e+01  +9.87000000000000099e+00  +1.30900000000000016e+01  
 214 +1.79199999999999982e+01  +7.84000000000000075e+00  +1.19000000000000004e+01  
 215 +1.71500000000000021e+01  +7.62999999999999989e+00  +1.19700000000000006e+01  
 216 +1.79900000000000020e+01  +7.98000000000000043e+00  +1.21799999999999997e+01  
 217 +1.81300000000000026e+01  +7.84000000000000075e+00  +1.16200000000000010e+01  
 218 +1.75000000000000000e+01  +7.62999999999999989e+00  +1.12700000000000014e+01  
 219 +1.79199999999999982e+01  +8.60999999999999943e+00  +1.09900000000000020e+01  
 220 +1.77100000000000009e+01  +9.38000000000000078e+00  +8.60999999999999943e+00  
 221 +1.81999999999999993e+01  +9.87000000000000099e+00  +9.24000000000000021e+00  
 222 +1.63099999999999987e+01  +7.00000000000000000e+00  +8.95999999999999908e+00  
 223 +1.56800000000000015e+01  +7.14000000000000057e+00  +8.89000000000000057e+00  
 224 +1.57500000000000000e+01  +6.65000000000000036e+00  +9.31000000000000050e+00  
 225 +1.81999999999999993e+01  +7.14000000000000057e+00  +1.30900000000000016e+01  
 226 +1.80599999999999987e+01  +6.85999999999999943e+00  +1.26700000000000017e+01  
 227 +1.77800000000000011e+01  +6.85999999999999943e+00  +1.33699999999999992e+01  
# numEdges
 227
# id   initNode   termNode parentEdge nDau   dauEdges      ...   radiusRelativeToParent
   0          0          1 2147483646    2          1        226 +3.12851666666666695e-01  # rad = +3.12851666666666695e-01 , len = +0                       
   1          1          2          0    2          6        175 +7.11909264774040929e-01  # rad = +2.22722000000000003e-01 , len = +9.92421281513048759e-01 
   2          3          4        226    2          9         10 +1.27483099019237023e+00  # rad = +3.98833000000000049e-01 , len = +3.76961536499415162e-01 
   3          3          5        226    2          7          8 +1.01325974503358895e+00  # rad = +3.17000000000000060e-01 , len = +1.97989898732232855e-01 
   4          6          7          6    2 2147483645 2147483645 +7.94383149448344983e-01  # rad = +9.89999999999999908e-02 , len = +9.89949493661183150e-02 
   5          6          8          6    2        207        208 +8.15245737211634847e-01  # rad = +1.01599999999999996e-01 , len = +2.88617393793235699e-01 
   6          2          6          1    2          4          5 +5.59554062912509753e-01  # rad = +1.24625000000000000e-01 , len = +6.14247507117446800e-01 
   7          5          9          3    2 2147483645 2147483645 +2.81854258675078850e-01  # rad = +8.93478000000000189e-02 , len = +1.55425223178221739e+00 
   8          5         10          3    2        209        210 +3.48438485804416387e-01  # rad = +1.10455000000000012e-01 , len = +7.85748051222528554e-01 
   9          4         11          2    2         23        178 +9.78793128953722502e-01  # rad = +3.90375000000000083e-01 , len = +5.37680202350803160e-01 
  10          4         12          2    2        176        177 +4.45188838436137435e-01  # rad = +1.77556000000000019e-01 , len = +7.03491293478464286e-01 
  11         13         14         13    2 2147483645 2147483645 +9.13725882352941166e-01  # rad = +7.76666999999999913e-02 , len = +1.41911944528993184e+00 
  12         13         15         13    2 2147483645 2147483645 +8.90196470588235256e-01  # rad = +7.56667000000000034e-02 , len = +3.76961536499416827e-01 
  13         16         13        208    2         11         12 +9.68109339407744796e-01  # rad = +8.49999999999999922e-02 , len = +2.61916017074174112e-01 
  14         17         18         16    2 2147483645 2147483645 +8.85869565217391242e-01  # rad = +8.15000000000000030e-02 , len = +1.12436648829463071e+00 
  15         17         19         16    2 2147483645 2147483645 +9.45652173913043459e-01  # rad = +8.70000000000000079e-02 , len = +4.99899989998001060e-01 
  16         20         17        178    2         14         15 +4.66708941027267010e-01  # rad = +9.20000000000000123e-02 , len = +2.32163735324878384e-01 
  17         21         22         19    2 2147483645 2147483645 +8.86868686868686917e-01  # rad = +8.78000000000000308e-02 , len = +8.01186619958171087e-01 
  18         21         23         19    2 2147483645 2147483645 +7.97979797979798011e-01  # rad = +7.90000000000000285e-02 , len = +5.51180551180827649e-01 
  19         24         21         21    2         17         18 +1.05995717344753748e+00  # rad = +9.90000000000000047e-02 , len = +1.97989898732233466e-01 
  20         24         25         21    2 2147483645 2147483645 +8.73661670235545973e-01  # rad = +8.16000000000000059e-02 , len = +6.37730350540099522e-01 
  21         26         24         22    2         19         20 +5.78776142525174286e-01  # rad = +9.34000000000000247e-02 , len = +2.88617393793236532e-01 
  22         27         26         23    2         21        180 +4.28903654485049801e-01  # rad = +1.61375000000000018e-01 , len = +7.06965345685346525e-01 
  23         11         27          9    2         22         24 +9.63816842779378846e-01  # rad = +3.76250000000000084e-01 , len = +8.57321409974113546e-01 
  24         27         28         23    2         25         26 +9.46939534883720957e-01  # rad = +3.56286000000000047e-01 , len = +4.25793377120875338e-01 
  25         28         29         24    2        182        183 +3.31567897700162206e-01  # rad = +1.18133000000000002e-01 , len = +1.23842642090678834e+00 
  26         28         30         24    2         30         31 +9.76743402771930391e-01  # rad = +3.48000000000000032e-01 , len = +2.88617393793235699e-01 
  27         31         32         29    2 2147483645 2147483645 +9.43080564158071288e-01  # rad = +8.03333000000000519e-02 , len = +2.10000000000000270e-01 
  28         31         33         29    2 2147483645 2147483645 +1.21308777227060260e+00  # rad = +1.03333000000000064e-01 , len = +1.71464281994821360e-01 
  29         34         31         53    2         27         28 +7.65871859883835882e-01  # rad = +8.51818000000000297e-02 , len = +7.47395477642191941e-01 
  30         30         35         26    2        215        216 +5.00956896551724151e-01  # rad = +1.74333000000000043e-01 , len = +4.94974746830581402e-01 
  31         30         36         26    2         35         36 +9.72497126436781656e-01  # rad = +3.38429000000000035e-01 , len = +4.69574275274956154e-01 
  32         37         38         34    2 2147483645 2147483645 +8.20209732264040037e-01  # rad = +7.35455000000000275e-02 , len = +1.49642908285023557e+00 
  33         37         39         34    2 2147483645 2147483645 +9.11923824563633967e-01  # rad = +8.17692000000000141e-02 , len = +1.00468900660851146e+00 
  34         40         37         41    2         32         33 +9.92057275243791503e-01  # rad = +8.96667000000000158e-02 , len = +8.01186619958174528e-01 
  35         36         41         31    2         48         51 +8.77584367769901563e-01  # rad = +2.97000000000000097e-01 , len = +1.21243556529822924e-01 
  36         36         42         31    2         65         66 +8.78175333674123704e-01  # rad = +2.97200000000000075e-01 , len = +1.07536040470160499e+00 
  37         43         44         39    2        161        181 +6.94824781538914249e-01  # rad = +8.50000000000000477e-02 , len = +2.96984848098351184e-01 
  38         43         45         39    2 2147483645 2147483645 +6.11594582001585785e-01  # rad = +7.48182000000000291e-02 , len = +1.57461106308827992e+00 
  39         46         43         48    2         37         38 +5.38911894273127801e-01  # rad = +1.22333000000000039e-01 , len = +1.71464281994821000e-01 
  40         40         47         41    2 2147483645 2147483645 +8.26836651376451237e-01  # rad = +7.47333000000000164e-02 , len = +1.07536040470160477e+00 
  41         48         40         49    2         34         40 +9.11135080645161355e-01  # rad = +9.03846000000000094e-02 , len = +8.85437744847146435e-01 
  42         49         50         43    2 2147483645 2147483645 +1.04761904761904767e+00  # rad = +1.21000000000000038e-01 , len = +9.89949493661145541e-02 
  43         51         49         55    2         42         44 +9.22944151890237596e-01  # rad = +1.15500000000000019e-01 , len = +2.61916017074174112e-01 
  44         49         52         43    2         53         54 +9.52380952380952439e-01  # rad = +1.10000000000000070e-01 , len = +1.21243556529821897e-01 
  45         53         54         46    2        184        185 +6.62711155786046668e-01  # rad = +7.44999999999999968e-02 , len = +1.13088460949824321e+00 
  46         34         53         53    2         45         47 +1.01074427721134308e+00  # rad = +1.12417000000000059e-01 , len = +8.79886356298357430e-01 
  47         53         55         46    2         59         60 +7.14600994511506271e-01  # rad = +8.03333000000000519e-02 , len = +2.10000000000000270e-01 
  48         41         46         35    2         39         49 +7.64309764309764272e-01  # rad = +2.27000000000000091e-01 , len = +2.88617393793237420e-01 
  49         46         48         48    2         41         61 +4.37004405286343600e-01  # rad = +9.92000000000000243e-02 , len = +4.08166632639172078e-01 
  50         56         57         51    2 2147483645 2147483645 +7.47474747474747514e-01  # rad = +1.48000000000000020e-01 , len = +7.00000000000002842e-02 
  51         41         56         35    2         50         52 +6.66666666666666630e-01  # rad = +1.98000000000000065e-01 , len = +6.18223260642948524e-01 
  52         56         58         51    2         55         56 +7.47474747474747514e-01  # rad = +1.48000000000000020e-01 , len = +1.21243556529821897e-01 
  53         52         34         44    2         29         46 +1.01110909090909074e+00  # rad = +1.11222000000000015e-01 , len = +6.41560597293819423e-01 
  54         52         59         44    2         57         58 +7.72727272727272596e-01  # rad = +8.50000000000000061e-02 , len = +7.00000000000002842e-02 
  55         58         51         52    2         43        162 +8.45560810810810803e-01  # rad = +1.25143000000000032e-01 , len = +4.48218696620300117e-01 
  56         58         60         52    2         75         76 +6.71331756756756715e-01  # rad = +9.93571000000000315e-02 , len = +1.04062481231229476e+00 
  57         59         61         54    2 2147483645 2147483645 +1.00658823529411778e+00  # rad = +8.55600000000000110e-02 , len = +2.26717886369823240e+00 
  58         59         62         54    2 2147483645 2147483645 +8.35294117647058854e-01  # rad = +7.10000000000000353e-02 , len = +1.21243556529821897e-01 
  59         55         63         47    2 2147483645 2147483645 +1.11618345069852731e+00  # rad = +8.96667000000000436e-02 , len = +4.84974226119285035e-01 
  60         55         64         47    2 2147483645 2147483645 +1.05809172534926366e+00  # rad = +8.50000000000000061e-02 , len = +9.89949493661164276e-02 
  61         48         65         49    2 2147483645 2147483645 +7.56048387096774244e-01  # rad = +7.50000000000000250e-02 , len = +4.53651848888549591e-01 
  62         66         67         64    2 2147483645 2147483645 +8.94736842105263164e-01  # rad = +8.50000000000000061e-02 , len = +3.05122926047845133e-01 
  63         66         68         64    2 2147483645 2147483645 +7.96491578947368439e-01  # rad = +7.56667000000000034e-02 , len = +4.31508980207826354e-01 
  64         69         66         81    2         62         63 +7.35863671572424494e-01  # rad = +9.50000000000000150e-02 , len = +5.46717477313465539e-01 
  65         42         70         36    2         69         79 +4.09936069986541030e-01  # rad = +1.21833000000000025e-01 , len = +4.59020696701140429e-01 
  66         42         71         36    2         70         71 +8.68102288021534330e-01  # rad = +2.58000000000000118e-01 , len = +9.89949493661170521e-02 
  67         72         73         69    2 2147483645 2147483645 +9.62059620596205978e-01  # rad = +7.10000000000000214e-02 , len = +8.45813218151621693e-01 
  68         72         74         69    2 2147483645 2147483645 +9.62059620596205978e-01  # rad = +7.10000000000000214e-02 , len = +6.64078308635360659e-01 
  69         70         72         65    2         67         68 +6.05747211346679526e-01  # rad = +7.38000000000000322e-02 , len = +6.78675180038285197e-01 
  70         71         75         66    2         90         91 +6.69484496124031048e-01  # rad = +1.72727000000000019e-01 , len = +8.31203946092655355e-01 
  71         71         76         66    2         81         82 +8.97286821705426285e-01  # rad = +2.31500000000000095e-01 , len = +6.60378679243961209e-01 
  72         77         78         74    2 2147483645 2147483645 +8.35294117647058854e-01  # rad = +7.10000000000000075e-02 , len = +3.20780298646907769e-01 
  73         77         79         74    2 2147483645 2147483645 +8.35294117647058854e-01  # rad = +7.10000000000000075e-02 , len = +5.64358042380899816e-01 
  74         80         77         78    2         72         73 +9.23913043478260754e-01  # rad = +8.50000000000000061e-02 , len = +9.89949493661170521e-02 
  75         60         81         56    2 2147483645 2147483645 +7.65832537382834189e-01  # rad = +7.60909000000000030e-02 , len = +8.28251169633945405e-01 
  76         60         82         56    2         88         89 +7.99137655990362128e-01  # rad = +7.94000000000000539e-02 , len = +8.07279381626957004e-01 
  77         80         83         78    2 2147483645 2147483645 +9.04891304347826053e-01  # rad = +8.32499999999999907e-02 , len = +1.36095554666565066e+00 
  78         84         80         80    2         74         77 +1.02602192341192433e+00  # rad = +9.19999999999999846e-02 , len = +2.61916017074173169e-01 
  79         70         85         65    2 2147483645 2147483645 +5.82764932325396279e-01  # rad = +7.10000000000000214e-02 , len = +4.53651848888549314e-01 
  80         69         84         81    2         78        186 +6.94552285050348606e-01  # rad = +8.96667000000000020e-02 , len = +1.56524758424985921e-01 
  81         76         69         71    2         64         80 +5.57667386609071225e-01  # rad = +1.29100000000000020e-01 , len = +8.25287828578614047e-01 
  82         76         86         71    2         86         87 +9.04246220302375781e-01  # rad = +2.09333000000000047e-01 , len = +1.56524758424985505e-01 
  83         87         88         85    2 2147483645 2147483645 +1.24647887323943674e+00  # rad = +8.85000000000000231e-02 , len = +5.68682688324518071e-01 
  84         87         89         85    2        217        218 +1.00000000000000000e+00  # rad = +7.10000000000000075e-02 , len = +4.31508980207827797e-01 
  85         90         87         86    2         83         84 +7.64936187083998576e-01  # rad = +7.10000000000000075e-02 , len = +2.09999999999999659e-01 
  86         86         90         82    2         85        191 +4.43399750636545575e-01  # rad = +9.28182000000000035e-02 , len = +7.06965345685344415e-01 
  87         86         91         82    2         92         93 +9.93632155465215772e-01  # rad = +2.08000000000000018e-01 , len = +4.48218696620299839e-01 
  88         82         92         76    2 2147483645 2147483645 +1.05093702770780850e+00  # rad = +8.34444000000000297e-02 , len = +2.09883300907909298e+00 
  89         82         93         76    2        189        190 +9.94962216624685092e-01  # rad = +7.90000000000000424e-02 , len = +5.09607692249635424e-01 
  90         75         94         70    2 2147483645 2147483645 +4.35176318699450559e-01  # rad = +7.51667000000000307e-02 , len = +9.12688336728371019e-01 
  91         75         95         70    2         94         95 +8.53948716761131710e-01  # rad = +1.47500000000000075e-01 , len = +4.14125584816971481e-01 
  92         91         96         87    2        192        193 +5.75610576923076933e-01  # rad = +1.19727000000000056e-01 , len = +8.42911620515459425e-01 
  93         91         97         87    2         98        104 +9.47802884615384644e-01  # rad = +1.97143000000000013e-01 , len = +4.25793377120875338e-01 
  94         95         98         91    2 2147483645 2147483645 +5.45084745762711820e-01  # rad = +8.04000000000000270e-02 , len = +1.13088460949824654e+00 
  95         95         99         91    2        102        103 +9.98305084745762628e-01  # rad = +1.47249999999999992e-01 , len = +2.52388589282478315e-01 
  96        100        101         98    2 2147483645 2147483645 +8.01128349788434391e-01  # rad = +7.10000000000000214e-02 , len = +3.50000000000000866e-01 
  97        100        102         98    2        105        106 +1.13023413258110028e+00  # rad = +1.00167000000000006e-01 , len = +4.94974746830585288e-01 
  98         97        100         93    2         96         97 +4.49546775690742251e-01  # rad = +8.86250000000000232e-02 , len = +5.14392845984465996e-01 
  99        103        104        101    2 2147483645 2147483645 +7.47368421052631571e-01  # rad = +7.10000000000000214e-02 , len = +2.10000000000000853e-01 
 100        103        105        101    2 2147483645 2147483645 +7.47368421052631571e-01  # rad = +7.10000000000000214e-02 , len = +2.10000000000000853e-01 
 101        106        103        111    2         99        100 +1.05947916004492182e+00  # rad = +9.49999999999999872e-02 , len = +4.90000000000002045e-01 
 102         99        107         95    2 2147483645 2147483645 +4.96321222410865848e-01  # rad = +7.30833000000000316e-02 , len = +1.77915710379943626e+00 
 103         99        108         95    2        130        194 +9.00964346349745426e-01  # rad = +1.32667000000000035e-01 , len = +2.10000000000000853e-01 
 104         97        109         93    2        169        197 +1.01738839319681662e+00  # rad = +2.00571000000000055e-01 , len = +4.64327470649755214e-01 
 105        102        110         97    2 2147483645 2147483645 +8.77054319286791007e-01  # rad = +8.78519000000000244e-02 , len = +2.27795961333821717e+00 
 106        102        111         97    2        166        167 +1.26122375632693395e+00  # rad = +1.26333000000000029e-01 , len = +1.56524758424985116e-01 
 107        112        113        109    2 2147483645 2147483645 +8.52148890076070753e-01  # rad = +7.80000000000000276e-02 , len = +2.88617393793235255e-01 
 108        112        114        109    2 2147483645 2147483645 +1.08157359125039743e+00  # rad = +9.90000000000000324e-02 , len = +7.00000000000020606e-02 
 109        115        112        164    2        107        108 +9.24578787878787889e-01  # rad = +9.15333000000000119e-02 , len = +9.84987309562919910e-01 
 110        116        117        112    2 2147483645 2147483645 +8.36430915824938337e-01  # rad = +7.49999999999999972e-02 , len = +5.09607692249638311e-01 
 111        116        106        112    2        101        165 +1.00000000000000000e+00  # rad = +8.96667000000000158e-02 , len = +4.59020696701138098e-01 
 112        118        116        114    2        110        111 +9.11865054869510083e-01  # rad = +8.96667000000000158e-02 , len = +4.48218696620299284e-01 
 113        118        119        114    2 2147483645 2147483645 +7.22034143062421307e-01  # rad = +7.10000000000000214e-02 , len = +4.94974746830581791e-01 
 114        120        118        118    2        112        113 +9.24767475760111979e-01  # rad = +9.83333000000000401e-02 , len = +6.64078308635360992e-01 
 115        121        122        116    2        138        171 +7.58797101449275369e-01  # rad = +1.04714000000000015e-01 , len = +1.07763630228384621e+00 
 116        123        121        169    2        115        117 +7.54098360655737654e-01  # rad = +1.38000000000000039e-01 , len = +5.28488410468953007e-01 
 117        121        124        116    2        122        123 +7.17391304347826164e-01  # rad = +9.90000000000000324e-02 , len = +3.42928563989644164e-01 
 118        125        120        121    2        114        119 +9.86391465677179946e-01  # rad = +1.06333000000000039e-01 , len = +1.56524758424985921e-01 
 119        120        126        118    2        127        128 +8.68340966586102048e-01  # rad = +9.23333000000000348e-02 , len = +4.20000000000000540e-01 
 120        127        128        122    2 2147483645 2147483645 +1.00000000000000000e+00  # rad = +9.90000000000000324e-02 , len = +1.21243556529820870e-01 
 121        127        125        122    2        118        170 +1.08888888888888902e+00  # rad = +1.07800000000000062e-01 , len = +2.52388589282478815e-01 
 122        124        127        117    2        120        121 +1.00000000000000000e+00  # rad = +9.90000000000000324e-02 , len = +9.89949493661157892e-02 
 123        124        129        117    2 2147483645 2147483645 +8.25951515151515103e-01  # rad = +8.17692000000000141e-02 , len = +8.68677155219360064e-01 
 124        130        131        126    2 2147483645 2147483645 +7.89603960396039639e-01  # rad = +7.97500000000000292e-02 , len = +1.32999999999999940e+00 
 125        130        132        126    2 2147483645 2147483645 +8.32343564356435639e-01  # rad = +8.40667000000000497e-02 , len = +1.05000000000000182e+00 
 126        133        130        223    2        124        125 +5.51912568306010876e-01  # rad = +1.01000000000000034e-01 , len = +6.10245852095692487e-01 
 127        126        134        119    2 2147483645 2147483645 +9.53540055429622946e-01  # rad = +8.80435000000000384e-02 , len = +1.79424078651668295e+00 
 128        126        135        119    2 2147483645 2147483645 +8.02647582183242614e-01  # rad = +7.41111000000000270e-02 , len = +6.14247507117447133e-01 
 129        136        137        130    2        136        195 +9.28649503683494970e-01  # rad = +1.04500000000000010e-01 , len = +3.05122926047846577e-01 
 130        108        136        103    2        129        131 +8.48206411541679417e-01  # rad = +1.12529000000000046e-01 , len = +1.32815661727072087e+00 
 131        136        138        130    2        132        133 +9.16590390032791635e-01  # rad = +1.03143000000000026e-01 , len = +5.64358042380896596e-01 
 132        138        139        131    2        198        199 +7.69805027970875355e-01  # rad = +7.94000000000000122e-02 , len = +7.57165767847439941e-01 
 133        138        140        131    2        153        154 +1.10138351608931262e+00  # rad = +1.13599999999999951e-01 , len = +1.65798069952578175e+00 
 134        141        142        136    2 2147483645 2147483645 +8.09028124999999987e-01  # rad = +7.76667000000000191e-02 , len = +1.50947010569934892e+00 
 135        141        143        136    2 2147483645 2147483645 +7.39583333333333370e-01  # rad = +7.10000000000000214e-02 , len = +7.85748051222527999e-01 
 136        137        141        129    2        134        135 +9.18660287081339733e-01  # rad = +9.60000000000000159e-02 , len = +3.20780298646906992e-01 
 137        144        145        138    2 2147483645 2147483645 +9.26892950391644876e-01  # rad = +7.10000000000000214e-02 , len = +6.37730350540099300e-01 
 138        122        144        115    2        137        139 +7.31516320644803986e-01  # rad = +7.66000000000000153e-02 , len = +4.08166632639172688e-01 
 139        144        146        138    2        145        146 +1.34899477806788526e+00  # rad = +1.03333000000000091e-01 , len = +3.83405790253613932e-01 
 140        147        148        197    2        141        142 +8.20751439950237915e-01  # rad = +1.01600000000000038e-01 , len = +3.13049516849971843e-01 
 141        148        149        140    2        151        152 +1.12063976377952756e+00  # rad = +1.13857000000000055e-01 , len = +4.89999999999998659e-01 
 142        148        150        140    2        143        144 +7.90682086614173163e-01  # rad = +8.03333000000000241e-02 , len = +6.26099033699942908e-01 
 143        150        151        142    2        200        201 +1.05809172534926366e+00  # rad = +8.50000000000000200e-02 , len = +9.89949493661145541e-02 
 144        150        152        142    2        147        148 +1.09294651159606304e+00  # rad = +8.78000000000000308e-02 , len = +3.76961536499412553e-01 
 145        146        153        139    2 2147483645 2147483645 +7.44144658531156522e-01  # rad = +7.68947000000000380e-02 , len = +1.40349563590344140e+00 
 146        146        154        139    2        149        150 +8.41938199800644438e-01  # rad = +8.70000000000000079e-02 , len = +5.23832034148353443e-01 
 147        152        155        144    2 2147483645 2147483645 +8.88382687927107062e-01  # rad = +7.80000000000000276e-02 , len = +2.52388589282480258e-01 
 148        152        156        144    2 2147483645 2147483645 +8.08656036446469217e-01  # rad = +7.10000000000000353e-02 , len = +5.64358042380899705e-01 
 149        154        157        146    2 2147483645 2147483645 +1.02298850574712641e+00  # rad = +8.90000000000000097e-02 , len = +1.21445461010282219e+00 
 150        154        158        146    2        202        203 +1.13793103448275867e+00  # rad = +9.90000000000000602e-02 , len = +3.05122926047845744e-01 
 151        149        159        141    2 2147483645 2147483645 +6.64576618038416500e-01  # rad = +7.56667000000000034e-02 , len = +3.56931365951494439e-01 
 152        149        160        141    2        174        206 +9.33917106545930409e-01  # rad = +1.06333000000000011e-01 , len = +1.71464281994823886e-01 
 153        140        161        133    2 2147483645 2147483645 +6.95422535211267734e-01  # rad = +7.90000000000000285e-02 , len = +9.10000000000001030e-01 
 154        140        162        133    2        155        156 +8.57874119718309958e-01  # rad = +9.74545000000000411e-02 , len = +7.69999999999999796e-01 
 155        162        163        154    2 2147483645 2147483645 +8.19275661975588654e-01  # rad = +7.98421000000000408e-02 , len = +1.44478372083852125e+00 
 156        162        164        154    2 2147483645 2147483645 +7.64459311781395368e-01  # rad = +7.44999999999999829e-02 , len = +6.18223260642950523e-01 
 157        165        166        171    2 2147483645 2147483645 +8.15745027976607640e-01  # rad = +7.10000000000000214e-02 , len = +6.10245852095696040e-01 
 158        167        168        160    2 2147483645 2147483645 +8.73188043478260845e-01  # rad = +8.03333000000000519e-02 , len = +1.97989898732233466e-01 
 159        167        169        160    2 2147483645 2147483645 +8.93478260869565166e-01  # rad = +8.22000000000000369e-02 , len = +3.95979797464468208e-01 
 160        165        167        171    2        158        159 +1.05702172639222414e+00  # rad = +9.20000000000000401e-02 , len = +2.09999999999999659e-01 
 161         44        170         37    2 2147483645 2147483645 +9.10784117647058800e-01  # rad = +7.74166500000000174e-02 , len = +1.31704214055587432e+00 
 162         51        171         55    2 2147483645 2147483645 +6.79222968923551385e-01  # rad = +8.50000000000000061e-02 , len = +9.89949493661145541e-02 
 163        115        172        164    2 2147483645 2147483645 +8.76262626262626299e-01  # rad = +8.67500000000000215e-02 , len = +1.19205704561484782e+00 
 164        173        115        193    2        109        163 +1.07518823939554875e+00  # rad = +9.90000000000000324e-02 , len = +2.96984848098348631e-01 
 165        106        174        111    2 2147483645 2147483645 +1.25650882657664442e+00  # rad = +1.12666999999999989e-01 , len = +1.71464281994821721e-01 
 166        111        175        106    2 2147483645 2147483645 +6.02304227715640295e-01  # rad = +7.60909000000000169e-02 , len = +8.79886356298357208e-01 
 167        111        176        106    2 2147483645 2147483645 +7.83643228610101827e-01  # rad = +9.90000000000000324e-02 , len = +3.56931365951495327e-01 
 168        133        177        223    2 2147483645 2147483645 +4.81481420765027313e-01  # rad = +8.81111000000000255e-02 , len = +7.24085630295197458e-01 
 169        109        123        104    2        116        223 +9.12395111955367377e-01  # rad = +1.83000000000000079e-01 , len = +9.89949493661170521e-02 
 170        125        178        121    2 2147483645 2147483645 +9.18367346938775420e-01  # rad = +9.90000000000000324e-02 , len = +6.99999999999985079e-02 
 171        122        165        115    2        157        160 +8.31187806788013073e-01  # rad = +8.70370000000000310e-02 , len = +2.34891464297875308e+00 
 172        179        180        174    2 2147483645 2147483645 +7.58201030927835085e-01  # rad = +7.35454999999999859e-02 , len = +8.99166280506559223e-01 
 173        179        181        174    2 2147483645 2147483645 +7.31958762886597891e-01  # rad = +7.10000000000000075e-02 , len = +6.06217782649108305e-01 
 174        160        179        152    2        172        173 +9.12228564979827405e-01  # rad = +9.70000000000000168e-02 , len = +1.71464281994821000e-01 
 175          2        182          1    2 2147483645 2147483645 +3.65553021255197064e-01  # rad = +8.14167000000000085e-02 , len = +9.15368778143544115e-01 
 176         12        183         10    2 2147483645 2147483645 +4.52439230439973861e-01  # rad = +8.03333000000000103e-02 , len = +7.30821455623736904e-01 
 177         12        184         10    2 2147483645 2147483645 +4.39298024285295907e-01  # rad = +7.79999999999999999e-02 , len = +2.88617393793235033e-01 
 178         11         20          9    2         16        179 +5.04963176432916994e-01  # rad = +1.97124999999999995e-01 , len = +6.78675180038285308e-01 
 179         20        185        178    2 2147483645 2147483645 +3.95688015218769840e-01  # rad = +7.79999999999999999e-02 , len = +2.10000000000000853e-01 
 180         26        186         22    2 2147483645 2147483645 +4.52362509682416702e-01  # rad = +7.30000000000000093e-02 , len = +9.57235603182410744e-01 
 181         44        187         37    2 2147483645 2147483645 +9.29411764705882382e-01  # rad = +7.90000000000000424e-02 , len = +8.96437393240596903e-01 
 182         29        188         25    2 2147483645 2147483645 +6.51807708261027852e-01  # rad = +7.70000000000000129e-02 , len = +8.88200427831466688e-01 
 183         29        189         25    2 2147483645 2147483645 +6.16819178383686162e-01  # rad = +7.28667000000000065e-02 , len = +9.82496819333274374e-01 
 184         54        190         45    2 2147483645 2147483645 +1.06040268456375841e+00  # rad = +7.90000000000000424e-02 , len = +5.51180551180828426e-01 
 185         54        191         45    2 2147483645 2147483645 +1.03653959731543610e+00  # rad = +7.72222000000000047e-02 , len = +6.60378679243964539e-01 
 186         84        192         80    2        187        188 +1.01486951120092517e+00  # rad = +9.10000000000000114e-02 , len = +5.37680202350801828e-01 
 187        192        193        186    2 2147483645 2147483645 +8.31502197802197696e-01  # rad = +7.56667000000000034e-02 , len = +4.08166632639171800e-01 
 188        192        194        186    2 2147483645 2147483645 +8.31502197802197696e-01  # rad = +7.56667000000000034e-02 , len = +4.69574275274956709e-01 
 189         93        195         89    2 2147483645 2147483645 +1.00949367088607578e+00  # rad = +7.97500000000000014e-02 , len = +1.26388290596874753e+00 
 190         93        196         89    2 2147483645 2147483645 +8.98734177215189778e-01  # rad = +7.10000000000000353e-02 , len = +1.71464281994823886e-01 
 191         90        197         86    2 2147483645 2147483645 +8.74632345811489631e-01  # rad = +8.11818000000000123e-02 , len = +8.54458893101360140e-01 
 192         96        198         92    2 2147483645 2147483645 +8.88128826413423944e-01  # rad = +1.06333000000000039e-01 , len = +1.56524758424985116e-01 
 193         96        173         92    2        164        224 +7.69057104913678513e-01  # rad = +9.20769000000000171e-02 , len = +9.74987179402891924e-01 
 194        108        199        103    2 2147483645 2147483645 +5.69437011464795306e-01  # rad = +7.55455000000000432e-02 , len = +6.92964645562815118e-01 
 195        137        200        129    2 2147483645 2147483645 +7.03784688995215291e-01  # rad = +7.35455000000000275e-02 , len = +8.34146270146908897e-01 
 196        147        201        197    2 2147483645 2147483645 +6.70495762951473839e-01  # rad = +8.30000000000000043e-02 , len = +4.74763098818769935e-01 
 197        109        147        104    2        140        196 +6.17182942698595416e-01  # rad = +1.23789000000000024e-01 , len = +1.59317293474374577e+00 
 198        139        202        132    2 2147483645 2147483645 +1.03526448362720402e+00  # rad = +8.22000000000000230e-02 , len = +7.47395477642190387e-01 
 199        139        203        132    2 2147483645 2147483645 +9.58323677581863875e-01  # rad = +7.60909000000000169e-02 , len = +9.41753683295159183e-01 
 200        151        204        143    2 2147483645 2147483645 +8.68235294117647105e-01  # rad = +7.38000000000000184e-02 , len = +7.57165767847439719e-01 
 201        151        205        143    2 2147483645 2147483645 +9.45097647058823487e-01  # rad = +8.03333000000000241e-02 , len = +2.09999999999999659e-01 
 202        158        206        150    2 2147483645 2147483645 +7.70202020202020110e-01  # rad = +7.62500000000000122e-02 , len = +1.13088460949824610e+00 
 203        158        207        150    2 2147483645 2147483645 +9.22864646464646499e-01  # rad = +9.13636000000000587e-02 , len = +7.73175271203109582e-01 
 204        208        209        206    2 2147483645 2147483645 +9.42281626233120506e-01  # rad = +7.80000000000000276e-02 , len = +3.05122926047845744e-01 
 205        208        210        206    2 2147483645 2147483645 +9.70469135444527287e-01  # rad = +8.03333000000000241e-02 , len = +1.56524758424985921e-01 
 206        160        208        152    2        204        205 +7.78477048517393411e-01  # rad = +8.27778000000000264e-02 , len = +7.47395477642190942e-01 
 207          8        211          5    2 2147483645 2147483645 +8.82546259842519665e-01  # rad = +8.96667000000000020e-02 , len = +1.40000000000000568e-01 
 208          8         16          5    2         13        225 +8.64173228346456712e-01  # rad = +8.77999999999999892e-02 , len = +3.42928563989645940e-01 
 209         10        212          8    2 2147483645 2147483645 +6.85045493639943937e-01  # rad = +7.56667000000000312e-02 , len = +4.31508980207828630e-01 
 210         10        213          8    2 2147483645 2147483645 +6.65841292834185916e-01  # rad = +7.35455000000000136e-02 , len = +6.75055553269508168e-01 
 211        214        215        213    2 2147483645 2147483645 +1.00000000000000000e+00  # rad = +7.10000000000000075e-02 , len = +8.01186619958168200e-01 
 212        214        216        213    2 2147483645 2147483645 +1.15774647887323945e+00  # rad = +8.22000000000000092e-02 , len = +3.20780298646908935e-01 
 213        217        214        215    2        211        212 +1.00000000000000000e+00  # rad = +7.10000000000000075e-02 , len = +3.50000000000002143e-01 
 214        217        218        215    2 2147483645 2147483645 +1.07887323943661984e+00  # rad = +7.66000000000000153e-02 , len = +7.50666370633454760e-01 
 215         35        217         30    2        213        214 +4.07266553090923633e-01  # rad = +7.10000000000000075e-02 , len = +6.60378679243961320e-01 
 216         35        219         30    2 2147483645 2147483645 +4.17304813202319713e-01  # rad = +7.27500000000000091e-02 , len = +1.15870617500728068e+00 
 217         89        220         84    2 2147483645 2147483645 +1.03033521126760563e+00  # rad = +7.31537999999999911e-02 , len = +7.73175271203107917e-01 
 218         89        221         84    2 2147483645 2147483645 +1.07170281690140845e+00  # rad = +7.60909000000000169e-02 , len = +7.03491293478463398e-01 
 219        222        223        224    2 2147483645 2147483645 +8.01503960276681804e-01  # rad = +7.38000000000000184e-02 , len = +6.49153294684696514e-01 
 220        222        224        224    2 2147483645 2147483645 +9.23141417662844854e-01  # rad = +8.50000000000000200e-02 , len = +7.47395477642191275e-01 
 221        225        226        225    2 2147483645 2147483645 +9.90888382687927116e-01  # rad = +8.70000000000000079e-02 , len = +5.23832034148352554e-01 
 222        225        227        225    2 2147483645 2147483645 +9.90888382687927116e-01  # rad = +8.70000000000000079e-02 , len = +5.77234787586470510e-01 
 223        123        133        169    2        126        168 +1.00000000000000000e+00  # rad = +1.83000000000000079e-01 , len = +0                       
 224        173        222        193    2        219        220 +1.00000000000000000e+00  # rad = +9.20769000000000171e-02 , len = +0                       
 225         16        225        208    2        221        222 +1.00000000000000000e+00  # rad = +8.77999999999999892e-02 , len = +0                       
 226          1          3          0    2          2          3 +1.00000000000000000e+00  # rad = +3.12851666666666695e-01 , len = +0                       
