# Supplementary material for: Quantification of Hepatic Vascular and Parenchymal Regeneration in Mice
Source: PLoS One. 2016 Aug 5;11(8):e0160581. doi: 10.1371/journal.pone.0160581 (PMC4975469; doi:10.1371/journal.pone.0160581)
Supplement: S1 Dataset — Vascular trees are stored in text format, can thus be read using any text editor or imported in spreadsheets, and viewed interactively in 3D using the viewer tool from [35]. (ZIP) [file pone.0160581.s001.zip › regenerationQuantificationVascularTrees/HV-AfterSurgicalResection-RIL/HVM-012-RIL_HV5.tree]

# numNodes
 226
# id xCoord [mm]               yCoord [mm]               zCoord [mm]
   0 +2.05100000000000016e+01  +9.09999999999999964e+00  +1.30900000000000016e+01  
   1 +2.05100000000000016e+01  +9.09999999999999964e+00  +1.30900000000000016e+01  
   2 +2.03000000000000007e+01  +8.40000000000000036e+00  +1.37900000000000009e+01  
   3 +2.05100000000000016e+01  +9.09999999999999964e+00  +1.30900000000000016e+01  
   4 +2.00900000000000034e+01  +8.54000000000000092e+00  +1.21799999999999997e+01  
   5 +1.97400000000000020e+01  +1.02200000000000006e+01  +1.29500000000000011e+01  
   6 +1.94600000000000009e+01  +1.03599999999999994e+01  +1.32300000000000022e+01  
   7 +1.94600000000000009e+01  +1.05000000000000000e+01  +1.23200000000000003e+01  
   8 +2.03700000000000010e+01  +8.19000000000000128e+00  +1.22500000000000000e+01  
   9 +2.00199999999999996e+01  +7.91000000000000014e+00  +1.30900000000000016e+01  
  10 +2.05800000000000018e+01  +7.98000000000000043e+00  +1.20400000000000009e+01  
  11 +1.94600000000000009e+01  +9.02999999999999936e+00  +1.21099999999999994e+01  
  12 +1.91099999999999994e+01  +9.31000000000000050e+00  +1.12700000000000014e+01  
  13 +1.91099999999999994e+01  +9.02999999999999936e+00  +1.23200000000000003e+01  
  14 +2.00900000000000034e+01  +8.54000000000000092e+00  +1.21799999999999997e+01  
  15 +2.26099999999999994e+01  +7.55999999999999961e+00  +1.25300000000000011e+01  
  16 +2.12100000000000009e+01  +7.07000000000000028e+00  +1.15500000000000007e+01  
  17 +1.79199999999999982e+01  +7.77000000000000046e+00  +1.20400000000000009e+01  
  18 +1.80599999999999987e+01  +7.77000000000000046e+00  +1.21099999999999994e+01  
  19 +1.77100000000000009e+01  +7.70000000000000018e+00  +1.23900000000000006e+01  
  20 +1.87600000000000016e+01  +7.98000000000000043e+00  +1.19700000000000006e+01  
  21 +1.94600000000000009e+01  +8.19000000000000128e+00  +1.14100000000000001e+01  
  22 +1.86200000000000010e+01  +7.98000000000000043e+00  +1.21099999999999994e+01  
  23 +1.83399999999999999e+01  +9.31000000000000050e+00  +1.19000000000000004e+01  
  24 +1.81300000000000026e+01  +9.45000000000000107e+00  +1.16200000000000010e+01  
  25 +1.78500000000000014e+01  +8.89000000000000057e+00  +1.19000000000000004e+01  
  26 +1.88300000000000018e+01  +9.09999999999999964e+00  +1.22500000000000000e+01  
  27 +2.12100000000000009e+01  +7.00000000000000000e+00  +1.16200000000000010e+01  
  28 +2.10000000000000000e+01  +6.85999999999999943e+00  +1.16900000000000013e+01  
  29 +2.12100000000000009e+01  +7.00000000000000000e+00  +1.17599999999999998e+01  
  30 +1.96000000000000014e+01  +8.19000000000000128e+00  +1.15500000000000007e+01  
  31 +1.93900000000000006e+01  +7.70000000000000018e+00  +1.19700000000000006e+01  
  32 +2.12800000000000011e+01  +7.00000000000000000e+00  +1.14800000000000004e+01  
  33 +2.22600000000000016e+01  +6.58000000000000007e+00  +1.14100000000000001e+01  
  34 +2.26099999999999994e+01  +6.50999999999999979e+00  +1.13400000000000016e+01  
  35 +2.28900000000000006e+01  +6.44000000000000128e+00  +1.14800000000000004e+01  
  36 +2.21900000000000013e+01  +6.58000000000000007e+00  +1.14100000000000001e+01  
  37 +2.20500000000000007e+01  +6.58000000000000007e+00  +1.14800000000000004e+01  
  38 +2.18400000000000034e+01  +6.58000000000000007e+00  +1.12000000000000011e+01  
  39 +1.90400000000000027e+01  +1.05700000000000003e+01  +1.12700000000000014e+01  
  40 +1.90400000000000027e+01  +1.12000000000000011e+01  +1.01500000000000004e+01  
  41 +1.84800000000000004e+01  +1.03599999999999994e+01  +1.09900000000000020e+01  
  42 +2.17000000000000028e+01  +6.58000000000000007e+00  +1.13400000000000016e+01  
  43 +2.19100000000000001e+01  +6.50999999999999979e+00  +1.10600000000000005e+01  
  44 +1.93200000000000003e+01  +8.05000000000000071e+00  +1.10600000000000005e+01  
  45 +2.00900000000000034e+01  +6.50999999999999979e+00  +1.03599999999999994e+01  
  46 +1.86900000000000013e+01  +7.91000000000000014e+00  +1.02200000000000006e+01  
  47 +2.26099999999999994e+01  +6.02000000000000046e+00  +1.08500000000000014e+01  
  48 +2.18400000000000034e+01  +6.58000000000000007e+00  +1.09200000000000017e+01  
  49 +1.79900000000000020e+01  +7.70000000000000018e+00  +1.05700000000000003e+01  
  50 +1.70800000000000018e+01  +7.42000000000000082e+00  +1.03599999999999994e+01  
  51 +1.70100000000000016e+01  +7.84000000000000075e+00  +1.14100000000000001e+01  
  52 +1.84100000000000001e+01  +7.62999999999999989e+00  +1.02900000000000009e+01  
  53 +1.78500000000000014e+01  +9.16999999999999993e+00  +1.03599999999999994e+01  
  54 +1.75000000000000000e+01  +9.16999999999999993e+00  +1.03599999999999994e+01  
  55 +1.78500000000000014e+01  +9.52000000000000135e+00  +1.07800000000000011e+01  
  56 +1.79900000000000020e+01  +8.95999999999999908e+00  +1.02900000000000009e+01  
  57 +1.58900000000000006e+01  +7.70000000000000018e+00  +1.03599999999999994e+01  
  58 +1.55400000000000009e+01  +7.91000000000000014e+00  +1.12000000000000011e+01  
  59 +1.56800000000000015e+01  +7.62999999999999989e+00  +1.02900000000000009e+01  
  60 +1.71500000000000021e+01  +8.12000000000000099e+00  +1.02200000000000006e+01  
  61 +1.86900000000000013e+01  +7.28000000000000025e+00  +1.07100000000000009e+01  
  62 +1.63800000000000026e+01  +8.25999999999999979e+00  +1.12000000000000011e+01  
  63 +1.82699999999999996e+01  +8.25999999999999979e+00  +1.00099999999999998e+01  
  64 +2.14200000000000017e+01  +6.02000000000000046e+00  +1.00800000000000001e+01  
  65 +2.10700000000000003e+01  +5.87999999999999989e+00  +9.87000000000000099e+00  
  66 +2.14900000000000020e+01  +6.02000000000000046e+00  +1.00099999999999998e+01  
  67 +1.85500000000000007e+01  +9.73000000000000043e+00  +9.94000000000000128e+00  
  68 +1.86900000000000013e+01  +9.94000000000000128e+00  +9.87000000000000099e+00  
  69 +1.86900000000000013e+01  +9.87000000000000099e+00  +1.00099999999999998e+01  
  70 +1.81300000000000026e+01  +9.31000000000000050e+00  +9.87000000000000099e+00  
  71 +1.81300000000000026e+01  +9.16999999999999993e+00  +9.73000000000000043e+00  
  72 +1.81999999999999993e+01  +9.31000000000000050e+00  +9.66000000000000014e+00  
  73 +1.80599999999999987e+01  +9.02999999999999936e+00  +9.66000000000000014e+00  
  74 +1.86900000000000013e+01  +7.91000000000000014e+00  +1.02200000000000006e+01  
  75 +1.86200000000000010e+01  +7.77000000000000046e+00  +9.73000000000000043e+00  
  76 +1.89699999999999989e+01  +7.35000000000000053e+00  +9.24000000000000021e+00  
  77 +1.83399999999999999e+01  +7.84000000000000075e+00  +9.38000000000000078e+00  
  78 +1.80599999999999987e+01  +9.80000000000000071e+00  +9.66000000000000014e+00  
  79 +1.86900000000000013e+01  +1.08500000000000014e+01  +9.09999999999999964e+00  
  80 +1.77800000000000011e+01  +1.00099999999999998e+01  +9.59000000000000163e+00  
  81 +1.75700000000000003e+01  +9.38000000000000078e+00  +9.16999999999999993e+00  
  82 +1.80599999999999987e+01  +8.75000000000000000e+00  +9.94000000000000128e+00  
  83 +1.85500000000000007e+01  +8.95999999999999908e+00  +8.82000000000000028e+00  
  84 +1.79900000000000020e+01  +7.70000000000000018e+00  +9.09999999999999964e+00  
  85 +1.91099999999999994e+01  +7.07000000000000028e+00  +9.31000000000000050e+00  
  86 +1.91800000000000033e+01  +6.72000000000000064e+00  +9.66000000000000014e+00  
  87 +1.91800000000000033e+01  +7.00000000000000000e+00  +9.16999999999999993e+00  
  88 +1.96700000000000017e+01  +6.58000000000000007e+00  +9.31000000000000050e+00  
  89 +2.00199999999999996e+01  +6.50999999999999979e+00  +9.24000000000000021e+00  
  90 +2.01600000000000001e+01  +6.23000000000000043e+00  +9.59000000000000163e+00  
  91 +1.94600000000000009e+01  +6.79000000000000092e+00  +9.02999999999999936e+00  
  92 +1.93200000000000003e+01  +7.07000000000000028e+00  +6.85999999999999943e+00  
  93 +1.96000000000000014e+01  +6.65000000000000036e+00  +8.82000000000000028e+00  
  94 +1.93200000000000003e+01  +6.85999999999999943e+00  +9.02999999999999936e+00  
  95 +1.78500000000000014e+01  +7.70000000000000018e+00  +8.89000000000000057e+00  
  96 +1.76400000000000006e+01  +7.70000000000000018e+00  +8.67999999999999972e+00  
  97 +1.79199999999999982e+01  +7.62999999999999989e+00  +8.82000000000000028e+00  
  98 +1.84800000000000004e+01  +8.05000000000000071e+00  +8.25999999999999979e+00  
  99 +1.81999999999999993e+01  +7.28000000000000025e+00  +8.54000000000000092e+00  
 100 +1.73599999999999994e+01  +7.84000000000000075e+00  +8.33000000000000007e+00  
 101 +1.72900000000000027e+01  +7.49000000000000110e+00  +8.89000000000000057e+00  
 102 +1.67300000000000004e+01  +8.12000000000000099e+00  +8.47000000000000064e+00  
 103 +1.68000000000000007e+01  +9.02999999999999936e+00  +8.82000000000000028e+00  
 104 +1.68700000000000010e+01  +7.98000000000000043e+00  +8.19000000000000128e+00  
 105 +1.63800000000000026e+01  +8.05000000000000071e+00  +8.67999999999999972e+00  
 106 +1.72199999999999989e+01  +7.98000000000000043e+00  +8.25999999999999979e+00  
 107 +1.74300000000000033e+01  +8.19000000000000128e+00  +7.77000000000000046e+00  
 108 +1.54699999999999989e+01  +7.35000000000000053e+00  +8.25999999999999979e+00  
 109 +1.45600000000000005e+01  +6.72000000000000064e+00  +8.47000000000000064e+00  
 110 +1.53300000000000018e+01  +7.42000000000000082e+00  +8.40000000000000036e+00  
 111 +1.56099999999999994e+01  +7.42000000000000082e+00  +8.12000000000000099e+00  
 112 +1.64499999999999993e+01  +7.84000000000000075e+00  +8.12000000000000099e+00  
 113 +1.58900000000000006e+01  +8.40000000000000036e+00  +8.33000000000000007e+00  
 114 +1.61699999999999982e+01  +7.70000000000000018e+00  +8.05000000000000071e+00  
 115 +1.65199999999999996e+01  +7.84000000000000075e+00  +8.05000000000000071e+00  
 116 +1.51900000000000013e+01  +6.92999999999999972e+00  +7.91000000000000014e+00  
 117 +1.60300000000000011e+01  +7.62999999999999989e+00  +7.91000000000000014e+00  
 118 +1.78500000000000014e+01  +1.00800000000000001e+01  +8.05000000000000071e+00  
 119 +1.84800000000000004e+01  +1.02900000000000009e+01  +8.05000000000000071e+00  
 120 +1.65899999999999999e+01  +7.84000000000000075e+00  +7.98000000000000043e+00  
 121 +1.68700000000000010e+01  +7.98000000000000043e+00  +8.19000000000000128e+00  
 122 +1.61000000000000014e+01  +7.62999999999999989e+00  +7.91000000000000014e+00  
 123 +1.60300000000000011e+01  +6.85999999999999943e+00  +6.85999999999999943e+00  
 124 +1.59600000000000009e+01  +7.84000000000000075e+00  +7.35000000000000053e+00  
 125 +1.79199999999999982e+01  +8.89000000000000057e+00  +8.05000000000000071e+00  
 126 +1.72900000000000027e+01  +8.12000000000000099e+00  +7.62999999999999989e+00  
 127 +1.68700000000000010e+01  +7.70000000000000018e+00  +6.72000000000000064e+00  
 128 +1.73599999999999994e+01  +8.19000000000000128e+00  +7.55999999999999961e+00  
 129 +1.73599999999999994e+01  +8.40000000000000036e+00  +7.49000000000000110e+00  
 130 +1.78500000000000014e+01  +7.70000000000000018e+00  +6.50999999999999979e+00  
 131 +1.75000000000000000e+01  +8.54000000000000092e+00  +7.42000000000000082e+00  
 132 +1.72199999999999989e+01  +8.19000000000000128e+00  +6.50999999999999979e+00  
 133 +1.75700000000000003e+01  +8.67999999999999972e+00  +7.35000000000000053e+00  
 134 +1.78500000000000014e+01  +8.89000000000000057e+00  +7.07000000000000028e+00  
 135 +1.83399999999999999e+01  +9.24000000000000021e+00  +7.42000000000000082e+00  
 136 +1.79199999999999982e+01  +8.95999999999999908e+00  +7.00000000000000000e+00  
 137 +1.93200000000000003e+01  +7.49000000000000110e+00  +6.72000000000000064e+00  
 138 +1.93900000000000006e+01  +6.85999999999999943e+00  +6.58000000000000007e+00  
 139 +1.88300000000000018e+01  +1.00099999999999998e+01  +6.79000000000000092e+00  
 140 +1.87600000000000016e+01  +1.00099999999999998e+01  +6.85999999999999943e+00  
 141 +1.90400000000000027e+01  +1.01500000000000004e+01  +6.72000000000000064e+00  
 142 +2.00900000000000034e+01  +7.35000000000000053e+00  +5.39000000000000057e+00  
 143 +1.93200000000000003e+01  +6.79000000000000092e+00  +6.37000000000000099e+00  
 144 +1.77100000000000009e+01  +7.20999999999999996e+00  +6.50999999999999979e+00  
 145 +1.79900000000000020e+01  +7.70000000000000018e+00  +6.30000000000000071e+00  
 146 +1.94600000000000009e+01  +6.65000000000000036e+00  +6.02000000000000046e+00  
 147 +1.85500000000000007e+01  +6.58000000000000007e+00  +6.44000000000000128e+00  
 148 +1.84100000000000001e+01  +7.28000000000000025e+00  +5.74000000000000021e+00  
 149 +1.77800000000000011e+01  +7.55999999999999961e+00  +6.23000000000000043e+00  
 150 +1.84100000000000001e+01  +8.75000000000000000e+00  +6.23000000000000043e+00  
 151 +1.93900000000000006e+01  +9.24000000000000021e+00  +5.67000000000000082e+00  
 152 +1.90400000000000027e+01  +8.25999999999999979e+00  +5.74000000000000021e+00  
 153 +1.75700000000000003e+01  +6.37000000000000099e+00  +5.95000000000000018e+00  
 154 +1.75700000000000003e+01  +7.42000000000000082e+00  +6.08999999999999986e+00  
 155 +1.75000000000000000e+01  +7.35000000000000053e+00  +5.87999999999999989e+00  
 156 +1.71500000000000021e+01  +7.00000000000000000e+00  +6.16000000000000014e+00  
 157 +1.95300000000000011e+01  +6.65000000000000036e+00  +5.95000000000000018e+00  
 158 +2.04400000000000013e+01  +5.81000000000000050e+00  +6.23000000000000043e+00  
 159 +1.97400000000000020e+01  +6.50999999999999979e+00  +5.60000000000000053e+00  
 160 +1.95300000000000011e+01  +6.08999999999999986e+00  +5.25000000000000000e+00  
 161 +2.03000000000000007e+01  +6.44000000000000128e+00  +5.17999999999999972e+00  
 162 +1.79199999999999982e+01  +8.25999999999999979e+00  +1.21799999999999997e+01  
 163 +1.86900000000000013e+01  +7.98000000000000043e+00  +1.23200000000000003e+01  
 164 +2.12800000000000011e+01  +7.00000000000000000e+00  +1.14800000000000004e+01  
 165 +2.15600000000000023e+01  +6.92999999999999972e+00  +1.16200000000000010e+01  
 166 +2.17699999999999996e+01  +6.72000000000000064e+00  +1.14800000000000004e+01  
 167 +1.70800000000000018e+01  +7.55999999999999961e+00  +9.31000000000000050e+00  
 168 +1.70100000000000016e+01  +7.35000000000000053e+00  +8.75000000000000000e+00  
 169 +1.98100000000000023e+01  +6.37000000000000099e+00  +8.67999999999999972e+00  
 170 +2.02300000000000040e+01  +6.30000000000000071e+00  +9.02999999999999936e+00  
 171 +1.98800000000000026e+01  +6.30000000000000071e+00  +8.54000000000000092e+00  
 172 +2.03000000000000007e+01  +5.95000000000000018e+00  +8.33000000000000007e+00  
 173 +2.06500000000000021e+01  +5.60000000000000053e+00  +7.77000000000000046e+00  
 174 +2.05100000000000016e+01  +5.74000000000000021e+00  +8.47000000000000064e+00  
 175 +1.79900000000000020e+01  +1.05700000000000003e+01  +8.25999999999999979e+00  
 176 +1.82699999999999996e+01  +6.92999999999999972e+00  +7.91000000000000014e+00  
 177 +1.83399999999999999e+01  +6.92999999999999972e+00  +7.49000000000000110e+00  
 178 +1.82699999999999996e+01  +6.92999999999999972e+00  +7.91000000000000014e+00  
 179 +1.84800000000000004e+01  +6.50999999999999979e+00  +7.62999999999999989e+00  
 180 +1.79900000000000020e+01  +6.79000000000000092e+00  +7.84000000000000075e+00  
 181 +2.10000000000000000e+01  +5.95000000000000018e+00  +5.32000000000000028e+00  
 182 +2.05100000000000016e+01  +6.44000000000000128e+00  +4.97000000000000064e+00  
 183 +2.12100000000000009e+01  +5.95000000000000018e+00  +5.11000000000000032e+00  
 184 +2.08599999999999994e+01  +6.37000000000000099e+00  +4.69000000000000039e+00  
 185 +1.97400000000000020e+01  +7.35000000000000053e+00  +1.19700000000000006e+01  
 186 +1.92500000000000000e+01  +7.70000000000000018e+00  +1.23200000000000003e+01  
 187 +1.60300000000000011e+01  +7.62999999999999989e+00  +1.19700000000000006e+01  
 188 +1.54699999999999989e+01  +7.49000000000000110e+00  +1.19700000000000006e+01  
 189 +1.58900000000000006e+01  +7.77000000000000046e+00  +1.22500000000000000e+01  
 190 +1.55400000000000009e+01  +7.42000000000000082e+00  +9.94000000000000128e+00  
 191 +1.52599999999999998e+01  +7.55999999999999961e+00  +1.05000000000000000e+01  
 192 +1.86900000000000013e+01  +6.72000000000000064e+00  +8.95999999999999908e+00  
 193 +1.77100000000000009e+01  +6.92999999999999972e+00  +9.31000000000000050e+00  
 194 +1.91099999999999994e+01  +6.37000000000000099e+00  +9.02999999999999936e+00  
 195 +1.93900000000000006e+01  +6.16000000000000014e+00  +7.49000000000000110e+00  
 196 +1.68700000000000010e+01  +7.28000000000000025e+00  +8.60999999999999943e+00  
 197 +1.65899999999999999e+01  +7.20999999999999996e+00  +8.89000000000000057e+00  
 198 +1.64499999999999993e+01  +8.25999999999999979e+00  +9.02999999999999936e+00  
 199 +1.56800000000000015e+01  +7.98000000000000043e+00  +9.09999999999999964e+00  
 200 +2.00900000000000034e+01  +5.95000000000000018e+00  +7.49000000000000110e+00  
 201 +1.48400000000000016e+01  +7.77000000000000046e+00  +8.95999999999999908e+00  
 202 +1.42800000000000011e+01  +6.92999999999999972e+00  +9.45000000000000107e+00  
 203 +1.63800000000000026e+01  +6.50999999999999979e+00  +7.20999999999999996e+00  
 204 +1.54699999999999989e+01  +8.19000000000000128e+00  +8.25999999999999979e+00  
 205 +1.70800000000000018e+01  +8.54000000000000092e+00  +7.35000000000000053e+00  
 206 +1.93200000000000003e+01  +1.02200000000000006e+01  +6.44000000000000128e+00  
 207 +1.91800000000000033e+01  +1.04299999999999997e+01  +6.92999999999999972e+00  
 208 +1.83399999999999999e+01  +6.50999999999999979e+00  +6.44000000000000128e+00  
 209 +1.85500000000000007e+01  +6.72000000000000064e+00  +6.58000000000000007e+00  
 210 +1.87600000000000016e+01  +6.44000000000000128e+00  +5.74000000000000021e+00  
 211 +2.14200000000000017e+01  +6.16000000000000014e+00  +4.54999999999999982e+00  
 212 +2.10000000000000000e+01  +6.30000000000000071e+00  +4.83000000000000007e+00  
 213 +1.94600000000000009e+01  +1.13400000000000016e+01  +1.16900000000000013e+01  
 214 +1.91099999999999994e+01  +8.95999999999999908e+00  +1.24600000000000009e+01  
 215 +1.87600000000000016e+01  +9.16999999999999993e+00  +1.23200000000000003e+01  
 216 +1.70100000000000016e+01  +8.12000000000000099e+00  +1.16900000000000013e+01  
 217 +1.89000000000000021e+01  +9.45000000000000107e+00  +1.07800000000000011e+01  
 218 +1.92500000000000000e+01  +9.38000000000000078e+00  +1.11300000000000008e+01  
 219 +1.50500000000000007e+01  +7.70000000000000018e+00  +1.04299999999999997e+01  
 220 +1.49100000000000001e+01  +7.42000000000000082e+00  +1.07800000000000011e+01  
 221 +1.69400000000000013e+01  +7.35000000000000053e+00  +1.02900000000000009e+01  
 222 +1.70800000000000018e+01  +7.49000000000000110e+00  +1.05000000000000000e+01  
 223 +1.79199999999999982e+01  +9.02999999999999936e+00  +1.08500000000000014e+01  
 224 +1.81999999999999993e+01  +6.92999999999999972e+00  +8.60999999999999943e+00  
 225 +1.63800000000000026e+01  +8.60999999999999943e+00  +7.70000000000000018e+00  
# numEdges
 225
# id   initNode   termNode parentEdge nDau   dauEdges      ...   radiusRelativeToParent
   0          0          1 2147483646    2          1        224 +2.34226666666666694e-01  # rad = +2.34226666666666694e-01 , len = +0                       
   1          1          2          0    2 2147483645 2147483645 +6.10874082085728909e-01  # rad = +1.43083000000000016e-01 , len = +1.01197826063606655e+00 
   2          3          4        224    2          7        219 +1.55984374110548196e+00  # rad = +3.65357000000000043e-01 , len = +1.14808536267997097e+00 
   3          3          5        224    2          4          5 +8.29282176808789129e-01  # rad = +1.94239999999999996e-01 , len = +1.36634549071601996e+00 
   4          5          6          3    2 2147483645 2147483645 +4.19069192751235553e-01  # rad = +8.14000000000000001e-02 , len = +4.20000000000001150e-01 
   5          5          7          3    2         36        205 +5.92565897858319590e-01  # rad = +1.15099999999999994e-01 , len = +7.44110206891426262e-01 
   6          8          9          7    2 2147483645 2147483645 +3.24981714285714263e-01  # rad = +8.53077000000000002e-02 , len = +9.52102935611483403e-01 
   7          4          8          2    2          6          8 +7.18475354242562703e-01  # rad = +2.62500000000000011e-01 , len = +4.53651848888548537e-01 
   8          8         10          7    2         12         13 +5.27619047619047654e-01  # rad = +1.38500000000000040e-01 , len = +3.63730669589464706e-01 
   9         11         12         11    2        210        211 +4.97644364384971671e-01  # rad = +9.66923000000000088e-02 , len = +9.52102935611480183e-01 
  10         11         13         11    2        206        207 +4.87219248584662923e-01  # rad = +9.46667000000000342e-02 , len = +4.08166632639172688e-01 
  11         14         11        219    2          9         10 +5.31808614587923612e-01  # rad = +1.94300000000000056e-01 , len = +8.01186619958172863e-01 
  12         10         15          8    2 2147483645 2147483645 +5.85077978339350158e-01  # rad = +8.10333000000000025e-02 , len = +2.13011736765840931e+00 
  13         10         16          8    2         24         28 +7.51935018050541526e-01  # rad = +1.04143000000000027e-01 , len = +1.21041315260534055e+00 
  14         17         18         16    2 2147483645 2147483645 +1.00000000000000000e+00  # rad = +6.90000000000000058e-02 , len = +1.56524758424985116e-01 
  15         17         19         16    2 2147483645 2147483645 +1.07487971014492767e+00  # rad = +7.41667000000000021e-02 , len = +4.14125584816971481e-01 
  16         20         17         17    2         14         15 +5.30430571250663063e-01  # rad = +6.90000000000000058e-02 , len = +8.68677155219363284e-01 
  17         21         20         26    2         16         18 +4.15158952296757755e-01  # rad = +1.30083000000000004e-01 , len = +9.20706250657613356e-01 
  18         20         22         17    2        151        152 +6.09866777365220658e-01  # rad = +7.93332999999999955e-02 , len = +1.97989898732232855e-01 
  19         23         24         21    2 2147483645 2147483645 +1.15431901108067181e+00  # rad = +8.76000000000000112e-02 , len = +3.76961536499413497e-01 
  20         23         25         21    2 2147483645 2147483645 +9.60285364526300866e-01  # rad = +7.28750000000000231e-02 , len = +6.45368112010500927e-01 
  21         26         23        207    2         19         20 +1.09983913043478276e+00  # rad = +7.58889000000000091e-02 , len = +6.37730350540102520e-01 
  22         27         28         24    2 2147483645 2147483645 +1.00000000000000000e+00  # rad = +6.90000000000000058e-02 , len = +2.61916017074176999e-01 
  23         27         29         24    2 2147483645 2147483645 +1.14975797101449273e+00  # rad = +7.93333000000000094e-02 , len = +1.39999999999998792e-01 
  24         16         27         13    2         22         23 +6.62550531480752380e-01  # rad = +6.90000000000000058e-02 , len = +9.89949493661170521e-02 
  25         30         31         27    2        173        174 +4.02107555434229602e-01  # rad = +1.29625000000000018e-01 , len = +6.78675180038287085e-01 
  26         30         21         27    2         17         41 +9.71985085183209030e-01  # rad = +3.13333000000000028e-01 , len = +1.97989898732234104e-01 
  27         14         30        219    2         25         26 +8.82326053695426604e-01  # rad = +3.22364000000000039e-01 , len = +8.71492971859211596e-01 
  28         16         32         13    2         59        220 +8.11384346523530087e-01  # rad = +8.45000000000000195e-02 , len = +1.21243556529821897e-01 
  29         33         34         31    2 2147483645 2147483645 +7.41666999999999965e-01  # rad = +7.41667000000000159e-02 , len = +3.63730669589461930e-01 
  30         33         35         31    2 2147483645 2147483645 +7.20999999999999974e-01  # rad = +7.20999999999999974e-02 , len = +6.49153294684698068e-01 
  31         36         33         33    2         29         30 +1.26050473130450902e+00  # rad = +9.99999999999999917e-02 , len = +7.00000000000002842e-02 
  32         36         37         33    2 2147483645 2147483645 +1.00000000000000000e+00  # rad = +7.93333000000000094e-02 , len = +1.56524758424985921e-01 
  33         38         36         37    2         31         32 +1.14975797101449273e+00  # rad = +7.93333000000000094e-02 , len = +4.08166632639168747e-01 
  34         39         40         36    2 2147483645 2147483645 +7.95434825870646844e-01  # rad = +7.99411999999999900e-02 , len = +1.28502918254800846e+00 
  35         39         41         36    2 2147483645 2147483645 +7.89386069651741296e-01  # rad = +7.93332999999999816e-02 , len = +6.60378679243964206e-01 
  36          7         39          5    2         34         35 +8.73153779322328294e-01  # rad = +1.00499999999999992e-01 , len = +1.13304898393670350e+00 
  37         42         38        154    2         33         38 +7.34042553191489366e-01  # rad = +6.90000000000000058e-02 , len = +1.97989898732234104e-01 
  38         38         43         37    2         42         43 +1.00000000000000000e+00  # rad = +6.90000000000000058e-02 , len = +1.71464281994821721e-01 
  39         44         45         41    2 2147483645 2147483645 +3.40590831918505921e-01  # rad = +1.00304000000000004e-01 , len = +1.85862852662924816e+00 
  40         44         46         41    2         54        222 +9.76101867572156334e-01  # rad = +2.87462000000000051e-01 , len = +1.05929221652950822e+00 
  41         21         44         26    2         39         40 +9.39894616909166869e-01  # rad = +2.94500000000000040e-01 , len = +4.02119385257662110e-01 
  42         43         47         38    2 2147483645 2147483645 +1.07487971014492767e+00  # rad = +7.41667000000000159e-02 , len = +8.79886356298356209e-01 
  43         43         48         38    2 2147483645 2147483645 +1.00000000000000000e+00  # rad = +6.90000000000000058e-02 , len = +1.71464281994820278e-01 
  44         49         50         46    2        214        215 +7.76843601975483189e-01  # rad = +9.23333000000000070e-02 , len = +9.74987179402888482e-01 
  45         49         51         46    2        177        209 +1.00751323018417094e+00  # rad = +1.19750000000000009e-01 , len = +1.29830658936939880e+00 
  46         52         49         54    2         44         45 +7.11718562874251504e-01  # rad = +1.18856999999999990e-01 , len = +5.09607692249634425e-01 
  47         53         54         49    2 2147483645 2147483645 +1.00000000000000000e+00  # rad = +6.90000000000000058e-02 , len = +3.50000000000001421e-01 
  48         53         55         49    2 2147483645 2147483645 +1.11231884057971020e+00  # rad = +7.67500000000000127e-02 , len = +5.46717477313468092e-01 
  49         56         53        182    2         47         48 +6.16991406829826561e-01  # rad = +6.90000000000000058e-02 , len = +2.61916017074176499e-01 
  50         57         58         52    2 2147483645 2147483645 +7.83521030598671397e-01  # rad = +7.76922999999999919e-02 , len = +9.33916484488844678e-01 
  51         57         59         52    2        178        179 +9.02600801348152793e-01  # rad = +8.95000000000000101e-02 , len = +2.32163735324876802e-01 
  52         60         57         56    2         50         51 +1.02974013984242019e+00  # rad = +9.91579000000000210e-02 , len = +1.33551488198372548e+00 
  53         52         61         54    2 2147483645 2147483645 +5.29191616766467088e-01  # rad = +8.83750000000000091e-02 , len = +6.14247507117448799e-01 
  54         46         52         40    2         46         53 +5.80946351169893682e-01  # rad = +1.67000000000000010e-01 , len = +4.02119385257662998e-01 
  55         60         62         56    2 2147483645 2147483645 +9.11423441311565163e-01  # rad = +8.77647000000000010e-02 , len = +1.25415310070182406e+00 
  56         63         60        180    2         52         55 +5.29088461538461563e-01  # rad = +9.62941000000000075e-02 , len = +1.14808536267996808e+00 
  57         64         65         59    2 2147483645 2147483645 +6.53879686137750604e-01  # rad = +6.89999999999999919e-02 , len = +4.31508980207829240e-01 
  58         64         66         59    2 2147483645 2147483645 +6.53879686137750604e-01  # rad = +6.89999999999999919e-02 , len = +9.89949493661170521e-02 
  59         32         64         28    2         57         58 +1.24880473372781053e+00  # rad = +1.05523999999999993e-01 , len = +1.71464281994822487e+00 
  60         67         68         62    2 2147483645 2147483645 +6.98537525638351808e-01  # rad = +6.90000000000000058e-02 , len = +2.61916017074176999e-01 
  61         67         69         62    2 2147483645 2147483645 +6.98537525638351808e-01  # rad = +6.90000000000000058e-02 , len = +2.10000000000000270e-01 
  62         70         67         64    2         60         61 +7.46433618220700867e-01  # rad = +9.87778000000000267e-02 , len = +5.98080262172225874e-01 
  63         71         72         65    2 2147483645 2147483645 +8.77878161571056359e-01  # rad = +1.27000000000000002e-01 , len = +1.71464281994821721e-01 
  64         71         70         65    2         62         71 +9.14742131930571634e-01  # rad = +1.32333000000000006e-01 , len = +1.97989898732234104e-01 
  65         73         71         73    2         63         64 +1.13197965571205006e+00  # rad = +1.44667000000000018e-01 , len = +1.71464281994824608e-01 
  66         74         75        222    2         67         68 +9.23165496656949358e-01  # rad = +2.65375000000000028e-01 , len = +5.14392845984467550e-01 
  67         75         76         66    2         78         82 +6.51907677814413500e-01  # rad = +1.73000000000000015e-01 , len = +7.34166193719105076e-01 
  68         75         77         66    2         74         75 +8.35297220913801208e-01  # rad = +2.21667000000000031e-01 , len = +4.53651848888550702e-01 
  69         78         79         71    2 2147483645 2147483645 +1.06728232189973604e+00  # rad = +1.01124999999999993e-01 , len = +1.34647688431699608e+00 
  70         78         80         71    2 2147483645 2147483645 +7.93667546174142480e-01  # rad = +7.52000000000000307e-02 , len = +3.56931365951492219e-01 
  71         70         78         64    2         69         70 +7.15996765734926321e-01  # rad = +9.47499999999999870e-02 , len = +5.37680202350803604e-01 
  72         73         81         73    2 2147483645 2147483645 +7.12761345852895079e-01  # rad = +9.10909000000000024e-02 , len = +7.76337555448659011e-01 
  73         82         73        181    2         65         72 +9.83076923076923070e-01  # rad = +1.27800000000000025e-01 , len = +3.95979797464466932e-01 
  74         77         83         68    2 2147483645 2147483645 +3.79448000830073962e-01  # rad = +8.41111000000000220e-02 , len = +1.26968500030519271e+00 
  75         77         84         68    2         85        185 +1.09473669964406062e+00  # rad = +2.42667000000000022e-01 , len = +4.69574275274955100e-01 
  76         85         86         78    2 2147483645 2147483645 +6.25860932475884257e-01  # rad = +7.78570999999999847e-02 , len = +4.99899989997999561e-01 
  77         85         87         78    2        183        184 +1.06645498392282967e+00  # rad = +1.32667000000000007e-01 , len = +1.71464281994824608e-01 
  78         76         85         67    2         76         77 +7.19075144508670494e-01  # rad = +1.24399999999999997e-01 , len = +3.20780298646909323e-01 
  79         88         89         81    2 2147483645 2147483645 +8.71212121212121104e-01  # rad = +6.89999999999999919e-02 , len = +3.63730669589462263e-01 
  80         88         90         81    2 2147483645 2147483645 +9.69065656565656464e-01  # rad = +7.67499999999999988e-02 , len = +6.64078308635358772e-01 
  81         91         88         84    2         79         80 +6.30237055074124530e-01  # rad = +7.92000000000000204e-02 , len = +4.08166632639172688e-01 
  82         76         92         67    2        126        127 +7.07514450867052003e-01  # rad = +1.22400000000000037e-01 , len = +2.42183814488086835e+00 
  83         91         93         84    2        160        187 +1.01379041434903372e+00  # rad = +1.27400000000000013e-01 , len = +2.88617393793236143e-01 
  84         94         91        184    2         81         83 +9.05708108108108090e-01  # rad = +1.25667000000000001e-01 , len = +1.56524758424985116e-01 
  85         84         95         75    2         86         87 +8.90108667433149203e-01  # rad = +2.16000000000000053e-01 , len = +2.52388589282478815e-01 
  86         95         96         85    2         90         91 +1.08564814814814814e+00  # rad = +2.34500000000000014e-01 , len = +2.96984848098351184e-01 
  87         95         97         85    2         88         89 +8.40277777777777679e-01  # rad = +1.81499999999999967e-01 , len = +1.21243556529819857e-01 
  88         97         98         87    2 2147483645 2147483645 +5.63988980716253474e-01  # rad = +1.02363999999999983e-01 , len = +8.96437393240600899e-01 
  89         97         99         87    2        168        217 +5.03213774104683154e-01  # rad = +9.13332999999999923e-02 , len = +5.28488410468952452e-01 
  90         96        100         86    2         96        195 +1.01705756929637503e+00  # rad = +2.38499999999999990e-01 , len = +4.69574275274956376e-01 
  91         96        101         86    2        156        157 +6.40371002132196110e-01  # rad = +1.50166999999999995e-01 , len = +4.59020696701138431e-01 
  92        102        103         93    2 2147483645 2147483645 +6.10538659793814498e-01  # rad = +7.10667000000000104e-02 , len = +9.77496803063824249e-01 
  93        104        102         95    2         92         94 +7.26741463597370241e-01  # rad = +1.16399999999999990e-01 , len = +3.42928563989644886e-01 
  94        102        105         93    2        190        191 +7.25945017182130559e-01  # rad = +8.44999999999999918e-02 , len = +4.14125584816970871e-01 
  95        106        104         96    2         93        223 +7.77509708737864069e-01  # rad = +1.60166999999999976e-01 , len = +3.56931365951492552e-01 
  96        100        106         90    2         95         97 +8.63731656184486440e-01  # rad = +2.05999999999999989e-01 , len = +2.10000000000000270e-01 
  97        106        107         96    2        113        114 +7.90048543689320315e-01  # rad = +1.62749999999999978e-01 , len = +5.72974694031072929e-01 
  98        108        109        100    2 2147483645 2147483645 +7.64060112312148987e-01  # rad = +8.15000000000000169e-02 , len = +1.12654338576017454e+00 
  99        108        110        100    2        193        194 +1.19062127930850226e+00  # rad = +1.27000000000000002e-01 , len = +2.09999999999998493e-01 
 100        111        108        105    2         98         99 +1.03704171811349743e+00  # rad = +1.06666999999999998e-01 , len = +2.09999999999999659e-01 
 101        112        113        103    2 2147483645 2147483645 +8.33999999999999964e-01  # rad = +8.33999999999999742e-02 , len = +8.19328993750372381e-01 
 102        112        114        103    2        110        196 +1.12000000000000011e+00  # rad = +1.12000000000000044e-01 , len = +3.20780298646910100e-01 
 103        115        112        108    2        101        102 +8.07539185838992868e-01  # rad = +9.99999999999999500e-02 , len = +9.89949493661170521e-02 
 104        111        116        105    2 2147483645 2147483645 +9.34549909097096010e-01  # rad = +9.61250000000000299e-02 , len = +6.78675180038285975e-01 
 105        117        111        111    2        100        104 +8.57141666666666691e-01  # rad = +1.02856999999999962e-01 , len = +5.14392845984468772e-01 
 106        118        119        122    2 2147483645 2147483645 +9.79886681198491427e-01  # rad = +8.32903679018717619e-02 , len = +6.64078308635358994e-01 
 107        115        120        108    2 2147483645 2147483645 +8.88293104422892221e-01  # rad = +1.10000000000000001e-01 , len = +9.89949493661170521e-02 
 108        121        115        223    2        103        107 +7.73149275443755557e-01  # rad = +1.23832999999999971e-01 , len = +4.02119385257663331e-01 
 109        122        123        110    2 2147483645 2147483645 +7.36220472440944906e-01  # rad = +9.34999999999999998e-02 , len = +1.30395552071380205e+00 
 110        114        122        102    2        109        111 +1.13392857142857140e+00  # rad = +1.27000000000000002e-01 , len = +1.71464281994821721e-01 
 111        122        117        110    2        105        112 +9.44881889763779514e-01  # rad = +1.20000000000000009e-01 , len = +7.00000000000002842e-02 
 112        117        124        111    2 2147483645 2147483645 +6.17500000000000049e-01  # rad = +7.41000000000000270e-02 , len = +6.02162768692983796e-01 
 113        107        125         97    2 2147483645 2147483645 +4.46346543778801841e-01  # rad = +7.26429000000000102e-02 , len = +8.99166280506555782e-01 
 114        107        126         97    2        115        116 +6.75883256528417853e-01  # rad = +1.10000000000000001e-01 , len = +2.10000000000000853e-01 
 115        126        127        114    2 2147483645 2147483645 +6.27272727272727204e-01  # rad = +6.89999999999999919e-02 , len = +1.08669222873820193e+00 
 116        126        128        114    2        117        118 +1.02727272727272712e+00  # rad = +1.12999999999999989e-01 , len = +1.21243556529819857e-01 
 117        128        129        116    2        120        197 +1.38938053097345149e+00  # rad = +1.57000000000000001e-01 , len = +2.21359436211785221e-01 
 118        128        130        116    2        133        134 +1.19634513274336296e+00  # rad = +1.35187000000000002e-01 , len = +1.25805405289280103e+00 
 119        131        132        120    2 2147483645 2147483645 +5.35487069268804405e-01  # rad = +8.37142999999999915e-02 , len = +1.01439637223326184e+00 
 120        129        131        117    2        119        121 +9.95751592356687976e-01  # rad = +1.56333000000000055e-01 , len = +2.10000000000000853e-01 
 121        131        133        120    2        122        123 +8.48618014110904206e-01  # rad = +1.32667000000000007e-01 , len = +1.71464281994821721e-01 
 122        133        118        121    2        106        164 +6.40701907784151259e-01  # rad = +8.50000000000000200e-02 , len = +1.59009433682407719e+00 
 123        133        134        121    2        124        125 +1.23240896379657339e+00  # rad = +1.63500000000000006e-01 , len = +4.48218696620300672e-01 
 124        134        135        123    2 2147483645 2147483645 +6.26146788990825653e-01  # rad = +1.02374999999999994e-01 , len = +6.96491205974632988e-01 
 125        134        136        123    2        129        141 +1.04587155963302747e+00  # rad = +1.70999999999999985e-01 , len = +1.21243556529818830e-01 
 126         92        137         82    2 2147483645 2147483645 +5.99906862745098080e-01  # rad = +7.34285999999999967e-02 , len = +4.42718872423573495e-01 
 127         92        138         82    2        131        132 +8.83986928104575242e-01  # rad = +1.08199999999999991e-01 , len = +3.56931365951494994e-01 
 128        139        140        129    2 2147483645 2147483645 +1.06918605781380616e+00  # rad = +1.10000000000000001e-01 , len = +9.89949493661157892e-02 
 129        136        139        125    2        128        130 +6.01649122807017545e-01  # rad = +1.02881999999999987e-01 , len = +1.40524019299193403e+00 
 130        139        141        129    2        198        199 +8.96658307575669111e-01  # rad = +9.22499999999999848e-02 , len = +2.61916017074176999e-01 
 131        138        142        127    2 2147483645 2147483645 +6.85304990757855781e-01  # rad = +7.41500000000000076e-02 , len = +1.46499146755194576e+00 
 132        138        143        127    2        135        136 +1.25462107208872453e+00  # rad = +1.35749999999999982e-01 , len = +2.32163735324876774e-01 
 133        130        144        118    2 2147483645 2147483645 +5.96396103175601211e-01  # rad = +8.06250000000000022e-02 , len = +5.09607692249636646e-01 
 134        130        145        118    2        137        138 +6.82388099447432062e-01  # rad = +9.22500000000000125e-02 , len = +2.52388589282478815e-01 
 135        143        146        132    2        147        202 +1.05217679558011068e+00  # rad = +1.42833000000000016e-01 , len = +4.02119385257662831e-01 
 136        143        147        132    2        200        201 +5.96685082872928207e-01  # rad = +8.10000000000000164e-02 , len = +8.01186619958171642e-01 
 137        145        148        134    2 2147483645 2147483645 +9.15989159891598903e-01  # rad = +8.44999999999999640e-02 , len = +8.16333265278341491e-01 
 138        145        149        134    2        142        143 +1.00000000000000000e+00  # rad = +9.22500000000000125e-02 , len = +2.61916017074176999e-01 
 139        150        151        141    2 2147483645 2147483645 +6.88260792951541855e-01  # rad = +7.81175999999999815e-02 , len = +1.23048770818728648e+00 
 140        150        152        141    2 2147483645 2147483645 +6.76211453744493318e-01  # rad = +7.67499999999999571e-02 , len = +9.36536171218177560e-01 
 141        136        150        125    2        139        140 +6.63742690058479523e-01  # rad = +1.13499999999999976e-01 , len = +9.36536171218176117e-01 
 142        149        153        138    2 2147483645 2147483645 +7.47967479674796709e-01  # rad = +6.89999999999999641e-02 , len = +1.24040316026685349e+00 
 143        149        154        138    2        144        145 +8.31978319783197806e-01  # rad = +7.67499999999999571e-02 , len = +2.88617393793236532e-01 
 144        154        155        143    2 2147483645 2147483645 +1.10097719869706845e+00  # rad = +8.44999999999999640e-02 , len = +2.32163735324878134e-01 
 145        154        156        143    2 2147483645 2147483645 +8.99022801302931551e-01  # rad = +6.89999999999999641e-02 , len = +5.98080262172226429e-01 
 146        157        158        147    2 2147483645 2147483645 +5.35017730496453958e-01  # rad = +7.54375000000000184e-02 , len = +1.26968500030519382e+00 
 147        146        157        135    2        146        148 +9.87166831194471794e-01  # rad = +1.41000000000000014e-01 , len = +9.89949493661170521e-02 
 148        157        159        147    2        149        150 +9.94092198581560282e-01  # rad = +1.40166999999999986e-01 , len = +4.31508980207828630e-01 
 149        159        160        148    2 2147483645 2147483645 +7.23629670321830343e-01  # rad = +1.01429000000000005e-01 , len = +5.85662018573853471e-01 
 150        159        161        148    2        169        170 +9.68687351516405393e-01  # rad = +1.35778000000000010e-01 , len = +7.03491293478461621e-01 
 151         22        162         18    2 2147483645 2147483645 +8.69748264600111121e-01  # rad = +6.89999999999999919e-02 , len = +7.57165767847440163e-01 
 152         22        163         18    2 2147483645 2147483645 +9.67437381276210595e-01  # rad = +7.67499999999999988e-02 , len = +2.21359436211787469e-01 
 153        164        165        220    2 2147483645 2147483645 +8.89940828402366879e-01  # rad = +7.52000000000000307e-02 , len = +3.20780298646910100e-01 
 154        164         42        220    2         37        155 +1.11242603550295849e+00  # rad = +9.40000000000000280e-02 , len = +6.10245852095695152e-01 
 155         42        166        154    2 2147483645 2147483645 +8.43971276595744668e-01  # rad = +7.93333000000000094e-02 , len = +2.09999999999998493e-01 
 156        101        167         91    2 2147483645 2147483645 +5.47961269786304550e-01  # rad = +8.22857000000000172e-02 , len = +4.74763098818768881e-01 
 157        101        168         91    2        188        189 +5.83350536402804876e-01  # rad = +8.76000000000000112e-02 , len = +3.42928563989646329e-01 
 158        169        170        160    2 2147483645 2147483645 +7.09359482758620707e-01  # rad = +8.22857000000000172e-02 , len = +5.51180551180827871e-01 
 159        169        171        160    2        163        192 +9.77008620689655216e-01  # rad = +1.13333000000000031e-01 , len = +1.71464281994821721e-01 
 160         93        169         83    2        158        159 +9.10518053375196201e-01  # rad = +1.16000000000000034e-01 , len = +3.76961536499415495e-01 
 161        172        173        163    2 2147483645 2147483645 +1.05313185245040986e+00  # rad = +8.96667000000000297e-02 , len = +7.47395477642192052e-01 
 162        172        174        163    2 2147483645 2147483645 +9.56039787228294968e-01  # rad = +8.14000000000000556e-02 , len = +3.28329103187640858e-01 
 163        171        172        159    2        161        162 +7.51263091950270523e-01  # rad = +8.51429000000000491e-02 , len = +5.85662018573852250e-01 
 164        118        175        122    2 2147483645 2147483645 +9.33332941176470587e-01  # rad = +7.93332999999999816e-02 , len = +5.51180551180826761e-01 
 165        176        177        168    2 2147483645 2147483645 +9.73795266272189375e-01  # rad = +8.22857000000000172e-02 , len = +4.25793377120874506e-01 
 166        178        179        221    2 2147483645 2147483645 +8.68977514792899419e-01  # rad = +7.34285999999999828e-02 , len = +5.46717477313466205e-01 
 167        178        180        221    2 2147483645 2147483645 +9.63313609467455589e-01  # rad = +8.13999999999999863e-02 , len = +3.20780298646906048e-01 
 168         99        176         89    2        165        221 +9.25182819409788082e-01  # rad = +8.44999999999999918e-02 , len = +7.24085630295202898e-01 
 169        161        181        150    2 2147483645 2147483645 +6.02699259084682359e-01  # rad = +8.18333000000000255e-02 , len = +8.65852181379708874e-01 
 170        161        182        150    2        171        172 +9.61127723195215666e-01  # rad = +1.30500000000000005e-01 , len = +2.96984848098349907e-01 
 171        182        183        170    2 2147483645 2147483645 +5.74712643678160995e-01  # rad = +7.49999999999999972e-02 , len = +8.65852181379708763e-01 
 172        182        184        170    2        203        204 +8.17371647509578581e-01  # rad = +1.06667000000000026e-01 , len = +4.53651848888548759e-01 
 173         31        185         25    2 2147483645 2147483645 +6.12021600771456176e-01  # rad = +7.93333000000000094e-02 , len = +4.94974746830584011e-01 
 174         31        186         25    2 2147483645 2147483645 +6.91739247830279735e-01  # rad = +8.96667000000000020e-02 , len = +3.76961536499415162e-01 
 175        187        188        177    2 2147483645 2147483645 +9.43482654276506016e-01  # rad = +6.90000000000000197e-02 , len = +5.77234787586474396e-01 
 176        187        189        177    2 2147483645 2147483645 +1.19781276108147727e+00  # rad = +8.76000000000000251e-02 , len = +3.42928563989644886e-01 
 177         51        187         45    2        175        176 +6.10716492693110680e-01  # rad = +7.31333000000000261e-02 , len = +1.14808536267997141e+00 
 178         59        190         51    2 2147483645 2147483645 +8.86405586592178718e-01  # rad = +7.93332999999999955e-02 , len = +4.31508980207827797e-01 
 179         59        191         51    2        212        213 +8.69911731843575398e-01  # rad = +7.78570999999999847e-02 , len = +4.74763098818769935e-01 
 180         74         63        222    2         56        181 +6.33127161155213503e-01  # rad = +1.81999999999999995e-01 , len = +5.85662018573854137e-01 
 181         63         82        180    2         73        182 +7.14285714285714302e-01  # rad = +1.30000000000000004e-01 , len = +5.37680202350802938e-01 
 182         82         56        181    2         49        216 +8.60253846153846147e-01  # rad = +1.11833000000000016e-01 , len = +4.14125584816971815e-01 
 183         87        192         77    2 2147483645 2147483645 +5.87938221260750571e-01  # rad = +7.80000000000000138e-02 , len = +6.02162768692985462e-01 
 184         87         94         77    2         84        186 +1.04585164358883520e+00  # rad = +1.38750000000000040e-01 , len = +2.42487113059641740e-01 
 185         84        193         75    2 2147483645 2147483645 +3.67101006729386337e-01  # rad = +8.90832999999999903e-02 , len = +8.45813218151621027e-01 
 186         94        194        184    2 2147483645 2147483645 +5.25225225225225301e-01  # rad = +7.28750000000000092e-02 , len = +5.33104117410472478e-01 
 187         93        195         83    2 2147483645 2147483645 +6.54631083202511732e-01  # rad = +8.34000000000000158e-02 , len = +1.43286426433210989e+00 
 188        168        196        157    2 2147483645 2147483645 +8.76141552511415456e-01  # rad = +7.67499999999999988e-02 , len = +2.10000000000000853e-01 
 189        168        197        157    2 2147483645 2147483645 +7.87671232876712257e-01  # rad = +6.89999999999999919e-02 , len = +4.64327470649757934e-01 
 190        105        198         94    2 2147483645 2147483645 +8.77712426035502924e-01  # rad = +7.41666999999999882e-02 , len = +4.14125584816971815e-01 
 191        105        199         94    2 2147483645 2147483645 +9.49972781065088756e-01  # rad = +8.02726999999999746e-02 , len = +8.19328993750374601e-01 
 192        171        200        159    2 2147483645 2147483645 +7.05332956861637772e-01  # rad = +7.99374999999999808e-02 , len = +1.12654338576017587e+00 
 193        110        201         99    2 2147483645 2147483645 +6.32283464566929188e-01  # rad = +8.03000000000000380e-02 , len = +8.22313808712950234e-01 
 194        110        202         99    2 2147483645 2147483645 +6.86164566929133857e-01  # rad = +8.71428999999999954e-02 , len = +1.56368155325820890e+00 
 195        100        203         90    2 2147483645 2147483645 +4.23480083857442402e-01  # rad = +1.00999999999999993e-01 , len = +1.99592084011365478e+00 
 196        114        204        102    2 2147483645 2147483645 +7.68600892857142726e-01  # rad = +8.60833000000000015e-02 , len = +8.79886356298357208e-01 
 197        129        205        117    2 2147483645 2147483645 +6.82802547770700596e-01  # rad = +1.07199999999999976e-01 , len = +3.42928563989643442e-01 
 198        141        206        130    2 2147483645 2147483645 +7.47967479674796709e-01  # rad = +6.89999999999999919e-02 , len = +4.02119385257659945e-01 
 199        141        207        130    2 2147483645 2147483645 +9.49593495934959342e-01  # rad = +8.75999999999999696e-02 , len = +3.76961536499414496e-01 
 200        147        208        136    2 2147483645 2147483645 +1.04320987654320985e+00  # rad = +8.45000000000000195e-02 , len = +2.21359436211787469e-01 
 201        147        209        136    2 2147483645 2147483645 +9.79423456790123326e-01  # rad = +7.93332999999999955e-02 , len = +1.97989898732232855e-01 
 202        146        210        135    2 2147483645 2147483645 +5.28907885432638114e-01  # rad = +7.55455000000000015e-02 , len = +7.82623792124925610e-01 
 203        184        211        172    2 2147483645 2147483645 +6.46872978521942033e-01  # rad = +6.89999999999999919e-02 , len = +6.14247507117451019e-01 
 204        184        212        172    2 2147483645 2147483645 +6.46872978521942033e-01  # rad = +6.89999999999999919e-02 , len = +2.10000000000000270e-01 
 205          7        213          5    2 2147483645 2147483645 +7.02399652476107694e-01  # rad = +8.08461999999999931e-02 , len = +1.05000000000000071e+00 
 206         13        214         10    2 2147483645 2147483645 +7.28872982791203161e-01  # rad = +6.90000000000000058e-02 , len = +1.56524758424985921e-01 
 207         13         26         10    2         21        208 +7.28872982791203161e-01  # rad = +6.90000000000000058e-02 , len = +2.96984848098347853e-01 
 208         26        215        207    2 2147483645 2147483645 +1.00000000000000000e+00  # rad = +6.90000000000000058e-02 , len = +1.21243556529821897e-01 
 209         51        216         45    2 2147483645 2147483645 +6.19346137787056383e-01  # rad = +7.41667000000000159e-02 , len = +3.95979797464467598e-01 
 210         12        217          9    2 2147483645 2147483645 +7.49226153478612100e-01  # rad = +7.24444000000000338e-02 , len = +5.51180551180826095e-01 
 211         12        218          9    2 2147483645 2147483645 +8.20471743872056014e-01  # rad = +7.93333000000000232e-02 , len = +2.10000000000000853e-01 
 212        191        219        179    2 2147483645 2147483645 +8.86239019948084294e-01  # rad = +6.89999999999999919e-02 , len = +2.61916017074175556e-01 
 213        191        220        179    2 2147483645 2147483645 +1.00000000000000000e+00  # rad = +7.78570999999999847e-02 , len = +4.69574275274955877e-01 
 214         50        221         44    2 2147483645 2147483645 +8.59205725345027149e-01  # rad = +7.93332999999999955e-02 , len = +1.71464281994822443e-01 
 215         50        222         44    2 2147483645 2147483645 +9.71119845169619245e-01  # rad = +8.96667000000000020e-02 , len = +1.56524758424985921e-01 
 216         56        223        182    2 2147483645 2147483645 +6.78591292373449728e-01  # rad = +7.58889000000000091e-02 , len = +5.68682688324518182e-01 
 217         99        224         89    2 2147483645 2147483645 +8.12044456950531734e-01  # rad = +7.41667000000000021e-02 , len = +3.56931365951495161e-01 
 218        121        225        223    2 2147483645 2147483645 +5.48385747376176180e-01  # rad = +8.78332999999999892e-02 , len = +9.36536171218174784e-01 
 219          4         14          2    2         11         27 +1.00000000000000000e+00  # rad = +3.65357000000000043e-01 , len = +0                       
 220         32        164         28    2        153        154 +1.00000000000000000e+00  # rad = +8.45000000000000195e-02 , len = +0                       
 221        176        178        168    2        166        167 +1.00000000000000000e+00  # rad = +8.44999999999999918e-02 , len = +0                       
 222         46         74         40    2         66        180 +1.00000000000000000e+00  # rad = +2.87462000000000051e-01 , len = +0                       
 223        104        121         95    2        108        218 +1.00000000000000000e+00  # rad = +1.60166999999999976e-01 , len = +0                       
 224          1          3          0    2          2          3 +1.00000000000000000e+00  # rad = +2.34226666666666694e-01 , len = +0                       
