# Supplementary material for: Quantification of Hepatic Vascular and Parenchymal Regeneration in Mice
Source: PLoS One. 2016 Aug 5;11(8):e0160581. doi: 10.1371/journal.pone.0160581 (PMC4975469; doi:10.1371/journal.pone.0160581)
Supplement: S1 Dataset — Vascular trees are stored in text format, can thus be read using any text editor or imported in spreadsheets, and viewed interactively in 3D using the viewer tool from [35]. (ZIP) [file pone.0160581.s001.zip › regenerationQuantificationVascularTrees/HV-AfterSurgicalResection-RIL/HVM-015-RIL_HV4.tree]

# numNodes
 218
# id xCoord [mm]               yCoord [mm]               zCoord [mm]
   0 +1.98100000000000023e+01  +9.24000000000000021e+00  +1.46300000000000026e+01  
   1 +1.98100000000000023e+01  +9.24000000000000021e+00  +1.46300000000000026e+01  
   2 +1.95300000000000011e+01  +9.45000000000000107e+00  +1.49100000000000001e+01  
   3 +1.98100000000000023e+01  +9.24000000000000021e+00  +1.46300000000000026e+01  
   4 +2.00900000000000034e+01  +9.31000000000000050e+00  +1.49100000000000001e+01  
   5 +2.00900000000000034e+01  +9.16999999999999993e+00  +1.39300000000000015e+01  
   6 +2.07199999999999989e+01  +9.31000000000000050e+00  +1.28800000000000026e+01  
   7 +1.93900000000000006e+01  +9.38000000000000078e+00  +1.35800000000000018e+01  
   8 +1.89000000000000021e+01  +9.73000000000000043e+00  +1.30900000000000016e+01  
   9 +1.89699999999999989e+01  +9.09999999999999964e+00  +1.31600000000000001e+01  
  10 +2.28900000000000006e+01  +9.38000000000000078e+00  +1.31600000000000001e+01  
  11 +2.33800000000000026e+01  +9.52000000000000135e+00  +1.30900000000000016e+01  
  12 +2.30300000000000011e+01  +9.52000000000000135e+00  +1.33000000000000007e+01  
  13 +2.25400000000000027e+01  +9.16999999999999993e+00  +1.28800000000000026e+01  
  14 +1.95300000000000011e+01  +8.82000000000000028e+00  +1.23900000000000006e+01  
  15 +2.07900000000000027e+01  +9.31000000000000050e+00  +1.28100000000000005e+01  
  16 +2.33800000000000026e+01  +8.82000000000000028e+00  +1.26000000000000014e+01  
  17 +2.08599999999999994e+01  +9.38000000000000078e+00  +1.26000000000000014e+01  
  18 +2.10700000000000003e+01  +9.73000000000000043e+00  +1.23200000000000003e+01  
  19 +2.09300000000000033e+01  +9.31000000000000050e+00  +1.24600000000000009e+01  
  20 +2.19800000000000040e+01  +9.38000000000000078e+00  +1.12700000000000014e+01  
  21 +2.03700000000000010e+01  +9.45000000000000107e+00  +1.18300000000000001e+01  
  22 +2.09300000000000033e+01  +1.00099999999999998e+01  +1.23200000000000003e+01  
  23 +2.12800000000000011e+01  +9.94000000000000128e+00  +1.23900000000000006e+01  
  24 +2.41500000000000021e+01  +8.40000000000000036e+00  +1.22500000000000000e+01  
  25 +2.45700000000000003e+01  +7.84000000000000075e+00  +1.22500000000000000e+01  
  26 +2.45700000000000003e+01  +7.55999999999999961e+00  +1.26700000000000017e+01  
  27 +2.00900000000000034e+01  +9.80000000000000071e+00  +1.21799999999999997e+01  
  28 +2.00199999999999996e+01  +1.02200000000000006e+01  +1.20400000000000009e+01  
  29 +2.00199999999999996e+01  +1.01500000000000004e+01  +1.22500000000000000e+01  
  30 +2.00199999999999996e+01  +9.66000000000000014e+00  +1.20400000000000009e+01  
  31 +2.26800000000000033e+01  +1.05700000000000003e+01  +1.20400000000000009e+01  
  32 +2.28200000000000003e+01  +1.07100000000000009e+01  +1.19700000000000006e+01  
  33 +2.26099999999999994e+01  +1.07100000000000009e+01  +1.21799999999999997e+01  
  34 +2.26800000000000033e+01  +9.80000000000000071e+00  +1.15500000000000007e+01  
  35 +1.91099999999999994e+01  +9.80000000000000071e+00  +1.23200000000000003e+01  
  36 +2.03700000000000010e+01  +9.45000000000000107e+00  +1.18300000000000001e+01  
  37 +2.03000000000000007e+01  +9.16999999999999993e+00  +1.14100000000000001e+01  
  38 +2.05100000000000016e+01  +9.80000000000000071e+00  +1.14800000000000004e+01  
  39 +1.89000000000000021e+01  +8.89000000000000057e+00  +1.17599999999999998e+01  
  40 +1.87600000000000016e+01  +8.67999999999999972e+00  +1.19700000000000006e+01  
  41 +1.86900000000000013e+01  +9.16999999999999993e+00  +1.21799999999999997e+01  
  42 +1.90400000000000027e+01  +8.75000000000000000e+00  +1.14800000000000004e+01  
  43 +2.28200000000000003e+01  +9.80000000000000071e+00  +1.14800000000000004e+01  
  44 +2.33100000000000023e+01  +9.87000000000000099e+00  +1.22500000000000000e+01  
  45 +2.31700000000000017e+01  +1.01500000000000004e+01  +1.12700000000000014e+01  
  46 +2.03700000000000010e+01  +9.73000000000000043e+00  +1.08500000000000014e+01  
  47 +2.06500000000000021e+01  +9.94000000000000128e+00  +1.12700000000000014e+01  
  48 +1.98800000000000026e+01  +9.09999999999999964e+00  +1.14800000000000004e+01  
  49 +1.91099999999999994e+01  +9.45000000000000107e+00  +1.14100000000000001e+01  
  50 +1.97400000000000020e+01  +8.95999999999999908e+00  +1.13400000000000016e+01  
  51 +1.80599999999999987e+01  +8.12000000000000099e+00  +1.12000000000000011e+01  
  52 +2.20500000000000007e+01  +1.08500000000000014e+01  +1.14100000000000001e+01  
  53 +2.15600000000000023e+01  +1.10600000000000005e+01  +1.16900000000000013e+01  
  54 +2.22600000000000016e+01  +1.11300000000000008e+01  +1.14100000000000001e+01  
  55 +2.19800000000000040e+01  +1.02900000000000009e+01  +1.10600000000000005e+01  
  56 +2.28900000000000006e+01  +1.26000000000000014e+01  +1.13400000000000016e+01  
  57 +2.27500000000000000e+01  +1.26700000000000017e+01  +1.11300000000000008e+01  
  58 +2.30300000000000011e+01  +1.28100000000000005e+01  +1.14100000000000001e+01  
  59 +2.25400000000000027e+01  +1.16200000000000010e+01  +1.12700000000000014e+01  
  60 +2.24699999999999989e+01  +9.45000000000000107e+00  +1.13400000000000016e+01  
  61 +2.31700000000000017e+01  +9.16999999999999993e+00  +1.12700000000000014e+01  
  62 +2.20500000000000007e+01  +9.24000000000000021e+00  +1.11300000000000008e+01  
  63 +2.25400000000000027e+01  +1.16200000000000010e+01  +1.12700000000000014e+01  
  64 +2.27500000000000000e+01  +1.21099999999999994e+01  +1.07800000000000011e+01  
  65 +2.31000000000000014e+01  +1.20400000000000009e+01  +1.14800000000000004e+01  
  66 +2.33800000000000026e+01  +1.01500000000000004e+01  +1.12000000000000011e+01  
  67 +2.33100000000000023e+01  +1.02200000000000006e+01  +1.12700000000000014e+01  
  68 +2.31000000000000014e+01  +1.03599999999999994e+01  +1.12700000000000014e+01  
  69 +2.19100000000000001e+01  +9.80000000000000071e+00  +1.09200000000000017e+01  
  70 +2.40100000000000016e+01  +1.04299999999999997e+01  +1.10600000000000005e+01  
  71 +2.32400000000000020e+01  +9.16999999999999993e+00  +1.12000000000000011e+01  
  72 +2.41500000000000021e+01  +8.47000000000000064e+00  +1.12000000000000011e+01  
  73 +2.36600000000000001e+01  +9.59000000000000163e+00  +1.12000000000000011e+01  
  74 +2.21200000000000010e+01  +9.16999999999999993e+00  +1.10600000000000005e+01  
  75 +2.22600000000000016e+01  +1.09200000000000017e+01  +1.04299999999999997e+01  
  76 +2.19100000000000001e+01  +1.00800000000000001e+01  +1.09200000000000017e+01  
  77 +2.15600000000000023e+01  +1.03599999999999994e+01  +1.08500000000000014e+01  
  78 +2.18400000000000034e+01  +9.73000000000000043e+00  +1.07100000000000009e+01  
  79 +2.14900000000000020e+01  +1.04299999999999997e+01  +1.07100000000000009e+01  
  80 +2.12800000000000011e+01  +1.09200000000000017e+01  +1.11300000000000008e+01  
  81 +2.24699999999999989e+01  +9.02999999999999936e+00  +1.05000000000000000e+01  
  82 +2.36600000000000001e+01  +7.91000000000000014e+00  +1.10600000000000005e+01  
  83 +2.33100000000000023e+01  +1.19700000000000006e+01  +1.05000000000000000e+01  
  84 +2.33800000000000026e+01  +1.28100000000000005e+01  +1.06400000000000006e+01  
  85 +2.34500000000000028e+01  +1.19000000000000004e+01  +1.07100000000000009e+01  
  86 +2.34500000000000028e+01  +1.07800000000000011e+01  +9.87000000000000099e+00  
  87 +2.25400000000000027e+01  +9.02999999999999936e+00  +1.03599999999999994e+01  
  88 +2.19800000000000040e+01  +9.87000000000000099e+00  +1.02900000000000009e+01  
  89 +2.19800000000000040e+01  +9.73000000000000043e+00  +9.52000000000000135e+00  
  90 +2.21200000000000010e+01  +1.04299999999999997e+01  +9.59000000000000163e+00  
  91 +2.40100000000000016e+01  +8.47000000000000064e+00  +1.02900000000000009e+01  
  92 +2.45000000000000000e+01  +7.98000000000000043e+00  +1.03599999999999994e+01  
  93 +2.46400000000000006e+01  +8.60999999999999943e+00  +1.05000000000000000e+01  
  94 +2.38000000000000007e+01  +8.67999999999999972e+00  +1.00800000000000001e+01  
  95 +2.36600000000000001e+01  +7.00000000000000000e+00  +1.02900000000000009e+01  
  96 +2.35900000000000034e+01  +7.00000000000000000e+00  +1.03599999999999994e+01  
  97 +2.36600000000000001e+01  +7.20999999999999996e+00  +1.01500000000000004e+01  
  98 +2.37300000000000040e+01  +6.92999999999999972e+00  +1.02900000000000009e+01  
  99 +2.38000000000000007e+01  +6.92999999999999972e+00  +1.02200000000000006e+01  
 100 +2.42900000000000027e+01  +6.72000000000000064e+00  +1.14800000000000004e+01  
 101 +2.03700000000000010e+01  +8.82000000000000028e+00  +1.02200000000000006e+01  
 102 +2.06500000000000021e+01  +9.45000000000000107e+00  +9.80000000000000071e+00  
 103 +2.05100000000000016e+01  +8.82000000000000028e+00  +1.04299999999999997e+01  
 104 +2.03000000000000007e+01  +8.05000000000000071e+00  +9.09999999999999964e+00  
 105 +2.36600000000000001e+01  +8.75000000000000000e+00  +1.01500000000000004e+01  
 106 +2.44300000000000033e+01  +9.31000000000000050e+00  +1.04299999999999997e+01  
 107 +2.35199999999999996e+01  +8.89000000000000057e+00  +1.00099999999999998e+01  
 108 +2.41500000000000021e+01  +7.28000000000000025e+00  +1.02200000000000006e+01  
 109 +2.35900000000000034e+01  +7.14000000000000057e+00  +1.00800000000000001e+01  
 110 +2.28900000000000006e+01  +8.12000000000000099e+00  +1.00800000000000001e+01  
 111 +2.28200000000000003e+01  +8.05000000000000071e+00  +1.02200000000000006e+01  
 112 +2.26099999999999994e+01  +8.40000000000000036e+00  +9.80000000000000071e+00  
 113 +2.35199999999999996e+01  +6.30000000000000071e+00  +1.00099999999999998e+01  
 114 +2.40100000000000016e+01  +1.20400000000000009e+01  +1.00099999999999998e+01  
 115 +2.38000000000000007e+01  +1.25300000000000011e+01  +9.73000000000000043e+00  
 116 +2.40100000000000016e+01  +1.25300000000000011e+01  +1.00800000000000001e+01  
 117 +2.39400000000000013e+01  +1.14100000000000001e+01  +9.87000000000000099e+00  
 118 +2.33800000000000026e+01  +1.07100000000000009e+01  +9.94000000000000128e+00  
 119 +2.33100000000000023e+01  +1.07100000000000009e+01  +1.00099999999999998e+01  
 120 +2.29600000000000009e+01  +9.94000000000000128e+00  +9.80000000000000071e+00  
 121 +2.35199999999999996e+01  +1.08500000000000014e+01  +9.80000000000000071e+00  
 122 +2.40800000000000018e+01  +1.16900000000000013e+01  +9.45000000000000107e+00  
 123 +2.24699999999999989e+01  +8.89000000000000057e+00  +1.02900000000000009e+01  
 124 +2.25400000000000027e+01  +7.77000000000000046e+00  +9.02999999999999936e+00  
 125 +2.38000000000000007e+01  +9.66000000000000014e+00  +9.66000000000000014e+00  
 126 +2.41500000000000021e+01  +1.03599999999999994e+01  +1.02200000000000006e+01  
 127 +2.34500000000000028e+01  +9.31000000000000050e+00  +9.59000000000000163e+00  
 128 +2.40800000000000018e+01  +1.00099999999999998e+01  +9.31000000000000050e+00  
 129 +2.46400000000000006e+01  +9.73000000000000043e+00  +9.38000000000000078e+00  
 130 +2.41500000000000021e+01  +1.03599999999999994e+01  +9.16999999999999993e+00  
 131 +1.98100000000000023e+01  +7.70000000000000018e+00  +9.02999999999999936e+00  
 132 +2.05100000000000016e+01  +7.98000000000000043e+00  +8.89000000000000057e+00  
 133 +2.31700000000000017e+01  +7.14000000000000057e+00  +9.09999999999999964e+00  
 134 +2.35199999999999996e+01  +6.72000000000000064e+00  +9.16999999999999993e+00  
 135 +2.32400000000000020e+01  +7.20999999999999996e+00  +9.16999999999999993e+00  
 136 +2.25400000000000027e+01  +7.62999999999999989e+00  +8.89000000000000057e+00  
 137 +2.30300000000000011e+01  +8.19000000000000128e+00  +7.49000000000000110e+00  
 138 +2.38000000000000007e+01  +9.16999999999999993e+00  +8.89000000000000057e+00  
 139 +2.38700000000000010e+01  +9.38000000000000078e+00  +8.60999999999999943e+00  
 140 +2.38700000000000010e+01  +8.95999999999999908e+00  +8.89000000000000057e+00  
 141 +2.44300000000000033e+01  +8.95999999999999908e+00  +9.31000000000000050e+00  
 142 +2.39400000000000013e+01  +8.82000000000000028e+00  +8.75000000000000000e+00  
 143 +2.06500000000000021e+01  +8.05000000000000071e+00  +8.67999999999999972e+00  
 144 +2.03700000000000010e+01  +7.84000000000000075e+00  +8.82000000000000028e+00  
 145 +2.41500000000000021e+01  +1.09900000000000020e+01  +8.82000000000000028e+00  
 146 +2.45700000000000003e+01  +1.11300000000000008e+01  +8.75000000000000000e+00  
 147 +2.41500000000000021e+01  +1.12000000000000011e+01  +8.60999999999999943e+00  
 148 +2.26099999999999994e+01  +7.55999999999999961e+00  +8.82000000000000028e+00  
 149 +2.32400000000000020e+01  +7.07000000000000028e+00  +8.75000000000000000e+00  
 150 +2.24699999999999989e+01  +7.35000000000000053e+00  +8.67999999999999972e+00  
 151 +2.36600000000000001e+01  +8.25999999999999979e+00  +7.84000000000000075e+00  
 152 +2.39400000000000013e+01  +8.67999999999999972e+00  +8.82000000000000028e+00  
 153 +2.28900000000000006e+01  +7.55999999999999961e+00  +7.07000000000000028e+00  
 154 +2.24000000000000021e+01  +7.28000000000000025e+00  +8.75000000000000000e+00  
 155 +2.24699999999999989e+01  +6.92999999999999972e+00  +8.60999999999999943e+00  
 156 +2.26099999999999994e+01  +5.60000000000000053e+00  +8.82000000000000028e+00  
 157 +2.24000000000000021e+01  +6.58000000000000007e+00  +8.25999999999999979e+00  
 158 +2.18400000000000034e+01  +6.85999999999999943e+00  +8.54000000000000092e+00  
 159 +2.10700000000000003e+01  +6.08999999999999986e+00  +7.49000000000000110e+00  
 160 +2.12800000000000011e+01  +7.07000000000000028e+00  +8.05000000000000071e+00  
 161 +2.26099999999999994e+01  +5.95000000000000018e+00  +8.40000000000000036e+00  
 162 +2.20500000000000007e+01  +5.87999999999999989e+00  +7.62999999999999989e+00  
 163 +2.24000000000000021e+01  +1.13400000000000016e+01  +1.16900000000000013e+01  
 164 +2.07199999999999989e+01  +1.02900000000000009e+01  +1.07100000000000009e+01  
 165 +2.06500000000000021e+01  +1.06400000000000006e+01  +1.16200000000000010e+01  
 166 +1.79199999999999982e+01  +7.91000000000000014e+00  +1.10600000000000005e+01  
 167 +1.78500000000000014e+01  +8.12000000000000099e+00  +1.14100000000000001e+01  
 168 +2.36600000000000001e+01  +8.05000000000000071e+00  +1.07100000000000009e+01  
 169 +2.21200000000000010e+01  +1.12000000000000011e+01  +1.04299999999999997e+01  
 170 +2.24699999999999989e+01  +1.12700000000000014e+01  +1.02200000000000006e+01  
 171 +2.28900000000000006e+01  +9.16999999999999993e+00  +1.00800000000000001e+01  
 172 +2.31700000000000017e+01  +9.16999999999999993e+00  +9.87000000000000099e+00  
 173 +2.42900000000000027e+01  +1.24600000000000009e+01  +9.09999999999999964e+00  
 174 +2.38700000000000010e+01  +1.19700000000000006e+01  +9.31000000000000050e+00  
 175 +2.40100000000000016e+01  +9.87000000000000099e+00  +7.49000000000000110e+00  
 176 +2.35199999999999996e+01  +9.31000000000000050e+00  +7.70000000000000018e+00  
 177 +2.22600000000000016e+01  +6.08999999999999986e+00  +7.62999999999999989e+00  
 178 +2.19800000000000040e+01  +5.81000000000000050e+00  +7.55999999999999961e+00  
 179 +2.09300000000000033e+01  +4.97000000000000064e+00  +7.00000000000000000e+00  
 180 +2.19800000000000040e+01  +5.81000000000000050e+00  +7.55999999999999961e+00  
 181 +2.18400000000000034e+01  +6.02000000000000046e+00  +7.28000000000000025e+00  
 182 +2.19100000000000001e+01  +5.53000000000000025e+00  +7.84000000000000075e+00  
 183 +2.38000000000000007e+01  +8.33000000000000007e+00  +1.35099999999999998e+01  
 184 +2.38700000000000010e+01  +9.59000000000000163e+00  +1.16900000000000013e+01  
 185 +2.37300000000000040e+01  +9.59000000000000163e+00  +1.11300000000000008e+01  
 186 +2.38000000000000007e+01  +9.66000000000000014e+00  +1.08500000000000014e+01  
 187 +2.41500000000000021e+01  +9.87000000000000099e+00  +1.12000000000000011e+01  
 188 +2.16300000000000026e+01  +8.67999999999999972e+00  +1.05700000000000003e+01  
 189 +2.05100000000000016e+01  +8.82000000000000028e+00  +1.04299999999999997e+01  
 190 +2.11400000000000006e+01  +9.02999999999999936e+00  +9.66000000000000014e+00  
 191 +2.10000000000000000e+01  +8.47000000000000064e+00  +1.01500000000000004e+01  
 192 +2.26099999999999994e+01  +1.12000000000000011e+01  +1.00099999999999998e+01  
 193 +2.25400000000000027e+01  +1.14800000000000004e+01  +1.02200000000000006e+01  
 194 +2.40100000000000016e+01  +8.54000000000000092e+00  +9.87000000000000099e+00  
 195 +2.35199999999999996e+01  +8.89000000000000057e+00  +9.73000000000000043e+00  
 196 +2.36600000000000001e+01  +1.12700000000000014e+01  +9.16999999999999993e+00  
 197 +2.46400000000000006e+01  +1.06400000000000006e+01  +9.31000000000000050e+00  
 198 +2.39400000000000013e+01  +8.05000000000000071e+00  +8.33000000000000007e+00  
 199 +2.39400000000000013e+01  +7.77000000000000046e+00  +9.09999999999999964e+00  
 200 +1.93900000000000006e+01  +8.33000000000000007e+00  +1.01500000000000004e+01  
 201 +2.45700000000000003e+01  +7.84000000000000075e+00  +1.15500000000000007e+01  
 202 +2.40100000000000016e+01  +8.05000000000000071e+00  +1.10600000000000005e+01  
 203 +2.42900000000000027e+01  +8.47000000000000064e+00  +1.12000000000000011e+01  
 204 +2.14900000000000020e+01  +9.80000000000000071e+00  +1.02200000000000006e+01  
 205 +2.13500000000000014e+01  +8.95999999999999908e+00  +9.09999999999999964e+00  
 206 +2.25400000000000027e+01  +9.02999999999999936e+00  +1.03599999999999994e+01  
 207 +2.44300000000000033e+01  +7.98000000000000043e+00  +9.59000000000000163e+00  
 208 +2.42900000000000027e+01  +7.91000000000000014e+00  +9.94000000000000128e+00  
 209 +2.29600000000000009e+01  +9.87000000000000099e+00  +9.31000000000000050e+00  
 210 +2.28900000000000006e+01  +9.16999999999999993e+00  +1.00800000000000001e+01  
 211 +2.26099999999999994e+01  +9.02999999999999936e+00  +9.24000000000000021e+00  
 212 +2.26800000000000033e+01  +8.95999999999999908e+00  +8.60999999999999943e+00  
 213 +2.24699999999999989e+01  +9.31000000000000050e+00  +9.02999999999999936e+00  
 214 +2.42199999999999989e+01  +1.14100000000000001e+01  +8.05000000000000071e+00  
 215 +2.42900000000000027e+01  +1.20400000000000009e+01  +8.60999999999999943e+00  
 216 +2.32400000000000020e+01  +1.07800000000000011e+01  +1.17599999999999998e+01  
 217 +2.35199999999999996e+01  +1.11300000000000008e+01  +1.09900000000000020e+01  
# numEdges
 217
# id   initNode   termNode parentEdge nDau   dauEdges      ...   radiusRelativeToParent
   0          0          1 2147483646    2          1        216 +2.58866666666666689e-01  # rad = +2.58866666666666689e-01 , len = +0                       
   1          1          2          0    2 2147483645 2147483645 +8.32088591295390145e-01  # rad = +2.15400000000000008e-01 , len = +4.48218696620299006e-01 
   2          3          4        216    2 2147483645 2147483645 +6.76796291527169691e-01  # rad = +1.75200000000000022e-01 , len = +4.02119385257661166e-01 
   3          3          5        216    2          4          5 +1.49111511717744016e+00  # rad = +3.86000000000000065e-01 , len = +7.57165767847439164e-01 
   4          5          6          3    2         11         12 +9.83971502590673563e-01  # rad = +3.79813000000000067e-01 , len = +1.23247718031612741e+00 
   5          5          7          3    2          6          7 +3.90720207253886065e-01  # rad = +1.50818000000000063e-01 , len = +8.10308583195318288e-01 
   6          7          8          5    2 2147483645 2147483645 +4.64135580633611322e-01  # rad = +7.00000000000000067e-02 , len = +7.76337555448658234e-01 
   7          7          9          5    2 2147483645 2147483645 +5.12206765770663930e-01  # rad = +7.72500000000000270e-02 , len = +6.56658206375282827e-01 
   8         10         11         10    2 2147483645 2147483645 +1.00000000000000000e+00  # rad = +7.00000000000000067e-02 , len = +5.14392845984469216e-01 
   9         10         12         10    2 2147483645 2147483645 +1.13809571428571443e+00  # rad = +7.96667000000000208e-02 , len = +2.42487113059643794e-01 
  10         13         10         13    2          8          9 +6.50696710263346301e-01  # rad = +7.00000000000000067e-02 , len = +4.94974746830580736e-01 
  11          6         14          4    2 2147483645 2147483645 +3.07461829900503691e-01  # rad = +1.16778000000000021e-01 , len = +1.37706209010341896e+00 
  12          6         15          4    2         13         15 +9.76796476160636917e-01  # rad = +3.70999999999999996e-01 , len = +9.89949493661208269e-02 
  13         15         13         12    2         10         14 +2.89964959568733138e-01  # rad = +1.07577000000000006e-01 , len = +1.75698605572155864e+00 
  14         13         16         13    2         24        174 +7.12906104464709145e-01  # rad = +7.66923000000000049e-02 , len = +9.52102935611481072e-01 
  15         15         17         12    2         16         17 +9.70350404312668502e-01  # rad = +3.59999999999999987e-01 , len = +2.32163735324876275e-01 
  16         17         18         15    2         20         21 +5.28241666666666609e-01  # rad = +1.90166999999999975e-01 , len = +4.94974746830584011e-01 
  17         17         19         15    2         18         19 +9.64813888888888860e-01  # rad = +3.47333000000000003e-01 , len = +1.71464281994824608e-01 
  18         19         20         17    2         63         64 +8.44529601276008957e-01  # rad = +2.93333000000000066e-01 , len = +1.58855280050743053e+00 
  19         19         21         17    2         32        210 +5.63436241301575214e-01  # rad = +1.95700000000000041e-01 , len = +8.54458893101361361e-01 
  20         18         22         16    2 2147483645 2147483645 +3.68097514290071315e-01  # rad = +6.99999999999999928e-02 , len = +3.13049516849968623e-01 
  21         18         23         16    2 2147483645 2147483645 +3.68097514290071315e-01  # rad = +6.99999999999999928e-02 , len = +3.05122926047848408e-01 
  22         24         25         24    2 2147483645 2147483645 +8.43586945578805869e-01  # rad = +7.29000000000000065e-02 , len = +6.99999999999998512e-01 
  23         24         26         24    2 2147483645 2147483645 +8.61656369660031007e-01  # rad = +7.44615000000000138e-02 , len = +1.02878569196893532e+00 
  24         16         24         14    2         22         23 +1.12679760549624919e+00  # rad = +8.64166999999999991e-02 , len = +9.44351629426242956e-01 
  25         27         28         27    2 2147483645 2147483645 +8.78660720225640013e-01  # rad = +7.00000000000000067e-02 , len = +4.48218696620299561e-01 
  26         27         29         27    2 2147483645 2147483645 +9.39329732498019876e-01  # rad = +7.48333000000000054e-02 , len = +3.63730669589464706e-01 
  27         30         27         32    2         25         26 +9.42801183431952738e-01  # rad = +7.96667000000000208e-02 , len = +2.10000000000000853e-01 
  28         31         32         30    2 2147483645 2147483645 +1.03128414239482202e+00  # rad = +7.96667000000000208e-02 , len = +2.09999999999998493e-01 
  29         31         33         30    2 2147483645 2147483645 +1.03128414239482202e+00  # rad = +7.96667000000000208e-02 , len = +2.10000000000000853e-01 
  30         34         31         55    2         28         29 +8.64739128634003151e-01  # rad = +7.72499999999999992e-02 , len = +9.12688336728370575e-01 
  31         30         35         32    2 2147483645 2147483645 +9.26457988165680479e-01  # rad = +7.82857000000000136e-02 , len = +9.62340895940726471e-01 
  32         21         30         19    2         27         31 +4.31783341849770019e-01  # rad = +8.45000000000000057e-02 , len = +4.59020696701141095e-01 
  33         36         37        210    2         45        175 +5.86903423607562647e-01  # rad = +1.14857000000000070e-01 , len = +5.09607692249636868e-01 
  34         36         38        210    2         41         42 +4.31783341849770019e-01  # rad = +8.45000000000000057e-02 , len = +5.14392845984466995e-01 
  35         39         40         37    2 2147483645 2147483645 +1.01912928759894461e+00  # rad = +7.72500000000000131e-02 , len = +3.28329103187641413e-01 
  36         39         41         37    2 2147483645 2147483645 +9.78138522427440593e-01  # rad = +7.41429000000000255e-02 , len = +5.46717477313465761e-01 
  37         42         39         46    2         35         36 +1.00700519577482939e+00  # rad = +7.58000000000000201e-02 , len = +3.42928563989644886e-01 
  38         43         44         39    2 2147483645 2147483645 +8.41064948453608352e-01  # rad = +8.15833000000000391e-02 , len = +9.15368778143542117e-01 
  39         34         43         55    2         38         40 +1.08582130067958982e+00  # rad = +9.70000000000000029e-02 , len = +1.56524758424982730e-01 
  40         43         45         39    2         61         62 +9.77908247422680454e-01  # rad = +9.48571000000000136e-02 , len = +5.37680202350802938e-01 
  41         38         46         34    2 2147483645 2147483645 +8.97041420118343202e-01  # rad = +7.58000000000000063e-02 , len = +6.49153294684698401e-01 
  42         38         47         34    2        155        156 +9.14201183431952669e-01  # rad = +7.72500000000000131e-02 , len = +2.88617393793236143e-01 
  43         48         49         45    2 2147483645 2147483645 +8.54101268831577998e-01  # rad = +7.83333000000000085e-02 , len = +8.48704895708753293e-01 
  44         48         50         45    2         46        191 +1.12668362512716125e+00  # rad = +1.03333000000000036e-01 , len = +2.42487113059642767e-01 
  45         37         48         33    2         43         44 +7.98508580234552512e-01  # rad = +9.17143000000000125e-02 , len = +4.31508980207826631e-01 
  46         50         42         44    2         37         47 +7.28447833702689285e-01  # rad = +7.52727000000000118e-02 , len = +7.44110206891424264e-01 
  47         42         51         46    2        157        158 +1.16111153180369508e+00  # rad = +8.74000000000000193e-02 , len = +1.19820699380366080e+00 
  48         52         53         50    2 2147483645 2147483645 +8.40689136555122563e-01  # rad = +7.72499999999999992e-02 , len = +6.02162768692982797e-01 
  49         52         54         50    2         59        154 +1.20580396544087498e+00  # rad = +1.10800000000000010e-01 , len = +3.49999999999999978e-01 
  50         55         52         71    2         48         49 +1.31269857142857149e+00  # rad = +9.18889000000000095e-02 , len = +6.64078308635359549e-01 
  51         56         57         53    2 2147483645 2147483645 +9.00514965915508392e-01  # rad = +6.99999999999999928e-02 , len = +2.61916017074176999e-01 
  52         56         58         53    2 2147483645 2147483645 +9.93782587385328986e-01  # rad = +7.72500000000000270e-02 , len = +2.61916017074175056e-01 
  53         59         56         59    2         51         52 +7.14788965517241470e-01  # rad = +7.77333000000000052e-02 , len = +1.04297650980259360e+00 
  54         60         61         56    2         67        192 +6.53671626027742203e-01  # rad = +1.06455000000000050e-01 , len = +7.57165767847440829e-01 
  55         60         34         56    2         30         39 +5.48538288191480872e-01  # rad = +8.93333000000000182e-02 , len = +4.59020696701141373e-01 
  56         62         60         64    2         54         55 +6.35333726051659387e-01  # rad = +1.62857000000000057e-01 , len = +5.14392845984466551e-01 
  57         63         64        211    2 2147483645 2147483645 +7.02937011494252917e-01  # rad = +7.64443999999999957e-02 , len = +7.24085630295200344e-01 
  58         63         65        211    2 2147483645 2147483645 +7.16405517241379353e-01  # rad = +7.79090999999999950e-02 , len = +7.30821455623737237e-01 
  59         54         59         49    2         53        211 +9.81498194945848224e-01  # rad = +1.08749999999999999e-01 , len = +5.81463670404265720e-01 
  60         66         67         62    2 2147483645 2147483645 +1.00000000000000000e+00  # rad = +8.45000000000000057e-02 , len = +1.21243556529821897e-01 
  61         45         68         40    2        207        208 +8.90813655488097322e-01  # rad = +8.45000000000000057e-02 , len = +2.21359436211785776e-01 
  62         45         66         40    2         60         65 +8.90813655488097322e-01  # rad = +8.45000000000000057e-02 , len = +2.21359436211787469e-01 
  63         20         69         18    2         73         74 +5.24513096037609095e-01  # rad = +1.53857000000000022e-01 , len = +5.51180551180826983e-01 
  64         20         62         18    2         56         69 +8.73863493026696636e-01  # rad = +2.56333000000000033e-01 , len = +2.09999999999999659e-01 
  65         66         70         62    2 2147483645 2147483645 +9.65680473372781067e-01  # rad = +8.15999999999999920e-02 , len = +7.03491293478461288e-01 
  66         71         72         67    2        193        194 +6.02390114068441118e-01  # rad = +7.92143000000000291e-02 , len = +1.14808536267997052e+00 
  67         61         71         54    2         66         68 +1.23526372645718840e+00  # rad = +1.31500000000000034e-01 , len = +9.89949493661170521e-02 
  68         71         73         67    2        176        177 +6.72460836501901138e-01  # rad = +8.84286000000000100e-02 , len = +5.93969696196699815e-01 
  69         62         74         64    2         82        180 +1.02600913655284320e+00  # rad = +2.63000000000000012e-01 , len = +1.21243556529821897e-01 
  70         55         75         71    2        160        161 +1.15065000000000017e+00  # rad = +8.05455000000000060e-02 , len = +9.33916484488843679e-01 
  71         76         55         73    2         50         70 +8.57843137254901911e-01  # rad = +6.99999999999999928e-02 , len = +2.61916017074176999e-01 
  72         76         77         73    2         75         76 +8.57843137254901911e-01  # rad = +6.99999999999999928e-02 , len = +4.53651848888548204e-01 
  73         69         76         63    2         71         72 +5.30362609436034749e-01  # rad = +8.15999999999999920e-02 , len = +2.79999999999999361e-01 
  74         69         78         63    2         85        195 +4.54967924761304321e-01  # rad = +7.00000000000000067e-02 , len = +2.32163735324877885e-01 
  75         77         79         72    2 2147483645 2147483645 +1.00000000000000000e+00  # rad = +6.99999999999999928e-02 , len = +1.71464281994823164e-01 
  76         77         80         72    2 2147483645 2147483645 +1.00000000000000000e+00  # rad = +6.99999999999999928e-02 , len = +6.85857127979291881e-01 
  77         81         82         82    2 2147483645 2147483645 +3.45801946725960874e-01  # rad = +9.14452500000000057e-02 , len = +1.72745477509542988e+00 
  78         83         84         80    2 2147483645 2147483645 +9.12215881827510122e-01  # rad = +7.41429000000000255e-02 , len = +8.54458893101359140e-01 
  79         83         85         80    2 2147483645 2147483645 +9.50444032687892570e-01  # rad = +7.72499999999999853e-02 , len = +2.61916017074176999e-01 
  80         86         83        111    2         78         79 +8.20987878787878822e-01  # rad = +8.12777999999999973e-02 , len = +1.35373557240695930e+00 
  81         81         87         82    2        159        215 +9.42857466987339410e-01  # rad = +2.49332999999999971e-01 , len = +1.56524758424987503e-01 
  82         74         81         69    2         77         81 +1.00549049429657789e+00  # rad = +2.64444000000000012e-01 , len = +6.75055553269506281e-01 
  83         88         89         85    2 2147483645 2147483645 +1.10357142857142865e+00  # rad = +7.72499999999999992e-02 , len = +7.82623792124926054e-01 
  84         88         90         85    2 2147483645 2147483645 +1.03452428571428579e+00  # rad = +7.24167000000000005e-02 , len = +9.07303697777098628e-01 
  85         78         88         74    2         83         84 +1.00000000000000000e+00  # rad = +7.00000000000000067e-02 , len = +4.64327470649756269e-01 
  86         91         92         88    2 2147483645 2147483645 +1.00000000000000000e+00  # rad = +6.99999999999999650e-02 , len = +6.96491205974632877e-01 
  87         91         93         88    2 2147483645 2147483645 +1.12428571428571433e+00  # rad = +7.87000000000000338e-02 , len = +6.78675180038284642e-01 
  88         94         91         99    2         86         87 +1.00000000000000000e+00  # rad = +6.99999999999999650e-02 , len = +3.63730669589464706e-01 
  89         95         96         90    2 2147483645 2147483645 +1.30790190735694822e+00  # rad = +1.20000000000000009e-01 , len = +9.89949493661132912e-02 
  90         97         95        101    2         89         91 +1.08579881656804744e+00  # rad = +9.17499999999999843e-02 , len = +2.52388589282479536e-01 
  91         95         98         90    2         92         93 +1.07901907356948223e+00  # rad = +9.90000000000000047e-02 , len = +9.89949493661195640e-02 
  92         98         99         91    2 2147483645 2147483645 +1.00000000000000000e+00  # rad = +9.90000000000000047e-02 , len = +9.89949493661145541e-02 
  93         98        100         91    2 2147483645 2147483645 +7.88440404040404053e-01  # rad = +7.80555999999999889e-02 , len = +1.33184083133083031e+00 
  94        101        102         95    2 2147483645 2147483645 +7.50000000000000000e-01  # rad = +8.10000000000000303e-02 , len = +8.07279381626956671e-01 
  95        103        101        175    2         94         96 +1.35564796834813039e+00  # rad = +1.08000000000000027e-01 , len = +2.52388589282478815e-01 
  96        101        104         95    2        122        123 +8.87799999999999923e-01  # rad = +9.58823999999999926e-02 , len = +1.36095554666565133e+00 
  97        105        106         98    2 2147483645 2147483645 +1.09560428571428581e+00  # rad = +7.66922999999999910e-02 , len = +9.92421281513050313e-01 
  98        107        105        164    2         97         99 +7.91599098029370563e-01  # rad = +6.99999999999999650e-02 , len = +2.42487113059643794e-01 
  99        105         94         98    2         88        185 +1.00000000000000000e+00  # rad = +6.99999999999999650e-02 , len = +1.71464281994823164e-01 
 100         97        108        101    2 2147483645 2147483645 +8.28402366863905337e-01  # rad = +6.99999999999999928e-02 , len = +4.99899989998001559e-01 
 101        109         97        104    2         90        100 +1.11477572559366744e+00  # rad = +8.44999999999999918e-02 , len = +1.21243556529819344e-01 
 102        110        111        103    2 2147483645 2147483645 +7.72861061946902739e-01  # rad = +8.73332999999999887e-02 , len = +1.71464281994823164e-01 
 103        112        110        115    2        102        104 +6.53179190751445038e-01  # rad = +1.12999999999999989e-01 , len = +4.84974226119285534e-01 
 104        110        109        103    2        101        105 +6.70796460176991238e-01  # rad = +7.57999999999999924e-02 , len = +1.20432553738596981e+00 
 105        109        113        104    2 2147483645 2147483645 +9.82341688654353562e-01  # rad = +7.44615000000000138e-02 , len = +8.45813218151620250e-01 
 106        114        115        108    2 2147483645 2147483645 +8.89453621346886769e-01  # rad = +6.99999999999999650e-02 , len = +6.02162768692984018e-01 
 107        114        116        108    2 2147483645 2147483645 +8.89453621346886769e-01  # rad = +6.99999999999999650e-02 , len = +4.94974746830583512e-01 
 108        117        114        112    2        106        107 +8.21693544850685686e-01  # rad = +7.87000000000000338e-02 , len = +6.49153294684699733e-01 
 109        118        119        110    2 2147483645 2147483645 +1.21095890410958895e+00  # rad = +1.10500000000000029e-01 , len = +9.89949493661157892e-02 
 110        120        118        201    2        109        111 +8.44305448892918919e-01  # rad = +9.12500000000000255e-02 , len = +8.88200427831466910e-01 
 111        118         86        110    2         80        114 +1.08493150684931505e+00  # rad = +9.90000000000000185e-02 , len = +1.21243556529821897e-01 
 112        121        117        114    2        108        113 +9.67452525252525231e-01  # rad = +9.57777999999999963e-02 , len = +7.03491293478462287e-01 
 113        117        122        112    2        165        166 +9.90387125200203000e-01  # rad = +9.48571000000000136e-02 , len = +5.23832034148352554e-01 
 114         86        121        111    2        112        187 +1.00000000000000000e+00  # rad = +9.90000000000000185e-02 , len = +1.21243556529819857e-01 
 115        123        112        197    2        103        116 +7.48917748917748871e-01  # rad = +1.72999999999999987e-01 , len = +7.06965345685345858e-01 
 116        112        124        115    2        127        128 +8.27554913294797689e-01  # rad = +1.43167000000000016e-01 , len = +9.97346479414251252e-01 
 117        125        126        118    2 2147483645 2147483645 +6.87687500556381504e-01  # rad = +7.72499999999999853e-02 , len = +9.62340895940726693e-01 
 118        127        125        163    2        117        119 +8.01233951497860253e-01  # rad = +1.12332999999999988e-01 , len = +4.99899989997997563e-01 
 119        125        128        118    2        120        121 +8.29379612402410760e-01  # rad = +9.31666999999999912e-02 , len = +5.68682688324517294e-01 
 120        128        129        119    2 2147483645 2147483645 +7.51341412757991822e-01  # rad = +6.99999999999999928e-02 , len = +6.29999999999998561e-01 
 121        128        130        119    2        138        188 +8.55098441825244415e-01  # rad = +7.96666999999999931e-02 , len = +3.83405790253616208e-01 
 122        104        131         96    2 2147483645 2147483645 +7.67867721291915828e-01  # rad = +7.36249999999999960e-02 , len = +6.06217782649106085e-01 
 123        104        132         96    2        134        135 +8.81287911024338122e-01  # rad = +8.45000000000000057e-02 , len = +3.05122926047847187e-01 
 124        133        134        126    2 2147483645 2147483645 +9.07911802853436978e-01  # rad = +6.99999999999999650e-02 , len = +5.51180551180825429e-01 
 125        133        135        126    2 2147483645 2147483645 +9.07911802853436978e-01  # rad = +6.99999999999999650e-02 , len = +1.21243556529821384e-01 
 126        136        133        128    2        124        125 +5.46808510638297940e-01  # rad = +7.71000000000000157e-02 , len = +8.25287828578610383e-01 
 127        124        137        116    2 2147483645 2147483645 +5.63343507931296950e-01  # rad = +8.06521999999999933e-02 , len = +1.66976046186271687e+00 
 128        124        136        116    2        126        140 +9.84863830351966563e-01  # rad = +1.41000000000000014e-01 , len = +1.97989898732232855e-01 
 129        127        138        163    2        130        131 +7.52175463623395268e-01  # rad = +1.05455000000000021e-01 , len = +7.95047168412038374e-01 
 130        138        139        129    2        167        168 +7.73789768147550960e-01  # rad = +8.15999999999999920e-02 , len = +3.56931365951496382e-01 
 131        138        140        129    2        132        133 +6.63790242283438303e-01  # rad = +6.99999999999999650e-02 , len = +2.21359436211787469e-01 
 132        140        141        131    2 2147483645 2147483645 +1.09206285714285722e+00  # rad = +7.64443999999999957e-02 , len = +7.00000000000001732e-01 
 133        140        142        131    2        142        143 +1.00000000000000000e+00  # rad = +6.99999999999999650e-02 , len = +2.09999999999999659e-01 
 134        132        143        123    2 2147483645 2147483645 +9.14201183431952669e-01  # rad = +7.72500000000000131e-02 , len = +2.61916017074176999e-01 
 135        132        144        123    2 2147483645 2147483645 +8.28402366863905337e-01  # rad = +6.99999999999999928e-02 , len = +2.10000000000000270e-01 
 136        145        146        138    2 2147483645 2147483645 +1.07387791495198903e+00  # rad = +7.82856999999999859e-02 , len = +4.48218696620297341e-01 
 137        145        147        138    2        205        206 +9.60219478737997179e-01  # rad = +6.99999999999999928e-02 , len = +2.96984848098349907e-01 
 138        130        145        121    2        136        137 +9.15062378634987961e-01  # rad = +7.29000000000000065e-02 , len = +7.20694109869092103e-01 
 139        148        149        140    2 2147483645 2147483645 +6.05303333333333415e-01  # rad = +7.26363999999999899e-02 , len = +8.01186619958173418e-01 
 140        136        148        128    2        139        141 +8.51063829787234050e-01  # rad = +1.19999999999999968e-01 , len = +1.21243556529819857e-01 
 141        148        150        140    2        144        145 +8.83333333333333415e-01  # rad = +1.06000000000000011e-01 , len = +2.88617393793236143e-01 
 142        142        151        133    2 2147483645 2147483645 +1.15535714285714297e+00  # rad = +8.08750000000000163e-02 , len = +1.10458136866416479e+00 
 143        142        152        133    2        189        190 +1.00000000000000000e+00  # rad = +6.99999999999999650e-02 , len = +1.56524758424985921e-01 
 144        150        153        141    2 2147483645 2147483645 +7.17374528301886749e-01  # rad = +7.60417000000000176e-02 , len = +1.67708079709953140e+00 
 145        150        154        141    2        147        151 +6.60377358490566002e-01  # rad = +6.99999999999999928e-02 , len = +1.21243556529819857e-01 
 146        155        156        147    2 2147483645 2147483645 +8.96861549430314042e-01  # rad = +7.14499999999999996e-02 , len = +1.35373557240695952e+00 
 147        154        155        145    2        146        148 +1.13809571428571443e+00  # rad = +7.96666999999999931e-02 , len = +3.83405790253616374e-01 
 148        155        157        147    2        152        153 +1.19717523130743464e+00  # rad = +9.53750000000000153e-02 , len = +4.99899989997998562e-01 
 149        158        159        151    2 2147483645 2147483645 +1.00713723550743284e+00  # rad = +8.02352999999999955e-02 , len = +1.51271279494820288e+00 
 150        158        160        151    2 2147483645 2147483645 +9.08995853976630075e-01  # rad = +7.24167000000000005e-02 , len = +7.73175271203110248e-01 
 151        154        158        145    2        149        150 +1.13809571428571443e+00  # rad = +7.96666999999999931e-02 , len = +7.30821455623737681e-01 
 152        157        161        148    2 2147483645 2147483645 +7.33944954128440297e-01  # rad = +6.99999999999999928e-02 , len = +6.78675180038285197e-01 
 153        157        162        148    2        169        170 +1.03896094364351255e+00  # rad = +9.90909000000000373e-02 , len = +1.00468900660851324e+00 
 154         54        163         49    2 2147483645 2147483645 +8.41155234657039674e-01  # rad = +9.32000000000000328e-02 , len = +3.76961536499416827e-01 
 155         47        164         42    2 2147483645 2147483645 +9.47860194174757420e-01  # rad = +7.32222000000000289e-02 , len = +6.64078308635359549e-01 
 156         47        165         42    2 2147483645 2147483645 +9.74403883495145728e-01  # rad = +7.52727000000000118e-02 , len = +7.82623792124925610e-01 
 157         51        166         47    2 2147483645 2147483645 +1.04977116704805495e+00  # rad = +9.17500000000000121e-02 , len = +2.88617393793237420e-01 
 158         51        167         47    2 2147483645 2147483645 +8.67276887871853530e-01  # rad = +7.58000000000000201e-02 , len = +2.96984848098347409e-01 
 159         87        168         81    2 2147483645 2147483645 +3.89338755800475722e-01  # rad = +9.70749999999999946e-02 , len = +1.52882307674890638e+00 
 160         75        169         70    2 2147483645 2147483645 +8.69074001651240491e-01  # rad = +6.99999999999999928e-02 , len = +3.13049516849970233e-01 
 161         75        170         70    2        183        184 +8.69074001651240491e-01  # rad = +6.99999999999999928e-02 , len = +4.59020696701138098e-01 
 162        171        172        209    2        163        164 +7.75969606276057267e-01  # rad = +1.63599999999999968e-01 , len = +3.50000000000000366e-01 
 163        172        127        162    2        118        129 +8.56968215158924185e-01  # rad = +1.40199999999999964e-01 , len = +4.20000000000000540e-01 
 164        172        107        162    2         98        186 +5.40517114914425445e-01  # rad = +8.84285999999999822e-02 , len = +4.69574275274953490e-01 
 165        122        173        113    2 2147483645 2147483645 +8.14382898064562322e-01  # rad = +7.72499999999999853e-02 , len = +8.71492971859211707e-01 
 166        122        174        113    2 2147483645 2147483645 +8.60241352518683278e-01  # rad = +8.15999999999999920e-02 , len = +3.76961536499415495e-01 
 167        139        175        130    2 2147483645 2147483645 +9.93230392156862818e-01  # rad = +8.10475999999999974e-02 , len = +1.23048770818728470e+00 
 168        139        176        130    2 2147483645 2147483645 +9.08613970588235342e-01  # rad = +7.41428999999999977e-02 , len = +9.77496803063825692e-01 
 169        162        177        153    2 2147483645 2147483645 +9.25917516139221575e-01  # rad = +9.17500000000000399e-02 , len = +2.96984848098350518e-01 
 170        162        178        153    2        171        212 +8.52752371812144139e-01  # rad = +8.45000000000000057e-02 , len = +1.21243556529819344e-01 
 171        178        179        170    2 2147483645 2147483645 +9.89906508875739610e-01  # rad = +8.36470999999999743e-02 , len = +1.45660564326793707e+00 
 172        180        181        212    2 2147483645 2147483645 +9.65680473372781067e-01  # rad = +8.15999999999999920e-02 , len = +3.76961536499414995e-01 
 173        180        182        212    2 2147483645 2147483645 +9.75486390532544378e-01  # rad = +8.24286000000000185e-02 , len = +4.02119385257663664e-01 
 174         16        183         14    2 2147483645 2147483645 +9.88365194419778770e-01  # rad = +7.58000000000000063e-02 , len = +1.11561642153564389e+00 
 175         37        103         33    2         95        213 +6.93616409970659098e-01  # rad = +7.96667000000000208e-02 , len = +1.06160256216721760e+00 
 176         73        184         68    2 2147483645 2147483645 +1.00029289166627078e+00  # rad = +8.84545000000000053e-02 , len = +5.33104117410474143e-01 
 177         73        185         68    2        178        179 +1.11954729578439549e+00  # rad = +9.90000000000000185e-02 , len = +9.89949493661195640e-02 
 178        185        186        177    2 2147483645 2147483645 +1.00000000000000000e+00  # rad = +9.90000000000000185e-02 , len = +2.96984848098348242e-01 
 179        185        187        177    2 2147483645 2147483645 +7.48918181818181816e-01  # rad = +7.41429000000000255e-02 , len = +5.09607692249634425e-01 
 180         74        188         69    2 2147483645 2147483645 +3.87832699619771903e-01  # rad = +1.02000000000000007e-01 , len = +8.48704895708749185e-01 
 181        189        190        213    2 2147483645 2147483645 +9.56664453278471383e-01  # rad = +7.62143000000000126e-02 , len = +1.01680873324337551e+00 
 182        189        191        213    2 2147483645 2147483645 +9.19106728407226625e-01  # rad = +7.32222000000000289e-02 , len = +6.64078308635358106e-01 
 183        170        192        161    2 2147483645 2147483645 +1.00000000000000000e+00  # rad = +6.99999999999999928e-02 , len = +2.61916017074176999e-01 
 184        170        193        161    2 2147483645 2147483645 +1.10357142857142865e+00  # rad = +7.72499999999999992e-02 , len = +2.21359436211786886e-01 
 185         94        194         99    2        198        199 +1.00000000000000000e+00  # rad = +6.99999999999999650e-02 , len = +3.28329103187639526e-01 
 186        107        195        164    2 2147483645 2147483645 +8.57188737580375615e-01  # rad = +7.58000000000000201e-02 , len = +2.79999999999999361e-01 
 187        121        196        114    2 2147483645 2147483645 +7.94949494949494961e-01  # rad = +7.87000000000000338e-02 , len = +7.70000000000000684e-01 
 188        130        197        121    2 2147483645 2147483645 +9.24162793237324975e-01  # rad = +7.36250000000000238e-02 , len = +5.81463670404264610e-01 
 189        152        198        143    2 2147483645 2147483645 +1.03766285714285722e+00  # rad = +7.26364000000000037e-02 , len = +7.98122797569395859e-01 
 190        152        199        143    2 2147483645 2147483645 +1.02959142857142849e+00  # rad = +7.20713999999999938e-02 , len = +9.52102935611480183e-01 
 191         50        200         44    2 2147483645 2147483645 +8.17744573369591388e-01  # rad = +8.45000000000000195e-02 , len = +1.39122248400462634e+00 
 192         61        201         54    2 2147483645 2147483645 +7.09783476586350992e-01  # rad = +7.55600000000000022e-02 , len = +1.95123038106728797e+00 
 193         72        202         66    2 2147483645 2147483645 +8.83678830716171149e-01  # rad = +7.00000000000000067e-02 , len = +4.64327470649756269e-01 
 194         72        203         66    2 2147483645 2147483645 +8.83678830716171149e-01  # rad = +7.00000000000000067e-02 , len = +1.40000000000000568e-01 
 195         78        204         74    2 2147483645 2147483645 +1.00000000000000000e+00  # rad = +7.00000000000000067e-02 , len = +6.06217782649108083e-01 
 196        123        205        197    2 2147483645 2147483645 +3.54225541125541110e-01  # rad = +8.18260999999999850e-02 , len = +1.63566500237670831e+00 
 197        206        123        215    2        115        196 +9.26471826833993206e-01  # rad = +2.31000000000000066e-01 , len = +1.71464281994822443e-01 
 198        194        207        185    2 2147483645 2147483645 +1.03452428571428579e+00  # rad = +7.24167000000000005e-02 , len = +7.53923072998831656e-01 
 199        194        208        185    2 2147483645 2147483645 +1.00000000000000000e+00  # rad = +6.99999999999999650e-02 , len = +6.92964645562817783e-01 
 200        120        209        201    2 2147483645 2147483645 +7.14768174542224521e-01  # rad = +7.72499999999999853e-02 , len = +4.94974746830583512e-01 
 201        210        120        214    2        110        200 +5.12618992282991792e-01  # rad = +1.08077000000000048e-01 , len = +8.22313808712952121e-01 
 202        211        212        204    2 2147483645 2147483645 +8.16403902367571321e-01  # rad = +7.58000000000000201e-02 , len = +6.37730350540102187e-01 
 203        211        213        204    2 2147483645 2147483645 +9.10107252639311026e-01  # rad = +8.44999999999999918e-02 , len = +3.76961536499416827e-01 
 204        210        211        214    2        202        203 +4.40377929451271855e-01  # rad = +9.28462000000000176e-02 , len = +8.96437393240599123e-01 
 205        147        214        137    2 2147483645 2147483645 +1.00000000000000000e+00  # rad = +6.99999999999999928e-02 , len = +6.02162768692982020e-01 
 206        147        215        137    2 2147483645 2147483645 +1.06373571428571445e+00  # rad = +7.44614999999999860e-02 , len = +8.51586754241750676e-01 
 207         68        216         61    2 2147483645 2147483645 +1.02144970414201186e+00  # rad = +8.63125000000000281e-02 , len = +6.60378679243962319e-01 
 208         68        217         61    2 2147483645 2147483645 +9.71400000000000041e-01  # rad = +8.20833000000000396e-02 , len = +9.20706250657613468e-01 
 209        206        171        215    2        162        214 +8.45588028861001262e-01  # rad = +2.10832999999999937e-01 , len = +4.69574275274954045e-01 
 210         21         36         19    2         33         34 +1.00000000000000000e+00  # rad = +1.95700000000000041e-01 , len = +0                       
 211         59         63         59    2         57         58 +1.00000000000000000e+00  # rad = +1.08749999999999999e-01 , len = +0                       
 212        178        180        170    2        172        173 +1.00000000000000000e+00  # rad = +8.45000000000000057e-02 , len = +0                       
 213        103        189        175    2        181        182 +1.00000000000000000e+00  # rad = +7.96667000000000208e-02 , len = +0                       
 214        171        210        209    2        201        204 +1.00000000000000000e+00  # rad = +2.10832999999999937e-01 , len = +0                       
 215         87        206         81    2        197        209 +1.00000000000000000e+00  # rad = +2.49332999999999971e-01 , len = +0                       
 216          1          3          0    2          2          3 +1.00000000000000000e+00  # rad = +2.58866666666666689e-01 , len = +0                       
