# Supplementary material for: Quantification of Hepatic Vascular and Parenchymal Regeneration in Mice
Source: PLoS One. 2016 Aug 5;11(8):e0160581. doi: 10.1371/journal.pone.0160581 (PMC4975469; doi:10.1371/journal.pone.0160581)
Supplement: S1 Dataset — Vascular trees are stored in text format, can thus be read using any text editor or imported in spreadsheets, and viewed interactively in 3D using the viewer tool from [35]. (ZIP) [file pone.0160581.s001.zip › regenerationQuantificationVascularTrees/HV-Normal/HVM-021_HV3.tree]

# numNodes
1632
# id xCoord [mm]               yCoord [mm]               zCoord [mm]
   0 +2.50600000000000023e+01  +1.39300000000000015e+01  +3.41600000000000037e+01  
   1 +2.49200000000000017e+01  +1.27400000000000020e+01  +3.34600000000000009e+01  
   2 +1.94600000000000009e+01  +1.13400000000000016e+01  +4.01800000000000068e+01  
   3 +1.93200000000000003e+01  +1.14100000000000001e+01  +4.02500000000000000e+01  
   4 +1.98800000000000026e+01  +1.16900000000000013e+01  +4.01800000000000068e+01  
   5 +2.02300000000000040e+01  +1.25300000000000011e+01  +3.98300000000000054e+01  
   6 +2.03000000000000007e+01  +1.29500000000000011e+01  +3.96899999999999977e+01  
   7 +2.03700000000000010e+01  +1.26700000000000017e+01  +3.99000000000000057e+01  
   8 +2.03700000000000010e+01  +1.23200000000000003e+01  +3.97600000000000051e+01  
   9 +2.03000000000000007e+01  +1.17599999999999998e+01  +3.98300000000000054e+01  
  10 +2.02300000000000040e+01  +1.17599999999999998e+01  +3.97600000000000051e+01  
  11 +2.05100000000000016e+01  +1.19000000000000004e+01  +3.94100000000000037e+01  
  12 +2.00199999999999996e+01  +1.21799999999999997e+01  +3.96899999999999977e+01  
  13 +2.05100000000000016e+01  +1.21799999999999997e+01  +3.97600000000000051e+01  
  14 +2.05800000000000018e+01  +1.21799999999999997e+01  +3.98300000000000054e+01  
  15 +2.10700000000000003e+01  +1.09900000000000020e+01  +3.95500000000000043e+01  
  16 +2.10700000000000003e+01  +1.07100000000000009e+01  +3.95500000000000043e+01  
  17 +2.10700000000000003e+01  +1.12700000000000014e+01  +3.99000000000000057e+01  
  18 +2.12100000000000009e+01  +1.11300000000000008e+01  +3.92000000000000028e+01  
  19 +2.19100000000000001e+01  +1.10600000000000005e+01  +3.94100000000000037e+01  
  20 +2.22600000000000016e+01  +1.16200000000000010e+01  +4.01100000000000065e+01  
  21 +2.14900000000000020e+01  +1.09900000000000020e+01  +3.89900000000000020e+01  
  22 +2.24699999999999989e+01  +1.09900000000000020e+01  +3.94100000000000037e+01  
  23 +2.26099999999999994e+01  +1.10600000000000005e+01  +3.94800000000000040e+01  
  24 +2.27500000000000000e+01  +1.07100000000000009e+01  +3.92000000000000028e+01  
  25 +1.89699999999999989e+01  +1.02200000000000006e+01  +3.94100000000000037e+01  
  26 +1.86900000000000013e+01  +1.00099999999999998e+01  +3.93400000000000034e+01  
  27 +1.87600000000000016e+01  +1.03599999999999994e+01  +3.96200000000000045e+01  
  28 +1.95300000000000011e+01  +1.02200000000000006e+01  +3.90600000000000023e+01  
  29 +2.28200000000000003e+01  +1.07100000000000009e+01  +3.92700000000000031e+01  
  30 +2.30300000000000011e+01  +1.05700000000000003e+01  +3.93400000000000034e+01  
  31 +2.26800000000000033e+01  +1.08500000000000014e+01  +3.93400000000000034e+01  
  32 +2.03000000000000007e+01  +1.07100000000000009e+01  +3.92700000000000031e+01  
  33 +2.05100000000000016e+01  +1.06400000000000006e+01  +3.94800000000000040e+01  
  34 +1.98800000000000026e+01  +1.08500000000000014e+01  +3.97600000000000051e+01  
  35 +2.03000000000000007e+01  +1.05000000000000000e+01  +3.89200000000000017e+01  
  36 +2.16300000000000026e+01  +1.16200000000000010e+01  +3.99000000000000057e+01  
  37 +2.13500000000000014e+01  +1.10600000000000005e+01  +3.89900000000000020e+01  
  38 +2.29600000000000009e+01  +1.05000000000000000e+01  +3.90600000000000023e+01  
  39 +2.31000000000000014e+01  +1.04299999999999997e+01  +3.90600000000000023e+01  
  40 +2.30300000000000011e+01  +1.05700000000000003e+01  +3.91300000000000026e+01  
  41 +2.18400000000000034e+01  +1.05000000000000000e+01  +3.90600000000000023e+01  
  42 +2.16300000000000026e+01  +9.94000000000000128e+00  +3.90600000000000023e+01  
  43 +2.25400000000000027e+01  +1.00800000000000001e+01  +3.90600000000000023e+01  
  44 +2.17699999999999996e+01  +1.07100000000000009e+01  +3.89200000000000017e+01  
  45 +1.93900000000000006e+01  +1.00800000000000001e+01  +3.89900000000000020e+01  
  46 +1.98100000000000023e+01  +1.03599999999999994e+01  +3.89900000000000020e+01  
  47 +2.07900000000000027e+01  +1.12000000000000011e+01  +3.85000000000000000e+01  
  48 +1.96700000000000017e+01  +1.03599999999999994e+01  +3.88500000000000014e+01  
  49 +2.03000000000000007e+01  +1.05000000000000000e+01  +3.89200000000000017e+01  
  50 +2.07900000000000027e+01  +9.73000000000000043e+00  +3.88500000000000014e+01  
  51 +2.05800000000000018e+01  +9.59000000000000163e+00  +3.90600000000000023e+01  
  52 +2.07199999999999989e+01  +1.10600000000000005e+01  +3.83600000000000065e+01  
  53 +2.03000000000000007e+01  +1.01500000000000004e+01  +3.87800000000000011e+01  
  54 +2.19800000000000040e+01  +1.03599999999999994e+01  +3.87100000000000080e+01  
  55 +2.24000000000000021e+01  +1.04299999999999997e+01  +3.86400000000000006e+01  
  56 +2.19800000000000040e+01  +1.02900000000000009e+01  +3.86400000000000006e+01  
  57 +2.05800000000000018e+01  +9.94000000000000128e+00  +3.87100000000000080e+01  
  58 +2.06500000000000021e+01  +1.00099999999999998e+01  +3.87800000000000011e+01  
  59 +1.89000000000000021e+01  +9.31000000000000050e+00  +3.84300000000000068e+01  
  60 +2.19800000000000040e+01  +1.02200000000000006e+01  +3.87100000000000080e+01  
  61 +2.19800000000000040e+01  +1.01500000000000004e+01  +3.85000000000000000e+01  
  62 +2.17699999999999996e+01  +9.66000000000000014e+00  +3.84300000000000068e+01  
  63 +2.21900000000000013e+01  +9.80000000000000071e+00  +3.82199999999999989e+01  
  64 +1.86200000000000010e+01  +9.09999999999999964e+00  +3.82199999999999989e+01  
  65 +1.91800000000000033e+01  +9.45000000000000107e+00  +3.84300000000000068e+01  
  66 +2.19800000000000040e+01  +9.24000000000000021e+00  +3.83600000000000065e+01  
  67 +2.26800000000000033e+01  +9.45000000000000107e+00  +3.77300000000000040e+01  
  68 +2.02300000000000040e+01  +1.16900000000000013e+01  +3.81499999999999986e+01  
  69 +1.98100000000000023e+01  +1.14800000000000004e+01  +3.80100000000000051e+01  
  70 +2.01600000000000001e+01  +1.27400000000000020e+01  +3.89900000000000020e+01  
  71 +2.07199999999999989e+01  +1.11300000000000008e+01  +3.79399999999999977e+01  
  72 +2.07199999999999989e+01  +1.10600000000000005e+01  +3.83600000000000065e+01  
  73 +2.00900000000000034e+01  +1.00099999999999998e+01  +3.80800000000000054e+01  
  74 +1.98100000000000023e+01  +9.80000000000000071e+00  +3.79399999999999977e+01  
  75 +2.03000000000000007e+01  +9.80000000000000071e+00  +3.79399999999999977e+01  
  76 +2.03700000000000010e+01  +9.73000000000000043e+00  +3.79399999999999977e+01  
  77 +2.04400000000000013e+01  +9.94000000000000128e+00  +3.80100000000000051e+01  
  78 +1.95300000000000011e+01  +9.45000000000000107e+00  +3.79399999999999977e+01  
  79 +1.98800000000000026e+01  +9.24000000000000021e+00  +3.77300000000000040e+01  
  80 +2.35900000000000034e+01  +9.59000000000000163e+00  +3.71700000000000017e+01  
  81 +2.36600000000000001e+01  +9.73000000000000043e+00  +3.78000000000000043e+01  
  82 +1.99500000000000028e+01  +1.25300000000000011e+01  +3.74500000000000028e+01  
  83 +2.00900000000000034e+01  +1.33000000000000007e+01  +3.73800000000000026e+01  
  84 +2.01600000000000001e+01  +1.31600000000000001e+01  +3.83600000000000065e+01  
  85 +2.03000000000000007e+01  +1.21799999999999997e+01  +3.68900000000000006e+01  
  86 +1.92500000000000000e+01  +9.38000000000000078e+00  +3.71700000000000017e+01  
  87 +1.93900000000000006e+01  +8.67999999999999972e+00  +3.71700000000000017e+01  
  88 +1.85500000000000007e+01  +9.16999999999999993e+00  +3.75200000000000031e+01  
  89 +1.96700000000000017e+01  +9.73000000000000043e+00  +3.69600000000000009e+01  
  90 +1.98100000000000023e+01  +9.66000000000000014e+00  +3.70300000000000011e+01  
  91 +2.00900000000000034e+01  +9.16999999999999993e+00  +3.68900000000000006e+01  
  92 +2.02300000000000040e+01  +9.02999999999999936e+00  +3.73100000000000023e+01  
  93 +1.96700000000000017e+01  +9.73000000000000043e+00  +3.69600000000000009e+01  
  94 +2.06500000000000021e+01  +1.25300000000000011e+01  +3.69600000000000009e+01  
  95 +2.07900000000000027e+01  +1.26000000000000014e+01  +3.69600000000000009e+01  
  96 +2.06500000000000021e+01  +1.30199999999999996e+01  +3.70300000000000011e+01  
  97 +2.04400000000000013e+01  +1.22500000000000000e+01  +3.68200000000000003e+01  
  98 +1.98100000000000023e+01  +9.94000000000000128e+00  +3.69600000000000009e+01  
  99 +1.94600000000000009e+01  +1.05000000000000000e+01  +3.80100000000000051e+01  
 100 +1.97400000000000020e+01  +1.00099999999999998e+01  +3.68900000000000006e+01  
 101 +2.50600000000000023e+01  +8.05000000000000071e+00  +3.69600000000000009e+01  
 102 +2.52000000000000028e+01  +8.25999999999999979e+00  +3.69600000000000009e+01  
 103 +2.51300000000000026e+01  +8.47000000000000064e+00  +3.74500000000000028e+01  
 104 +2.50600000000000023e+01  +7.91000000000000014e+00  +3.67500000000000000e+01  
 105 +2.11400000000000006e+01  +1.00800000000000001e+01  +3.68900000000000006e+01  
 106 +2.05800000000000018e+01  +9.73000000000000043e+00  +3.68200000000000003e+01  
 107 +2.14200000000000017e+01  +9.80000000000000071e+00  +3.70300000000000011e+01  
 108 +2.11400000000000006e+01  +1.01500000000000004e+01  +3.68200000000000003e+01  
 109 +1.92500000000000000e+01  +1.00800000000000001e+01  +3.68900000000000006e+01  
 110 +1.99500000000000028e+01  +1.01500000000000004e+01  +3.66100000000000065e+01  
 111 +2.52699999999999996e+01  +7.70000000000000018e+00  +3.68900000000000006e+01  
 112 +2.54100000000000001e+01  +7.77000000000000046e+00  +3.68200000000000003e+01  
 113 +2.58300000000000018e+01  +8.40000000000000036e+00  +3.75200000000000031e+01  
 114 +2.50600000000000023e+01  +7.91000000000000014e+00  +3.67500000000000000e+01  
 115 +2.05800000000000018e+01  +1.23900000000000006e+01  +3.67500000000000000e+01  
 116 +2.07900000000000027e+01  +9.45000000000000107e+00  +3.64699999999999989e+01  
 117 +2.12800000000000011e+01  +1.02200000000000006e+01  +3.67500000000000000e+01  
 118 +2.23300000000000018e+01  +8.12000000000000099e+00  +3.68200000000000003e+01  
 119 +2.21200000000000010e+01  +8.19000000000000128e+00  +3.70300000000000011e+01  
 120 +2.26800000000000033e+01  +8.40000000000000036e+00  +3.76600000000000037e+01  
 121 +2.26099999999999994e+01  +7.98000000000000043e+00  +3.63999999999999986e+01  
 122 +2.28900000000000006e+01  +7.84000000000000075e+00  +3.68200000000000003e+01  
 123 +2.35199999999999996e+01  +7.42000000000000082e+00  +3.68900000000000006e+01  
 124 +2.28900000000000006e+01  +8.12000000000000099e+00  +3.67500000000000000e+01  
 125 +2.09300000000000033e+01  +1.23200000000000003e+01  +3.67500000000000000e+01  
 126 +2.09300000000000033e+01  +1.28800000000000026e+01  +3.67500000000000000e+01  
 127 +1.98800000000000026e+01  +1.16900000000000013e+01  +3.67500000000000000e+01  
 128 +1.93900000000000006e+01  +1.13400000000000016e+01  +3.67500000000000000e+01  
 129 +2.03000000000000007e+01  +1.16900000000000013e+01  +3.66100000000000065e+01  
 130 +1.97400000000000020e+01  +1.18300000000000001e+01  +3.67500000000000000e+01  
 131 +1.98100000000000023e+01  +9.94000000000000128e+00  +3.65399999999999991e+01  
 132 +2.01600000000000001e+01  +1.04299999999999997e+01  +3.65399999999999991e+01  
 133 +2.31700000000000017e+01  +8.47000000000000064e+00  +3.65399999999999991e+01  
 134 +2.26800000000000033e+01  +7.91000000000000014e+00  +3.64699999999999989e+01  
 135 +1.95300000000000011e+01  +1.06400000000000006e+01  +3.68200000000000003e+01  
 136 +2.03700000000000010e+01  +1.07100000000000009e+01  +3.63999999999999986e+01  
 137 +1.98100000000000023e+01  +9.94000000000000128e+00  +3.66100000000000065e+01  
 138 +1.97400000000000020e+01  +9.73000000000000043e+00  +3.63300000000000054e+01  
 139 +1.92500000000000000e+01  +9.24000000000000021e+00  +3.65399999999999991e+01  
 140 +1.93900000000000006e+01  +9.24000000000000021e+00  +3.66799999999999997e+01  
 141 +1.84100000000000001e+01  +8.89000000000000057e+00  +3.70300000000000011e+01  
 142 +1.92500000000000000e+01  +9.16999999999999993e+00  +3.64699999999999989e+01  
 143 +1.94600000000000009e+01  +9.38000000000000078e+00  +3.63999999999999986e+01  
 144 +1.84800000000000004e+01  +8.75000000000000000e+00  +3.63300000000000054e+01  
 145 +2.30300000000000011e+01  +7.70000000000000018e+00  +3.63999999999999986e+01  
 146 +2.10700000000000003e+01  +1.09200000000000017e+01  +3.63999999999999986e+01  
 147 +2.11400000000000006e+01  +1.05000000000000000e+01  +3.66100000000000065e+01  
 148 +2.10700000000000003e+01  +1.09900000000000020e+01  +3.59800000000000040e+01  
 149 +2.63200000000000003e+01  +8.25999999999999979e+00  +3.63999999999999986e+01  
 150 +2.64600000000000044e+01  +8.25999999999999979e+00  +3.68200000000000003e+01  
 151 +2.62500000000000000e+01  +8.82000000000000028e+00  +3.71000000000000014e+01  
 152 +2.62500000000000000e+01  +7.84000000000000075e+00  +3.58399999999999963e+01  
 153 +2.24699999999999989e+01  +7.98000000000000043e+00  +3.60500000000000043e+01  
 154 +1.81999999999999993e+01  +8.89000000000000057e+00  +3.62600000000000051e+01  
 155 +1.77800000000000011e+01  +8.47000000000000064e+00  +3.66100000000000065e+01  
 156 +2.68100000000000023e+01  +8.40000000000000036e+00  +3.62600000000000051e+01  
 157 +2.68100000000000023e+01  +8.47000000000000064e+00  +3.63999999999999986e+01  
 158 +2.68800000000000026e+01  +8.47000000000000064e+00  +3.61899999999999977e+01  
 159 +2.17000000000000028e+01  +8.25999999999999979e+00  +3.62600000000000051e+01  
 160 +2.16300000000000026e+01  +8.25999999999999979e+00  +3.63300000000000054e+01  
 161 +2.18400000000000034e+01  +8.25999999999999979e+00  +3.63300000000000054e+01  
 162 +2.04400000000000013e+01  +1.35800000000000018e+01  +3.61899999999999977e+01  
 163 +2.05100000000000016e+01  +1.37900000000000009e+01  +3.61199999999999974e+01  
 164 +2.03700000000000010e+01  +1.36500000000000004e+01  +3.63300000000000054e+01  
 165 +2.03700000000000010e+01  +1.30900000000000016e+01  +3.59100000000000037e+01  
 166 +2.03000000000000007e+01  +1.29500000000000011e+01  +3.61899999999999977e+01  
 167 +2.01600000000000001e+01  +1.29500000000000011e+01  +3.61899999999999977e+01  
 168 +2.05800000000000018e+01  +1.36500000000000004e+01  +3.69600000000000009e+01  
 169 +2.03700000000000010e+01  +1.28800000000000026e+01  +3.61199999999999974e+01  
 170 +2.70899999999999999e+01  +8.54000000000000092e+00  +3.61199999999999974e+01  
 171 +2.68100000000000023e+01  +9.09999999999999964e+00  +3.61199999999999974e+01  
 172 +2.66000000000000014e+01  +7.28000000000000025e+00  +3.58399999999999963e+01  
 173 +2.72300000000000040e+01  +8.12000000000000099e+00  +3.61899999999999977e+01  
 174 +2.04400000000000013e+01  +1.26700000000000017e+01  +3.58399999999999963e+01  
 175 +2.07199999999999989e+01  +1.10600000000000005e+01  +3.61199999999999974e+01  
 176 +2.05800000000000018e+01  +1.09900000000000020e+01  +3.60500000000000043e+01  
 177 +2.57600000000000051e+01  +7.00000000000000000e+00  +3.61199999999999974e+01  
 178 +2.56200000000000010e+01  +6.85999999999999943e+00  +3.61899999999999977e+01  
 179 +2.59000000000000021e+01  +7.14000000000000057e+00  +3.62600000000000051e+01  
 180 +2.58300000000000018e+01  +7.07000000000000028e+00  +3.60500000000000043e+01  
 181 +2.24699999999999989e+01  +1.69400000000000013e+01  +3.60500000000000043e+01  
 182 +2.26099999999999994e+01  +1.70800000000000018e+01  +3.59800000000000040e+01  
 183 +2.26099999999999994e+01  +1.71500000000000021e+01  +3.61899999999999977e+01  
 184 +2.05100000000000016e+01  +1.09900000000000020e+01  +3.59800000000000040e+01  
 185 +2.12100000000000009e+01  +1.05700000000000003e+01  +3.60500000000000043e+01  
 186 +2.17000000000000028e+01  +9.80000000000000071e+00  +3.57700000000000031e+01  
 187 +2.11400000000000006e+01  +1.09200000000000017e+01  +3.59100000000000037e+01  
 188 +2.09300000000000033e+01  +1.00800000000000001e+01  +3.59800000000000040e+01  
 189 +2.65300000000000011e+01  +7.91000000000000014e+00  +3.59100000000000037e+01  
 190 +2.01600000000000001e+01  +1.06400000000000006e+01  +3.57000000000000028e+01  
 191 +2.01600000000000001e+01  +1.14800000000000004e+01  +3.58399999999999963e+01  
 192 +2.08599999999999994e+01  +9.73000000000000043e+00  +3.56300000000000026e+01  
 193 +2.08599999999999994e+01  +9.80000000000000071e+00  +3.60500000000000043e+01  
 194 +2.03700000000000010e+01  +1.35800000000000018e+01  +3.57700000000000031e+01  
 195 +2.02300000000000040e+01  +1.15500000000000007e+01  +3.59100000000000037e+01  
 196 +2.03000000000000007e+01  +1.16200000000000010e+01  +3.59800000000000040e+01  
 197 +2.02300000000000040e+01  +1.17599999999999998e+01  +3.59800000000000040e+01  
 198 +2.14900000000000020e+01  +1.09900000000000020e+01  +3.52800000000000011e+01  
 199 +1.91800000000000033e+01  +7.98000000000000043e+00  +3.59100000000000037e+01  
 200 +1.83399999999999999e+01  +7.77000000000000046e+00  +3.59100000000000037e+01  
 201 +1.89699999999999989e+01  +7.98000000000000043e+00  +3.63300000000000054e+01  
 202 +1.94600000000000009e+01  +7.98000000000000043e+00  +3.57000000000000028e+01  
 203 +2.24000000000000021e+01  +7.91000000000000014e+00  +3.54200000000000017e+01  
 204 +2.23300000000000018e+01  +7.91000000000000014e+00  +3.59100000000000037e+01  
 205 +2.19800000000000040e+01  +7.70000000000000018e+00  +3.61199999999999974e+01  
 206 +2.03000000000000007e+01  +1.33699999999999992e+01  +3.55600000000000023e+01  
 207 +2.05100000000000016e+01  +1.24600000000000009e+01  +3.57700000000000031e+01  
 208 +1.98800000000000026e+01  +1.14800000000000004e+01  +3.57700000000000031e+01  
 209 +2.00199999999999996e+01  +1.07100000000000009e+01  +3.58399999999999963e+01  
 210 +1.99500000000000028e+01  +1.07800000000000011e+01  +3.59100000000000037e+01  
 211 +1.98800000000000026e+01  +1.06400000000000006e+01  +3.58399999999999963e+01  
 212 +1.98100000000000023e+01  +1.07100000000000009e+01  +3.59100000000000037e+01  
 213 +1.93900000000000006e+01  +1.04299999999999997e+01  +3.61199999999999974e+01  
 214 +2.67399999999999984e+01  +7.28000000000000025e+00  +3.57700000000000031e+01  
 215 +2.66000000000000014e+01  +7.42000000000000082e+00  +3.55600000000000023e+01  
 216 +2.19100000000000001e+01  +1.48400000000000016e+01  +3.57700000000000031e+01  
 217 +2.19800000000000040e+01  +1.48400000000000016e+01  +3.58399999999999963e+01  
 218 +2.17000000000000028e+01  +1.48400000000000016e+01  +3.59100000000000037e+01  
 219 +2.19800000000000040e+01  +1.48400000000000016e+01  +3.54900000000000020e+01  
 220 +1.98800000000000026e+01  +1.23200000000000003e+01  +3.59100000000000037e+01  
 221 +2.05800000000000018e+01  +1.24600000000000009e+01  +3.56300000000000026e+01  
 222 +2.24000000000000021e+01  +1.61699999999999982e+01  +3.57000000000000028e+01  
 223 +2.23300000000000018e+01  +1.62400000000000020e+01  +3.56300000000000026e+01  
 224 +2.23300000000000018e+01  +1.59600000000000009e+01  +3.56300000000000026e+01  
 225 +1.96700000000000017e+01  +1.02200000000000006e+01  +3.52100000000000009e+01  
 226 +2.70199999999999996e+01  +8.47000000000000064e+00  +3.57000000000000028e+01  
 227 +2.71600000000000037e+01  +8.89000000000000057e+00  +3.57700000000000031e+01  
 228 +2.71600000000000037e+01  +8.47000000000000064e+00  +3.55600000000000023e+01  
 229 +1.97400000000000020e+01  +8.05000000000000071e+00  +3.57000000000000028e+01  
 230 +1.97400000000000020e+01  +8.12000000000000099e+00  +3.57700000000000031e+01  
 231 +1.99500000000000028e+01  +8.12000000000000099e+00  +3.56300000000000026e+01  
 232 +2.21900000000000013e+01  +1.62400000000000020e+01  +3.54900000000000020e+01  
 233 +2.21200000000000010e+01  +1.54699999999999989e+01  +3.56300000000000026e+01  
 234 +2.18400000000000034e+01  +1.62400000000000020e+01  +3.64699999999999989e+01  
 235 +2.21200000000000010e+01  +1.49800000000000022e+01  +3.53500000000000014e+01  
 236 +2.00199999999999996e+01  +8.25999999999999979e+00  +3.57000000000000028e+01  
 237 +2.04400000000000013e+01  +8.05000000000000071e+00  +3.54200000000000017e+01  
 238 +2.72300000000000040e+01  +8.54000000000000092e+00  +3.55600000000000023e+01  
 239 +2.71600000000000037e+01  +8.54000000000000092e+00  +3.53500000000000014e+01  
 240 +2.72300000000000040e+01  +7.70000000000000018e+00  +3.55600000000000023e+01  
 241 +2.71600000000000037e+01  +7.77000000000000046e+00  +3.56300000000000026e+01  
 242 +2.74399999999999977e+01  +7.91000000000000014e+00  +3.56300000000000026e+01  
 243 +2.66000000000000014e+01  +7.42000000000000082e+00  +3.55600000000000023e+01  
 244 +2.16300000000000026e+01  +1.51199999999999992e+01  +3.54900000000000020e+01  
 245 +2.21200000000000010e+01  +1.48400000000000016e+01  +3.53500000000000014e+01  
 246 +2.60399999999999991e+01  +7.49000000000000110e+00  +3.54900000000000020e+01  
 247 +2.59699999999999989e+01  +7.42000000000000082e+00  +3.54200000000000017e+01  
 248 +2.20500000000000007e+01  +7.49000000000000110e+00  +3.54900000000000020e+01  
 249 +2.12800000000000011e+01  +7.00000000000000000e+00  +3.59800000000000040e+01  
 250 +2.21200000000000010e+01  +7.28000000000000025e+00  +3.55600000000000023e+01  
 251 +2.21200000000000010e+01  +7.55999999999999961e+00  +3.54900000000000020e+01  
 252 +2.13500000000000014e+01  +1.30199999999999996e+01  +3.54200000000000017e+01  
 253 +2.14200000000000017e+01  +1.33000000000000007e+01  +3.53500000000000014e+01  
 254 +2.11400000000000006e+01  +1.39300000000000015e+01  +3.63999999999999986e+01  
 255 +2.14200000000000017e+01  +1.28800000000000026e+01  +3.54200000000000017e+01  
 256 +2.13500000000000014e+01  +1.28800000000000026e+01  +3.59800000000000040e+01  
 257 +2.12100000000000009e+01  +1.25300000000000011e+01  +3.50700000000000003e+01  
 258 +2.02300000000000040e+01  +8.12000000000000099e+00  +3.71700000000000017e+01  
 259 +2.10000000000000000e+01  +7.98000000000000043e+00  +3.45800000000000054e+01  
 260 +2.56200000000000010e+01  +7.14000000000000057e+00  +3.50000000000000000e+01  
 261 +2.21900000000000013e+01  +1.53300000000000018e+01  +3.50700000000000003e+01  
 262 +2.21900000000000013e+01  +1.45600000000000005e+01  +3.51400000000000006e+01  
 263 +1.86200000000000010e+01  +9.16999999999999993e+00  +3.53500000000000014e+01  
 264 +1.78500000000000014e+01  +8.67999999999999972e+00  +3.52100000000000009e+01  
 265 +1.84800000000000004e+01  +9.16999999999999993e+00  +3.54200000000000017e+01  
 266 +1.87600000000000016e+01  +9.24000000000000021e+00  +3.52800000000000011e+01  
 267 +2.72300000000000040e+01  +8.47000000000000064e+00  +3.52100000000000009e+01  
 268 +2.73000000000000007e+01  +8.60999999999999943e+00  +3.54200000000000017e+01  
 269 +2.11400000000000006e+01  +1.03599999999999994e+01  +3.50700000000000003e+01  
 270 +2.19100000000000001e+01  +1.13400000000000016e+01  +3.47199999999999989e+01  
 271 +1.94600000000000009e+01  +9.94000000000000128e+00  +3.52800000000000011e+01  
 272 +1.89699999999999989e+01  +1.00099999999999998e+01  +3.52100000000000009e+01  
 273 +1.85500000000000007e+01  +9.45000000000000107e+00  +3.50700000000000003e+01  
 274 +2.10000000000000000e+01  +1.21099999999999994e+01  +3.52100000000000009e+01  
 275 +2.04400000000000013e+01  +1.18300000000000001e+01  +3.50700000000000003e+01  
 276 +2.12100000000000009e+01  +1.21799999999999997e+01  +3.51400000000000006e+01  
 277 +2.36600000000000001e+01  +6.92999999999999972e+00  +3.52100000000000009e+01  
 278 +2.38000000000000007e+01  +7.35000000000000053e+00  +3.53500000000000014e+01  
 279 +2.36600000000000001e+01  +6.79000000000000092e+00  +3.53500000000000014e+01  
 280 +2.35900000000000034e+01  +6.79000000000000092e+00  +3.45100000000000051e+01  
 281 +2.14900000000000020e+01  +1.16200000000000010e+01  +3.46499999999999986e+01  
 282 +1.96700000000000017e+01  +1.16900000000000013e+01  +3.49299999999999997e+01  
 283 +2.02300000000000040e+01  +1.23200000000000003e+01  +3.51400000000000006e+01  
 284 +2.60399999999999991e+01  +6.85999999999999943e+00  +3.47899999999999991e+01  
 285 +2.54100000000000001e+01  +7.07000000000000028e+00  +3.48600000000000065e+01  
 286 +2.18400000000000034e+01  +1.47000000000000011e+01  +3.49299999999999997e+01  
 287 +2.19800000000000040e+01  +1.46300000000000026e+01  +3.45100000000000051e+01  
 288 +2.17699999999999996e+01  +1.47000000000000011e+01  +3.49299999999999997e+01  
 289 +2.61800000000000033e+01  +6.79000000000000092e+00  +3.49299999999999997e+01  
 290 +2.76500000000000021e+01  +7.35000000000000053e+00  +3.48600000000000065e+01  
 291 +2.61100000000000030e+01  +6.72000000000000064e+00  +3.50700000000000003e+01  
 292 +2.31700000000000017e+01  +1.57500000000000000e+01  +3.48600000000000065e+01  
 293 +2.34500000000000028e+01  +1.61000000000000014e+01  +3.48600000000000065e+01  
 294 +2.31700000000000017e+01  +1.63800000000000026e+01  +3.50000000000000000e+01  
 295 +2.28900000000000006e+01  +1.50500000000000007e+01  +3.46499999999999986e+01  
 296 +2.17000000000000028e+01  +1.15500000000000007e+01  +3.48600000000000065e+01  
 297 +2.16300000000000026e+01  +1.19700000000000006e+01  +3.55600000000000023e+01  
 298 +2.24699999999999989e+01  +8.12000000000000099e+00  +3.48600000000000065e+01  
 299 +2.28200000000000003e+01  +8.54000000000000092e+00  +3.52100000000000009e+01  
 300 +2.25400000000000027e+01  +8.33000000000000007e+00  +3.41600000000000037e+01  
 301 +2.51300000000000026e+01  +6.23000000000000043e+00  +3.50700000000000003e+01  
 302 +2.52000000000000028e+01  +7.14000000000000057e+00  +3.46499999999999986e+01  
 303 +1.96000000000000014e+01  +1.01500000000000004e+01  +3.47899999999999991e+01  
 304 +1.96000000000000014e+01  +1.02200000000000006e+01  +3.47199999999999989e+01  
 305 +1.91800000000000033e+01  +9.59000000000000163e+00  +3.42300000000000040e+01  
 306 +2.56200000000000010e+01  +7.84000000000000075e+00  +3.47899999999999991e+01  
 307 +2.61800000000000033e+01  +8.33000000000000007e+00  +3.50700000000000003e+01  
 308 +2.54800000000000040e+01  +7.77000000000000046e+00  +3.47199999999999989e+01  
 309 +2.56899999999999977e+01  +7.91000000000000014e+00  +3.47199999999999989e+01  
 310 +2.66000000000000014e+01  +6.44000000000000128e+00  +3.45100000000000051e+01  
 311 +2.27500000000000000e+01  +1.46300000000000026e+01  +3.47199999999999989e+01  
 312 +2.26800000000000033e+01  +1.45600000000000005e+01  +3.47899999999999991e+01  
 313 +2.27500000000000000e+01  +1.46300000000000026e+01  +3.47199999999999989e+01  
 314 +2.27500000000000000e+01  +1.47000000000000011e+01  +3.47899999999999991e+01  
 315 +2.24699999999999989e+01  +1.42100000000000009e+01  +3.48600000000000065e+01  
 316 +2.22600000000000016e+01  +1.12700000000000014e+01  +3.43699999999999974e+01  
 317 +2.61100000000000030e+01  +7.84000000000000075e+00  +3.47199999999999989e+01  
 318 +2.59000000000000021e+01  +8.33000000000000007e+00  +3.47199999999999989e+01  
 319 +1.91800000000000033e+01  +7.84000000000000075e+00  +3.47199999999999989e+01  
 320 +1.78500000000000014e+01  +7.70000000000000018e+00  +3.50700000000000003e+01  
 321 +1.85500000000000007e+01  +7.20999999999999996e+00  +3.46499999999999986e+01  
 322 +1.93200000000000003e+01  +7.84000000000000075e+00  +3.45800000000000054e+01  
 323 +2.37300000000000040e+01  +1.62400000000000020e+01  +3.40200000000000031e+01  
 324 +2.15600000000000023e+01  +1.33000000000000007e+01  +3.46499999999999986e+01  
 325 +2.16300000000000026e+01  +1.34400000000000013e+01  +3.45100000000000051e+01  
 326 +2.15600000000000023e+01  +1.40700000000000003e+01  +3.47199999999999989e+01  
 327 +2.12100000000000009e+01  +1.25300000000000011e+01  +3.50700000000000003e+01  
 328 +2.51300000000000026e+01  +6.50999999999999979e+00  +3.57700000000000031e+01  
 329 +2.49900000000000020e+01  +7.28000000000000025e+00  +3.45800000000000054e+01  
 330 +2.26099999999999994e+01  +1.37900000000000009e+01  +3.45800000000000054e+01  
 331 +2.25400000000000027e+01  +1.41400000000000006e+01  +3.43000000000000043e+01  
 332 +2.27500000000000000e+01  +1.33699999999999992e+01  +3.44399999999999977e+01  
 333 +2.10000000000000000e+01  +1.18300000000000001e+01  +3.45800000000000054e+01  
 334 +2.02300000000000040e+01  +1.19000000000000004e+01  +3.45800000000000054e+01  
 335 +1.85500000000000007e+01  +8.05000000000000071e+00  +3.45800000000000054e+01  
 336 +1.83399999999999999e+01  +8.05000000000000071e+00  +3.45800000000000054e+01  
 337 +1.84800000000000004e+01  +7.98000000000000043e+00  +3.45100000000000051e+01  
 338 +1.90400000000000027e+01  +8.12000000000000099e+00  +3.44399999999999977e+01  
 339 +2.53400000000000034e+01  +7.91000000000000014e+00  +3.45800000000000054e+01  
 340 +2.52000000000000028e+01  +8.12000000000000099e+00  +3.41600000000000037e+01  
 341 +2.51300000000000026e+01  +8.33000000000000007e+00  +3.47199999999999989e+01  
 342 +2.54800000000000040e+01  +7.77000000000000046e+00  +3.47199999999999989e+01  
 343 +2.12800000000000011e+01  +1.16200000000000010e+01  +3.44399999999999977e+01  
 344 +2.22600000000000016e+01  +1.09200000000000017e+01  +3.45100000000000051e+01  
 345 +2.28900000000000006e+01  +9.73000000000000043e+00  +3.63999999999999986e+01  
 346 +2.21900000000000013e+01  +1.01500000000000004e+01  +3.41600000000000037e+01  
 347 +1.97400000000000020e+01  +7.91000000000000014e+00  +3.44399999999999977e+01  
 348 +1.93200000000000003e+01  +7.84000000000000075e+00  +3.45800000000000054e+01  
 349 +1.93900000000000006e+01  +7.77000000000000046e+00  +3.45100000000000051e+01  
 350 +1.92500000000000000e+01  +7.35000000000000053e+00  +3.43699999999999974e+01  
 351 +1.94600000000000009e+01  +7.70000000000000018e+00  +3.44399999999999977e+01  
 352 +2.38000000000000007e+01  +6.30000000000000071e+00  +3.45800000000000054e+01  
 353 +2.35199999999999996e+01  +6.79000000000000092e+00  +3.44399999999999977e+01  
 354 +2.17699999999999996e+01  +6.72000000000000064e+00  +3.45100000000000051e+01  
 355 +2.07900000000000027e+01  +6.44000000000000128e+00  +3.44399999999999977e+01  
 356 +2.14900000000000020e+01  +6.65000000000000036e+00  +3.54200000000000017e+01  
 357 +2.21200000000000010e+01  +7.00000000000000000e+00  +3.38100000000000023e+01  
 358 +1.87600000000000016e+01  +8.33000000000000007e+00  +3.40200000000000031e+01  
 359 +2.10000000000000000e+01  +7.98000000000000043e+00  +3.45800000000000054e+01  
 360 +1.96000000000000014e+01  +7.77000000000000046e+00  +3.44399999999999977e+01  
 361 +2.30300000000000011e+01  +6.44000000000000128e+00  +3.47199999999999989e+01  
 362 +2.33800000000000026e+01  +6.92999999999999972e+00  +3.36000000000000014e+01  
 363 +1.84100000000000001e+01  +6.44000000000000128e+00  +3.44399999999999977e+01  
 364 +1.84800000000000004e+01  +6.44000000000000128e+00  +3.43699999999999974e+01  
 365 +1.83399999999999999e+01  +6.50999999999999979e+00  +3.45100000000000051e+01  
 366 +1.78500000000000014e+01  +6.37000000000000099e+00  +3.27600000000000051e+01  
 367 +2.16300000000000026e+01  +8.19000000000000128e+00  +3.43699999999999974e+01  
 368 +2.03700000000000010e+01  +8.54000000000000092e+00  +3.35300000000000011e+01  
 369 +2.24000000000000021e+01  +1.14100000000000001e+01  +3.42300000000000040e+01  
 370 +2.26800000000000033e+01  +1.23200000000000003e+01  +3.46499999999999986e+01  
 371 +2.26800000000000033e+01  +1.13400000000000016e+01  +3.38800000000000026e+01  
 372 +2.68100000000000023e+01  +8.19000000000000128e+00  +3.42300000000000040e+01  
 373 +2.68800000000000026e+01  +8.25999999999999979e+00  +3.41600000000000037e+01  
 374 +2.71600000000000037e+01  +8.12000000000000099e+00  +3.45800000000000054e+01  
 375 +2.66700000000000017e+01  +8.19000000000000128e+00  +3.40899999999999963e+01  
 376 +2.09300000000000033e+01  +1.12700000000000014e+01  +3.41600000000000037e+01  
 377 +2.06500000000000021e+01  +1.10600000000000005e+01  +3.43000000000000043e+01  
 378 +2.07900000000000027e+01  +1.10600000000000005e+01  +3.38800000000000026e+01  
 379 +2.12800000000000011e+01  +1.16200000000000010e+01  +3.44399999999999977e+01  
 380 +2.21900000000000013e+01  +1.01500000000000004e+01  +3.40899999999999963e+01  
 381 +2.21900000000000013e+01  +9.80000000000000071e+00  +3.43699999999999974e+01  
 382 +2.27500000000000000e+01  +8.40000000000000036e+00  +3.38800000000000026e+01  
 383 +1.61699999999999982e+01  +7.98000000000000043e+00  +3.41600000000000037e+01  
 384 +1.61000000000000014e+01  +8.05000000000000071e+00  +3.41600000000000037e+01  
 385 +1.63800000000000026e+01  +8.05000000000000071e+00  +3.48600000000000065e+01  
 386 +1.63800000000000026e+01  +7.70000000000000018e+00  +3.37400000000000020e+01  
 387 +2.68800000000000026e+01  +7.91000000000000014e+00  +3.39500000000000028e+01  
 388 +2.59699999999999989e+01  +8.40000000000000036e+00  +3.36700000000000017e+01  
 389 +2.45700000000000003e+01  +6.65000000000000036e+00  +3.40899999999999963e+01  
 390 +2.42900000000000027e+01  +6.44000000000000128e+00  +3.40899999999999963e+01  
 391 +2.47800000000000011e+01  +6.50999999999999979e+00  +3.40899999999999963e+01  
 392 +2.45000000000000000e+01  +7.35000000000000053e+00  +3.37400000000000020e+01  
 393 +2.14900000000000020e+01  +1.26000000000000014e+01  +3.40200000000000031e+01  
 394 +2.14900000000000020e+01  +1.32300000000000022e+01  +3.38800000000000026e+01  
 395 +2.14900000000000020e+01  +1.30900000000000016e+01  +3.41600000000000037e+01  
 396 +2.11400000000000006e+01  +1.19000000000000004e+01  +3.40899999999999963e+01  
 397 +2.63200000000000003e+01  +6.92999999999999972e+00  +3.40200000000000031e+01  
 398 +2.68100000000000023e+01  +7.00000000000000000e+00  +3.40200000000000031e+01  
 399 +2.64600000000000044e+01  +6.85999999999999943e+00  +3.40899999999999963e+01  
 400 +2.38000000000000007e+01  +8.25999999999999979e+00  +3.55600000000000023e+01  
 401 +2.29600000000000009e+01  +8.54000000000000092e+00  +3.36000000000000014e+01  
 402 +2.20500000000000007e+01  +7.00000000000000000e+00  +3.37400000000000020e+01  
 403 +2.27500000000000000e+01  +7.55999999999999961e+00  +3.24100000000000037e+01  
 404 +2.48500000000000014e+01  +7.14000000000000057e+00  +3.35300000000000011e+01  
 405 +2.55500000000000007e+01  +6.92999999999999972e+00  +3.39500000000000028e+01  
 406 +2.19100000000000001e+01  +9.02999999999999936e+00  +3.28300000000000054e+01  
 407 +2.32400000000000020e+01  +8.67999999999999972e+00  +3.31799999999999997e+01  
 408 +2.61100000000000030e+01  +8.33000000000000007e+00  +3.36000000000000014e+01  
 409 +2.61100000000000030e+01  +7.62999999999999989e+00  +3.35300000000000011e+01  
 410 +2.66700000000000017e+01  +7.91000000000000014e+00  +3.35300000000000011e+01  
 411 +2.26099999999999994e+01  +5.95000000000000018e+00  +3.37400000000000020e+01  
 412 +2.32400000000000020e+01  +7.70000000000000018e+00  +3.21300000000000026e+01  
 413 +2.53400000000000034e+01  +7.00000000000000000e+00  +3.32500000000000000e+01  
 414 +2.46400000000000006e+01  +7.28000000000000025e+00  +3.36000000000000014e+01  
 415 +1.42800000000000011e+01  +1.00099999999999998e+01  +3.34600000000000009e+01  
 416 +1.45600000000000005e+01  +1.00099999999999998e+01  +3.36000000000000014e+01  
 417 +1.41400000000000006e+01  +1.00800000000000001e+01  +3.35300000000000011e+01  
 418 +1.42800000000000011e+01  +9.59000000000000163e+00  +3.29699999999999989e+01  
 419 +1.74300000000000033e+01  +6.44000000000000128e+00  +3.33900000000000006e+01  
 420 +1.63099999999999987e+01  +6.44000000000000128e+00  +3.32500000000000000e+01  
 421 +1.76400000000000006e+01  +7.35000000000000053e+00  +3.54200000000000017e+01  
 422 +1.75700000000000003e+01  +6.50999999999999979e+00  +3.28999999999999986e+01  
 423 +1.92500000000000000e+01  +5.81000000000000050e+00  +3.33900000000000006e+01  
 424 +2.02300000000000040e+01  +5.67000000000000082e+00  +3.43699999999999974e+01  
 425 +1.92500000000000000e+01  +5.95000000000000018e+00  +3.45800000000000054e+01  
 426 +1.87600000000000016e+01  +5.81000000000000050e+00  +3.17800000000000011e+01  
 427 +2.26099999999999994e+01  +1.25300000000000011e+01  +3.33900000000000006e+01  
 428 +2.26800000000000033e+01  +1.28100000000000005e+01  +3.33200000000000003e+01  
 429 +2.24699999999999989e+01  +1.32300000000000022e+01  +3.34600000000000009e+01  
 430 +2.28200000000000003e+01  +1.37199999999999989e+01  +3.32500000000000000e+01  
 431 +2.22600000000000016e+01  +1.26700000000000017e+01  +3.33200000000000003e+01  
 432 +2.21200000000000010e+01  +1.28100000000000005e+01  +3.31799999999999997e+01  
 433 +2.19100000000000001e+01  +1.27400000000000020e+01  +3.34600000000000009e+01  
 434 +2.59699999999999989e+01  +1.03599999999999994e+01  +3.31799999999999997e+01  
 435 +2.61100000000000030e+01  +1.03599999999999994e+01  +3.31100000000000065e+01  
 436 +2.62500000000000000e+01  +1.02900000000000009e+01  +3.32500000000000000e+01  
 437 +2.56899999999999977e+01  +1.00800000000000001e+01  +3.31799999999999997e+01  
 438 +2.52699999999999996e+01  +9.80000000000000071e+00  +3.31799999999999997e+01  
 439 +2.52000000000000028e+01  +9.87000000000000099e+00  +3.32500000000000000e+01  
 440 +2.48500000000000014e+01  +9.52000000000000135e+00  +3.30399999999999991e+01  
 441 +2.47800000000000011e+01  +8.25999999999999979e+00  +3.50000000000000000e+01  
 442 +2.36600000000000001e+01  +9.66000000000000014e+00  +3.17100000000000044e+01  
 443 +1.66600000000000001e+01  +7.28000000000000025e+00  +3.31799999999999997e+01  
 444 +1.65899999999999999e+01  +7.28000000000000025e+00  +3.31100000000000065e+01  
 445 +1.64499999999999993e+01  +7.42000000000000082e+00  +3.34600000000000009e+01  
 446 +1.69400000000000013e+01  +7.07000000000000028e+00  +3.28999999999999986e+01  
 447 +2.17699999999999996e+01  +1.11300000000000008e+01  +3.31100000000000065e+01  
 448 +2.14900000000000020e+01  +1.10600000000000005e+01  +3.32500000000000000e+01  
 449 +2.17000000000000028e+01  +1.11300000000000008e+01  +3.30399999999999991e+01  
 450 +2.21200000000000010e+01  +1.14100000000000001e+01  +3.30399999999999991e+01  
 451 +2.48500000000000014e+01  +1.26000000000000014e+01  +3.33900000000000006e+01  
 452 +2.45700000000000003e+01  +1.21799999999999997e+01  +3.30399999999999991e+01  
 453 +2.46400000000000006e+01  +1.21099999999999994e+01  +3.30399999999999991e+01  
 454 +2.47800000000000011e+01  +1.21799999999999997e+01  +3.31799999999999997e+01  
 455 +2.43599999999999994e+01  +1.17599999999999998e+01  +3.28300000000000054e+01  
 456 +2.22600000000000016e+01  +1.14800000000000004e+01  +3.30399999999999991e+01  
 457 +2.23300000000000018e+01  +1.14800000000000004e+01  +3.22700000000000031e+01  
 458 +2.28200000000000003e+01  +1.14800000000000004e+01  +3.36700000000000017e+01  
 459 +2.19800000000000040e+01  +1.17599999999999998e+01  +3.29699999999999989e+01  
 460 +2.11400000000000006e+01  +1.15500000000000007e+01  +3.29699999999999989e+01  
 461 +2.16300000000000026e+01  +1.10600000000000005e+01  +3.29699999999999989e+01  
 462 +2.14200000000000017e+01  +1.07800000000000011e+01  +3.31100000000000065e+01  
 463 +2.14900000000000020e+01  +1.07800000000000011e+01  +3.28300000000000054e+01  
 464 +2.10000000000000000e+01  +1.09900000000000020e+01  +3.29699999999999989e+01  
 465 +2.07900000000000027e+01  +1.09200000000000017e+01  +3.29699999999999989e+01  
 466 +2.07199999999999989e+01  +1.12000000000000011e+01  +3.29699999999999989e+01  
 467 +1.34400000000000013e+01  +1.02200000000000006e+01  +3.29699999999999989e+01  
 468 +1.33699999999999992e+01  +1.02900000000000009e+01  +3.28999999999999986e+01  
 469 +1.35800000000000018e+01  +9.59000000000000163e+00  +3.24800000000000040e+01  
 470 +1.32300000000000022e+01  +1.06400000000000006e+01  +3.31799999999999997e+01  
 471 +1.51199999999999992e+01  +9.80000000000000071e+00  +3.52100000000000009e+01  
 472 +1.42100000000000009e+01  +9.38000000000000078e+00  +3.25500000000000043e+01  
 473 +1.73599999999999994e+01  +6.58000000000000007e+00  +3.27600000000000051e+01  
 474 +1.66600000000000001e+01  +7.20999999999999996e+00  +3.25500000000000043e+01  
 475 +1.81300000000000026e+01  +6.08999999999999986e+00  +3.24800000000000040e+01  
 476 +2.42199999999999989e+01  +1.12700000000000014e+01  +3.26899999999999977e+01  
 477 +2.38700000000000010e+01  +1.01500000000000004e+01  +3.40200000000000031e+01  
 478 +2.40800000000000018e+01  +1.10600000000000005e+01  +3.25500000000000043e+01  
 479 +1.69400000000000013e+01  +7.42000000000000082e+00  +3.25500000000000043e+01  
 480 +2.30300000000000011e+01  +1.14800000000000004e+01  +3.35300000000000011e+01  
 481 +2.40800000000000018e+01  +1.07800000000000011e+01  +3.23399999999999963e+01  
 482 +2.47100000000000009e+01  +1.04299999999999997e+01  +3.25500000000000043e+01  
 483 +2.55500000000000007e+01  +9.59000000000000163e+00  +3.24100000000000037e+01  
 484 +2.59000000000000021e+01  +9.45000000000000107e+00  +3.27600000000000051e+01  
 485 +2.37300000000000040e+01  +7.62999999999999989e+00  +3.25500000000000043e+01  
 486 +2.42199999999999989e+01  +7.42000000000000082e+00  +3.31100000000000065e+01  
 487 +2.33100000000000023e+01  +7.70000000000000018e+00  +3.20600000000000023e+01  
 488 +2.45000000000000000e+01  +7.84000000000000075e+00  +3.22000000000000028e+01  
 489 +1.61000000000000014e+01  +7.77000000000000046e+00  +3.24800000000000040e+01  
 490 +1.37199999999999989e+01  +8.95999999999999908e+00  +3.24800000000000040e+01  
 491 +1.33699999999999992e+01  +9.02999999999999936e+00  +3.24100000000000037e+01  
 492 +1.37199999999999989e+01  +8.89000000000000057e+00  +3.26199999999999974e+01  
 493 +1.40000000000000000e+01  +9.16999999999999993e+00  +3.22700000000000031e+01  
 494 +1.73599999999999994e+01  +5.60000000000000053e+00  +3.25500000000000043e+01  
 495 +1.84800000000000004e+01  +5.95000000000000018e+00  +3.20600000000000023e+01  
 496 +2.26800000000000033e+01  +7.49000000000000110e+00  +3.23399999999999963e+01  
 497 +2.39400000000000013e+01  +1.05000000000000000e+01  +3.21300000000000026e+01  
 498 +2.12100000000000009e+01  +1.05700000000000003e+01  +3.23399999999999963e+01  
 499 +2.10700000000000003e+01  +1.04299999999999997e+01  +3.22000000000000028e+01  
 500 +2.10700000000000003e+01  +1.06400000000000006e+01  +3.22700000000000031e+01  
 501 +2.14900000000000020e+01  +1.07800000000000011e+01  +3.28300000000000054e+01  
 502 +1.35099999999999998e+01  +9.80000000000000071e+00  +3.23399999999999963e+01  
 503 +1.34400000000000013e+01  +1.00099999999999998e+01  +3.20600000000000023e+01  
 504 +1.36500000000000004e+01  +1.03599999999999994e+01  +3.24100000000000037e+01  
 505 +1.35800000000000018e+01  +9.59000000000000163e+00  +3.24800000000000040e+01  
 506 +1.93200000000000003e+01  +7.98000000000000043e+00  +3.23399999999999963e+01  
 507 +1.91800000000000033e+01  +8.67999999999999972e+00  +3.22700000000000031e+01  
 508 +1.91800000000000033e+01  +7.91000000000000014e+00  +3.26199999999999974e+01  
 509 +1.95300000000000011e+01  +7.77000000000000046e+00  +3.21300000000000026e+01  
 510 +2.15600000000000023e+01  +7.62999999999999989e+00  +3.23399999999999963e+01  
 511 +1.99500000000000028e+01  +6.79000000000000092e+00  +3.40200000000000031e+01  
 512 +2.12100000000000009e+01  +7.84000000000000075e+00  +3.22000000000000028e+01  
 513 +2.26800000000000033e+01  +7.28000000000000025e+00  +3.23399999999999963e+01  
 514 +2.33800000000000026e+01  +6.58000000000000007e+00  +3.20600000000000023e+01  
 515 +2.24000000000000021e+01  +6.30000000000000071e+00  +3.30399999999999991e+01  
 516 +2.48500000000000014e+01  +7.70000000000000018e+00  +3.22000000000000028e+01  
 517 +2.46400000000000006e+01  +7.91000000000000014e+00  +3.22700000000000031e+01  
 518 +2.10700000000000003e+01  +8.19000000000000128e+00  +3.19899999999999984e+01  
 519 +2.03000000000000007e+01  +7.70000000000000018e+00  +3.22000000000000028e+01  
 520 +1.93900000000000006e+01  +7.20999999999999996e+00  +3.31799999999999997e+01  
 521 +1.98100000000000023e+01  +7.77000000000000046e+00  +3.20600000000000023e+01  
 522 +2.38700000000000010e+01  +1.04299999999999997e+01  +3.21300000000000026e+01  
 523 +1.39300000000000015e+01  +9.09999999999999964e+00  +3.21300000000000026e+01  
 524 +1.30199999999999996e+01  +9.16999999999999993e+00  +3.19200000000000017e+01  
 525 +1.42100000000000009e+01  +8.40000000000000036e+00  +3.11500000000000021e+01  
 526 +1.97400000000000020e+01  +7.77000000000000046e+00  +3.21300000000000026e+01  
 527 +1.95300000000000011e+01  +8.25999999999999979e+00  +3.29699999999999989e+01  
 528 +1.44900000000000020e+01  +7.98000000000000043e+00  +3.20600000000000023e+01  
 529 +1.45600000000000005e+01  +7.77000000000000046e+00  +3.20600000000000023e+01  
 530 +1.40000000000000000e+01  +7.98000000000000043e+00  +3.20600000000000023e+01  
 531 +1.46300000000000026e+01  +8.12000000000000099e+00  +3.19899999999999984e+01  
 532 +1.94600000000000009e+01  +7.98000000000000043e+00  +3.17800000000000011e+01  
 533 +2.32400000000000020e+01  +7.98000000000000043e+00  +3.16400000000000006e+01  
 534 +1.53300000000000018e+01  +7.35000000000000053e+00  +3.20600000000000023e+01  
 535 +1.55400000000000009e+01  +7.20999999999999996e+00  +3.27600000000000051e+01  
 536 +1.49800000000000022e+01  +7.70000000000000018e+00  +3.15700000000000003e+01  
 537 +1.54699999999999989e+01  +7.20999999999999996e+00  +3.20600000000000023e+01  
 538 +1.55400000000000009e+01  +7.28000000000000025e+00  +3.21300000000000026e+01  
 539 +1.56099999999999994e+01  +7.00000000000000000e+00  +3.20600000000000023e+01  
 540 +1.56099999999999994e+01  +6.85999999999999943e+00  +3.20600000000000023e+01  
 541 +1.61699999999999982e+01  +7.00000000000000000e+00  +3.21300000000000026e+01  
 542 +1.85500000000000007e+01  +5.95000000000000018e+00  +3.20600000000000023e+01  
 543 +2.08599999999999994e+01  +8.25999999999999979e+00  +3.15700000000000003e+01  
 544 +2.07900000000000027e+01  +8.60999999999999943e+00  +3.22700000000000031e+01  
 545 +1.46300000000000026e+01  +8.25999999999999979e+00  +3.29699999999999989e+01  
 546 +1.47699999999999996e+01  +8.12000000000000099e+00  +3.15700000000000003e+01  
 547 +1.93900000000000006e+01  +7.84000000000000075e+00  +3.11500000000000021e+01  
 548 +1.93200000000000003e+01  +8.12000000000000099e+00  +3.19200000000000017e+01  
 549 +1.90400000000000027e+01  +5.87999999999999989e+00  +3.10100000000000051e+01  
 550 +2.35199999999999996e+01  +9.52000000000000135e+00  +3.15700000000000003e+01  
 551 +1.54699999999999989e+01  +8.47000000000000064e+00  +3.17100000000000044e+01  
 552 +1.63099999999999987e+01  +8.33000000000000007e+00  +3.16400000000000006e+01  
 553 +1.56800000000000015e+01  +8.67999999999999972e+00  +3.17800000000000011e+01  
 554 +1.48400000000000016e+01  +7.55999999999999961e+00  +3.17100000000000044e+01  
 555 +1.47699999999999996e+01  +7.28000000000000025e+00  +3.16400000000000006e+01  
 556 +1.46300000000000026e+01  +7.42000000000000082e+00  +3.18500000000000014e+01  
 557 +1.49100000000000001e+01  +7.62999999999999989e+00  +3.16400000000000006e+01  
 558 +2.33100000000000023e+01  +8.05000000000000071e+00  +3.17100000000000044e+01  
 559 +2.32400000000000020e+01  +8.67999999999999972e+00  +3.08000000000000007e+01  
 560 +1.49100000000000001e+01  +7.70000000000000018e+00  +3.17100000000000044e+01  
 561 +2.05800000000000018e+01  +5.81000000000000050e+00  +3.16400000000000006e+01  
 562 +2.07199999999999989e+01  +5.81000000000000050e+00  +3.15700000000000003e+01  
 563 +2.19100000000000001e+01  +5.81000000000000050e+00  +3.24100000000000037e+01  
 564 +2.03000000000000007e+01  +5.81000000000000050e+00  +3.15000000000000000e+01  
 565 +2.14900000000000020e+01  +9.94000000000000128e+00  +3.15700000000000003e+01  
 566 +2.33800000000000026e+01  +9.16999999999999993e+00  +3.11500000000000021e+01  
 567 +1.47000000000000011e+01  +8.05000000000000071e+00  +3.14300000000000033e+01  
 568 +2.09300000000000033e+01  +5.53000000000000025e+00  +3.36700000000000017e+01  
 569 +2.00199999999999996e+01  +5.95000000000000018e+00  +3.12199999999999989e+01  
 570 +1.23200000000000003e+01  +1.02200000000000006e+01  +3.12899999999999991e+01  
 571 +1.21099999999999994e+01  +9.73000000000000043e+00  +3.12899999999999991e+01  
 572 +1.26700000000000017e+01  +1.05700000000000003e+01  +3.22700000000000031e+01  
 573 +1.23200000000000003e+01  +1.02900000000000009e+01  +3.12199999999999989e+01  
 574 +2.86300000000000026e+01  +1.07100000000000009e+01  +3.12199999999999989e+01  
 575 +2.89100000000000037e+01  +1.09900000000000020e+01  +3.11500000000000021e+01  
 576 +2.80000000000000000e+01  +1.12700000000000014e+01  +3.08700000000000010e+01  
 577 +2.87000000000000028e+01  +1.06400000000000006e+01  +3.12199999999999989e+01  
 578 +2.84899999999999984e+01  +1.04299999999999997e+01  +3.11500000000000021e+01  
 579 +2.91200000000000010e+01  +1.07100000000000009e+01  +3.12199999999999989e+01  
 580 +1.23900000000000006e+01  +1.02200000000000006e+01  +3.11500000000000021e+01  
 581 +1.22500000000000000e+01  +1.03599999999999994e+01  +3.11500000000000021e+01  
 582 +1.96700000000000017e+01  +6.23000000000000043e+00  +3.16400000000000006e+01  
 583 +1.96700000000000017e+01  +5.95000000000000018e+00  +3.05199999999999996e+01  
 584 +1.21099999999999994e+01  +1.05700000000000003e+01  +3.11500000000000021e+01  
 585 +1.21099999999999994e+01  +1.05700000000000003e+01  +3.10800000000000018e+01  
 586 +1.19700000000000006e+01  +1.09200000000000017e+01  +3.13600000000000030e+01  
 587 +1.22500000000000000e+01  +1.03599999999999994e+01  +3.10100000000000051e+01  
 588 +1.26000000000000014e+01  +1.01500000000000004e+01  +3.12199999999999989e+01  
 589 +1.23200000000000003e+01  +9.94000000000000128e+00  +3.09399999999999977e+01  
 590 +1.28100000000000005e+01  +8.75000000000000000e+00  +3.12199999999999989e+01  
 591 +1.42800000000000011e+01  +8.25999999999999979e+00  +3.10100000000000051e+01  
 592 +1.23200000000000003e+01  +9.94000000000000128e+00  +3.09399999999999977e+01  
 593 +1.18300000000000001e+01  +1.02900000000000009e+01  +3.10100000000000051e+01  
 594 +1.69400000000000013e+01  +5.87999999999999989e+00  +3.10100000000000051e+01  
 595 +1.63099999999999987e+01  +5.53000000000000025e+00  +3.09399999999999977e+01  
 596 +1.58900000000000006e+01  +6.16000000000000014e+00  +3.09399999999999977e+01  
 597 +1.70100000000000016e+01  +5.81000000000000050e+00  +3.10800000000000018e+01  
 598 +1.75000000000000000e+01  +5.67000000000000082e+00  +3.10100000000000051e+01  
 599 +1.69400000000000013e+01  +5.25000000000000000e+00  +3.08700000000000010e+01  
 600 +1.81999999999999993e+01  +5.60000000000000053e+00  +3.09399999999999977e+01  
 601 +1.83399999999999999e+01  +5.17999999999999972e+00  +3.04500000000000028e+01  
 602 +2.91200000000000010e+01  +1.16900000000000013e+01  +3.08700000000000010e+01  
 603 +2.94699999999999989e+01  +1.14800000000000004e+01  +3.08000000000000007e+01  
 604 +2.93300000000000018e+01  +1.15500000000000007e+01  +3.10100000000000051e+01  
 605 +2.87699999999999996e+01  +1.18300000000000001e+01  +3.07300000000000040e+01  
 606 +2.83500000000000014e+01  +1.12700000000000014e+01  +3.07300000000000040e+01  
 607 +2.76500000000000021e+01  +1.13400000000000016e+01  +3.08000000000000007e+01  
 608 +2.26800000000000033e+01  +7.77000000000000046e+00  +2.98200000000000003e+01  
 609 +1.91800000000000033e+01  +5.87999999999999989e+00  +3.08000000000000007e+01  
 610 +1.79900000000000020e+01  +6.65000000000000036e+00  +3.05899999999999999e+01  
 611 +2.87000000000000028e+01  +1.19000000000000004e+01  +3.06600000000000037e+01  
 612 +2.89100000000000037e+01  +1.26000000000000014e+01  +3.07300000000000040e+01  
 613 +2.75800000000000018e+01  +1.14100000000000001e+01  +3.07300000000000040e+01  
 614 +2.75800000000000018e+01  +1.15500000000000007e+01  +3.08700000000000010e+01  
 615 +2.73000000000000007e+01  +1.16200000000000010e+01  +3.03100000000000023e+01  
 616 +1.37199999999999989e+01  +7.55999999999999961e+00  +3.07300000000000040e+01  
 617 +1.28800000000000026e+01  +7.91000000000000014e+00  +3.07300000000000040e+01  
 618 +1.33699999999999992e+01  +7.35000000000000053e+00  +3.08000000000000007e+01  
 619 +1.38599999999999994e+01  +7.55999999999999961e+00  +3.05899999999999999e+01  
 620 +2.87000000000000028e+01  +1.19000000000000004e+01  +3.06600000000000037e+01  
 621 +2.92600000000000051e+01  +1.21799999999999997e+01  +3.06600000000000037e+01  
 622 +1.77800000000000011e+01  +7.20999999999999996e+00  +3.03100000000000023e+01  
 623 +1.72900000000000027e+01  +7.28000000000000025e+00  +3.12899999999999991e+01  
 624 +1.97400000000000020e+01  +5.95000000000000018e+00  +3.03800000000000026e+01  
 625 +2.70899999999999999e+01  +1.21799999999999997e+01  +3.04500000000000028e+01  
 626 +2.70199999999999996e+01  +1.23200000000000003e+01  +3.04500000000000028e+01  
 627 +2.71600000000000037e+01  +1.23200000000000003e+01  +3.05199999999999996e+01  
 628 +2.71600000000000037e+01  +1.21099999999999994e+01  +3.02399999999999984e+01  
 629 +1.24600000000000009e+01  +9.52000000000000135e+00  +3.04500000000000028e+01  
 630 +1.10600000000000005e+01  +1.07100000000000009e+01  +3.03800000000000026e+01  
 631 +1.25300000000000011e+01  +9.38000000000000078e+00  +3.03100000000000023e+01  
 632 +2.38000000000000007e+01  +1.03599999999999994e+01  +3.03100000000000023e+01  
 633 +2.77199999999999989e+01  +1.27400000000000020e+01  +3.03100000000000023e+01  
 634 +2.77899999999999991e+01  +1.31600000000000001e+01  +3.03100000000000023e+01  
 635 +2.82100000000000044e+01  +1.27400000000000020e+01  +3.00300000000000011e+01  
 636 +2.75800000000000018e+01  +1.25300000000000011e+01  +3.03100000000000023e+01  
 637 +2.75100000000000051e+01  +1.24600000000000009e+01  +3.03800000000000026e+01  
 638 +2.70199999999999996e+01  +1.17599999999999998e+01  +3.01000000000000014e+01  
 639 +2.77199999999999989e+01  +1.18300000000000001e+01  +3.02399999999999984e+01  
 640 +2.28900000000000006e+01  +9.31000000000000050e+00  +2.87699999999999996e+01  
 641 +2.37300000000000040e+01  +1.08500000000000014e+01  +2.98200000000000003e+01  
 642 +1.26700000000000017e+01  +9.09999999999999964e+00  +3.03100000000000023e+01  
 643 +1.25300000000000011e+01  +8.95999999999999908e+00  +3.06600000000000037e+01  
 644 +1.26700000000000017e+01  +9.02999999999999936e+00  +3.02399999999999984e+01  
 645 +2.69500000000000028e+01  +1.18300000000000001e+01  +3.00300000000000011e+01  
 646 +2.93300000000000018e+01  +1.23200000000000003e+01  +3.02399999999999984e+01  
 647 +1.23900000000000006e+01  +9.45000000000000107e+00  +3.02399999999999984e+01  
 648 +1.19000000000000004e+01  +9.87000000000000099e+00  +3.00300000000000011e+01  
 649 +1.19000000000000004e+01  +9.38000000000000078e+00  +3.03100000000000023e+01  
 650 +1.36500000000000004e+01  +9.09999999999999964e+00  +3.02399999999999984e+01  
 651 +1.36500000000000004e+01  +9.45000000000000107e+00  +3.02399999999999984e+01  
 652 +1.35099999999999998e+01  +9.52000000000000135e+00  +3.07300000000000040e+01  
 653 +1.38599999999999994e+01  +8.54000000000000092e+00  +3.01000000000000014e+01  
 654 +1.22500000000000000e+01  +8.60999999999999943e+00  +3.03100000000000023e+01  
 655 +1.35800000000000018e+01  +8.40000000000000036e+00  +2.98900000000000006e+01  
 656 +1.46300000000000026e+01  +8.89000000000000057e+00  +3.01700000000000017e+01  
 657 +1.49100000000000001e+01  +8.82000000000000028e+00  +3.01000000000000014e+01  
 658 +1.47699999999999996e+01  +9.02999999999999936e+00  +3.02399999999999984e+01  
 659 +2.86300000000000026e+01  +1.30199999999999996e+01  +3.01000000000000014e+01  
 660 +2.87699999999999996e+01  +1.30199999999999996e+01  +3.02399999999999984e+01  
 661 +2.84899999999999984e+01  +1.29500000000000011e+01  +3.01000000000000014e+01  
 662 +2.87699999999999996e+01  +1.30199999999999996e+01  +2.99600000000000044e+01  
 663 +1.36500000000000004e+01  +8.40000000000000036e+00  +2.99600000000000044e+01  
 664 +2.65300000000000011e+01  +1.16900000000000013e+01  +2.97500000000000000e+01  
 665 +2.89800000000000040e+01  +1.30199999999999996e+01  +2.96800000000000033e+01  
 666 +2.88399999999999999e+01  +1.30900000000000016e+01  +3.00300000000000011e+01  
 667 +1.43500000000000014e+01  +7.84000000000000075e+00  +2.99600000000000044e+01  
 668 +1.47000000000000011e+01  +7.62999999999999989e+00  +2.96100000000000030e+01  
 669 +1.42100000000000009e+01  +7.84000000000000075e+00  +3.04500000000000028e+01  
 670 +1.30199999999999996e+01  +9.31000000000000050e+00  +2.91899999999999977e+01  
 671 +2.32400000000000020e+01  +1.09200000000000017e+01  +2.96100000000000030e+01  
 672 +2.38000000000000007e+01  +1.10600000000000005e+01  +2.95399999999999991e+01  
 673 +2.08599999999999994e+01  +8.25999999999999979e+00  +3.01700000000000017e+01  
 674 +2.17000000000000028e+01  +6.37000000000000099e+00  +2.84200000000000017e+01  
 675 +2.74399999999999977e+01  +1.18300000000000001e+01  +2.94699999999999989e+01  
 676 +2.63900000000000006e+01  +1.16200000000000010e+01  +2.96100000000000030e+01  
 677 +2.66700000000000017e+01  +1.36500000000000004e+01  +2.96100000000000030e+01  
 678 +2.66000000000000014e+01  +1.34400000000000013e+01  +2.98200000000000003e+01  
 679 +2.60399999999999991e+01  +1.34400000000000013e+01  +2.89800000000000040e+01  
 680 +2.72300000000000040e+01  +1.37199999999999989e+01  +2.93300000000000018e+01  
 681 +2.68800000000000026e+01  +1.12700000000000014e+01  +2.95399999999999991e+01  
 682 +2.63200000000000003e+01  +1.16200000000000010e+01  +2.96800000000000033e+01  
 683 +2.05100000000000016e+01  +6.08999999999999986e+00  +2.96100000000000030e+01  
 684 +2.12100000000000009e+01  +5.81000000000000050e+00  +3.05199999999999996e+01  
 685 +2.60399999999999991e+01  +1.16200000000000010e+01  +2.95399999999999991e+01  
 686 +2.60399999999999991e+01  +1.08500000000000014e+01  +2.98200000000000003e+01  
 687 +2.58300000000000018e+01  +1.17599999999999998e+01  +2.94000000000000021e+01  
 688 +1.62400000000000020e+01  +6.23000000000000043e+00  +2.95399999999999991e+01  
 689 +1.61699999999999982e+01  +6.02000000000000046e+00  +2.95399999999999991e+01  
 690 +1.63800000000000026e+01  +6.23000000000000043e+00  +2.98900000000000006e+01  
 691 +1.56800000000000015e+01  +6.79000000000000092e+00  +2.87699999999999996e+01  
 692 +2.75800000000000018e+01  +1.17599999999999998e+01  +2.94699999999999989e+01  
 693 +2.77199999999999989e+01  +1.19000000000000004e+01  +2.95399999999999991e+01  
 694 +2.46400000000000006e+01  +1.22500000000000000e+01  +2.90500000000000007e+01  
 695 +2.63200000000000003e+01  +1.19000000000000004e+01  +2.89800000000000040e+01  
 696 +1.50500000000000007e+01  +6.44000000000000128e+00  +2.94000000000000021e+01  
 697 +1.42100000000000009e+01  +6.23000000000000043e+00  +2.91899999999999977e+01  
 698 +1.50500000000000007e+01  +6.23000000000000043e+00  +3.05199999999999996e+01  
 699 +1.54699999999999989e+01  +6.58000000000000007e+00  +2.88399999999999999e+01  
 700 +2.73000000000000007e+01  +1.37900000000000009e+01  +2.94000000000000021e+01  
 701 +2.75100000000000051e+01  +1.37900000000000009e+01  +2.92600000000000051e+01  
 702 +2.39400000000000013e+01  +1.13400000000000016e+01  +2.93300000000000018e+01  
 703 +2.41500000000000021e+01  +1.18300000000000001e+01  +2.91200000000000010e+01  
 704 +2.38000000000000007e+01  +1.09900000000000020e+01  +2.84200000000000017e+01  
 705 +2.66000000000000014e+01  +8.19000000000000128e+00  +2.91899999999999977e+01  
 706 +2.66000000000000014e+01  +8.12000000000000099e+00  +2.92600000000000051e+01  
 707 +2.66700000000000017e+01  +8.25999999999999979e+00  +2.92600000000000051e+01  
 708 +2.64600000000000044e+01  +8.25999999999999979e+00  +2.89800000000000040e+01  
 709 +2.76500000000000021e+01  +1.36500000000000004e+01  +2.90500000000000007e+01  
 710 +2.82100000000000044e+01  +1.36500000000000004e+01  +2.89800000000000040e+01  
 711 +2.77899999999999991e+01  +1.37199999999999989e+01  +2.91200000000000010e+01  
 712 +2.54800000000000040e+01  +1.31600000000000001e+01  +2.90500000000000007e+01  
 713 +2.61100000000000030e+01  +1.27400000000000020e+01  +2.98900000000000006e+01  
 714 +2.49900000000000020e+01  +1.28800000000000026e+01  +2.87699999999999996e+01  
 715 +2.56899999999999977e+01  +1.33699999999999992e+01  +2.89100000000000037e+01  
 716 +2.60399999999999991e+01  +1.34400000000000013e+01  +2.89800000000000040e+01  
 717 +2.61800000000000033e+01  +1.35800000000000018e+01  +2.88399999999999999e+01  
 718 +2.64600000000000044e+01  +1.31600000000000001e+01  +2.89100000000000037e+01  
 719 +2.64600000000000044e+01  +1.21099999999999994e+01  +2.85600000000000023e+01  
 720 +2.79300000000000033e+01  +1.24600000000000009e+01  +2.91899999999999977e+01  
 721 +2.33800000000000026e+01  +1.05000000000000000e+01  +2.89800000000000040e+01  
 722 +2.30300000000000011e+01  +1.00800000000000001e+01  +2.85600000000000023e+01  
 723 +2.36600000000000001e+01  +1.04299999999999997e+01  +2.89100000000000037e+01  
 724 +2.56200000000000010e+01  +1.35800000000000018e+01  +2.88399999999999999e+01  
 725 +2.70899999999999999e+01  +1.33000000000000007e+01  +2.88399999999999999e+01  
 726 +2.70199999999999996e+01  +1.31600000000000001e+01  +2.89800000000000040e+01  
 727 +1.07800000000000011e+01  +1.04299999999999997e+01  +2.89100000000000037e+01  
 728 +1.07100000000000009e+01  +1.06400000000000006e+01  +2.88399999999999999e+01  
 729 +1.07800000000000011e+01  +1.05000000000000000e+01  +2.89800000000000040e+01  
 730 +1.09200000000000017e+01  +1.01500000000000004e+01  +2.89100000000000037e+01  
 731 +1.09900000000000020e+01  +1.02200000000000006e+01  +2.89800000000000040e+01  
 732 +1.11300000000000008e+01  +9.87000000000000099e+00  +2.89100000000000037e+01  
 733 +1.12000000000000011e+01  +9.94000000000000128e+00  +2.89800000000000040e+01  
 734 +1.14800000000000004e+01  +9.59000000000000163e+00  +2.89100000000000037e+01  
 735 +1.15500000000000007e+01  +9.66000000000000014e+00  +2.89800000000000040e+01  
 736 +1.51199999999999992e+01  +7.35000000000000053e+00  +2.89100000000000037e+01  
 737 +1.38599999999999994e+01  +7.49000000000000110e+00  +2.84899999999999984e+01  
 738 +1.53300000000000018e+01  +7.42000000000000082e+00  +2.87000000000000028e+01  
 739 +1.71500000000000021e+01  +5.67000000000000082e+00  +2.89100000000000037e+01  
 740 +1.67300000000000004e+01  +5.53000000000000025e+00  +2.89800000000000040e+01  
 741 +1.72900000000000027e+01  +4.90000000000000036e+00  +2.94699999999999989e+01  
 742 +1.73599999999999994e+01  +5.95000000000000018e+00  +2.88399999999999999e+01  
 743 +2.55500000000000007e+01  +1.37199999999999989e+01  +2.89100000000000037e+01  
 744 +2.56899999999999977e+01  +1.37900000000000009e+01  +2.86300000000000026e+01  
 745 +1.53300000000000018e+01  +6.30000000000000071e+00  +2.85600000000000023e+01  
 746 +1.73599999999999994e+01  +5.95000000000000018e+00  +2.88399999999999999e+01  
 747 +1.75700000000000003e+01  +5.53000000000000025e+00  +2.86300000000000026e+01  
 748 +1.75000000000000000e+01  +6.16000000000000014e+00  +2.90500000000000007e+01  
 749 +1.75000000000000000e+01  +6.37000000000000099e+00  +2.86300000000000026e+01  
 750 +1.58900000000000006e+01  +7.00000000000000000e+00  +2.86300000000000026e+01  
 751 +2.49900000000000020e+01  +1.30900000000000016e+01  +2.84899999999999984e+01  
 752 +2.30300000000000011e+01  +1.24600000000000009e+01  +2.87000000000000028e+01  
 753 +2.28900000000000006e+01  +1.25300000000000011e+01  +2.87000000000000028e+01  
 754 +2.32400000000000020e+01  +1.26000000000000014e+01  +2.89100000000000037e+01  
 755 +2.31000000000000014e+01  +1.23900000000000006e+01  +2.86300000000000026e+01  
 756 +1.53300000000000018e+01  +7.70000000000000018e+00  +2.84899999999999984e+01  
 757 +2.36600000000000001e+01  +1.23900000000000006e+01  +2.86300000000000026e+01  
 758 +2.24699999999999989e+01  +1.24600000000000009e+01  +2.82800000000000011e+01  
 759 +1.61699999999999982e+01  +8.19000000000000128e+00  +2.86300000000000026e+01  
 760 +1.63099999999999987e+01  +7.98000000000000043e+00  +2.84899999999999984e+01  
 761 +1.65199999999999996e+01  +8.33000000000000007e+00  +2.86300000000000026e+01  
 762 +1.57500000000000000e+01  +7.91000000000000014e+00  +2.85600000000000023e+01  
 763 +1.64499999999999993e+01  +6.92999999999999972e+00  +2.84899999999999984e+01  
 764 +1.72900000000000027e+01  +6.50999999999999979e+00  +2.92600000000000051e+01  
 765 +1.75700000000000003e+01  +6.79000000000000092e+00  +2.82100000000000044e+01  
 766 +1.19000000000000004e+01  +8.89000000000000057e+00  +2.85600000000000023e+01  
 767 +1.12000000000000011e+01  +9.52000000000000135e+00  +2.83500000000000014e+01  
 768 +1.21099999999999994e+01  +8.82000000000000028e+00  +2.87000000000000028e+01  
 769 +1.21099999999999994e+01  +8.54000000000000092e+00  +2.82800000000000011e+01  
 770 +1.55400000000000009e+01  +5.32000000000000028e+00  +2.84899999999999984e+01  
 771 +1.45600000000000005e+01  +5.60000000000000053e+00  +2.84899999999999984e+01  
 772 +1.47699999999999996e+01  +8.12000000000000099e+00  +2.84899999999999984e+01  
 773 +1.47000000000000011e+01  +8.67999999999999972e+00  +2.84899999999999984e+01  
 774 +1.47000000000000011e+01  +8.19000000000000128e+00  +2.85600000000000023e+01  
 775 +1.48400000000000016e+01  +8.05000000000000071e+00  +2.84200000000000017e+01  
 776 +1.66600000000000001e+01  +6.85999999999999943e+00  +2.82800000000000011e+01  
 777 +1.63800000000000026e+01  +7.98000000000000043e+00  +2.92600000000000051e+01  
 778 +2.23300000000000018e+01  +1.00099999999999998e+01  +2.75800000000000018e+01  
 779 +2.40100000000000016e+01  +1.07100000000000009e+01  +2.67399999999999984e+01  
 780 +1.48400000000000016e+01  +8.19000000000000128e+00  +2.82800000000000011e+01  
 781 +2.68800000000000026e+01  +1.37900000000000009e+01  +2.83500000000000014e+01  
 782 +2.73000000000000007e+01  +1.37199999999999989e+01  +2.83500000000000014e+01  
 783 +2.70199999999999996e+01  +1.38599999999999994e+01  +2.84200000000000017e+01  
 784 +2.68100000000000023e+01  +1.38599999999999994e+01  +2.82800000000000011e+01  
 785 +2.36600000000000001e+01  +1.27400000000000020e+01  +2.83500000000000014e+01  
 786 +2.28900000000000006e+01  +1.39300000000000015e+01  +2.73000000000000007e+01  
 787 +2.40100000000000016e+01  +1.26000000000000014e+01  +2.76500000000000021e+01  
 788 +1.09900000000000020e+01  +9.80000000000000071e+00  +2.83500000000000014e+01  
 789 +1.09200000000000017e+01  +1.01500000000000004e+01  +2.82800000000000011e+01  
 790 +1.11300000000000008e+01  +1.00099999999999998e+01  +2.84899999999999984e+01  
 791 +1.36500000000000004e+01  +7.55999999999999961e+00  +2.83500000000000014e+01  
 792 +1.35800000000000018e+01  +7.62999999999999989e+00  +2.83500000000000014e+01  
 793 +1.35800000000000018e+01  +7.49000000000000110e+00  +2.82800000000000011e+01  
 794 +2.59000000000000021e+01  +1.41400000000000006e+01  +2.82800000000000011e+01  
 795 +2.59699999999999989e+01  +1.44199999999999999e+01  +2.84200000000000017e+01  
 796 +2.61100000000000030e+01  +1.44900000000000020e+01  +2.77899999999999991e+01  
 797 +2.23300000000000018e+01  +1.25300000000000011e+01  +2.78600000000000030e+01  
 798 +2.23300000000000018e+01  +1.26000000000000014e+01  +2.84200000000000017e+01  
 799 +1.17599999999999998e+01  +8.67999999999999972e+00  +2.78600000000000030e+01  
 800 +1.28800000000000026e+01  +8.12000000000000099e+00  +2.84899999999999984e+01  
 801 +1.35800000000000018e+01  +6.50999999999999979e+00  +2.82800000000000011e+01  
 802 +1.31600000000000001e+01  +7.20999999999999996e+00  +2.78600000000000030e+01  
 803 +1.89000000000000021e+01  +5.67000000000000082e+00  +2.82800000000000011e+01  
 804 +1.92500000000000000e+01  +5.60000000000000053e+00  +2.83500000000000014e+01  
 805 +1.87600000000000016e+01  +6.02000000000000046e+00  +2.80000000000000000e+01  
 806 +1.91099999999999994e+01  +5.25000000000000000e+00  +2.80700000000000003e+01  
 807 +1.35099999999999998e+01  +7.70000000000000018e+00  +2.82100000000000044e+01  
 808 +1.33699999999999992e+01  +7.84000000000000075e+00  +2.79300000000000033e+01  
 809 +1.78500000000000014e+01  +7.28000000000000025e+00  +2.82100000000000044e+01  
 810 +1.77800000000000011e+01  +7.70000000000000018e+00  +2.85600000000000023e+01  
 811 +1.75700000000000003e+01  +7.70000000000000018e+00  +2.77899999999999991e+01  
 812 +1.79900000000000020e+01  +6.85999999999999943e+00  +2.80700000000000003e+01  
 813 +2.49900000000000020e+01  +1.35800000000000018e+01  +2.81400000000000006e+01  
 814 +2.49200000000000017e+01  +1.34400000000000013e+01  +2.80000000000000000e+01  
 815 +2.49900000000000020e+01  +1.36500000000000004e+01  +2.80000000000000000e+01  
 816 +1.91800000000000033e+01  +5.32000000000000028e+00  +2.81400000000000006e+01  
 817 +1.92500000000000000e+01  +5.17999999999999972e+00  +2.80700000000000003e+01  
 818 +1.93200000000000003e+01  +5.25000000000000000e+00  +2.81400000000000006e+01  
 819 +1.93900000000000006e+01  +5.11000000000000032e+00  +2.80700000000000003e+01  
 820 +1.97400000000000020e+01  +4.97000000000000064e+00  +2.80700000000000003e+01  
 821 +1.94600000000000009e+01  +5.17999999999999972e+00  +2.81400000000000006e+01  
 822 +1.66600000000000001e+01  +6.85999999999999943e+00  +2.82800000000000011e+01  
 823 +1.63099999999999987e+01  +6.65000000000000036e+00  +2.80000000000000000e+01  
 824 +1.50500000000000007e+01  +6.23000000000000043e+00  +2.68100000000000023e+01  
 825 +1.63800000000000026e+01  +6.58000000000000007e+00  +2.79300000000000033e+01  
 826 +1.90400000000000027e+01  +6.65000000000000036e+00  +2.79300000000000033e+01  
 827 +1.89000000000000021e+01  +5.04000000000000004e+00  +2.74399999999999977e+01  
 828 +1.58200000000000003e+01  +5.95000000000000018e+00  +2.80000000000000000e+01  
 829 +1.54699999999999989e+01  +6.02000000000000046e+00  +2.78600000000000030e+01  
 830 +1.58200000000000003e+01  +5.53000000000000025e+00  +2.80700000000000003e+01  
 831 +1.35099999999999998e+01  +8.12000000000000099e+00  +2.77199999999999989e+01  
 832 +1.27400000000000020e+01  +7.91000000000000014e+00  +2.73700000000000010e+01  
 833 +1.57500000000000000e+01  +5.74000000000000021e+00  +2.77199999999999989e+01  
 834 +2.45700000000000003e+01  +1.40700000000000003e+01  +2.78600000000000030e+01  
 835 +2.46400000000000006e+01  +1.41400000000000006e+01  +2.80000000000000000e+01  
 836 +2.46400000000000006e+01  +1.38599999999999994e+01  +2.78600000000000030e+01  
 837 +2.45000000000000000e+01  +1.42100000000000009e+01  +2.77199999999999989e+01  
 838 +2.51300000000000026e+01  +1.39300000000000015e+01  +2.78600000000000030e+01  
 839 +2.51300000000000026e+01  +1.40000000000000000e+01  +2.79300000000000033e+01  
 840 +2.52699999999999996e+01  +1.45600000000000005e+01  +2.68800000000000026e+01  
 841 +2.50600000000000023e+01  +1.37199999999999989e+01  +2.79300000000000033e+01  
 842 +1.29500000000000011e+01  +7.20999999999999996e+00  +2.77199999999999989e+01  
 843 +1.26000000000000014e+01  +7.00000000000000000e+00  +2.78600000000000030e+01  
 844 +1.91099999999999994e+01  +6.72000000000000064e+00  +2.78600000000000030e+01  
 845 +1.86900000000000013e+01  +6.85999999999999943e+00  +2.72300000000000040e+01  
 846 +2.00900000000000034e+01  +6.72000000000000064e+00  +2.76500000000000021e+01  
 847 +2.93300000000000018e+01  +8.89000000000000057e+00  +2.77899999999999991e+01  
 848 +2.94000000000000021e+01  +8.89000000000000057e+00  +2.77199999999999989e+01  
 849 +2.99600000000000044e+01  +9.45000000000000107e+00  +2.87000000000000028e+01  
 850 +2.80700000000000003e+01  +8.33000000000000007e+00  +2.75800000000000018e+01  
 851 +1.69400000000000013e+01  +7.91000000000000014e+00  +2.79300000000000033e+01  
 852 +1.73599999999999994e+01  +7.77000000000000046e+00  +2.75100000000000051e+01  
 853 +2.03700000000000010e+01  +6.72000000000000064e+00  +2.77899999999999991e+01  
 854 +2.07199999999999989e+01  +7.20999999999999996e+00  +2.82800000000000011e+01  
 855 +2.13500000000000014e+01  +6.44000000000000128e+00  +2.75100000000000051e+01  
 856 +2.02300000000000040e+01  +6.72000000000000064e+00  +2.77899999999999991e+01  
 857 +2.03700000000000010e+01  +7.14000000000000057e+00  +2.82800000000000011e+01  
 858 +2.45000000000000000e+01  +1.43500000000000014e+01  +2.78600000000000030e+01  
 859 +2.42199999999999989e+01  +1.42100000000000009e+01  +2.73700000000000010e+01  
 860 +2.46400000000000006e+01  +1.38599999999999994e+01  +2.78600000000000030e+01  
 861 +2.45000000000000000e+01  +1.39300000000000015e+01  +2.77199999999999989e+01  
 862 +1.51900000000000013e+01  +5.74000000000000021e+00  +2.75100000000000051e+01  
 863 +1.58200000000000003e+01  +5.53000000000000025e+00  +2.75800000000000018e+01  
 864 +2.59699999999999989e+01  +1.45600000000000005e+01  +2.76500000000000021e+01  
 865 +2.61800000000000033e+01  +1.50500000000000007e+01  +2.69500000000000028e+01  
 866 +2.59699999999999989e+01  +1.47699999999999996e+01  +2.77199999999999989e+01  
 867 +2.44300000000000033e+01  +1.37199999999999989e+01  +2.75100000000000051e+01  
 868 +1.94600000000000009e+01  +5.95000000000000018e+00  +2.59000000000000021e+01  
 869 +1.58900000000000006e+01  +5.53000000000000025e+00  +2.76500000000000021e+01  
 870 +1.60300000000000011e+01  +5.32000000000000028e+00  +2.75100000000000051e+01  
 871 +1.59600000000000009e+01  +4.83000000000000007e+00  +2.77199999999999989e+01  
 872 +2.82100000000000044e+01  +8.89000000000000057e+00  +2.98200000000000003e+01  
 873 +2.74399999999999977e+01  +7.91000000000000014e+00  +2.71600000000000037e+01  
 874 +1.73599999999999994e+01  +7.62999999999999989e+00  +2.73000000000000007e+01  
 875 +1.74300000000000033e+01  +7.91000000000000014e+00  +2.75800000000000018e+01  
 876 +1.89699999999999989e+01  +4.97000000000000064e+00  +2.74399999999999977e+01  
 877 +1.89699999999999989e+01  +5.11000000000000032e+00  +2.75100000000000051e+01  
 878 +2.43599999999999994e+01  +1.46300000000000026e+01  +2.66700000000000017e+01  
 879 +2.38700000000000010e+01  +1.40000000000000000e+01  +2.69500000000000028e+01  
 880 +1.17599999999999998e+01  +7.84000000000000075e+00  +2.75800000000000018e+01  
 881 +1.23200000000000003e+01  +8.05000000000000071e+00  +2.70899999999999999e+01  
 882 +2.89100000000000037e+01  +8.33000000000000007e+00  +2.63900000000000006e+01  
 883 +2.68100000000000023e+01  +7.77000000000000046e+00  +2.70199999999999996e+01  
 884 +2.70899999999999999e+01  +7.62999999999999989e+00  +2.84200000000000017e+01  
 885 +2.65300000000000011e+01  +7.77000000000000046e+00  +2.70199999999999996e+01  
 886 +2.63900000000000006e+01  +7.70000000000000018e+00  +2.68800000000000026e+01  
 887 +2.51300000000000026e+01  +7.55999999999999961e+00  +2.60399999999999991e+01  
 888 +2.67399999999999984e+01  +7.35000000000000053e+00  +2.65300000000000011e+01  
 889 +1.44900000000000020e+01  +6.58000000000000007e+00  +2.68100000000000023e+01  
 890 +1.42800000000000011e+01  +6.72000000000000064e+00  +2.67399999999999984e+01  
 891 +1.35099999999999998e+01  +6.44000000000000128e+00  +2.69500000000000028e+01  
 892 +1.45600000000000005e+01  +6.65000000000000036e+00  +2.67399999999999984e+01  
 893 +1.78500000000000014e+01  +5.17999999999999972e+00  +2.68100000000000023e+01  
 894 +1.82699999999999996e+01  +4.97000000000000064e+00  +2.68800000000000026e+01  
 895 +1.78500000000000014e+01  +5.17999999999999972e+00  +2.68100000000000023e+01  
 896 +1.79199999999999982e+01  +5.25000000000000000e+00  +2.68800000000000026e+01  
 897 +1.77100000000000009e+01  +5.11000000000000032e+00  +2.66700000000000017e+01  
 898 +1.75700000000000003e+01  +5.25000000000000000e+00  +2.67399999999999984e+01  
 899 +2.45700000000000003e+01  +7.77000000000000046e+00  +2.67399999999999984e+01  
 900 +2.47100000000000009e+01  +7.28000000000000025e+00  +2.73700000000000010e+01  
 901 +2.55500000000000007e+01  +8.75000000000000000e+00  +2.97500000000000000e+01  
 902 +2.44300000000000033e+01  +7.77000000000000046e+00  +2.64600000000000044e+01  
 903 +1.51199999999999992e+01  +6.23000000000000043e+00  +2.67399999999999984e+01  
 904 +1.52599999999999998e+01  +5.87999999999999989e+00  +2.61100000000000030e+01  
 905 +1.50500000000000007e+01  +6.30000000000000071e+00  +2.66700000000000017e+01  
 906 +1.48400000000000016e+01  +6.23000000000000043e+00  +2.65300000000000011e+01  
 907 +1.43500000000000014e+01  +5.87999999999999989e+00  +2.66700000000000017e+01  
 908 +1.75000000000000000e+01  +5.95000000000000018e+00  +2.68800000000000026e+01  
 909 +1.74300000000000033e+01  +5.04000000000000004e+00  +2.66000000000000014e+01  
 910 +2.42199999999999989e+01  +1.06400000000000006e+01  +2.65300000000000011e+01  
 911 +2.49900000000000020e+01  +1.09200000000000017e+01  +2.45000000000000000e+01  
 912 +2.43599999999999994e+01  +1.05000000000000000e+01  +2.65300000000000011e+01  
 913 +2.43599999999999994e+01  +1.01500000000000004e+01  +2.66700000000000017e+01  
 914 +2.50600000000000023e+01  +1.05000000000000000e+01  +2.61100000000000030e+01  
 915 +2.64600000000000044e+01  +6.72000000000000064e+00  +2.66000000000000014e+01  
 916 +2.72300000000000040e+01  +7.20999999999999996e+00  +2.65300000000000011e+01  
 917 +2.73700000000000010e+01  +7.14000000000000057e+00  +2.63900000000000006e+01  
 918 +2.75100000000000051e+01  +7.49000000000000110e+00  +2.66700000000000017e+01  
 919 +2.16300000000000026e+01  +6.72000000000000064e+00  +2.65300000000000011e+01  
 920 +2.12800000000000011e+01  +6.50999999999999979e+00  +2.61100000000000030e+01  
 921 +2.15600000000000023e+01  +6.58000000000000007e+00  +2.66700000000000017e+01  
 922 +2.21200000000000010e+01  +7.14000000000000057e+00  +2.61800000000000033e+01  
 923 +1.72199999999999989e+01  +4.83000000000000007e+00  +2.61800000000000033e+01  
 924 +2.32400000000000020e+01  +7.91000000000000014e+00  +2.64600000000000044e+01  
 925 +2.37300000000000040e+01  +8.47000000000000064e+00  +2.63200000000000003e+01  
 926 +2.33800000000000026e+01  +7.84000000000000075e+00  +2.72300000000000040e+01  
 927 +2.27500000000000000e+01  +7.49000000000000110e+00  +2.57600000000000051e+01  
 928 +2.48500000000000014e+01  +8.75000000000000000e+00  +2.63900000000000006e+01  
 929 +2.42900000000000027e+01  +7.62999999999999989e+00  +2.61800000000000033e+01  
 930 +1.20400000000000009e+01  +7.77000000000000046e+00  +2.64600000000000044e+01  
 931 +1.18300000000000001e+01  +7.91000000000000014e+00  +2.63900000000000006e+01  
 932 +1.19700000000000006e+01  +7.84000000000000075e+00  +2.64600000000000044e+01  
 933 +1.24600000000000009e+01  +7.77000000000000046e+00  +2.66700000000000017e+01  
 934 +3.07300000000000040e+01  +9.87000000000000099e+00  +2.57600000000000051e+01  
 935 +2.87699999999999996e+01  +8.25999999999999979e+00  +2.63900000000000006e+01  
 936 +1.79900000000000020e+01  +5.60000000000000053e+00  +2.63900000000000006e+01  
 937 +1.86900000000000013e+01  +5.11000000000000032e+00  +2.63200000000000003e+01  
 938 +1.79199999999999982e+01  +5.39000000000000057e+00  +2.61800000000000033e+01  
 939 +2.75100000000000051e+01  +1.00099999999999998e+01  +2.62500000000000000e+01  
 940 +2.77899999999999991e+01  +9.94000000000000128e+00  +2.61800000000000033e+01  
 941 +2.77199999999999989e+01  +1.00099999999999998e+01  +2.63200000000000003e+01  
 942 +2.59699999999999989e+01  +1.05000000000000000e+01  +2.61800000000000033e+01  
 943 +2.72300000000000040e+01  +1.00800000000000001e+01  +2.75800000000000018e+01  
 944 +2.59000000000000021e+01  +1.05700000000000003e+01  +2.61100000000000030e+01  
 945 +2.06500000000000021e+01  +8.19000000000000128e+00  +2.54100000000000001e+01  
 946 +2.26099999999999994e+01  +7.55999999999999961e+00  +2.56899999999999977e+01  
 947 +2.81400000000000006e+01  +9.87000000000000099e+00  +2.59699999999999989e+01  
 948 +2.55500000000000007e+01  +1.05700000000000003e+01  +2.59000000000000021e+01  
 949 +2.51300000000000026e+01  +1.05700000000000003e+01  +2.61800000000000033e+01  
 950 +2.55500000000000007e+01  +7.84000000000000075e+00  +2.55500000000000007e+01  
 951 +2.47800000000000011e+01  +7.42000000000000082e+00  +2.59000000000000021e+01  
 952 +2.40800000000000018e+01  +7.49000000000000110e+00  +2.59699999999999989e+01  
 953 +2.39400000000000013e+01  +7.14000000000000057e+00  +2.68800000000000026e+01  
 954 +2.40800000000000018e+01  +7.49000000000000110e+00  +2.59699999999999989e+01  
 955 +2.35900000000000034e+01  +7.42000000000000082e+00  +2.56200000000000010e+01  
 956 +2.55500000000000007e+01  +1.05700000000000003e+01  +2.55500000000000007e+01  
 957 +2.51300000000000026e+01  +7.07000000000000028e+00  +2.57600000000000051e+01  
 958 +2.24699999999999989e+01  +7.98000000000000043e+00  +2.41500000000000021e+01  
 959 +2.42900000000000027e+01  +7.49000000000000110e+00  +2.48500000000000014e+01  
 960 +2.56200000000000010e+01  +1.06400000000000006e+01  +2.55500000000000007e+01  
 961 +2.59000000000000021e+01  +1.05700000000000003e+01  +2.54800000000000040e+01  
 962 +2.63200000000000003e+01  +7.62999999999999989e+00  +2.54100000000000001e+01  
 963 +2.56899999999999977e+01  +8.19000000000000128e+00  +2.54100000000000001e+01  
 964 +2.60399999999999991e+01  +1.06400000000000006e+01  +2.55500000000000007e+01  
 965 +2.65300000000000011e+01  +1.03599999999999994e+01  +2.49200000000000017e+01  
 966 +2.56200000000000010e+01  +8.12000000000000099e+00  +2.53400000000000034e+01  
 967 +2.59000000000000021e+01  +8.33000000000000007e+00  +2.52699999999999996e+01  
 968 +2.07199999999999989e+01  +8.25999999999999979e+00  +2.54800000000000040e+01  
 969 +1.93900000000000006e+01  +8.60999999999999943e+00  +2.50600000000000023e+01  
 970 +2.66700000000000017e+01  +7.20999999999999996e+00  +2.47800000000000011e+01  
 971 +2.76500000000000021e+01  +7.70000000000000018e+00  +2.55500000000000007e+01  
 972 +1.93900000000000006e+01  +8.54000000000000092e+00  +2.49900000000000020e+01  
 973 +1.90400000000000027e+01  +8.82000000000000028e+00  +2.51300000000000026e+01  
 974 +2.07900000000000027e+01  +6.30000000000000071e+00  +2.50600000000000023e+01  
 975 +2.06500000000000021e+01  +6.23000000000000043e+00  +2.49200000000000017e+01  
 976 +2.26800000000000033e+01  +5.87999999999999989e+00  +2.48500000000000014e+01  
 977 +2.70199999999999996e+01  +1.03599999999999994e+01  +2.45700000000000003e+01  
 978 +2.67399999999999984e+01  +1.04299999999999997e+01  +2.50600000000000023e+01  
 979 +2.42199999999999989e+01  +7.42000000000000082e+00  +2.47800000000000011e+01  
 980 +2.47800000000000011e+01  +7.49000000000000110e+00  +2.43599999999999994e+01  
 981 +2.36600000000000001e+01  +6.50999999999999979e+00  +2.48500000000000014e+01  
 982 +2.28200000000000003e+01  +5.74000000000000021e+00  +2.48500000000000014e+01  
 983 +2.26800000000000033e+01  +5.67000000000000082e+00  +2.47800000000000011e+01  
 984 +2.31700000000000017e+01  +5.67000000000000082e+00  +2.48500000000000014e+01  
 985 +2.01600000000000001e+01  +6.16000000000000014e+00  +2.47800000000000011e+01  
 986 +1.95300000000000011e+01  +6.23000000000000043e+00  +2.42199999999999989e+01  
 987 +1.96700000000000017e+01  +5.46000000000000085e+00  +2.49900000000000020e+01  
 988 +1.79900000000000020e+01  +5.60000000000000053e+00  +2.47800000000000011e+01  
 989 +1.79900000000000020e+01  +4.97000000000000064e+00  +2.47800000000000011e+01  
 990 +1.80599999999999987e+01  +5.67000000000000082e+00  +2.52000000000000028e+01  
 991 +1.79900000000000020e+01  +5.67000000000000082e+00  +2.46400000000000006e+01  
 992 +2.25400000000000027e+01  +8.89000000000000057e+00  +2.47100000000000009e+01  
 993 +2.24000000000000021e+01  +8.95999999999999908e+00  +2.45700000000000003e+01  
 994 +2.24699999999999989e+01  +9.02999999999999936e+00  +2.51300000000000026e+01  
 995 +2.26099999999999994e+01  +8.82000000000000028e+00  +2.46400000000000006e+01  
 996 +2.29600000000000009e+01  +9.02999999999999936e+00  +2.45700000000000003e+01  
 997 +2.58300000000000018e+01  +8.60999999999999943e+00  +2.46400000000000006e+01  
 998 +2.57600000000000051e+01  +9.02999999999999936e+00  +2.45000000000000000e+01  
 999 +2.59000000000000021e+01  +8.82000000000000028e+00  +2.47100000000000009e+01  
1000 +2.59699999999999989e+01  +8.47000000000000064e+00  +2.48500000000000014e+01  
1001 +1.77100000000000009e+01  +5.53000000000000025e+00  +2.46400000000000006e+01  
1002 +1.75000000000000000e+01  +5.04000000000000004e+00  +2.47800000000000011e+01  
1003 +1.75700000000000003e+01  +5.39000000000000057e+00  +2.44300000000000033e+01  
1004 +1.82699999999999996e+01  +5.74000000000000021e+00  +2.45700000000000003e+01  
1005 +1.91099999999999994e+01  +5.04000000000000004e+00  +2.47800000000000011e+01  
1006 +1.89000000000000021e+01  +6.23000000000000043e+00  +2.38700000000000010e+01  
1007 +2.65300000000000011e+01  +8.75000000000000000e+00  +2.45000000000000000e+01  
1008 +2.64600000000000044e+01  +8.75000000000000000e+00  +2.44300000000000033e+01  
1009 +2.67399999999999984e+01  +8.95999999999999908e+00  +2.45000000000000000e+01  
1010 +2.76500000000000021e+01  +8.40000000000000036e+00  +2.43599999999999994e+01  
1011 +2.92600000000000051e+01  +8.95999999999999908e+00  +2.45000000000000000e+01  
1012 +2.63200000000000003e+01  +7.98000000000000043e+00  +2.39400000000000013e+01  
1013 +2.79300000000000033e+01  +8.05000000000000071e+00  +2.40800000000000018e+01  
1014 +2.49900000000000020e+01  +7.70000000000000018e+00  +2.43599999999999994e+01  
1015 +2.47100000000000009e+01  +9.38000000000000078e+00  +2.46400000000000006e+01  
1016 +2.25400000000000027e+01  +7.84000000000000075e+00  +2.40100000000000016e+01  
1017 +2.78600000000000030e+01  +7.98000000000000043e+00  +2.40100000000000016e+01  
1018 +2.80000000000000000e+01  +7.98000000000000043e+00  +2.40100000000000016e+01  
1019 +2.21200000000000010e+01  +8.05000000000000071e+00  +2.31000000000000014e+01  
1020 +2.30300000000000011e+01  +7.91000000000000014e+00  +2.37300000000000040e+01  
1021 +2.86300000000000026e+01  +9.02999999999999936e+00  +2.28900000000000006e+01  
1022 +1.77800000000000011e+01  +6.44000000000000128e+00  +2.38700000000000010e+01  
1023 +1.68000000000000007e+01  +7.28000000000000025e+00  +2.33100000000000023e+01  
1024 +1.78500000000000014e+01  +6.79000000000000092e+00  +2.46400000000000006e+01  
1025 +1.84800000000000004e+01  +6.30000000000000071e+00  +2.33800000000000026e+01  
1026 +2.04400000000000013e+01  +8.47000000000000064e+00  +2.37300000000000040e+01  
1027 +2.02300000000000040e+01  +9.02999999999999936e+00  +2.43599999999999994e+01  
1028 +1.95300000000000011e+01  +8.47000000000000064e+00  +2.47800000000000011e+01  
1029 +2.12100000000000009e+01  +8.25999999999999979e+00  +2.24000000000000021e+01  
1030 +2.38700000000000010e+01  +8.60999999999999943e+00  +2.47100000000000009e+01  
1031 +2.38700000000000010e+01  +7.91000000000000014e+00  +2.29600000000000009e+01  
1032 +2.09300000000000033e+01  +6.02000000000000046e+00  +2.37300000000000040e+01  
1033 +2.20500000000000007e+01  +6.02000000000000046e+00  +2.29600000000000009e+01  
1034 +2.05100000000000016e+01  +6.02000000000000046e+00  +2.29600000000000009e+01  
1035 +1.82699999999999996e+01  +6.30000000000000071e+00  +2.29600000000000009e+01  
1036 +2.26099999999999994e+01  +5.95000000000000018e+00  +2.33100000000000023e+01  
1037 +2.27500000000000000e+01  +5.87999999999999989e+00  +2.31700000000000017e+01  
1038 +2.24699999999999989e+01  +5.74000000000000021e+00  +2.34500000000000028e+01  
1039 +2.30300000000000011e+01  +8.89000000000000057e+00  +2.32400000000000020e+01  
1040 +2.30300000000000011e+01  +8.95999999999999908e+00  +2.31700000000000017e+01  
1041 +2.34500000000000028e+01  +9.16999999999999993e+00  +2.34500000000000028e+01  
1042 +2.26800000000000033e+01  +8.54000000000000092e+00  +2.32400000000000020e+01  
1043 +2.20500000000000007e+01  +9.38000000000000078e+00  +2.31700000000000017e+01  
1044 +1.62400000000000020e+01  +6.44000000000000128e+00  +2.31700000000000017e+01  
1045 +1.58200000000000003e+01  +7.42000000000000082e+00  +2.33100000000000023e+01  
1046 +1.56099999999999994e+01  +6.50999999999999979e+00  +2.31700000000000017e+01  
1047 +1.65899999999999999e+01  +6.30000000000000071e+00  +2.28200000000000003e+01  
1048 +2.20500000000000007e+01  +8.05000000000000071e+00  +2.30300000000000011e+01  
1049 +2.25400000000000027e+01  +8.40000000000000036e+00  +2.14900000000000020e+01  
1050 +2.40800000000000018e+01  +7.14000000000000057e+00  +2.14900000000000020e+01  
1051 +2.46400000000000006e+01  +8.19000000000000128e+00  +2.25400000000000027e+01  
1052 +2.02300000000000040e+01  +5.87999999999999989e+00  +2.30300000000000011e+01  
1053 +2.06500000000000021e+01  +6.02000000000000046e+00  +2.26800000000000033e+01  
1054 +2.92600000000000051e+01  +9.59000000000000163e+00  +2.25400000000000027e+01  
1055 +2.96100000000000030e+01  +9.59000000000000163e+00  +2.33800000000000026e+01  
1056 +1.52599999999999998e+01  +6.30000000000000071e+00  +2.25400000000000027e+01  
1057 +1.71500000000000021e+01  +6.30000000000000071e+00  +2.27500000000000000e+01  
1058 +2.45700000000000003e+01  +8.60999999999999943e+00  +2.27500000000000000e+01  
1059 +2.41500000000000021e+01  +9.38000000000000078e+00  +2.19800000000000040e+01  
1060 +2.51300000000000026e+01  +9.16999999999999993e+00  +2.35900000000000034e+01  
1061 +2.07199999999999989e+01  +5.67000000000000082e+00  +2.23300000000000018e+01  
1062 +2.05800000000000018e+01  +6.23000000000000043e+00  +2.19800000000000040e+01  
1063 +1.91800000000000033e+01  +8.60999999999999943e+00  +2.26099999999999994e+01  
1064 +1.84800000000000004e+01  +9.16999999999999993e+00  +2.24000000000000021e+01  
1065 +1.86200000000000010e+01  +8.89000000000000057e+00  +2.42199999999999989e+01  
1066 +1.94600000000000009e+01  +8.60999999999999943e+00  +2.26099999999999994e+01  
1067 +1.76400000000000006e+01  +6.50999999999999979e+00  +2.26099999999999994e+01  
1068 +1.67300000000000004e+01  +7.14000000000000057e+00  +2.12800000000000011e+01  
1069 +2.47800000000000011e+01  +8.19000000000000128e+00  +2.23300000000000018e+01  
1070 +2.12100000000000009e+01  +8.25999999999999979e+00  +2.24000000000000021e+01  
1071 +2.17000000000000028e+01  +9.16999999999999993e+00  +2.12100000000000009e+01  
1072 +2.05100000000000016e+01  +8.47000000000000064e+00  +2.16300000000000026e+01  
1073 +2.51300000000000026e+01  +8.82000000000000028e+00  +2.22600000000000016e+01  
1074 +2.53400000000000034e+01  +9.52000000000000135e+00  +2.21900000000000013e+01  
1075 +2.52000000000000028e+01  +8.25999999999999979e+00  +2.21200000000000010e+01  
1076 +2.54100000000000001e+01  +9.38000000000000078e+00  +2.24000000000000021e+01  
1077 +2.52699999999999996e+01  +7.28000000000000025e+00  +2.19800000000000040e+01  
1078 +2.53400000000000034e+01  +7.20999999999999996e+00  +2.20500000000000007e+01  
1079 +2.53400000000000034e+01  +7.35000000000000053e+00  +2.19100000000000001e+01  
1080 +2.52000000000000028e+01  +7.07000000000000028e+00  +2.19800000000000040e+01  
1081 +2.49900000000000020e+01  +6.58000000000000007e+00  +2.19100000000000001e+01  
1082 +2.52699999999999996e+01  +7.00000000000000000e+00  +2.20500000000000007e+01  
1083 +1.41400000000000006e+01  +8.19000000000000128e+00  +2.17699999999999996e+01  
1084 +1.30199999999999996e+01  +9.38000000000000078e+00  +2.20500000000000007e+01  
1085 +2.68100000000000023e+01  +6.92999999999999972e+00  +2.19100000000000001e+01  
1086 +2.54100000000000001e+01  +7.91000000000000014e+00  +2.21200000000000010e+01  
1087 +2.61100000000000030e+01  +8.75000000000000000e+00  +2.18400000000000034e+01  
1088 +2.61100000000000030e+01  +9.24000000000000021e+00  +2.24699999999999989e+01  
1089 +2.54800000000000040e+01  +8.40000000000000036e+00  +2.17699999999999996e+01  
1090 +2.66000000000000014e+01  +8.82000000000000028e+00  +2.17000000000000028e+01  
1091 +1.40000000000000000e+01  +8.47000000000000064e+00  +2.17699999999999996e+01  
1092 +2.03000000000000007e+01  +9.02999999999999936e+00  +2.17000000000000028e+01  
1093 +2.12800000000000011e+01  +9.94000000000000128e+00  +2.17699999999999996e+01  
1094 +2.01600000000000001e+01  +9.16999999999999993e+00  +2.17000000000000028e+01  
1095 +2.03000000000000007e+01  +8.95999999999999908e+00  +2.16300000000000026e+01  
1096 +2.03700000000000010e+01  +8.75000000000000000e+00  +2.17000000000000028e+01  
1097 +2.06500000000000021e+01  +9.52000000000000135e+00  +2.28200000000000003e+01  
1098 +2.05100000000000016e+01  +8.54000000000000092e+00  +2.15600000000000023e+01  
1099 +2.03700000000000010e+01  +9.80000000000000071e+00  +2.07199999999999989e+01  
1100 +2.57600000000000051e+01  +7.49000000000000110e+00  +2.16300000000000026e+01  
1101 +2.57600000000000051e+01  +7.62999999999999989e+00  +2.17699999999999996e+01  
1102 +2.54800000000000040e+01  +8.40000000000000036e+00  +2.17699999999999996e+01  
1103 +2.59000000000000021e+01  +7.35000000000000053e+00  +2.14900000000000020e+01  
1104 +2.03000000000000007e+01  +8.47000000000000064e+00  +2.12100000000000009e+01  
1105 +2.72300000000000040e+01  +9.24000000000000021e+00  +2.14900000000000020e+01  
1106 +2.76500000000000021e+01  +9.59000000000000163e+00  +2.11400000000000006e+01  
1107 +2.82800000000000011e+01  +8.75000000000000000e+00  +2.14900000000000020e+01  
1108 +2.87000000000000028e+01  +8.82000000000000028e+00  +2.14200000000000017e+01  
1109 +2.85600000000000023e+01  +8.82000000000000028e+00  +2.15600000000000023e+01  
1110 +2.31000000000000014e+01  +9.16999999999999993e+00  +2.18400000000000034e+01  
1111 +2.26099999999999994e+01  +8.40000000000000036e+00  +2.11400000000000006e+01  
1112 +1.64499999999999993e+01  +7.28000000000000025e+00  +2.10000000000000000e+01  
1113 +1.68700000000000010e+01  +6.92999999999999972e+00  +2.10700000000000003e+01  
1114 +2.82800000000000011e+01  +9.73000000000000043e+00  +2.12100000000000009e+01  
1115 +2.84200000000000017e+01  +1.02200000000000006e+01  +2.12800000000000011e+01  
1116 +2.96100000000000030e+01  +1.00800000000000001e+01  +2.13500000000000014e+01  
1117 +2.82100000000000044e+01  +9.66000000000000014e+00  +2.11400000000000006e+01  
1118 +2.77199999999999989e+01  +9.80000000000000071e+00  +2.08599999999999994e+01  
1119 +2.24699999999999989e+01  +9.45000000000000107e+00  +2.12100000000000009e+01  
1120 +2.26800000000000033e+01  +8.47000000000000064e+00  +2.07199999999999989e+01  
1121 +1.95300000000000011e+01  +8.82000000000000028e+00  +2.10700000000000003e+01  
1122 +1.93900000000000006e+01  +9.52000000000000135e+00  +2.00900000000000034e+01  
1123 +1.83399999999999999e+01  +8.95999999999999908e+00  +2.05800000000000018e+01  
1124 +1.74300000000000033e+01  +6.79000000000000092e+00  +1.97400000000000020e+01  
1125 +1.51900000000000013e+01  +6.37000000000000099e+00  +2.09300000000000033e+01  
1126 +2.16300000000000026e+01  +6.30000000000000071e+00  +2.10700000000000003e+01  
1127 +2.28900000000000006e+01  +6.44000000000000128e+00  +2.00900000000000034e+01  
1128 +2.17000000000000028e+01  +6.37000000000000099e+00  +2.11400000000000006e+01  
1129 +2.14200000000000017e+01  +6.30000000000000071e+00  +2.10700000000000003e+01  
1130 +2.09300000000000033e+01  +6.79000000000000092e+00  +1.90400000000000027e+01  
1131 +2.84200000000000017e+01  +9.87000000000000099e+00  +2.10000000000000000e+01  
1132 +3.01000000000000014e+01  +1.08500000000000014e+01  +2.07199999999999989e+01  
1133 +2.83500000000000014e+01  +9.94000000000000128e+00  +2.10700000000000003e+01  
1134 +2.82100000000000044e+01  +9.66000000000000014e+00  +2.11400000000000006e+01  
1135 +1.46300000000000026e+01  +7.91000000000000014e+00  +2.10000000000000000e+01  
1136 +1.36500000000000004e+01  +8.40000000000000036e+00  +2.10000000000000000e+01  
1137 +1.49100000000000001e+01  +8.19000000000000128e+00  +2.07199999999999989e+01  
1138 +1.44900000000000020e+01  +7.70000000000000018e+00  +2.10000000000000000e+01  
1139 +1.45600000000000005e+01  +7.28000000000000025e+00  +2.10000000000000000e+01  
1140 +1.37199999999999989e+01  +7.55999999999999961e+00  +2.10000000000000000e+01  
1141 +2.77899999999999991e+01  +9.45000000000000107e+00  +2.03000000000000007e+01  
1142 +2.82100000000000044e+01  +1.02900000000000009e+01  +2.03000000000000007e+01  
1143 +1.33000000000000007e+01  +9.16999999999999993e+00  +2.08599999999999994e+01  
1144 +1.33699999999999992e+01  +9.16999999999999993e+00  +2.09300000000000033e+01  
1145 +1.31600000000000001e+01  +9.31000000000000050e+00  +2.09300000000000033e+01  
1146 +1.33000000000000007e+01  +9.24000000000000021e+00  +2.06500000000000021e+01  
1147 +1.50500000000000007e+01  +8.12000000000000099e+00  +2.08599999999999994e+01  
1148 +1.50500000000000007e+01  +8.25999999999999979e+00  +2.10000000000000000e+01  
1149 +1.53300000000000018e+01  +7.62999999999999989e+00  +2.10700000000000003e+01  
1150 +2.03700000000000010e+01  +8.54000000000000092e+00  +2.07900000000000027e+01  
1151 +2.17000000000000028e+01  +9.94000000000000128e+00  +2.05100000000000016e+01  
1152 +1.96700000000000017e+01  +8.82000000000000028e+00  +1.93200000000000003e+01  
1153 +2.31000000000000014e+01  +9.52000000000000135e+00  +2.06500000000000021e+01  
1154 +2.27500000000000000e+01  +8.33000000000000007e+00  +2.05100000000000016e+01  
1155 +1.26700000000000017e+01  +9.80000000000000071e+00  +2.05800000000000018e+01  
1156 +1.40000000000000000e+01  +8.82000000000000028e+00  +2.04400000000000013e+01  
1157 +1.48400000000000016e+01  +8.25999999999999979e+00  +2.06500000000000021e+01  
1158 +1.47699999999999996e+01  +8.60999999999999943e+00  +1.93200000000000003e+01  
1159 +1.49100000000000001e+01  +8.19000000000000128e+00  +2.07199999999999989e+01  
1160 +2.29600000000000009e+01  +8.25999999999999979e+00  +2.03700000000000010e+01  
1161 +2.26800000000000033e+01  +8.40000000000000036e+00  +2.04400000000000013e+01  
1162 +2.22600000000000016e+01  +8.60999999999999943e+00  +2.00900000000000034e+01  
1163 +2.26800000000000033e+01  +8.25999999999999979e+00  +2.03000000000000007e+01  
1164 +2.31700000000000017e+01  +7.98000000000000043e+00  +2.04400000000000013e+01  
1165 +2.32400000000000020e+01  +7.98000000000000043e+00  +2.05100000000000016e+01  
1166 +2.36600000000000001e+01  +7.42000000000000082e+00  +2.00900000000000034e+01  
1167 +1.77100000000000009e+01  +9.02999999999999936e+00  +2.03700000000000010e+01  
1168 +1.74300000000000033e+01  +8.89000000000000057e+00  +2.09300000000000033e+01  
1169 +1.75700000000000003e+01  +9.09999999999999964e+00  +2.02300000000000040e+01  
1170 +2.34500000000000028e+01  +8.47000000000000064e+00  +1.96700000000000017e+01  
1171 +2.25400000000000027e+01  +7.98000000000000043e+00  +1.95300000000000011e+01  
1172 +2.19800000000000040e+01  +7.49000000000000110e+00  +2.01600000000000001e+01  
1173 +1.93900000000000006e+01  +6.65000000000000036e+00  +2.03000000000000007e+01  
1174 +1.87600000000000016e+01  +6.08999999999999986e+00  +2.02300000000000040e+01  
1175 +1.92500000000000000e+01  +6.79000000000000092e+00  +2.00199999999999996e+01  
1176 +1.68000000000000007e+01  +9.16999999999999993e+00  +2.02300000000000040e+01  
1177 +1.66600000000000001e+01  +8.89000000000000057e+00  +2.00900000000000034e+01  
1178 +1.55400000000000009e+01  +9.45000000000000107e+00  +2.05800000000000018e+01  
1179 +1.69400000000000013e+01  +9.31000000000000050e+00  +2.00199999999999996e+01  
1180 +1.77100000000000009e+01  +8.75000000000000000e+00  +2.00199999999999996e+01  
1181 +1.89699999999999989e+01  +6.92999999999999972e+00  +2.01600000000000001e+01  
1182 +1.90400000000000027e+01  +7.00000000000000000e+00  +2.02300000000000040e+01  
1183 +1.88300000000000018e+01  +7.00000000000000000e+00  +2.00199999999999996e+01  
1184 +1.96700000000000017e+01  +9.31000000000000050e+00  +2.00199999999999996e+01  
1185 +1.93200000000000003e+01  +9.52000000000000135e+00  +2.00199999999999996e+01  
1186 +2.36600000000000001e+01  +7.42000000000000082e+00  +1.98800000000000026e+01  
1187 +2.38700000000000010e+01  +7.42000000000000082e+00  +2.01600000000000001e+01  
1188 +1.86200000000000010e+01  +1.00800000000000001e+01  +2.00900000000000034e+01  
1189 +1.95300000000000011e+01  +9.80000000000000071e+00  +1.98100000000000023e+01  
1190 +2.23300000000000018e+01  +8.67999999999999972e+00  +2.00199999999999996e+01  
1191 +2.23300000000000018e+01  +9.94000000000000128e+00  +2.00199999999999996e+01  
1192 +2.19800000000000040e+01  +8.75000000000000000e+00  +1.93900000000000006e+01  
1193 +2.58300000000000018e+01  +8.19000000000000128e+00  +2.00199999999999996e+01  
1194 +2.66000000000000014e+01  +8.19000000000000128e+00  +2.00199999999999996e+01  
1195 +2.58300000000000018e+01  +7.42000000000000082e+00  +2.00900000000000034e+01  
1196 +2.58300000000000018e+01  +8.67999999999999972e+00  +2.05800000000000018e+01  
1197 +1.80599999999999987e+01  +6.72000000000000064e+00  +2.00199999999999996e+01  
1198 +1.82699999999999996e+01  +7.62999999999999989e+00  +2.00900000000000034e+01  
1199 +1.63099999999999987e+01  +7.62999999999999989e+00  +1.98800000000000026e+01  
1200 +1.63800000000000026e+01  +7.84000000000000075e+00  +1.90400000000000027e+01  
1201 +1.55400000000000009e+01  +8.12000000000000099e+00  +1.95300000000000011e+01  
1202 +1.96700000000000017e+01  +9.94000000000000128e+00  +1.94600000000000009e+01  
1203 +1.96000000000000014e+01  +1.00800000000000001e+01  +1.99500000000000028e+01  
1204 +1.37199999999999989e+01  +9.09999999999999964e+00  +1.98100000000000023e+01  
1205 +1.36500000000000004e+01  +9.24000000000000021e+00  +1.96700000000000017e+01  
1206 +1.37199999999999989e+01  +9.31000000000000050e+00  +2.00900000000000034e+01  
1207 +2.35900000000000034e+01  +8.47000000000000064e+00  +1.96700000000000017e+01  
1208 +2.52699999999999996e+01  +9.73000000000000043e+00  +2.00900000000000034e+01  
1209 +2.48500000000000014e+01  +9.09999999999999964e+00  +1.85500000000000007e+01  
1210 +2.33100000000000023e+01  +8.75000000000000000e+00  +1.89699999999999989e+01  
1211 +1.56800000000000015e+01  +8.25999999999999979e+00  +1.96000000000000014e+01  
1212 +1.54000000000000004e+01  +8.05000000000000071e+00  +1.94600000000000009e+01  
1213 +1.53300000000000018e+01  +8.25999999999999979e+00  +1.92500000000000000e+01  
1214 +1.49100000000000001e+01  +7.98000000000000043e+00  +1.96000000000000014e+01  
1215 +2.05800000000000018e+01  +7.98000000000000043e+00  +1.92500000000000000e+01  
1216 +2.19800000000000040e+01  +8.89000000000000057e+00  +1.91800000000000033e+01  
1217 +1.61699999999999982e+01  +9.59000000000000163e+00  +1.93200000000000003e+01  
1218 +1.61000000000000014e+01  +9.66000000000000014e+00  +1.93900000000000006e+01  
1219 +1.67300000000000004e+01  +9.52000000000000135e+00  +1.98800000000000026e+01  
1220 +1.60300000000000011e+01  +9.66000000000000014e+00  +1.92500000000000000e+01  
1221 +1.92500000000000000e+01  +8.89000000000000057e+00  +1.91099999999999994e+01  
1222 +1.97400000000000020e+01  +8.75000000000000000e+00  +1.92500000000000000e+01  
1223 +1.96000000000000014e+01  +8.33000000000000007e+00  +1.88300000000000018e+01  
1224 +1.99500000000000028e+01  +9.45000000000000107e+00  +1.75000000000000000e+01  
1225 +2.19800000000000040e+01  +8.89000000000000057e+00  +1.86200000000000010e+01  
1226 +2.16300000000000026e+01  +9.52000000000000135e+00  +1.90400000000000027e+01  
1227 +2.19100000000000001e+01  +1.00099999999999998e+01  +1.89699999999999989e+01  
1228 +2.12800000000000011e+01  +9.66000000000000014e+00  +1.90400000000000027e+01  
1229 +1.70100000000000016e+01  +7.77000000000000046e+00  +1.81300000000000026e+01  
1230 +1.63099999999999987e+01  +7.91000000000000014e+00  +1.90400000000000027e+01  
1231 +2.53400000000000034e+01  +8.82000000000000028e+00  +1.85500000000000007e+01  
1232 +2.50600000000000023e+01  +9.45000000000000107e+00  +1.81300000000000026e+01  
1233 +1.86900000000000013e+01  +9.24000000000000021e+00  +1.83399999999999999e+01  
1234 +1.87600000000000016e+01  +8.82000000000000028e+00  +1.77800000000000011e+01  
1235 +1.86200000000000010e+01  +9.24000000000000021e+00  +1.82699999999999996e+01  
1236 +1.72900000000000027e+01  +1.09200000000000017e+01  +1.55400000000000009e+01  
1237 +1.76400000000000006e+01  +9.38000000000000078e+00  +1.79199999999999982e+01  
1238 +2.15600000000000023e+01  +8.82000000000000028e+00  +1.81999999999999993e+01  
1239 +2.10700000000000003e+01  +8.47000000000000064e+00  +1.76400000000000006e+01  
1240 +2.13500000000000014e+01  +9.16999999999999993e+00  +1.72199999999999989e+01  
1241 +2.51300000000000026e+01  +9.52000000000000135e+00  +1.82699999999999996e+01  
1242 +2.63200000000000003e+01  +1.05000000000000000e+01  +1.69400000000000013e+01  
1243 +2.22600000000000016e+01  +9.09999999999999964e+00  +1.81300000000000026e+01  
1244 +2.24000000000000021e+01  +8.75000000000000000e+00  +1.77800000000000011e+01  
1245 +2.26800000000000033e+01  +9.80000000000000071e+00  +1.66600000000000001e+01  
1246 +1.76400000000000006e+01  +9.24000000000000021e+00  +1.75700000000000003e+01  
1247 +1.61699999999999982e+01  +1.00800000000000001e+01  +1.75000000000000000e+01  
1248 +1.60300000000000011e+01  +1.02200000000000006e+01  +1.75700000000000003e+01  
1249 +1.61699999999999982e+01  +1.02900000000000009e+01  +1.77100000000000009e+01  
1250 +1.56800000000000015e+01  +1.03599999999999994e+01  +1.74300000000000033e+01  
1251 +1.98800000000000026e+01  +8.89000000000000057e+00  +1.61000000000000014e+01  
1252 +1.98100000000000023e+01  +9.73000000000000043e+00  +1.70100000000000016e+01  
1253 +2.26800000000000033e+01  +1.18300000000000001e+01  +1.37199999999999989e+01  
1254 +2.14200000000000017e+01  +8.82000000000000028e+00  +1.68000000000000007e+01  
1255 +2.63900000000000006e+01  +1.05700000000000003e+01  +1.70100000000000016e+01  
1256 +2.75800000000000018e+01  +1.06400000000000006e+01  +1.70800000000000018e+01  
1257 +2.66700000000000017e+01  +1.09200000000000017e+01  +1.70800000000000018e+01  
1258 +1.84800000000000004e+01  +1.16200000000000010e+01  +1.44900000000000020e+01  
1259 +1.99500000000000028e+01  +9.87000000000000099e+00  +1.68700000000000010e+01  
1260 +1.91800000000000033e+01  +1.08500000000000014e+01  +1.70800000000000018e+01  
1261 +2.00199999999999996e+01  +9.94000000000000128e+00  +1.67300000000000004e+01  
1262 +2.28900000000000006e+01  +9.59000000000000163e+00  +1.63099999999999987e+01  
1263 +2.26800000000000033e+01  +9.45000000000000107e+00  +1.59600000000000009e+01  
1264 +2.31000000000000014e+01  +9.52000000000000135e+00  +1.61000000000000014e+01  
1265 +1.79199999999999982e+01  +1.21099999999999994e+01  +1.39300000000000015e+01  
1266 +1.86900000000000013e+01  +1.19000000000000004e+01  +1.44900000000000020e+01  
1267 +2.05100000000000016e+01  +1.20400000000000009e+01  +1.37199999999999989e+01  
1268 +2.03700000000000010e+01  +1.21799999999999997e+01  +1.34400000000000013e+01  
1269 +2.12800000000000011e+01  +1.23900000000000006e+01  +1.35800000000000018e+01  
1270 +2.00199999999999996e+01  +1.15500000000000007e+01  +1.44199999999999999e+01  
1271 +1.92500000000000000e+01  +1.20400000000000009e+01  +1.35800000000000018e+01  
1272 +1.91800000000000033e+01  +1.21799999999999997e+01  +1.35099999999999998e+01  
1273 +1.93200000000000003e+01  +1.21799999999999997e+01  +1.37199999999999989e+01  
1274 +2.89100000000000037e+01  +1.16200000000000010e+01  +3.05899999999999999e+01  
1275 +2.71600000000000037e+01  +7.00000000000000000e+00  +3.54200000000000017e+01  
1276 +2.12800000000000011e+01  +1.00099999999999998e+01  +3.38800000000000026e+01  
1277 +2.11400000000000006e+01  +1.03599999999999994e+01  +3.50700000000000003e+01  
1278 +2.03700000000000010e+01  +9.80000000000000071e+00  +3.50700000000000003e+01  
1279 +2.14900000000000020e+01  +9.52000000000000135e+00  +3.52100000000000009e+01  
1280 +2.54100000000000001e+01  +7.70000000000000018e+00  +3.48600000000000065e+01  
1281 +2.49900000000000020e+01  +7.28000000000000025e+00  +3.45800000000000054e+01  
1282 +2.45000000000000000e+01  +7.35000000000000053e+00  +3.37400000000000020e+01  
1283 +2.47800000000000011e+01  +7.49000000000000110e+00  +3.59100000000000037e+01  
1284 +2.27500000000000000e+01  +1.33699999999999992e+01  +3.44399999999999977e+01  
1285 +2.28900000000000006e+01  +1.31600000000000001e+01  +3.45800000000000054e+01  
1286 +2.21900000000000013e+01  +1.29500000000000011e+01  +3.50700000000000003e+01  
1287 +2.11400000000000006e+01  +1.19000000000000004e+01  +3.40899999999999963e+01  
1288 +2.10700000000000003e+01  +1.19700000000000006e+01  +3.36700000000000017e+01  
1289 +2.07199999999999989e+01  +1.24600000000000009e+01  +3.40899999999999963e+01  
1290 +1.38599999999999994e+01  +7.49000000000000110e+00  +2.84899999999999984e+01  
1291 +1.35099999999999998e+01  +6.79000000000000092e+00  +2.86300000000000026e+01  
1292 +1.33699999999999992e+01  +7.28000000000000025e+00  +2.91899999999999977e+01  
1293 +1.47699999999999996e+01  +6.37000000000000099e+00  +2.69500000000000028e+01  
1294 +1.75700000000000003e+01  +5.04000000000000004e+00  +2.42900000000000027e+01  
1295 +1.75700000000000003e+01  +5.39000000000000057e+00  +2.44300000000000033e+01  
1296 +1.72199999999999989e+01  +4.97000000000000064e+00  +2.45700000000000003e+01  
1297 +1.70100000000000016e+01  +5.46000000000000085e+00  +2.44300000000000033e+01  
1298 +2.47800000000000011e+01  +7.49000000000000110e+00  +2.43599999999999994e+01  
1299 +2.59000000000000021e+01  +6.92999999999999972e+00  +2.36600000000000001e+01  
1300 +2.44300000000000033e+01  +7.28000000000000025e+00  +2.37300000000000040e+01  
1301 +1.47699999999999996e+01  +8.75000000000000000e+00  +2.09300000000000033e+01  
1302 +2.22600000000000016e+01  +8.60999999999999943e+00  +2.00900000000000034e+01  
1303 +2.17699999999999996e+01  +8.67999999999999972e+00  +2.03000000000000007e+01  
1304 +2.19800000000000040e+01  +9.52000000000000135e+00  +2.03000000000000007e+01  
1305 +2.05800000000000018e+01  +1.15500000000000007e+01  +3.87800000000000011e+01  
1306 +1.93200000000000003e+01  +1.07100000000000009e+01  +3.88500000000000014e+01  
1307 +2.11400000000000006e+01  +9.52000000000000135e+00  +3.77300000000000040e+01  
1308 +2.11400000000000006e+01  +9.80000000000000071e+00  +3.75899999999999963e+01  
1309 +2.11400000000000006e+01  +9.52000000000000135e+00  +3.77300000000000040e+01  
1310 +2.10700000000000003e+01  +9.31000000000000050e+00  +3.76600000000000037e+01  
1311 +2.11400000000000006e+01  +9.24000000000000021e+00  +3.82899999999999991e+01  
1312 +2.07199999999999989e+01  +1.10600000000000005e+01  +3.83600000000000065e+01  
1313 +2.40100000000000016e+01  +8.25999999999999979e+00  +3.73800000000000026e+01  
1314 +2.39400000000000013e+01  +8.33000000000000007e+00  +3.73100000000000023e+01  
1315 +2.40100000000000016e+01  +8.25999999999999979e+00  +3.73800000000000026e+01  
1316 +2.40800000000000018e+01  +8.40000000000000036e+00  +3.73800000000000026e+01  
1317 +2.40800000000000018e+01  +8.54000000000000092e+00  +3.80100000000000051e+01  
1318 +1.78500000000000014e+01  +8.67999999999999972e+00  +3.69600000000000009e+01  
1319 +1.81999999999999993e+01  +8.89000000000000057e+00  +3.73800000000000026e+01  
1320 +2.17699999999999996e+01  +1.05000000000000000e+01  +3.67500000000000000e+01  
1321 +2.32400000000000020e+01  +8.33000000000000007e+00  +3.76600000000000037e+01  
1322 +2.50600000000000023e+01  +7.98000000000000043e+00  +3.66799999999999997e+01  
1323 +2.49900000000000020e+01  +7.62999999999999989e+00  +3.63300000000000054e+01  
1324 +2.00900000000000034e+01  +9.52000000000000135e+00  +3.63300000000000054e+01  
1325 +2.38700000000000010e+01  +6.65000000000000036e+00  +3.55600000000000023e+01  
1326 +2.36600000000000001e+01  +6.23000000000000043e+00  +3.57000000000000028e+01  
1327 +2.41500000000000021e+01  +6.79000000000000092e+00  +3.61899999999999977e+01  
1328 +2.22600000000000016e+01  +7.62999999999999989e+00  +3.56300000000000026e+01  
1329 +1.79199999999999982e+01  +8.05000000000000071e+00  +3.45100000000000051e+01  
1330 +1.76400000000000006e+01  +8.25999999999999979e+00  +3.45100000000000051e+01  
1331 +1.77800000000000011e+01  +8.19000000000000128e+00  +3.46499999999999986e+01  
1332 +2.34500000000000028e+01  +9.52000000000000135e+00  +3.52800000000000011e+01  
1333 +2.07199999999999989e+01  +1.08500000000000014e+01  +3.38800000000000026e+01  
1334 +2.07199999999999989e+01  +1.07800000000000011e+01  +3.40200000000000031e+01  
1335 +2.05100000000000016e+01  +1.05000000000000000e+01  +3.36700000000000017e+01  
1336 +2.02300000000000040e+01  +9.80000000000000071e+00  +3.38800000000000026e+01  
1337 +2.04400000000000013e+01  +1.04299999999999997e+01  +3.35300000000000011e+01  
1338 +2.61800000000000033e+01  +8.89000000000000057e+00  +3.36000000000000014e+01  
1339 +2.64600000000000044e+01  +8.89000000000000057e+00  +3.35300000000000011e+01  
1340 +2.61800000000000033e+01  +8.89000000000000057e+00  +3.36000000000000014e+01  
1341 +2.62500000000000000e+01  +9.09999999999999964e+00  +3.36700000000000017e+01  
1342 +2.65300000000000011e+01  +8.82000000000000028e+00  +3.40200000000000031e+01  
1343 +2.57600000000000051e+01  +8.60999999999999943e+00  +3.35300000000000011e+01  
1344 +2.02300000000000040e+01  +9.80000000000000071e+00  +3.24100000000000037e+01  
1345 +1.95300000000000011e+01  +9.45000000000000107e+00  +3.31799999999999997e+01  
1346 +1.36500000000000004e+01  +1.00800000000000001e+01  +3.35300000000000011e+01  
1347 +1.42100000000000009e+01  +1.07800000000000011e+01  +3.46499999999999986e+01  
1348 +2.57600000000000051e+01  +8.60999999999999943e+00  +3.35300000000000011e+01  
1349 +2.56899999999999977e+01  +8.47000000000000064e+00  +3.36000000000000014e+01  
1350 +2.56899999999999977e+01  +8.67999999999999972e+00  +3.34600000000000009e+01  
1351 +2.25400000000000027e+01  +1.33000000000000007e+01  +3.33200000000000003e+01  
1352 +2.23300000000000018e+01  +1.33699999999999992e+01  +3.36000000000000014e+01  
1353 +1.93200000000000003e+01  +1.12700000000000014e+01  +4.01800000000000068e+01  
1354 +2.35199999999999996e+01  +1.45600000000000005e+01  +3.41600000000000037e+01  
1355 +1.58200000000000003e+01  +7.35000000000000053e+00  +3.36000000000000014e+01  
1356 +1.26000000000000014e+01  +1.14100000000000001e+01  +3.31100000000000065e+01  
1357 +1.32300000000000022e+01  +1.13400000000000016e+01  +3.38100000000000023e+01  
1358 +1.29500000000000011e+01  +9.66000000000000014e+00  +3.25500000000000043e+01  
1359 +1.40000000000000000e+01  +9.16999999999999993e+00  +3.22700000000000031e+01  
1360 +2.84899999999999984e+01  +1.29500000000000011e+01  +3.01000000000000014e+01  
1361 +2.84200000000000017e+01  +1.28800000000000026e+01  +3.00300000000000011e+01  
1362 +2.84200000000000017e+01  +1.33000000000000007e+01  +3.01000000000000014e+01  
1363 +2.65300000000000011e+01  +8.67999999999999972e+00  +2.97500000000000000e+01  
1364 +2.58300000000000018e+01  +1.21099999999999994e+01  +2.83500000000000014e+01  
1365 +1.09200000000000017e+01  +9.52000000000000135e+00  +2.84899999999999984e+01  
1366 +1.58200000000000003e+01  +5.53000000000000025e+00  +2.75800000000000018e+01  
1367 +1.58200000000000003e+01  +5.25000000000000000e+00  +2.73000000000000007e+01  
1368 +1.51900000000000013e+01  +5.04000000000000004e+00  +2.77199999999999989e+01  
1369 +1.12000000000000011e+01  +8.89000000000000057e+00  +2.75100000000000051e+01  
1370 +1.12000000000000011e+01  +8.89000000000000057e+00  +2.73700000000000010e+01  
1371 +1.07800000000000011e+01  +9.45000000000000107e+00  +2.76500000000000021e+01  
1372 +1.73599999999999994e+01  +6.37000000000000099e+00  +2.73000000000000007e+01  
1373 +1.68000000000000007e+01  +5.67000000000000082e+00  +2.58300000000000018e+01  
1374 +1.75000000000000000e+01  +6.79000000000000092e+00  +2.81400000000000006e+01  
1375 +1.74300000000000033e+01  +4.97000000000000064e+00  +2.68800000000000026e+01  
1376 +2.66000000000000014e+01  +8.89000000000000057e+00  +2.56200000000000010e+01  
1377 +1.52599999999999998e+01  +6.85999999999999943e+00  +2.33100000000000023e+01  
1378 +1.49100000000000001e+01  +7.07000000000000028e+00  +2.31700000000000017e+01  
1379 +1.82699999999999996e+01  +5.74000000000000021e+00  +2.17000000000000028e+01  
1380 +2.28200000000000003e+01  +5.87999999999999989e+00  +2.19800000000000040e+01  
1381 +2.61800000000000033e+01  +7.28000000000000025e+00  +2.14200000000000017e+01  
1382 +2.59000000000000021e+01  +7.35000000000000053e+00  +2.14900000000000020e+01  
1383 +2.56899999999999977e+01  +6.92999999999999972e+00  +2.15600000000000023e+01  
1384 +2.64600000000000044e+01  +7.35000000000000053e+00  +2.15600000000000023e+01  
1385 +2.86300000000000026e+01  +9.24000000000000021e+00  +2.10000000000000000e+01  
1386 +1.57500000000000000e+01  +7.42000000000000082e+00  +2.11400000000000006e+01  
1387 +1.51900000000000013e+01  +7.55999999999999961e+00  +2.12100000000000009e+01  
1388 +1.81999999999999993e+01  +8.67999999999999972e+00  +1.93900000000000006e+01  
1389 +2.36600000000000001e+01  +9.66000000000000014e+00  +1.86900000000000013e+01  
1390 +2.40800000000000018e+01  +1.00800000000000001e+01  +1.86900000000000013e+01  
1391 +2.34500000000000028e+01  +1.00099999999999998e+01  +1.88300000000000018e+01  
1392 +2.34500000000000028e+01  +9.24000000000000021e+00  +1.87600000000000016e+01  
1393 +1.51900000000000013e+01  +1.06400000000000006e+01  +1.73599999999999994e+01  
1394 +1.47000000000000011e+01  +1.05700000000000003e+01  +1.77100000000000009e+01  
1395 +2.01600000000000001e+01  +9.59000000000000163e+00  +1.59600000000000009e+01  
1396 +2.00900000000000034e+01  +1.09200000000000017e+01  +1.51900000000000013e+01  
1397 +2.04400000000000013e+01  +1.07800000000000011e+01  +1.46300000000000026e+01  
1398 +2.11400000000000006e+01  +1.23200000000000003e+01  +4.03200000000000003e+01  
1399 +2.10000000000000000e+01  +1.41400000000000006e+01  +4.16500000000000057e+01  
1400 +2.28900000000000006e+01  +1.00099999999999998e+01  +3.87800000000000011e+01  
1401 +2.33800000000000026e+01  +9.87000000000000099e+00  +3.87800000000000011e+01  
1402 +2.29600000000000009e+01  +1.01500000000000004e+01  +3.89200000000000017e+01  
1403 +2.12100000000000009e+01  +1.08500000000000014e+01  +3.79399999999999977e+01  
1404 +2.18400000000000034e+01  +1.04299999999999997e+01  +3.73100000000000023e+01  
1405 +2.14900000000000020e+01  +1.07800000000000011e+01  +3.80100000000000051e+01  
1406 +2.07199999999999989e+01  +1.11300000000000008e+01  +3.79399999999999977e+01  
1407 +2.15600000000000023e+01  +9.73000000000000043e+00  +3.72400000000000020e+01  
1408 +2.18400000000000034e+01  +9.52000000000000135e+00  +3.68900000000000006e+01  
1409 +1.98100000000000023e+01  +1.23900000000000006e+01  +3.66100000000000065e+01  
1410 +1.97400000000000020e+01  +1.18300000000000001e+01  +3.69600000000000009e+01  
1411 +2.01600000000000001e+01  +1.11300000000000008e+01  +3.69600000000000009e+01  
1412 +2.47800000000000011e+01  +7.07000000000000028e+00  +3.62600000000000051e+01  
1413 +2.59699999999999989e+01  +7.00000000000000000e+00  +3.60500000000000043e+01  
1414 +2.11400000000000006e+01  +1.47000000000000011e+01  +3.58399999999999963e+01  
1415 +2.12100000000000009e+01  +1.51199999999999992e+01  +3.67500000000000000e+01  
1416 +2.21900000000000013e+01  +7.00000000000000000e+00  +3.57700000000000031e+01  
1417 +2.19800000000000040e+01  +7.00000000000000000e+00  +3.57000000000000028e+01  
1418 +2.24000000000000021e+01  +6.72000000000000064e+00  +3.60500000000000043e+01  
1419 +2.03000000000000007e+01  +1.26000000000000014e+01  +3.52800000000000011e+01  
1420 +2.28200000000000003e+01  +7.00000000000000000e+00  +3.54200000000000017e+01  
1421 +2.34500000000000028e+01  +6.79000000000000092e+00  +3.62600000000000051e+01  
1422 +2.08599999999999994e+01  +1.33699999999999992e+01  +3.52100000000000009e+01  
1423 +2.10700000000000003e+01  +1.37199999999999989e+01  +3.51400000000000006e+01  
1424 +2.07900000000000027e+01  +1.34400000000000013e+01  +3.53500000000000014e+01  
1425 +2.12100000000000009e+01  +1.25300000000000011e+01  +3.50700000000000003e+01  
1426 +2.63200000000000003e+01  +6.30000000000000071e+00  +3.53500000000000014e+01  
1427 +2.61100000000000030e+01  +6.79000000000000092e+00  +3.53500000000000014e+01  
1428 +2.05100000000000016e+01  +7.49000000000000110e+00  +3.50000000000000000e+01  
1429 +2.02300000000000040e+01  +7.14000000000000057e+00  +3.47199999999999989e+01  
1430 +1.99500000000000028e+01  +7.42000000000000082e+00  +3.61199999999999974e+01  
1431 +2.10000000000000000e+01  +7.98000000000000043e+00  +3.45800000000000054e+01  
1432 +1.90400000000000027e+01  +9.16999999999999993e+00  +3.36700000000000017e+01  
1433 +1.84800000000000004e+01  +9.24000000000000021e+00  +3.43000000000000043e+01  
1434 +2.41500000000000021e+01  +9.66000000000000014e+00  +3.45800000000000054e+01  
1435 +2.28200000000000003e+01  +1.05700000000000003e+01  +3.38800000000000026e+01  
1436 +2.04400000000000013e+01  +1.12700000000000014e+01  +3.38800000000000026e+01  
1437 +2.58300000000000018e+01  +1.17599999999999998e+01  +3.38100000000000023e+01  
1438 +2.56200000000000010e+01  +1.10600000000000005e+01  +3.38100000000000023e+01  
1439 +2.61100000000000030e+01  +1.16900000000000013e+01  +3.36700000000000017e+01  
1440 +2.59699999999999989e+01  +8.54000000000000092e+00  +3.31799999999999997e+01  
1441 +2.60399999999999991e+01  +9.94000000000000128e+00  +3.31100000000000065e+01  
1442 +2.44300000000000033e+01  +7.14000000000000057e+00  +3.28300000000000054e+01  
1443 +2.31700000000000017e+01  +1.25300000000000011e+01  +3.21300000000000026e+01  
1444 +2.13500000000000014e+01  +1.03599999999999994e+01  +3.29699999999999989e+01  
1445 +2.00199999999999996e+01  +8.82000000000000028e+00  +3.22000000000000028e+01  
1446 +2.10700000000000003e+01  +8.89000000000000057e+00  +3.28999999999999986e+01  
1447 +2.21900000000000013e+01  +1.01500000000000004e+01  +3.31100000000000065e+01  
1448 +1.19000000000000004e+01  +1.11300000000000008e+01  +3.13600000000000030e+01  
1449 +1.21099999999999994e+01  +1.12700000000000014e+01  +3.23399999999999963e+01  
1450 +2.73000000000000007e+01  +1.02900000000000009e+01  +3.07300000000000040e+01  
1451 +2.80700000000000003e+01  +1.27400000000000020e+01  +2.96800000000000033e+01  
1452 +2.80000000000000000e+01  +1.40700000000000003e+01  +2.91899999999999977e+01  
1453 +2.70199999999999996e+01  +1.43500000000000014e+01  +2.87699999999999996e+01  
1454 +2.58300000000000018e+01  +1.42800000000000011e+01  +2.87000000000000028e+01  
1455 +1.23900000000000006e+01  +7.55999999999999961e+00  +2.84200000000000017e+01  
1456 +2.68100000000000023e+01  +1.38599999999999994e+01  +2.82800000000000011e+01  
1457 +2.78600000000000030e+01  +1.45600000000000005e+01  +2.80000000000000000e+01  
1458 +2.68800000000000026e+01  +1.42100000000000009e+01  +2.83500000000000014e+01  
1459 +1.61000000000000014e+01  +4.69000000000000039e+00  +2.80700000000000003e+01  
1460 +1.51199999999999992e+01  +5.11000000000000032e+00  +2.80700000000000003e+01  
1461 +2.52000000000000028e+01  +1.38599999999999994e+01  +2.80700000000000003e+01  
1462 +1.20400000000000009e+01  +8.67999999999999972e+00  +2.77899999999999991e+01  
1463 +2.69500000000000028e+01  +1.47699999999999996e+01  +2.73700000000000010e+01  
1464 +1.36500000000000004e+01  +8.19000000000000128e+00  +2.75800000000000018e+01  
1465 +1.28100000000000005e+01  +8.75000000000000000e+00  +2.79300000000000033e+01  
1466 +1.49800000000000022e+01  +5.60000000000000053e+00  +2.73000000000000007e+01  
1467 +1.53300000000000018e+01  +5.74000000000000021e+00  +2.75100000000000051e+01  
1468 +1.41400000000000006e+01  +7.00000000000000000e+00  +2.66000000000000014e+01  
1469 +1.28800000000000026e+01  +7.28000000000000025e+00  +2.62500000000000000e+01  
1470 +2.25400000000000027e+01  +5.87999999999999989e+00  +2.60399999999999991e+01  
1471 +1.42100000000000009e+01  +5.87999999999999989e+00  +2.66000000000000014e+01  
1472 +1.41400000000000006e+01  +5.81000000000000050e+00  +2.68100000000000023e+01  
1473 +2.02300000000000040e+01  +5.60000000000000053e+00  +2.59699999999999989e+01  
1474 +2.94000000000000021e+01  +8.25999999999999979e+00  +2.53400000000000034e+01  
1475 +2.79300000000000033e+01  +7.77000000000000046e+00  +2.56899999999999977e+01  
1476 +1.89699999999999989e+01  +4.76000000000000068e+00  +2.49900000000000020e+01  
1477 +1.96700000000000017e+01  +5.32000000000000028e+00  +2.50600000000000023e+01  
1478 +2.56200000000000010e+01  +1.06400000000000006e+01  +2.40800000000000018e+01  
1479 +2.54100000000000001e+01  +1.09200000000000017e+01  +2.39400000000000013e+01  
1480 +2.58300000000000018e+01  +1.07100000000000009e+01  +2.40800000000000018e+01  
1481 +2.54100000000000001e+01  +7.91000000000000014e+00  +2.21200000000000010e+01  
1482 +2.59000000000000021e+01  +6.85999999999999943e+00  +2.21900000000000013e+01  
1483 +2.68100000000000023e+01  +7.70000000000000018e+00  +2.22600000000000016e+01  
1484 +2.52000000000000028e+01  +8.25999999999999979e+00  +2.21200000000000010e+01  
1485 +1.44199999999999999e+01  +7.84000000000000075e+00  +2.17699999999999996e+01  
1486 +1.51900000000000013e+01  +7.55999999999999961e+00  +2.14200000000000017e+01  
1487 +2.63900000000000006e+01  +9.16999999999999993e+00  +2.00199999999999996e+01  
1488 +2.76500000000000021e+01  +8.75000000000000000e+00  +2.00199999999999996e+01  
1489 +2.66700000000000017e+01  +9.52000000000000135e+00  +1.97400000000000020e+01  
1490 +1.66600000000000001e+01  +9.73000000000000043e+00  +1.99500000000000028e+01  
1491 +2.77899999999999991e+01  +1.06400000000000006e+01  +1.82699999999999996e+01  
1492 +2.70899999999999999e+01  +1.01500000000000004e+01  +2.00199999999999996e+01  
1493 +1.56800000000000015e+01  +1.02200000000000006e+01  +1.90400000000000027e+01  
1494 +1.38599999999999994e+01  +1.01500000000000004e+01  +1.93900000000000006e+01  
1495 +2.30300000000000011e+01  +8.19000000000000128e+00  +1.84100000000000001e+01  
1496 +2.34500000000000028e+01  +8.95999999999999908e+00  +1.86200000000000010e+01  
1497 +2.73000000000000007e+01  +1.14100000000000001e+01  +1.60300000000000011e+01  
1498 +2.05800000000000018e+01  +8.95999999999999908e+00  +3.78000000000000043e+01  
1499 +1.96000000000000014e+01  +9.16999999999999993e+00  +3.78000000000000043e+01  
1500 +2.26800000000000033e+01  +9.31000000000000050e+00  +3.68900000000000006e+01  
1501 +2.17699999999999996e+01  +9.45000000000000107e+00  +3.68900000000000006e+01  
1502 +2.20500000000000007e+01  +9.45000000000000107e+00  +3.64699999999999989e+01  
1503 +2.68100000000000023e+01  +9.02999999999999936e+00  +3.63999999999999986e+01  
1504 +2.68100000000000023e+01  +8.40000000000000036e+00  +3.64699999999999989e+01  
1505 +2.17699999999999996e+01  +7.84000000000000075e+00  +3.60500000000000043e+01  
1506 +2.09300000000000033e+01  +8.25999999999999979e+00  +3.75200000000000031e+01  
1507 +2.67399999999999984e+01  +8.19000000000000128e+00  +3.47199999999999989e+01  
1508 +2.59699999999999989e+01  +8.54000000000000092e+00  +3.47199999999999989e+01  
1509 +2.25400000000000027e+01  +6.23000000000000043e+00  +3.45800000000000054e+01  
1510 +2.30300000000000011e+01  +6.23000000000000043e+00  +3.49299999999999997e+01  
1511 +2.04400000000000013e+01  +1.28800000000000026e+01  +3.45800000000000054e+01  
1512 +2.31700000000000017e+01  +5.81000000000000050e+00  +3.45100000000000051e+01  
1513 +2.40100000000000016e+01  +6.16000000000000014e+00  +3.48600000000000065e+01  
1514 +2.65300000000000011e+01  +6.37000000000000099e+00  +3.44399999999999977e+01  
1515 +2.68800000000000026e+01  +6.65000000000000036e+00  +3.46499999999999986e+01  
1516 +2.55500000000000007e+01  +6.79000000000000092e+00  +3.39500000000000028e+01  
1517 +2.29600000000000009e+01  +1.04299999999999997e+01  +3.37400000000000020e+01  
1518 +2.28200000000000003e+01  +1.05700000000000003e+01  +3.38800000000000026e+01  
1519 +2.20500000000000007e+01  +1.00800000000000001e+01  +3.38100000000000023e+01  
1520 +2.29600000000000009e+01  +9.80000000000000071e+00  +3.39500000000000028e+01  
1521 +1.61699999999999982e+01  +8.19000000000000128e+00  +3.36700000000000017e+01  
1522 +2.66000000000000014e+01  +1.16200000000000010e+01  +3.31100000000000065e+01  
1523 +2.66700000000000017e+01  +1.18300000000000001e+01  +3.38100000000000023e+01  
1524 +2.58300000000000018e+01  +7.62999999999999989e+00  +3.32500000000000000e+01  
1525 +1.65199999999999996e+01  +6.30000000000000071e+00  +3.27600000000000051e+01  
1526 +1.42800000000000011e+01  +9.80000000000000071e+00  +3.24100000000000037e+01  
1527 +1.40000000000000000e+01  +9.16999999999999993e+00  +3.22700000000000031e+01  
1528 +1.90400000000000027e+01  +7.70000000000000018e+00  +3.20600000000000023e+01  
1529 +1.89000000000000021e+01  +7.77000000000000046e+00  +3.15700000000000003e+01  
1530 +1.81300000000000026e+01  +7.84000000000000075e+00  +3.33200000000000003e+01  
1531 +1.65899999999999999e+01  +5.95000000000000018e+00  +3.12899999999999991e+01  
1532 +1.63800000000000026e+01  +5.67000000000000082e+00  +3.12899999999999991e+01  
1533 +1.63800000000000026e+01  +6.37000000000000099e+00  +3.12899999999999991e+01  
1534 +1.70100000000000016e+01  +5.81000000000000050e+00  +3.10800000000000018e+01  
1535 +1.72900000000000027e+01  +5.87999999999999989e+00  +3.09399999999999977e+01  
1536 +1.85500000000000007e+01  +5.67000000000000082e+00  +2.98200000000000003e+01  
1537 +2.70899999999999999e+01  +1.06400000000000006e+01  +3.03100000000000023e+01  
1538 +2.63200000000000003e+01  +1.12700000000000014e+01  +3.02399999999999984e+01  
1539 +2.27500000000000000e+01  +1.12700000000000014e+01  +2.92600000000000051e+01  
1540 +2.26099999999999994e+01  +1.04299999999999997e+01  +2.96100000000000030e+01  
1541 +1.57500000000000000e+01  +7.77000000000000046e+00  +3.03800000000000026e+01  
1542 +1.63099999999999987e+01  +8.19000000000000128e+00  +2.91899999999999977e+01  
1543 +1.63800000000000026e+01  +7.98000000000000043e+00  +2.94000000000000021e+01  
1544 +1.60300000000000011e+01  +7.98000000000000043e+00  +2.84899999999999984e+01  
1545 +1.53300000000000018e+01  +7.70000000000000018e+00  +2.84899999999999984e+01  
1546 +2.52000000000000028e+01  +1.48400000000000016e+01  +2.66000000000000014e+01  
1547 +2.54100000000000001e+01  +1.47000000000000011e+01  +2.68800000000000026e+01  
1548 +2.28900000000000006e+01  +1.03599999999999994e+01  +2.61800000000000033e+01  
1549 +2.45700000000000003e+01  +9.94000000000000128e+00  +2.66700000000000017e+01  
1550 +2.41500000000000021e+01  +1.00099999999999998e+01  +2.66700000000000017e+01  
1551 +1.45600000000000005e+01  +6.16000000000000014e+00  +2.59699999999999989e+01  
1552 +2.44300000000000033e+01  +7.62999999999999989e+00  +2.61800000000000033e+01  
1553 +1.78500000000000014e+01  +5.17999999999999972e+00  +2.59000000000000021e+01  
1554 +1.79900000000000020e+01  +5.04000000000000004e+00  +2.63200000000000003e+01  
1555 +1.43500000000000014e+01  +6.16000000000000014e+00  +2.52699999999999996e+01  
1556 +1.43500000000000014e+01  +6.16000000000000014e+00  +2.60399999999999991e+01  
1557 +2.81400000000000006e+01  +7.62999999999999989e+00  +2.56899999999999977e+01  
1558 +2.80700000000000003e+01  +7.98000000000000043e+00  +2.56899999999999977e+01  
1559 +2.47100000000000009e+01  +1.09900000000000020e+01  +2.40100000000000016e+01  
1560 +1.61000000000000014e+01  +6.02000000000000046e+00  +2.41500000000000021e+01  
1561 +1.68000000000000007e+01  +5.32000000000000028e+00  +2.45700000000000003e+01  
1562 +1.98100000000000023e+01  +6.65000000000000036e+00  +2.30300000000000011e+01  
1563 +1.69400000000000013e+01  +5.67000000000000082e+00  +2.31700000000000017e+01  
1564 +1.91099999999999994e+01  +9.09999999999999964e+00  +2.42900000000000027e+01  
1565 +2.55500000000000007e+01  +9.45000000000000107e+00  +2.24000000000000021e+01  
1566 +2.52000000000000028e+01  +9.66000000000000014e+00  +2.24699999999999989e+01  
1567 +2.28900000000000006e+01  +9.38000000000000078e+00  +2.19800000000000040e+01  
1568 +1.41400000000000006e+01  +7.70000000000000018e+00  +2.19100000000000001e+01  
1569 +1.39300000000000015e+01  +7.77000000000000046e+00  +2.18400000000000034e+01  
1570 +1.40000000000000000e+01  +7.62999999999999989e+00  +2.20500000000000007e+01  
1571 +2.03000000000000007e+01  +9.80000000000000071e+00  +2.16300000000000026e+01  
1572 +1.96000000000000014e+01  +9.45000000000000107e+00  +2.17000000000000028e+01  
1573 +2.70199999999999996e+01  +8.40000000000000036e+00  +2.11400000000000006e+01  
1574 +1.47000000000000011e+01  +6.79000000000000092e+00  +2.14900000000000020e+01  
1575 +1.51199999999999992e+01  +7.62999999999999989e+00  +2.14900000000000020e+01  
1576 +1.54699999999999989e+01  +7.77000000000000046e+00  +2.21200000000000010e+01  
1577 +1.90400000000000027e+01  +7.55999999999999961e+00  +1.75000000000000000e+01  
1578 +2.32400000000000020e+01  +9.66000000000000014e+00  +1.87600000000000016e+01  
1579 +2.48500000000000014e+01  +1.07100000000000009e+01  +1.56800000000000015e+01  
1580 +1.60300000000000011e+01  +1.04299999999999997e+01  +1.68000000000000007e+01  
1581 +2.43599999999999994e+01  +1.18300000000000001e+01  +1.37199999999999989e+01  
1582 +1.94600000000000009e+01  +9.38000000000000078e+00  +3.63999999999999986e+01  
1583 +1.97400000000000020e+01  +9.09999999999999964e+00  +3.57700000000000031e+01  
1584 +1.93900000000000006e+01  +9.45000000000000107e+00  +3.66100000000000065e+01  
1585 +2.07199999999999989e+01  +1.27400000000000020e+01  +3.43699999999999974e+01  
1586 +2.05100000000000016e+01  +7.35000000000000053e+00  +3.37400000000000020e+01  
1587 +1.60300000000000011e+01  +7.62999999999999989e+00  +3.03100000000000023e+01  
1588 +1.57500000000000000e+01  +7.77000000000000046e+00  +3.03800000000000026e+01  
1589 +1.56800000000000015e+01  +8.60999999999999943e+00  +3.03100000000000023e+01  
1590 +1.57500000000000000e+01  +7.77000000000000046e+00  +3.03800000000000026e+01  
1591 +1.55400000000000009e+01  +7.70000000000000018e+00  +3.06600000000000037e+01  
1592 +1.61000000000000014e+01  +8.05000000000000071e+00  +3.08700000000000010e+01  
1593 +2.19800000000000040e+01  +1.02200000000000006e+01  +3.87100000000000080e+01  
1594 +2.22600000000000016e+01  +9.73000000000000043e+00  +3.87800000000000011e+01  
1595 +2.17000000000000028e+01  +9.94000000000000128e+00  +3.88500000000000014e+01  
1596 +1.81999999999999993e+01  +8.19000000000000128e+00  +3.47199999999999989e+01  
1597 +2.20500000000000007e+01  +1.35099999999999998e+01  +3.36000000000000014e+01  
1598 +2.23300000000000018e+01  +1.33699999999999992e+01  +3.36000000000000014e+01  
1599 +2.26099999999999994e+01  +1.37199999999999989e+01  +3.36000000000000014e+01  
1600 +2.20500000000000007e+01  +1.37900000000000009e+01  +3.38100000000000023e+01  
1601 +1.70800000000000018e+01  +5.67000000000000082e+00  +2.77899999999999991e+01  
1602 +1.19700000000000006e+01  +8.12000000000000099e+00  +2.70199999999999996e+01  
1603 +1.19000000000000004e+01  +8.25999999999999979e+00  +2.68800000000000026e+01  
1604 +1.14800000000000004e+01  +8.05000000000000071e+00  +2.70899999999999999e+01  
1605 +1.98800000000000026e+01  +1.16900000000000013e+01  +4.01800000000000068e+01  
1606 +1.96000000000000014e+01  +1.18300000000000001e+01  +4.02500000000000000e+01  
1607 +1.99500000000000028e+01  +1.22500000000000000e+01  +4.06700000000000017e+01  
1608 +2.03000000000000007e+01  +1.01500000000000004e+01  +3.87800000000000011e+01  
1609 +2.00900000000000034e+01  +9.31000000000000050e+00  +3.81499999999999986e+01  
1610 +2.04400000000000013e+01  +1.00800000000000001e+01  +3.90600000000000023e+01  
1611 +1.42800000000000011e+01  +9.45000000000000107e+00  +3.19200000000000017e+01  
1612 +2.05800000000000018e+01  +1.15500000000000007e+01  +3.87800000000000011e+01  
1613 +2.05800000000000018e+01  +1.19000000000000004e+01  +3.87100000000000080e+01  
1614 +1.96700000000000017e+01  +1.14800000000000004e+01  +3.92700000000000031e+01  
1615 +1.94600000000000009e+01  +8.95999999999999908e+00  +3.68900000000000006e+01  
1616 +1.25300000000000011e+01  +9.94000000000000128e+00  +3.10800000000000018e+01  
1617 +1.38599999999999994e+01  +7.55999999999999961e+00  +3.05899999999999999e+01  
1618 +1.33699999999999992e+01  +7.35000000000000053e+00  +3.04500000000000028e+01  
1619 +1.40000000000000000e+01  +6.85999999999999943e+00  +3.05899999999999999e+01  
1620 +1.56099999999999994e+01  +7.98000000000000043e+00  +2.81400000000000006e+01  
1621 +2.07900000000000027e+01  +9.73000000000000043e+00  +3.88500000000000014e+01  
1622 +2.10700000000000003e+01  +9.59000000000000163e+00  +3.87100000000000080e+01  
1623 +2.07900000000000027e+01  +9.73000000000000043e+00  +3.88500000000000014e+01  
1624 +2.05800000000000018e+01  +9.24000000000000021e+00  +3.87800000000000011e+01  
1625 +2.09300000000000033e+01  +9.80000000000000071e+00  +3.89900000000000020e+01  
1626 +1.94600000000000009e+01  +7.98000000000000043e+00  +3.57000000000000028e+01  
1627 +1.89699999999999989e+01  +8.25999999999999979e+00  +3.54900000000000020e+01  
1628 +1.94600000000000009e+01  +7.98000000000000043e+00  +3.57000000000000028e+01  
1629 +1.90400000000000027e+01  +7.62999999999999989e+00  +3.55600000000000023e+01  
1630 +1.93200000000000003e+01  +8.12000000000000099e+00  +3.59100000000000037e+01  
1631 +1.81300000000000026e+01  +1.00800000000000001e+01  +1.90400000000000027e+01  
# numEdges
1631
# id   initNode   termNode parentEdge nDau   dauEdges      ...   radiusRelativeToParent
   0          0          1 2147483646    2       1270       1271 +9.68500000000000139e-01  # rad = +9.68500000000000139e-01 , len = +1.38769593211193176e+00 
   1          2          3          2    2 2147483645 2147483645 +6.75735229309281094e-01  # rad = +6.90000000000000058e-02 , len = +1.71464281994819528e-01 
   2          4          2          7    2          1       1269 +8.56018308938182093e-01  # rad = +1.02110999999999980e-01 , len = +5.46717477313466871e-01 
   3          5          6          5    2 2147483645 2147483645 +6.74128110599078401e-01  # rad = +7.31428999999999968e-02 , len = +4.48218696620301227e-01 
   4          5          7          5    2 2147483645 2147483645 +7.25038709677419346e-01  # rad = +7.86666999999999783e-02 , len = +2.09999999999998493e-01 
   5          8          5         10    2          3          4 +8.24048546712539909e-01  # rad = +1.08499999999999971e-01 , len = +2.61916017074175056e-01 
   6          9         10          8    2 2147483645 2147483645 +8.11836241032523054e-01  # rad = +9.80000000000000038e-02 , len = +9.89949493661145541e-02 
   7          9          4          8    2          2       1611 +9.88170386202097517e-01  # rad = +1.19286000000000017e-01 , len = +5.51180551180826095e-01 
   8         11          9       1218    2          6          7 +7.24573829531812819e-01  # rad = +1.20714000000000002e-01 , len = +4.90000000000002045e-01 
   9          8         12         10    2 2147483645 2147483645 +5.60757820866276346e-01  # rad = +7.38333000000000045e-02 , len = +3.83405790253619150e-01 
  10         13          8         12    2          5          9 +8.11092014562658226e-01  # rad = +1.31666999999999951e-01 , len = +1.97989898732234104e-01 
  11         13         14         12    2       1321       1322 +9.67147776484140742e-01  # rad = +1.56999999999999973e-01 , len = +9.89949493661170521e-02 
  12         11         13       1218    2         10         11 +9.74387755102040787e-01  # rad = +1.62333000000000005e-01 , len = +4.48218696620300117e-01 
  13         15         16         15    2 2147483645 2147483645 +9.34537667962829666e-01  # rad = +6.89999999999999780e-02 , len = +2.80000000000001137e-01 
  14         15         17         15    2 2147483645 2147483645 +1.06546368643958744e+00  # rad = +7.86666999999999783e-02 , len = +4.48218696620300117e-01 
  15         18         15         31    2         13         14 +5.52024672897196256e-01  # rad = +7.38333000000000045e-02 , len = +4.02119385257662998e-01 
  16         19         20         17    2 2147483645 2147483645 +7.48741463414634212e-01  # rad = +8.05832999999999688e-02 , len = +9.62340895940729246e-01 
  17         21         19         41    2         16         18 +6.85509554140127264e-01  # rad = +1.07624999999999985e-01 , len = +5.98080262172226873e-01 
  18         19         22         17    2         19         20 +1.00554703832752623e+00  # rad = +1.08222000000000013e-01 , len = +5.64358042380897040e-01 
  19         22         23         18    2 2147483645 2147483645 +7.26901184602021799e-01  # rad = +7.86666999999999922e-02 , len = +1.71464281994822443e-01 
  20         22         24         18    2         26         32 +8.51644767237715095e-01  # rad = +9.21666999999999764e-02 , len = +4.48218696620301227e-01 
  21         25         26         23    2 2147483645 2147483645 +6.63249924630690324e-01  # rad = +7.47999999999999915e-02 , len = +3.56931365951493607e-01 
  22         25         27         23    2 2147483645 2147483645 +6.76107042153611504e-01  # rad = +7.62500000000000122e-02 , len = +3.28329103187638416e-01 
  23         28         25         39    2         21         22 +9.75588235294117756e-01  # rad = +1.12778000000000017e-01 , len = +6.60378679243964983e-01 
  24         29         30         26    2 2147483645 2147483645 +1.00000000000000000e+00  # rad = +6.90000000000000058e-02 , len = +2.61916017074176999e-01 
  25         29         31         26    2 2147483645 2147483645 +1.59420289855072483e+00  # rad = +1.10000000000000001e-01 , len = +2.09999999999998493e-01 
  26         24         29         20    2         24         25 +7.48643490544849688e-01  # rad = +6.90000000000000058e-02 , len = +9.89949493661170521e-02 
  27         32         33         29    2 2147483645 2147483645 +7.62605042016806789e-01  # rad = +9.07500000000000112e-02 , len = +3.05122926047848408e-01 
  28         32         34         29    2 2147483645 2147483645 +8.59941176470588320e-01  # rad = +1.02333000000000021e-01 , len = +6.60378679243962763e-01 
  29         35         32         45    2         27         28 +6.56370656370656391e-01  # rad = +1.19000000000000050e-01 , len = +4.08166632639172688e-01 
  30         18         36         31    2 2147483645 2147483645 +6.34154766355140231e-01  # rad = +8.48181999999999964e-02 , len = +9.52102935611483958e-01 
  31         37         18         40    2         15         30 +6.90618432670511706e-01  # rad = +1.33749999999999952e-01 , len = +2.61916017074176999e-01 
  32         24         38         20    2         33         34 +8.27305306580359168e-01  # rad = +7.62500000000000122e-02 , len = +3.28329103187641413e-01 
  33         38         39         32    2 2147483645 2147483645 +9.04918032786885207e-01  # rad = +6.90000000000000058e-02 , len = +1.56524758424985921e-01 
  34         38         40         32    2 2147483645 2147483645 +9.04918032786885207e-01  # rad = +6.90000000000000058e-02 , len = +1.21243556529821897e-01 
  35         41         42         37    2 2147483645 2147483645 +8.41463414634146312e-01  # rad = +6.90000000000000058e-02 , len = +5.98080262172226318e-01 
  36         41         43         37    2 2147483645 2147483645 +8.41463414634146312e-01  # rad = +6.90000000000000058e-02 , len = +8.16333265278341491e-01 
  37         44         41       1323    2         35         36 +5.47396528704939933e-01  # rad = +8.20000000000000312e-02 , len = +2.61916017074177887e-01 
  38         28         45         39    2 2147483645 2147483645 +8.47750865051903113e-01  # rad = +9.80000000000000038e-02 , len = +2.10000000000000853e-01 
  39         46         28         43    2         23         38 +8.94390715667311320e-01  # rad = +1.15599999999999953e-01 , len = +3.20780298646909323e-01 
  40         47         37       1327    2         31         41 +7.71581673306772964e-01  # rad = +1.93667000000000061e-01 , len = +7.57165767847438165e-01 
  41         37         21         40    2         17       1323 +8.10669861153423210e-01  # rad = +1.57000000000000084e-01 , len = +1.56524758424985116e-01 
  42         46         48         43    2         53       1219 +8.66537717601547519e-01  # rad = +1.12000000000000002e-01 , len = +1.97989898732234104e-01 
  43         49         46       1565    2         39         42 +7.12906784335355814e-01  # rad = +1.29250000000000004e-01 , len = +5.14392845984466107e-01 
  44         50         51         51    2 2147483645 2147483645 +9.54768382352941147e-01  # rad = +7.14166750000000128e-02 , len = +3.28329103187640636e-01 
  45         52         35       1550    2         29       1565 +6.47169481300621463e-01  # rad = +1.81299999999999989e-01 , len = +8.96437393240595237e-01 
  46         49         53       1565    2         52       1612 +6.91301709873138548e-01  # rad = +1.25333000000000000e-01 , len = +3.76961536499415162e-01 
  47         54         55         48    2 2147483645 2147483645 +5.48514062348391396e-01  # rad = +7.91428999999999883e-02 , len = +4.31508980207827797e-01 
  48         44         54       1323    2         47         49 +9.63190921228304409e-01  # rad = +1.44286000000000053e-01 , len = +4.59020696701140263e-01 
  49         54         56         48    2         54         55 +9.70295108326518108e-01  # rad = +1.40000000000000013e-01 , len = +9.89949493661208269e-02 
  50         57         58         52    2 2147483645 2147483645 +8.09859154929577385e-01  # rad = +6.89999999999999780e-02 , len = +1.21243556529816762e-01 
  51         57         50         52    2         44       1627 +8.77934272300469498e-01  # rad = +7.48000000000000054e-02 , len = +3.28329103187638416e-01 
  52         53         57         46    2         50         51 +6.79789041992132859e-01  # rad = +8.51999999999999841e-02 , len = +3.56931365951493940e-01 
  53         48         59         42    2         58         59 +9.72433035714285743e-01  # rad = +1.08912500000000065e-01 , len = +1.36813741999844174e+00 
  54         56         60         49    2       1326       1608 +8.49999999999999978e-01  # rad = +1.18999999999999967e-01 , len = +9.89949493661220897e-02 
  55         56         61         49    2         56         57 +9.09521428571428703e-01  # rad = +1.27333000000000029e-01 , len = +1.97989898732234104e-01 
  56         61         62         55    2 2147483645 2147483645 +5.92933489354684151e-01  # rad = +7.54999999999999977e-02 , len = +5.37680202350803604e-01 
  57         61         63         55    2         60         61 +9.92146576299937966e-01  # rad = +1.26333000000000029e-01 , len = +4.94974746830582513e-01 
  58         59         64         53    2 2147483645 2147483645 +1.01916676230919312e+00  # rad = +1.11000000000000029e-01 , len = +4.08166632639176352e-01 
  59         59         65         53    2 2147483645 2147483645 +7.93297371743371893e-01  # rad = +8.64000000000000185e-02 , len = +3.13049516849971843e-01 
  60         63         66         57    2 2147483645 2147483645 +5.71681191770954555e-01  # rad = +7.22222000000000142e-02 , len = +6.14247507117449798e-01 
  61         63         67         57    2         72         73 +8.04223757846326714e-01  # rad = +1.01600000000000038e-01 , len = +7.76337555448657013e-01 
  62         68         69         64    2 2147483645 2147483645 +4.97724608611841923e-01  # rad = +7.64285999999999854e-02 , len = +4.89999999999999991e-01 
  63         68         70         64    2 2147483645 2147483645 +6.10707494334314482e-01  # rad = +9.37777999999999667e-02 , len = +1.34647688431699719e+00 
  64         71         68        129    2         62         63 +5.73434459991859047e-01  # rad = +1.53556000000000026e-01 , len = +7.73175271203105585e-01 
  65         72         73       1618    2         66         67 +4.56017105549665736e-01  # rad = +1.27750000000000002e-01 , len = +1.25610509114484392e+00 
  66         73         74         65    2         70         71 +8.53228962818003978e-01  # rad = +1.08999999999999986e-01 , len = +3.76961536499418437e-01 
  67         73         75         65    2         68         69 +6.53620352250489201e-01  # rad = +8.34999999999999909e-02 , len = +3.28329103187641025e-01 
  68         75         76         67    2 2147483645 2147483645 +8.26347305389221520e-01  # rad = +6.89999999999999780e-02 , len = +9.89949493661170521e-02 
  69         75         77         67    2 2147483645 2147483645 +8.26347305389221520e-01  # rad = +6.89999999999999780e-02 , len = +2.10000000000003212e-01 
  70         74         78         66    2 2147483645 2147483645 +7.21712844036697221e-01  # rad = +7.86666999999999922e-02 , len = +4.48218696620299839e-01 
  71         74         79         66    2       1434       1435 +6.33027522935779685e-01  # rad = +6.89999999999999780e-02 , len = +6.02162768692982131e-01 
  72         67         80         61    2 2147483645 2147483645 +7.86854330708661398e-01  # rad = +7.99444000000000543e-02 , len = +1.07763630228384710e+00 
  73         67         81         61    2 2147483645 2147483645 +8.39894685039370037e-01  # rad = +8.53333000000000008e-02 , len = +1.02161636635284658e+00 
  74         82         83         76    2 2147483645 2147483645 +8.07298315757498663e-01  # rad = +7.86666999999999783e-02 , len = +7.85748051222527333e-01 
  75         82         84         76    2 2147483645 2147483645 +1.24759349947251974e+00  # rad = +1.21571000000000026e-01 , len = +1.12654338576017765e+00 
  76         85         82       1334    2         74         75 +6.86832775330396439e-01  # rad = +9.74444000000000143e-02 , len = +7.47395477642193162e-01 
  77         86         87         79    2 2147483645 2147483645 +7.31125827814569473e-01  # rad = +6.89999999999999780e-02 , len = +7.13862731902990988e-01 
  78         86         88         79    2 2147483645 2147483645 +7.86995496688741802e-01  # rad = +7.42727000000000109e-02 , len = +8.10308583195315957e-01 
  79         89         86         87    2         77         78 +9.09638554216867345e-01  # rad = +9.43750000000000144e-02 , len = +5.85662018573854137e-01 
  80         90         91         82    2 2147483645 2147483645 +8.77118272407511612e-01  # rad = +6.89999999999999780e-02 , len = +5.81463670404266164e-01 
  81         90         92         82    2 2147483645 2147483645 +8.77118272407511612e-01  # rad = +6.89999999999999780e-02 , len = +8.07279381626957560e-01 
  82         93         90       1620    2         80         81 +7.58233253012048136e-01  # rad = +7.86666999999999783e-02 , len = +1.71464281994823164e-01 
  83         94         95         85    2 2147483645 2147483645 +8.69017632241813498e-01  # rad = +6.89999999999999780e-02 , len = +1.56524758424985921e-01 
  84         94         96         85    2 2147483645 2147483645 +9.14672544080604388e-01  # rad = +7.26249999999999951e-02 , len = +4.94974746830581791e-01 
  85         97         94        100    2         83         84 +5.96992481203007519e-01  # rad = +7.94000000000000122e-02 , len = +3.76961536499416827e-01 
  86         98         99         88    2 2147483645 2147483645 +9.33884297520661044e-01  # rad = +1.13000000000000017e-01 , len = +1.24040316026685793e+00 
  87         98         89         88    2         79       1620 +8.57438016528925706e-01  # rad = +1.03750000000000051e-01 , len = +2.52388589282480258e-01 
  88        100         98         96    2         86         87 +8.07743658210947957e-01  # rad = +1.20999999999999996e-01 , len = +1.21243556529820870e-01 
  89        101        102         91    2 2147483645 2147483645 +9.52083333333333393e-01  # rad = +1.14250000000000032e-01 , len = +2.52388589282478815e-01 
  90        101        103         91    2 2147483645 2147483645 +8.62033333333333429e-01  # rad = +1.03444000000000036e-01 , len = +6.49153294684700732e-01 
  91        104        101       1234    2         89         90 +9.16030534351145009e-01  # rad = +1.19999999999999996e-01 , len = +2.52388589282480258e-01 
  92        105        106         94    2 2147483645 2147483645 +6.06909243697479006e-01  # rad = +7.22221999999999725e-02 , len = +6.64078308635358328e-01 
  93        105        107         94    2       1332       1333 +9.97201680672268886e-01  # rad = +1.18667000000000036e-01 , len = +4.20000000000000540e-01 
  94        108        105        103    2         92         93 +1.02292556712196880e+00  # rad = +1.18999999999999967e-01 , len = +9.89949493661170521e-02 
  95        100        109         96    2 2147483645 2147483645 +5.28204272363150928e-01  # rad = +7.91250000000000009e-02 , len = +4.94974746830585288e-01 
  96        110        100        115    2         88         95 +9.54140127388535042e-01  # rad = +1.49799999999999989e-01 , len = +3.76961536499411554e-01 
  97        111        112         99    2 2147483645 2147483645 +9.82406001607573409e-01  # rad = +1.21000000000000052e-01 , len = +1.71464281994823164e-01 
  98        111        113         99    2 2147483645 2147483645 +8.68739191504217856e-01  # rad = +1.06999999999999998e-01 , len = +1.09567330897489978e+00 
  99        114        111       1585    2         97         98 +9.40206106870228986e-01  # rad = +1.23167000000000026e-01 , len = +3.28329103187638582e-01 
 100         85         97       1334    2         85        101 +9.37444933920704937e-01  # rad = +1.33000000000000035e-01 , len = +1.71464281994823164e-01 
 101         97        115        100    2        109        110 +6.49122556390977379e-01  # rad = +8.63333000000000017e-02 , len = +2.10000000000000853e-01 
 102        108        116        103    2 2147483645 2147483645 +6.93932933905254790e-01  # rad = +8.07272999999999880e-02 , len = +8.57321409974111437e-01 
 103        117        108       1231    2         94        102 +1.05949908925318748e+00  # rad = +1.16333000000000020e-01 , len = +1.71464281994823164e-01 
 104        118        119        106    2 2147483645 2147483645 +6.74579121287370631e-01  # rad = +6.89999999999999780e-02 , len = +3.05122926047848408e-01 
 105        118        120        106    2 2147483645 2147483645 +9.76147273331638643e-01  # rad = +9.98462000000000099e-02 , len = +9.52102935611484402e-01 
 106        121        118        135    2        104        105 +7.18638685336499661e-01  # rad = +1.02285999999999988e-01 , len = +5.23832034148351999e-01 
 107        122        123        117    2 2147483645 2147483645 +1.01824730292301457e+00  # rad = +9.15999999999999731e-02 , len = +7.60394634384014223e-01 
 108        122        124        117    2        116       1232 +9.60442870879349986e-01  # rad = +8.63999999999999907e-02 , len = +2.88617393793236532e-01 
 109        115        125        101    2 2147483645 2147483645 +7.99228107810080135e-01  # rad = +6.89999999999999780e-02 , len = +3.56931365951496382e-01 
 110        115        126        101    2 2147483645 2147483645 +7.99228107810080135e-01  # rad = +6.89999999999999780e-02 , len = +6.02162768692986350e-01 
 111        127        128        112    2 2147483645 2147483645 +8.71462264150943300e-01  # rad = +9.23749999999999571e-02 , len = +6.02162768692985240e-01 
 112        129        127        154    2        111        113 +7.94817192045829568e-01  # rad = +1.05999999999999997e-01 , len = +4.42718872423569276e-01 
 113        127        130        112    2       1335       1336 +1.05660377358490565e+00  # rad = +1.11999999999999988e-01 , len = +1.97989898732232855e-01 
 114        110        131        115    2        120        121 +8.88535031847133783e-01  # rad = +1.39499999999999930e-01 , len = +2.61916017074177443e-01 
 115        132        110        119    2         96        114 +9.24617196702002375e-01  # rad = +1.56999999999999973e-01 , len = +3.56931365951494273e-01 
 116        124        133        108    2 2147483645 2147483645 +1.05034722222222210e+00  # rad = +9.07499999999999418e-02 , len = +4.94974746830584011e-01 
 117        134        122        128    2        107        108 +6.89337164750957854e-01  # rad = +8.99584999999999829e-02 , len = +4.14125584816972869e-01 
 118        132        135        119    2 2147483645 2147483645 +4.92343934040047115e-01  # rad = +8.35999999999999938e-02 , len = +7.20694109869089883e-01 
 119        136        132        162    2        115        118 +9.26183502151822102e-01  # rad = +1.69799999999999951e-01 , len = +3.76961536499416827e-01 
 120        131        137        114    2 2147483645 2147483645 +1.06451612903225823e+00  # rad = +1.48499999999999993e-01 , len = +7.00000000000073896e-02 
 121        131        138        114    2       1235       1236 +9.28315412186379918e-01  # rad = +1.29499999999999976e-01 , len = +3.05122926047843468e-01 
 122        139        140        124    2 2147483645 2147483645 +8.06696803652968142e-01  # rad = +8.83332999999999757e-02 , len = +1.97989898732234104e-01 
 123        139        141        124    2       1228       1229 +8.97787214611872164e-01  # rad = +9.83076999999999979e-02 , len = +1.03353761421633861e+00 
 124        142        139        125    2        122        123 +8.70775347912524755e-01  # rad = +1.09499999999999917e-01 , len = +9.89949493661170521e-02 
 125        143        142       1236    2        124        126 +9.71042471042471100e-01  # rad = +1.25750000000000001e-01 , len = +3.05122926047848408e-01 
 126        142        144        125    2        136        137 +9.78131212723657995e-01  # rad = +1.22999999999999984e-01 , len = +8.88200427831464911e-01 
 127        134        145        128    2 2147483645 2147483645 +7.80329501915708823e-01  # rad = +1.01832999999999965e-01 , len = +4.14125584816971370e-01 
 128        121        134        135    2        117        127 +9.16863973920313602e-01  # rad = +1.30499999999999977e-01 , len = +1.21243556529823951e-01 
 129        146         71        131    2         64       1625 +8.54755718417037569e-01  # rad = +2.67782999999999882e-01 , len = +1.59317293474374533e+00 
 130        146        147        131    2       1231       1438 +5.41722260171217385e-01  # rad = +1.69713999999999948e-01 , len = +4.74763098818773821e-01 
 131        148        146        168    2        129        130 +1.04428666666666659e+00  # rad = +3.13286000000000064e-01 , len = +4.25793377120870120e-01 
 132        149        150        134    2 2147483645 2147483645 +8.97009062811773950e-01  # rad = +1.28571000000000019e-01 , len = +4.42718872423576049e-01 
 133        149        151        134    2 2147483645 2147483645 +6.91135328221693546e-01  # rad = +9.90624999999999839e-02 , len = +8.99166280506561555e-01 
 134        152        149        222    2        132        133 +8.79343558282208670e-01  # rad = +1.43333000000000016e-01 , len = +7.03491293478463620e-01 
 135        153        121        183    2        106        128 +8.48902884884920605e-01  # rad = +1.42332999999999987e-01 , len = +3.76961536499410221e-01 
 136        144        154        126    2 2147483645 2147483645 +6.08130081300813030e-01  # rad = +7.47999999999999915e-02 , len = +3.20780298646910100e-01 
 137        144        155        126    2 2147483645 2147483645 +5.82409756097560960e-01  # rad = +7.16364000000000029e-02 , len = +8.04238770515323664e-01 
 138        156        157        167    2       1439       1440 +7.21712844036697332e-01  # rad = +7.86667000000000477e-02 , len = +1.56524758424979565e-01 
 139        156        158        167    2        149        150 +8.99082568807339499e-01  # rad = +9.80000000000000177e-02 , len = +1.21243556529826005e-01 
 140        159        160        142    2 2147483645 2147483645 +7.14409219813363139e-01  # rad = +6.89999999999999780e-02 , len = +9.89949493661170521e-02 
 141        159        161        142    2 2147483645 2147483645 +7.14409219813363139e-01  # rad = +6.89999999999999780e-02 , len = +1.56524758424985921e-01 
 142        153        159        183    2        140        141 +5.76042393553889531e-01  # rad = +9.65832999999999831e-02 , len = +8.45813218151616475e-01 
 143        162        163        145    2 2147483645 2147483645 +9.54616588419405332e-01  # rad = +7.62500000000000122e-02 , len = +2.32163735324877329e-01 
 144        162        164        145    2 2147483645 2147483645 +8.63849765258215885e-01  # rad = +6.90000000000000058e-02 , len = +1.71464281994828244e-01 
 145        165        162        153    2        143        144 +8.12977099236641187e-01  # rad = +7.98749999999999877e-02 , len = +5.68682688324514518e-01 
 146        166        167        148    2 2147483645 2147483645 +6.16993725490196154e-01  # rad = +7.86667000000000477e-02 , len = +1.40000000000000568e-01 
 147        166        168        148    2 2147483645 2147483645 +9.13466666666666760e-01  # rad = +1.16467000000000015e-01 , len = +1.07763630228384777e+00 
 148        169        166        152    2        146        147 +1.15210496353926639e+00  # rad = +1.27499999999999974e-01 , len = +1.21243556529820870e-01 
 149        158        170        139    2 2147483645 2147483645 +8.52040816326530615e-01  # rad = +8.35000000000000187e-02 , len = +2.32163735324875720e-01 
 150        158        171        139    2 2147483645 2147483645 +7.33673469387755128e-01  # rad = +7.19000000000000472e-02 , len = +6.37730350540099966e-01 
 151        172        173        193    2 2147483645 2147483645 +9.44478908188585486e-01  # rad = +7.61249999999999843e-02 , len = +1.10679718105893521e+00 
 152        174        169        185    2        148        153 +9.22225000000000072e-01  # rad = +1.10667000000000001e-01 , len = +3.56931365951496382e-01 
 153        169        165        152    2        145        173 +8.87798530727317070e-01  # rad = +9.82500000000000040e-02 , len = +2.96984848098344856e-01 
 154        175        129        155    2        112       1334 +5.17582771561744370e-01  # rad = +1.33363999999999983e-01 , len = +9.01886910870763447e-01 
 155        148        175        168    2        154        156 +8.58890000000000042e-01  # rad = +2.57666999999999924e-01 , len = +3.83405790253614931e-01 
 156        175        176        155    2        162        163 +8.31821692339337226e-01  # rad = +2.14332999999999968e-01 , len = +1.71464281994816614e-01 
 157        177        178        159    2 2147483645 2147483645 +1.00000000000000000e+00  # rad = +6.90000000000000058e-02 , len = +2.10000000000003240e-01 
 158        177        179        159    2 2147483645 2147483645 +1.00000000000000000e+00  # rad = +6.90000000000000058e-02 , len = +2.42487113059645848e-01 
 159        180        177        235    2        157        158 +5.94315245478036158e-01  # rad = +6.90000000000000058e-02 , len = +1.21243556529815749e-01 
 160        181        182        199    2 2147483645 2147483645 +7.03540206858619732e-01  # rad = +7.86667000000000199e-02 , len = +2.10000000000000853e-01 
 161        181        183        199    2 2147483645 2147483645 +7.46765877718205351e-01  # rad = +8.35000000000000187e-02 , len = +2.88617393793233978e-01 
 162        176        136        156    2        119       1337 +8.55365249401631944e-01  # rad = +1.83332999999999940e-01 , len = +4.94974746830580237e-01 
 163        176        184        156    2        169        170 +8.67808503590207780e-01  # rad = +1.86000000000000054e-01 , len = +9.89949493661170521e-02 
 164        185        186        165    2 2147483645 2147483645 +5.21481574920612312e-01  # rad = +9.50832999999999817e-02 , len = +9.54672718789010943e-01 
 165        187        185        177    2        164        166 +5.41851411589895915e-01  # rad = +1.82332999999999995e-01 , len = +3.83405790253617818e-01 
 166        185        188        165    2        171        172 +4.77834511580459920e-01  # rad = +8.71249999999999941e-02 , len = +5.68682688324516183e-01 
 167        189        156       1237    2        138        139 +7.83045977011494254e-01  # rad = +1.08999999999999972e-01 , len = +6.64078308635360992e-01 
 168        187        148        177    2        131        155 +8.91530460624071264e-01  # rad = +2.99999999999999989e-01 , len = +1.21243556529821897e-01 
 169        184        190        163    2        188        202 +8.25268817204301008e-01  # rad = +1.53499999999999970e-01 , len = +5.68682688324519514e-01 
 170        184        191        163    2        176        186 +7.35215053763440762e-01  # rad = +1.36749999999999983e-01 , len = +6.18223260642950634e-01 
 171        188        192        166    2 2147483645 2147483645 +8.87066857962697353e-01  # rad = +7.72856999999999988e-02 , len = +4.99899989998000782e-01 
 172        188        193        166    2 2147483645 2147483645 +8.58536585365853644e-01  # rad = +7.47999999999999915e-02 , len = +2.96984848098350351e-01 
 173        165        194        153    2 2147483645 2147483645 +7.02290076335877811e-01  # rad = +6.90000000000000058e-02 , len = +5.09607692249636646e-01 
 174        195        196        176    2 2147483645 2147483645 +7.62557077625570789e-01  # rad = +8.34999999999999909e-02 , len = +1.21243556529819857e-01 
 175        195        197        176    2 2147483645 2147483645 +6.96347031963470253e-01  # rad = +7.62500000000000122e-02 , len = +2.21359436211785776e-01 
 176        191        195        170    2        174        175 +8.00731261425959850e-01  # rad = +1.09499999999999972e-01 , len = +1.21243556529828059e-01 
 177        198        187        246    2        165        168 +9.31846440568135592e-01  # rad = +3.36499999999999910e-01 , len = +7.24085630295205007e-01 
 178        199        200        180    2 2147483645 2147483645 +7.08677335640138462e-01  # rad = +8.19230999999999709e-02 , len = +8.65852181379712094e-01 
 179        199        201        180    2 2147483645 2147483645 +8.32921280276816667e-01  # rad = +9.62857000000000018e-02 , len = +4.69574275274959374e-01 
 180        202        199        207    2        178        179 +8.35260115606936471e-01  # rad = +1.15599999999999994e-01 , len = +3.49999999999998590e-01 
 181        203        204        276    2        182        183 +9.64968641515947856e-01  # rad = +2.01250000000000012e-01 , len = +4.94974746830585288e-01 
 182        204        205        181    2       1441       1442 +4.82815900621117955e-01  # rad = +9.71666999999999670e-02 , len = +4.59020696701135544e-01 
 183        204        153        181    2        135        142 +8.33127950310558973e-01  # rad = +1.67666999999999872e-01 , len = +2.09999999999998493e-01 
 184        174        206        185    2 2147483645 2147483645 +6.75694166666666707e-01  # rad = +8.10832999999999970e-02 , len = +7.66811580507228197e-01 
 185        207        174        198    2        152        184 +9.02255639097744311e-01  # rad = +1.19999999999999982e-01 , len = +2.32163735324876802e-01 
 186        191        208        170    2 2147483645 2147483645 +9.12614259597806288e-01  # rad = +1.24799999999999980e-01 , len = +2.88617393793232258e-01 
 187        209        210        188    2 2147483645 2147483645 +6.97769644095698971e-01  # rad = +8.35000000000000187e-02 , len = +1.21243556529823965e-01 
 188        190        209        169    2        187        189 +7.79589576547231267e-01  # rad = +1.19666999999999982e-01 , len = +2.09999999999996106e-01 
 189        209        211        188    2        190        191 +8.83008682427068536e-01  # rad = +1.05667000000000025e-01 , len = +1.56524758424982730e-01 
 190        211        212        189    2 2147483645 2147483645 +7.90218327386979835e-01  # rad = +8.35000000000000187e-02 , len = +1.21243556529826005e-01 
 191        211        213        189    2 2147483645 2147483645 +1.06277267264141129e+00  # rad = +1.12300000000000053e-01 , len = +6.02162768692986350e-01 
 192        172        214        193    2 2147483645 2147483645 +8.56079404466501104e-01  # rad = +6.90000000000000058e-02 , len = +1.56524758424979565e-01 
 193        215        172        223    2        151        192 +6.34645669291338588e-01  # rad = +8.05999999999999911e-02 , len = +3.13049516849965459e-01 
 194        216        217        196    2 2147483645 2147483645 +7.98611111111111049e-01  # rad = +6.90000000000000058e-02 , len = +9.89949493661145402e-02 
 195        216        218        196    2       1341       1342 +1.29340277777777768e+00  # rad = +1.11750000000000030e-01 , len = +2.52388589282477316e-01 
 196        219        216        221    2        194        195 +6.56200870377543377e-01  # rad = +8.64000000000000046e-02 , len = +2.88617393793238253e-01 
 197        207        220        198    2 2147483645 2147483645 +5.57894736842105221e-01  # rad = +7.42000000000000298e-02 , len = +6.60378679243961542e-01 
 198        221        207        251    2        185        197 +9.15839197917670877e-01  # rad = +1.33000000000000035e-01 , len = +1.56524758424985921e-01 
 199        222        181        201    2        160        161 +8.56823754789272085e-01  # rad = +1.11815499999999998e-01 , len = +8.48704895708753071e-01 
 200        222        223        201    2 2147483645 2147483645 +7.27969348659003868e-01  # rad = +9.50000000000000427e-02 , len = +1.21243556529823951e-01 
 201        224        222        210    2        199        200 +1.19314285714285706e+00  # rad = +1.30499999999999977e-01 , len = +2.32163735324875720e-01 
 202        190        225        169    2        248        282 +8.19218241042345308e-01  # rad = +1.25750000000000001e-01 , len = +8.10308583195316068e-01 
 203        226        227        204    2 2147483645 2147483645 +7.39779323416425494e-01  # rad = +8.74286000000000230e-02 , len = +4.48218696620300672e-01 
 204        189        226       1237    2        203        205 +8.49008620689655324e-01  # rad = +1.18182000000000023e-01 , len = +7.73175271203107806e-01 
 205        226        228        204    2        215        216 +8.12306442605472800e-01  # rad = +9.59999999999999604e-02 , len = +1.97989898732236630e-01 
 206        229        230        208    2 2147483645 2147483645 +8.57768052516411306e-01  # rad = +9.79999999999999899e-02 , len = +9.89949493661170521e-02 
 207        229        202        208    2        180       1629 +1.21137855579868692e+00  # rad = +1.38399999999999940e-01 , len = +2.88617393793237420e-01 
 208        231        229        214    2        206        207 +1.14107365792759063e+00  # rad = +1.14250000000000018e-01 , len = +2.32163735324878967e-01 
 209        224        232        210    2 2147483645 2147483645 +8.13714285714285723e-01  # rad = +8.90000000000000235e-02 , len = +3.42928563989646329e-01 
 210        233        224        212    2        201        209 +8.23142050799623659e-01  # rad = +1.09375000000000042e-01 , len = +5.33104117410475808e-01 
 211        233        234        212    2 2147483645 2147483645 +7.55875823142050707e-01  # rad = +1.00437000000000012e-01 , len = +1.17341382299681363e+00 
 212        235        233        238    2        210        211 +9.53650606819633651e-01  # rad = +1.32875000000000076e-01 , len = +5.64358042380896152e-01 
 213        231        236        214    2 2147483645 2147483645 +9.78776529338327150e-01  # rad = +9.79999999999999899e-02 , len = +1.71464281994820278e-01 
 214        237        231        234    2        208        213 +6.42778730042563029e-01  # rad = +1.00124999999999992e-01 , len = +5.37680202350801606e-01 
 215        228        238        205    2 2147483645 2147483645 +7.18750000000000000e-01  # rad = +6.89999999999999780e-02 , len = +9.89949493661170521e-02 
 216        228        239        205    2        243        244 +8.69791666666666630e-01  # rad = +8.35000000000000048e-02 , len = +2.21359436211787469e-01 
 217        240        241        219    2 2147483645 2147483645 +1.00000000000000000e+00  # rad = +8.35000000000000187e-02 , len = +1.21243556529821897e-01 
 218        240        242        219    2 2147483645 2147483645 +1.06886227544910173e+00  # rad = +8.92499999999999682e-02 , len = +3.05122926047842913e-01 
 219        243        240       1572    2        217        218 +6.57480314960629864e-01  # rad = +8.35000000000000187e-02 , len = +6.89420046125729380e-01 
 220        219        244        221    2 2147483645 2147483645 +5.60757820866276346e-01  # rad = +7.38333000000000322e-02 , len = +4.48218696620299006e-01 
 221        245        219        239    2        196        220 +8.57207031249999973e-01  # rad = +1.31666999999999978e-01 , len = +1.97989898732231578e-01 
 222        246        152        224    2        134       1237 +7.99019607843137192e-01  # rad = +1.63000000000000034e-01 , len = +5.37680202350798941e-01 
 223        246        215        224    2        193       1572 +6.22549019607843146e-01  # rad = +1.27000000000000030e-01 , len = +5.68682688324519514e-01 
 224        247        246        236    2        222        223 +9.87553916086962746e-01  # rad = +2.04000000000000042e-01 , len = +1.21243556529821897e-01 
 225        248        249        227    2 2147483645 2147483645 +6.63219327731092489e-01  # rad = +7.89231000000000099e-02 , len = +1.03590540108641305e+00 
 226        248        250        227    2       1345       1347 +9.39075630252100835e-01  # rad = +1.11749999999999988e-01 , len = +2.32163735324878967e-01 
 227        251        248       1242    2        225        226 +9.71428571428571308e-01  # rad = +1.18999999999999953e-01 , len = +9.89949493661157892e-02 
 228        252        253        230    2 2147483645 2147483645 +6.79999999999999938e-01  # rad = +7.48000000000000054e-02 , len = +2.96984848098351184e-01 
 229        252        254        230    2 2147483645 2147483645 +8.30808181818181724e-01  # rad = +9.13888999999999951e-02 , len = +1.35373557240695930e+00 
 230        255        252        232    2        228        229 +8.25002062505156397e-01  # rad = +1.10000000000000001e-01 , len = +1.56524758424982730e-01 
 231        255        256        232    2 2147483645 2147483645 +6.68334920837302171e-01  # rad = +8.91111000000000264e-02 , len = +5.64358042380900704e-01 
 232        257        255        257    2        230        231 +6.88465252211269862e-01  # rad = +1.33333000000000007e-01 , len = +5.37680202350804715e-01 
 233        237        258        234    2 2147483645 2147483645 +5.88149118245607339e-01  # rad = +9.16153999999999719e-02 , len = +1.76394444356958102e+00 
 234        259        237        336    2        214        233 +7.05475543478260803e-01  # rad = +1.55768999999999963e-01 , len = +1.01197826063606344e+00 
 235        247        180        236    2        159       1340 +5.62034361067139110e-01  # rad = +1.16100000000000037e-01 , len = +7.34166193719107962e-01 
 236        260        247        262    2        224        235 +9.08004395604395720e-01  # rad = +2.06571000000000032e-01 , len = +6.14247507117448577e-01 
 237        235        261        238    2 2147483645 2147483645 +5.57417840712537638e-01  # rad = +7.76667000000000052e-02 , len = +4.53651848888550702e-01 
 238        245        235        239    2        212        237 +9.07115885416666656e-01  # rad = +1.39333000000000012e-01 , len = +1.40000000000000568e-01 
 239        262        245       1243    2        221        238 +9.16626385233721863e-01  # rad = +1.53600000000000014e-01 , len = +3.56931365951496382e-01 
 240        263        264        242    2 2147483645 2147483645 +7.47830827067669124e-01  # rad = +9.94614999999999805e-02 , len = +9.23363417079104187e-01 
 241        263        265        242    2 2147483645 2147483645 +1.04761654135338333e+00  # rad = +1.39332999999999929e-01 , len = +1.56524758424985921e-01 
 242        266        263        249    2        240        241 +9.75552507463343543e-01  # rad = +1.33000000000000035e-01 , len = +1.71464281994823164e-01 
 243        239        267        216    2 2147483645 2147483645 +1.17365269461077837e+00  # rad = +9.80000000000000177e-02 , len = +1.71464281994823164e-01 
 244        239        268        216    2 2147483645 2147483645 +1.05788383233532945e+00  # rad = +8.83333000000000174e-02 , len = +1.71464281994819528e-01 
 245        198        269        246    2       1195       1573 +4.82677071592945151e-01  # rad = +1.74300000000000010e-01 , len = +7.50666370633455649e-01 
 246        270        198        291    2        177        245 +8.99884371744840372e-01  # rad = +3.61111000000000071e-01 , len = +7.82623792124926831e-01 
 247        271        272        248    2 2147483645 2147483645 +6.91009358288769970e-01  # rad = +1.03375000000000009e-01 , len = +4.99899989998001282e-01 
 248        225        271        202    2        247        249 +1.18966202783300190e+00  # rad = +1.49599999999999983e-01 , len = +3.56931365951494994e-01 
 249        271        266        248    2        242        250 +9.11316844919786040e-01  # rad = +1.36332999999999982e-01 , len = +9.89949493661166802e-01 
 250        266        273        249    2 2147483645 2147483645 +6.33253137538233646e-01  # rad = +8.63333000000000017e-02 , len = +3.63730669589465705e-01 
 251        274        221        253    2        198       1346 +8.15853932584269637e-01  # rad = +1.45222000000000045e-01 , len = +6.89420046125727937e-01 
 252        274        275        253    2        259        260 +6.24219101123595466e-01  # rad = +1.11111000000000029e-01 , len = +6.41560597293816315e-01 
 253        276        274        258    2        251        252 +8.43601895734597207e-01  # rad = +1.78000000000000075e-01 , len = +2.32163735324878967e-01 
 254        277        278        256    2 2147483645 2147483645 +5.90387393302692076e-01  # rad = +7.64286000000000271e-02 , len = +4.64327470649757046e-01 
 255        277        279        256    2       1240       1348 +8.75462515932177054e-01  # rad = +1.13332999999999975e-01 , len = +1.97989898732232855e-01 
 256        280        277        322    2        254        255 +8.71750841750841721e-01  # rad = +1.29455000000000042e-01 , len = +7.17286553617167200e-01 
 257        276        257        258    2        232       1601 +9.17853080568720392e-01  # rad = +1.93666999999999950e-01 , len = +3.56931365951496382e-01 
 258        281        276        273    2        253        257 +8.68312757201646024e-01  # rad = +2.10999999999999965e-01 , len = +7.95047168412039040e-01 
 259        275        282        252    2 2147483645 2147483645 +8.22000522000521872e-01  # rad = +9.13333000000000061e-02 , len = +7.95047168412037708e-01 
 260        275        283        252    2 2147483645 2147483645 +6.21000621000620923e-01  # rad = +6.90000000000000058e-02 , len = +5.37680202350801717e-01 
 261        260        284        262    2        268        286 +6.62479120879120864e-01  # rad = +1.50713999999999987e-01 , len = +5.46717477313465317e-01 
 262        285        260        279    2        236        261 +9.84848484848484751e-01  # rad = +2.27500000000000036e-01 , len = +2.61916017074173169e-01 
 263        286        287        265    2 2147483645 2147483645 +1.04675454545454527e+00  # rad = +1.15142999999999981e-01 , len = +4.48218696620294288e-01 
 264        286        288        265    2 2147483645 2147483645 +7.59090909090909038e-01  # rad = +8.35000000000000187e-02 , len = +7.00000000000038369e-02 
 265        262        286       1243    2        263        264 +6.56438166508524823e-01  # rad = +1.10000000000000014e-01 , len = +4.31508980207827242e-01 
 266        289        290        268    2 2147483645 2147483645 +7.69180308689948022e-01  # rad = +9.20455000000000023e-02 , len = +1.57461106308827747e+00 
 267        289        291        268    2       1352       1353 +6.57380063008181081e-01  # rad = +7.86667000000000477e-02 , len = +1.71464281994823164e-01 
 268        284        289        261    2        266        267 +7.94000557347028124e-01  # rad = +1.19667000000000009e-01 , len = +2.10000000000002629e-01 
 269        292        293        271    2 2147483645 2147483645 +8.90013360622424865e-01  # rad = +7.31428999999999968e-02 , len = +4.48218696620301227e-01 
 270        292        294        271    2 2147483645 2147483645 +1.19247813992879204e+00  # rad = +9.80000000000000454e-02 , len = +6.45368112010503259e-01 
 271        295        292        290    2        269        270 +9.24876008782640979e-01  # rad = +8.21818000000000132e-02 , len = +7.82623792124928275e-01 
 272        296        297        274    2 2147483645 2147483645 +3.80103934669636212e-01  # rad = +1.27999999999999975e-01 , len = +8.19328993750370049e-01 
 273        296        281        274    2        258       1244 +7.21603563474387588e-01  # rad = +2.43000000000000077e-01 , len = +3.05122926047853293e-01 
 274        270        296        291    2        272        273 +8.39177045797760313e-01  # rad = +3.36749999999999994e-01 , len = +3.28329103187641025e-01 
 275        298        299        277    2 2147483645 2147483645 +4.51859814536600513e-01  # rad = +1.04666999999999968e-01 , len = +6.49153294684696958e-01 
 276        298        203        277    2        181       1242 +9.00360911084632787e-01  # rad = +2.08555999999999991e-01 , len = +6.02162768692979244e-01 
 277        300        298        349    2        275        276 +7.45769478428847443e-01  # rad = +2.31636000000000036e-01 , len = +7.34166193719108851e-01 
 278        285        301        279    2 2147483645 2147483645 +3.63945454545454516e-01  # rad = +8.40713999999999906e-02 , len = +9.09999999999997700e-01 
 279        302        285        302    2        262        278 +8.33183047790802545e-01  # rad = +2.31000000000000039e-01 , len = +3.05122926047850851e-01 
 280        303        304        282    2 2147483645 2147483645 +9.56541497775399652e-01  # rad = +1.30500000000000005e-01 , len = +9.89949493661170521e-02 
 281        303        305        282    2       1357       1358 +8.61253838993175980e-01  # rad = +1.17499999999999993e-01 , len = +8.96437393240594127e-01 
 282        225        303        202    2        280        281 +1.08492246520874747e+00  # rad = +1.36428999999999995e-01 , len = +4.31508980207830128e-01 
 283        306        307        284    2 2147483645 2147483645 +8.47431080659051594e-01  # rad = +8.95455000000000417e-02 , len = +7.95047168412039928e-01 
 284        308        306       1199    2        283        285 +5.57609498680738835e-01  # rad = +1.05667000000000039e-01 , len = +1.71464281994820250e-01 
 285        306        309        284    2        292        293 +7.90218327386979835e-01  # rad = +8.35000000000000325e-02 , len = +1.21243556529819344e-01 
 286        284        310        261    2       1450       1451 +7.34835516275860190e-01  # rad = +1.10750000000000001e-01 , len = +7.53923072998828991e-01 
 287        311        312        289    2 2147483645 2147483645 +9.92967166432786041e-01  # rad = +1.20999999999999996e-01 , len = +1.21243556529820884e-01 
 288        313        314       1566    2 2147483645 2147483645 +9.92967166432786041e-01  # rad = +1.20999999999999996e-01 , len = +9.89949493661157892e-02 
 289        315        311        304    2        287       1566 +6.43771858457572121e-01  # rad = +1.21857000000000035e-01 , len = +5.23832034148355885e-01 
 290        313        295       1566    2        271        297 +7.29191593425080220e-01  # rad = +8.88571000000000222e-02 , len = +4.48218696620297896e-01 
 291        316        270        340    2        246        274 +9.44202352941176493e-01  # rad = +4.01285999999999921e-01 , len = +4.99899989998001559e-01 
 292        309        317        285    2 2147483645 2147483645 +8.26347305389221520e-01  # rad = +6.90000000000000335e-02 , len = +4.25793377120880445e-01 
 293        309        318        285    2       1443       1444 +8.26347305389221520e-01  # rad = +6.90000000000000335e-02 , len = +4.69574275274957764e-01 
 294        319        320        296    2 2147483645 2147483645 +8.51031914799749489e-01  # rad = +9.64499999999999524e-02 , len = +1.38238923606920716e+00 
 295        319        321        296    2 2147483645 2147483645 +6.88788790555266317e-01  # rad = +7.80625000000000069e-02 , len = +8.93700173436261736e-01 
 296        322        319        317    2        294        295 +9.47073742442538280e-01  # rad = +1.13332999999999962e-01 , len = +1.97989898732226582e-01 
 297        295        323        290    2 2147483645 2147483645 +9.86800154405219176e-01  # rad = +8.76842000000000177e-02 , len = +1.58700976682564954e+00 
 298        324        325        300    2 2147483645 2147483645 +9.25031178506239948e-01  # rad = +1.12000000000000030e-01 , len = +2.09999999999996106e-01 
 299        324        326        300    2 2147483645 2147483645 +5.89845305053808833e-01  # rad = +7.14167000000000135e-02 , len = +7.73175271203107806e-01 
 300        327        324       1601    2        298        299 +6.25181368018299488e-01  # rad = +1.21077000000000032e-01 , len = +9.44351629426243844e-01 
 301        302        328        302    2 2147483645 2147483645 +4.69493237150586162e-01  # rad = +1.30167000000000033e-01 , len = +1.28693434175952093e+00 
 302        329        302       1200    2        279        301 +9.16180625547312610e-01  # rad = +2.77250000000000107e-01 , len = +2.61916017074174612e-01 
 303        330        331        305    2 2147483645 2147483645 +6.02121501305619922e-01  # rad = +1.14833000000000005e-01 , len = +4.53651848888550147e-01 
 304        330        315        305    2        289       1243 +9.92512348333106087e-01  # rad = +1.89286000000000010e-01 , len = +5.23832034148352554e-01 
 305        332        330        407    2        303        304 +4.87071959790781328e-01  # rad = +1.90714000000000022e-01 , len = +4.64327470649760043e-01 
 306        333        334        313    2 2147483645 2147483645 +7.22513089005235587e-01  # rad = +6.90000000000000058e-02 , len = +7.73175271203104253e-01 
 307        335        336        309    2       1247       1534 +7.84090909090909061e-01  # rad = +6.90000000000000058e-02 , len = +2.10000000000000853e-01 
 308        335        337        309    2 2147483645 2147483645 +7.84090909090909061e-01  # rad = +6.90000000000000058e-02 , len = +1.21243556529821897e-01 
 309        338        335        327    2        307        308 +1.10831234256926958e+00  # rad = +8.79999999999999810e-02 , len = +5.14392845984471436e-01 
 310        339        340        312    2 2147483645 2147483645 +7.31408102813555838e-01  # rad = +7.72857000000000127e-02 , len = +4.90000000000002045e-01 
 311        339        341        312    2 2147483645 2147483645 +6.92201917344109297e-01  # rad = +7.31428999999999968e-02 , len = +4.89999999999998437e-01 
 312        342        339       1574    2        310        311 +5.57609498680738835e-01  # rad = +1.05667000000000039e-01 , len = +2.42487113059639187e-01 
 313        343        333       1244    2        306       1447 +4.93540051679586533e-01  # rad = +9.54999999999999877e-02 , len = +3.76961536499418437e-01 
 314        344        345        315    2 2147483645 2147483645 +3.52136611489550111e-01  # rad = +9.92437176259343828e-02 , len = +2.32058182359510390e+00 
 315        316        344        340    2        314        316 +6.63136470588235327e-01  # rad = +2.81833000000000000e-01 , len = +3.76961536499417771e-01 
 316        344        346        315    2        347        348 +3.94442808329755534e-01  # rad = +1.11166999999999988e-01 , len = +8.48704895708751628e-01 
 317        347        322        328    2        296       1586 +8.16100851110262315e-01  # rad = +1.19666499999999953e-01 , len = +4.48218696620303281e-01 
 318        348        349       1586    2        319        320 +7.93872971967927610e-01  # rad = +9.49999999999999872e-02 , len = +1.21243556529821897e-01 
 319        349        350        318    2 2147483645 2147483645 +7.26315789473684137e-01  # rad = +6.90000000000000058e-02 , len = +4.64327470649758434e-01 
 320        349        351        318    2 2147483645 2147483645 +7.26315789473684137e-01  # rad = +6.90000000000000058e-02 , len = +1.21243556529826005e-01 
 321        280        352        322    2       1448       1449 +6.06902356902356832e-01  # rad = +9.01250000000000245e-02 , len = +5.37680202350801717e-01 
 322        353        280        331    2        256        321 +8.13529237747756651e-01  # rad = +1.48500000000000049e-01 , len = +9.89949493661245877e-02 
 323        354        355        325    2 2147483645 2147483645 +5.41370921985815712e-01  # rad = +7.63333000000000067e-02 , len = +1.02161636635284703e+00 
 324        354        356        325    2 2147483645 2147483645 +5.89158865248226915e-01  # rad = +8.30714000000000313e-02 , len = +9.54672718789006058e-01 
 325        357        354        366    2        323        324 +7.64720876879938838e-01  # rad = +1.41000000000000042e-01 , len = +8.31203946092657020e-01 
 326        338        358        327    2 2147483645 2147483645 +1.38178841309823675e+00  # rad = +1.09713999999999978e-01 , len = +5.46717477313461875e-01 
 327        348        338       1586    2        309        326 +6.63510673413194252e-01  # rad = +7.93999999999999845e-02 , len = +4.20000000000001095e-01 
 328        359        347       1603    2        317        329 +6.64094202898550701e-01  # rad = +1.46631999999999957e-01 , len = +1.26968500030519271e+00 
 329        347        360        328    2 2147483645 2147483645 +6.31967783294233199e-01  # rad = +9.26666999999999769e-02 , len = +1.97989898732233466e-01 
 330        353        361        331    2       1445       1446 +4.66341254971567531e-01  # rad = +8.51250000000000062e-02 , len = +6.64078308635358772e-01 
 331        362        353        374    2        322        330 +7.30683937906796088e-01  # rad = +1.82538000000000006e-01 , len = +8.63017960415652374e-01 
 332        363        364        334    2 2147483645 2147483645 +1.22420072845002026e+00  # rad = +1.21000000000000010e-01 , len = +9.89949493661170521e-02 
 333        363        365        334    2 2147483645 2147483645 +1.10785107244030767e+00  # rad = +1.09500000000000014e-01 , len = +1.21243556529824978e-01 
 334        366        363        431    2        332        333 +4.62734082397003699e-01  # rad = +9.88399999999999695e-02 , len = +1.77225844616409534e+00 
 335        367        368        337    2 2147483645 2147483645 +4.12262212943632578e-01  # rad = +9.87367999999999996e-02 , len = +1.55425223178221539e+00 
 336        367        259        337    2        234       1603 +9.21920668058455184e-01  # rad = +2.20799999999999969e-01 , len = +6.96491205974638983e-01 
 337        300        367        349    2        335        336 +7.71088216355441114e-01  # rad = +2.39499999999999907e-01 , len = +9.44351629426241401e-01 
 338        369        370        339    2 2147483645 2147483645 +3.06731934731934719e-01  # rad = +1.31588000000000011e-01 , len = +1.04062481231229365e+00 
 339        371        369       1360    2        338        340 +9.81132075471698228e-01  # rad = +4.28999999999999992e-01 , len = +4.53651848888551812e-01 
 340        369        316        339    2        291        315 +9.90675990675990659e-01  # rad = +4.25000000000000044e-01 , len = +2.42487113059638687e-01 
 341        372        373        343    2 2147483645 2147483645 +9.05234650287655152e-01  # rad = +1.21000000000000010e-01 , len = +1.21243556529820870e-01 
 342        372        374        343    2 2147483645 2147483645 +8.15459313069044733e-01  # rad = +1.08999999999999958e-01 , len = +4.99899989998001559e-01 
 343        375        372        354    2        341        342 +1.22349656750572078e+00  # rad = +1.33667000000000008e-01 , len = +1.97989898732239128e-01 
 344        376        377        346    2 2147483645 2147483645 +5.95501488753721997e-01  # rad = +7.94000000000000122e-02 , len = +3.76961536499416827e-01 
 345        376        378        346    2       1250       1362 +9.36002340005850031e-01  # rad = +1.24800000000000008e-01 , len = +3.76961536499416827e-01 
 346        379        376       1587    2        344        345 +6.89059431524547739e-01  # rad = +1.33333000000000007e-01 , len = +5.68682688324512742e-01 
 347        346        380        316    2 2147483645 2147483645 +8.81556577041748057e-01  # rad = +9.80000000000000038e-02 , len = +7.00000000000073896e-02 
 348        346        381        316    2 2147483645 2147483645 +6.64165624690780554e-01  # rad = +7.38332999999999906e-02 , len = +4.08166632639167470e-01 
 349        382        300        364    2        277        337 +9.44072948328267381e-01  # rad = +3.10599999999999876e-01 , len = +3.56931365951494273e-01 
 350        383        384        352    2 2147483645 2147483645 +8.90909090909090873e-01  # rad = +9.80000000000000454e-02 , len = +9.89949493661145541e-02 
 351        383        385        352    2 2147483645 2147483645 +9.36363636363636287e-01  # rad = +1.02999999999999994e-01 , len = +7.34166193719110072e-01 
 352        386        383       1273    2        350        351 +7.67085076708507785e-01  # rad = +1.10000000000000014e-01 , len = +5.46717477313468980e-01 
 353        375        387        354    2 2147483645 2147483645 +8.14645308924485168e-01  # rad = +8.90000000000000097e-02 , len = +3.76961536499414163e-01 
 354        388        375       1265    2        343        353 +8.07763401109057311e-01  # rad = +1.09249999999999972e-01 , len = +8.42911620515460092e-01 
 355        389        390        357    2 2147483645 2147483645 +3.93876083159228674e-01  # rad = +6.90000000000000058e-02 , len = +3.49999999999997535e-01 
 356        389        391        357    2 2147483645 2147483645 +3.93876083159228674e-01  # rad = +6.90000000000000058e-02 , len = +2.52388589282480258e-01 
 357        392        389       1370    2        355        356 +5.15241176470588202e-01  # rad = +1.75182000000000032e-01 , len = +7.85748051222525334e-01 
 358        393        394        360    2 2147483645 2147483645 +7.13166299668709924e-01  # rad = +7.19000000000000195e-02 , len = +6.45368112010503037e-01 
 359        393        395        360    2 2147483645 2147483645 +1.06875756313356729e+00  # rad = +1.07750000000000040e-01 , len = +5.09607692249636646e-01 
 360        396        393       1206    2        358        359 +6.04906790186419685e-01  # rad = +1.00818000000000033e-01 , len = +7.85748051222528665e-01 
 361        397        398       1452    2 2147483645 2147483645 +6.54726604198790030e-01  # rad = +6.90000000000000058e-02 , len = +4.94974746830585288e-01 
 362        397        399       1452    2 2147483645 2147483645 +6.54726604198790030e-01  # rad = +6.90000000000000058e-02 , len = +1.71464281994823164e-01 
 363        382        400        364    2 2147483645 2147483645 +4.07781155015197516e-01  # rad = +1.34159999999999974e-01 , len = +1.98607653427555508e+00 
 364        401        382        369    2        349        363 +9.31256828744982834e-01  # rad = +3.28999999999999904e-01 , len = +3.76961536499416827e-01 
 365        357        402        366    2 2147483645 2147483645 +7.53873772243343954e-01  # rad = +1.39000000000000040e-01 , len = +9.89949493661170521e-02 
 366        403        357        450    2        325        365 +5.15390635918937745e-01  # rad = +1.84381000000000045e-01 , len = +1.63416645419002360e+00 
 367        404        405        376    2       1452       1453 +5.16803987408184673e-01  # rad = +1.23128549999999976e-01 , len = +8.42911620515461202e-01 
 368        401        406        369    2 2147483645 2147483645 +3.59315115798531481e-01  # rad = +1.26940999999999971e-01 , len = +1.39122248400462323e+00 
 369        407        401        399    2        364        368 +6.07352470937728817e-01  # rad = +3.53285999999999933e-01 , len = +5.23832034148353443e-01 
 370        408        409        372    2 2147483645 2147483645 +5.98631201584396755e-01  # rad = +7.16364000000000029e-02 , len = +7.03491293478462509e-01 
 371        408        410        372    2 2147483645 2147483645 +6.00833980963841330e-01  # rad = +7.18999999999999917e-02 , len = +7.03491293478461288e-01 
 372        388        408       1265    2        370        371 +8.84783733826247643e-01  # rad = +1.19666999999999954e-01 , len = +1.71464281994826079e-01 
 373        362        411        374    2 2147483645 2147483645 +3.19432546894138969e-01  # rad = +7.97999999999999959e-02 , len = +1.25415310070182584e+00 
 374        412        362        482    2        331        373 +5.71012571428571425e-01  # rad = +2.49818000000000096e-01 , len = +1.66535281547184399e+00 
 375        404        413        376    2 2147483645 2147483645 +4.80587618048268661e-01  # rad = +1.14500000000000046e-01 , len = +5.81463670404267607e-01 
 376        414        404       1461    2        367        375 +7.68548387096774088e-01  # rad = +2.38250000000000045e-01 , len = +2.61916017074176499e-01 
 377        415        416        379    2 2147483645 2147483645 +7.69151670951156774e-01  # rad = +7.48000000000000054e-02 , len = +3.13049516849970233e-01 
 378        415        417        379    2       1262       1263 +9.08311568123393309e-01  # rad = +8.83333000000000174e-02 , len = +1.71464281994823164e-01 
 379        418        415        426    2        377        378 +6.22256632071970683e-01  # rad = +9.72500000000000725e-02 , len = +6.45368112010502482e-01 
 380        419        420        382    2 2147483645 2147483645 +4.97051670741646301e-01  # rad = +7.62352999999999781e-02 , len = +1.12871608476180141e+00 
 381        419        421        382    2 2147483645 2147483645 +5.76148003259983721e-01  # rad = +8.83666999999999786e-02 , len = +2.23452455793173188e+00 
 382        422        419        430    2        380        381 +7.48170731707317072e-01  # rad = +1.53374999999999984e-01 , len = +5.14392845984468217e-01 
 383        423        424        385    2 2147483645 2147483645 +5.47857730116175223e-01  # rad = +7.66316000000000358e-02 , len = +1.39298241194926864e+00 
 384        423        425        385    2 2147483645 2147483645 +6.99831277926720285e-01  # rad = +9.78889000000000287e-02 , len = +1.19820699380366302e+00 
 385        426        423        503    2        383        384 +5.43731778425656009e-01  # rad = +1.39875000000000027e-01 , len = +1.68291413922398214e+00 
 386        427        428       1258    2        387        388 +6.71467770483513027e-01  # rad = +1.43400000000000027e-01 , len = +2.96984848098350351e-01 
 387        428        429        386    2       1267       1268 +7.51973500697350139e-01  # rad = +1.07833000000000012e-01 , len = +4.90000000000003544e-01 
 388        428        430        386    2 2147483645 2147483645 +6.27730125523012661e-01  # rad = +9.00165000000000409e-02 , len = +9.23363417079102300e-01 
 389        431        432        391    2 2147483645 2147483645 +7.69948856246958080e-01  # rad = +9.65000000000000024e-02 , len = +2.42487113059642767e-01 
 390        431        433        391    2 2147483645 2147483645 +6.27661509738057788e-01  # rad = +7.86666999999999783e-02 , len = +3.83405790253617818e-01 
 391        427        431       1258    2        389        390 +5.86869386875942367e-01  # rad = +1.25332999999999972e-01 , len = +3.83405790253614598e-01 
 392        434        435        394    2 2147483645 2147483645 +7.85355456387832329e-01  # rad = +7.86666999999999922e-02 , len = +1.56524758424985921e-01 
 393        434        436        394    2 2147483645 2147483645 +7.46752922619225878e-01  # rad = +7.47999999999999776e-02 , len = +2.96984848098350740e-01 
 394        437        434        397    2        392        393 +9.33644650746602633e-01  # rad = +1.00166999999999992e-01 , len = +3.95979797464466932e-01 
 395        438        439        396    2 2147483645 2147483645 +5.92799789857799020e-01  # rad = +8.34999999999999909e-02 , len = +1.21243556529819857e-01 
 396        440        438        474    2        395        397 +2.43556912712917989e-01  # rad = +1.40856999999999954e-01 , len = +5.23832034148350112e-01 
 397        438        437        396    2        394       1368 +7.61666086882440974e-01  # rad = +1.07285999999999979e-01 , len = +5.04777178564956630e-01 
 398        407        441        399    2 2147483645 2147483645 +2.03597498289443402e-01  # rad = +1.18429000000000020e-01 , len = +2.42082630521068110e+00 
 399        442        407       1376    2        369        398 +5.16369059508115957e-01  # rad = +5.81682000000000143e-01 , len = +1.81595704795019453e+00 
 400        443        444        402    2 2147483645 2147483645 +9.45859872611464980e-01  # rad = +1.48500000000000021e-01 , len = +9.89949493661120283e-02 
 401        443        445        402    2       1272       1273 +9.78343949044585992e-01  # rad = +1.53600000000000014e-01 , len = +3.76961536499416827e-01 
 402        446        443        427    2        400        401 +9.51515151515151647e-01  # rad = +1.56999999999999973e-01 , len = +4.48218696620300783e-01 
 403        447        448        405    2 2147483645 2147483645 +9.25773195876288701e-01  # rad = +8.97999999999999771e-02 , len = +3.20780298646903939e-01 
 404        447        449        405    2        415        416 +1.24742268041237114e+00  # rad = +1.21000000000000010e-01 , len = +9.89949493661195640e-02 
 405        450        447        413    2        403        404 +9.17978176724994488e-01  # rad = +9.69999999999999751e-02 , len = +4.53651848888552089e-01 
 406        451        452       1271    2        407        408 +9.90862403100775113e-01  # rad = +1.02256999999999998e+00 , len = +6.14247507117451019e-01 
 407        452        332        406    2        305       1576 +3.82909727451421433e-01  # rad = +3.91552000000000011e-01 , len = +2.58621344826756250e+00 
 408        452        453        406    2        409        410 +9.75972305074469304e-01  # rad = +9.97999999999999998e-01 , len = +9.89949493661170521e-02 
 409        453        454        408    2 2147483645 2147483645 +1.01970941883767541e+00  # rad = +1.01767000000000030e+00 , len = +2.10000000000000853e-01 
 410        453        455        408    2        432       1371 +1.05754509018036069e+00  # rad = +1.05543000000000009e+00 , len = +4.94974746830581014e-01 
 411        456        457        412    2 2147483645 2147483645 +3.74603333333333344e-01  # rad = +7.86666999999999783e-02 , len = +7.73175271203104253e-01 
 412        458        456       1259    2        411        413 +4.56273764258555148e-01  # rad = +2.09999999999999992e-01 , len = +8.42911620515461757e-01 
 413        456        450        412    2        405        414 +5.03176190476190444e-01  # rad = +1.05666999999999983e-01 , len = +1.56524758424985921e-01 
 414        450        459        413    2 2147483645 2147483645 +6.98735650676180819e-01  # rad = +7.38332999999999906e-02 , len = +3.83405790253614931e-01 
 415        449        460        404    2 2147483645 2147483645 +6.95867768595041292e-01  # rad = +8.41999999999999832e-02 , len = +7.03491293478464064e-01 
 416        449        461        404    2        417        418 +1.00000000000000000e+00  # rad = +1.21000000000000010e-01 , len = +1.21243556529821897e-01 
 417        461        462        416    2 2147483645 2147483645 +7.42148760330578527e-01  # rad = +8.97999999999999771e-02 , len = +3.76961536499418104e-01 
 418        461        463        416    2        421       1595 +1.00000000000000000e+00  # rad = +1.21000000000000010e-01 , len = +3.42928563989641999e-01 
 419        464        465        421    2 2147483645 2147483645 +9.13907284768211814e-01  # rad = +6.89999999999999780e-02 , len = +2.21359436211784083e-01 
 420        464        466        421    2 2147483645 2147483645 +9.13907284768211814e-01  # rad = +6.89999999999999780e-02 , len = +3.50000000000000366e-01 
 421        463        464        418    2        419        420 +6.23966942148760362e-01  # rad = +7.54999999999999838e-02 , len = +5.51180551180827205e-01 
 422        467        468        423    2 2147483645 2147483645 +9.93548020811789501e-01  # rad = +9.80000000000000454e-02 , len = +1.21243556529822938e-01 
 423        469        467       1277    2        422        424 +7.18473842926445561e-01  # rad = +9.86364000000000685e-02 , len = +8.10308583195311960e-01 
 424        467        470        423    2       1274       1275 +1.15431017352620335e+00  # rad = +1.13856999999999958e-01 , len = +5.14392845984467328e-01 
 425        418        471        426    2 2147483645 2147483645 +7.08297608231063580e-01  # rad = +1.10697000000000018e-01 , len = +2.40152035177718304e+00 
 426        472        418       1464    2        379        425 +8.57771679473106397e-01  # rad = +1.56285999999999980e-01 , len = +4.74763098818764440e-01 
 427        473        446        429    2        402        428 +8.08823529411764608e-01  # rad = +1.65000000000000008e-01 , len = +6.60378679243959876e-01 
 428        446        474        427    2        435        444 +6.43939393939393923e-01  # rad = +1.06250000000000011e-01 , len = +4.69574275274952158e-01 
 429        422        473        430    2        427       1462 +9.95121951219512302e-01  # rad = +2.04000000000000042e-01 , len = +2.61916017074173169e-01 
 430        366        422        431    2        382        429 +9.59737827715355651e-01  # rad = +2.04999999999999932e-01 , len = +3.42928563989642721e-01 
 431        475        366        449    2        334        430 +9.74070392090694348e-01  # rad = +2.13600000000000012e-01 , len = +4.84974226119287588e-01 
 432        455        476        410    2        433        434 +1.07124110552097251e+00  # rad = +1.13062000000000040e+00 , len = +5.28488410468953229e-01 
 433        476        477        432    2       1248       1359 +4.40112504643469959e-01  # rad = +4.97600000000000042e-01 , len = +1.77364032430479401e+00 
 434        476        478        432    2        436        437 +1.01691992004386966e+00  # rad = +1.14974999999999983e+00 , len = +2.88617393793232258e-01 
 435        474        479        428    2 2147483645 2147483645 +6.83529411764705830e-01  # rad = +7.26250000000000229e-02 , len = +3.50000000000001421e-01 
 436        478        480        434    2       1258       1259 +6.15459882583170192e-01  # rad = +7.07624999999999948e-01 , len = +1.49642908285023513e+00 
 437        478        481        434    2        440        452 +9.98130028267014580e-01  # rad = +1.14759999999999995e+00 , len = +3.50000000000004252e-01 
 438        482        483        440    2 2147483645 2147483645 +1.80696026322449993e-01  # rad = +1.42785999999999969e-01 , len = +1.19616052434445286e+00 
 439        482        484        440    2 2147483645 2147483645 +1.60186028853454815e-01  # rad = +1.26578999999999969e-01 , len = +1.55582775396250117e+00 
 440        481        482        437    2        438        439 +6.88567445102823195e-01  # rad = +7.90199999999999902e-01 , len = +7.50666370633454649e-01 
 441        485        486        442    2       1369       1370 +9.07423292642692281e-01  # rad = +3.43800000000000161e-01 , len = +7.73175271203106362e-01 
 442        487        485        487    2        441        443 +7.75701278998585209e-01  # rad = +3.78875000000000128e-01 , len = +6.49153294684701954e-01 
 443        485        488        442    2        468        469 +3.56098977235235925e-01  # rad = +1.34917000000000065e-01 , len = +8.71492971859208487e-01 
 444        474        489        428    2 2147483645 2147483645 +7.03999999999999959e-01  # rad = +7.47999999999999776e-02 , len = +7.95047168412037708e-01 
 445        490        491        447    2 2147483645 2147483645 +6.01248371335504905e-01  # rad = +7.38333000000000045e-02 , len = +3.63730669589463984e-01 
 446        490        492        447    2 2147483645 2147483645 +7.19326547231270430e-01  # rad = +8.83333000000000174e-02 , len = +1.56524758424978760e-01 
 447        493        490        477    2        445        446 +6.06920274992215791e-01  # rad = +1.22800000000000062e-01 , len = +4.08166632639172688e-01 
 448        475        494        449    2 2147483645 2147483645 +3.94841895971471013e-01  # rad = +8.65833000000000158e-02 , len = +9.15368778143543782e-01 
 449        495        475        496    2        431        448 +1.03576523045240276e+00  # rad = +2.19285999999999981e-01 , len = +5.64358042380898373e-01 
 450        412        403        482    2        366        451 +8.17714285714285727e-01  # rad = +3.57750000000000123e-01 , len = +5.81463670404267607e-01 
 451        403        496        450    2        464        465 +8.02236198462613515e-01  # rad = +2.87000000000000144e-01 , len = +1.21243556529822938e-01 
 452        481        497        437    2        474        475 +9.98431509236667791e-01  # rad = +1.14579999999999971e+00 , len = +3.76961536499412830e-01 
 453        498        499        455    2 2147483645 2147483645 +7.85684893882646729e-01  # rad = +7.86666999999999644e-02 , len = +2.42487113059639714e-01 
 454        498        500        455    2 2147483645 2147483645 +6.89138576779026235e-01  # rad = +6.89999999999999780e-02 , len = +1.71464281994820250e-01 
 455        501        498       1595    2        453        454 +8.27479338842975198e-01  # rad = +1.00124999999999978e-01 , len = +6.02162768692992123e-01 
 456        502        503        458    2 2147483645 2147483645 +9.13734939759035969e-01  # rad = +9.48000000000000648e-02 , len = +3.56931365951489443e-01 
 457        502        504        458    2 2147483645 2147483645 +7.27174939759036132e-01  # rad = +7.54444000000000087e-02 , len = +5.81463670404265054e-01 
 458        505        502       1590    2        456        457 +7.55721632213044336e-01  # rad = +1.03750000000000023e-01 , len = +2.61916017074179830e-01 
 459        506        507        461    2 2147483645 2147483645 +7.87213186813186749e-01  # rad = +7.16364000000000167e-02 , len = +7.17286553617169975e-01 
 460        506        508        461    2 2147483645 2147483645 +1.01318681318681314e+00  # rad = +9.21999999999999903e-02 , len = +3.20780298646908546e-01 
 461        509        506        480    2        459        460 +6.72828096118299412e-01  # rad = +9.10000000000000253e-02 , len = +3.63730669589461098e-01 
 462        510        511        464    2 2147483645 2147483645 +4.79391021405919715e-01  # rad = +1.16097000000000047e-01 , len = +2.47388358659012475e+00 
 463        510        512        464    2        470        471 +8.67137949260042395e-01  # rad = +2.10000000000000159e-01 , len = +4.31508980207827797e-01 
 464        496        510        451    2        462        463 +8.43818815331010441e-01  # rad = +2.42176000000000113e-01 , len = +1.12871608476179786e+00 
 465        496        513        451    2        466        467 +7.47386759581881499e-01  # rad = +2.14499999999999996e-01 , len = +2.10000000000000853e-01 
 466        513        514        465    2 2147483645 2147483645 +3.72027972027972054e-01  # rad = +7.97999999999999959e-02 , len = +1.02878569196893288e+00 
 467        513        515        465    2 2147483645 2147483645 +4.26282051282051322e-01  # rad = +9.14375000000000326e-02 , len = +1.23644652128590016e+00 
 468        488        516        443    2 2147483645 2147483645 +5.11425543111690861e-01  # rad = +6.90000000000000058e-02 , len = +3.76961536499416827e-01 
 469        488        517        443    2 2147483645 2147483645 +5.11425543111690861e-01  # rad = +6.90000000000000058e-02 , len = +1.71464281994822804e-01 
 470        512        518        463    2        497        498 +7.85714285714285587e-01  # rad = +1.65000000000000036e-01 , len = +4.31508980207831128e-01 
 471        512        519        463    2        472        473 +8.45919047619047570e-01  # rad = +1.77643000000000023e-01 , len = +9.20706250657613579e-01 
 472        519        520        471    2 2147483645 2147483645 +5.68556036545205812e-01  # rad = +1.01000000000000020e-01 , len = +1.42428929645630453e+00 
 473        519        521        471    2        481        486 +8.10614547153560738e-01  # rad = +1.44000000000000072e-01 , len = +5.14392845984466107e-01 
 474        497        440        452    2        396       1367 +5.04741665212078860e-01  # rad = +5.78333000000000097e-01 , len = +1.61759080116078535e+00 
 475        497        522        452    2       1375       1376 +1.00366556117996164e+00  # rad = +1.14999999999999991e+00 , len = +9.89949493661170521e-02 
 476        523        524        478    2 2147483645 2147483645 +3.79345470692717623e-01  # rad = +8.54286000000000212e-02 , len = +9.36536171218177671e-01 
 477        523        493        478    2        447       1613 +8.98459147424511717e-01  # rad = +2.02333000000000041e-01 , len = +1.71464281994822443e-01 
 478        525        523        543    2        476        477 +9.09285451836538527e-01  # rad = +2.25199999999999956e-01 , len = +1.23644652128589838e+00 
 479        526        527        481    2 2147483645 2147483645 +6.80813793103448250e-01  # rad = +8.88462000000000418e-02 , len = +9.94886928248629454e-01 
 480        526        509        481    2        461       1465 +1.03639846743295028e+00  # rad = +1.35250000000000092e-01 , len = +2.10000000000000853e-01 
 481        521        526        473    2        479        480 +9.06250000000000000e-01  # rad = +1.30500000000000033e-01 , len = +9.89949493661170521e-02 
 482        487        412        487    2        374        450 +8.95728959582661965e-01  # rad = +4.37500000000000167e-01 , len = +9.89949493661170521e-02 
 483        528        529        485    2 2147483645 2147483645 +8.77118272407511612e-01  # rad = +6.90000000000000335e-02 , len = +2.21359436211786054e-01 
 484        528        530        485    2 2147483645 2147483645 +8.77118272407511612e-01  # rad = +6.90000000000000335e-02 , len = +4.90000000000001990e-01 
 485        531        528        500    2        483        484 +6.40311093384992369e-01  # rad = +7.86667000000000477e-02 , len = +2.10000000000002046e-01 
 486        521        532        473    2        501        502 +9.03937500000000060e-01  # rad = +1.30167000000000005e-01 , len = +4.94974746830584900e-01 
 487        533        487        512    2        442        482 +5.95365590545902323e-01  # rad = +4.88429000000000169e-01 , len = +5.09607692249637867e-01 
 488        534        535        489    2 2147483645 2147483645 +9.52640718562874356e-01  # rad = +7.95455000000000190e-02 , len = +7.44110206891427928e-01 
 489        536        534        521    2        488        490 +5.92198581560283710e-01  # rad = +8.35000000000000048e-02 , len = +6.96491205974634986e-01 
 490        534        537        489    2        491        492 +8.26347305389221520e-01  # rad = +6.90000000000000335e-02 , len = +1.97989898732231578e-01 
 491        537        538        490    2 2147483645 2147483645 +1.00000000000000000e+00  # rad = +6.90000000000000335e-02 , len = +1.21243556529822938e-01 
 492        537        539        490    2        493        494 +1.00000000000000000e+00  # rad = +6.90000000000000335e-02 , len = +2.52388589282479536e-01 
 493        539        540        492    2 2147483645 2147483645 +1.00000000000000000e+00  # rad = +6.90000000000000335e-02 , len = +1.40000000000000568e-01 
 494        539        541        492    2 2147483645 2147483645 +1.00000000000000000e+00  # rad = +6.90000000000000335e-02 , len = +5.64358042380897151e-01 
 495        495        542        496    2 2147483645 2147483645 +1.04858441104508926e+00  # rad = +2.22000000000000086e-01 , len = +7.00000000000002842e-02 
 496        426        495        503    2        449        495 +8.22989310009718200e-01  # rad = +2.11714000000000041e-01 , len = +4.20000000000001372e-01 
 497        518        543        470    2 2147483645 2147483645 +5.78355151515151489e-01  # rad = +9.54286000000000301e-02 , len = +4.74763098818767271e-01 
 498        518        544        470    2       1373       1374 +7.09848484848484840e-01  # rad = +1.17125000000000021e-01 , len = +5.77234787586472287e-01 
 499        531        545        500    2 2147483645 2147483645 +6.47093775690436912e-01  # rad = +7.95000000000000012e-02 , len = +9.89949493661166802e-01 
 500        546        531        520    2        485        499 +6.96732886073508584e-01  # rad = +1.22856999999999980e-01 , len = +4.42718872423570442e-01 
 501        532        547        486    2 2147483645 2147483645 +1.01966704310616341e+00  # rad = +1.32727000000000039e-01 , len = +6.49153294684698290e-01 
 502        532        548        486    2 2147483645 2147483645 +6.66451558382692988e-01  # rad = +8.67500000000000354e-02 , len = +2.42487113059643794e-01 
 503        549        426        560    2        385        496 +8.40686274509803821e-01  # rad = +2.57250000000000034e-01 , len = +8.22313808712947791e-01 
 504        442        550       1376    2        518        519 +1.00193966186855588e+00  # rad = +1.12866999999999984e+00 , len = +2.42487113059644821e-01 
 505        551        552        507    2 2147483645 2147483645 +7.51235522294243174e-01  # rad = +7.12307999999999969e-02 , len = +8.54458893101359473e-01 
 506        551        553        507    2 2147483645 2147483645 +8.50047775638010483e-01  # rad = +8.06000000000000327e-02 , len = +3.05122926047847576e-01 
 507        546        551        520    2        505        506 +5.37722377547027452e-01  # rad = +9.48181999999999497e-02 , len = +7.95047168412038263e-01 
 508        554        555        510    2 2147483645 2147483645 +1.00000000000000000e+00  # rad = +6.90000000000000335e-02 , len = +2.96984848098350740e-01 
 509        554        556        510    2 2147483645 2147483645 +1.00000000000000000e+00  # rad = +6.90000000000000335e-02 , len = +2.88617393793233534e-01 
 510        557        554        514    2        508        509 +8.26347305389221520e-01  # rad = +6.90000000000000335e-02 , len = +1.21243556529822924e-01 
 511        533        558        512    2 2147483645 2147483645 +6.24097222645465299e-01  # rad = +5.12000000000000233e-01 , len = +1.21243556529823951e-01 
 512        559        533        558    2        487        511 +6.98122760886029536e-01  # rad = +8.20385000000000142e-01 , len = +1.09343495462693108e+00 
 513        557        560        514    2 2147483645 2147483645 +1.25149700598802394e+00  # rad = +1.04499999999999982e-01 , len = +9.89949493661195640e-02 
 514        536        557        521    2        510        513 +5.92198581560283710e-01  # rad = +8.35000000000000048e-02 , len = +1.21243556529822938e-01 
 515        561        562        517    2 2147483645 2147483645 +9.90147744945567676e-01  # rad = +1.27333000000000029e-01 , len = +1.56524758424982730e-01 
 516        561        563        517    2 2147483645 2147483645 +7.84704510108864772e-01  # rad = +1.00913000000000030e-01 , len = +1.53681488800701072e+00 
 517        564        561        523    2        515        516 +8.10844892812105922e-01  # rad = +1.28600000000000048e-01 , len = +3.13049516849971843e-01 
 518        550        565        504    2 2147483645 2147483645 +2.90725367024905423e-01  # rad = +3.28132999999999952e-01 , len = +2.07299300529451624e+00 
 519        550        566        504    2        558        580 +1.01674537287249600e+00  # rad = +1.14757000000000020e+00 , len = +5.64358042380897262e-01 
 520        567        546       1279    2        500        507 +7.97435839457320439e-01  # rad = +1.76332999999999990e-01 , len = +1.71464281994819528e-01 
 521        567        536       1279    2        489        514 +6.37648388920293852e-01  # rad = +1.40999999999999959e-01 , len = +4.69574275274956043e-01 
 522        564        568        523    2 2147483645 2147483645 +6.40958385876418624e-01  # rad = +1.01655999999999982e-01 , len = +2.27688383542068529e+00 
 523        569        564        535    2        517        522 +6.54387615322407745e-01  # rad = +1.58600000000000046e-01 , len = +4.20000000000001372e-01 
 524        570        571        526    2 2147483645 2147483645 +6.23966942148760362e-01  # rad = +7.55000000000000115e-02 , len = +5.33104117410474143e-01 
 525        570        572        526    2 2147483645 2147483645 +1.01212396694214868e+00  # rad = +1.22466999999999937e-01 , len = +1.09790709989507240e+00 
 526        573        570        532    2        524        525 +9.27203065134099669e-01  # rad = +1.21000000000000010e-01 , len = +9.89949493661170521e-02 
 527        574        575        528    2 2147483645 2147483645 +9.50485067772789294e-01  # rad = +8.90000000000000097e-02 , len = +4.02119385257662998e-01 
 528        576        574        557    2        527        529 +7.62306546286421471e-01  # rad = +9.36364000000000085e-02 , len = +9.12688336728372129e-01 
 529        574        577        528    2        530        531 +1.39368877914998857e+00  # rad = +1.30499999999999977e-01 , len = +9.89949493661170521e-02 
 530        577        578        529    2 2147483645 2147483645 +6.28352490421455911e-01  # rad = +8.19999999999999757e-02 , len = +3.05122926047850018e-01 
 531        577        579        529    2 2147483645 2147483645 +6.17405363984674382e-01  # rad = +8.05714000000000014e-02 , len = +4.25793377120873617e-01 
 532        580        573        541    2        526        533 +9.85649546827794487e-01  # rad = +1.30499999999999977e-01 , len = +1.21243556529819857e-01 
 533        573        581        532    2        538        539 +9.27203065134099669e-01  # rad = +1.21000000000000010e-01 , len = +1.21243556529818830e-01 
 534        569        582        535    2 2147483645 2147483645 +4.54452806522420816e-01  # rad = +1.10142999999999991e-01 , len = +6.14247507117448577e-01 
 535        583        569        573    2        523        534 +6.94452722063037098e-01  # rad = +2.42363999999999968e-01 , len = +7.82623792124924833e-01 
 536        584        585        538    2 2147483645 2147483645 +9.50108459869848043e-01  # rad = +1.09500000000000014e-01 , len = +7.00000000000002842e-02 
 537        584        586        538    2       1377       1378 +1.01084598698481565e+00  # rad = +1.16500000000000020e-01 , len = +4.31508980207829573e-01 
 538        581        584        533    2        536        537 +9.52479338842975309e-01  # rad = +1.15249999999999977e-01 , len = +2.52388589282480258e-01 
 539        581        587        533    2 2147483645 2147483645 +1.00000000000000000e+00  # rad = +1.21000000000000010e-01 , len = +1.39999999999997016e-01 
 540        580        588        541    2 2147483645 2147483645 +7.09969788519637435e-01  # rad = +9.39999999999999863e-02 , len = +2.32163735324877885e-01 
 541        589        580        578    2        532        540 +1.03945044160942102e+00  # rad = +1.32399999999999962e-01 , len = +3.56931365951497104e-01 
 542        525        590        543    2 2147483645 2147483645 +3.70915786116034873e-01  # rad = +9.18635999999999897e-02 , len = +1.44478372083852080e+00 
 543        591        525       1278    2        478        542 +9.04994025585839634e-01  # rad = +2.47667000000000026e-01 , len = +2.09999999999998493e-01 
 544        592        593       1622    2 2147483645 2147483645 +6.39842983316977421e-01  # rad = +8.15000000000000030e-02 , len = +6.06217782649107861e-01 
 545        594        595        547    2 2147483645 2147483645 +7.33673469387755128e-01  # rad = +7.19000000000000195e-02 , len = +7.24085630295204785e-01 
 546        594        596        547    2 2147483645 2147483645 +7.21488775510204072e-01  # rad = +7.07059000000000021e-02 , len = +1.08894444302728433e+00 
 547        597        594        549    2        545        546 +9.69231834320697039e-01  # rad = +9.80000000000000177e-02 , len = +1.21243556529819344e-01 
 548        598        599        550    2 2147483645 2147483645 +6.47794117647058743e-01  # rad = +8.81000000000000255e-02 , len = +7.13862731902990100e-01 
 549        598        597        550    2        547       1599 +7.43463235294117508e-01  # rad = +1.01110999999999993e-01 , len = +5.14392845984465330e-01 
 550        600        598        552    2        548        549 +7.22221042122480172e-01  # rad = +1.36000000000000038e-01 , len = +7.06965345685345525e-01 
 551        600        601        552    2 2147483645 2147483645 +4.52051957431442053e-01  # rad = +8.51250000000000062e-02 , len = +6.60378679243959099e-01 
 552        549        600        560    2        550        551 +6.15385620915032683e-01  # rad = +1.88308000000000086e-01 , len = +8.88200427831470019e-01 
 553        602        603        555    2 2147483645 2147483645 +7.35632183908045967e-01  # rad = +9.59999999999999881e-02 , len = +4.14125584816971815e-01 
 554        602        604        555    2 2147483645 2147483645 +7.83524904214559448e-01  # rad = +1.02249999999999994e-01 , len = +2.88617393793239141e-01 
 555        605        602       1193    2        553        554 +1.00000000000000000e+00  # rad = +1.30499999999999977e-01 , len = +4.02119385257661832e-01 
 556        576        606        557    2 2147483645 2147483645 +7.36772691377724276e-01  # rad = +9.04999999999999694e-02 , len = +3.76961536499415495e-01 
 557        607        576        565    2        528        556 +9.41249042145593906e-01  # rad = +1.22832999999999970e-01 , len = +3.63730669589462263e-01 
 558        566        559        519    2        512        559 +1.02401596416776330e+00  # rad = +1.17513000000000045e+00 , len = +6.18223260642950412e-01 
 559        559        608        558    2        622        623 +1.00839907074110946e+00  # rad = +1.18500000000000028e+00 , len = +1.44986206240455773e+00 
 560        609        549        561    2        503        552 +9.36495791889824014e-01  # rad = +3.06000000000000105e-01 , len = +2.52388589282483200e-01 
 561        583        609        573    2        560        562 +9.36246418338108843e-01  # rad = +3.26750000000000040e-01 , len = +5.68682688324516517e-01 
 562        609        610        561    2        571        572 +5.68391736801836300e-01  # rad = +1.85722000000000054e-01 , len = +1.43286426433211189e+00 
 563        611        612        595    2 2147483645 2147483645 +8.18037135278514516e-01  # rad = +7.70999999999999741e-02 , len = +7.34166193719107296e-01 
 564        613        614        566    2 2147483645 2147483645 +7.86894106495068968e-01  # rad = +8.63332999999999878e-02 , len = +1.97989898732231578e-01 
 565        613        607        566    2        557       1379 +1.18945622254224603e+00  # rad = +1.30499999999999977e-01 , len = +1.21243556529818830e-01 
 566        615        613        586    2        564        565 +6.56184210526315814e-01  # rad = +1.09714000000000020e-01 , len = +5.46717477313468092e-01 
 567        616        617        569    2 2147483645 2147483645 +1.03958333333333330e+00  # rad = +9.98000000000000137e-02 , len = +9.09999999999996811e-01 
 568        616        618        569    2 2147483645 2147483645 +1.26190625000000001e+00  # rad = +1.21143000000000015e-01 , len = +4.14125584816971815e-01 
 569        619        616       1472    2        567        568 +6.16701034901424139e-01  # rad = +9.59999999999999742e-02 , len = +1.97989898732236630e-01 
 570        620        621       1605    2 2147483645 2147483645 +8.18037135278514516e-01  # rad = +7.70999999999999741e-02 , len = +6.26099033699942908e-01 
 571        610        622        562    2 2147483645 2147483645 +6.06643262510634163e-01  # rad = +1.12667000000000045e-01 , len = +6.60378679243961209e-01 
 572        610        623        562    2 2147483645 2147483645 +5.82951938919460289e-01  # rad = +1.08267000000000030e-01 , len = +1.17341382299681385e+00 
 573        624        583        632    2        535        561 +8.98061063005802684e-01  # rad = +3.48999999999999977e-01 , len = +1.56524758424982730e-01 
 574        625        626        576    2 2147483645 2147483645 +7.76955061728395124e-01  # rad = +7.86666999999999922e-02 , len = +1.56524758424985921e-01 
 575        625        627        576    2 2147483645 2147483645 +6.81481481481481466e-01  # rad = +6.89999999999999503e-02 , len = +1.71464281994823164e-01 
 576        628        625        593    2        574        575 +6.40822784810126556e-01  # rad = +1.01249999999999979e-01 , len = +2.32163735324883214e-01 
 577        629        630        579    2 2147483645 2147483645 +6.01521954594134378e-01  # rad = +9.04285999999999979e-02 , len = +1.83874957511891757e+00 
 578        629        589        579    2        541       1622 +8.47285692429473158e-01  # rad = +1.27374999999999960e-01 , len = +6.60378679243958544e-01 
 579        631        629        591    2        577        578 +8.02203842049092786e-01  # rad = +1.50332999999999994e-01 , len = +2.10000000000000853e-01 
 580        566        632        519    2        588        589 +4.93510635516787644e-01  # rad = +5.66338000000000008e-01 , len = +1.51594854793953915e+00 
 581        633        634        583    2 2147483645 2147483645 +6.67971689497716903e-01  # rad = +7.31428999999999968e-02 , len = +4.25793377120873617e-01 
 582        633        635        583    2       1282       1380 +9.02968036529680385e-01  # rad = +9.88750000000000184e-02 , len = +5.64358042380903813e-01 
 583        636        633        585    2        581        582 +9.61732699790087464e-01  # rad = +1.09500000000000014e-01 , len = +2.52388589282478315e-01 
 584        636        637        585    2 2147483645 2147483645 +1.06273659063562187e+00  # rad = +1.21000000000000038e-01 , len = +1.21243556529819857e-01 
 585        628        636        593    2        583        584 +7.20613924050632959e-01  # rad = +1.13856999999999944e-01 , len = +5.98080262172227539e-01 
 586        638        615        611    2        566        587 +8.19607843137254877e-01  # rad = +1.67199999999999988e-01 , len = +3.76961536499416161e-01 
 587        615        639        586    2        594        595 +6.22864832535885204e-01  # rad = +1.04143000000000013e-01 , len = +4.74763098818767271e-01 
 588        632        640        580    2 2147483645 2147483645 +2.53113864865151195e-01  # rad = +1.43348000000000031e-01 , len = +2.07417453460406920e+00 
 589        632        641        580    2        620        621 +7.36971561152527266e-01  # rad = +4.17375000000000052e-01 , len = +6.96491205974636429e-01 
 590        642        643        592    2 2147483645 2147483645 +5.76799019607843189e-01  # rad = +1.17667000000000049e-01 , len = +4.02119385257663664e-01 
 591        642        631        592    2        579        598 +9.18627450980392224e-01  # rad = +1.87399999999999983e-01 , len = +3.13049516849971843e-01 
 592        644        642        603    2        590        591 +9.98952079681118876e-01  # rad = +2.04000000000000042e-01 , len = +9.89949493661195640e-02 
 593        645        628        612    2        576        585 +7.48308018736117297e-01  # rad = +1.57999999999999974e-01 , len = +4.08166632639169635e-01 
 594        639        646        587    2 2147483645 2147483645 +7.62173165743256775e-01  # rad = +7.93749999999999872e-02 , len = +1.68291413922398614e+00 
 595        639        611        587    2        563       1605 +9.05005617276245067e-01  # rad = +9.42499999999999588e-02 , len = +1.06850362657316800e+00 
 596        647        648        598    2 2147483645 2147483645 +6.05624109937614397e-01  # rad = +8.37777999999999856e-02 , len = +6.78675180038285308e-01 
 597        647        649        598    2 2147483645 2147483645 +5.71989330094771375e-01  # rad = +7.91250000000000148e-02 , len = +4.99899989998000283e-01 
 598        631        647        591    2        596        597 +7.38169690501600750e-01  # rad = +1.38332999999999900e-01 , len = +1.71464281994824608e-01 
 599        650        651        601    2 2147483645 2147483645 +7.00632192303322410e-01  # rad = +8.63332999999999878e-02 , len = +3.50000000000001421e-01 
 600        650        652        601    2 2147483645 2147483645 +7.78180032786353060e-01  # rad = +9.58889000000000269e-02 , len = +6.60378679243967648e-01 
 601        653        650        610    2        599        600 +6.40114285714285747e-01  # rad = +1.23222000000000095e-01 , len = +6.14247507117446356e-01 
 602        644        654        603    2 2147483645 2147483645 +4.49108778046559076e-01  # rad = +9.17143000000000402e-02 , len = +5.98080262172228760e-01 
 603        655        644        615    2        592        602 +8.45606625258799149e-01  # rad = +2.04214000000000062e-01 , len = +1.16081867662438887e+00 
 604        656        657        606    2 2147483645 2147483645 +7.66861636504033939e-01  # rad = +8.63999999999999768e-02 , len = +2.96984848098347853e-01 
 605        656        658        606    2 2147483645 2147483645 +6.76773145641580864e-01  # rad = +7.62500000000000538e-02 , len = +2.09999999999996106e-01 
 606        653        656        610    2        604        605 +5.85283116883116850e-01  # rad = +1.12667000000000031e-01 , len = +8.48704895708752627e-01 
 607        659        660        608    2 2147483645 2147483645 +7.21446179815655175e-01  # rad = +8.63332999999999878e-02 , len = +1.97989898732229080e-01 
 608        661        659       1282    2        607        609 +1.03518166089965402e+00  # rad = +1.19666999999999968e-01 , len = +1.56524758424988308e-01 
 609        659        662        608    2        613        614 +1.06406110289386402e+00  # rad = +1.27333000000000002e-01 , len = +1.97989898732229080e-01 
 610        663        653        616    2        601        606 +7.71122754730888205e-01  # rad = +1.92500000000000004e-01 , len = +2.88617393793234367e-01 
 611        645        638        612    2        586       1474 +9.66169846975746371e-01  # rad = +2.04000000000000042e-01 , len = +1.21243556529819857e-01 
 612        664        645        625    2        593        611 +9.42602678571428432e-01  # rad = +2.11143000000000025e-01 , len = +5.23832034148353443e-01 
 613        662        665        609    2 2147483645 2147483645 +1.06963630794845010e+00  # rad = +1.36200000000000015e-01 , len = +3.50000000000003586e-01 
 614        662        666        609    2 2147483645 2147483645 +1.02487179285809638e+00  # rad = +1.30499999999999977e-01 , len = +1.21243556529820884e-01 
 615        663        655        616    2        603        619 +9.67408546844205075e-01  # rad = +2.41500000000000048e-01 , len = +9.89949493661183011e-02 
 616        667        663        617    2        610        615 +7.30846588264226216e-01  # rad = +2.49635999999999997e-01 , len = +8.96437393240599345e-01 
 617        668        667        680    2        616        618 +9.79991105883027958e-01  # rad = +3.41570999999999958e-01 , len = +5.37680202350803604e-01 
 618        667        669        617    2       1278       1472 +8.81588308140913601e-01  # rad = +3.01124999999999976e-01 , len = +5.09607692249634980e-01 
 619        655        670        615    2 2147483645 2147483645 +4.80819875776397565e-01  # rad = +1.16118000000000013e-01 , len = +1.27738013136262873e+00 
 620        641        671        589    2       1476       1477 +6.01677148846960108e-01  # rad = +2.51124999999999987e-01 , len = +5.37680202350803382e-01 
 621        641        672        589    2        649        668 +9.73704702006588763e-01  # rad = +4.06399999999999983e-01 , len = +3.56931365951494661e-01 
 622        608        673        559    2 2147483645 2147483645 +3.94905485232067532e-01  # rad = +4.67963000000000240e-01 , len = +1.91702895126808515e+00 
 623        608        674        559    2        633       1385 +7.36855696202531663e-01  # rad = +8.73174000000000228e-01 , len = +2.20916273732832869e+00 
 624        664        675        625    2        640        641 +4.78316964285714297e-01  # rad = +1.07143000000000058e-01 , len = +9.62340895940723362e-01 
 625        676        664        630    2        612        624 +1.03944315545243637e+00  # rad = +2.24000000000000005e-01 , len = +2.09999999999998493e-01 
 626        677        678        627    2 2147483645 2147483645 +1.05481072555205047e+00  # rad = +1.33749999999999952e-01 , len = +3.05122926047844745e-01 
 627        679        677        663    2        626        628 +8.70478557257306162e-01  # rad = +1.26800000000000024e-01 , len = +9.15368778143542339e-01 
 628        677        680        627    2        647        648 +9.35331230283911630e-01  # rad = +1.18599999999999997e-01 , len = +6.30000000000002336e-01 
 629        676        681        630    2 2147483645 2147483645 +4.28976334106728585e-01  # rad = +9.24444000000000099e-02 , len = +6.06217782649108861e-01 
 630        682        676        635    2        625        629 +9.56927175843694466e-01  # rad = +2.15500000000000053e-01 , len = +9.89949493661170521e-02 
 631        683        684        633    2 2147483645 2147483645 +3.41516057216982805e-01  # rad = +1.55857000000000023e-01 , len = +1.18173601112938620e+00 
 632        683        624        633    2        573       1473 +8.51538670546576504e-01  # rad = +3.88615000000000210e-01 , len = +1.09790709989506796e+00 
 633        674        683        623    2        631        632 +5.22654133082295136e-01  # rad = +4.56368000000000051e-01 , len = +1.70604806497355366e+00 
 634        685        686        636    2 2147483645 2147483645 +3.93846153846153846e-01  # rad = +9.59999999999999881e-02 , len = +8.19328993750373713e-01 
 635        685        682        636    2        630       1475 +9.23897435897435781e-01  # rad = +2.25200000000000039e-01 , len = +3.13049516849973397e-01 
 636        687        685        642    2        634        635 +1.05190702652316137e+00  # rad = +2.43749999999999939e-01 , len = +2.88617393793232258e-01 
 637        688        689        639    2 2147483645 2147483645 +4.47431887663789385e-01  # rad = +7.62500000000000538e-02 , len = +2.21359436211787747e-01 
 638        688        690        639    2 2147483645 2147483645 +4.33250790707499833e-01  # rad = +7.38333000000000045e-02 , len = +3.76961536499416827e-01 
 639        691        688        693    2        637        638 +4.89352476669059566e-01  # rad = +1.70416999999999930e-01 , len = +1.10458136866416523e+00 
 640        675        692        624    2 2147483645 2147483645 +6.43999141334478109e-01  # rad = +6.89999999999999503e-02 , len = +1.56524758424989086e-01 
 641        675        693        624    2 2147483645 2147483645 +6.43999141334478109e-01  # rad = +6.89999999999999503e-02 , len = +2.96984848098351184e-01 
 642        694        687       1283    2        636        643 +6.91965658827920826e-01  # rad = +2.31722000000000011e-01 , len = +1.33367912182803705e+00 
 643        687        695        642    2        664        665 +5.67490354821726051e-01  # rad = +1.31500000000000034e-01 , len = +6.60378679243960098e-01 
 644        696        697        646    2 2147483645 2147483645 +4.85798085281265002e-01  # rad = +8.21537999999999990e-02 , len = +8.90954544295050943e-01 
 645        696        698        646    2 2147483645 2147483645 +6.38284913459207348e-01  # rad = +1.07940999999999995e-01 , len = +1.13951744172697711e+00 
 646        699        696        689    2        644        645 +6.91660531697341541e-01  # rad = +1.69110999999999956e-01 , len = +7.13862731902990433e-01 
 647        680        700        628    2 2147483645 2147483645 +1.02023608768971341e+00  # rad = +1.21000000000000024e-01 , len = +1.21243556529820884e-01 
 648        680        701        628    2        657       1381 +8.65092748735244554e-01  # rad = +1.02599999999999955e-01 , len = +2.96984848098350740e-01 
 649        672        702        621    2        650        651 +1.02312992125984259e+00  # rad = +4.15800000000000003e-01 , len = +3.76961536499414829e-01 
 650        702        703        649    2       1283       1284 +9.16305916305916290e-01  # rad = +3.80999999999999950e-01 , len = +5.72974694031070819e-01 
 651        702        704        649    2        718        719 +8.33162578162578105e-01  # rad = +3.46429000000000042e-01 , len = +9.84987309562920244e-01 
 652        705        706        654    2 2147483645 2147483645 +7.73109243697479021e-01  # rad = +6.90000000000000474e-02 , len = +9.89949493661220897e-02 
 653        705        707        654    2 2147483645 2147483645 +1.17086834733893563e+00  # rad = +1.04499999999999996e-01 , len = +1.21243556529824978e-01 
 654        708        705        821    2        652        653 +5.82940895998118935e-01  # rad = +8.92500000000000238e-02 , len = +2.61916017074168894e-01 
 655        709        710        657    2 2147483645 2147483645 +7.27174939759036132e-01  # rad = +7.54444000000000087e-02 , len = +5.64358042380900260e-01 
 656        709        711        657    2 2147483645 2147483645 +7.58233253012048136e-01  # rad = +7.86666999999999922e-02 , len = +1.71464281994819528e-01 
 657        701        709        648    2        655        656 +1.01120857699805078e+00  # rad = +1.03750000000000023e-01 , len = +2.88617393793238253e-01 
 658        712        713        659    2 2147483645 2147483645 +5.96074766355140118e-01  # rad = +1.11614999999999992e-01 , len = +1.13088460949824454e+00 
 659        714        712       1286    2        658        660 +7.44828957836117800e-01  # rad = +1.87250000000000000e-01 , len = +6.30000000000001004e-01 
 660        712        715        659    2        663        669 +8.93190921228304457e-01  # rad = +1.67250000000000038e-01 , len = +3.28329103187634197e-01 
 661        716        717       1567    2       1382       1383 +8.07780760227093442e-01  # rad = +1.17666999999999952e-01 , len = +2.42487113059647930e-01 
 662        716        718       1567    2        670        671 +8.29680023615506634e-01  # rad = +1.20857000000000020e-01 , len = +5.09607692249641198e-01 
 663        715        679        660    2        627       1567 +8.70953662182361588e-01  # rad = +1.45666999999999991e-01 , len = +3.63730669589466038e-01 
 664        695        719        643    2 2147483645 2147483645 +6.19228897338403028e-01  # rad = +8.14285999999999899e-02 , len = +4.90000000000002267e-01 
 665        695        720        643    2 2147483645 2147483645 +5.46768060836501868e-01  # rad = +7.19000000000000472e-02 , len = +1.71749818049394376e+00 
 666        721        722        668    2 2147483645 2147483645 +4.39623163672424488e-01  # rad = +7.62500000000000400e-02 , len = +6.89420046125729047e-01 
 667        721        723        668    2 2147483645 2147483645 +3.97822928437997270e-01  # rad = +6.89999999999999780e-02 , len = +2.96984848098347853e-01 
 668        672        721        621    2        666        667 +4.26781496062992094e-01  # rad = +1.73444000000000070e-01 , len = +8.96437393240595237e-01 
 669        715        724        660    2        686        687 +8.34080717488789203e-01  # rad = +1.39500000000000013e-01 , len = +2.32163735324880549e-01 
 670        718        725        662    2 2147483645 2147483645 +5.94917960895934850e-01  # rad = +7.19000000000000472e-02 , len = +6.49153294684695403e-01 
 671        718        726        662    2 2147483645 2147483645 +5.97583921493997083e-01  # rad = +7.22222000000000280e-02 , len = +5.64358042380893710e-01 
 672        727        728        674    2 2147483645 2147483645 +7.12809917355371914e-01  # rad = +6.90000000000000335e-02 , len = +2.32163735324880022e-01 
 673        727        729        674    2 2147483645 2147483645 +7.12809917355371914e-01  # rad = +6.90000000000000335e-02 , len = +9.89949493661170521e-02 
 674        730        727        676    2        672        673 +9.09774436090225458e-01  # rad = +9.67999999999999833e-02 , len = +3.13049516849970233e-01 
 675        730        731        676    2 2147483645 2147483645 +7.84774436090225458e-01  # rad = +8.35000000000000187e-02 , len = +1.21243556529821897e-01 
 676        732        730        679    2        674        675 +1.23840955158284238e+00  # rad = +1.06399999999999981e-01 , len = +3.49999999999998923e-01 
 677        732        733        679    2 2147483645 2147483645 +9.71872157492174149e-01  # rad = +8.35000000000000187e-02 , len = +1.21243556529821897e-01 
 678        734        735       1562    2 2147483645 2147483645 +6.60700967819194851e-01  # rad = +6.90000000000000335e-02 , len = +1.21243556529820870e-01 
 679        734        732       1562    2        676        677 +8.22684258069319219e-01  # rad = +8.59166499999999833e-02 , len = +4.48218696620298729e-01 
 680        736        668        682    2        617       1478 +9.25136031851360396e-01  # rad = +3.48544999999999994e-01 , len = +8.63017960415654928e-01 
 681        736        737        682    2        732       1578 +7.39567352355673502e-01  # rad = +2.78631999999999880e-01 , len = +1.33551488198372525e+00 
 682        738        736        699    2        680        681 +9.36155092385524412e-01  # rad = +3.76749999999999918e-01 , len = +3.05122926047849630e-01 
 683        739        740        685    2 2147483645 2147483645 +7.10546247818499177e-01  # rad = +8.14286000000000315e-02 , len = +4.48218696620301282e-01 
 684        739        741        685    2 2147483645 2147483645 +7.32984293193717273e-01  # rad = +8.39999999999999913e-02 , len = +9.62340895940724028e-01 
 685        742        739        692    2        683        684 +7.30601758289397329e-01  # rad = +1.14599999999999994e-01 , len = +3.56931365951493607e-01 
 686        724        743        669    2 2147483645 2147483645 +9.58186379928315457e-01  # rad = +1.33667000000000036e-01 , len = +1.71464281994821693e-01 
 687        724        744        669    2        736       1384 +7.95698924731182866e-01  # rad = +1.11000000000000029e-01 , len = +3.05122926047843912e-01 
 688        699        745        689    2        711        712 +6.32310838445807821e-01  # rad = +1.54600000000000043e-01 , len = +4.19999999999996987e-01 
 689        691        699        693    2        646        688 +7.02081837760229699e-01  # rad = +2.44499999999999884e-01 , len = +3.05122926047849630e-01 
 690        746        747       1568    2 2147483645 2147483645 +5.20036721344919295e-01  # rad = +8.15713999999999884e-02 , len = +5.14392845984466551e-01 
 691        746        748       1568    2 2147483645 2147483645 +8.59062713171869885e-01  # rad = +1.34749999999999981e-01 , len = +3.28329103187640858e-01 
 692        749        742        707    2        685       1568 +4.91935256243394403e-01  # rad = +1.56856999999999941e-01 , len = +4.89999999999999714e-01 
 693        750        691        705    2        639        689 +8.44357052108892336e-01  # rad = +3.48250000000000004e-01 , len = +3.28329103187637583e-01 
 694        714        751       1286    2        754       1287 +6.31463802704852806e-01  # rad = +1.58749999999999974e-01 , len = +3.50000000000000366e-01 
 695        752        753        697    2 2147483645 2147483645 +9.42116167664670656e-01  # rad = +7.86666999999999783e-02 , len = +1.56524758424985921e-01 
 696        752        754        697    2 2147483645 2147483645 +1.42514970059880230e+00  # rad = +1.18999999999999995e-01 , len = +3.28329103187641413e-01 
 697        755        752        700    2        695        696 +7.39664626314344154e-01  # rad = +8.35000000000000048e-02 , len = +1.21243556529821897e-01 
 698        738        756        699    2        721       1626 +6.98730755086421906e-01  # rad = +2.81200000000000117e-01 , len = +3.50000000000002143e-01 
 699        750        738        705    2        682        698 +9.75754284217978718e-01  # rad = +4.02444000000000135e-01 , len = +7.03491293478461732e-01 
 700        757        755       1284    2        697        701 +4.98529437741781600e-01  # rad = +1.12888999999999975e-01 , len = +5.59999999999998721e-01 
 701        755        758        700    2        737        738 +7.91042528501448405e-01  # rad = +8.93000000000000183e-02 , len = +7.24085630295204896e-01 
 702        759        760        704    2 2147483645 2147483645 +1.00000000000000000e+00  # rad = +6.90000000000000335e-02 , len = +2.88617393793239141e-01 
 703        759        761        704    2 2147483645 2147483645 +1.00000000000000000e+00  # rad = +6.90000000000000335e-02 , len = +3.76961536499416161e-01 
 704        762        759       1482    2        702        703 +5.33700478009993318e-01  # rad = +6.90000000000000335e-02 , len = +5.09607692249635424e-01 
 705        763        750        716    2        693        699 +9.33131221719456949e-01  # rad = +4.12444000000000088e-01 , len = +5.81463670404265054e-01 
 706        749        764        707    2 2147483645 2147483645 +4.08960756702848038e-01  # rad = +1.30400000000000044e-01 , len = +6.78675180038287418e-01 
 707        765        749        755    2        692        706 +6.52821597407197363e-01  # rad = +3.18856999999999946e-01 , len = +5.98080262172225874e-01 
 708        766        767        710    2        730       1288 +7.98175965665236076e-01  # rad = +9.29875000000000007e-02 , len = +9.64883412646315719e-01 
 709        766        768        710    2 2147483645 2147483645 +7.66094420600858306e-01  # rad = +8.92499999999999960e-02 , len = +2.61916017074175556e-01 
 710        769        766        740    2        708        709 +7.31173077767945157e-01  # rad = +1.16500000000000020e-01 , len = +4.94974746830583290e-01 
 711        745        770        688    2 2147483645 2147483645 +6.46830530401034887e-01  # rad = +9.99999999999999778e-02 , len = +1.00468900660851324e+00 
 712        745        771        688    2 2147483645 2147483645 +5.62245148771021941e-01  # rad = +8.69231000000000170e-02 , len = +1.04297650980259515e+00 
 713        772        773        715    2 2147483645 2147483645 +7.26315789473684137e-01  # rad = +6.90000000000000335e-02 , len = +5.64358042380897040e-01 
 714        772        774        715    2 2147483645 2147483645 +7.26315789473684137e-01  # rad = +6.90000000000000335e-02 , len = +1.21243556529822924e-01 
 715        775        772        721    2        713        714 +5.31468531468531458e-01  # rad = +9.50000000000000427e-02 , len = +1.21243556529820884e-01 
 716        776        763       1483    2        705        717 +9.94977838106750778e-01  # rad = +4.42000000000000060e-01 , len = +3.05122926047845966e-01 
 717        763        777        716    2       1479       1480 +4.28167420814479671e-01  # rad = +1.89250000000000113e-01 , len = +1.30395552071380538e+00 
 718        704        778        651    2 2147483645 2147483645 +2.87906324239598888e-01  # rad = +9.97391000000000250e-02 , len = +1.95624640574749709e+00 
 719        704        779        651    2        844       1487 +8.57895845902046261e-01  # rad = +2.97200000000000075e-01 , len = +1.71607109409838032e+00 
 720        775        780        721    2 2147483645 2147483645 +7.12352447552447532e-01  # rad = +1.27333000000000002e-01 , len = +1.97989898732234104e-01 
 721        756        775        698    2        715        720 +6.35668563300142320e-01  # rad = +1.78750000000000075e-01 , len = +6.06217782649107084e-01 
 722        781        782        724    2 2147483645 2147483645 +6.14646218487394980e-01  # rad = +7.31428999999999691e-02 , len = +4.25793377120873895e-01 
 723        781        783        724    2 2147483645 2147483645 +6.61064705882352999e-01  # rad = +7.86666999999999922e-02 , len = +1.71464281994819528e-01 
 724        784        781       1383    2        722        723 +1.25161842676822643e+00  # rad = +1.18999999999999981e-01 , len = +1.21243556529820870e-01 
 725        785        786        727    2 2147483645 2147483645 +6.60630288589207137e-01  # rad = +9.20475999999999794e-02 , len = +1.76394444356958124e+00 
 726        785        787        727    2 2147483645 2147483645 +6.08744518527556289e-01  # rad = +8.48181999999999825e-02 , len = +7.95047168412038374e-01 
 727        757        785       1284    2        725        726 +6.15308862235254606e-01  # rad = +1.39332999999999985e-01 , len = +4.48218696620301227e-01 
 728        788        789        730    2 2147483645 2147483645 +7.59711466165413518e-01  # rad = +8.08332999999999968e-02 , len = +3.63730669589463984e-01 
 729        788        790        730    2 2147483645 2147483645 +8.83458646616541277e-01  # rad = +9.40000000000000002e-02 , len = +2.88617393793233534e-01 
 730        767        788        708    2        728        729 +1.14423981717972856e+00  # rad = +1.06399999999999981e-01 , len = +3.49999999999998923e-01 
 731        791        792        732    2        746       1386 +1.01393354769560573e+00  # rad = +2.36500000000000155e-01 , len = +9.89949493661157892e-02 
 732        737        791        681    2        731        733 +8.37125671136122240e-01  # rad = +2.33250000000000013e-01 , len = +2.61916017074173169e-01 
 733        791        793        732    2        741        742 +7.75991425509110377e-01  # rad = +1.81000000000000050e-01 , len = +1.21243556529819843e-01 
 734        794        795        736    2 2147483645 2147483645 +8.02020202020202078e-01  # rad = +7.94000000000000122e-02 , len = +3.20780298646907769e-01 
 735        794        796        736    2        801       1396 +1.14029292929292936e+00  # rad = +1.12888999999999975e-01 , len = +6.37730350540103519e-01 
 736        744        794        687    2        734        735 +8.91891891891891775e-01  # rad = +9.89999999999999908e-02 , len = +5.37680202350804937e-01 
 737        758        797        701    2 2147483645 2147483645 +9.11854423292273175e-01  # rad = +8.14286000000000038e-02 , len = +4.48218696620296786e-01 
 738        758        798        701    2 2147483645 2147483645 +8.80926091825307900e-01  # rad = +7.86666999999999922e-02 , len = +2.42487113059641740e-01 
 739        769        799        740    2       1293       1395 +5.52302410674499367e-01  # rad = +8.80000000000000088e-02 , len = +5.64358042380896596e-01 
 740        800        769        748    2        710        739 +8.56168726491133736e-01  # rad = +1.59333000000000030e-01 , len = +9.01886910870760783e-01 
 741        793        801        733    2 2147483645 2147483645 +4.26519337016574573e-01  # rad = +7.71999999999999770e-02 , len = +9.80000000000001315e-01 
 742        793        802        733    2        779        780 +4.83030939226519351e-01  # rad = +8.74286000000000230e-02 , len = +6.56658206375280495e-01 
 743        803        804        744    2 2147483645 2147483645 +5.04556730197563086e-01  # rad = +7.38333000000000184e-02 , len = +3.63730669589462263e-01 
 744        805        803        765    2        743        745 +4.45458143074581425e-01  # rad = +1.46332999999999991e-01 , len = +4.69574275274956376e-01 
 745        803        806        744    2        756        757 +5.28149494645773654e-01  # rad = +7.72856999999999988e-02 , len = +5.14392845984467328e-01 
 746        792        807        731    2        747        748 +9.88021141649048418e-01  # rad = +2.33666999999999986e-01 , len = +1.71464281994821000e-01 
 747        807        808        746    2        770        771 +8.68757676522572742e-01  # rad = +2.02999999999999986e-01 , len = +3.42928563989646329e-01 
 748        807        800        746    2        740       1562 +7.96432530053452159e-01  # rad = +1.86099999999999988e-01 , len = +8.07279381626952008e-01 
 749        809        810        751    2 2147483645 2147483645 +2.80243054760884958e-01  # rad = +8.57143000000000072e-02 , len = +5.51180551180825429e-01 
 750        809        811        751    2        787        788 +3.69453698950816867e-01  # rad = +1.13000000000000017e-01 , len = +6.56658206375283937e-01 
 751        812        809       1392    2        749        750 +6.05212804058800291e-01  # rad = +3.05857000000000046e-01 , len = +4.64327470649758101e-01 
 752        813        814        754    2 2147483645 2147483645 +8.13805631244323480e-01  # rad = +1.12000000000000002e-01 , len = +2.10000000000000853e-01 
 753        813        815        754    2       1394       1484 +1.09960399636693928e+00  # rad = +1.51333000000000023e-01 , len = +1.56524758424985116e-01 
 754        751        813        694    2        752        753 +8.66929133858267753e-01  # rad = +1.37624999999999997e-01 , len = +6.02162768692982797e-01 
 755        812        765       1392    2        707       1389 +9.66476113587839358e-01  # rad = +4.88428999999999947e-01 , len = +4.48218696620302059e-01 
 756        806        816        745    2 2147483645 2147483645 +1.08040685404932590e+00  # rad = +8.34999999999999909e-02 , len = +1.21243556529823951e-01 
 757        806        817        745    2        758        759 +1.14294494324305784e+00  # rad = +8.83333000000000035e-02 , len = +1.56524758424985921e-01 
 758        817        818        757    2 2147483645 2147483645 +9.45283375578632179e-01  # rad = +8.34999999999999909e-02 , len = +1.21243556529821897e-01 
 759        817        819        757    2        760        761 +1.00000000000000000e+00  # rad = +8.83333000000000035e-02 , len = +1.56524758424985505e-01 
 760        819        820        759    2 2147483645 2147483645 +8.35848994659997957e-01  # rad = +7.38333000000000184e-02 , len = +3.76961536499416439e-01 
 761        819        821        759    2 2147483645 2147483645 +9.45283375578632179e-01  # rad = +8.34999999999999909e-02 , len = +1.21243556529821384e-01 
 762        822        823       1610    2        763        764 +8.65164745368963484e-01  # rad = +3.84332999999999980e-01 , len = +4.94974746830584511e-01 
 763        823        824        762    2        836       1209 +4.76149589028264597e-01  # rad = +1.83000000000000024e-01 , len = +1.78328348839997664e+00 
 764        823        825        762    2        767        772 +5.98439374188529216e-01  # rad = +2.29999999999999927e-01 , len = +1.21243556529821897e-01 
 765        826        805        782    2        744        766 +6.23931623931624046e-01  # rad = +3.28500000000000070e-01 , len = +6.92964645562816561e-01 
 766        805        827        765    2        811        812 +3.07077625570776280e-01  # rad = +1.00875000000000034e-01 , len = +1.13736537664903614e+00 
 767        825        828        764    2        768        769 +4.87826086956521743e-01  # rad = +1.12200000000000008e-01 , len = +8.45813218151621138e-01 
 768        828        829        767    2 2147483645 2147483645 +6.14973262032085577e-01  # rad = +6.90000000000000335e-02 , len = +3.83405790253616541e-01 
 769        828        830        767    2       1390       1391 +6.88820855614973304e-01  # rad = +7.72856999999999988e-02 , len = +4.25793377120875338e-01 
 770        808        831        747    2       1397       1398 +6.23645320197044439e-01  # rad = +1.26600000000000018e-01 , len = +3.76961536499418104e-01 
 771        808        832        747    2        815        816 +7.00000000000000067e-01  # rad = +1.42100000000000060e-01 , len = +8.45813218151619362e-01 
 772        825        833        764    2        797        798 +3.67571739130434838e-01  # rad = +8.45414999999999917e-02 , len = +1.07079409785448720e+00 
 773        834        835        774    2 2147483645 2147483645 +1.14970059880239517e+00  # rad = +9.59999999999999742e-02 , len = +1.71464281994820250e-01 
 774        836        834       1484    2        773        775 +6.81632653061224447e-01  # rad = +8.35000000000000187e-02 , len = +2.21359436211787469e-01 
 775        834        837        774    2        794        795 +1.21257485029940115e+00  # rad = +1.01250000000000021e-01 , len = +2.10000000000003212e-01 
 776        838        839        778    2 2147483645 2147483645 +9.27203065134099669e-01  # rad = +1.21000000000000024e-01 , len = +9.89949493661157892e-02 
 777        838        840        778    2       1485       1486 +6.36973180076628398e-01  # rad = +8.31250000000000183e-02 , len = +1.17341382299681407e+00 
 778        841        838       1394    2        776        777 +8.78787878787878673e-01  # rad = +1.30499999999999977e-01 , len = +2.32163735324880549e-01 
 779        802        842        742    2 2147483645 2147483645 +7.89215428360971027e-01  # rad = +6.90000000000000335e-02 , len = +2.52388589282480758e-01 
 780        802        843        742    2 2147483645 2147483645 +7.89215428360971027e-01  # rad = +6.90000000000000335e-02 , len = +5.98080262172225985e-01 
 781        844        845        783    2 2147483645 2147483645 +5.50424938988493873e-01  # rad = +3.01999999999999991e-01 , len = +7.69999999999998019e-01 
 782        844        826        783    2        765       1392 +9.59598444958417285e-01  # rad = +5.26499999999999968e-01 , len = +1.21243556529819857e-01 
 783        846        844        793    2        781        782 +1.00121715328467142e+00  # rad = +5.48667000000000127e-01 , len = +1.00224747442934881e+00 
 784        847        848        786    2 2147483645 2147483645 +7.60934551863901465e-01  # rad = +9.80000000000000038e-02 , len = +9.89949493661170521e-02 
 785        847        849        786    2 2147483645 2147483645 +9.19628229118946483e-01  # rad = +1.18438000000000015e-01 , len = +1.24040316026685882e+00 
 786        850        847        808    2        784        785 +6.31318627450980330e-01  # rad = +1.28788999999999959e-01 , len = +1.39474011916199037e+00 
 787        811        851        750    2 2147483645 2147483645 +6.56637168141593008e-01  # rad = +7.41999999999999743e-02 , len = +6.78675180038285975e-01 
 788        811        852        750    2        809        810 +8.05309734513274478e-01  # rad = +9.09999999999999976e-02 , len = +3.56931365951490831e-01 
 789        853        854        790    2 2147483645 2147483645 +5.15521685531771801e-01  # rad = +3.26600000000000001e-01 , len = +7.76337555448659122e-01 
 790        855        853       1385    2        789        791 +8.85528822566599927e-01  # rad = +6.33533000000000124e-01 , len = +1.05697682093790357e+00 
 791        853        856        790    2        792        793 +8.83406231403888964e-01  # rad = +5.59667000000000026e-01 , len = +1.39999999999997016e-01 
 792        856        857        791    2 2147483645 2147483645 +6.78305135017787442e-01  # rad = +3.79625000000000046e-01 , len = +6.60378679243963096e-01 
 793        856        846        791    2        783        803 +9.79153675310497240e-01  # rad = +5.48000000000000154e-01 , len = +1.97989898732231578e-01 
 794        837        858        775    2 2147483645 2147483645 +9.15226666666666744e-01  # rad = +9.26666999999999907e-02 , len = +1.97989898732236630e-01 
 795        837        859        775    2        813        814 +8.93827160493827266e-01  # rad = +9.05000000000000249e-02 , len = +4.48218696620298451e-01 
 796        860        861       1615    2 2147483645 2147483645 +6.42177142857142780e-01  # rad = +7.86666999999999922e-02 , len = +2.10000000000003822e-01 
 797        833        862        772    2       1400       1401 +8.16167207821010932e-01  # rad = +6.90000000000000613e-02 , len = +5.98080262172223764e-01 
 798        833        863        772    2        806       1592 +1.14145123992358766e+00  # rad = +9.65000000000000580e-02 , len = +2.61916017074174334e-01 
 799        864        865        801    2 2147483645 2147483645 +8.31845535714285655e-01  # rad = +9.31667000000000051e-02 , len = +8.79886356298358097e-01 
 800        864        866        801    2 2147483645 2147483645 +8.10267857142857095e-01  # rad = +9.07500000000000251e-02 , len = +2.21359436211784638e-01 
 801        796        864        735    2        799        800 +9.92125007750976784e-01  # rad = +1.12000000000000016e-01 , len = +2.10000000000000270e-01 
 802        860        867       1615    2 2147483645 2147483645 +7.34353877551020329e-01  # rad = +8.99583500000000064e-02 , len = +4.31508980207825521e-01 
 803        846        868        793    2 2147483645 2147483645 +2.89514598540145995e-01  # rad = +1.58654000000000045e-01 , len = +2.01303253823677775e+00 
 804        869        870        806    2 2147483645 2147483645 +8.26347305389221520e-01  # rad = +6.90000000000000335e-02 , len = +2.88617393793235033e-01 
 805        869        871        806    2 2147483645 2147483645 +8.26347305389221520e-01  # rad = +6.90000000000000335e-02 , len = +7.06965345685345303e-01 
 806        863        869        798    2        804        805 +8.65284974093264214e-01  # rad = +8.35000000000000187e-02 , len = +9.89949493661170521e-02 
 807        850        872        808    2 2147483645 2147483645 +6.59387254901960818e-01  # rad = +1.34514999999999996e-01 , len = +2.31317962986016168e+00 
 808        873        850        818    2        786        807 +9.46635730858468749e-01  # rad = +2.04000000000000042e-01 , len = +8.65852181379709651e-01 
 809        852        874        788    2 2147483645 2147483645 +1.42307692307692291e+00  # rad = +1.29499999999999976e-01 , len = +2.52388589282483200e-01 
 810        852        875        788    2 2147483645 2147483645 +8.64469230769230768e-01  # rad = +7.86667000000000338e-02 , len = +1.71464281994822443e-01 
 811        827        876        766    2 2147483645 2147483645 +6.84014869888475707e-01  # rad = +6.90000000000000335e-02 , len = +9.89949493661139157e-02 
 812        827        877        766    2 2147483645 2147483645 +6.84014869888475707e-01  # rad = +6.90000000000000335e-02 , len = +1.21243556529823965e-01 
 813        859        878        795    2 2147483645 2147483645 +9.96483977900552431e-01  # rad = +9.01817999999999925e-02 , len = +8.28251169633946627e-01 
 814        859        879        795    2 2147483645 2147483645 +9.61325966850828717e-01  # rad = +8.70000000000000495e-02 , len = +5.85662018573850585e-01 
 815        832        880        771    2 2147483645 2147483645 +5.59699507389162521e-01  # rad = +7.95333000000000012e-02 , len = +1.00468900660851501e+00 
 816        832        881        771    2       1541       1563 +7.52990851513019033e-01  # rad = +1.07000000000000012e-01 , len = +5.23832034148353998e-01 
 817        873        882        818    2        864        865 +7.31823665893271524e-01  # rad = +1.57707999999999987e-01 , len = +1.71178269648925419e+00 
 818        883        873        820    2        808        817 +8.78158109209453808e-01  # rad = +2.15499999999999969e-01 , len = +6.60378679243958766e-01 
 819        883        884        820    2 2147483645 2147483645 +4.21662591687041510e-01  # rad = +1.03475999999999971e-01 , len = +1.43457310723434550e+00 
 820        885        883        822    2        818        819 +8.81677702608027136e-01  # rad = +2.45400000000000035e-01 , len = +2.80000000000001137e-01 
 821        885        708        822    2        654       1285 +5.50071317450679609e-01  # rad = +1.53102999999999989e-01 , len = +2.02153407094711524e+00 
 822        886        885        823    2        820        821 +9.74626985877813157e-01  # rad = +2.78332999999999997e-01 , len = +2.09999999999998493e-01 
 823        887        886        881    2        822        824 +8.35840160155941314e-01  # rad = +2.85579000000000027e-01 , len = +1.52078926876803067e+00 
 824        886        888        823    2        848        849 +4.64218307368539029e-01  # rad = +1.32570999999999994e-01 , len = +6.06217782649106418e-01 
 825        889        890        827    2 2147483645 2147483645 +1.00000000000000000e+00  # rad = +6.90000000000000058e-02 , len = +2.61916017074177943e-01 
 826        889        891        827    2 2147483645 2147483645 +1.25217391304347836e+00  # rad = +8.64000000000000046e-02 , len = +9.99799979996001120e-01 
 827        892        889        842    2        825        826 +9.29919137466307166e-01  # rad = +6.90000000000000058e-02 , len = +1.21243556529822924e-01 
 828        893        894        831    2 2147483645 2147483645 +1.00000000000000000e+00  # rad = +6.90000000000000335e-02 , len = +4.74763098818766771e-01 
 829        895        896       1569    2 2147483645 2147483645 +1.00000000000000000e+00  # rad = +6.90000000000000335e-02 , len = +1.21243556529819857e-01 
 830        895        897       1569    2 2147483645 2147483645 +1.00000000000000000e+00  # rad = +6.90000000000000335e-02 , len = +2.10000000000000575e-01 
 831        898        893        839    2        828       1569 +8.97163014519738233e-01  # rad = +6.90000000000000335e-02 , len = +2.96984848098352017e-01 
 832        899        900        834    2 2147483645 2147483645 +4.66075609756097631e-01  # rad = +9.55455000000000054e-02 , len = +8.10308583195318066e-01 
 833        899        901        834    2 2147483645 2147483645 +6.02492682926829337e-01  # rad = +1.23510999999999996e-01 , len = +3.31374410599249636e+00 
 834        902        899        860    2        832        833 +9.40366972477064023e-01  # rad = +2.04999999999999905e-01 , len = +3.13049516849963849e-01 
 835        903        904        836    2 2147483645 2147483645 +6.64646464646464596e-01  # rad = +9.86999999999999961e-02 , len = +7.34166193719102522e-01 
 836        824        903        763    2        835        837 +8.11475409836065587e-01  # rad = +1.48500000000000021e-01 , len = +9.89949493661183011e-02 
 837        903        905        836    2        841        842 +8.78787878787878673e-01  # rad = +1.30500000000000005e-01 , len = +1.21243556529818830e-01 
 838        906        907        841    2       1405       1406 +8.55140186915887779e-01  # rad = +9.14999999999999702e-02 , len = +6.18223260642949857e-01 
 839        908        898       1296    2        831        840 +7.72401512884221764e-01  # rad = +7.69091000000000080e-02 , len = +7.17286553617172862e-01 
 840        898        909        839    2        855       1297 +9.91430142856957075e-01  # rad = +7.62500000000000677e-02 , len = +2.88617393793233312e-01 
 841        905        906        837    2        838       1490 +8.19923371647509613e-01  # rad = +1.07000000000000026e-01 , len = +2.61916017074175556e-01 
 842        905        892        837    2        827       1402 +5.68582375478927204e-01  # rad = +7.41999999999999743e-02 , len = +6.06217782649106640e-01 
 843        910        911        844    2       1414       1498 +5.94266195524146057e-01  # rad = +1.26133000000000051e-01 , len = +2.18910940795566678e+00 
 844        779        910        719    2        843        845 +7.14165545087483200e-01  # rad = +2.12249999999999994e-01 , len = +3.05122926047843468e-01 
 845        910        912        844    2        846        847 +8.87316843345111850e-01  # rad = +1.88333000000000000e-01 , len = +1.97989898732234104e-01 
 846        912        913        845    2       1488       1489 +7.19470299947433500e-01  # rad = +1.35500000000000009e-01 , len = +3.76961536499415162e-01 
 847        912        914        845    2        878        879 +7.41596002824783773e-01  # rad = +1.39666999999999986e-01 , len = +8.16333265278343601e-01 
 848        888        915        824    2 2147483645 2147483645 +5.20475820503730091e-01  # rad = +6.90000000000000474e-02 , len = +6.92964645562814008e-01 
 849        888        916        824    2        850        851 +5.75163497295788639e-01  # rad = +7.62500000000000400e-02 , len = +5.09607692249641753e-01 
 850        916        917        849    2 2147483645 2147483645 +1.03169442622950824e+00  # rad = +7.86667000000000477e-02 , len = +2.09999999999998188e-01 
 851        916        918        849    2 2147483645 2147483645 +9.04918032786885207e-01  # rad = +6.89999999999999641e-02 , len = +4.20000000000001705e-01 
 852        919        920        853    2        907       1407 +8.65042626728110609e-01  # rad = +7.50857000000000108e-01 , len = +5.85662018573852694e-01 
 853        921        919       1399    2        852        854 +1.04163166560263409e+00  # rad = +8.68000000000000105e-01 , len = +2.10000000000000853e-01 
 854        919        922        853    2        874        875 +8.23012672811059942e-01  # rad = +7.14374999999999649e-01 , len = +7.34166193719103966e-01 
 855        909        923        840    2 2147483645 2147483645 +9.04918032786885207e-01  # rad = +6.90000000000000058e-02 , len = +5.14392845984467662e-01 
 856        924        925        858    2 2147483645 2147483645 +3.34520155162244426e-01  # rad = +7.76999999999999913e-02 , len = +7.57165767847440163e-01 
 857        924        926        858    2 2147483645 2147483645 +3.59490771635101791e-01  # rad = +8.35000000000000187e-02 , len = +7.85748051222527333e-01 
 858        927        924        889    2        856        857 +4.50724094905624095e-01  # rad = +2.32273000000000007e-01 , len = +9.52102935611481072e-01 
 859        902        928        860    2 2147483645 2147483645 +4.09336238532110042e-01  # rad = +8.92353000000000035e-02 , len = +1.06850362657316156e+00 
 860        929        902        883    2        834        859 +7.79267202859696195e-01  # rad = +2.18000000000000110e-01 , len = +3.42928563989646329e-01 
 861        930        931        863    2 2147483645 2147483645 +1.14009710144927556e+00  # rad = +7.86666999999999922e-02 , len = +2.61916017074177443e-01 
 862        930        932        863    2 2147483645 2147483645 +1.00000000000000000e+00  # rad = +6.90000000000000335e-02 , len = +9.89949493661170521e-02 
 863        933        930       1563    2        861        862 +6.82886541617604759e-01  # rad = +6.90000000000000335e-02 , len = +4.69574275274954545e-01 
 864        882        934        817    2 2147483645 2147483645 +5.62008902528723930e-01  # rad = +8.86332999999999427e-02 , len = +2.46594809353319500e+00 
 865        882        935        817    2 2147483645 2147483645 +6.48876404494382109e-01  # rad = +1.02333000000000007e-01 , len = +1.56524758424989086e-01 
 866        936        937        868    2 2147483645 2147483645 +9.22459893048128254e-01  # rad = +6.90000000000000335e-02 , len = +8.57321409974111881e-01 
 867        936        938        868    2       1492       1493 +1.07754010695187175e+00  # rad = +8.06000000000000189e-02 , len = +3.05122926047846132e-01 
 868        908        936       1296    2        866        867 +7.51219727753150046e-01  # rad = +7.48000000000000054e-02 , len = +7.76337555448661565e-01 
 869        939        940        871    2 2147483645 2147483645 +6.96896574212963471e-01  # rad = +7.47999999999999499e-02 , len = +2.96984848098343190e-01 
 870        939        941        871    2 2147483645 2147483645 +7.10405932937679951e-01  # rad = +7.62500000000000400e-02 , len = +2.21359436211780697e-01 
 871        942        939        873    2        869        870 +8.22475095785440535e-01  # rad = +1.07333000000000026e-01 , len = +1.61759080116079401e+00 
 872        942        943        873    2 2147483645 2147483645 +8.63662835249042304e-01  # rad = +1.12708000000000030e-01 , len = +1.92976682529263344e+00 
 873        944        942        877    2        871        872 +9.34365311777298757e-01  # rad = +1.30499999999999977e-01 , len = +1.21243556529819857e-01 
 874        922        945        854    2        900        901 +3.20223972003499557e-01  # rad = +2.28759999999999963e-01 , len = +1.96374641947477602e+00 
 875        922        946        854    2        889        890 +7.53261242344706927e-01  # rad = +5.38111000000000006e-01 , len = +8.10308583195317622e-01 
 876        944        947        877    2 2147483645 2147483645 +5.11606177550888885e-01  # rad = +7.14544999999999764e-02 , len = +2.35099978732453163e+00 
 877        948        944        879    2        873        876 +9.57443016281062653e-01  # rad = +1.39666999999999986e-01 , len = +4.08166632639172688e-01 
 878        914        949        847    2 2147483645 2147483645 +1.06324328581554695e+00  # rad = +1.48499999999999993e-01 , len = +1.21243556529821897e-01 
 879        914        948        847    2        877        886 +1.04444858126830242e+00  # rad = +1.45875000000000005e-01 , len = +5.37680202350801606e-01 
 880        887        950        881    2        894        895 +6.81584700892974737e-01  # rad = +2.32875000000000026e-01 , len = +7.03491293478460622e-01 
 881        951        887        885    2        823        880 +9.86439121848690981e-01  # rad = +3.41667000000000054e-01 , len = +4.02119385257661832e-01 
 882        952        953        884    2 2147483645 2147483645 +3.32561097256857841e-01  # rad = +1.33357000000000003e-01 , len = +9.84987309562923907e-01 
 883        954        929       1570    2        860       1491 +6.97630922693266875e-01  # rad = +2.79749999999999999e-01 , len = +3.28329103187642912e-01 
 884        955        952        888    2        882       1570 +9.07872454108292537e-01  # rad = +4.00999999999999968e-01 , len = +6.06217782649104642e-01 
 885        954        951       1570    2        881        887 +8.63750623441396526e-01  # rad = +3.46364000000000005e-01 , len = +7.06965345685344415e-01 
 886        948        956        879    2        892        893 +7.01511568123393325e-01  # rad = +1.02333000000000021e-01 , len = +3.50000000000001421e-01 
 887        951        957        885    2 2147483645 2147483645 +5.39894446305043352e-01  # rad = +1.86999999999999972e-01 , len = +5.14392845984467995e-01 
 888        927        955        889    2        884        891 +8.57100166300236888e-01  # rad = +4.41692000000000140e-01 , len = +8.54458893101363248e-01 
 889        946        927        875    2        858        888 +9.57670443458691789e-01  # rad = +5.15332999999999930e-01 , len = +1.71464281994825329e-01 
 890        946        958        875    2        927        946 +1.04544415557385006e+00  # rad = +5.62565000000000093e-01 , len = +1.60237323991633951e+00 
 891        955        959        888    2        911        912 +7.45510446193275000e-01  # rad = +3.29285999999999968e-01 , len = +1.04297650980259293e+00 
 892        956        960        886    2 2147483645 2147483645 +8.15963569913908393e-01  # rad = +8.34999999999999909e-02 , len = +9.89949493661170521e-02 
 893        956        961        886    2        896        897 +8.15963569913908393e-01  # rad = +8.34999999999999909e-02 , len = +3.56931365951495716e-01 
 894        950        962        880    2        902        903 +6.54857756307031691e-01  # rad = +1.52500000000000080e-01 , len = +8.10308583195315735e-01 
 895        950        963        880    2        898        899 +6.77758454106280217e-01  # rad = +1.57833000000000001e-01 , len = +4.02119385257661610e-01 
 896        961        964        893    2 2147483645 2147483645 +9.42116167664670656e-01  # rad = +7.86666999999999783e-02 , len = +1.71464281994818807e-01 
 897        961        965        893    2        909        910 +1.07893293413173663e+00  # rad = +9.00908999999999877e-02 , len = +8.68677155219360952e-01 
 898        963        966        895    2 2147483645 2147483645 +8.80677678305550771e-01  # rad = +1.38999999999999985e-01 , len = +1.21243556529817817e-01 
 899        963        967        895    2       1298       1299 +8.23655382587925255e-01  # rad = +1.30000000000000032e-01 , len = +2.88617393793239141e-01 
 900        945        968        874    2 2147483645 2147483645 +3.65011365623360728e-01  # rad = +8.35000000000000048e-02 , len = +1.21243556529820870e-01 
 901        945        969        874    2        904        905 +3.90204581220493119e-01  # rad = +8.92632000000000148e-02 , len = +1.37349918092440126e+00 
 902        962        970        894    2 2147483645 2147483645 +5.51365901639344291e-01  # rad = +8.40833000000000136e-02 , len = +8.34146270146908786e-01 
 903        962        971        894    2       1408       1409 +6.51147540983606610e-01  # rad = +9.93000000000000133e-02 , len = +1.33917885287963134e+00 
 904        969        972        901    2 2147483645 2147483645 +9.35435879511377522e-01  # rad = +8.35000000000000048e-02 , len = +9.89949493661157892e-02 
 905        969        973        901    2 2147483645 2147483645 +1.22670932702390245e+00  # rad = +1.09500000000000028e-01 , len = +4.14125584816971815e-01 
 906        974        975        907    2        918        960 +8.38201448936667370e-01  # rad = +4.48333000000000037e-01 , len = +2.10000000000000853e-01 
 907        920        974        852    2        906        908 +7.12352684998608265e-01  # rad = +5.34875000000000100e-01 , len = +1.17758226888825046e+00 
 908        974        976        907    2        913        914 +3.00225753680766538e-01  # rad = +1.60583249999999983e-01 , len = +1.94745988405409842e+00 
 909        965        977        897    2 2147483645 2147483645 +1.10582755861024817e+00  # rad = +9.96249999999999775e-02 , len = +6.02162768692983463e-01 
 910        965        978        897    2 2147483645 2147483645 +8.46367391157153537e-01  # rad = +7.62500000000000400e-02 , len = +2.61916017074174112e-01 
 911        959        979        891    2 2147483645 2147483645 +8.16919030872858221e-01  # rad = +2.68999999999999961e-01 , len = +1.21243556529823951e-01 
 912        959        980        891    2        944       1580 +8.58761076996896300e-01  # rad = +2.82778000000000085e-01 , len = +6.92964645562816894e-01 
 913        976        981        908    2 2147483645 2147483645 +5.24753982747266590e-01  # rad = +8.42667000000000277e-02 , len = +1.16503218839652400e+00 
 914        976        982        908    2        915        916 +5.50077919085583344e-01  # rad = +8.83333000000000035e-02 , len = +1.97989898732230968e-01 
 915        982        983        914    2 2147483645 2147483645 +8.90566751157264580e-01  # rad = +7.86666999999999922e-02 , len = +1.71464281994819889e-01 
 916        982        984        914    2 2147483645 2147483645 +8.35848994659997957e-01  # rad = +7.38332999999999906e-02 , len = +3.56931365951496216e-01 
 917        985        986        918    2       1501       1502 +9.73448173448173470e-01  # rad = +4.09700000000000120e-01 , len = +8.45813218151620805e-01 
 918        975        985        906    2        917        919 +9.38755344799512947e-01  # rad = +4.20874999999999999e-01 , len = +5.14392845984469549e-01 
 919        985        987        918    2       1410       1411 +3.34583902583902582e-01  # rad = +1.40817999999999999e-01 , len = +8.79886356298356209e-01 
 920        988        989        922    2 2147483645 2147483645 +6.27272727272727204e-01  # rad = +6.90000000000000058e-02 , len = +6.29999999999999893e-01 
 921        988        990        922    2 2147483645 2147483645 +1.05194545454545452e+00  # rad = +1.15713999999999984e-01 , len = +4.31508980207829573e-01 
 922        991        988        936    2        920        921 +8.60719874804381946e-01  # rad = +1.10000000000000014e-01 , len = +1.56524758424985921e-01 
 923        992        993        925    2 2147483645 2147483645 +8.59941176470588320e-01  # rad = +1.02333000000000007e-01 , len = +2.10000000000000270e-01 
 924        992        994        925    2 2147483645 2147483645 +9.05159663865546249e-01  # rad = +1.07714000000000018e-01 , len = +4.48218696620301227e-01 
 925        995        992        927    2        923        924 +4.98228984366495598e-01  # rad = +1.18999999999999981e-01 , len = +1.21243556529819857e-01 
 926        995        996        927    2 2147483645 2147483645 +3.09125126650645232e-01  # rad = +7.38333000000000184e-02 , len = +4.14125584816973924e-01 
 927        958        995        890    2        925        926 +4.24566050145316509e-01  # rad = +2.38846000000000003e-01 , len = +9.82496819333273153e-01 
 928        997        998        930    2 2147483645 2147483645 +7.36175115207373221e-01  # rad = +7.98749999999999877e-02 , len = +4.48218696620299006e-01 
 929        997        999        930    2 2147483645 2147483645 +7.02764976958525356e-01  # rad = +7.62500000000000400e-02 , len = +2.32163735324878967e-01 
 930       1000        997       1299    2        928        929 +9.52949752760041013e-01  # rad = +1.08500000000000041e-01 , len = +2.88617393793234811e-01 
 931       1001       1002        932    2 2147483645 2147483645 +5.27972027972028024e-01  # rad = +7.54999999999999977e-02 , len = +5.51180551180827427e-01 
 932        991       1001        936    2        931        933 +1.11893583724569634e+00  # rad = +1.42999999999999960e-01 , len = +3.13049516849971843e-01 
 933       1001       1003        932    2       1210       1579 +8.68881118881118852e-01  # rad = +1.24249999999999930e-01 , len = +2.88617393793234367e-01 
 934       1004       1005        935    2 2147483645 2147483645 +3.83009094445347198e-01  # rad = +7.77857000000000132e-02 , len = +1.11341816044108088e+00 
 935       1006       1004       1502    2        934        936 +5.24241094475993763e-01  # rad = +2.03090999999999966e-01 , len = +1.06160256216721827e+00 
 936       1004        991        935    2        922        932 +6.29274561649703856e-01  # rad = +1.27800000000000025e-01 , len = +2.96984848098347631e-01 
 937       1007       1008        939    2 2147483645 2147483645 +1.09337020069216662e+00  # rad = +1.20999999999999996e-01 , len = +9.89949493661120283e-02 
 938       1007       1009        939    2 2147483645 2147483645 +1.03237640850479373e+00  # rad = +1.14250000000000032e-01 , len = +2.96984848098347409e-01 
 939       1000       1007       1299    2        937        938 +9.71982398974151729e-01  # rad = +1.10666999999999946e-01 , len = +7.17286553617174083e-01 
 940       1010       1011        941    2 2147483645 2147483645 +8.63328822733423595e-01  # rad = +1.59500000000000031e-01 , len = +1.71035084120188885e+00 
 941       1012       1010        945    2        940        942 +7.48733535967578523e-01  # rad = +1.84749999999999914e-01 , len = +1.45660564326793796e+00 
 942       1010       1013        941    2        947        948 +5.89986468200270675e-01  # rad = +1.09000000000000055e-01 , len = +5.28488410468951564e-01 
 943       1014       1015        944    2 2147483645 2147483645 +3.49447310243183484e-01  # rad = +9.48400000000000215e-02 , len = +1.72603592083131452e+00 
 944        980       1014        912    2        943        945 +9.59763489380361934e-01  # rad = +2.71400000000000141e-01 , len = +2.96984848098349907e-01 
 945       1014       1012        944    2        941        951 +9.09174649963154002e-01  # rad = +2.46749999999999997e-01 , len = +1.42256810030310810e+00 
 946        958       1016        890    2        949        950 +1.00314274794912572e+00  # rad = +5.64333000000000196e-01 , len = +2.10000000000001436e-01 
 947       1013       1017        942    2 2147483645 2147483645 +6.33027522935779685e-01  # rad = +6.90000000000000058e-02 , len = +1.21243556529821897e-01 
 948       1013       1018        942    2 2147483645 2147483645 +6.33027522935779685e-01  # rad = +6.90000000000000058e-02 , len = +1.21243556529819857e-01 
 949       1016       1019        946    2        972        976 +9.66248651062404762e-01  # rad = +5.45286000000000270e-01 , len = +1.02401171868294649e+00 
 950       1016       1020        946    2        958        959 +7.95408030365050367e-01  # rad = +4.48874999999999913e-01 , len = +5.68682688324514629e-01 
 951       1012       1021        945    2        983        984 +7.38265450861195549e-01  # rad = +1.82166999999999996e-01 , len = +2.74610633443062602e+00 
 952       1022       1023        954    2 2147483645 2147483645 +5.00563959390862956e-01  # rad = +9.86110999999999932e-02 , len = +1.40698258695692369e+00 
 953       1022       1024        954    2 2147483645 2147483645 +6.15482233502538056e-01  # rad = +1.21249999999999983e-01 , len = +8.48704895708749296e-01 
 954       1025       1022        963    2        952        953 +5.48555516881308769e-01  # rad = +1.97000000000000036e-01 , len = +8.65852181379707320e-01 
 955       1026       1027        957    2 2147483645 2147483645 +5.55411099691675236e-01  # rad = +1.08082999999999999e-01 , len = +8.68677155219355179e-01 
 956       1026       1028        957    2 2147483645 2147483645 +5.78967112024665997e-01  # rad = +1.12667000000000031e-01 , len = +1.38946032688954246e+00 
 957       1029       1026        978    2        955        956 +4.18286829553490613e-01  # rad = +1.94599999999999995e-01 , len = +1.55109638643122527e+00 
 958       1020       1030        950    2 2147483645 2147483645 +2.91098858256753024e-01  # rad = +1.30667000000000033e-01 , len = +1.46833238743820971e+00 
 959       1020       1031        950    2        979        980 +6.84081314397103846e-01  # rad = +3.07066999999999757e-01 , len = +1.13951744172698155e+00 
 960        975       1032        906    2        961        962 +7.69144809773092852e-01  # rad = +3.44832999999999945e-01 , len = +1.24040316026685260e+00 
 961       1032       1033        960    2        967       1303 +5.67425391421354730e-01  # rad = +1.95666999999999980e-01 , len = +1.35915414872633167e+00 
 962       1032       1034        960    2        981        982 +7.97728175667642092e-01  # rad = +2.75082999999999966e-01 , len = +8.77097486029920326e-01 
 963       1006       1025       1502    2        954        964 +9.27013422818791955e-01  # rad = +3.59124999999999805e-01 , len = +6.49153294684699289e-01 
 964       1025       1035        963    2        997       1302 +9.61066481030282027e-01  # rad = +3.45142999999999978e-01 , len = +4.69574275274957764e-01 
 965       1036       1037        967    2 2147483645 2147483645 +8.18958898500281474e-01  # rad = +9.60000000000000020e-02 , len = +2.10000000000000853e-01 
 966       1036       1038        967    2 2147483645 2147483645 +6.99527392468990428e-01  # rad = +8.20000000000000173e-02 , len = +2.88617393793236754e-01 
 967       1033       1036        961    2        965        966 +5.99089269013170389e-01  # rad = +1.17221999999999979e-01 , len = +6.64078308635359327e-01 
 968       1039       1040        970    2 2147483645 2147483645 +1.06329075468688794e+00  # rad = +9.79999999999999899e-02 , len = +9.89949493661157892e-02 
 969       1039       1041        970    2 2147483645 2147483645 +1.06329075468688794e+00  # rad = +9.79999999999999899e-02 , len = +5.46717477313467093e-01 
 970       1042       1039        972    2        968        969 +2.80996036585365871e-01  # rad = +9.21667000000000042e-02 , len = +4.94974746830581513e-01 
 971       1042       1043        972    2 2147483645 2147483645 +2.22560975609756101e-01  # rad = +7.29999999999999954e-02 , len = +1.05233074648610514e+00 
 972       1019       1042        949    2        970        971 +6.01519202766988226e-01  # rad = +3.27999999999999847e-01 , len = +7.57165767847439719e-01 
 973       1044       1045        975    2 2147483645 2147483645 +5.60585898198535659e-01  # rad = +7.63332999999999928e-02 , len = +1.07536040470160543e+00 
 974       1044       1046        975    2       1300       1301 +7.97550067196898027e-01  # rad = +1.08599999999999988e-01 , len = +6.33876959669621542e-01 
 975       1047       1044        986    2        973        974 +7.02695868468040663e-01  # rad = +1.36167000000000010e-01 , len = +5.14392845984467106e-01 
 976       1019       1048        949    2        977        978 +9.93056854568061476e-01  # rad = +5.41499999999999870e-01 , len = +9.89949493661170521e-02 
 977       1048       1049        976    2       1034       1035 +7.51375807940904861e-01  # rad = +4.06869999999999898e-01 , len = +1.65354165354248006e+00 
 978       1048       1029        976    2        957       1571 +8.59152354570637100e-01  # rad = +4.65230999999999950e-01 , len = +1.07079409785448387e+00 
 979       1031       1050        959    2 2147483645 2147483645 +4.46599602041248323e-01  # rad = +1.37135999999999980e-01 , len = +1.67269244034879172e+00 
 980       1031       1051        959    2        989        998 +1.02176397984804623e+00  # rad = +3.13749999999999807e-01 , len = +9.20706250657612579e-01 
 981       1034       1052        962    2 2147483645 2147483645 +5.20450191396778394e-01  # rad = +1.43166999999999989e-01 , len = +3.20780298646906992e-01 
 982       1034       1053        962    2        990        991 +9.27719997237197447e-01  # rad = +2.55200000000000038e-01 , len = +3.13049516849968679e-01 
 983       1021       1054        951    2 2147483645 2147483645 +5.82981549896523621e-01  # rad = +1.06200000000000017e-01 , len = +9.12688336728373129e-01 
 984       1021       1055        951    2 2147483645 2147483645 +6.21040034693440601e-01  # rad = +1.13132999999999956e-01 , len = +1.23048770818728848e+00 
 985       1047       1056        986    2 2147483645 2147483645 +5.31536087687972780e-01  # rad = +1.02999999999999994e-01 , len = +1.35915414872633145e+00 
 986       1057       1047        995    2        975        985 +8.40685466377440349e-01  # rad = +1.93777999999999978e-01 , len = +5.64358042380900704e-01 
 987       1058       1059        989    2 2147483645 2147483645 +5.20530828758024255e-01  # rad = +1.12062999999999996e-01 , len = +1.16713324003731223e+00 
 988       1058       1060        989    2 2147483645 2147483645 +4.19835010172514733e-01  # rad = +9.03846000000000094e-02 , len = +1.15446957517294879e+00 
 989       1051       1058        980    2        987        988 +6.86170517928286761e-01  # rad = +2.15285999999999950e-01 , len = +4.74763098818765994e-01 
 990       1053       1061        982    2 2147483645 2147483645 +5.84510188087774329e-01  # rad = +1.49167000000000022e-01 , len = +4.99899989997999783e-01 
 991       1053       1062        982    2       1054       1096 +1.01560344827586202e+00  # rad = +2.59182000000000023e-01 , len = +7.34166193719105409e-01 
 992       1063       1064        994    2 2147483645 2147483645 +7.49524154589371938e-01  # rad = +9.30908999999999626e-02 , len = +9.20706250657615244e-01 
 993       1063       1065        994    2 2147483645 2147483645 +8.51111111111111152e-01  # rad = +1.05707999999999996e-01 , len = +1.72745477509542944e+00 
 994       1066       1063       1023    2        992        993 +6.46282574306885405e-01  # rad = +1.24199999999999963e-01 , len = +2.79999999999997584e-01 
 995       1067       1057        997    2        986       1503 +6.88470728793309505e-01  # rad = +2.30499999999999955e-01 , len = +5.51180551180825207e-01 
 996       1067       1068        997    2       1036       1037 +9.33744772998805206e-01  # rad = +3.12617749999999917e-01 , len = +1.73028899320315754e+00 
 997       1035       1067        964    2        995        996 +9.70032711079175769e-01  # rad = +3.34799999999999986e-01 , len = +7.50666370633452207e-01 
 998       1051       1069        980    2       1507       1508 +9.38645418326693126e-01  # rad = +2.94499999999999984e-01 , len = +2.52388589282480258e-01 
 999       1070       1071       1571    2 2147483645 2147483645 +3.28976357981303924e-01  # rad = +1.53050000000000019e-01 , len = +1.57616623488768015e+00 
1000       1070       1072       1571    2       1023       1024 +9.02239962513246119e-01  # rad = +4.19749999999999956e-01 , len = +1.06160256216721649e+00 
1001       1073       1074       1002    2 2147483645 2147483645 +3.84997377554094911e-01  # rad = +6.89999999999999641e-02 , len = +7.34166193719107296e-01 
1002       1075       1073       1508    2       1001       1003 +5.95988214715643339e-01  # rad = +1.79221999999999965e-01 , len = +5.81463670404265831e-01 
1003       1073       1076       1002    2       1505       1506 +3.84997377554094911e-01  # rad = +6.89999999999999641e-02 , len = +6.41560597293817092e-01 
1004       1077       1078       1005    2 2147483645 2147483645 +1.00000000000000000e+00  # rad = +6.89999999999999641e-02 , len = +1.21243556529821897e-01 
1005       1079       1077       1011    2       1004       1006 +8.16031108525041460e-01  # rad = +6.89999999999999641e-02 , len = +1.21243556529825991e-01 
1006       1077       1080       1005    2       1007       1008 +1.10507246376811596e+00  # rad = +7.62500000000000400e-02 , len = +2.21359436211785499e-01 
1007       1080       1081       1006    2 2147483645 2147483645 +1.00000000000000000e+00  # rad = +7.62500000000000400e-02 , len = +5.37680202350803604e-01 
1008       1080       1082       1006    2 2147483645 2147483645 +1.09508196721311468e+00  # rad = +8.34999999999999909e-02 , len = +1.21243556529817817e-01 
1009       1083       1084       1418    2 2147483645 2147483645 +1.05426388801405690e+00  # rad = +1.07885986452142452e-01 , len = +1.65798069952578198e+00 
1010       1079       1085       1011    2 2147483645 2147483645 +8.16031108525041460e-01  # rad = +6.89999999999999641e-02 , len = +1.52882307674890794e+00 
1011       1086       1079       1417    2       1005       1010 +3.54036502493374039e-01  # rad = +8.45555999999999669e-02 , len = +6.02162768692983352e-01 
1012       1087       1088       1013    2 2147483645 2147483645 +4.47287425149700602e-01  # rad = +8.96363999999999911e-02 , len = +7.98122797569393083e-01 
1013       1089       1087       1547    2       1012       1014 +7.12743671910288201e-01  # rad = +2.00399999999999884e-01 , len = +7.24085630295201454e-01 
1014       1087       1090       1013    2       1029       1514 +9.63073852295409094e-01  # rad = +1.92999999999999977e-01 , len = +5.14392845984466107e-01 
1015       1083       1091       1418    2 2147483645 2147483645 +7.87624715389952379e-01  # rad = +8.05999999999999911e-02 , len = +3.13049516849970233e-01 
1016       1092       1093       1018    2 2147483645 2147483645 +6.73133333333333361e-01  # rad = +1.11067000000000027e-01 , len = +1.33917885287963090e+00 
1017       1092       1094       1018    2       1512       1513 +8.44442424242424217e-01  # rad = +1.39333000000000068e-01 , len = +1.97989898732234104e-01 
1018       1095       1092       1021    2       1016       1017 +7.35785953177257479e-01  # rad = +1.65000000000000063e-01 , len = +9.89949493661170521e-02 
1019       1096       1097       1020    2 2147483645 2147483645 +4.32750934928945397e-01  # rad = +1.44646999999999942e-01 , len = +1.38769593211192954e+00 
1020       1098       1096       1024    2       1019       1021 +8.00598802395209530e-01  # rad = +3.34249999999999936e-01 , len = +2.88617393793236143e-01 
1021       1096       1095       1020    2       1018       1022 +6.70905011219147474e-01  # rad = +2.24250000000000005e-01 , len = +2.32163735324877329e-01 
1022       1095       1099       1021    2 2147483645 2147483645 +4.73877369007803750e-01  # rad = +1.06266999999999945e-01 , len = +1.24040316026685837e+00 
1023       1072       1066       1000    2        994       1504 +4.57834425253126842e-01  # rad = +1.92175999999999930e-01 , len = +1.44308696896617961e+00 
1024       1072       1098       1000    2       1020       1028 +9.94639666468135841e-01  # rad = +4.17500000000000149e-01 , len = +9.89949493661170521e-02 
1025       1100       1101       1026    2 2147483645 2147483645 +7.87792755848106929e-01  # rad = +7.86666999999999644e-02 , len = +1.97989898732230329e-01 
1026       1102       1100       1624    2       1025       1027 +3.55152276049465254e-01  # rad = +9.98570999999999903e-02 , len = +9.62340895940725582e-01 
1027       1100       1103       1026    2       1304       1593 +8.84597089240524714e-01  # rad = +8.83332999999999757e-02 , len = +2.42487113059641740e-01 
1028       1098       1104       1024    2       1045       1072 +9.23753293413173693e-01  # rad = +3.85667000000000149e-01 , len = +4.14125584816974812e-01 
1029       1090       1105       1014    2       1030       1031 +9.54404145077720312e-01  # rad = +1.84199999999999947e-01 , len = +7.85748051222529997e-01 
1030       1105       1106       1029    2       1041       1042 +8.52334419109663455e-01  # rad = +1.56999999999999890e-01 , len = +6.49153294684699622e-01 
1031       1105       1107       1029    2       1032       1033 +4.14291530944625397e-01  # rad = +7.63125000000000053e-02 , len = +1.15870617500727691e+00 
1032       1107       1108       1031    2 2147483645 2147483645 +9.04176904176903995e-01  # rad = +6.89999999999999364e-02 , len = +4.31508980207830128e-01 
1033       1107       1109       1031    2 2147483645 2147483645 +9.04176904176903995e-01  # rad = +6.89999999999999364e-02 , len = +2.96984848098351184e-01 
1034       1049       1110        977    2 2147483645 2147483645 +3.54739843193157545e-01  # rad = +1.44332999999999961e-01 , len = +1.01439637223326007e+00 
1035       1049       1111        977    2       1043       1044 +9.46248187381719008e-01  # rad = +3.85000000000000009e-01 , len = +3.56931365951495716e-01 
1036       1068       1112        996    2       1119       1310 +8.57276978034676618e-01  # rad = +2.68000000000000071e-01 , len = +4.20000000000001372e-01 
1037       1068       1113        996    2       1048       1049 +7.48517958433262298e-01  # rad = +2.33999999999999819e-01 , len = +3.28329103187641413e-01 
1038       1114       1115       1040    2 2147483645 2147483645 +6.06321839080459779e-01  # rad = +7.91249999999999454e-02 , len = +5.14392845984467773e-01 
1039       1114       1116       1040    2 2147483645 2147483645 +5.59770114942528818e-01  # rad = +7.30499999999999899e-02 , len = +1.38238923606920672e+00 
1040       1117       1114       1041    2       1038       1039 +1.03389266530398816e+00  # rad = +1.30499999999999894e-01 , len = +1.21243556529819857e-01 
1041       1106       1117       1030    2       1040       1594 +8.03961783439490318e-01  # rad = +1.26221999999999945e-01 , len = +5.64358042380900593e-01 
1042       1106       1118       1030    2       1063       1064 +9.54140127388535042e-01  # rad = +1.49799999999999961e-01 , len = +3.56931365951494661e-01 
1043       1111       1119       1035    2 2147483645 2147483645 +3.46103896103896080e-01  # rad = +1.33249999999999924e-01 , len = +1.06160256216721782e+00 
1044       1111       1120       1035    2       1074       1075 +9.87755844155844054e-01  # rad = +3.80286000000000013e-01 , len = +4.31508980207830684e-01 
1045       1104       1121       1028    2       1046       1047 +6.80638996854799672e-01  # rad = +2.62500000000000067e-01 , len = +8.57321409974111881e-01 
1046       1121       1122       1045    2       1105       1106 +4.61459047619047602e-01  # rad = +1.21132999999999963e-01 , len = +1.21243556529821217e+00 
1047       1121       1123       1045    2       1090       1564 +7.99363809523809477e-01  # rad = +2.09832999999999992e-01 , len = +1.29452694062348539e+00 
1048       1113       1124       1037    2 2147483645 2147483645 +5.10380341880341981e-01  # rad = +1.19428999999999980e-01 , len = +1.44986206240455773e+00 
1049       1113       1125       1037    2 2147483645 2147483645 +3.52991452991453014e-01  # rad = +8.25999999999999929e-02 , len = +1.77640085566293182e+00 
1050       1126       1127       1052    2 2147483645 2147483645 +7.03778504672897154e-01  # rad = +7.53043000000000046e-02 , len = +1.60237323991634018e+00 
1051       1126       1128       1052    2 2147483645 2147483645 +6.44859813084112110e-01  # rad = +6.90000000000000058e-02 , len = +1.21243556529821897e-01 
1052       1129       1126       1054    2       1050       1051 +5.79496650292727122e-01  # rad = +1.07000000000000012e-01 , len = +2.10000000000000853e-01 
1053       1129       1130       1054    2 2147483645 2147483645 +5.93994898263134785e-01  # rad = +1.09677000000000011e-01 , len = +2.14501748244623602e+00 
1054       1062       1129        991    2       1052       1053 +7.12406725775709848e-01  # rad = +1.84642999999999946e-01 , len = +1.24040316026685704e+00 
1055       1131       1132       1057    2 2147483645 2147483645 +7.99664991624790655e-01  # rad = +9.54799999999999538e-02 , len = +1.96499363866654808e+00 
1056       1131       1133       1057    2 2147483645 2147483645 +6.99329983249581288e-01  # rad = +8.34999999999999909e-02 , len = +1.21243556529821897e-01 
1057       1134       1131       1594    2       1055       1056 +9.45952369634453616e-01  # rad = +1.19399999999999992e-01 , len = +3.28329103187639137e-01 
1058       1135       1136       1059    2 2147483645 2147483645 +7.47292688553317097e-01  # rad = +6.90000000000000058e-02 , len = +1.09567330897489912e+00 
1059       1137       1135       1070    2       1058       1060 +5.88110191082802491e-01  # rad = +9.23332999999999515e-02 , len = +4.84974226119285534e-01 
1060       1135       1138       1059    2       1061       1062 +7.47292688553317097e-01  # rad = +6.90000000000000058e-02 , len = +2.52388589282479536e-01 
1061       1138       1139       1060    2 2147483645 2147483645 +1.00000000000000000e+00  # rad = +6.90000000000000058e-02 , len = +4.25793377120875061e-01 
1062       1138       1140       1060    2 2147483645 2147483645 +1.00000000000000000e+00  # rad = +6.90000000000000058e-02 , len = +7.82623792124929607e-01 
1063       1118       1141       1042    2 2147483645 2147483645 +6.00059412550066784e-01  # rad = +8.98888999999999799e-02 , len = +6.64078308635358439e-01 
1064       1118       1142       1042    2 2147483645 2147483645 +7.32089452603471358e-01  # rad = +1.09666999999999987e-01 , len = +8.90954544295052275e-01 
1065       1143       1144       1067    2 2147483645 2147483645 +1.15742793791574283e+00  # rad = +1.30499999999999894e-01 , len = +9.89949493661183011e-02 
1066       1143       1145       1067    2 2147483645 2147483645 +1.12933924611973402e+00  # rad = +1.27332999999999946e-01 , len = +2.10000000000002046e-01 
1067       1146       1143       1077    2       1065       1066 +1.17782492559593743e+00  # rad = +1.12749999999999947e-01 , len = +2.21359436211784083e-01 
1068       1147       1148       1069    2 2147483645 2147483645 +6.09308885754583973e-01  # rad = +1.07999999999999929e-01 , len = +1.97989898732232855e-01 
1069       1149       1147       1308    2       1068       1070 +8.98441855985726234e-01  # rad = +1.77249999999999908e-01 , len = +6.02162768692985573e-01 
1070       1147       1137       1069    2       1059       1581 +8.85754583921015581e-01  # rad = +1.56999999999999890e-01 , len = +2.10000000000000853e-01 
1071       1150       1151       1072    2 2147483645 2147483645 +3.26220257174643591e-01  # rad = +1.13477999999999982e-01 , len = +1.95123038106729130e+00 
1072       1104       1150       1028    2       1071       1073 +9.01962055348266789e-01  # rad = +3.47857000000000083e-01 , len = +4.31508980207826631e-01 
1073       1150       1152       1072    2       1140       1141 +9.77936335908146104e-01  # rad = +3.40182000000000040e-01 , len = +1.65205932096883412e+00 
1074       1120       1153       1044    2 2147483645 2147483645 +3.45134977359145501e-01  # rad = +1.31250000000000033e-01 , len = +1.13304898393670506e+00 
1075       1120       1154       1044    2       1081       1082 +9.88729535139342475e-01  # rad = +3.75999999999999945e-01 , len = +2.61916017074173169e-01 
1076       1146       1155       1077    2 2147483645 2147483645 +8.65147141933387820e-01  # rad = +8.28182000000000085e-02 , len = +8.45813218151619584e-01 
1077       1156       1146       1079    2       1067       1076 +7.08283143673143267e-01  # rad = +9.57272999999999458e-02 , len = +8.42911620515460314e-01 
1078       1157       1158       1080    2 2147483645 2147483645 +6.38535031847133672e-01  # rad = +1.00249999999999964e-01 , len = +1.37706209010342184e+00 
1079       1157       1156       1080    2       1077       1126 +8.60853503184713320e-01  # rad = +1.35153999999999941e-01 , len = +1.03116439038593821e+00 
1080       1159       1157       1581    2       1078       1079 +1.00000000000000000e+00  # rad = +1.56999999999999890e-01 , len = +1.21243556529817789e-01 
1081       1154       1160       1075    2       1087       1091 +8.24468085106383031e-01  # rad = +3.10000000000000109e-01 , len = +2.61916017074176999e-01 
1082       1154       1161       1075    2       1083       1084 +9.37500000000000000e-01  # rad = +3.52499999999999925e-01 , len = +1.21243556529819857e-01 
1083       1161       1162       1082    2       1112       1582 +8.42553191489361808e-01  # rad = +2.96999999999999875e-01 , len = +5.85662018573852583e-01 
1084       1161       1163       1082    2       1092       1093 +8.05673758865248169e-01  # rad = +2.83999999999999697e-01 , len = +1.97989898732234104e-01 
1085       1164       1165       1087    2 2147483645 2147483645 +9.31315483119906973e-01  # rad = +1.60000000000000031e-01 , len = +9.89949493661170521e-02 
1086       1164       1166       1087    2       1107       1108 +4.91527357392316622e-01  # rad = +8.44443999999999889e-02 , len = +8.22313808712949013e-01 
1087       1160       1164       1081    2       1085       1086 +5.54193548387096779e-01  # rad = +1.71799999999999981e-01 , len = +3.56931365951494994e-01 
1088       1167       1168       1090    2 2147483645 2147483645 +4.49125376128385156e-01  # rad = +8.95555999999999852e-02 , len = +6.41560597293818313e-01 
1089       1167       1169       1090    2       1100       1101 +8.84317953861584738e-01  # rad = +1.76332999999999906e-01 , len = +2.09999999999998493e-01 
1090       1123       1167       1047    2       1088       1089 +9.50279507989687078e-01  # rad = +1.99400000000000077e-01 , len = +6.67757440991861295e-01 
1091       1160       1170       1081    2       1129       1130 +8.96480645161290335e-01  # rad = +2.77908999999999851e-01 , len = +8.79886356298358208e-01 
1092       1163       1171       1084    2 2147483645 2147483645 +4.16373239436619802e-01  # rad = +1.18249999999999994e-01 , len = +8.31203946092653689e-01 
1093       1163       1172       1084    2 2147483645 2147483645 +2.96026056338028143e-01  # rad = +8.40713999999999351e-02 , len = +1.04999999999999849e+00 
1094       1173       1174       1096    2 2147483645 2147483645 +3.96820377731707807e-01  # rad = +8.34544999999999870e-02 , len = +8.45813218151619362e-01 
1095       1173       1175       1096    2       1103       1518 +9.31015463035167468e-01  # rad = +1.95799999999999974e-01 , len = +3.42928563989646329e-01 
1096       1062       1173        991    2       1094       1095 +8.11429806082212490e-01  # rad = +2.10307999999999912e-01 , len = +2.10116634277251224e+00 
1097       1176       1177       1099    2 2147483645 2147483645 +6.17439703153988884e-01  # rad = +8.31999999999999684e-02 , len = +3.42928563989644886e-01 
1098       1176       1178       1099    2 2147483645 2147483645 +7.03896103896103909e-01  # rad = +9.48500000000000038e-02 , len = +1.33734812221799548e+00 
1099       1179       1176       1101    2       1097       1098 +9.31237042156185080e-01  # rad = +1.34749999999999981e-01 , len = +2.88617393793240029e-01 
1100       1169       1180       1089    2 2147483645 2147483645 +5.84122087187310401e-01  # rad = +1.02999999999999994e-01 , len = +4.31508980207830406e-01 
1101       1169       1179       1089    2       1099       1426 +8.20606466174794269e-01  # rad = +1.44699999999999968e-01 , len = +6.96491205974634653e-01 
1102       1181       1182       1103    2 2147483645 2147483645 +6.03323699421965287e-01  # rad = +8.34999999999999909e-02 , len = +1.21243556529825991e-01 
1103       1175       1181       1095    2       1102       1104 +7.06843718079673056e-01  # rad = +1.38399999999999967e-01 , len = +3.42928563989645607e-01 
1104       1181       1183       1103    2       1117       1118 +7.39400289017341117e-01  # rad = +1.02333000000000007e-01 , len = +2.09999999999998493e-01 
1105       1122       1184       1046    2 2147483645 2147483645 +6.65384329621160231e-01  # rad = +8.06000000000000327e-02 , len = +3.56931365951497104e-01 
1106       1122       1185       1046    2       1109       1110 +6.89324956865594030e-01  # rad = +8.35000000000000325e-02 , len = +9.89949493661195640e-02 
1107       1166       1186       1086    2 2147483645 2147483645 +9.88816309903321033e-01  # rad = +8.35000000000000187e-02 , len = +2.10000000000000853e-01 
1108       1166       1187       1086    2 2147483645 2147483645 +8.17105693213522666e-01  # rad = +6.90000000000000058e-02 , len = +2.21359436211786331e-01 
1109       1185       1188       1106    2 2147483645 2147483645 +1.01980598802395206e+00  # rad = +8.51537999999999878e-02 , len = +8.99166280506558002e-01 
1110       1185       1189       1106    2       1122       1123 +1.13532934131736529e+00  # rad = +9.48000000000000648e-02 , len = +4.08166632639169635e-01 
1111       1190       1191       1112    2 2147483645 2147483645 +3.67247211895910752e-01  # rad = +9.87894999999999468e-02 , len = +1.26000000000000156e+00 
1112       1162       1190       1083    2       1111       1113 +9.05723905723905598e-01  # rad = +2.68999999999999961e-01 , len = +1.21243556529823951e-01 
1113       1190       1192       1112    2       1135       1136 +1.03345724907063197e+00  # rad = +2.77999999999999969e-01 , len = +7.24085630295200233e-01 
1114       1193       1194       1116    2 2147483645 2147483645 +6.24751005034225426e-01  # rad = +6.89999999999999641e-02 , len = +7.69999999999999574e-01 
1115       1193       1195       1116    2 2147483645 2147483645 +6.24751005034225426e-01  # rad = +6.89999999999999641e-02 , len = +7.73175271203109138e-01 
1116       1196       1193       1421    2       1114       1115 +5.02146000800203662e-01  # rad = +1.10443999999999945e-01 , len = +7.44110206891426151e-01 
1117       1183       1197       1104    2 2147483645 2147483645 +6.74269297294127878e-01  # rad = +6.89999999999999641e-02 , len = +8.19328993750376489e-01 
1118       1183       1198       1104    2 2147483645 2147483645 +7.51557171195997298e-01  # rad = +7.69090999999999941e-02 , len = +8.45813218151621804e-01 
1119       1112       1199       1036    2       1120       1121 +7.57902985074626834e-01  # rad = +2.03117999999999965e-01 , len = +1.18173601112938664e+00 
1120       1199       1200       1119    2       1148       1149 +7.70301007296251394e-01  # rad = +1.56462000000000018e-01 , len = +8.68677155219360397e-01 
1121       1199       1201       1119    2       1131       1132 +4.47359170531415218e-01  # rad = +9.08666999999999669e-02 , len = +9.77496803063825248e-01 
1122       1189       1202       1110    2 2147483645 2147483645 +1.30274261603375541e+00  # rad = +1.23500000000000054e-01 , len = +4.02119385257663664e-01 
1123       1189       1203       1110    2 2147483645 2147483645 +1.08860759493670889e+00  # rad = +1.03200000000000000e-01 , len = +3.20780298646908546e-01 
1124       1204       1205       1126    2 2147483645 2147483645 +9.22787193973634623e-01  # rad = +9.80000000000000038e-02 , len = +2.10000000000000270e-01 
1125       1204       1206       1126    2 2147483645 2147483645 +7.40741054613935912e-01  # rad = +7.86666999999999783e-02 , len = +3.50000000000001421e-01 
1126       1156       1204       1079    2       1124       1125 +7.85770306465217505e-01  # rad = +1.06199999999999975e-01 , len = +7.44110206891424819e-01 
1127       1207       1208       1129    2 2147483645 2147483645 +3.47858870967741929e-01  # rad = +8.62689999999999846e-02 , len = +2.14158819570896686e+00 
1128       1207       1209       1129    2       1150       1151 +8.60600806451612965e-01  # rad = +2.13428999999999924e-01 , len = +1.79969441850554057e+00 
1129       1170       1207       1091    2       1127       1128 +8.92378440424743347e-01  # rad = +2.47999999999999943e-01 , len = +1.40000000000000568e-01 
1130       1170       1210       1091    2       1431       1432 +8.14525618098010495e-01  # rad = +2.26364000000000037e-01 , len = +7.66811580507234969e-01 
1131       1201       1211       1121    2 2147483645 2147483645 +7.59354086810679729e-01  # rad = +6.89999999999999641e-02 , len = +2.09999999999999659e-01 
1132       1201       1212       1121    2       1133       1134 +1.21056448621992452e+00  # rad = +1.10000000000000014e-01 , len = +1.71464281994823164e-01 
1133       1212       1213       1132    2 2147483645 2147483645 +1.11666363636363619e+00  # rad = +1.22832999999999942e-01 , len = +3.05122926047846743e-01 
1134       1212       1214       1132    2 2147483645 2147483645 +7.07954545454545392e-01  # rad = +7.78749999999999859e-02 , len = +5.14392845984467773e-01 
1135       1192       1215       1113    2 2147483645 2147483645 +3.68449640287769775e-01  # rad = +1.02428999999999965e-01 , len = +1.60390149323454567e+00 
1136       1192       1216       1113    2       1144       1145 +1.07464028776978426e+00  # rad = +2.98750000000000071e-01 , len = +2.52388589282477316e-01 
1137       1217       1218       1138    2 2147483645 2147483645 +1.00921658986175111e+00  # rad = +1.09500000000000056e-01 , len = +1.21243556529818830e-01 
1138       1219       1217       1426    2       1137       1139 +8.05194805194805241e-01  # rad = +1.08500000000000013e-01 , len = +7.95047168412041483e-01 
1139       1217       1220       1138    2       1429       1430 +7.40399078341013817e-01  # rad = +8.03333000000000103e-02 , len = +1.71464281994819528e-01 
1140       1152       1221       1073    2       1153       1311 +7.35741456044117670e-01  # rad = +2.50286000000000064e-01 , len = +4.74763098818770712e-01 
1141       1152       1222       1073    2       1142       1143 +8.05451199651951111e-01  # rad = +2.74000000000000021e-01 , len = +1.21243556529821897e-01 
1142       1222       1223       1141    2 2147483645 2147483645 +5.56310218978102067e-01  # rad = +1.52429000000000037e-01 , len = +6.10245852095693153e-01 
1143       1222       1224       1141    2       1170       1171 +9.34167883211678651e-01  # rad = +2.55961999999999967e-01 , len = +1.89647040578016979e+00 
1144       1216       1225       1136    2       1158       1164 +9.21245188284518846e-01  # rad = +2.75221999999999856e-01 , len = +5.60000000000002274e-01 
1145       1216       1226       1136    2       1146       1147 +4.18075313807531435e-01  # rad = +1.24899999999999997e-01 , len = +7.34166193719107518e-01 
1146       1226       1227       1145    2 2147483645 2147483645 +6.10488390712569995e-01  # rad = +7.62500000000000400e-02 , len = +5.68682688324515184e-01 
1147       1226       1228       1145    2 2147483645 2147483645 +6.29837469975980779e-01  # rad = +7.86666999999999922e-02 , len = +3.76961536499416161e-01 
1148       1200       1229       1120    2 2147483645 2147483645 +5.54340990144571943e-01  # rad = +8.67332999999999854e-02 , len = +1.10900856624283972e+00 
1149       1200       1230       1120    2 2147483645 2147483645 +8.34068336081604467e-01  # rad = +1.30499999999999977e-01 , len = +9.89949493661189395e-02 
1150       1209       1231       1128    2 2147483645 2147483645 +4.74982312619184777e-01  # rad = +1.01374999999999979e-01 , len = +5.64358042380899816e-01 
1151       1209       1232       1128    2       1160       1161 +8.13249370985198894e-01  # rad = +1.73571000000000031e-01 , len = +5.85662018573852694e-01 
1152       1233       1234       1153    2 2147483645 2147483645 +4.89918409842253599e-01  # rad = +1.18111000000000077e-01 , len = +7.03491293478461288e-01 
1153       1221       1233       1140    2       1152       1154 +9.63230064805861930e-01  # rad = +2.41082999999999936e-01 , len = +1.01439637223325962e+00 
1154       1233       1235       1153    2       1155       1156 +9.54028280716599730e-01  # rad = +2.30000000000000010e-01 , len = +9.89949493661170521e-02 
1155       1235       1236       1154    2 2147483645 2147483645 +6.20995652173913171e-01  # rad = +1.42828999999999984e-01 , len = +3.47047547174735005e+00 
1156       1235       1237       1154    2       1165       1166 +6.95943478260869663e-01  # rad = +1.60067000000000098e-01 , len = +1.05000000000000093e+00 
1157       1238       1239       1158    2 2147483645 2147483645 +4.48489442338928013e-01  # rad = +1.03545000000000068e-01 , len = +8.22313808712951344e-01 
1158       1225       1238       1144    2       1157       1159 +8.38868259078126011e-01  # rad = +2.30875000000000025e-01 , len = +5.98080262172229649e-01 
1159       1238       1240       1158    2       1172       1173 +8.86193827828911762e-01  # rad = +2.04599999999999838e-01 , len = +1.06160256216721760e+00 
1160       1232       1241       1151    2 2147483645 2147483645 +8.71879519044079898e-01  # rad = +1.51332999999999995e-01 , len = +1.71464281994820250e-01 
1161       1232       1242       1151    2       1176       1433 +7.72767340166271910e-01  # rad = +1.34129999999999971e-01 , len = +2.02637607565821698e+00 
1162       1243       1244       1164    2 2147483645 2147483645 +5.73278444825614741e-01  # rad = +1.25333000000000083e-01 , len = +5.14392845984468217e-01 
1163       1243       1245       1164    2       1183       1523 +9.19588336192109890e-01  # rad = +2.01045000000000001e-01 , len = +1.68145770092500690e+00 
1164       1225       1243       1144    2       1162       1163 +7.94358735856871889e-01  # rad = +2.18624999999999903e-01 , len = +6.02162768692981132e-01 
1165       1237       1246       1156    2 2147483645 2147483645 +6.37233158614829986e-01  # rad = +1.02000000000000021e-01 , len = +3.76961536499413497e-01 
1166       1237       1247       1156    2       1168       1522 +8.21062430107392438e-01  # rad = +1.31424999999999931e-01 , len = +1.68145770092500513e+00 
1167       1248       1249       1168    2 2147483645 2147483645 +8.19444791666666728e-01  # rad = +7.86667000000000477e-02 , len = +2.09999999999998493e-01 
1168       1247       1248       1166    2       1167       1169 +7.30454631919345676e-01  # rad = +9.60000000000000020e-02 , len = +2.09999999999998493e-01 
1169       1248       1250       1168    2       1315       1316 +1.09375000000000000e+00  # rad = +1.05000000000000010e-01 , len = +4.02119385257660278e-01 
1170       1224       1251       1143    2 2147483645 2147483645 +4.30493588892101264e-01  # rad = +1.10189999999999982e-01 , len = +1.50947010569934670e+00 
1171       1224       1252       1143    2       1177       1178 +9.62545221556324937e-01  # rad = +2.46375000000000011e-01 , len = +5.81463670404263722e-01 
1172       1240       1253       1159    2 2147483645 2147483645 +6.71197458455523033e-01  # rad = +1.37326999999999894e-01 , len = +4.59287491665079006e+00 
1173       1240       1254       1159    2 2147483645 2147483645 +6.15835777126099715e-01  # rad = +1.26000000000000001e-01 , len = +5.51180551180825207e-01 
1174       1255       1256       1176    2 2147483645 2147483645 +8.26347305389221520e-01  # rad = +6.90000000000000058e-02 , len = +1.19411054764623992e+00 
1175       1255       1257       1176    2 2147483645 2147483645 +8.26347305389221520e-01  # rad = +6.90000000000000058e-02 , len = +4.53651848888552089e-01 
1176       1242       1255       1161    2       1174       1175 +6.22530380973682296e-01  # rad = +8.35000000000000187e-02 , len = +1.21243556529821897e-01 
1177       1252       1258       1171    2       1184       1185 +5.55307965499746259e-01  # rad = +1.36813999999999991e-01 , len = +3.41926892770954849e+00 
1178       1252       1259       1171    2       1179       1180 +9.53830542871638709e-01  # rad = +2.34999999999999931e-01 , len = +2.42487113059643794e-01 
1179       1259       1260       1178    2 2147483645 2147483645 +4.00797872340425521e-01  # rad = +9.41875000000000073e-02 , len = +1.26388290596874531e+00 
1180       1259       1261       1178    2       1317       1318 +9.07799999999999940e-01  # rad = +2.13333000000000023e-01 , len = +1.71464281994821721e-01 
1181       1262       1263       1183    2 2147483645 2147483645 +7.74345515751207802e-01  # rad = +8.34999999999999909e-02 , len = +4.31508980207825521e-01 
1182       1262       1264       1183    2 2147483645 2147483645 +6.39878330381237648e-01  # rad = +6.90000000000000058e-02 , len = +3.05122926047845966e-01 
1183       1245       1262       1163    2       1181       1182 +5.36362505906637810e-01  # rad = +1.07833000000000068e-01 , len = +4.59020696701139486e-01 
1184       1258       1265       1177    2 2147483645 2147483645 +8.07336968438902458e-01  # rad = +1.10455000000000039e-01 , len = +9.31289428695505794e-01 
1185       1258       1266       1177    2 2147483645 2147483645 +6.50518221819404552e-01  # rad = +8.90000000000000513e-02 , len = +3.49999999999999978e-01 
1186       1267       1268       1188    2 2147483645 2147483645 +1.00295294508221056e+00  # rad = +1.14799999999999985e-01 , len = +3.42928563989642721e-01 
1187       1267       1269       1188    2 2147483645 2147483645 +8.62003983854903844e-01  # rad = +9.86667000000000238e-02 , len = +8.57321409974111326e-01 
1188       1270       1267       1320    2       1186       1187 +7.94483275607165917e-01  # rad = +1.14462000000000022e-01 , len = +9.84987309562922131e-01 
1189       1271       1272       1191    2 2147483645 2147483645 +8.20549546638280058e-01  # rad = +8.63333000000000017e-02 , len = +1.71464281994821000e-01 
1190       1271       1273       1191    2 2147483645 2147483645 +7.47682817875948036e-01  # rad = +7.86667000000000477e-02 , len = +2.09999999999997300e-01 
1191       1270       1271       1320    2       1189       1190 +7.30292702903429625e-01  # rad = +1.05214000000000030e-01 , len = +1.24040316026685304e+00 
1192        605       1274       1193    2 2147483645 2147483645 +7.75862068965517238e-01  # rad = +1.01249999999999979e-01 , len = +2.88617393793239585e-01 
1193        620        605       1605    2        555       1192 +1.38461538461538458e+00  # rad = +1.30499999999999977e-01 , len = +1.21243556529819857e-01 
1194        243       1275       1572    2 2147483645 2147483645 +5.68678740157480322e-01  # rad = +7.22222000000000280e-02 , len = +7.13862731902992209e-01 
1195        269       1276        245    2 2147483645 2147483645 +6.72214572576018354e-01  # rad = +1.17166999999999993e-01 , len = +1.24827881500888838e+00 
1196       1277       1278       1573    2 2147483645 2147483645 +6.97550200803212839e-01  # rad = +1.21582999999999955e-01 , len = +9.52102935611479961e-01 
1197       1277       1279       1573    2 2147483645 2147483645 +4.40001721170395876e-01  # rad = +7.66923000000000049e-02 , len = +9.20706250657612246e-01 
1198        342       1280       1574    2 2147483645 2147483645 +5.57609498680738835e-01  # rad = +1.05667000000000039e-01 , len = +1.71464281994830409e-01 
1199       1281        308       1575    2        284       1574 +6.26208218363266900e-01  # rad = +1.89500000000000030e-01 , len = +7.06965345685345747e-01 
1200       1282        329       1621    2        302       1575 +8.90044117647058819e-01  # rad = +3.02615000000000078e-01 , len = +9.74987179402892368e-01 
1201       1281       1283       1575    2       1227       1339 +6.57270789617170337e-01  # rad = +1.98900000000000049e-01 , len = +1.36275456337522360e+00 
1202       1284       1285       1576    2 2147483645 2147483645 +2.32408466819221976e-01  # rad = +9.10000000000000114e-02 , len = +2.88617393793239529e-01 
1203       1284       1286       1576    2 2147483645 2147483645 +1.94950606815952943e-01  # rad = +7.63333000000000067e-02 , len = +9.41753683295159849e-01 
1204       1287       1288       1577    2 2147483645 2147483645 +7.05424589150821624e-01  # rad = +1.17571000000000009e-01 , len = +4.31508980207823190e-01 
1205       1287       1289       1577    2 2147483645 2147483645 +5.50198899602200808e-01  # rad = +9.17000000000000037e-02 , len = +7.00000000000001399e-01 
1206        379        396       1587    2        360       1577 +8.61328165374677046e-01  # rad = +1.66667000000000037e-01 , len = +4.69574275274956709e-01 
1207       1290       1291       1578    2 2147483645 2147483645 +3.13218510436705067e-01  # rad = +8.72727000000000225e-02 , len = +7.95047168412039040e-01 
1208       1290       1292       1578    2 2147483645 2147483645 +5.46828792098538630e-01  # rad = +1.52364000000000055e-01 , len = +8.79886356298357208e-01 
1209        824       1293        763    2 2147483645 2147483645 +5.47814207650273222e-01  # rad = +1.00250000000000006e-01 , len = +3.42928563989646329e-01 
1210       1003       1294        933    2 2147483645 2147483645 +5.88675251509054309e-01  # rad = +7.31428999999999829e-02 , len = +3.76961536499415995e-01 
1211       1295       1296       1579    2 2147483645 2147483645 +5.84507042253521125e-01  # rad = +7.26249999999999951e-02 , len = +5.64358042380898595e-01 
1212       1295       1297       1579    2       1499       1500 +7.34182696177062444e-01  # rad = +9.12222000000000033e-02 , len = +5.64358042380897151e-01 
1213       1298       1299       1580    2 2147483645 2147483645 +4.31433845631555457e-01  # rad = +1.21999999999999997e-01 , len = +1.43457310723434461e+00 
1214       1298       1300       1580    2 2147483645 2147483645 +4.37091994426723418e-01  # rad = +1.23600000000000002e-01 , len = +7.50666370633447988e-01 
1215       1159       1301       1581    2 2147483645 2147483645 +5.84571974522292925e-01  # rad = +9.17777999999999927e-02 , len = +6.14247507117449021e-01 
1216       1302       1303       1582    2 2147483645 2147483645 +4.03198653198653167e-01  # rad = +1.19749999999999926e-01 , len = +5.37680202350803382e-01 
1217       1302       1304       1582    2 2147483645 2147483645 +3.68205387205387147e-01  # rad = +1.09356999999999982e-01 , len = +9.74987179402888926e-01 
1218       1305         11       1328    2          8         12 +8.79931126639307393e-01  # rad = +1.66599999999999998e-01 , len = +7.24085630295204119e-01 
1219         48       1306         42    2 2147483645 2147483645 +7.02381249999999957e-01  # rad = +7.86666999999999922e-02 , len = +4.94974746830585288e-01 
1220       1307       1308       1223    2 2147483645 2147483645 +8.29771908763505373e-01  # rad = +8.64000000000000046e-02 , len = +3.13049516849973397e-01 
1221       1309       1310       1583    2 2147483645 2147483645 +7.32292917166866730e-01  # rad = +7.62500000000000122e-02 , len = +2.32163735324878967e-01 
1222       1309       1311       1583    2 2147483645 2147483645 +7.58703481392557055e-01  # rad = +7.90000000000000008e-02 , len = +6.26099033699937357e-01 
1223       1312       1307       1619    2       1220       1583 +3.71685175071302887e-01  # rad = +1.04125000000000037e-01 , len = +1.71607109409837744e+00 
1224       1313       1314       1227    2 2147483645 2147483645 +8.78177345548587285e-01  # rad = +8.35000000000000048e-02 , len = +1.21243556529821897e-01 
1225       1315       1316       1584    2 2147483645 2147483645 +8.27345075318168366e-01  # rad = +7.86667000000000477e-02 , len = +1.56524758424985921e-01 
1226       1315       1317       1584    2 2147483645 2147483645 +9.39176490508848549e-01  # rad = +8.93000000000000321e-02 , len = +6.92964645562819448e-01 
1227       1283       1313       1201    2       1224       1584 +4.78045751633986937e-01  # rad = +9.50833000000000234e-02 , len = +1.82939880835207558e+00 
1228        141       1318        123    2 2147483645 2147483645 +7.34654559103712135e-01  # rad = +7.22221999999999864e-02 , len = +6.02162768692983019e-01 
1229        141       1319        123    2 2147483645 2147483645 +8.49373955448047280e-01  # rad = +8.34999999999999770e-02 , len = +4.08166632639172688e-01 
1230        117       1320       1231    2 2147483645 2147483645 +6.28415300546448008e-01  # rad = +6.89999999999999503e-02 , len = +5.64358042380896818e-01 
1231        147        117        130    2        103       1230 +6.46970786146104593e-01  # rad = +1.09799999999999967e-01 , len = +3.42928563989641999e-01 
1232        124       1321        108    2 2147483645 2147483645 +1.03339930555555548e+00  # rad = +8.92856999999999817e-02 , len = +9.97346479414254139e-01 
1233        114       1322       1585    2 2147483645 2147483645 +9.23664122137404564e-01  # rad = +1.21000000000000052e-01 , len = +9.89949493661170521e-02 
1234       1323        104       1339    2         91       1585 +9.56204379562043738e-01  # rad = +1.31000000000000005e-01 , len = +5.09607692249631983e-01 
1235        138       1324        121    2 2147483645 2147483645 +7.52895752895752945e-01  # rad = +9.74999999999999895e-02 , len = +4.08166632639171800e-01 
1236        138        143        121    2        125       1600 +1.00000000000000000e+00  # rad = +1.29499999999999976e-01 , len = +4.53651848888549591e-01 
1237        152        189        222    2        167        204 +8.53987730061349648e-01  # rad = +1.39200000000000018e-01 , len = +2.96984848098352627e-01 
1238       1325       1326       1240    2 2147483645 2147483645 +7.41071428571428492e-01  # rad = +7.26250000000000090e-02 , len = +4.90000000000000491e-01 
1239       1325       1327       1240    2 2147483645 2147483645 +9.40816326530612312e-01  # rad = +9.21999999999999903e-02 , len = +7.03491293478458846e-01 
1240        279       1325        255    2       1238       1239 +8.64708425613016529e-01  # rad = +9.80000000000000177e-02 , len = +3.28329103187641413e-01 
1241        251       1328       1242    2 2147483645 2147483645 +9.25167346938775448e-01  # rad = +1.13332999999999975e-01 , len = +2.10000000000000853e-01 
1242        203        251        276    2        227       1241 +5.87372216574924777e-01  # rad = +1.22500000000000039e-01 , len = +4.53651848888551368e-01 
1243        315        262        304    2        239        265 +8.85279418446160871e-01  # rad = +1.67571000000000025e-01 , len = +5.28488410468947789e-01 
1244        281        343        273    2        313       1587 +7.96296296296296280e-01  # rad = +1.93500000000000005e-01 , len = +2.96984848098351184e-01 
1245       1329       1330       1247    2 2147483645 2147483645 +8.92791292567706507e-01  # rad = +6.90000000000000058e-02 , len = +3.49999999999997535e-01 
1246       1329       1331       1247    2 2147483645 2147483645 +8.92791292567706507e-01  # rad = +6.90000000000000058e-02 , len = +2.42487113059637660e-01 
1247        336       1329        307    2       1245       1246 +1.12008260869565235e+00  # rad = +7.72856999999999988e-02 , len = +4.25793377120877115e-01 
1248        477       1332        433    2 2147483645 2147483645 +1.99670418006430872e-01  # rad = +9.93559999999999999e-02 , len = +1.46999999999999731e+00 
1249       1333       1334       1250    2 2147483645 2147483645 +7.08082565130260466e-01  # rad = +8.83333000000000035e-02 , len = +1.56524758424985921e-01 
1250        378       1333        345    2       1249       1251 +9.99599358974359031e-01  # rad = +1.24750000000000000e-01 , len = +2.21359436211786886e-01 
1251       1333       1335       1250    2       1252       1253 +9.03142284569138254e-01  # rad = +1.12667000000000031e-01 , len = +4.59020696701140263e-01 
1252       1335       1336       1251    2 2147483645 2147483645 +6.89347368794766879e-01  # rad = +7.76666999999999774e-02 , len = +7.82623792124925166e-01 
1253       1335       1337       1251    2       1260       1261 +9.76328472400969205e-01  # rad = +1.10000000000000001e-01 , len = +1.71464281994823164e-01 
1254       1338       1339       1257    2 2147483645 2147483645 +6.78024625477717025e-01  # rad = +8.63999999999999907e-02 , len = +2.88617393793237420e-01 
1255       1340       1341       1588    2 2147483645 2147483645 +7.12161281968782589e-01  # rad = +9.07499999999999696e-02 , len = +2.32163735324876275e-01 
1256       1340       1342       1588    2 2147483645 2147483645 +7.24913481232686396e-01  # rad = +9.23749999999999433e-02 , len = +5.51180551180826761e-01 
1257       1343       1338       1266    2       1254       1588 +8.58107744107744042e-01  # rad = +1.27428999999999959e-01 , len = +5.09607692249635424e-01 
1258        480        427        436    2        386        391 +3.01801095212859916e-01  # rad = +2.13561999999999974e-01 , len = +1.13951744172698088e+00 
1259        480        458        436    2        412       1360 +6.50415121003356300e-01  # rad = +4.60250000000000048e-01 , len = +2.52388589282480258e-01 
1260       1337       1344       1253    2 2147483645 2147483645 +7.77272727272727226e-01  # rad = +8.54999999999999649e-02 , len = +1.30207526664167617e+00 
1261       1337       1345       1253    2 2147483645 2147483645 +8.59596363636363492e-01  # rad = +9.45556000000000174e-02 , len = +1.38238923606920450e+00 
1262        417       1346        378    2 2147483645 2147483645 +7.81132370238630136e-01  # rad = +6.90000000000000335e-02 , len = +4.90000000000000213e-01 
1263        417       1347        378    2 2147483645 2147483645 +1.26255896700338366e+00  # rad = +1.11526000000000000e-01 , len = +1.32261105393838130e+00 
1264       1348       1349       1589    2 2147483645 2147483645 +6.24018181818181805e-01  # rad = +9.26666999999999630e-02 , len = +1.71464281994824608e-01 
1265       1348        388       1589    2        354        372 +9.10774410774410792e-01  # rad = +1.35250000000000009e-01 , len = +3.28329103187635696e-01 
1266       1350       1343       1367    2       1257       1589 +7.43295325998818757e-01  # rad = +1.48499999999999938e-01 , len = +1.21243556529826005e-01 
1267        429       1351        387    2 2147483645 2147483645 +8.00620403772500100e-01  # rad = +8.63333000000000295e-02 , len = +1.71464281994823886e-01 
1268        429       1352        387    2       1535       1609 +1.11283187892389157e+00  # rad = +1.19999999999999982e-01 , len = +2.42487113059639686e-01 
1269          2       1353          2    2 2147483645 2147483645 +6.75735229309281094e-01  # rad = +6.90000000000000058e-02 , len = +1.56524758424985921e-01 
1270          1       1354          0    2 2147483645 2147483645 +3.50901393908105319e-01  # rad = +3.39848000000000039e-01 , len = +2.40049994792751553e+00 
1271          1        451          0    2        406       1365 +1.06556530717604536e+00  # rad = +1.03200000000000003e+00 , len = +1.71464281994823164e-01 
1272        445       1355        401    2 2147483645 2147483645 +5.14322916666666630e-01  # rad = +7.90000000000000285e-02 , len = +6.49153294684698401e-01 
1273        445        386        401    2        352       1457 +9.33593749999999889e-01  # rad = +1.43400000000000055e-01 , len = +4.02119385257661777e-01 
1274        470       1356        424    2 2147483645 2147483645 +8.65851901947179203e-01  # rad = +9.85832999999999987e-02 , len = +9.97346479414250142e-01 
1275        470       1357        424    2 2147483645 2147483645 +8.76697963234583710e-01  # rad = +9.98182000000000513e-02 , len = +9.41753683295162181e-01 
1276        505       1358       1590    2 2147483645 2147483645 +5.23724196203545822e-01  # rad = +7.19000000000000056e-02 , len = +6.37730350540101520e-01 
1277       1359        469       1613    2        423       1590 +6.78515121112225894e-01  # rad = +1.37286000000000019e-01 , len = +6.30000000000000226e-01 
1278        669        591        618    2        543       1279 +9.08815276048152820e-01  # rad = +2.73666999999999938e-01 , len = +7.03491293478463620e-01 
1279        591        567       1278    2        520        521 +8.08007542012738167e-01  # rad = +2.21125000000000044e-01 , len = +6.29999999999998450e-01 
1280       1360       1361       1591    2 2147483645 2147483645 +9.47231833910034626e-01  # rad = +1.09500000000000014e-01 , len = +1.21243556529818830e-01 
1281       1360       1362       1591    2 2147483645 2147483645 +6.38696366782007030e-01  # rad = +7.38333000000000322e-02 , len = +3.56931365951493940e-01 
1282        635        661        582    2        608       1591 +1.16915297092288228e+00  # rad = +1.15599999999999953e-01 , len = +3.56931365951489721e-01 
1283        703        694        650    2        642       1286 +8.78937007874015741e-01  # rad = +3.34875000000000089e-01 , len = +6.49153294684698068e-01 
1284        703        757        650    2        700        727 +5.94341207349081357e-01  # rad = +2.26444000000000062e-01 , len = +8.90954544295050388e-01 
1285        708       1363        821    2 2147483645 2147483645 +5.70756941405459073e-01  # rad = +8.73846000000000206e-02 , len = +8.79886356298353656e-01 
1286        694        714       1283    2        659        694 +7.50727883538633733e-01  # rad = +2.51400000000000012e-01 , len = +7.73175271203111469e-01 
1287        751       1364        694    2 2147483645 2147483645 +4.58042834645669306e-01  # rad = +7.27143000000000095e-02 , len = +1.29830658936939991e+00 
1288        767       1365        708    2 2147483645 2147483645 +7.94013173813684636e-01  # rad = +7.38333000000000045e-02 , len = +3.13049516849968623e-01 
1289       1366       1367       1592    2 2147483645 2147483645 +8.35233160621761783e-01  # rad = +8.06000000000000189e-02 , len = +3.95979797464467598e-01 
1290       1366       1368       1592    2 2147483645 2147483645 +7.45077720207253935e-01  # rad = +7.19000000000000195e-02 , len = +8.10308583195314625e-01 
1291       1369       1370       1293    2 2147483645 2147483645 +1.07038782990882031e+00  # rad = +9.80000000000000315e-02 , len = +1.40000000000004121e-01 
1292       1369       1371       1293    2 2147483645 2147483645 +8.16989894665099636e-01  # rad = +7.48000000000000054e-02 , len = +7.13862731902989656e-01 
1293        799       1369        739    2       1291       1292 +1.04040454545454542e+00  # rad = +9.15555999999999870e-02 , len = +6.92964645562814674e-01 
1294       1372       1373       1295    2 2147483645 2147483645 +3.65353718970862218e-01  # rad = +9.68749999999999750e-02 , len = +1.72177234267483681e+00 
1295       1374       1372       1389    2       1294       1296 +5.52980187695516157e-01  # rad = +2.65154000000000056e-01 , len = +9.49526197637537539e-01 
1296       1372        908       1295    2        839        868 +3.75522903671074215e-01  # rad = +9.95714000000000043e-02 , len = +6.10245852095693708e-01 
1297        909       1375        840    2 2147483645 2147483645 +9.80983606557377152e-01  # rad = +7.48000000000000054e-02 , len = +2.88617393793237198e-01 
1298        967       1376        899    2 2147483645 2147483645 +6.68639230769230708e-01  # rad = +8.69230999999999893e-02 , len = +9.62340895940726693e-01 
1299        967       1000        899    2        930        939 +8.75823076923076926e-01  # rad = +1.13857000000000014e-01 , len = +4.48218696620297341e-01 
1300       1046       1377        974    2 2147483645 2147483645 +6.35359116022099379e-01  # rad = +6.90000000000000058e-02 , len = +5.14392845984467106e-01 
1301       1046       1378        974    2 2147483645 2147483645 +6.35359116022099379e-01  # rad = +6.90000000000000058e-02 , len = +8.96437393240598568e-01 
1302       1035       1379        964    2 2147483645 2147483645 +4.30027553796542283e-01  # rad = +1.48420999999999970e-01 , len = +1.37884009225145299e+00 
1303       1033       1380        961    2 2147483645 2147483645 +4.90629487854364832e-01  # rad = +9.60000000000000020e-02 , len = +1.25415310070182162e+00 
1304       1103       1381       1027    2 2147483645 2147483645 +9.12453174510631904e-01  # rad = +8.05999999999999633e-02 , len = +2.96984848098351184e-01 
1305       1382       1383       1593    2 2147483645 2147483645 +8.28033142654016063e-01  # rad = +7.31428999999999691e-02 , len = +4.74763098818771490e-01 
1306       1382       1384       1593    2 2147483645 2147483645 +8.54087869467120564e-01  # rad = +7.54443999999999948e-02 , len = +5.64358042380900704e-01 
1307       1134       1385       1594    2 2147483645 2147483645 +6.27013515868866111e-01  # rad = +7.91429000000000021e-02 , len = +6.10245852095693153e-01 
1308       1386       1149       1310    2       1069       1309 +8.53379588376257714e-01  # rad = +1.97285999999999989e-01 , len = +4.74763098818766771e-01 
1309       1149       1387       1308    2       1419       1420 +8.93793781616536442e-01  # rad = +1.76332999999999962e-01 , len = +2.10000000000000853e-01 
1310       1112       1386       1036    2       1308       1517 +8.62619402985074557e-01  # rad = +2.31181999999999999e-01 , len = +7.27461339178927968e-01 
1311       1221       1388       1140    2 2147483645 2147483645 +3.58178643631685334e-01  # rad = +8.96470999999999935e-02 , len = +1.10679718105893410e+00 
1312       1389       1390       1314    2 2147483645 2147483645 +8.00247518303327299e-01  # rad = +9.21428999999999859e-02 , len = +5.93969696196701036e-01 
1313       1389       1391       1314    2 2147483645 2147483645 +5.99254839634194014e-01  # rad = +6.89999999999999503e-02 , len = +4.31508980207826909e-01 
1314       1392       1389       1520    2       1312       1313 +7.02948717948717938e-01  # rad = +1.15142999999999968e-01 , len = +4.74763098818767548e-01 
1315       1250       1393       1169    2 2147483645 2147483645 +6.91666666666666541e-01  # rad = +7.26249999999999951e-02 , len = +5.68682688324518404e-01 
1316       1250       1394       1169    2 2147483645 2147483645 +6.74404761904761840e-01  # rad = +7.08125000000000143e-02 , len = +1.04062481231229520e+00 
1317       1261       1395       1180    2 2147483645 2147483645 +4.05859852906020169e-01  # rad = +8.65833000000000019e-02 , len = +8.57321409974111881e-01 
1318       1261       1396       1180    2       1319       1320 +8.60157593996240588e-01  # rad = +1.83499999999999996e-01 , len = +1.82671836909798402e+00 
1319       1396       1397       1318    2 2147483645 2147483645 +5.52828337874659459e-01  # rad = +1.01443999999999993e-01 , len = +6.75055553269504838e-01 
1320       1396       1270       1318    2       1188       1191 +7.85128065395095387e-01  # rad = +1.44070999999999949e-01 , len = +9.97346479414251141e-01 
1321         14       1398         11    2 2147483645 2147483645 +7.57961783439490389e-01  # rad = +1.18999999999999995e-01 , len = +7.57165767847433613e-01 
1322         14       1399         11    2 2147483645 2147483645 +6.36556687898089169e-01  # rad = +9.99393999999999560e-02 , len = +2.70747114481392082e+00 
1323         21         44         41    2         37         48 +9.54140127388535042e-01  # rad = +1.49800000000000016e-01 , len = +4.02119385257661166e-01 
1324       1400       1401       1326    2 2147483645 2147483645 +8.26347305389221520e-01  # rad = +6.89999999999999780e-02 , len = +5.09607692249637867e-01 
1325       1400       1402       1326    2 2147483645 2147483645 +9.42116167664670656e-01  # rad = +7.86666999999999922e-02 , len = +2.10000000000000853e-01 
1326         60       1400         54    2       1324       1325 +7.01680672268907513e-01  # rad = +8.34999999999999909e-02 , len = +9.36536171218172009e-01 
1327       1312         47       1619    2         40       1328 +8.95970986246309886e-01  # rad = +2.51000000000000001e-01 , len = +2.09999999999997300e-01 
1328         47       1305       1327    2       1218       1617 +7.54314741035856606e-01  # rad = +1.89333000000000029e-01 , len = +4.94974746830584011e-01 
1329       1403       1404       1331    2 2147483645 2147483645 +5.00000000000000000e-01  # rad = +8.34999999999999770e-02 , len = +9.84987309562919688e-01 
1330       1403       1405       1331    2 2147483645 2147483645 +4.13173652694610760e-01  # rad = +6.89999999999999503e-02 , len = +2.96984848098352849e-01 
1331       1406       1403       1625    2       1329       1330 +6.23639290022144688e-01  # rad = +1.66999999999999954e-01 , len = +5.64358042380899816e-01 
1332        107       1407         93    2 2147483645 2147483645 +9.62778194443274171e-01  # rad = +1.14250000000000018e-01 , len = +2.61916017074176999e-01 
1333        107       1408         93    2       1436       1437 +7.34197375850067835e-01  # rad = +8.71249999999999802e-02 , len = +5.23832034148352998e-01 
1334        129         85        154    2         76        100 +1.06381782190096286e+00  # rad = +1.41875000000000029e-01 , len = +5.64358042380894154e-01 
1335        130       1409        113    2 2147483645 2147483645 +6.73610714285714174e-01  # rad = +7.54443999999999948e-02 , len = +5.81463670404264166e-01 
1336        130       1410        113    2 2147483645 2147483645 +8.10267857142857095e-01  # rad = +9.07500000000000112e-02 , len = +2.10000000000000853e-01 
1337        136       1411        162    2 2147483645 2147483645 +5.52726459502653755e-01  # rad = +1.01332999999999993e-01 , len = +7.30821455623740457e-01 
1338       1323       1412       1339    2 2147483645 2147483645 +6.03406569343065691e-01  # rad = +8.26666999999999957e-02 , len = +6.02162768692983796e-01 
1339       1283       1323       1201    2       1234       1338 +6.88788335847159372e-01  # rad = +1.37000000000000011e-01 , len = +4.90000000000001490e-01 
1340        180       1413        235    2 2147483645 2147483645 +6.56761412575366021e-01  # rad = +7.62500000000000538e-02 , len = +1.56524758424982730e-01 
1341        218       1414        195    2 2147483645 2147483645 +7.16877852348993372e-01  # rad = +8.01111000000000323e-02 , len = +5.81463670404268496e-01 
1342        218       1415        195    2 2147483645 2147483645 +7.81965100671141000e-01  # rad = +8.73846000000000067e-02 , len = +1.01197826063606455e+00 
1343       1416       1417       1345    2 2147483645 2147483645 +8.49109131403117945e-01  # rad = +7.62500000000000261e-02 , len = +2.21359436211784083e-01 
1344       1416       1418       1345    2 2147483645 2147483645 +8.76021158129175914e-01  # rad = +7.86666999999999922e-02 , len = +4.48218696620300117e-01 
1345        250       1416        226    2       1343       1344 +8.03579418344519070e-01  # rad = +8.97999999999999771e-02 , len = +3.56931365951495716e-01 
1346        221       1419        251    2 2147483645 2147483645 +6.01377890402280624e-01  # rad = +8.73333000000000026e-02 , len = +4.69574275274957764e-01 
1347        250       1420        226    2 2147483645 2147483645 +6.64632662192393808e-01  # rad = +7.42727000000000109e-02 , len = +7.66811580507232082e-01 
1348        279       1421        255    2 2147483645 2147483645 +8.10002382359948148e-01  # rad = +9.17999999999999788e-02 , len = +9.33916484488846343e-01 
1349       1422       1423       1351    2 2147483645 2147483645 +6.92285370807942613e-01  # rad = +8.35000000000000187e-02 , len = +4.14125584816973313e-01 
1350       1422       1424       1351    2 2147483645 2147483645 +6.52213240475894351e-01  # rad = +7.86666999999999922e-02 , len = +1.71464281994822443e-01 
1351       1425       1422       1602    2       1349       1350 +6.22795829955542279e-01  # rad = +1.20615000000000028e-01 , len = +9.20706250657612246e-01 
1352        291       1426        267    2 2147483645 2147483645 +9.59038576678569177e-01  # rad = +7.54444000000000087e-02 , len = +5.46717477313465317e-01 
1353        291       1427        267    2 2147483645 2147483645 +1.20508423513379870e+00  # rad = +9.48000000000000231e-02 , len = +2.88617393793237420e-01 
1354       1428       1429       1356    2 2147483645 2147483645 +6.09729261046660143e-01  # rad = +9.07142999999999838e-02 , len = +5.28488410468952119e-01 
1355       1428       1430       1356    2 2147483645 2147483645 +6.39950127034911054e-01  # rad = +9.52104999999999757e-02 , len = +1.25415310070182118e+00 
1356       1431       1428       1604    2       1354       1355 +6.73813405797101472e-01  # rad = +1.48777999999999994e-01 , len = +8.10308583195311627e-01 
1357        305       1432        281    2 2147483645 2147483645 +7.09219574468085034e-01  # rad = +8.33333000000000268e-02 , len = +7.13862731902992764e-01 
1358        305       1433        281    2 2147483645 2147483645 +6.82398297872340409e-01  # rad = +8.01818000000000114e-02 , len = +7.85748051222530886e-01 
1359        477       1434        433    2 2147483645 2147483645 +1.68754421221864959e-01  # rad = +8.39721999999999830e-02 , len = +7.95047168412040484e-01 
1360        458        371       1259    2        339       1361 +9.50027159152634360e-01  # rad = +4.37249999999999917e-01 , len = +2.88617393793234811e-01 
1361        371       1435       1360    2       1454       1598 +3.65733562035448878e-01  # rad = +1.59916999999999976e-01 , len = +7.82623792124927165e-01 
1362        378       1436        345    2 2147483645 2147483645 +9.28149038461538511e-01  # rad = +1.15832999999999978e-01 , len = +4.08166632639172688e-01 
1363       1437       1438       1365    2 2147483645 2147483645 +3.17371284796140962e-01  # rad = +2.04090999999999995e-01 , len = +7.30821455623738125e-01 
1364       1437       1439       1365    2       1458       1459 +4.18929909325155836e-01  # rad = +2.69400000000000028e-01 , len = +3.20780298646909712e-01 
1365        451       1437       1271    2       1363       1364 +6.23126937984496143e-01  # rad = +6.43067000000000055e-01 , len = +1.35735036007657395e+00 
1366       1350       1440       1367    2 2147483645 2147483645 +5.95637331945181314e-01  # rad = +1.18999999999999967e-01 , len = +4.20000000000001150e-01 
1367        440       1350        474    2       1266       1366 +3.45451495937461606e-01  # rad = +1.99785999999999964e-01 , len = +1.25999999999999912e+00 
1368        437       1441        397    2 2147483645 2147483645 +7.53437540778852832e-01  # rad = +8.08332999999999829e-02 , len = +3.83405790253615930e-01 
1369        486       1442        441    2 2147483645 2147483645 +5.89877835951134410e-01  # rad = +2.02800000000000091e-01 , len = +4.48218696620302337e-01 
1370        486        392        441    2        357       1621 +9.88947062245491448e-01  # rad = +3.39999999999999969e-01 , len = +6.92964645562812898e-01 
1371        455       1443        410    2 2147483645 2147483645 +3.77834626645064120e-01  # rad = +3.98778000000000021e-01 , len = +1.58082257068907017e+00 
1372        501       1444       1595    2 2147483645 2147483645 +6.31641322314049569e-01  # rad = +7.64285999999999854e-02 , len = +4.64327470649755769e-01 
1373        544       1445        498    2 2147483645 2147483645 +6.46744930629669201e-01  # rad = +7.57500000000000395e-02 , len = +8.01186619958175084e-01 
1374        544       1446        498    2 2147483645 2147483645 +1.00126360725720387e+00  # rad = +1.17273000000000002e-01 , len = +7.44110206891421155e-01 
1375        522       1447        475    2 2147483645 2147483645 +3.26747826086956517e-01  # rad = +3.75760000000000038e-01 , len = +1.96499363866654964e+00 
1376        522        442        475    2        399        504 +9.79552173913043389e-01  # rad = +1.12648500000000018e+00 , len = +9.01886910870757785e-01 
1377        586       1448        537    2 2147483645 2147483645 +8.41201716738197436e-01  # rad = +9.80000000000000454e-02 , len = +2.21359436211785776e-01 
1378        586       1449        537    2 2147483645 2147483645 +8.28578540772532124e-01  # rad = +9.65293999999999736e-02 , len = +1.04999999999999338e+00 
1379        607       1450        565    2 2147483645 2147483645 +5.76628352490421436e-01  # rad = +7.52499999999999836e-02 , len = +1.10900856624284105e+00 
1380        635       1451        582    2 2147483645 2147483645 +1.06869279393173189e+00  # rad = +1.05666999999999983e-01 , len = +3.76961536499414829e-01 
1381        701       1452        648    2 2147483645 2147483645 +9.47855750487329396e-01  # rad = +9.72500000000000309e-02 , len = +5.68682688324513408e-01 
1382        717       1453        661    2 2147483645 2147483645 +7.84700043342653308e-01  # rad = +9.23332999999999793e-02 , len = +1.14166545012100329e+00 
1383        717        784        661    2        724       1596 +8.08016691170846402e-01  # rad = +9.50769000000000059e-02 , len = +8.88200427831464134e-01 
1384        744       1454        687    2 2147483645 2147483645 +7.12837837837837829e-01  # rad = +7.91250000000000148e-02 , len = +5.14392845984468772e-01 
1385        674        855        623    2        790       1399 +8.19342994637952904e-01  # rad = +7.15429000000000093e-01 , len = +9.77496803063823250e-01 
1386        792       1455        731    2 2147483645 2147483645 +4.45382663847780136e-01  # rad = +1.05333000000000010e-01 , len = +1.19411054764623992e+00 
1387       1456       1457       1596    2 2147483645 2147483645 +9.01901513406516253e-01  # rad = +8.57500000000000345e-02 , len = +1.29263297188335868e+00 
1388       1456       1458       1596    2 2147483645 2147483645 +9.01025380507778473e-01  # rad = +8.56667000000000262e-02 , len = +3.63730669589465705e-01 
1389        765       1374        755    2       1295       1483 +9.81718939702597493e-01  # rad = +4.79499999999999815e-01 , len = +9.89949493661195640e-02 
1390        830       1459        769    2 2147483645 2147483645 +9.21655623226547815e-01  # rad = +7.12307999999999969e-02 , len = +8.85437744847146435e-01 
1391        830       1460        769    2 2147483645 2147483645 +8.92791292567706507e-01  # rad = +6.90000000000000335e-02 , len = +8.16333265278342934e-01 
1392        826        812        782    2        751        755 +9.59868945868946000e-01  # rad = +5.05371000000000015e-01 , len = +1.07990740343790614e+00 
1393        841       1461       1394    2 2147483645 2147483645 +6.30303030303030254e-01  # rad = +9.36000000000000026e-02 , len = +2.42487113059641740e-01 
1394        815        841        753    2        778       1393 +9.81279694448666251e-01  # rad = +1.48500000000000021e-01 , len = +1.21243556529818830e-01 
1395        799       1462        739    2 2147483645 2147483645 +8.49999999999999978e-01  # rad = +7.48000000000000054e-02 , len = +2.88617393793238253e-01 
1396        796       1463        735    2 2147483645 2147483645 +9.89990167332512438e-01  # rad = +1.11759000000000039e-01 , len = +9.79999999999998428e-01 
1397        831       1464        770    2 2147483645 2147483645 +7.74091627172195818e-01  # rad = +9.80000000000000315e-02 , len = +2.09999999999998493e-01 
1398        831       1465        770    2 2147483645 2147483645 +5.86672195892575021e-01  # rad = +7.42727000000000109e-02 , len = +9.64883412646315275e-01 
1399        855        921       1385    2        853       1404 +1.16476687414124958e+00  # rad = +8.33308000000000049e-01 , len = +8.77097486029919993e-01 
1400        862       1466        797    2 2147483645 2147483645 +1.00000000000000000e+00  # rad = +6.90000000000000613e-02 , len = +3.28329103187642135e-01 
1401        862       1467        797    2 2147483645 2147483645 +1.00000000000000000e+00  # rad = +6.90000000000000613e-02 , len = +1.40000000000000568e-01 
1402        892       1468        842    2 2147483645 2147483645 +9.73345013477089016e-01  # rad = +7.22222000000000280e-02 , len = +5.64358042380897484e-01 
1403        933       1469       1563    2 2147483645 2147483645 +8.26391684421304284e-01  # rad = +8.35000000000000187e-02 , len = +7.70000000000002016e-01 
1404        921       1470       1399    2 2147483645 2147483645 +3.64651485405156295e-01  # rad = +3.03867000000000165e-01 , len = +1.35915414872633344e+00 
1405        907       1471        838    2 2147483645 2147483645 +7.54098360655737654e-01  # rad = +6.90000000000000058e-02 , len = +1.56524758424985921e-01 
1406        907       1472        838    2 2147483645 2147483645 +7.54098360655737654e-01  # rad = +6.90000000000000058e-02 , len = +2.61916017074176721e-01 
1407        920       1473        852    2 2147483645 2147483645 +3.27708205423935584e-01  # rad = +2.46061999999999947e-01 , len = +1.39649561402819788e+00 
1408        971       1474        903    2 2147483645 2147483645 +6.94864048338368567e-01  # rad = +6.90000000000000474e-02 , len = +1.84937827390720644e+00 
1409        971       1475        903    2       1496       1497 +6.94864048338368567e-01  # rad = +6.90000000000000474e-02 , len = +3.20780298646908546e-01 
1410        987       1476        919    2 2147483645 2147483645 +4.89994176880796439e-01  # rad = +6.89999999999999641e-02 , len = +9.89949493661168689e-01 
1411        987       1477        919    2 2147483645 2147483645 +4.89994176880796439e-01  # rad = +6.89999999999999641e-02 , len = +1.56524758424985921e-01 
1412       1478       1479       1414    2 2147483645 2147483645 +8.27699379585334460e-01  # rad = +6.89999999999999641e-02 , len = +3.76961536499416827e-01 
1413       1478       1480       1414    2 2147483645 2147483645 +9.14667792657706591e-01  # rad = +7.62500000000000400e-02 , len = +2.21359436211787469e-01 
1414        911       1478        843    2       1412       1413 +6.60918237098935268e-01  # rad = +8.33636000000000238e-02 , len = +8.07279381626954340e-01 
1415       1481       1482       1597    2 2147483645 2147483645 +3.33130262568405555e-01  # rad = +7.95624999999999527e-02 , len = +1.16081867662439153e+00 
1416       1481       1483       1597    2 2147483645 2147483645 +3.92384218261295548e-01  # rad = +9.37143000000000004e-02 , len = +1.42256810030311232e+00 
1417       1484       1086       1616    2       1011       1597 +7.94219756978391311e-01  # rad = +2.38832999999999795e-01 , len = +4.08166632639169358e-01 
1418       1485       1083       1420    2       1009       1015 +7.34580928589887105e-01  # rad = +1.02333000000000007e-01 , len = +4.48218696620299450e-01 
1419       1387       1486       1309    2       1515       1516 +8.98867483681443535e-01  # rad = +1.58500000000000002e-01 , len = +2.10000000000000853e-01 
1420       1387       1485       1309    2       1418       1511 +7.90027958464949887e-01  # rad = +1.39307999999999987e-01 , len = +9.92421281513048426e-01 
1421       1102       1196       1624    2       1116       1422 +7.82253962947287662e-01  # rad = +2.19943999999999862e-01 , len = +1.27161314872094366e+00 
1422       1196       1487       1421    2       1423       1424 +9.02047793983923096e-01  # rad = +1.98399999999999965e-01 , len = +9.31289428695505683e-01 
1423       1487       1488       1422    2 2147483645 2147483645 +3.96063004032258026e-01  # rad = +7.85788999999999516e-02 , len = +1.32815661727072065e+00 
1424       1487       1489       1422    2       1427       1428 +8.33094758064516161e-01  # rad = +1.65285999999999933e-01 , len = +5.28488410468952785e-01 
1425       1219       1490       1426    2 2147483645 2147483645 +6.08534322820037055e-01  # rad = +8.20000000000000173e-02 , len = +2.32163735324877329e-01 
1426       1179       1219       1101    2       1138       1425 +9.31237042156185080e-01  # rad = +1.34749999999999981e-01 , len = +3.28329103187639915e-01 
1427       1489       1491       1424    2 2147483645 2147483645 +7.55738538049199660e-01  # rad = +1.24913000000000024e-01 , len = +2.16094886566063815e+00 
1428       1489       1492       1424    2 2147483645 2147483645 +5.52760669385186865e-01  # rad = +9.13635999999999615e-02 , len = +8.07279381626953230e-01 
1429       1220       1493       1139    2 2147483645 2147483645 +1.09668095297964863e+00  # rad = +8.81000000000000116e-02 , len = +6.92964645562815895e-01 
1430       1220       1494       1139    2 2147483645 2147483645 +9.94295018379675710e-01  # rad = +7.98749999999999877e-02 , len = +2.22903566593269353e+00 
1431       1210       1495       1130    2 2147483645 2147483645 +4.99637751585941203e-01  # rad = +1.13100000000000034e-01 , len = +8.39999999999998637e-01 
1432       1210       1496       1130    2       1520       1521 +9.35073598275344087e-01  # rad = +2.11666999999999994e-01 , len = +4.31508980207826354e-01 
1433       1242       1497       1161    2 2147483645 2147483645 +5.74484455379109860e-01  # rad = +7.70556000000000019e-02 , len = +1.61759080116078846e+00 
1434         79       1498         71    2 2147483645 2147483645 +1.00000000000000000e+00  # rad = +6.89999999999999780e-02 , len = +7.57165767847437499e-01 
1435         79       1499         71    2 2147483645 2147483645 +1.00000000000000000e+00  # rad = +6.89999999999999780e-02 , len = +2.96984848098351184e-01 
1436       1408       1500       1333    2 2147483645 2147483645 +1.04889067431850802e+00  # rad = +9.13845999999999825e-02 , len = +8.65852181379708763e-01 
1437       1408       1501       1333    2 2147483645 2147483645 +7.91965566714490588e-01  # rad = +6.89999999999999503e-02 , len = +9.89949493661195640e-02 
1438        147       1502        130    2 2147483645 2147483645 +4.26669573517800549e-01  # rad = +7.24117999999999984e-02 , len = +1.39649561402820033e+00 
1439        157       1503        138    2 2147483645 2147483645 +8.77118272407511612e-01  # rad = +6.89999999999999780e-02 , len = +5.59999999999998721e-01 
1440        157       1504        138    2 2147483645 2147483645 +8.77118272407511612e-01  # rad = +6.89999999999999780e-02 , len = +9.89949493661170521e-02 
1441        205       1505        182    2 2147483645 2147483645 +7.10119825001775284e-01  # rad = +6.89999999999999780e-02 , len = +2.61916017074177887e-01 
1442        205       1506        182    2 2147483645 2147483645 +1.04553308901094733e+00  # rad = +1.01591000000000015e-01 , len = +1.83741666477694077e+00 
1443        318       1507        293    2 2147483645 2147483645 +1.00000000000000000e+00  # rad = +6.90000000000000335e-02 , len = +8.51586754241746902e-01 
1444        318       1508        293    2 2147483645 2147483645 +1.00000000000000000e+00  # rad = +6.90000000000000335e-02 , len = +2.21359436211786331e-01 
1445        361       1509        330    2 2147483645 2147483645 +1.01468428781204123e+00  # rad = +8.63750000000000073e-02 , len = +5.51180551180824096e-01 
1446        361       1510        330    2 2147483645 2147483645 +8.78707782672540461e-01  # rad = +7.47999999999999915e-02 , len = +2.96984848098351184e-01 
1447        333       1511        313    2 2147483645 2147483645 +7.22513089005235587e-01  # rad = +6.90000000000000058e-02 , len = +1.19000000000000150e+00 
1448        352       1512        321    2 2147483645 2147483645 +8.55478502080443848e-01  # rad = +7.71000000000000019e-02 , len = +8.01186619958171087e-01 
1449        352       1513        321    2 2147483645 2147483645 +9.69024133148405076e-01  # rad = +8.73333000000000165e-02 , len = +3.76961536499416827e-01 
1450        310       1514        286    2 2147483645 2147483645 +9.88713318284424436e-01  # rad = +1.09500000000000014e-01 , len = +1.21243556529826005e-01 
1451        310       1515        286    2 2147483645 2147483645 +8.21670428893905291e-01  # rad = +9.10000000000000669e-02 , len = +3.76961536499413163e-01 
1452        405        397        367    2        361        362 +8.55914408153105155e-01  # rad = +1.05387499999999995e-01 , len = +7.73175271203107806e-01 
1453        405       1516        367    2 2147483645 2147483645 +5.60389933934899664e-01  # rad = +6.90000000000000058e-02 , len = +1.39999999999998792e-01 
1454       1435       1517       1361    2 2147483645 2147483645 +4.91922059568401127e-01  # rad = +7.86666999999999783e-02 , len = +2.42487113059643794e-01 
1455       1518       1519       1598    2 2147483645 2147483645 +4.68472395054934765e-01  # rad = +7.49166999999999889e-02 , len = +9.15368778143541229e-01 
1456       1518       1520       1598    2 2147483645 2147483645 +4.31473827047781033e-01  # rad = +6.90000000000000058e-02 , len = +7.85748051222527333e-01 
1457        386       1521       1273    2 2147483645 2147483645 +5.68340306834030695e-01  # rad = +8.14999999999999752e-02 , len = +5.37680202350805381e-01 
1458       1439       1522       1364    2 2147483645 2147483645 +5.55968819599109154e-01  # rad = +1.49778000000000022e-01 , len = +7.47395477642187167e-01 
1459       1439       1523       1364    2 2147483645 2147483645 +3.96146993318485574e-01  # rad = +1.06722000000000025e-01 , len = +5.93969696196698593e-01 
1460        414       1524       1461    2 2147483645 2147483645 +3.89983870967741897e-01  # rad = +1.20895000000000016e-01 , len = +1.28883668476653934e+00 
1461       1282        414       1621    2        376       1460 +9.11764705882353033e-01  # rad = +3.10000000000000109e-01 , len = +2.10000000000000853e-01 
1462        473       1525        429    2 2147483645 2147483645 +4.35897549019607811e-01  # rad = +8.89231000000000049e-02 , len = +8.85437744847145880e-01 
1463        472       1526       1464    2 2147483645 2147483645 +5.01019209659714582e-01  # rad = +9.12856999999999835e-02 , len = +4.48218696620299561e-01 
1464       1527        472       1614    2        426       1463 +9.00495717455877198e-01  # rad = +1.82199999999999945e-01 , len = +4.08166632639172688e-01 
1465        509       1528        480    2       1466       1467 +5.85027726432532313e-01  # rad = +7.91249999999999731e-02 , len = +4.99899989997998062e-01 
1466       1528       1529       1465    2 2147483645 2147483645 +1.40758293838862558e+00  # rad = +1.11375000000000043e-01 , len = +5.14392845984469549e-01 
1467       1528       1530       1465    2 2147483645 2147483645 +1.35285939968404412e+00  # rad = +1.07045000000000029e-01 , len = +1.56054477667255531e+00 
1468       1531       1532       1470    2 2147483645 2147483645 +9.52231977005650654e-01  # rad = +9.74000000000000143e-02 , len = +3.49999999999997868e-01 
1469       1531       1533       1470    2 2147483645 2147483645 +8.14243395968167527e-01  # rad = +8.32856999999999764e-02 , len = +4.69574275274955377e-01 
1470       1534       1531       1599    2       1468       1469 +1.01162089189109006e+00  # rad = +1.02286000000000002e-01 , len = +4.90000000000000213e-01 
1471       1534       1535       1599    2 2147483645 2147483645 +7.97143733124981546e-01  # rad = +8.06000000000000189e-02 , len = +3.20780298646911488e-01 
1472        669        619        618    2        569       1623 +5.16951432129514332e-01  # rad = +1.55667000000000000e-01 , len = +4.69574275274956709e-01 
1473        624       1536        632    2 2147483645 2147483645 +3.86557389704463294e-01  # rad = +1.50222000000000078e-01 , len = +1.34465608986090013e+00 
1474        638       1537        611    2 2147483645 2147483645 +5.49308823529411794e-01  # rad = +1.12059000000000047e-01 , len = +1.14166545012100573e+00 
1475        682       1538        635    2 2147483645 2147483645 +6.10817051509769060e-01  # rad = +1.37555999999999928e-01 , len = +6.60378679243957989e-01 
1476        671       1539        620    2 2147483645 2147483645 +3.62369337979094097e-01  # rad = +9.10000000000000114e-02 , len = +6.96491205974634098e-01 
1477        671       1540        620    2 2147483645 2147483645 +3.06258237929318056e-01  # rad = +7.69090999999999941e-02 , len = +7.98122797569399856e-01 
1478        668       1541        680    2       1528       1606 +4.95095324850449714e-01  # rad = +1.72562999999999883e-01 , len = +1.30958008537087833e+00 
1479        777       1542        717    2 2147483645 2147483645 +4.58388375165125483e-01  # rad = +8.67499999999999938e-02 , len = +2.32163735324882159e-01 
1480        777       1543        717    2 2147483645 2147483645 +7.39762219286657752e-01  # rad = +1.40000000000000013e-01 , len = +1.39999999999997016e-01 
1481        762       1544       1482    2 2147483645 2147483645 +5.33700478009993318e-01  # rad = +6.90000000000000335e-02 , len = +2.96984848098352017e-01 
1482       1545        762       1626    2        704       1481 +4.59765291607396875e-01  # rad = +1.29285999999999929e-01 , len = +4.74763098818767659e-01 
1483       1374        776       1389    2        716       1610 +9.26446298227320164e-01  # rad = +4.44231000000000209e-01 , len = +8.54458893101359029e-01 
1484        815        836        753    2        774       1615 +8.09473148619270111e-01  # rad = +1.22500000000000039e-01 , len = +4.31508980207828075e-01 
1485        840       1546        777    2 2147483645 2147483645 +8.30075187969924744e-01  # rad = +6.90000000000000335e-02 , len = +4.02119385257662998e-01 
1486        840       1547        777    2 2147483645 2147483645 +8.30075187969924744e-01  # rad = +6.90000000000000335e-02 , len = +1.97989898732234104e-01 
1487        779       1548        719    2 2147483645 2147483645 +4.24353970390309532e-01  # rad = +1.26117999999999980e-01 , len = +1.30019229347046883e+00 
1488        913       1549        846    2 2147483645 2147483645 +5.62730627306272990e-01  # rad = +7.62500000000000400e-02 , len = +2.96984848098349907e-01 
1489        913       1550        846    2 2147483645 2147483645 +8.78228782287822862e-01  # rad = +1.18999999999999981e-01 , len = +2.52388589282477316e-01 
1490        906       1551        841    2       1494       1495 +9.23157009345794366e-01  # rad = +9.87777999999999712e-02 , len = +6.30000000000002558e-01 
1491        929       1552        883    2 2147483645 2147483645 +8.24546916890080417e-01  # rad = +2.30667000000000094e-01 , len = +1.40000000000000568e-01 
1492        938       1553        867    2 2147483645 2147483645 +9.16045905707196018e-01  # rad = +7.38333000000000322e-02 , len = +3.56931365951495716e-01 
1493        938       1554        867    2 2147483645 2147483645 +8.56079404466501104e-01  # rad = +6.90000000000000335e-02 , len = +3.83405790253616374e-01 
1494       1551       1555       1490    2 2147483645 2147483645 +1.17987037573219888e+00  # rad = +1.16545000000000037e-01 , len = +7.30821455623737570e-01 
1495       1551       1556       1490    2 2147483645 2147483645 +7.71934584491656972e-01  # rad = +7.62500000000000400e-02 , len = +2.21359436211785776e-01 
1496       1475       1557       1409    2 2147483645 2147483645 +1.00000000000000000e+00  # rad = +6.90000000000000474e-02 , len = +2.52388589282477316e-01 
1497       1475       1558       1409    2 2147483645 2147483645 +1.00000000000000000e+00  # rad = +6.90000000000000474e-02 , len = +2.52388589282477538e-01 
1498        911       1559        843    2 2147483645 2147483645 +9.85729349179041203e-01  # rad = +1.24332999999999999e-01 , len = +5.68682688324516517e-01 
1499       1297       1560       1212    2 2147483645 2147483645 +9.38838352944787569e-01  # rad = +8.56428999999999524e-02 , len = +1.10458136866416523e+00 
1500       1297       1561       1212    2 2147483645 2147483645 +7.56394824943928068e-01  # rad = +6.90000000000000058e-02 , len = +2.88617393793235699e-01 
1501        986       1562        917    2 2147483645 2147483645 +3.90122040517451751e-01  # rad = +1.59832999999999975e-01 , len = +1.29263297188335535e+00 
1502        986       1006        917    2        935        963 +9.45569929216499849e-01  # rad = +3.87400000000000022e-01 , len = +7.20694109869088106e-01 
1503       1057       1563        995    2 2147483645 2147483645 +4.83535791757049804e-01  # rad = +1.11455000000000026e-01 , len = +7.85748051222528776e-01 
1504       1066       1564       1023    2 2147483645 2147483645 +6.18807759553742454e-01  # rad = +1.18919999999999984e-01 , len = +1.78465682975747808e+00 
1505       1076       1565       1003    2 2147483645 2147483645 +1.00000000000000000e+00  # rad = +6.89999999999999641e-02 , len = +1.56524758424985921e-01 
1506       1076       1566       1003    2 2147483645 2147483645 +1.00000000000000000e+00  # rad = +6.89999999999999641e-02 , len = +3.56931365951492219e-01 
1507       1069       1567        998    2 2147483645 2147483645 +2.87139219015280112e-01  # rad = +8.45624999999999988e-02 , len = +2.26068573667371986e+00 
1508       1069       1075        998    2       1002       1616 +1.02110016977928697e+00  # rad = +3.00713999999999926e-01 , len = +4.74763098818770435e-01 
1509       1568       1569       1511    2 2147483645 2147483645 +6.85884691848906547e-01  # rad = +6.90000000000000058e-02 , len = +2.32163735324876275e-01 
1510       1568       1570       1511    2 2147483645 2147483645 +6.85884691848906547e-01  # rad = +6.90000000000000058e-02 , len = +2.10000000000000853e-01 
1511       1485       1568       1420    2       1509       1510 +7.22140867717575352e-01  # rad = +1.00599999999999967e-01 , len = +3.42928563989644886e-01 
1512       1094       1571       1017    2 2147483645 2147483645 +5.66987002361249659e-01  # rad = +7.89999999999999591e-02 , len = +6.49153294684700177e-01 
1513       1094       1572       1017    2 2147483645 2147483645 +7.08933274959988036e-01  # rad = +9.87777999999999989e-02 , len = +6.26099033699940466e-01 
1514       1090       1573       1014    2 2147483645 2147483645 +6.44041450777202096e-01  # rad = +1.24299999999999980e-01 , len = +8.16333265278342712e-01 
1515       1486       1574       1419    2 2147483645 2147483645 +4.77917981072555176e-01  # rad = +7.57499999999999840e-02 , len = +9.15368778143540451e-01 
1516       1486       1575       1419    2 2147483645 2147483645 +7.63406940063091510e-01  # rad = +1.21000000000000038e-01 , len = +1.21243556529822938e-01 
1517       1386       1576       1310    2 2147483645 2147483645 +4.79276068206002215e-01  # rad = +1.10799999999999982e-01 , len = +1.07763630228384621e+00 
1518       1175       1577       1095    2 2147483645 2147483645 +5.84157303370786529e-01  # rad = +1.14378000000000049e-01 , len = +2.64336906238988778e+00 
1519       1392       1578       1520    2 2147483645 2147483645 +4.97557997557997567e-01  # rad = +8.14999999999999752e-02 , len = +4.69574275274956154e-01 
1520       1496       1392       1432    2       1314       1519 +7.73857049044017198e-01  # rad = +1.63800000000000001e-01 , len = +3.13049516849971843e-01 
1521       1496       1579       1432    2 2147483645 2147483645 +8.06228651608422608e-01  # rad = +1.70651999999999970e-01 , len = +3.69676885942305011e+00 
1522       1247       1580       1166    2 2147483645 2147483645 +5.85193836789043242e-01  # rad = +7.69090999999999941e-02 , len = +7.95047168412036931e-01 
1523       1245       1581       1163    2 2147483645 2147483645 +6.37558755502499408e-01  # rad = +1.28177999999999959e-01 , len = +3.94802482261699961e+00 
1524       1582       1583       1600    2 2147483645 2147483645 +6.94980694980695035e-01  # rad = +9.00000000000000244e-02 , len = +7.44110206891422488e-01 
1525       1582       1584       1600    2 2147483645 2147483645 +9.63320463320463394e-01  # rad = +1.24750000000000000e-01 , len = +2.32163735324885351e-01 
1526       1425       1585       1602    2 2147483645 2147483645 +4.40834008891550999e-01  # rad = +8.53750000000000342e-02 , len = +8.79886356298360983e-01 
1527       1431       1586       1604    2 2147483645 2147483645 +4.60561594202898550e-01  # rad = +1.01691999999999963e-01 , len = +1.15870617500728113e+00 
1528       1541       1587       1478    2 2147483645 2147483645 +5.49364579892560934e-01  # rad = +9.47999999999999815e-02 , len = +3.20780298646910100e-01 
1529       1588       1589       1606    2 2147483645 2147483645 +4.44430729646563882e-01  # rad = +7.66922999999999633e-02 , len = +8.45813218151618917e-01 
1530       1590       1591       1607    2 2147483645 2147483645 +6.36289355192016903e-01  # rad = +1.09800000000000050e-01 , len = +3.56931365951495327e-01 
1531       1590       1592       1607    2 2147483645 2147483645 +5.65735412573958429e-01  # rad = +9.76250000000000173e-02 , len = +6.64078308635359327e-01 
1532       1593       1594       1608    2 2147483645 2147483645 +6.82539495798319407e-01  # rad = +8.12221999999999944e-02 , len = +5.68682688324515406e-01 
1533       1593       1595       1608    2 2147483645 2147483645 +6.61064705882352999e-01  # rad = +7.86666999999999922e-02 , len = +4.19999999999998153e-01 
1534        336       1596        307    2 2147483645 2147483645 +1.00000000000000000e+00  # rad = +6.90000000000000058e-02 , len = +2.42487113059639714e-01 
1535       1352       1597       1268    2 2147483645 2147483645 +7.41666666666666696e-01  # rad = +8.90000000000000374e-02 , len = +3.13049516849971843e-01 
1536       1598       1599       1609    2 2147483645 2147483645 +6.94047500000000039e-01  # rad = +8.32857000000000042e-02 , len = +4.48218696620297619e-01 
1537       1598       1600       1609    2 2147483645 2147483645 +6.59524166666666689e-01  # rad = +7.91428999999999883e-02 , len = +5.46717477313468092e-01 
1538        822       1601       1610    2 2147483645 2147483645 +3.74931060641873259e-01  # rad = +1.66555999999999982e-01 , len = +1.35373557240696019e+00 
1539       1602       1603       1541    2 2147483645 2147483645 +1.17796602628558200e+00  # rad = +9.26666999999999907e-02 , len = +2.09999999999997300e-01 
1540       1602       1604       1541    2 2147483645 2147483645 +8.77118272407511612e-01  # rad = +6.90000000000000335e-02 , len = +4.99899989997999783e-01 
1541        881       1602        816    2       1539       1540 +7.35202803738317701e-01  # rad = +7.86666999999999922e-02 , len = +3.63730669589463984e-01 
1542       1605       1606       1611    2 2147483645 2147483645 +6.65627148198447482e-01  # rad = +7.94000000000000122e-02 , len = +3.20780298646907769e-01 
1543       1605       1607       1611    2 2147483645 2147483645 +7.78800529819090315e-01  # rad = +9.29000000000000797e-02 , len = +7.47395477642187500e-01 
1544       1608       1609       1612    2 2147483645 2147483645 +7.55487381615376652e-01  # rad = +9.46875000000000216e-02 , len = +1.07079409785448587e+00 
1545       1608       1610       1612    2 2147483645 2147483645 +8.76066159750424900e-01  # rad = +1.09799999999999995e-01 , len = +3.20780298646910100e-01 
1546       1527       1611       1614    2 2147483645 2147483645 +5.88846110125387345e-01  # rad = +1.19142999999999985e-01 , len = +5.28488410468954672e-01 
1547       1484       1089       1616    2       1013       1624 +9.34998038002886389e-01  # rad = +2.81167000000000000e-01 , len = +4.69574275274957764e-01 
1548       1612       1613       1617    2 2147483645 2147483645 +5.04402296482916346e-01  # rad = +9.54999999999999877e-02 , len = +3.56931365951493274e-01 
1549       1612       1614       1617    2 2147483645 2147483645 +4.48944452366993596e-01  # rad = +8.50000000000000200e-02 , len = +1.03590540108641305e+00 
1550       1406         52       1625    2         45       1618 +1.04615677619565095e+00  # rad = +2.80143000000000031e-01 , len = +4.25793377120884109e-01 
1551         93       1615       1620    2 2147483645 2147483645 +7.81525783132530072e-01  # rad = +8.10832999999999832e-02 , len = +8.01186619958173307e-01 
1552        592       1616       1622    2 2147483645 2147483645 +7.37978410206084345e-01  # rad = +9.39999999999999863e-02 , len = +2.52388589282482256e-01 
1553       1617       1618       1623    2 2147483645 2147483645 +5.65309281992972146e-01  # rad = +8.80000000000000226e-02 , len = +5.51180551180825873e-01 
1554       1617       1619       1623    2 2147483645 2147483645 +4.57584459133920540e-01  # rad = +7.12307999999999969e-02 , len = +7.13862731902990100e-01 
1555       1545       1620       1626    2 2147483645 2147483645 +5.26315789473684181e-01  # rad = +1.47999999999999965e-01 , len = +5.28488410468949898e-01 
1556       1621       1622       1627    2 2147483645 2147483645 +1.00000000000000000e+00  # rad = +7.48000000000000054e-02 , len = +3.42928563989639834e-01 
1557       1623       1624       1628    2 2147483645 2147483645 +9.22459893048128254e-01  # rad = +6.89999999999999780e-02 , len = +5.37680202350803160e-01 
1558       1623       1625       1628    2 2147483645 2147483645 +9.22459893048128254e-01  # rad = +6.89999999999999780e-02 , len = +2.10000000000000853e-01 
1559       1626       1627       1629    2 2147483645 2147483645 +6.09645953757225523e-01  # rad = +8.43750000000000056e-02 , len = +6.02162768692985462e-01 
1560       1628       1629       1630    2 2147483645 2147483645 +6.75578034682080997e-01  # rad = +9.34999999999999581e-02 , len = +5.64358042380897595e-01 
1561       1628       1630       1630    2 2147483645 2147483645 +7.18208092485549177e-01  # rad = +9.93999999999999884e-02 , len = +2.88617393793237420e-01 
1562        800        734        748    2        678        679 +5.61174301450832913e-01  # rad = +1.04434537499999938e-01 , len = +2.07299300529452157e+00 
1563        881        933        816    2        863       1403 +9.44314719626168197e-01  # rad = +1.01041674999999984e-01 , len = +5.23832034148350556e-01 
1564       1123       1631       1047    2 2147483645 2147483645 +5.29706957437581338e-01  # rad = +1.11150000000000013e-01 , len = +1.91575050567656069e+00 
1565         35         49         45    2         43         46 +1.00000000000000000e+00  # rad = +1.81299999999999989e-01 , len = +0                       
1566        311        313        289    2        288        290 +1.00000000000000000e+00  # rad = +1.21857000000000035e-01 , len = +0                       
1567        679        716        663    2        661        662 +1.00000000000000000e+00  # rad = +1.45666999999999991e-01 , len = +0                       
1568        742        746        692    2        690        691 +1.00000000000000000e+00  # rad = +1.56856999999999941e-01 , len = +0                       
1569        893        895        831    2        829        830 +1.00000000000000000e+00  # rad = +6.90000000000000335e-02 , len = +0                       
1570        952        954        884    2        883        885 +1.00000000000000000e+00  # rad = +4.00999999999999968e-01 , len = +0                       
1571       1029       1070        978    2        999       1000 +1.00000000000000000e+00  # rad = +4.65230999999999950e-01 , len = +0                       
1572        215        243        223    2        219       1194 +1.00000000000000000e+00  # rad = +1.27000000000000030e-01 , len = +0                       
1573        269       1277        245    2       1196       1197 +1.00000000000000000e+00  # rad = +1.74300000000000010e-01 , len = +0                       
1574        308        342       1199    2        312       1198 +1.00000000000000000e+00  # rad = +1.89500000000000030e-01 , len = +0                       
1575        329       1281       1200    2       1199       1201 +1.00000000000000000e+00  # rad = +3.02615000000000078e-01 , len = +0                       
1576        332       1284        407    2       1202       1203 +1.00000000000000000e+00  # rad = +3.91552000000000011e-01 , len = +0                       
1577        396       1287       1206    2       1204       1205 +1.00000000000000000e+00  # rad = +1.66667000000000037e-01 , len = +0                       
1578        737       1290        681    2       1207       1208 +1.00000000000000000e+00  # rad = +2.78631999999999880e-01 , len = +0                       
1579       1003       1295        933    2       1211       1212 +1.00000000000000000e+00  # rad = +1.24249999999999930e-01 , len = +0                       
1580        980       1298        912    2       1213       1214 +1.00000000000000000e+00  # rad = +2.82778000000000085e-01 , len = +0                       
1581       1137       1159       1070    2       1080       1215 +1.00000000000000000e+00  # rad = +1.56999999999999890e-01 , len = +0                       
1582       1162       1302       1083    2       1216       1217 +1.00000000000000000e+00  # rad = +2.96999999999999875e-01 , len = +0                       
1583       1307       1309       1223    2       1221       1222 +1.00000000000000000e+00  # rad = +1.04125000000000037e-01 , len = +0                       
1584       1313       1315       1227    2       1225       1226 +1.00000000000000000e+00  # rad = +9.50833000000000234e-02 , len = +0                       
1585        104        114       1234    2         99       1233 +1.00000000000000000e+00  # rad = +1.31000000000000005e-01 , len = +0                       
1586        322        348        317    2        318        327 +1.00000000000000000e+00  # rad = +1.19666499999999953e-01 , len = +0                       
1587        343        379       1244    2        346       1206 +1.00000000000000000e+00  # rad = +1.93500000000000005e-01 , len = +0                       
1588       1338       1340       1257    2       1255       1256 +1.00000000000000000e+00  # rad = +1.27428999999999959e-01 , len = +0                       
1589       1343       1348       1266    2       1264       1265 +1.00000000000000000e+00  # rad = +1.48499999999999938e-01 , len = +0                       
1590        469        505       1277    2        458       1276 +1.00000000000000000e+00  # rad = +1.37286000000000019e-01 , len = +0                       
1591        661       1360       1282    2       1280       1281 +1.00000000000000000e+00  # rad = +1.15599999999999953e-01 , len = +0                       
1592        863       1366        798    2       1289       1290 +1.00000000000000000e+00  # rad = +9.65000000000000580e-02 , len = +0                       
1593       1103       1382       1027    2       1305       1306 +1.00000000000000000e+00  # rad = +8.83332999999999757e-02 , len = +0                       
1594       1117       1134       1041    2       1057       1307 +1.00000000000000000e+00  # rad = +1.26221999999999945e-01 , len = +0                       
1595        463        501        418    2        455       1372 +1.00000000000000000e+00  # rad = +1.21000000000000010e-01 , len = +0                       
1596        784       1456       1383    2       1387       1388 +1.00000000000000000e+00  # rad = +9.50769000000000059e-02 , len = +0                       
1597       1086       1481       1417    2       1415       1416 +1.00000000000000000e+00  # rad = +2.38832999999999795e-01 , len = +0                       
1598       1435       1518       1361    2       1455       1456 +1.00000000000000000e+00  # rad = +1.59916999999999976e-01 , len = +0                       
1599        597       1534        549    2       1470       1471 +1.00000000000000000e+00  # rad = +1.01110999999999993e-01 , len = +0                       
1600        143       1582       1236    2       1524       1525 +1.00000000000000000e+00  # rad = +1.29499999999999976e-01 , len = +0                       
1601        257        327        257    2        300       1602 +1.00000000000000000e+00  # rad = +1.93666999999999950e-01 , len = +0                       
1602        327       1425       1601    2       1351       1526 +1.00000000000000000e+00  # rad = +1.93666999999999950e-01 , len = +0                       
1603        259        359        336    2        328       1604 +1.00000000000000000e+00  # rad = +2.20799999999999969e-01 , len = +0                       
1604        359       1431       1603    2       1356       1527 +1.00000000000000000e+00  # rad = +2.20799999999999969e-01 , len = +0                       
1605        611        620        595    2        570       1193 +1.00000000000000000e+00  # rad = +9.42499999999999588e-02 , len = +0                       
1606       1541       1588       1478    2       1529       1607 +1.00000000000000000e+00  # rad = +1.72562999999999883e-01 , len = +0                       
1607       1588       1590       1606    2       1530       1531 +1.00000000000000000e+00  # rad = +1.72562999999999883e-01 , len = +0                       
1608         60       1593         54    2       1532       1533 +1.00000000000000000e+00  # rad = +1.18999999999999967e-01 , len = +0                       
1609       1352       1598       1268    2       1536       1537 +1.00000000000000000e+00  # rad = +1.19999999999999982e-01 , len = +0                       
1610        776        822       1483    2        762       1538 +1.00000000000000000e+00  # rad = +4.44231000000000209e-01 , len = +0                       
1611          4       1605          7    2       1542       1543 +1.00000000000000000e+00  # rad = +1.19286000000000017e-01 , len = +0                       
1612         53       1608         46    2       1544       1545 +1.00000000000000000e+00  # rad = +1.25333000000000000e-01 , len = +0                       
1613        493       1359        477    2       1277       1614 +1.00000000000000000e+00  # rad = +2.02333000000000041e-01 , len = +0                       
1614       1359       1527       1613    2       1464       1546 +1.00000000000000000e+00  # rad = +2.02333000000000041e-01 , len = +0                       
1615        836        860       1484    2        796        802 +1.00000000000000000e+00  # rad = +1.22500000000000039e-01 , len = +0                       
1616       1075       1484       1508    2       1417       1547 +1.00000000000000000e+00  # rad = +3.00713999999999926e-01 , len = +0                       
1617       1305       1612       1328    2       1548       1549 +1.00000000000000000e+00  # rad = +1.89333000000000029e-01 , len = +0                       
1618         52         72       1550    2         65       1619 +1.00000000000000000e+00  # rad = +2.80143000000000031e-01 , len = +0                       
1619         72       1312       1618    2       1223       1327 +1.00000000000000000e+00  # rad = +2.80143000000000031e-01 , len = +0                       
1620         89         93         87    2         82       1551 +1.00000000000000000e+00  # rad = +1.03750000000000051e-01 , len = +0                       
1621        392       1282       1370    2       1200       1461 +1.00000000000000000e+00  # rad = +3.39999999999999969e-01 , len = +0                       
1622        589        592        578    2        544       1552 +1.00000000000000000e+00  # rad = +1.27374999999999960e-01 , len = +0                       
1623        619       1617       1472    2       1553       1554 +1.00000000000000000e+00  # rad = +1.55667000000000000e-01 , len = +0                       
1624       1089       1102       1547    2       1026       1421 +1.00000000000000000e+00  # rad = +2.81167000000000000e-01 , len = +0                       
1625         71       1406        129    2       1331       1550 +1.00000000000000000e+00  # rad = +2.67782999999999882e-01 , len = +0                       
1626        756       1545        698    2       1482       1555 +1.00000000000000000e+00  # rad = +2.81200000000000117e-01 , len = +0                       
1627         50       1621         51    2       1556       1628 +1.00000000000000000e+00  # rad = +7.48000000000000054e-02 , len = +0                       
1628       1621       1623       1627    2       1557       1558 +1.00000000000000000e+00  # rad = +7.48000000000000054e-02 , len = +0                       
1629        202       1626        207    2       1559       1630 +1.00000000000000000e+00  # rad = +1.38399999999999940e-01 , len = +0                       
1630       1626       1628       1629    2       1560       1561 +1.00000000000000000e+00  # rad = +1.38399999999999940e-01 , len = +0                       
