# Supplementary material for: Quantification of Hepatic Vascular and Parenchymal Regeneration in Mice
Source: PLoS One. 2016 Aug 5;11(8):e0160581. doi: 10.1371/journal.pone.0160581 (PMC4975469; doi:10.1371/journal.pone.0160581)
Supplement: S1 Dataset — Vascular trees are stored in text format, can thus be read using any text editor or imported in spreadsheets, and viewed interactively in 3D using the viewer tool from [35]. (ZIP) [file pone.0160581.s001.zip › regenerationQuantificationVascularTrees/HV-Normal/HVM-022_HV1.tree]

# numNodes
1428
# id xCoord [mm]               yCoord [mm]               zCoord [mm]
   0 +1.58200000000000003e+01  +1.80599999999999987e+01  +2.00199999999999996e+01  
   1 +1.58200000000000003e+01  +1.80599999999999987e+01  +2.00199999999999996e+01  
   2 +1.69400000000000013e+01  +1.15500000000000007e+01  +2.37300000000000040e+01  
   3 +1.67300000000000004e+01  +1.11300000000000008e+01  +2.43599999999999994e+01  
   4 +1.71500000000000021e+01  +1.17599999999999998e+01  +2.31700000000000017e+01  
   5 +2.13500000000000014e+01  +9.31000000000000050e+00  +2.33800000000000026e+01  
   6 +2.10700000000000003e+01  +9.45000000000000107e+00  +2.33800000000000026e+01  
   7 +2.11400000000000006e+01  +9.59000000000000163e+00  +2.38000000000000007e+01  
   8 +2.14900000000000020e+01  +9.24000000000000021e+00  +2.32400000000000020e+01  
   9 +2.21200000000000010e+01  +9.02999999999999936e+00  +2.33100000000000023e+01  
  10 +2.21900000000000013e+01  +9.02999999999999936e+00  +2.32400000000000020e+01  
  11 +2.21900000000000013e+01  +9.16999999999999993e+00  +2.37300000000000040e+01  
  12 +2.19100000000000001e+01  +8.89000000000000057e+00  +2.31700000000000017e+01  
  13 +2.35199999999999996e+01  +9.09999999999999964e+00  +2.31700000000000017e+01  
  14 +2.36600000000000001e+01  +9.31000000000000050e+00  +2.32400000000000020e+01  
  15 +2.34500000000000028e+01  +9.02999999999999936e+00  +2.32400000000000020e+01  
  16 +2.17699999999999996e+01  +7.70000000000000018e+00  +2.07199999999999989e+01  
  17 +2.18400000000000034e+01  +8.75000000000000000e+00  +2.30300000000000011e+01  
  18 +1.84800000000000004e+01  +1.30900000000000016e+01  +2.30300000000000011e+01  
  19 +1.87600000000000016e+01  +1.33699999999999992e+01  +2.28900000000000006e+01  
  20 +1.98800000000000026e+01  +1.28100000000000005e+01  +2.37300000000000040e+01  
  21 +1.83399999999999999e+01  +1.29500000000000011e+01  +2.29600000000000009e+01  
  22 +1.84100000000000001e+01  +1.28800000000000026e+01  +2.27500000000000000e+01  
  23 +1.95300000000000011e+01  +1.27400000000000020e+01  +2.27500000000000000e+01  
  24 +1.81999999999999993e+01  +1.26700000000000017e+01  +2.21200000000000010e+01  
  25 +2.10000000000000000e+01  +1.34400000000000013e+01  +2.25400000000000027e+01  
  26 +2.11400000000000006e+01  +1.35099999999999998e+01  +2.24699999999999989e+01  
  27 +2.12100000000000009e+01  +1.35099999999999998e+01  +2.31700000000000017e+01  
  28 +2.03000000000000007e+01  +1.34400000000000013e+01  +2.21200000000000010e+01  
  29 +2.01600000000000001e+01  +1.35800000000000018e+01  +2.23300000000000018e+01  
  30 +1.99500000000000028e+01  +1.37199999999999989e+01  +2.24000000000000021e+01  
  31 +2.03700000000000010e+01  +1.35099999999999998e+01  +2.31000000000000014e+01  
  32 +2.01600000000000001e+01  +1.35099999999999998e+01  +2.22600000000000016e+01  
  33 +2.00900000000000034e+01  +1.36500000000000004e+01  +2.21900000000000013e+01  
  34 +1.80599999999999987e+01  +1.25300000000000011e+01  +2.22600000000000016e+01  
  35 +1.82699999999999996e+01  +1.21799999999999997e+01  +2.23300000000000018e+01  
  36 +1.81300000000000026e+01  +1.26000000000000014e+01  +2.21900000000000013e+01  
  37 +1.77800000000000011e+01  +1.27400000000000020e+01  +2.25400000000000027e+01  
  38 +2.50600000000000023e+01  +9.38000000000000078e+00  +2.21900000000000013e+01  
  39 +2.49900000000000020e+01  +9.38000000000000078e+00  +2.22600000000000016e+01  
  40 +2.44300000000000033e+01  +9.02999999999999936e+00  +2.18400000000000034e+01  
  41 +2.51300000000000026e+01  +9.38000000000000078e+00  +2.21200000000000010e+01  
  42 +1.99500000000000028e+01  +1.33000000000000007e+01  +2.14900000000000020e+01  
  43 +1.85500000000000007e+01  +1.26700000000000017e+01  +2.08599999999999994e+01  
  44 +2.54800000000000040e+01  +9.31000000000000050e+00  +2.20500000000000007e+01  
  45 +2.55500000000000007e+01  +9.73000000000000043e+00  +2.21900000000000013e+01  
  46 +2.03000000000000007e+01  +8.40000000000000036e+00  +2.19800000000000040e+01  
  47 +1.96700000000000017e+01  +9.31000000000000050e+00  +2.33100000000000023e+01  
  48 +2.14200000000000017e+01  +7.98000000000000043e+00  +2.14200000000000017e+01  
  49 +2.02300000000000040e+01  +8.33000000000000007e+00  +2.19100000000000001e+01  
  50 +1.07100000000000009e+01  +1.25300000000000011e+01  +2.19100000000000001e+01  
  51 +1.05000000000000000e+01  +1.25300000000000011e+01  +2.24699999999999989e+01  
  52 +1.04299999999999997e+01  +1.19700000000000006e+01  +2.25400000000000027e+01  
  53 +1.08500000000000014e+01  +1.27400000000000020e+01  +2.16300000000000026e+01  
  54 +1.96700000000000017e+01  +8.12000000000000099e+00  +2.19100000000000001e+01  
  55 +1.92500000000000000e+01  +8.75000000000000000e+00  +2.19100000000000001e+01  
  56 +1.56800000000000015e+01  +1.84100000000000001e+01  +2.18400000000000034e+01  
  57 +1.58900000000000006e+01  +1.84100000000000001e+01  +2.12100000000000009e+01  
  58 +1.60300000000000011e+01  +1.78500000000000014e+01  +2.19800000000000040e+01  
  59 +1.53300000000000018e+01  +1.85500000000000007e+01  +2.17699999999999996e+01  
  60 +2.45000000000000000e+01  +8.89000000000000057e+00  +2.19800000000000040e+01  
  61 +2.44300000000000033e+01  +8.40000000000000036e+00  +2.01600000000000001e+01  
  62 +1.49800000000000022e+01  +1.91099999999999994e+01  +2.14900000000000020e+01  
  63 +1.09200000000000017e+01  +1.30900000000000016e+01  +2.17699999999999996e+01  
  64 +1.07800000000000011e+01  +1.33000000000000007e+01  +2.16300000000000026e+01  
  65 +1.09900000000000020e+01  +1.36500000000000004e+01  +2.20500000000000007e+01  
  66 +1.08500000000000014e+01  +1.27400000000000020e+01  +2.16300000000000026e+01  
  67 +1.08500000000000014e+01  +1.33000000000000007e+01  +2.14900000000000020e+01  
  68 +1.07800000000000011e+01  +1.24600000000000009e+01  +2.12100000000000009e+01  
  69 +2.10700000000000003e+01  +1.35099999999999998e+01  +2.14900000000000020e+01  
  70 +2.11400000000000006e+01  +1.35800000000000018e+01  +2.15600000000000023e+01  
  71 +2.12800000000000011e+01  +1.35800000000000018e+01  +2.13500000000000014e+01  
  72 +2.09300000000000033e+01  +1.33699999999999992e+01  +2.14900000000000020e+01  
  73 +2.10000000000000000e+01  +1.33000000000000007e+01  +2.14900000000000020e+01  
  74 +2.05100000000000016e+01  +1.33699999999999992e+01  +2.13500000000000014e+01  
  75 +2.02300000000000040e+01  +1.33000000000000007e+01  +2.14200000000000017e+01  
  76 +1.96000000000000014e+01  +1.33000000000000007e+01  +2.12100000000000009e+01  
  77 +1.07100000000000009e+01  +1.18300000000000001e+01  +2.13500000000000014e+01  
  78 +1.10600000000000005e+01  +1.05700000000000003e+01  +2.16300000000000026e+01  
  79 +9.59000000000000163e+00  +1.28800000000000026e+01  +2.14200000000000017e+01  
  80 +9.16999999999999993e+00  +1.30900000000000016e+01  +2.14900000000000020e+01  
  81 +1.00800000000000001e+01  +1.28800000000000026e+01  +2.14900000000000020e+01  
  82 +9.52000000000000135e+00  +1.26000000000000014e+01  +2.12800000000000011e+01  
  83 +1.02200000000000006e+01  +1.26000000000000014e+01  +2.14200000000000017e+01  
  84 +9.80000000000000071e+00  +1.19000000000000004e+01  +2.21900000000000013e+01  
  85 +1.03599999999999994e+01  +1.24600000000000009e+01  +2.12800000000000011e+01  
  86 +9.94000000000000128e+00  +1.36500000000000004e+01  +2.12100000000000009e+01  
  87 +9.73000000000000043e+00  +1.40000000000000000e+01  +2.12100000000000009e+01  
  88 +2.07900000000000027e+01  +1.33000000000000007e+01  +2.10000000000000000e+01  
  89 +1.18300000000000001e+01  +1.28800000000000026e+01  +2.12800000000000011e+01  
  90 +1.18300000000000001e+01  +1.30199999999999996e+01  +2.12800000000000011e+01  
  91 +1.19000000000000004e+01  +1.28800000000000026e+01  +2.19100000000000001e+01  
  92 +1.19700000000000006e+01  +1.23900000000000006e+01  +2.10700000000000003e+01  
  93 +1.01500000000000004e+01  +1.23200000000000003e+01  +2.11400000000000006e+01  
  94 +9.94000000000000128e+00  +1.44199999999999999e+01  +2.12800000000000011e+01  
  95 +9.59000000000000163e+00  +1.42100000000000009e+01  +2.11400000000000006e+01  
  96 +9.87000000000000099e+00  +1.35099999999999998e+01  +2.10700000000000003e+01  
  97 +1.95300000000000011e+01  +1.32300000000000022e+01  +2.12800000000000011e+01  
  98 +1.96000000000000014e+01  +1.34400000000000013e+01  +2.10000000000000000e+01  
  99 +1.08500000000000014e+01  +1.23900000000000006e+01  +2.11400000000000006e+01  
 100 +1.13400000000000016e+01  +1.24600000000000009e+01  +2.07199999999999989e+01  
 101 +1.00099999999999998e+01  +1.23900000000000006e+01  +2.11400000000000006e+01  
 102 +1.00099999999999998e+01  +1.21799999999999997e+01  +2.12100000000000009e+01  
 103 +9.94000000000000128e+00  +1.21799999999999997e+01  +2.10700000000000003e+01  
 104 +1.02900000000000009e+01  +1.17599999999999998e+01  +2.10000000000000000e+01  
 105 +9.80000000000000071e+00  +1.20400000000000009e+01  +2.10700000000000003e+01  
 106 +9.73000000000000043e+00  +1.19000000000000004e+01  +2.10000000000000000e+01  
 107 +9.59000000000000163e+00  +1.23200000000000003e+01  +2.12800000000000011e+01  
 108 +1.75700000000000003e+01  +1.15500000000000007e+01  +2.10700000000000003e+01  
 109 +1.73599999999999994e+01  +1.07800000000000011e+01  +2.01600000000000001e+01  
 110 +1.72900000000000027e+01  +1.16200000000000010e+01  +2.10700000000000003e+01  
 111 +1.77100000000000009e+01  +1.16900000000000013e+01  +2.11400000000000006e+01  
 112 +1.98800000000000026e+01  +1.33699999999999992e+01  +2.08599999999999994e+01  
 113 +1.96000000000000014e+01  +1.35099999999999998e+01  +2.10000000000000000e+01  
 114 +1.89699999999999989e+01  +8.19000000000000128e+00  +2.10000000000000000e+01  
 115 +1.75000000000000000e+01  +9.02999999999999936e+00  +2.09300000000000033e+01  
 116 +1.84100000000000001e+01  +8.54000000000000092e+00  +2.14900000000000020e+01  
 117 +1.94600000000000009e+01  +7.98000000000000043e+00  +2.02300000000000040e+01  
 118 +2.02300000000000040e+01  +1.40000000000000000e+01  +2.08599999999999994e+01  
 119 +2.02300000000000040e+01  +1.38599999999999994e+01  +2.07199999999999989e+01  
 120 +2.03700000000000010e+01  +1.40700000000000003e+01  +2.11400000000000006e+01  
 121 +1.98100000000000023e+01  +1.37199999999999989e+01  +2.09300000000000033e+01  
 122 +1.91099999999999994e+01  +1.28800000000000026e+01  +2.08599999999999994e+01  
 123 +1.90400000000000027e+01  +1.18300000000000001e+01  +2.08599999999999994e+01  
 124 +1.92500000000000000e+01  +1.29500000000000011e+01  +2.08599999999999994e+01  
 125 +1.90400000000000027e+01  +1.29500000000000011e+01  +2.07900000000000027e+01  
 126 +1.86900000000000013e+01  +1.33000000000000007e+01  +2.08599999999999994e+01  
 127 +1.87600000000000016e+01  +1.27400000000000020e+01  +2.05800000000000018e+01  
 128 +1.20400000000000009e+01  +1.25300000000000011e+01  +2.05100000000000016e+01  
 129 +2.17000000000000028e+01  +7.70000000000000018e+00  +2.05100000000000016e+01  
 130 +1.26000000000000014e+01  +1.27400000000000020e+01  +2.00900000000000034e+01  
 131 +1.11300000000000008e+01  +1.28800000000000026e+01  +2.03700000000000010e+01  
 132 +1.13400000000000016e+01  +1.31600000000000001e+01  +1.95300000000000011e+01  
 133 +1.06400000000000006e+01  +1.37199999999999989e+01  +2.05800000000000018e+01  
 134 +2.47800000000000011e+01  +8.47000000000000064e+00  +2.03700000000000010e+01  
 135 +2.48500000000000014e+01  +8.47000000000000064e+00  +2.04400000000000013e+01  
 136 +2.52000000000000028e+01  +8.89000000000000057e+00  +2.04400000000000013e+01  
 137 +1.87600000000000016e+01  +1.26000000000000014e+01  +2.03000000000000007e+01  
 138 +1.84100000000000001e+01  +1.14100000000000001e+01  +2.00900000000000034e+01  
 139 +1.88300000000000018e+01  +1.28100000000000005e+01  +2.00199999999999996e+01  
 140 +2.73000000000000007e+01  +1.01500000000000004e+01  +2.01600000000000001e+01  
 141 +2.72300000000000040e+01  +1.00099999999999998e+01  +2.02300000000000040e+01  
 142 +2.75800000000000018e+01  +1.05700000000000003e+01  +2.03000000000000007e+01  
 143 +2.70899999999999999e+01  +1.00800000000000001e+01  +2.00199999999999996e+01  
 144 +2.40800000000000018e+01  +8.05000000000000071e+00  +1.96700000000000017e+01  
 145 +1.93900000000000006e+01  +7.98000000000000043e+00  +2.01600000000000001e+01  
 146 +1.80599999999999987e+01  +8.75000000000000000e+00  +2.01600000000000001e+01  
 147 +1.82699999999999996e+01  +8.19000000000000128e+00  +2.00199999999999996e+01  
 148 +1.97400000000000020e+01  +1.37900000000000009e+01  +1.99500000000000028e+01  
 149 +2.04400000000000013e+01  +7.20999999999999996e+00  +2.00900000000000034e+01  
 150 +1.99500000000000028e+01  +7.00000000000000000e+00  +2.00900000000000034e+01  
 151 +2.03700000000000010e+01  +7.20999999999999996e+00  +2.01600000000000001e+01  
 152 +2.07900000000000027e+01  +7.42000000000000082e+00  +1.97400000000000020e+01  
 153 +1.88300000000000018e+01  +1.27400000000000020e+01  +1.99500000000000028e+01  
 154 +1.06400000000000006e+01  +1.09200000000000017e+01  +1.96000000000000014e+01  
 155 +1.02900000000000009e+01  +1.06400000000000006e+01  +2.05100000000000016e+01  
 156 +2.70899999999999999e+01  +1.02200000000000006e+01  +1.99500000000000028e+01  
 157 +2.65300000000000011e+01  +9.31000000000000050e+00  +1.94600000000000009e+01  
 158 +1.74300000000000033e+01  +8.60999999999999943e+00  +1.99500000000000028e+01  
 159 +1.83399999999999999e+01  +8.19000000000000128e+00  +2.00900000000000034e+01  
 160 +9.09999999999999964e+00  +1.26700000000000017e+01  +1.98800000000000026e+01  
 161 +9.09999999999999964e+00  +1.26000000000000014e+01  +1.98800000000000026e+01  
 162 +8.95999999999999908e+00  +1.28800000000000026e+01  +2.03700000000000010e+01  
 163 +9.24000000000000021e+00  +1.25300000000000011e+01  +1.91099999999999994e+01  
 164 +1.95300000000000011e+01  +1.26000000000000014e+01  +1.98800000000000026e+01  
 165 +1.96000000000000014e+01  +1.25300000000000011e+01  +1.98100000000000023e+01  
 166 +2.05100000000000016e+01  +1.27400000000000020e+01  +1.98100000000000023e+01  
 167 +9.31000000000000050e+00  +1.40000000000000000e+01  +1.98100000000000023e+01  
 168 +9.59000000000000163e+00  +1.38599999999999994e+01  +1.98800000000000026e+01  
 169 +9.16999999999999993e+00  +1.42100000000000009e+01  +1.98800000000000026e+01  
 170 +1.02200000000000006e+01  +1.27400000000000020e+01  +1.91099999999999994e+01  
 171 +2.05800000000000018e+01  +1.26700000000000017e+01  +1.98100000000000023e+01  
 172 +2.05800000000000018e+01  +1.28100000000000005e+01  +1.98800000000000026e+01  
 173 +1.96700000000000017e+01  +1.22500000000000000e+01  +1.98800000000000026e+01  
 174 +1.97400000000000020e+01  +1.23200000000000003e+01  +1.94600000000000009e+01  
 175 +1.48400000000000016e+01  +1.54000000000000004e+01  +1.97400000000000020e+01  
 176 +1.48400000000000016e+01  +1.54000000000000004e+01  +1.98100000000000023e+01  
 177 +1.47000000000000011e+01  +1.45600000000000005e+01  +1.93900000000000006e+01  
 178 +1.49800000000000022e+01  +1.58900000000000006e+01  +1.93900000000000006e+01  
 179 +2.17699999999999996e+01  +1.01500000000000004e+01  +1.97400000000000020e+01  
 180 +2.17699999999999996e+01  +1.04299999999999997e+01  +1.97400000000000020e+01  
 181 +2.17699999999999996e+01  +9.80000000000000071e+00  +2.15600000000000023e+01  
 182 +2.19100000000000001e+01  +1.00800000000000001e+01  +1.93200000000000003e+01  
 183 +1.31600000000000001e+01  +1.14100000000000001e+01  +1.96700000000000017e+01  
 184 +1.29500000000000011e+01  +1.15500000000000007e+01  +1.95300000000000011e+01  
 185 +1.29500000000000011e+01  +1.10600000000000005e+01  +2.02300000000000040e+01  
 186 +1.46300000000000026e+01  +1.28800000000000026e+01  +1.87600000000000016e+01  
 187 +2.24000000000000021e+01  +9.87000000000000099e+00  +1.96700000000000017e+01  
 188 +2.22600000000000016e+01  +9.66000000000000014e+00  +1.98800000000000026e+01  
 189 +2.27500000000000000e+01  +9.94000000000000128e+00  +1.96700000000000017e+01  
 190 +2.40800000000000018e+01  +7.77000000000000046e+00  +2.03000000000000007e+01  
 191 +2.36600000000000001e+01  +7.84000000000000075e+00  +1.87600000000000016e+01  
 192 +2.28200000000000003e+01  +9.94000000000000128e+00  +1.96000000000000014e+01  
 193 +2.31000000000000014e+01  +1.01500000000000004e+01  +1.97400000000000020e+01  
 194 +2.31700000000000017e+01  +9.94000000000000128e+00  +1.94600000000000009e+01  
 195 +1.06400000000000006e+01  +1.10600000000000005e+01  +1.95300000000000011e+01  
 196 +1.06400000000000006e+01  +1.13400000000000016e+01  +1.96700000000000017e+01  
 197 +1.13400000000000016e+01  +1.12000000000000011e+01  +1.91099999999999994e+01  
 198 +1.05700000000000003e+01  +1.09900000000000020e+01  +1.95300000000000011e+01  
 199 +9.59000000000000163e+00  +1.12000000000000011e+01  +2.05800000000000018e+01  
 200 +1.99500000000000028e+01  +1.22500000000000000e+01  +1.92500000000000000e+01  
 201 +1.96000000000000014e+01  +1.23200000000000003e+01  +1.93900000000000006e+01  
 202 +2.11400000000000006e+01  +1.01500000000000004e+01  +1.94600000000000009e+01  
 203 +2.10700000000000003e+01  +1.05700000000000003e+01  +1.95300000000000011e+01  
 204 +2.09300000000000033e+01  +9.94000000000000128e+00  +2.00199999999999996e+01  
 205 +2.14900000000000020e+01  +1.01500000000000004e+01  +1.89000000000000021e+01  
 206 +2.64600000000000044e+01  +9.16999999999999993e+00  +1.94600000000000009e+01  
 207 +2.63900000000000006e+01  +9.09999999999999964e+00  +1.95300000000000011e+01  
 208 +2.56899999999999977e+01  +8.60999999999999943e+00  +1.90400000000000027e+01  
 209 +1.52599999999999998e+01  +1.61000000000000014e+01  +1.84100000000000001e+01  
 210 +1.38599999999999994e+01  +1.35800000000000018e+01  +2.05800000000000018e+01  
 211 +1.46300000000000026e+01  +1.44199999999999999e+01  +1.93200000000000003e+01  
 212 +2.17000000000000028e+01  +7.20999999999999996e+00  +1.88300000000000018e+01  
 213 +2.15600000000000023e+01  +7.35000000000000053e+00  +1.93900000000000006e+01  
 214 +1.28100000000000005e+01  +1.44199999999999999e+01  +1.84100000000000001e+01  
 215 +1.47000000000000011e+01  +1.43500000000000014e+01  +1.92500000000000000e+01  
 216 +1.46300000000000026e+01  +1.36500000000000004e+01  +1.90400000000000027e+01  
 217 +1.36500000000000004e+01  +1.54699999999999989e+01  +1.72900000000000027e+01  
 218 +2.05100000000000016e+01  +1.37199999999999989e+01  +1.91800000000000033e+01  
 219 +2.07199999999999989e+01  +1.37900000000000009e+01  +1.93900000000000006e+01  
 220 +2.09300000000000033e+01  +1.38599999999999994e+01  +1.89699999999999989e+01  
 221 +2.00199999999999996e+01  +1.35800000000000018e+01  +1.90400000000000027e+01  
 222 +1.07100000000000009e+01  +1.30199999999999996e+01  +1.91099999999999994e+01  
 223 +1.01500000000000004e+01  +1.23200000000000003e+01  +1.89000000000000021e+01  
 224 +8.54000000000000092e+00  +1.31600000000000001e+01  +1.89000000000000021e+01  
 225 +9.31000000000000050e+00  +1.25300000000000011e+01  +1.89699999999999989e+01  
 226 +1.98100000000000023e+01  +1.38599999999999994e+01  +1.91099999999999994e+01  
 227 +1.99500000000000028e+01  +1.35099999999999998e+01  +1.89699999999999989e+01  
 228 +2.65300000000000011e+01  +8.19000000000000128e+00  +1.79199999999999982e+01  
 229 +2.54100000000000001e+01  +8.54000000000000092e+00  +1.90400000000000027e+01  
 230 +2.14900000000000020e+01  +1.39300000000000015e+01  +1.81999999999999993e+01  
 231 +2.10000000000000000e+01  +1.39300000000000015e+01  +1.90400000000000027e+01  
 232 +2.03000000000000007e+01  +1.39300000000000015e+01  +1.84100000000000001e+01  
 233 +1.97400000000000020e+01  +1.33000000000000007e+01  +1.87600000000000016e+01  
 234 +9.45000000000000107e+00  +1.20400000000000009e+01  +1.89699999999999989e+01  
 235 +9.38000000000000078e+00  +1.15500000000000007e+01  +1.88300000000000018e+01  
 236 +9.31000000000000050e+00  +1.19000000000000004e+01  +1.91800000000000033e+01  
 237 +9.66000000000000014e+00  +1.22500000000000000e+01  +1.88300000000000018e+01  
 238 +2.17699999999999996e+01  +7.00000000000000000e+00  +1.89699999999999989e+01  
 239 +2.21900000000000013e+01  +6.50999999999999979e+00  +1.89699999999999989e+01  
 240 +2.06500000000000021e+01  +6.58000000000000007e+00  +1.89699999999999989e+01  
 241 +1.45600000000000005e+01  +1.32300000000000022e+01  +1.89000000000000021e+01  
 242 +1.30199999999999996e+01  +1.28100000000000005e+01  +1.98800000000000026e+01  
 243 +1.47000000000000011e+01  +1.30900000000000016e+01  +1.89000000000000021e+01  
 244 +1.48400000000000016e+01  +1.25300000000000011e+01  +2.03700000000000010e+01  
 245 +1.46300000000000026e+01  +1.30199999999999996e+01  +1.88300000000000018e+01  
 246 +1.72900000000000027e+01  +1.26700000000000017e+01  +1.89000000000000021e+01  
 247 +1.72199999999999989e+01  +1.21099999999999994e+01  +1.78500000000000014e+01  
 248 +1.79199999999999982e+01  +1.26000000000000014e+01  +1.88300000000000018e+01  
 249 +1.48400000000000016e+01  +1.26700000000000017e+01  +1.87600000000000016e+01  
 250 +1.79900000000000020e+01  +1.25300000000000011e+01  +1.89000000000000021e+01  
 251 +1.77100000000000009e+01  +1.16900000000000013e+01  +1.81999999999999993e+01  
 252 +1.81300000000000026e+01  +1.24600000000000009e+01  +1.89000000000000021e+01  
 253 +1.89000000000000021e+01  +1.14800000000000004e+01  +1.82699999999999996e+01  
 254 +1.05700000000000003e+01  +1.21099999999999994e+01  +1.84800000000000004e+01  
 255 +9.73000000000000043e+00  +1.23200000000000003e+01  +1.89000000000000021e+01  
 256 +9.80000000000000071e+00  +1.22500000000000000e+01  +1.89699999999999989e+01  
 257 +2.10700000000000003e+01  +1.02900000000000009e+01  +1.82699999999999996e+01  
 258 +1.37900000000000009e+01  +1.35800000000000018e+01  +1.81999999999999993e+01  
 259 +1.91099999999999994e+01  +1.31600000000000001e+01  +1.84800000000000004e+01  
 260 +2.02300000000000040e+01  +1.29500000000000011e+01  +1.84800000000000004e+01  
 261 +1.46300000000000026e+01  +1.28800000000000026e+01  +1.87600000000000016e+01  
 262 +1.47000000000000011e+01  +1.20400000000000009e+01  +1.84800000000000004e+01  
 263 +1.16900000000000013e+01  +1.12000000000000011e+01  +1.86200000000000010e+01  
 264 +1.14800000000000004e+01  +1.09900000000000020e+01  +1.85500000000000007e+01  
 265 +1.20400000000000009e+01  +1.12000000000000011e+01  +1.85500000000000007e+01  
 266 +1.14800000000000004e+01  +1.14100000000000001e+01  +1.86900000000000013e+01  
 267 +1.03599999999999994e+01  +1.07800000000000011e+01  +1.86200000000000010e+01  
 268 +1.02200000000000006e+01  +1.05700000000000003e+01  +1.84800000000000004e+01  
 269 +1.05000000000000000e+01  +1.07100000000000009e+01  +1.85500000000000007e+01  
 270 +2.38000000000000007e+01  +7.91000000000000014e+00  +1.86900000000000013e+01  
 271 +2.49200000000000017e+01  +8.12000000000000099e+00  +1.89000000000000021e+01  
 272 +1.16200000000000010e+01  +1.08500000000000014e+01  +1.85500000000000007e+01  
 273 +1.24600000000000009e+01  +1.00099999999999998e+01  +1.85500000000000007e+01  
 274 +1.14800000000000004e+01  +1.09900000000000020e+01  +1.85500000000000007e+01  
 275 +1.12700000000000014e+01  +1.03599999999999994e+01  +1.85500000000000007e+01  
 276 +1.13400000000000016e+01  +1.02900000000000009e+01  +1.84800000000000004e+01  
 277 +1.10600000000000005e+01  +1.01500000000000004e+01  +1.85500000000000007e+01  
 278 +1.81999999999999993e+01  +1.28800000000000026e+01  +1.84800000000000004e+01  
 279 +1.91099999999999994e+01  +1.28100000000000005e+01  +1.68000000000000007e+01  
 280 +1.04299999999999997e+01  +1.22500000000000000e+01  +1.83399999999999999e+01  
 281 +1.36500000000000004e+01  +1.27400000000000020e+01  +1.71500000000000021e+01  
 282 +1.48400000000000016e+01  +1.14100000000000001e+01  +1.82699999999999996e+01  
 283 +2.42199999999999989e+01  +7.62999999999999989e+00  +1.84100000000000001e+01  
 284 +2.42900000000000027e+01  +7.91000000000000014e+00  +1.83399999999999999e+01  
 285 +1.51199999999999992e+01  +1.54000000000000004e+01  +1.75000000000000000e+01  
 286 +1.51199999999999992e+01  +1.65899999999999999e+01  +1.79900000000000020e+01  
 287 +9.02999999999999936e+00  +1.42100000000000009e+01  +1.84100000000000001e+01  
 288 +8.75000000000000000e+00  +1.52599999999999998e+01  +1.84100000000000001e+01  
 289 +9.09999999999999964e+00  +1.42100000000000009e+01  +1.86200000000000010e+01  
 290 +9.94000000000000128e+00  +1.28800000000000026e+01  +1.79900000000000020e+01  
 291 +1.30199999999999996e+01  +1.07800000000000011e+01  +1.84100000000000001e+01  
 292 +1.30199999999999996e+01  +1.00800000000000001e+01  +1.86200000000000010e+01  
 293 +1.28800000000000026e+01  +1.08500000000000014e+01  +1.84800000000000004e+01  
 294 +1.48400000000000016e+01  +1.12700000000000014e+01  +1.81999999999999993e+01  
 295 +2.49200000000000017e+01  +6.92999999999999972e+00  +1.84100000000000001e+01  
 296 +2.38000000000000007e+01  +7.91000000000000014e+00  +1.86900000000000013e+01  
 297 +2.30300000000000011e+01  +7.55999999999999961e+00  +1.84100000000000001e+01  
 298 +2.37300000000000040e+01  +6.72000000000000064e+00  +1.84100000000000001e+01  
 299 +2.26099999999999994e+01  +7.70000000000000018e+00  +1.82699999999999996e+01  
 300 +1.91099999999999994e+01  +1.31600000000000001e+01  +1.83399999999999999e+01  
 301 +2.03000000000000007e+01  +1.33000000000000007e+01  +1.70800000000000018e+01  
 302 +2.04400000000000013e+01  +1.38599999999999994e+01  +1.75700000000000003e+01  
 303 +1.87600000000000016e+01  +8.33000000000000007e+00  +1.83399999999999999e+01  
 304 +1.87600000000000016e+01  +8.40000000000000036e+00  +1.84100000000000001e+01  
 305 +1.82699999999999996e+01  +8.60999999999999943e+00  +1.84100000000000001e+01  
 306 +1.84100000000000001e+01  +1.07800000000000011e+01  +1.70100000000000016e+01  
 307 +1.95300000000000011e+01  +1.09200000000000017e+01  +1.78500000000000014e+01  
 308 +1.49100000000000001e+01  +1.14100000000000001e+01  +1.82699999999999996e+01  
 309 +2.03700000000000010e+01  +1.05700000000000003e+01  +1.78500000000000014e+01  
 310 +2.12800000000000011e+01  +1.04299999999999997e+01  +1.80599999999999987e+01  
 311 +2.25400000000000027e+01  +8.05000000000000071e+00  +1.82699999999999996e+01  
 312 +2.19100000000000001e+01  +8.40000000000000036e+00  +1.84100000000000001e+01  
 313 +2.28200000000000003e+01  +8.47000000000000064e+00  +1.79900000000000020e+01  
 314 +2.19100000000000001e+01  +7.35000000000000053e+00  +1.79900000000000020e+01  
 315 +1.33699999999999992e+01  +1.39300000000000015e+01  +1.75000000000000000e+01  
 316 +1.24600000000000009e+01  +1.31600000000000001e+01  +1.79900000000000020e+01  
 317 +1.51199999999999992e+01  +1.04299999999999997e+01  +1.79199999999999982e+01  
 318 +2.15600000000000023e+01  +1.04299999999999997e+01  +1.81300000000000026e+01  
 319 +2.19800000000000040e+01  +1.07800000000000011e+01  +1.82699999999999996e+01  
 320 +2.21200000000000010e+01  +1.02900000000000009e+01  +1.77100000000000009e+01  
 321 +2.14200000000000017e+01  +1.07100000000000009e+01  +1.77800000000000011e+01  
 322 +1.51900000000000013e+01  +1.81300000000000026e+01  +1.78500000000000014e+01  
 323 +1.51199999999999992e+01  +1.65199999999999996e+01  +1.79199999999999982e+01  
 324 +9.80000000000000071e+00  +1.30900000000000016e+01  +1.77800000000000011e+01  
 325 +1.00099999999999998e+01  +1.27400000000000020e+01  +1.79900000000000020e+01  
 326 +9.45000000000000107e+00  +1.25300000000000011e+01  +1.67300000000000004e+01  
 327 +2.33100000000000023e+01  +8.54000000000000092e+00  +1.75000000000000000e+01  
 328 +2.30300000000000011e+01  +8.60999999999999943e+00  +1.79900000000000020e+01  
 329 +2.13500000000000014e+01  +7.35000000000000053e+00  +1.71500000000000021e+01  
 330 +1.48400000000000016e+01  +1.61000000000000014e+01  +1.67300000000000004e+01  
 331 +1.46300000000000026e+01  +1.69400000000000013e+01  +1.73599999999999994e+01  
 332 +1.52599999999999998e+01  +9.80000000000000071e+00  +1.76400000000000006e+01  
 333 +1.37900000000000009e+01  +1.09200000000000017e+01  +1.66600000000000001e+01  
 334 +1.52599999999999998e+01  +1.84800000000000004e+01  +1.79199999999999982e+01  
 335 +1.48400000000000016e+01  +1.85500000000000007e+01  +1.70800000000000018e+01  
 336 +1.96700000000000017e+01  +9.73000000000000043e+00  +1.75000000000000000e+01  
 337 +1.96700000000000017e+01  +1.08500000000000014e+01  +1.77800000000000011e+01  
 338 +2.08599999999999994e+01  +1.02200000000000006e+01  +1.70100000000000016e+01  
 339 +9.80000000000000071e+00  +1.40000000000000000e+01  +1.76400000000000006e+01  
 340 +9.45000000000000107e+00  +1.33000000000000007e+01  +1.75700000000000003e+01  
 341 +1.96700000000000017e+01  +1.07800000000000011e+01  +1.70800000000000018e+01  
 342 +2.15600000000000023e+01  +1.09200000000000017e+01  +1.72900000000000027e+01  
 343 +2.14200000000000017e+01  +1.09200000000000017e+01  +1.79199999999999982e+01  
 344 +2.26800000000000033e+01  +1.00800000000000001e+01  +1.77800000000000011e+01  
 345 +2.30300000000000011e+01  +1.00099999999999998e+01  +1.72900000000000027e+01  
 346 +2.41500000000000021e+01  +1.00099999999999998e+01  +1.79199999999999982e+01  
 347 +2.26099999999999994e+01  +1.01500000000000004e+01  +1.78500000000000014e+01  
 348 +2.25400000000000027e+01  +1.02900000000000009e+01  +1.63800000000000026e+01  
 349 +8.67999999999999972e+00  +1.46300000000000026e+01  +1.67300000000000004e+01  
 350 +8.54000000000000092e+00  +1.37900000000000009e+01  +1.77800000000000011e+01  
 351 +2.69500000000000028e+01  +9.45000000000000107e+00  +1.75000000000000000e+01  
 352 +2.70199999999999996e+01  +9.31000000000000050e+00  +1.78500000000000014e+01  
 353 +2.80700000000000003e+01  +1.05000000000000000e+01  +1.86200000000000010e+01  
 354 +2.68100000000000023e+01  +9.38000000000000078e+00  +1.73599999999999994e+01  
 355 +2.33800000000000026e+01  +8.47000000000000064e+00  +1.74300000000000033e+01  
 356 +2.31700000000000017e+01  +8.47000000000000064e+00  +1.75000000000000000e+01  
 357 +1.93900000000000006e+01  +8.19000000000000128e+00  +1.75000000000000000e+01  
 358 +1.98100000000000023e+01  +8.25999999999999979e+00  +1.81999999999999993e+01  
 359 +1.92500000000000000e+01  +8.12000000000000099e+00  +1.65899999999999999e+01  
 360 +1.89699999999999989e+01  +7.77000000000000046e+00  +1.82699999999999996e+01  
 361 +2.63200000000000003e+01  +9.80000000000000071e+00  +1.79900000000000020e+01  
 362 +2.63900000000000006e+01  +8.82000000000000028e+00  +1.65899999999999999e+01  
 363 +1.30900000000000016e+01  +1.50500000000000007e+01  +1.73599999999999994e+01  
 364 +1.35099999999999998e+01  +1.55400000000000009e+01  +1.70100000000000016e+01  
 365 +1.26000000000000014e+01  +1.49800000000000022e+01  +1.72199999999999989e+01  
 366 +1.17599999999999998e+01  +1.45600000000000005e+01  +1.75000000000000000e+01  
 367 +1.17599999999999998e+01  +1.47699999999999996e+01  +1.65199999999999996e+01  
 368 +1.89699999999999989e+01  +1.11300000000000008e+01  +1.69400000000000013e+01  
 369 +1.98800000000000026e+01  +1.06400000000000006e+01  +1.67300000000000004e+01  
 370 +1.30199999999999996e+01  +1.44900000000000020e+01  +1.63800000000000026e+01  
 371 +1.33000000000000007e+01  +1.59600000000000009e+01  +1.61699999999999982e+01  
 372 +1.34400000000000013e+01  +8.54000000000000092e+00  +1.69400000000000013e+01  
 373 +1.28800000000000026e+01  +9.09999999999999964e+00  +1.69400000000000013e+01  
 374 +1.33699999999999992e+01  +8.47000000000000064e+00  +1.70100000000000016e+01  
 375 +1.37900000000000009e+01  +8.33000000000000007e+00  +1.65899999999999999e+01  
 376 +1.54000000000000004e+01  +9.73000000000000043e+00  +1.77100000000000009e+01  
 377 +1.61699999999999982e+01  +8.12000000000000099e+00  +1.69400000000000013e+01  
 378 +1.70100000000000016e+01  +7.35000000000000053e+00  +1.57500000000000000e+01  
 379 +1.42800000000000011e+01  +8.19000000000000128e+00  +1.60300000000000011e+01  
 380 +2.09300000000000033e+01  +7.49000000000000110e+00  +1.67300000000000004e+01  
 381 +2.14200000000000017e+01  +8.19000000000000128e+00  +1.65199999999999996e+01  
 382 +2.10000000000000000e+01  +7.42000000000000082e+00  +1.68000000000000007e+01  
 383 +2.05800000000000018e+01  +7.49000000000000110e+00  +1.65899999999999999e+01  
 384 +1.07800000000000011e+01  +1.11300000000000008e+01  +1.66600000000000001e+01  
 385 +1.03599999999999994e+01  +1.11300000000000008e+01  +1.65899999999999999e+01  
 386 +9.80000000000000071e+00  +1.12700000000000014e+01  +1.67300000000000004e+01  
 387 +1.35800000000000018e+01  +1.10600000000000005e+01  +1.65199999999999996e+01  
 388 +1.47699999999999996e+01  +1.09900000000000020e+01  +1.49800000000000022e+01  
 389 +1.89699999999999989e+01  +8.67999999999999972e+00  +1.66600000000000001e+01  
 390 +1.85500000000000007e+01  +9.38000000000000078e+00  +1.65899999999999999e+01  
 391 +1.90400000000000027e+01  +8.82000000000000028e+00  +1.67300000000000004e+01  
 392 +1.92500000000000000e+01  +8.12000000000000099e+00  +1.65899999999999999e+01  
 393 +2.16300000000000026e+01  +8.33000000000000007e+00  +1.66600000000000001e+01  
 394 +2.31000000000000014e+01  +9.24000000000000021e+00  +1.65899999999999999e+01  
 395 +2.14900000000000020e+01  +8.47000000000000064e+00  +1.68000000000000007e+01  
 396 +2.58300000000000018e+01  +9.24000000000000021e+00  +1.73599999999999994e+01  
 397 +2.61100000000000030e+01  +8.60999999999999943e+00  +1.59600000000000009e+01  
 398 +1.98800000000000026e+01  +7.00000000000000000e+00  +1.87600000000000016e+01  
 399 +2.01600000000000001e+01  +7.62999999999999989e+00  +1.64499999999999993e+01  
 400 +1.16900000000000013e+01  +1.47000000000000011e+01  +1.62400000000000020e+01  
 401 +1.08500000000000014e+01  +1.47699999999999996e+01  +1.69400000000000013e+01  
 402 +1.31600000000000001e+01  +1.12700000000000014e+01  +1.59600000000000009e+01  
 403 +1.93900000000000006e+01  +8.25999999999999979e+00  +1.65199999999999996e+01  
 404 +1.96000000000000014e+01  +8.40000000000000036e+00  +1.63800000000000026e+01  
 405 +1.95300000000000011e+01  +8.40000000000000036e+00  +1.66600000000000001e+01  
 406 +1.26700000000000017e+01  +1.61699999999999982e+01  +1.51199999999999992e+01  
 407 +1.35800000000000018e+01  +1.62400000000000020e+01  +1.59600000000000009e+01  
 408 +1.93200000000000003e+01  +1.05000000000000000e+01  +1.61699999999999982e+01  
 409 +1.92500000000000000e+01  +1.04299999999999997e+01  +1.61000000000000014e+01  
 410 +1.94600000000000009e+01  +1.04299999999999997e+01  +1.61000000000000014e+01  
 411 +2.80700000000000003e+01  +9.94000000000000128e+00  +1.61000000000000014e+01  
 412 +2.91899999999999977e+01  +9.94000000000000128e+00  +1.59600000000000009e+01  
 413 +2.82100000000000044e+01  +9.87000000000000099e+00  +1.65199999999999996e+01  
 414 +2.79300000000000033e+01  +1.00800000000000001e+01  +1.58900000000000006e+01  
 415 +1.17599999999999998e+01  +8.82000000000000028e+00  +1.61000000000000014e+01  
 416 +1.19000000000000004e+01  +9.16999999999999993e+00  +1.56800000000000015e+01  
 417 +1.12700000000000014e+01  +8.89000000000000057e+00  +1.63099999999999987e+01  
 418 +1.30199999999999996e+01  +8.54000000000000092e+00  +1.54699999999999989e+01  
 419 +1.31600000000000001e+01  +8.54000000000000092e+00  +1.56099999999999994e+01  
 420 +1.42100000000000009e+01  +1.75000000000000000e+01  +1.59600000000000009e+01  
 421 +1.43500000000000014e+01  +1.79900000000000020e+01  +1.59600000000000009e+01  
 422 +1.42100000000000009e+01  +1.74300000000000033e+01  +1.58900000000000006e+01  
 423 +1.45600000000000005e+01  +1.79199999999999982e+01  +1.70100000000000016e+01  
 424 +1.36500000000000004e+01  +1.65199999999999996e+01  +1.59600000000000009e+01  
 425 +1.37900000000000009e+01  +1.69400000000000013e+01  +1.65899999999999999e+01  
 426 +1.37900000000000009e+01  +1.66600000000000001e+01  +1.58200000000000003e+01  
 427 +1.46300000000000026e+01  +1.55400000000000009e+01  +1.55400000000000009e+01  
 428 +1.28100000000000005e+01  +1.14800000000000004e+01  +1.56099999999999994e+01  
 429 +1.32300000000000022e+01  +1.12700000000000014e+01  +1.58900000000000006e+01  
 430 +2.98200000000000003e+01  +1.09900000000000020e+01  +1.59600000000000009e+01  
 431 +3.06600000000000037e+01  +1.13400000000000016e+01  +1.58200000000000003e+01  
 432 +3.04500000000000028e+01  +1.11300000000000008e+01  +1.72199999999999989e+01  
 433 +2.95399999999999991e+01  +1.08500000000000014e+01  +1.58900000000000006e+01  
 434 +2.59000000000000021e+01  +7.77000000000000046e+00  +1.66600000000000001e+01  
 435 +2.61800000000000033e+01  +8.54000000000000092e+00  +1.58900000000000006e+01  
 436 +1.43500000000000014e+01  +1.65899999999999999e+01  +1.58900000000000006e+01  
 437 +1.46300000000000026e+01  +1.63800000000000026e+01  +1.58200000000000003e+01  
 438 +1.44199999999999999e+01  +1.66600000000000001e+01  +1.59600000000000009e+01  
 439 +1.39300000000000015e+01  +1.68000000000000007e+01  +1.57500000000000000e+01  
 440 +1.37900000000000009e+01  +1.19000000000000004e+01  +1.58900000000000006e+01  
 441 +1.40000000000000000e+01  +1.19700000000000006e+01  +1.58900000000000006e+01  
 442 +1.35099999999999998e+01  +1.25300000000000011e+01  +1.59600000000000009e+01  
 443 +1.33699999999999992e+01  +1.14100000000000001e+01  +1.58200000000000003e+01  
 444 +1.40700000000000003e+01  +1.07800000000000011e+01  +1.46300000000000026e+01  
 445 +2.96100000000000030e+01  +1.07800000000000011e+01  +1.59600000000000009e+01  
 446 +2.64600000000000044e+01  +8.05000000000000071e+00  +1.58900000000000006e+01  
 447 +2.60399999999999991e+01  +8.60999999999999943e+00  +1.55400000000000009e+01  
 448 +2.66700000000000017e+01  +7.91000000000000014e+00  +1.58900000000000006e+01  
 449 +2.63900000000000006e+01  +7.20999999999999996e+00  +1.58900000000000006e+01  
 450 +2.71600000000000037e+01  +7.84000000000000075e+00  +1.58900000000000006e+01  
 451 +1.34400000000000013e+01  +1.70800000000000018e+01  +1.56800000000000015e+01  
 452 +1.04299999999999997e+01  +1.14800000000000004e+01  +1.58200000000000003e+01  
 453 +9.73000000000000043e+00  +1.12700000000000014e+01  +1.58900000000000006e+01  
 454 +9.80000000000000071e+00  +1.18300000000000001e+01  +1.58900000000000006e+01  
 455 +1.14100000000000001e+01  +1.14100000000000001e+01  +1.52599999999999998e+01  
 456 +1.35800000000000018e+01  +1.16200000000000010e+01  +1.56099999999999994e+01  
 457 +1.40700000000000003e+01  +1.72199999999999989e+01  +1.57500000000000000e+01  
 458 +1.37900000000000009e+01  +1.75700000000000003e+01  +1.56800000000000015e+01  
 459 +1.39300000000000015e+01  +1.68700000000000010e+01  +1.56800000000000015e+01  
 460 +1.53300000000000018e+01  +8.12000000000000099e+00  +1.39300000000000015e+01  
 461 +1.77100000000000009e+01  +7.70000000000000018e+00  +1.53300000000000018e+01  
 462 +1.41400000000000006e+01  +1.67300000000000004e+01  +1.54000000000000004e+01  
 463 +1.23200000000000003e+01  +1.19700000000000006e+01  +1.54699999999999989e+01  
 464 +1.28100000000000005e+01  +1.14100000000000001e+01  +1.54000000000000004e+01  
 465 +1.33000000000000007e+01  +9.09999999999999964e+00  +1.56099999999999994e+01  
 466 +2.70899999999999999e+01  +7.91000000000000014e+00  +1.55400000000000009e+01  
 467 +2.59699999999999989e+01  +8.67999999999999972e+00  +1.54000000000000004e+01  
 468 +1.28800000000000026e+01  +8.54000000000000092e+00  +1.53300000000000018e+01  
 469 +1.31600000000000001e+01  +1.17599999999999998e+01  +1.47699999999999996e+01  
 470 +1.26700000000000017e+01  +1.12700000000000014e+01  +1.52599999999999998e+01  
 471 +2.87699999999999996e+01  +1.05700000000000003e+01  +1.54000000000000004e+01  
 472 +2.98200000000000003e+01  +1.04299999999999997e+01  +1.51199999999999992e+01  
 473 +2.74399999999999977e+01  +9.73000000000000043e+00  +1.52599999999999998e+01  
 474 +2.75800000000000018e+01  +9.87000000000000099e+00  +1.54000000000000004e+01  
 475 +2.83500000000000014e+01  +1.05000000000000000e+01  +1.52599999999999998e+01  
 476 +2.75800000000000018e+01  +8.47000000000000064e+00  +1.52599999999999998e+01  
 477 +2.58300000000000018e+01  +8.75000000000000000e+00  +1.53300000000000018e+01  
 478 +1.86200000000000010e+01  +7.98000000000000043e+00  +1.54000000000000004e+01  
 479 +1.90400000000000027e+01  +7.84000000000000075e+00  +1.58900000000000006e+01  
 480 +2.00199999999999996e+01  +8.54000000000000092e+00  +1.45600000000000005e+01  
 481 +1.83399999999999999e+01  +7.98000000000000043e+00  +1.54000000000000004e+01  
 482 +1.84800000000000004e+01  +7.98000000000000043e+00  +1.54699999999999989e+01  
 483 +1.81999999999999993e+01  +7.98000000000000043e+00  +1.53300000000000018e+01  
 484 +1.81300000000000026e+01  +7.91000000000000014e+00  +1.54000000000000004e+01  
 485 +1.81300000000000026e+01  +7.91000000000000014e+00  +1.54699999999999989e+01  
 486 +1.77800000000000011e+01  +7.77000000000000046e+00  +1.52599999999999998e+01  
 487 +1.01500000000000004e+01  +1.32300000000000022e+01  +1.51900000000000013e+01  
 488 +1.00099999999999998e+01  +1.43500000000000014e+01  +1.52599999999999998e+01  
 489 +1.19000000000000004e+01  +1.22500000000000000e+01  +1.51900000000000013e+01  
 490 +1.01500000000000004e+01  +1.31600000000000001e+01  +1.51900000000000013e+01  
 491 +1.31600000000000001e+01  +7.84000000000000075e+00  +1.49100000000000001e+01  
 492 +1.15500000000000007e+01  +9.09999999999999964e+00  +1.44900000000000020e+01  
 493 +1.76400000000000006e+01  +8.47000000000000064e+00  +1.77800000000000011e+01  
 494 +1.14800000000000004e+01  +1.13400000000000016e+01  +1.53300000000000018e+01  
 495 +1.14800000000000004e+01  +1.14100000000000001e+01  +1.51900000000000013e+01  
 496 +2.83500000000000014e+01  +1.07100000000000009e+01  +1.51199999999999992e+01  
 497 +2.58300000000000018e+01  +8.82000000000000028e+00  +1.50500000000000007e+01  
 498 +2.51300000000000026e+01  +9.94000000000000128e+00  +1.51199999999999992e+01  
 499 +1.12000000000000011e+01  +1.14100000000000001e+01  +1.47000000000000011e+01  
 500 +2.73000000000000007e+01  +9.66000000000000014e+00  +1.51900000000000013e+01  
 501 +2.80000000000000000e+01  +9.24000000000000021e+00  +1.49100000000000001e+01  
 502 +2.69500000000000028e+01  +9.59000000000000163e+00  +1.51199999999999992e+01  
 503 +2.68100000000000023e+01  +9.52000000000000135e+00  +1.51199999999999992e+01  
 504 +2.67399999999999984e+01  +9.87000000000000099e+00  +1.56099999999999994e+01  
 505 +2.59000000000000021e+01  +8.95999999999999908e+00  +1.48400000000000016e+01  
 506 +2.37300000000000040e+01  +9.02999999999999936e+00  +1.51199999999999992e+01  
 507 +2.38000000000000007e+01  +9.24000000000000021e+00  +1.50500000000000007e+01  
 508 +2.43599999999999994e+01  +9.31000000000000050e+00  +1.62400000000000020e+01  
 509 +2.34500000000000028e+01  +8.89000000000000057e+00  +1.49100000000000001e+01  
 510 +1.23900000000000006e+01  +1.62400000000000020e+01  +1.49100000000000001e+01  
 511 +1.27400000000000020e+01  +1.62400000000000020e+01  +1.41400000000000006e+01  
 512 +1.22500000000000000e+01  +1.63099999999999987e+01  +1.47699999999999996e+01  
 513 +1.36500000000000004e+01  +1.49100000000000001e+01  +1.49100000000000001e+01  
 514 +1.37199999999999989e+01  +1.47699999999999996e+01  +1.49100000000000001e+01  
 515 +1.42100000000000009e+01  +1.51900000000000013e+01  +1.48400000000000016e+01  
 516 +2.40100000000000016e+01  +9.52000000000000135e+00  +1.49100000000000001e+01  
 517 +2.40800000000000018e+01  +9.38000000000000078e+00  +1.49800000000000022e+01  
 518 +2.45000000000000000e+01  +9.87000000000000099e+00  +1.49800000000000022e+01  
 519 +2.30300000000000011e+01  +9.16999999999999993e+00  +1.54000000000000004e+01  
 520 +2.29600000000000009e+01  +8.60999999999999943e+00  +1.39300000000000015e+01  
 521 +1.31600000000000001e+01  +1.65899999999999999e+01  +1.48400000000000016e+01  
 522 +1.33000000000000007e+01  +1.67300000000000004e+01  +1.49800000000000022e+01  
 523 +1.26700000000000017e+01  +1.61699999999999982e+01  +1.51199999999999992e+01  
 524 +1.33699999999999992e+01  +1.67300000000000004e+01  +1.46300000000000026e+01  
 525 +1.34400000000000013e+01  +1.51900000000000013e+01  +1.47699999999999996e+01  
 526 +1.36500000000000004e+01  +1.51199999999999992e+01  +1.48400000000000016e+01  
 527 +2.28200000000000003e+01  +7.77000000000000046e+00  +1.47699999999999996e+01  
 528 +2.24000000000000021e+01  +7.14000000000000057e+00  +1.48400000000000016e+01  
 529 +2.28900000000000006e+01  +7.91000000000000014e+00  +1.47000000000000011e+01  
 530 +2.31000000000000014e+01  +7.35000000000000053e+00  +1.47699999999999996e+01  
 531 +2.38000000000000007e+01  +6.65000000000000036e+00  +1.47699999999999996e+01  
 532 +2.28900000000000006e+01  +7.07000000000000028e+00  +1.47699999999999996e+01  
 533 +1.16200000000000010e+01  +1.56800000000000015e+01  +1.47000000000000011e+01  
 534 +1.21099999999999994e+01  +1.42800000000000011e+01  +1.45600000000000005e+01  
 535 +1.09900000000000020e+01  +1.41400000000000006e+01  +1.47000000000000011e+01  
 536 +1.16900000000000013e+01  +1.58900000000000006e+01  +1.47000000000000011e+01  
 537 +9.80000000000000071e+00  +1.00800000000000001e+01  +1.47000000000000011e+01  
 538 +9.31000000000000050e+00  +1.01500000000000004e+01  +1.52599999999999998e+01  
 539 +1.05000000000000000e+01  +9.73000000000000043e+00  +1.43500000000000014e+01  
 540 +9.09999999999999964e+00  +1.07800000000000011e+01  +1.44900000000000020e+01  
 541 +2.23300000000000018e+01  +8.12000000000000099e+00  +1.47699999999999996e+01  
 542 +2.28200000000000003e+01  +7.98000000000000043e+00  +1.45600000000000005e+01  
 543 +1.37199999999999989e+01  +1.68700000000000010e+01  +1.44199999999999999e+01  
 544 +1.33000000000000007e+01  +1.69400000000000013e+01  +1.45600000000000005e+01  
 545 +2.55500000000000007e+01  +8.82000000000000028e+00  +1.44199999999999999e+01  
 546 +1.31600000000000001e+01  +1.52599999999999998e+01  +1.45600000000000005e+01  
 547 +1.30199999999999996e+01  +1.48400000000000016e+01  +1.42100000000000009e+01  
 548 +2.28900000000000006e+01  +7.84000000000000075e+00  +1.44199999999999999e+01  
 549 +2.26099999999999994e+01  +8.54000000000000092e+00  +1.40700000000000003e+01  
 550 +1.86900000000000013e+01  +7.07000000000000028e+00  +1.45600000000000005e+01  
 551 +1.93900000000000006e+01  +6.85999999999999943e+00  +1.51199999999999992e+01  
 552 +1.95300000000000011e+01  +6.85999999999999943e+00  +1.36500000000000004e+01  
 553 +1.78500000000000014e+01  +7.70000000000000018e+00  +1.49100000000000001e+01  
 554 +1.33699999999999992e+01  +1.89000000000000021e+01  +1.44900000000000020e+01  
 555 +1.35800000000000018e+01  +1.93900000000000006e+01  +1.44199999999999999e+01  
 556 +1.35099999999999998e+01  +1.89000000000000021e+01  +1.46300000000000026e+01  
 557 +9.24000000000000021e+00  +1.09900000000000020e+01  +1.44900000000000020e+01  
 558 +8.54000000000000092e+00  +1.12000000000000011e+01  +1.44900000000000020e+01  
 559 +1.24600000000000009e+01  +1.74300000000000033e+01  +1.43500000000000014e+01  
 560 +1.21099999999999994e+01  +1.74300000000000033e+01  +1.44900000000000020e+01  
 561 +1.25300000000000011e+01  +1.73599999999999994e+01  +1.42800000000000011e+01  
 562 +1.23900000000000006e+01  +1.77800000000000011e+01  +1.41400000000000006e+01  
 563 +1.05700000000000003e+01  +9.66000000000000014e+00  +1.44199999999999999e+01  
 564 +1.06400000000000006e+01  +9.73000000000000043e+00  +1.42100000000000009e+01  
 565 +2.02300000000000040e+01  +8.54000000000000092e+00  +1.43500000000000014e+01  
 566 +2.03000000000000007e+01  +8.75000000000000000e+00  +1.40000000000000000e+01  
 567 +2.14200000000000017e+01  +8.47000000000000064e+00  +1.42800000000000011e+01  
 568 +1.28800000000000026e+01  +1.76400000000000006e+01  +1.43500000000000014e+01  
 569 +1.31600000000000001e+01  +1.44900000000000020e+01  +1.42800000000000011e+01  
 570 +1.37900000000000009e+01  +1.35800000000000018e+01  +1.42800000000000011e+01  
 571 +1.30199999999999996e+01  +1.42800000000000011e+01  +1.42800000000000011e+01  
 572 +2.15600000000000023e+01  +9.24000000000000021e+00  +1.50500000000000007e+01  
 573 +9.52000000000000135e+00  +1.67300000000000004e+01  +1.42100000000000009e+01  
 574 +9.38000000000000078e+00  +1.66600000000000001e+01  +1.42800000000000011e+01  
 575 +9.73000000000000043e+00  +1.68700000000000010e+01  +1.39300000000000015e+01  
 576 +9.31000000000000050e+00  +1.59600000000000009e+01  +1.41400000000000006e+01  
 577 +1.24600000000000009e+01  +1.37199999999999989e+01  +1.29500000000000011e+01  
 578 +2.12800000000000011e+01  +9.45000000000000107e+00  +1.42100000000000009e+01  
 579 +2.14900000000000020e+01  +9.66000000000000014e+00  +1.41400000000000006e+01  
 580 +2.17699999999999996e+01  +9.80000000000000071e+00  +1.42800000000000011e+01  
 581 +2.08599999999999994e+01  +9.24000000000000021e+00  +1.41400000000000006e+01  
 582 +2.07900000000000027e+01  +9.24000000000000021e+00  +1.42100000000000009e+01  
 583 +2.05100000000000016e+01  +9.94000000000000128e+00  +1.42800000000000011e+01  
 584 +2.48500000000000014e+01  +8.67999999999999972e+00  +1.40000000000000000e+01  
 585 +2.53400000000000034e+01  +8.82000000000000028e+00  +1.42100000000000009e+01  
 586 +2.54100000000000001e+01  +8.89000000000000057e+00  +1.41400000000000006e+01  
 587 +2.68100000000000023e+01  +8.75000000000000000e+00  +1.39300000000000015e+01  
 588 +9.16999999999999993e+00  +1.55400000000000009e+01  +1.40000000000000000e+01  
 589 +9.09999999999999964e+00  +1.52599999999999998e+01  +1.42800000000000011e+01  
 590 +2.47800000000000011e+01  +8.54000000000000092e+00  +1.41400000000000006e+01  
 591 +2.52699999999999996e+01  +8.12000000000000099e+00  +1.42800000000000011e+01  
 592 +2.48500000000000014e+01  +8.67999999999999972e+00  +1.40000000000000000e+01  
 593 +2.46400000000000006e+01  +8.33000000000000007e+00  +1.42100000000000009e+01  
 594 +1.15500000000000007e+01  +1.22500000000000000e+01  +1.40700000000000003e+01  
 595 +1.16900000000000013e+01  +1.21799999999999997e+01  +1.28800000000000026e+01  
 596 +1.12000000000000011e+01  +1.23900000000000006e+01  +1.37900000000000009e+01  
 597 +2.26099999999999994e+01  +8.54000000000000092e+00  +1.40700000000000003e+01  
 598 +2.21200000000000010e+01  +8.95999999999999908e+00  +1.35099999999999998e+01  
 599 +1.13400000000000016e+01  +1.68000000000000007e+01  +1.40000000000000000e+01  
 600 +1.07100000000000009e+01  +1.68700000000000010e+01  +1.45600000000000005e+01  
 601 +1.14800000000000004e+01  +1.65199999999999996e+01  +1.40000000000000000e+01  
 602 +1.06400000000000006e+01  +1.83399999999999999e+01  +1.33000000000000007e+01  
 603 +1.91800000000000033e+01  +9.24000000000000021e+00  +1.40000000000000000e+01  
 604 +1.84800000000000004e+01  +9.38000000000000078e+00  +1.37199999999999989e+01  
 605 +1.88300000000000018e+01  +9.52000000000000135e+00  +1.42100000000000009e+01  
 606 +2.00199999999999996e+01  +8.54000000000000092e+00  +1.45600000000000005e+01  
 607 +2.06500000000000021e+01  +9.45000000000000107e+00  +1.27400000000000020e+01  
 608 +9.24000000000000021e+00  +1.76400000000000006e+01  +1.45600000000000005e+01  
 609 +9.87000000000000099e+00  +1.68700000000000010e+01  +1.37900000000000009e+01  
 610 +2.35199999999999996e+01  +8.82000000000000028e+00  +1.36500000000000004e+01  
 611 +2.04400000000000013e+01  +6.58000000000000007e+00  +1.44900000000000020e+01  
 612 +9.09999999999999964e+00  +1.71500000000000021e+01  +1.38599999999999994e+01  
 613 +9.09999999999999964e+00  +1.70800000000000018e+01  +1.38599999999999994e+01  
 614 +9.02999999999999936e+00  +1.72199999999999989e+01  +1.38599999999999994e+01  
 615 +9.24000000000000021e+00  +1.72199999999999989e+01  +1.37199999999999989e+01  
 616 +2.38700000000000010e+01  +9.87000000000000099e+00  +1.37900000000000009e+01  
 617 +2.42900000000000027e+01  +1.02900000000000009e+01  +1.38599999999999994e+01  
 618 +2.55500000000000007e+01  +8.89000000000000057e+00  +1.38599999999999994e+01  
 619 +2.58300000000000018e+01  +8.47000000000000064e+00  +1.35800000000000018e+01  
 620 +2.66000000000000014e+01  +9.52000000000000135e+00  +1.33699999999999992e+01  
 621 +1.02900000000000009e+01  +1.58200000000000003e+01  +1.37900000000000009e+01  
 622 +1.02900000000000009e+01  +1.48400000000000016e+01  +1.38599999999999994e+01  
 623 +9.94000000000000128e+00  +1.55400000000000009e+01  +1.38599999999999994e+01  
 624 +1.07100000000000009e+01  +1.63800000000000026e+01  +1.35800000000000018e+01  
 625 +1.04299999999999997e+01  +1.28100000000000005e+01  +1.31600000000000001e+01  
 626 +1.13400000000000016e+01  +1.23200000000000003e+01  +1.37199999999999989e+01  
 627 +2.34500000000000028e+01  +9.31000000000000050e+00  +1.37900000000000009e+01  
 628 +2.32400000000000020e+01  +1.01500000000000004e+01  +1.36500000000000004e+01  
 629 +1.00099999999999998e+01  +1.87600000000000016e+01  +1.36500000000000004e+01  
 630 +9.66000000000000014e+00  +1.90400000000000027e+01  +1.35099999999999998e+01  
 631 +9.24000000000000021e+00  +2.02300000000000040e+01  +1.41400000000000006e+01  
 632 +1.03599999999999994e+01  +1.87600000000000016e+01  +1.33699999999999992e+01  
 633 +9.52000000000000135e+00  +1.72199999999999989e+01  +1.36500000000000004e+01  
 634 +9.31000000000000050e+00  +1.78500000000000014e+01  +1.35800000000000018e+01  
 635 +9.38000000000000078e+00  +1.79199999999999982e+01  +1.35800000000000018e+01  
 636 +9.45000000000000107e+00  +1.81300000000000026e+01  +1.35099999999999998e+01  
 637 +9.45000000000000107e+00  +1.83399999999999999e+01  +1.36500000000000004e+01  
 638 +8.89000000000000057e+00  +1.81300000000000026e+01  +1.36500000000000004e+01  
 639 +1.07800000000000011e+01  +1.64499999999999993e+01  +1.35099999999999998e+01  
 640 +2.20500000000000007e+01  +9.73000000000000043e+00  +1.35800000000000018e+01  
 641 +2.14200000000000017e+01  +1.02900000000000009e+01  +1.35800000000000018e+01  
 642 +2.20500000000000007e+01  +9.73000000000000043e+00  +1.35800000000000018e+01  
 643 +2.20500000000000007e+01  +9.52000000000000135e+00  +1.36500000000000004e+01  
 644 +2.20500000000000007e+01  +1.00800000000000001e+01  +1.36500000000000004e+01  
 645 +2.20500000000000007e+01  +9.24000000000000021e+00  +1.34400000000000013e+01  
 646 +2.20500000000000007e+01  +9.73000000000000043e+00  +1.31600000000000001e+01  
 647 +1.00099999999999998e+01  +1.97400000000000020e+01  +1.28800000000000026e+01  
 648 +1.05000000000000000e+01  +1.86200000000000010e+01  +1.33000000000000007e+01  
 649 +1.09200000000000017e+01  +1.98100000000000023e+01  +1.26000000000000014e+01  
 650 +1.00099999999999998e+01  +1.85500000000000007e+01  +1.16900000000000013e+01  
 651 +1.35800000000000018e+01  +8.12000000000000099e+00  +1.33000000000000007e+01  
 652 +1.34400000000000013e+01  +8.05000000000000071e+00  +1.33000000000000007e+01  
 653 +1.21099999999999994e+01  +8.12000000000000099e+00  +1.33699999999999992e+01  
 654 +1.37199999999999989e+01  +8.25999999999999979e+00  +1.30900000000000016e+01  
 655 +2.78600000000000030e+01  +9.94000000000000128e+00  +1.32300000000000022e+01  
 656 +2.84200000000000017e+01  +9.66000000000000014e+00  +1.30199999999999996e+01  
 657 +2.89100000000000037e+01  +1.04299999999999997e+01  +1.30199999999999996e+01  
 658 +2.20500000000000007e+01  +1.00099999999999998e+01  +1.32300000000000022e+01  
 659 +2.19800000000000040e+01  +9.66000000000000014e+00  +1.30900000000000016e+01  
 660 +1.43500000000000014e+01  +8.54000000000000092e+00  +1.31600000000000001e+01  
 661 +1.38599999999999994e+01  +8.89000000000000057e+00  +1.37199999999999989e+01  
 662 +1.45600000000000005e+01  +8.60999999999999943e+00  +1.30199999999999996e+01  
 663 +2.19100000000000001e+01  +9.73000000000000043e+00  +1.28800000000000026e+01  
 664 +2.19800000000000040e+01  +9.59000000000000163e+00  +1.30900000000000016e+01  
 665 +1.46300000000000026e+01  +8.54000000000000092e+00  +1.30900000000000016e+01  
 666 +1.44900000000000020e+01  +8.05000000000000071e+00  +1.26700000000000017e+01  
 667 +1.27400000000000020e+01  +8.25999999999999979e+00  +1.23900000000000006e+01  
 668 +1.00099999999999998e+01  +2.04400000000000013e+01  +1.30199999999999996e+01  
 669 +9.94000000000000128e+00  +2.09300000000000033e+01  +1.35099999999999998e+01  
 670 +1.01500000000000004e+01  +2.09300000000000033e+01  +1.28100000000000005e+01  
 671 +1.00099999999999998e+01  +2.00900000000000034e+01  +1.29500000000000011e+01  
 672 +3.03100000000000023e+01  +1.12000000000000011e+01  +1.40000000000000000e+01  
 673 +2.89800000000000040e+01  +1.04299999999999997e+01  +1.28800000000000026e+01  
 674 +1.46300000000000026e+01  +8.75000000000000000e+00  +1.28800000000000026e+01  
 675 +1.00099999999999998e+01  +2.02300000000000040e+01  +1.28800000000000026e+01  
 676 +1.05000000000000000e+01  +2.16300000000000026e+01  +1.28800000000000026e+01  
 677 +1.05700000000000003e+01  +2.15600000000000023e+01  +1.29500000000000011e+01  
 678 +1.07800000000000011e+01  +2.21200000000000010e+01  +1.29500000000000011e+01  
 679 +1.03599999999999994e+01  +2.14900000000000020e+01  +1.28100000000000005e+01  
 680 +2.89100000000000037e+01  +1.03599999999999994e+01  +1.28100000000000005e+01  
 681 +2.91899999999999977e+01  +1.05700000000000003e+01  +1.26000000000000014e+01  
 682 +1.58900000000000006e+01  +8.60999999999999943e+00  +1.24600000000000009e+01  
 683 +1.43500000000000014e+01  +8.89000000000000057e+00  +1.25300000000000011e+01  
 684 +9.87000000000000099e+00  +2.11400000000000006e+01  +1.28800000000000026e+01  
 685 +8.67999999999999972e+00  +1.26000000000000014e+01  +1.28100000000000005e+01  
 686 +9.02999999999999936e+00  +1.25300000000000011e+01  +1.29500000000000011e+01  
 687 +8.40000000000000036e+00  +1.31600000000000001e+01  +1.29500000000000011e+01  
 688 +9.87000000000000099e+00  +1.19000000000000004e+01  +1.12700000000000014e+01  
 689 +1.02200000000000006e+01  +1.54000000000000004e+01  +1.27400000000000020e+01  
 690 +9.66000000000000014e+00  +1.43500000000000014e+01  +1.26000000000000014e+01  
 691 +1.00099999999999998e+01  +1.49100000000000001e+01  +1.33000000000000007e+01  
 692 +1.03599999999999994e+01  +1.57500000000000000e+01  +1.24600000000000009e+01  
 693 +2.00199999999999996e+01  +1.02900000000000009e+01  +1.21099999999999994e+01  
 694 +2.14900000000000020e+01  +9.94000000000000128e+00  +1.15500000000000007e+01  
 695 +1.40700000000000003e+01  +7.28000000000000025e+00  +1.28100000000000005e+01  
 696 +1.42100000000000009e+01  +7.77000000000000046e+00  +1.18300000000000001e+01  
 697 +2.91200000000000010e+01  +1.05700000000000003e+01  +1.25300000000000011e+01  
 698 +2.95399999999999991e+01  +1.09200000000000017e+01  +1.23900000000000006e+01  
 699 +2.41500000000000021e+01  +9.45000000000000107e+00  +1.26700000000000017e+01  
 700 +2.37300000000000040e+01  +1.07800000000000011e+01  +1.24600000000000009e+01  
 701 +9.52000000000000135e+00  +1.57500000000000000e+01  +1.25300000000000011e+01  
 702 +9.31000000000000050e+00  +1.57500000000000000e+01  +1.24600000000000009e+01  
 703 +9.31000000000000050e+00  +1.58200000000000003e+01  +1.26000000000000014e+01  
 704 +9.66000000000000014e+00  +1.58200000000000003e+01  +1.23900000000000006e+01  
 705 +1.86200000000000010e+01  +1.02200000000000006e+01  +1.25300000000000011e+01  
 706 +1.88300000000000018e+01  +1.01500000000000004e+01  +1.26000000000000014e+01  
 707 +1.75700000000000003e+01  +1.06400000000000006e+01  +1.28100000000000005e+01  
 708 +1.54000000000000004e+01  +7.91000000000000014e+00  +1.14800000000000004e+01  
 709 +1.35800000000000018e+01  +9.52000000000000135e+00  +1.17599999999999998e+01  
 710 +9.38000000000000078e+00  +1.60300000000000011e+01  +1.24600000000000009e+01  
 711 +1.02900000000000009e+01  +1.56800000000000015e+01  +1.23900000000000006e+01  
 712 +1.00099999999999998e+01  +1.44199999999999999e+01  +1.22500000000000000e+01  
 713 +9.87000000000000099e+00  +1.42800000000000011e+01  +1.21799999999999997e+01  
 714 +1.00800000000000001e+01  +1.40700000000000003e+01  +1.23200000000000003e+01  
 715 +1.02900000000000009e+01  +1.49800000000000022e+01  +1.21099999999999994e+01  
 716 +1.03599999999999994e+01  +1.53300000000000018e+01  +1.21799999999999997e+01  
 717 +9.66000000000000014e+00  +1.51900000000000013e+01  +1.12000000000000011e+01  
 718 +1.03599999999999994e+01  +1.54699999999999989e+01  +1.23200000000000003e+01  
 719 +1.98800000000000026e+01  +1.05000000000000000e+01  +1.20400000000000009e+01  
 720 +1.93200000000000003e+01  +1.10600000000000005e+01  +1.21799999999999997e+01  
 721 +2.24000000000000021e+01  +1.01500000000000004e+01  +1.21799999999999997e+01  
 722 +2.28200000000000003e+01  +1.09900000000000020e+01  +1.20400000000000009e+01  
 723 +2.24699999999999989e+01  +1.04299999999999997e+01  +1.23200000000000003e+01  
 724 +2.21900000000000013e+01  +9.94000000000000128e+00  +1.21099999999999994e+01  
 725 +1.03599999999999994e+01  +1.42100000000000009e+01  +1.09200000000000017e+01  
 726 +2.21900000000000013e+01  +9.87000000000000099e+00  +1.22500000000000000e+01  
 727 +2.02300000000000040e+01  +1.11300000000000008e+01  +1.21099999999999994e+01  
 728 +1.99500000000000028e+01  +1.04299999999999997e+01  +1.19700000000000006e+01  
 729 +1.86900000000000013e+01  +7.70000000000000018e+00  +1.19000000000000004e+01  
 730 +1.81300000000000026e+01  +6.92999999999999972e+00  +1.14800000000000004e+01  
 731 +1.89000000000000021e+01  +7.77000000000000046e+00  +1.16200000000000010e+01  
 732 +1.40000000000000000e+01  +9.94000000000000128e+00  +1.13400000000000016e+01  
 733 +1.34400000000000013e+01  +9.59000000000000163e+00  +1.15500000000000007e+01  
 734 +1.88300000000000018e+01  +7.98000000000000043e+00  +1.14100000000000001e+01  
 735 +2.04400000000000013e+01  +7.62999999999999989e+00  +1.12000000000000011e+01  
 736 +1.35800000000000018e+01  +1.00800000000000001e+01  +1.25300000000000011e+01  
 737 +1.33699999999999992e+01  +9.66000000000000014e+00  +1.14800000000000004e+01  
 738 +2.14200000000000017e+01  +7.55999999999999961e+00  +1.15500000000000007e+01  
 739 +2.25400000000000027e+01  +7.07000000000000028e+00  +1.14100000000000001e+01  
 740 +2.17699999999999996e+01  +7.62999999999999989e+00  +1.19000000000000004e+01  
 741 +2.10700000000000003e+01  +7.62999999999999989e+00  +1.12000000000000011e+01  
 742 +1.37900000000000009e+01  +9.31000000000000050e+00  +1.07800000000000011e+01  
 743 +1.33000000000000007e+01  +9.73000000000000043e+00  +1.14100000000000001e+01  
 744 +2.24000000000000021e+01  +9.52000000000000135e+00  +1.14800000000000004e+01  
 745 +2.24699999999999989e+01  +9.59000000000000163e+00  +1.14800000000000004e+01  
 746 +2.22600000000000016e+01  +9.59000000000000163e+00  +1.16900000000000013e+01  
 747 +2.17000000000000028e+01  +1.00800000000000001e+01  +1.12700000000000014e+01  
 748 +1.51199999999999992e+01  +7.28000000000000025e+00  +9.87000000000000099e+00  
 749 +1.61000000000000014e+01  +7.42000000000000082e+00  +1.00800000000000001e+01  
 750 +1.79199999999999982e+01  +6.37000000000000099e+00  +1.14800000000000004e+01  
 751 +1.77100000000000009e+01  +7.07000000000000028e+00  +1.14800000000000004e+01  
 752 +1.33000000000000007e+01  +1.04299999999999997e+01  +1.17599999999999998e+01  
 753 +1.32300000000000022e+01  +9.73000000000000043e+00  +1.13400000000000016e+01  
 754 +2.16300000000000026e+01  +7.70000000000000018e+00  +1.07800000000000011e+01  
 755 +2.06500000000000021e+01  +7.70000000000000018e+00  +1.10600000000000005e+01  
 756 +2.05100000000000016e+01  +7.91000000000000014e+00  +1.14800000000000004e+01  
 757 +1.88300000000000018e+01  +8.12000000000000099e+00  +1.10600000000000005e+01  
 758 +1.91099999999999994e+01  +8.47000000000000064e+00  +1.01500000000000004e+01  
 759 +1.79199999999999982e+01  +7.91000000000000014e+00  +1.00800000000000001e+01  
 760 +2.10000000000000000e+01  +8.25999999999999979e+00  +1.04299999999999997e+01  
 761 +9.09999999999999964e+00  +1.35099999999999998e+01  +1.09900000000000020e+01  
 762 +9.09999999999999964e+00  +1.35800000000000018e+01  +1.10600000000000005e+01  
 763 +8.95999999999999908e+00  +1.37900000000000009e+01  +1.09900000000000020e+01  
 764 +9.24000000000000021e+00  +1.33699999999999992e+01  +1.08500000000000014e+01  
 765 +2.53400000000000034e+01  +9.94000000000000128e+00  +1.09900000000000020e+01  
 766 +2.52000000000000028e+01  +9.66000000000000014e+00  +1.04299999999999997e+01  
 767 +2.54100000000000001e+01  +9.87000000000000099e+00  +1.09200000000000017e+01  
 768 +2.55500000000000007e+01  +1.01500000000000004e+01  +1.14800000000000004e+01  
 769 +1.01500000000000004e+01  +1.19000000000000004e+01  +1.06400000000000006e+01  
 770 +9.16999999999999993e+00  +1.33000000000000007e+01  +1.09200000000000017e+01  
 771 +9.09999999999999964e+00  +1.32300000000000022e+01  +1.09900000000000020e+01  
 772 +9.24000000000000021e+00  +1.35800000000000018e+01  +1.05700000000000003e+01  
 773 +1.37199999999999989e+01  +9.02999999999999936e+00  +1.03599999999999994e+01  
 774 +1.41400000000000006e+01  +9.52000000000000135e+00  +1.04299999999999997e+01  
 775 +2.16300000000000026e+01  +7.70000000000000018e+00  +1.07100000000000009e+01  
 776 +2.29600000000000009e+01  +7.98000000000000043e+00  +1.06400000000000006e+01  
 777 +1.28100000000000005e+01  +1.02200000000000006e+01  +1.06400000000000006e+01  
 778 +1.34400000000000013e+01  +1.06400000000000006e+01  +1.02200000000000006e+01  
 779 +1.27400000000000020e+01  +1.02900000000000009e+01  +1.05700000000000003e+01  
 780 +2.69500000000000028e+01  +1.12000000000000011e+01  +1.05700000000000003e+01  
 781 +2.75100000000000051e+01  +1.10600000000000005e+01  +1.03599999999999994e+01  
 782 +2.67399999999999984e+01  +1.09900000000000020e+01  +1.07100000000000009e+01  
 783 +2.76500000000000021e+01  +1.18300000000000001e+01  +9.73000000000000043e+00  
 784 +1.16200000000000010e+01  +1.07800000000000011e+01  +1.15500000000000007e+01  
 785 +1.26700000000000017e+01  +1.03599999999999994e+01  +1.04299999999999997e+01  
 786 +1.02900000000000009e+01  +1.18300000000000001e+01  +1.05000000000000000e+01  
 787 +1.03599999999999994e+01  +1.16900000000000013e+01  +1.04299999999999997e+01  
 788 +9.87000000000000099e+00  +1.27400000000000020e+01  +9.52000000000000135e+00  
 789 +2.21200000000000010e+01  +1.05000000000000000e+01  +1.04299999999999997e+01  
 790 +2.20500000000000007e+01  +1.08500000000000014e+01  +9.87000000000000099e+00  
 791 +2.35900000000000034e+01  +1.03599999999999994e+01  +1.02200000000000006e+01  
 792 +1.37900000000000009e+01  +1.00800000000000001e+01  +1.05000000000000000e+01  
 793 +1.44900000000000020e+01  +9.45000000000000107e+00  +1.03599999999999994e+01  
 794 +9.31000000000000050e+00  +1.39300000000000015e+01  +1.03599999999999994e+01  
 795 +1.02900000000000009e+01  +1.35099999999999998e+01  +1.02900000000000009e+01  
 796 +9.31000000000000050e+00  +1.39300000000000015e+01  +1.03599999999999994e+01  
 797 +9.38000000000000078e+00  +1.47000000000000011e+01  +9.52000000000000135e+00  
 798 +8.95999999999999908e+00  +1.52599999999999998e+01  +1.02900000000000009e+01  
 799 +8.89000000000000057e+00  +1.54000000000000004e+01  +1.03599999999999994e+01  
 800 +9.09999999999999964e+00  +1.53300000000000018e+01  +1.02200000000000006e+01  
 801 +9.09999999999999964e+00  +1.51199999999999992e+01  +1.01500000000000004e+01  
 802 +9.16999999999999993e+00  +1.54699999999999989e+01  +1.01500000000000004e+01  
 803 +2.84899999999999984e+01  +1.12700000000000014e+01  +1.02200000000000006e+01  
 804 +2.89100000000000037e+01  +1.05000000000000000e+01  +1.00800000000000001e+01  
 805 +3.08000000000000007e+01  +1.23200000000000003e+01  +1.00800000000000001e+01  
 806 +1.37199999999999989e+01  +1.06400000000000006e+01  +1.02200000000000006e+01  
 807 +1.33699999999999992e+01  +1.09200000000000017e+01  +1.02200000000000006e+01  
 808 +2.39400000000000013e+01  +1.01500000000000004e+01  +1.03599999999999994e+01  
 809 +2.38000000000000007e+01  +1.04299999999999997e+01  +1.00099999999999998e+01  
 810 +1.02200000000000006e+01  +1.16200000000000010e+01  +1.01500000000000004e+01  
 811 +9.94000000000000128e+00  +1.20400000000000009e+01  +9.24000000000000021e+00  
 812 +1.00099999999999998e+01  +1.14100000000000001e+01  +1.01500000000000004e+01  
 813 +1.10600000000000005e+01  +1.12000000000000011e+01  +1.01500000000000004e+01  
 814 +1.02900000000000009e+01  +1.08500000000000014e+01  +1.00099999999999998e+01  
 815 +1.14100000000000001e+01  +1.10600000000000005e+01  +1.01500000000000004e+01  
 816 +1.23200000000000003e+01  +1.06400000000000006e+01  +1.00800000000000001e+01  
 817 +1.13400000000000016e+01  +1.09900000000000020e+01  +1.00800000000000001e+01  
 818 +1.10600000000000005e+01  +1.07800000000000011e+01  +9.80000000000000071e+00  
 819 +1.09200000000000017e+01  +1.21099999999999994e+01  +8.47000000000000064e+00  
 820 +1.23900000000000006e+01  +1.08500000000000014e+01  +9.52000000000000135e+00  
 821 +1.23900000000000006e+01  +1.06400000000000006e+01  +1.02200000000000006e+01  
 822 +1.77100000000000009e+01  +7.98000000000000043e+00  +9.80000000000000071e+00  
 823 +1.79900000000000020e+01  +7.91000000000000014e+00  +1.00800000000000001e+01  
 824 +2.40100000000000016e+01  +1.01500000000000004e+01  +9.59000000000000163e+00  
 825 +2.50600000000000023e+01  +1.08500000000000014e+01  +9.38000000000000078e+00  
 826 +1.91800000000000033e+01  +8.54000000000000092e+00  +1.00099999999999998e+01  
 827 +1.95300000000000011e+01  +7.98000000000000043e+00  +9.59000000000000163e+00  
 828 +1.91800000000000033e+01  +8.82000000000000028e+00  +9.59000000000000163e+00  
 829 +2.33100000000000023e+01  +1.14100000000000001e+01  +9.80000000000000071e+00  
 830 +2.33800000000000026e+01  +1.17599999999999998e+01  +9.94000000000000128e+00  
 831 +2.21900000000000013e+01  +1.09200000000000017e+01  +9.73000000000000043e+00  
 832 +2.10700000000000003e+01  +1.11300000000000008e+01  +9.52000000000000135e+00  
 833 +1.88300000000000018e+01  +9.31000000000000050e+00  +9.87000000000000099e+00  
 834 +1.82699999999999996e+01  +9.87000000000000099e+00  +9.87000000000000099e+00  
 835 +1.88300000000000018e+01  +9.38000000000000078e+00  +1.00800000000000001e+01  
 836 +1.16200000000000010e+01  +1.20400000000000009e+01  +9.80000000000000071e+00  
 837 +1.16900000000000013e+01  +1.21099999999999994e+01  +9.87000000000000099e+00  
 838 +1.07800000000000011e+01  +1.27400000000000020e+01  +9.94000000000000128e+00  
 839 +1.16900000000000013e+01  +1.19000000000000004e+01  +9.73000000000000043e+00  
 840 +1.89000000000000021e+01  +7.98000000000000043e+00  +9.80000000000000071e+00  
 841 +1.87600000000000016e+01  +7.98000000000000043e+00  +9.87000000000000099e+00  
 842 +1.88300000000000018e+01  +7.91000000000000014e+00  +9.73000000000000043e+00  
 843 +1.17599999999999998e+01  +1.19700000000000006e+01  +9.80000000000000071e+00  
 844 +1.20400000000000009e+01  +1.15500000000000007e+01  +9.24000000000000021e+00  
 845 +2.75800000000000018e+01  +1.17599999999999998e+01  +9.66000000000000014e+00  
 846 +2.81400000000000006e+01  +1.20400000000000009e+01  +9.24000000000000021e+00  
 847 +2.05100000000000016e+01  +1.13400000000000016e+01  +9.59000000000000163e+00  
 848 +2.07199999999999989e+01  +1.20400000000000009e+01  +9.73000000000000043e+00  
 849 +2.07900000000000027e+01  +1.12000000000000011e+01  +9.59000000000000163e+00  
 850 +2.07900000000000027e+01  +1.14800000000000004e+01  +9.80000000000000071e+00  
 851 +1.88300000000000018e+01  +8.05000000000000071e+00  +9.59000000000000163e+00  
 852 +1.71500000000000021e+01  +7.00000000000000000e+00  +9.80000000000000071e+00  
 853 +2.34500000000000028e+01  +1.14800000000000004e+01  +9.66000000000000014e+00  
 854 +2.42199999999999989e+01  +1.21099999999999994e+01  +9.24000000000000021e+00  
 855 +2.35900000000000034e+01  +1.16900000000000013e+01  +9.80000000000000071e+00  
 856 +2.07199999999999989e+01  +1.12700000000000014e+01  +9.52000000000000135e+00  
 857 +2.04400000000000013e+01  +1.13400000000000016e+01  +9.52000000000000135e+00  
 858 +1.92500000000000000e+01  +8.82000000000000028e+00  +9.52000000000000135e+00  
 859 +9.45000000000000107e+00  +1.45600000000000005e+01  +9.38000000000000078e+00  
 860 +9.16999999999999993e+00  +1.51199999999999992e+01  +9.52000000000000135e+00  
 861 +9.66000000000000014e+00  +1.35800000000000018e+01  +9.38000000000000078e+00  
 862 +9.59000000000000163e+00  +1.28100000000000005e+01  +9.59000000000000163e+00  
 863 +2.01600000000000001e+01  +1.11300000000000008e+01  +9.52000000000000135e+00  
 864 +2.00900000000000034e+01  +1.16900000000000013e+01  +9.52000000000000135e+00  
 865 +2.09300000000000033e+01  +1.16900000000000013e+01  +9.45000000000000107e+00  
 866 +1.09200000000000017e+01  +1.04299999999999997e+01  +9.52000000000000135e+00  
 867 +1.09200000000000017e+01  +1.04299999999999997e+01  +9.31000000000000050e+00  
 868 +1.08500000000000014e+01  +1.04299999999999997e+01  +9.52000000000000135e+00  
 869 +1.86200000000000010e+01  +9.16999999999999993e+00  +8.75000000000000000e+00  
 870 +1.96000000000000014e+01  +9.02999999999999936e+00  +9.16999999999999993e+00  
 871 +1.24600000000000009e+01  +1.09200000000000017e+01  +9.45000000000000107e+00  
 872 +1.33000000000000007e+01  +1.08500000000000014e+01  +9.31000000000000050e+00  
 873 +1.23900000000000006e+01  +1.10600000000000005e+01  +9.24000000000000021e+00  
 874 +2.21900000000000013e+01  +1.12000000000000011e+01  +9.38000000000000078e+00  
 875 +2.21200000000000010e+01  +1.16200000000000010e+01  +9.73000000000000043e+00  
 876 +2.22600000000000016e+01  +1.12000000000000011e+01  +9.16999999999999993e+00  
 877 +2.54100000000000001e+01  +1.10600000000000005e+01  +9.02999999999999936e+00  
 878 +2.51300000000000026e+01  +1.07800000000000011e+01  +9.31000000000000050e+00  
 879 +2.53400000000000034e+01  +1.05000000000000000e+01  +8.75000000000000000e+00  
 880 +2.53400000000000034e+01  +1.05700000000000003e+01  +9.52000000000000135e+00  
 881 +1.23200000000000003e+01  +1.05700000000000003e+01  +9.31000000000000050e+00  
 882 +1.21099999999999994e+01  +1.04299999999999997e+01  +9.31000000000000050e+00  
 883 +1.23900000000000006e+01  +1.05700000000000003e+01  +9.24000000000000021e+00  
 884 +2.97500000000000000e+01  +1.28800000000000026e+01  +8.33000000000000007e+00  
 885 +2.86300000000000026e+01  +1.20400000000000009e+01  +8.54000000000000092e+00  
 886 +1.28800000000000026e+01  +1.15500000000000007e+01  +9.45000000000000107e+00  
 887 +1.23900000000000006e+01  +1.09900000000000020e+01  +9.16999999999999993e+00  
 888 +1.28800000000000026e+01  +1.02200000000000006e+01  +9.24000000000000021e+00  
 889 +1.23200000000000003e+01  +1.04299999999999997e+01  +9.09999999999999964e+00  
 890 +1.23900000000000006e+01  +1.10600000000000005e+01  +9.09999999999999964e+00  
 891 +1.12000000000000011e+01  +1.09200000000000017e+01  +8.89000000000000057e+00  
 892 +2.01600000000000001e+01  +9.52000000000000135e+00  +8.40000000000000036e+00  
 893 +1.98800000000000026e+01  +8.75000000000000000e+00  +8.67999999999999972e+00  
 894 +1.24600000000000009e+01  +1.02900000000000009e+01  +9.09999999999999964e+00  
 895 +1.22500000000000000e+01  +1.03599999999999994e+01  +9.02999999999999936e+00  
 896 +2.54800000000000040e+01  +1.12700000000000014e+01  +7.20999999999999996e+00  
 897 +2.61800000000000033e+01  +1.16200000000000010e+01  +8.47000000000000064e+00  
 898 +1.16900000000000013e+01  +1.02200000000000006e+01  +9.09999999999999964e+00  
 899 +1.21799999999999997e+01  +1.01500000000000004e+01  +8.82000000000000028e+00  
 900 +1.23900000000000006e+01  +1.10600000000000005e+01  +8.89000000000000057e+00  
 901 +1.25300000000000011e+01  +1.08500000000000014e+01  +8.33000000000000007e+00  
 902 +1.21099999999999994e+01  +1.19000000000000004e+01  +7.84000000000000075e+00  
 903 +1.09200000000000017e+01  +1.10600000000000005e+01  +8.89000000000000057e+00  
 904 +1.10600000000000005e+01  +1.07800000000000011e+01  +8.95999999999999908e+00  
 905 +2.24699999999999989e+01  +1.21099999999999994e+01  +8.82000000000000028e+00  
 906 +2.26800000000000033e+01  +1.23900000000000006e+01  +8.82000000000000028e+00  
 907 +2.24699999999999989e+01  +1.22500000000000000e+01  +8.75000000000000000e+00  
 908 +2.19800000000000040e+01  +1.16900000000000013e+01  +8.82000000000000028e+00  
 909 +1.18300000000000001e+01  +1.20400000000000009e+01  +8.82000000000000028e+00  
 910 +1.19000000000000004e+01  +1.19700000000000006e+01  +8.67999999999999972e+00  
 911 +1.13400000000000016e+01  +1.27400000000000020e+01  +8.54000000000000092e+00  
 912 +2.19800000000000040e+01  +1.14800000000000004e+01  +8.75000000000000000e+00  
 913 +2.19100000000000001e+01  +1.14100000000000001e+01  +8.67999999999999972e+00  
 914 +1.84100000000000001e+01  +9.31000000000000050e+00  +8.54000000000000092e+00  
 915 +1.86900000000000013e+01  +9.02999999999999936e+00  +8.60999999999999943e+00  
 916 +2.03000000000000007e+01  +1.17599999999999998e+01  +8.33000000000000007e+00  
 917 +2.17000000000000028e+01  +1.19700000000000006e+01  +7.70000000000000018e+00  
 918 +2.09300000000000033e+01  +8.25999999999999979e+00  +8.75000000000000000e+00  
 919 +1.97400000000000020e+01  +9.09999999999999964e+00  +7.42000000000000082e+00  
 920 +1.82699999999999996e+01  +7.91000000000000014e+00  +8.67999999999999972e+00  
 921 +1.80599999999999987e+01  +7.42000000000000082e+00  +8.75000000000000000e+00  
 922 +1.84100000000000001e+01  +7.70000000000000018e+00  +8.75000000000000000e+00  
 923 +1.22500000000000000e+01  +1.00099999999999998e+01  +8.60999999999999943e+00  
 924 +1.23200000000000003e+01  +9.87000000000000099e+00  +8.33000000000000007e+00  
 925 +1.21799999999999997e+01  +9.87000000000000099e+00  +8.67999999999999972e+00  
 926 +1.87600000000000016e+01  +8.75000000000000000e+00  +8.40000000000000036e+00  
 927 +2.29600000000000009e+01  +8.95999999999999908e+00  +8.60999999999999943e+00  
 928 +2.31700000000000017e+01  +8.89000000000000057e+00  +8.54000000000000092e+00  
 929 +2.33100000000000023e+01  +9.09999999999999964e+00  +8.75000000000000000e+00  
 930 +2.27500000000000000e+01  +8.82000000000000028e+00  +8.40000000000000036e+00  
 931 +1.11300000000000008e+01  +1.29500000000000011e+01  +8.60999999999999943e+00  
 932 +1.11300000000000008e+01  +1.30199999999999996e+01  +8.33000000000000007e+00  
 933 +1.84100000000000001e+01  +9.16999999999999993e+00  +7.20999999999999996e+00  
 934 +1.81300000000000026e+01  +9.52000000000000135e+00  +8.25999999999999979e+00  
 935 +1.42100000000000009e+01  +8.60999999999999943e+00  +8.54000000000000092e+00  
 936 +1.41400000000000006e+01  +8.54000000000000092e+00  +8.05000000000000071e+00  
 937 +1.42100000000000009e+01  +8.54000000000000092e+00  +8.47000000000000064e+00  
 938 +1.09900000000000020e+01  +1.22500000000000000e+01  +7.77000000000000046e+00  
 939 +1.04299999999999997e+01  +1.23200000000000003e+01  +8.33000000000000007e+00  
 940 +2.60399999999999991e+01  +1.19700000000000006e+01  +8.67999999999999972e+00  
 941 +2.66000000000000014e+01  +1.19700000000000006e+01  +7.91000000000000014e+00  
 942 +2.23300000000000018e+01  +9.09999999999999964e+00  +8.47000000000000064e+00  
 943 +2.23300000000000018e+01  +9.02999999999999936e+00  +8.95999999999999908e+00  
 944 +2.22600000000000016e+01  +9.16999999999999993e+00  +8.40000000000000036e+00  
 945 +1.40000000000000000e+01  +8.47000000000000064e+00  +8.25999999999999979e+00  
 946 +1.44900000000000020e+01  +8.25999999999999979e+00  +8.47000000000000064e+00  
 947 +1.96700000000000017e+01  +1.01500000000000004e+01  +7.28000000000000025e+00  
 948 +2.05100000000000016e+01  +9.73000000000000043e+00  +8.19000000000000128e+00  
 949 +2.28900000000000006e+01  +9.52000000000000135e+00  +8.19000000000000128e+00  
 950 +2.07900000000000027e+01  +9.52000000000000135e+00  +8.12000000000000099e+00  
 951 +1.89000000000000021e+01  +8.60999999999999943e+00  +7.91000000000000014e+00  
 952 +1.86200000000000010e+01  +8.25999999999999979e+00  +8.40000000000000036e+00  
 953 +1.12000000000000011e+01  +1.28800000000000026e+01  +8.25999999999999979e+00  
 954 +1.10600000000000005e+01  +1.32300000000000022e+01  +8.25999999999999979e+00  
 955 +1.10600000000000005e+01  +1.32300000000000022e+01  +8.33000000000000007e+00  
 956 +1.09200000000000017e+01  +1.33699999999999992e+01  +8.19000000000000128e+00  
 957 +1.26700000000000017e+01  +1.08500000000000014e+01  +8.25999999999999979e+00  
 958 +1.34400000000000013e+01  +1.09200000000000017e+01  +8.33000000000000007e+00  
 959 +1.26000000000000014e+01  +1.07800000000000011e+01  +8.19000000000000128e+00  
 960 +1.08500000000000014e+01  +1.35099999999999998e+01  +8.19000000000000128e+00  
 961 +1.08500000000000014e+01  +1.36500000000000004e+01  +7.91000000000000014e+00  
 962 +1.07100000000000009e+01  +1.37199999999999989e+01  +8.40000000000000036e+00  
 963 +1.26700000000000017e+01  +1.09200000000000017e+01  +6.65000000000000036e+00  
 964 +1.27400000000000020e+01  +1.06400000000000006e+01  +8.05000000000000071e+00  
 965 +1.20400000000000009e+01  +1.11300000000000008e+01  +8.12000000000000099e+00  
 966 +2.05800000000000018e+01  +9.87000000000000099e+00  +8.05000000000000071e+00  
 967 +1.77100000000000009e+01  +8.89000000000000057e+00  +8.19000000000000128e+00  
 968 +1.76400000000000006e+01  +8.67999999999999972e+00  +7.77000000000000046e+00  
 969 +1.76400000000000006e+01  +8.75000000000000000e+00  +8.40000000000000036e+00  
 970 +1.67300000000000004e+01  +1.02900000000000009e+01  +8.12000000000000099e+00  
 971 +1.66600000000000001e+01  +1.01500000000000004e+01  +8.33000000000000007e+00  
 972 +1.60300000000000011e+01  +1.07100000000000009e+01  +8.40000000000000036e+00  
 973 +1.70100000000000016e+01  +1.00800000000000001e+01  +7.91000000000000014e+00  
 974 +2.09300000000000033e+01  +9.59000000000000163e+00  +7.91000000000000014e+00  
 975 +1.30199999999999996e+01  +1.02900000000000009e+01  +7.70000000000000018e+00  
 976 +1.18300000000000001e+01  +1.03599999999999994e+01  +7.91000000000000014e+00  
 977 +2.08599999999999994e+01  +1.01500000000000004e+01  +8.19000000000000128e+00  
 978 +2.09300000000000033e+01  +1.01500000000000004e+01  +7.62999999999999989e+00  
 979 +2.65300000000000011e+01  +1.19700000000000006e+01  +7.77000000000000046e+00  
 980 +2.81400000000000006e+01  +1.34400000000000013e+01  +6.72000000000000064e+00  
 981 +1.79900000000000020e+01  +9.66000000000000014e+00  +8.05000000000000071e+00  
 982 +1.68700000000000010e+01  +1.00099999999999998e+01  +7.77000000000000046e+00  
 983 +1.30199999999999996e+01  +9.80000000000000071e+00  +7.91000000000000014e+00  
 984 +1.33000000000000007e+01  +9.16999999999999993e+00  +7.84000000000000075e+00  
 985 +1.30900000000000016e+01  +9.73000000000000043e+00  +8.12000000000000099e+00  
 986 +2.33800000000000026e+01  +1.19700000000000006e+01  +7.84000000000000075e+00  
 987 +2.36600000000000001e+01  +1.20400000000000009e+01  +7.98000000000000043e+00  
 988 +2.26800000000000033e+01  +1.13400000000000016e+01  +8.75000000000000000e+00  
 989 +2.33100000000000023e+01  +1.19700000000000006e+01  +7.70000000000000018e+00  
 990 +1.22500000000000000e+01  +1.18300000000000001e+01  +7.07000000000000028e+00  
 991 +1.14800000000000004e+01  +1.26000000000000014e+01  +7.14000000000000057e+00  
 992 +1.81300000000000026e+01  +1.05700000000000003e+01  +7.77000000000000046e+00  
 993 +1.80599999999999987e+01  +1.05700000000000003e+01  +7.84000000000000075e+00  
 994 +1.81999999999999993e+01  +1.06400000000000006e+01  +7.84000000000000075e+00  
 995 +1.80599999999999987e+01  +1.05700000000000003e+01  +7.70000000000000018e+00  
 996 +1.66600000000000001e+01  +1.01500000000000004e+01  +7.49000000000000110e+00  
 997 +1.66600000000000001e+01  +9.94000000000000128e+00  +7.91000000000000014e+00  
 998 +2.16300000000000026e+01  +1.20400000000000009e+01  +7.70000000000000018e+00  
 999 +2.19100000000000001e+01  +1.26000000000000014e+01  +7.70000000000000018e+00  
1000 +2.14200000000000017e+01  +1.21099999999999994e+01  +7.55999999999999961e+00  
1001 +2.24699999999999989e+01  +1.26000000000000014e+01  +6.16000000000000014e+00  
1002 +1.75700000000000003e+01  +1.11300000000000008e+01  +7.77000000000000046e+00  
1003 +1.79900000000000020e+01  +1.03599999999999994e+01  +7.49000000000000110e+00  
1004 +1.30199999999999996e+01  +1.02900000000000009e+01  +7.70000000000000018e+00  
1005 +1.31600000000000001e+01  +1.02900000000000009e+01  +7.84000000000000075e+00  
1006 +1.33000000000000007e+01  +1.00099999999999998e+01  +7.28000000000000025e+00  
1007 +2.10000000000000000e+01  +1.25300000000000011e+01  +7.70000000000000018e+00  
1008 +2.12800000000000011e+01  +1.23200000000000003e+01  +7.35000000000000053e+00  
1009 +2.15600000000000023e+01  +1.30900000000000016e+01  +5.95000000000000018e+00  
1010 +2.08599999999999994e+01  +1.24600000000000009e+01  +7.00000000000000000e+00  
1011 +2.33800000000000026e+01  +1.22500000000000000e+01  +7.35000000000000053e+00  
1012 +2.36600000000000001e+01  +1.26000000000000014e+01  +6.85999999999999943e+00  
1013 +2.31700000000000017e+01  +1.20400000000000009e+01  +6.72000000000000064e+00  
1014 +1.14100000000000001e+01  +1.28100000000000005e+01  +7.28000000000000025e+00  
1015 +1.12700000000000014e+01  +1.33000000000000007e+01  +7.20999999999999996e+00  
1016 +1.10600000000000005e+01  +1.29500000000000011e+01  +7.28000000000000025e+00  
1017 +1.97400000000000020e+01  +9.87000000000000099e+00  +6.50999999999999979e+00  
1018 +1.94600000000000009e+01  +1.04299999999999997e+01  +6.92999999999999972e+00  
1019 +1.37199999999999989e+01  +1.00800000000000001e+01  +7.42000000000000082e+00  
1020 +1.34400000000000013e+01  +9.87000000000000099e+00  +7.07000000000000028e+00  
1021 +1.15500000000000007e+01  +1.31600000000000001e+01  +6.30000000000000071e+00  
1022 +1.79900000000000020e+01  +1.06400000000000006e+01  +7.14000000000000057e+00  
1023 +1.88300000000000018e+01  +1.13400000000000016e+01  +6.92999999999999972e+00  
1024 +1.78500000000000014e+01  +1.09200000000000017e+01  +6.79000000000000092e+00  
1025 +1.35800000000000018e+01  +9.80000000000000071e+00  +7.07000000000000028e+00  
1026 +1.40700000000000003e+01  +9.38000000000000078e+00  +6.92999999999999972e+00  
1027 +1.38599999999999994e+01  +9.80000000000000071e+00  +7.14000000000000057e+00  
1028 +2.05800000000000018e+01  +1.29500000000000011e+01  +6.23000000000000043e+00  
1029 +2.01600000000000001e+01  +1.24600000000000009e+01  +7.07000000000000028e+00  
1030 +1.77100000000000009e+01  +9.80000000000000071e+00  +7.00000000000000000e+00  
1031 +1.78500000000000014e+01  +9.73000000000000043e+00  +6.58000000000000007e+00  
1032 +1.79900000000000020e+01  +1.00099999999999998e+01  +7.55999999999999961e+00  
1033 +1.75700000000000003e+01  +1.00099999999999998e+01  +6.79000000000000092e+00  
1034 +1.95300000000000011e+01  +1.07800000000000011e+01  +6.65000000000000036e+00  
1035 +1.91800000000000033e+01  +1.02900000000000009e+01  +6.79000000000000092e+00  
1036 +1.77100000000000009e+01  +1.12000000000000011e+01  +6.79000000000000092e+00  
1037 +1.77100000000000009e+01  +1.16900000000000013e+01  +7.00000000000000000e+00  
1038 +1.78500000000000014e+01  +1.10600000000000005e+01  +6.72000000000000064e+00  
1039 +1.72199999999999989e+01  +1.16900000000000013e+01  +6.72000000000000064e+00  
1040 +1.88300000000000018e+01  +1.02900000000000009e+01  +6.72000000000000064e+00  
1041 +1.90400000000000027e+01  +1.02900000000000009e+01  +6.85999999999999943e+00  
1042 +1.74300000000000033e+01  +1.00800000000000001e+01  +6.58000000000000007e+00  
1043 +1.75000000000000000e+01  +1.01500000000000004e+01  +6.85999999999999943e+00  
1044 +2.84200000000000017e+01  +1.38599999999999994e+01  +6.72000000000000064e+00  
1045 +2.83500000000000014e+01  +1.33699999999999992e+01  +6.79000000000000092e+00  
1046 +2.32400000000000020e+01  +1.21099999999999994e+01  +6.30000000000000071e+00  
1047 +2.32400000000000020e+01  +1.20400000000000009e+01  +6.72000000000000064e+00  
1048 +1.70800000000000018e+01  +1.16200000000000010e+01  +6.72000000000000064e+00  
1049 +1.72900000000000027e+01  +1.17599999999999998e+01  +6.65000000000000036e+00  
1050 +2.39400000000000013e+01  +1.28100000000000005e+01  +6.65000000000000036e+00  
1051 +2.43599999999999994e+01  +1.24600000000000009e+01  +6.08999999999999986e+00  
1052 +2.45700000000000003e+01  +1.34400000000000013e+01  +6.02000000000000046e+00  
1053 +1.74300000000000033e+01  +1.19700000000000006e+01  +6.72000000000000064e+00  
1054 +1.70800000000000018e+01  +1.18300000000000001e+01  +6.44000000000000128e+00  
1055 +1.30199999999999996e+01  +1.05000000000000000e+01  +6.23000000000000043e+00  
1056 +1.26700000000000017e+01  +1.12000000000000011e+01  +6.30000000000000071e+00  
1057 +1.66600000000000001e+01  +1.18300000000000001e+01  +6.44000000000000128e+00  
1058 +1.70800000000000018e+01  +1.20400000000000009e+01  +6.23000000000000043e+00  
1059 +1.63099999999999987e+01  +1.15500000000000007e+01  +6.50999999999999979e+00  
1060 +1.70100000000000016e+01  +1.21799999999999997e+01  +6.37000000000000099e+00  
1061 +1.70800000000000018e+01  +1.22500000000000000e+01  +6.02000000000000046e+00  
1062 +1.97400000000000020e+01  +1.13400000000000016e+01  +6.23000000000000043e+00  
1063 +1.93200000000000003e+01  +1.29500000000000011e+01  +5.04000000000000004e+00  
1064 +1.98800000000000026e+01  +1.14800000000000004e+01  +6.08999999999999986e+00  
1065 +2.03000000000000007e+01  +1.19700000000000006e+01  +5.67000000000000082e+00  
1066 +1.99500000000000028e+01  +1.14800000000000004e+01  +6.16000000000000014e+00  
1067 +2.58300000000000018e+01  +1.32300000000000022e+01  +5.74000000000000021e+00  
1068 +2.46400000000000006e+01  +1.35800000000000018e+01  +5.87999999999999989e+00  
1069 +2.16300000000000026e+01  +1.30199999999999996e+01  +5.81000000000000050e+00  
1070 +2.13500000000000014e+01  +1.32300000000000022e+01  +5.87999999999999989e+00  
1071 +2.61800000000000033e+01  +1.44199999999999999e+01  +5.46000000000000085e+00  
1072 +2.45000000000000000e+01  +1.37900000000000009e+01  +5.46000000000000085e+00  
1073 +2.31700000000000017e+01  +1.33000000000000007e+01  +5.87999999999999989e+00  
1074 +2.35199999999999996e+01  +1.41400000000000006e+01  +4.90000000000000036e+00  
1075 +2.25400000000000027e+01  +1.40000000000000000e+01  +4.97000000000000064e+00  
1076 +2.33800000000000026e+01  +1.28100000000000005e+01  +6.37000000000000099e+00  
1077 +2.43599999999999994e+01  +1.38599999999999994e+01  +5.39000000000000057e+00  
1078 +2.48500000000000014e+01  +1.41400000000000006e+01  +5.39000000000000057e+00  
1079 +1.80599999999999987e+01  +1.26700000000000017e+01  +5.25000000000000000e+00  
1080 +1.81300000000000026e+01  +1.23200000000000003e+01  +5.11000000000000032e+00  
1081 +1.79900000000000020e+01  +1.30900000000000016e+01  +5.11000000000000032e+00  
1082 +1.79199999999999982e+01  +1.12700000000000014e+01  +6.37000000000000099e+00  
1083 +1.03599999999999994e+01  +1.57500000000000000e+01  +1.24600000000000009e+01  
1084 +9.87000000000000099e+00  +1.56800000000000015e+01  +1.07800000000000011e+01  
1085 +1.07100000000000009e+01  +1.62400000000000020e+01  +1.30199999999999996e+01  
1086 +2.14900000000000020e+01  +9.24000000000000021e+00  +2.32400000000000020e+01  
1087 +2.16300000000000026e+01  +9.02999999999999936e+00  +2.31000000000000014e+01  
1088 +2.12800000000000011e+01  +9.24000000000000021e+00  +2.31000000000000014e+01  
1089 +1.71500000000000021e+01  +1.17599999999999998e+01  +2.31700000000000017e+01  
1090 +1.66600000000000001e+01  +1.16200000000000010e+01  +2.30300000000000011e+01  
1091 +1.65899999999999999e+01  +1.14100000000000001e+01  +2.32400000000000020e+01  
1092 +1.00099999999999998e+01  +1.21799999999999997e+01  +2.12100000000000009e+01  
1093 +9.52000000000000135e+00  +1.16900000000000013e+01  +2.13500000000000014e+01  
1094 +1.00099999999999998e+01  +1.23200000000000003e+01  +2.14200000000000017e+01  
1095 +2.02300000000000040e+01  +9.24000000000000021e+00  +1.51199999999999992e+01  
1096 +1.28800000000000026e+01  +1.76400000000000006e+01  +1.43500000000000014e+01  
1097 +1.30900000000000016e+01  +1.76400000000000006e+01  +1.40000000000000000e+01  
1098 +1.34400000000000013e+01  +1.75700000000000003e+01  +1.44199999999999999e+01  
1099 +2.37300000000000040e+01  +1.00099999999999998e+01  +1.40000000000000000e+01  
1100 +1.06400000000000006e+01  +1.42100000000000009e+01  +8.19000000000000128e+00  
1101 +1.07100000000000009e+01  +1.37199999999999989e+01  +8.40000000000000036e+00  
1102 +1.08500000000000014e+01  +1.37199999999999989e+01  +8.54000000000000092e+00  
1103 +1.03599999999999994e+01  +1.41400000000000006e+01  +8.47000000000000064e+00  
1104 +2.12800000000000011e+01  +8.75000000000000000e+00  +2.31700000000000017e+01  
1105 +1.79199999999999982e+01  +1.21099999999999994e+01  +2.10000000000000000e+01  
1106 +1.75700000000000003e+01  +1.21799999999999997e+01  +2.14200000000000017e+01  
1107 +1.79900000000000020e+01  +1.22500000000000000e+01  +2.09300000000000033e+01  
1108 +1.98800000000000026e+01  +1.36500000000000004e+01  +2.10700000000000003e+01  
1109 +2.56899999999999977e+01  +9.31000000000000050e+00  +2.08599999999999994e+01  
1110 +2.67399999999999984e+01  +9.45000000000000107e+00  +2.07900000000000027e+01  
1111 +2.56899999999999977e+01  +9.31000000000000050e+00  +2.08599999999999994e+01  
1112 +2.68800000000000026e+01  +1.01500000000000004e+01  +2.07900000000000027e+01  
1113 +2.61100000000000030e+01  +9.80000000000000071e+00  +2.17000000000000028e+01  
1114 +9.09999999999999964e+00  +1.43500000000000014e+01  +2.00199999999999996e+01  
1115 +8.95999999999999908e+00  +1.44900000000000020e+01  +2.00199999999999996e+01  
1116 +9.02999999999999936e+00  +1.49800000000000022e+01  +2.02300000000000040e+01  
1117 +9.16999999999999993e+00  +1.42100000000000009e+01  +1.98800000000000026e+01  
1118 +9.09999999999999964e+00  +1.46300000000000026e+01  +1.98100000000000023e+01  
1119 +9.16999999999999993e+00  +1.41400000000000006e+01  +1.99500000000000028e+01  
1120 +1.45600000000000005e+01  +1.64499999999999993e+01  +2.07900000000000027e+01  
1121 +1.34400000000000013e+01  +1.49800000000000022e+01  +2.12100000000000009e+01  
1122 +1.46300000000000026e+01  +1.36500000000000004e+01  +1.90400000000000027e+01  
1123 +1.42100000000000009e+01  +1.39300000000000015e+01  +1.58200000000000003e+01  
1124 +1.38599999999999994e+01  +1.29500000000000011e+01  +2.03000000000000007e+01  
1125 +2.42900000000000027e+01  +9.02999999999999936e+00  +1.84100000000000001e+01  
1126 +2.05800000000000018e+01  +1.30900000000000016e+01  +1.79900000000000020e+01  
1127 +2.02300000000000040e+01  +1.29500000000000011e+01  +1.84800000000000004e+01  
1128 +2.03000000000000007e+01  +1.27400000000000020e+01  +1.83399999999999999e+01  
1129 +2.06500000000000021e+01  +1.30199999999999996e+01  +1.86200000000000010e+01  
1130 +1.54699999999999989e+01  +1.04299999999999997e+01  +1.58900000000000006e+01  
1131 +2.08599999999999994e+01  +6.58000000000000007e+00  +1.75000000000000000e+01  
1132 +1.00099999999999998e+01  +9.59000000000000163e+00  +1.66600000000000001e+01  
1133 +9.52000000000000135e+00  +9.94000000000000128e+00  +1.67300000000000004e+01  
1134 +1.00800000000000001e+01  +9.66000000000000014e+00  +1.68000000000000007e+01  
1135 +1.10600000000000005e+01  +9.02999999999999936e+00  +1.66600000000000001e+01  
1136 +1.39300000000000015e+01  +8.25999999999999979e+00  +1.67300000000000004e+01  
1137 +2.00900000000000034e+01  +7.98000000000000043e+00  +1.63800000000000026e+01  
1138 +2.49200000000000017e+01  +9.80000000000000071e+00  +1.63099999999999987e+01  
1139 +2.42199999999999989e+01  +9.31000000000000050e+00  +1.66600000000000001e+01  
1140 +1.19000000000000004e+01  +1.29500000000000011e+01  +1.69400000000000013e+01  
1141 +2.58300000000000018e+01  +8.75000000000000000e+00  +1.53300000000000018e+01  
1142 +2.48500000000000014e+01  +8.60999999999999943e+00  +1.55400000000000009e+01  
1143 +2.52000000000000028e+01  +9.73000000000000043e+00  +1.54699999999999989e+01  
1144 +9.52000000000000135e+00  +1.37199999999999989e+01  +1.53300000000000018e+01  
1145 +1.23900000000000006e+01  +1.65199999999999996e+01  +1.47699999999999996e+01  
1146 +1.19700000000000006e+01  +1.63099999999999987e+01  +1.45600000000000005e+01  
1147 +8.95999999999999908e+00  +1.65199999999999996e+01  +1.46300000000000026e+01  
1148 +8.82000000000000028e+00  +1.65899999999999999e+01  +1.63099999999999987e+01  
1149 +1.28800000000000026e+01  +1.40000000000000000e+01  +1.42800000000000011e+01  
1150 +1.25300000000000011e+01  +1.36500000000000004e+01  +1.42800000000000011e+01  
1151 +1.28100000000000005e+01  +1.40700000000000003e+01  +1.44199999999999999e+01  
1152 +1.30199999999999996e+01  +1.42100000000000009e+01  +1.42100000000000009e+01  
1153 +9.66000000000000014e+00  +1.09200000000000017e+01  +1.37199999999999989e+01  
1154 +1.09200000000000017e+01  +9.52000000000000135e+00  +1.42800000000000011e+01  
1155 +1.27400000000000020e+01  +1.96700000000000017e+01  +1.37900000000000009e+01  
1156 +1.23900000000000006e+01  +1.77800000000000011e+01  +1.41400000000000006e+01  
1157 +1.23200000000000003e+01  +1.79199999999999982e+01  +1.43500000000000014e+01  
1158 +1.22500000000000000e+01  +1.79199999999999982e+01  +1.40000000000000000e+01  
1159 +1.56099999999999994e+01  +7.28000000000000025e+00  +1.26000000000000014e+01  
1160 +9.02999999999999936e+00  +1.73599999999999994e+01  +1.36500000000000004e+01  
1161 +1.12700000000000014e+01  +1.63800000000000026e+01  +1.37199999999999989e+01  
1162 +1.10600000000000005e+01  +1.37900000000000009e+01  +1.23900000000000006e+01  
1163 +1.14800000000000004e+01  +1.65199999999999996e+01  +1.40000000000000000e+01  
1164 +1.01500000000000004e+01  +1.68000000000000007e+01  +1.25300000000000011e+01  
1165 +2.94000000000000021e+01  +1.08500000000000014e+01  +1.19000000000000004e+01  
1166 +3.04500000000000028e+01  +1.14100000000000001e+01  +1.23200000000000003e+01  
1167 +2.52000000000000028e+01  +1.00099999999999998e+01  +1.17599999999999998e+01  
1168 +2.54100000000000001e+01  +9.16999999999999993e+00  +1.11300000000000008e+01  
1169 +2.52000000000000028e+01  +1.00099999999999998e+01  +1.17599999999999998e+01  
1170 +2.52000000000000028e+01  +1.04299999999999997e+01  +1.19700000000000006e+01  
1171 +1.17599999999999998e+01  +9.52000000000000135e+00  +1.15500000000000007e+01  
1172 +1.05700000000000003e+01  +9.45000000000000107e+00  +1.21799999999999997e+01  
1173 +1.12000000000000011e+01  +9.73000000000000043e+00  +1.12700000000000014e+01  
1174 +1.22500000000000000e+01  +9.45000000000000107e+00  +1.14100000000000001e+01  
1175 +1.79199999999999982e+01  +8.89000000000000057e+00  +1.16200000000000010e+01  
1176 +1.22500000000000000e+01  +9.45000000000000107e+00  +1.14100000000000001e+01  
1177 +1.19700000000000006e+01  +9.59000000000000163e+00  +1.05700000000000003e+01  
1178 +1.21799999999999997e+01  +8.89000000000000057e+00  +1.09200000000000017e+01  
1179 +1.23900000000000006e+01  +9.52000000000000135e+00  +1.14800000000000004e+01  
1180 +1.12000000000000011e+01  +9.24000000000000021e+00  +1.06400000000000006e+01  
1181 +1.05000000000000000e+01  +1.00800000000000001e+01  +1.12000000000000011e+01  
1182 +8.60999999999999943e+00  +1.39300000000000015e+01  +1.11300000000000008e+01  
1183 +8.54000000000000092e+00  +1.49800000000000022e+01  +1.14100000000000001e+01  
1184 +2.31000000000000014e+01  +7.91000000000000014e+00  +1.02900000000000009e+01  
1185 +2.35199999999999996e+01  +8.05000000000000071e+00  +1.09900000000000020e+01  
1186 +1.33000000000000007e+01  +9.09999999999999964e+00  +1.00099999999999998e+01  
1187 +1.05700000000000003e+01  +1.02200000000000006e+01  +1.00800000000000001e+01  
1188 +2.12100000000000009e+01  +1.11300000000000008e+01  +9.45000000000000107e+00  
1189 +1.18300000000000001e+01  +1.00099999999999998e+01  +8.89000000000000057e+00  
1190 +1.03599999999999994e+01  +1.47699999999999996e+01  +8.40000000000000036e+00  
1191 +1.00800000000000001e+01  +1.42800000000000011e+01  +8.60999999999999943e+00  
1192 +2.27500000000000000e+01  +8.75000000000000000e+00  +8.40000000000000036e+00  
1193 +1.81999999999999993e+01  +7.77000000000000046e+00  +8.40000000000000036e+00  
1194 +1.87600000000000016e+01  +8.12000000000000099e+00  +8.47000000000000064e+00  
1195 +1.04299999999999997e+01  +1.22500000000000000e+01  +8.33000000000000007e+00  
1196 +1.02200000000000006e+01  +1.26700000000000017e+01  +8.40000000000000036e+00  
1197 +1.81300000000000026e+01  +9.52000000000000135e+00  +8.25999999999999979e+00  
1198 +1.77100000000000009e+01  +9.87000000000000099e+00  +8.67999999999999972e+00  
1199 +1.63099999999999987e+01  +1.30199999999999996e+01  +5.60000000000000053e+00  
1200 +1.69400000000000013e+01  +1.23900000000000006e+01  +6.16000000000000014e+00  
1201 +1.83399999999999999e+01  +1.26700000000000017e+01  +2.33800000000000026e+01  
1202 +1.89000000000000021e+01  +1.26000000000000014e+01  +2.40800000000000018e+01  
1203 +1.81999999999999993e+01  +1.19000000000000004e+01  +2.47100000000000009e+01  
1204 +2.54800000000000040e+01  +9.02999999999999936e+00  +2.20500000000000007e+01  
1205 +2.48500000000000014e+01  +9.45000000000000107e+00  +2.31700000000000017e+01  
1206 +2.05100000000000016e+01  +1.29500000000000011e+01  +2.14900000000000020e+01  
1207 +2.15600000000000023e+01  +1.37900000000000009e+01  +2.10700000000000003e+01  
1208 +2.21900000000000013e+01  +1.37900000000000009e+01  +2.14200000000000017e+01  
1209 +1.07100000000000009e+01  +1.16200000000000010e+01  +2.12800000000000011e+01  
1210 +1.95300000000000011e+01  +1.32300000000000022e+01  +2.12800000000000011e+01  
1211 +1.98100000000000023e+01  +1.26000000000000014e+01  +2.15600000000000023e+01  
1212 +1.91800000000000033e+01  +1.35800000000000018e+01  +2.21200000000000010e+01  
1213 +9.52000000000000135e+00  +1.47699999999999996e+01  +2.10000000000000000e+01  
1214 +9.38000000000000078e+00  +1.43500000000000014e+01  +2.12100000000000009e+01  
1215 +1.19000000000000004e+01  +1.21799999999999997e+01  +2.10700000000000003e+01  
1216 +1.23200000000000003e+01  +1.12700000000000014e+01  +2.10700000000000003e+01  
1217 +1.17599999999999998e+01  +1.18300000000000001e+01  +2.12800000000000011e+01  
1218 +2.07900000000000027e+01  +1.31600000000000001e+01  +2.07199999999999989e+01  
1219 +2.10000000000000000e+01  +1.33000000000000007e+01  +2.10000000000000000e+01  
1220 +1.78500000000000014e+01  +1.16900000000000013e+01  +1.99500000000000028e+01  
1221 +1.96700000000000017e+01  +1.24600000000000009e+01  +2.04400000000000013e+01  
1222 +2.61800000000000033e+01  +8.60999999999999943e+00  +2.00900000000000034e+01  
1223 +2.26800000000000033e+01  +9.66000000000000014e+00  +2.14200000000000017e+01  
1224 +2.33100000000000023e+01  +9.87000000000000099e+00  +1.91800000000000033e+01  
1225 +2.44300000000000033e+01  +9.73000000000000043e+00  +1.95300000000000011e+01  
1226 +2.65300000000000011e+01  +9.31000000000000050e+00  +1.96000000000000014e+01  
1227 +2.11400000000000006e+01  +1.35800000000000018e+01  +1.96000000000000014e+01  
1228 +2.19800000000000040e+01  +1.41400000000000006e+01  +2.00900000000000034e+01  
1229 +9.38000000000000078e+00  +1.31600000000000001e+01  +1.89000000000000021e+01  
1230 +2.53400000000000034e+01  +7.70000000000000018e+00  +1.84100000000000001e+01  
1231 +1.20400000000000009e+01  +1.16200000000000010e+01  +1.82699999999999996e+01  
1232 +1.28100000000000005e+01  +1.05000000000000000e+01  +1.99500000000000028e+01  
1233 +2.28900000000000006e+01  +1.04299999999999997e+01  +1.79199999999999982e+01  
1234 +1.69400000000000013e+01  +1.02900000000000009e+01  +1.77800000000000011e+01  
1235 +1.70100000000000016e+01  +1.01500000000000004e+01  +1.77100000000000009e+01  
1236 +1.72199999999999989e+01  +1.03599999999999994e+01  +1.81999999999999993e+01  
1237 +1.27400000000000020e+01  +1.42800000000000011e+01  +1.75000000000000000e+01  
1238 +2.20500000000000007e+01  +7.28000000000000025e+00  +1.65899999999999999e+01  
1239 +1.25300000000000011e+01  +8.33000000000000007e+00  +1.69400000000000013e+01  
1240 +1.33699999999999992e+01  +8.47000000000000064e+00  +1.70100000000000016e+01  
1241 +1.35099999999999998e+01  +8.54000000000000092e+00  +1.76400000000000006e+01  
1242 +1.25300000000000011e+01  +9.02999999999999936e+00  +1.87600000000000016e+01  
1243 +1.10600000000000005e+01  +9.02999999999999936e+00  +1.69400000000000013e+01  
1244 +2.31700000000000017e+01  +7.28000000000000025e+00  +1.66600000000000001e+01  
1245 +2.45000000000000000e+01  +7.28000000000000025e+00  +1.65199999999999996e+01  
1246 +2.40100000000000016e+01  +6.65000000000000036e+00  +1.67300000000000004e+01  
1247 +1.03599999999999994e+01  +8.95999999999999908e+00  +1.61699999999999982e+01  
1248 +1.43500000000000014e+01  +1.76400000000000006e+01  +1.53300000000000018e+01  
1249 +2.82100000000000044e+01  +1.04299999999999997e+01  +1.60300000000000011e+01  
1250 +1.36500000000000004e+01  +1.16200000000000010e+01  +1.54000000000000004e+01  
1251 +1.36500000000000004e+01  +1.17599999999999998e+01  +1.56099999999999994e+01  
1252 +9.02999999999999936e+00  +1.41400000000000006e+01  +1.52599999999999998e+01  
1253 +9.45000000000000107e+00  +1.39300000000000015e+01  +1.60300000000000011e+01  
1254 +9.16999999999999993e+00  +1.33000000000000007e+01  +1.53300000000000018e+01  
1255 +9.09999999999999964e+00  +1.35800000000000018e+01  +1.52599999999999998e+01  
1256 +8.95999999999999908e+00  +1.34400000000000013e+01  +1.54000000000000004e+01  
1257 +2.77899999999999991e+01  +8.60999999999999943e+00  +1.56099999999999994e+01  
1258 +1.28800000000000026e+01  +1.71500000000000021e+01  +1.49800000000000022e+01  
1259 +9.73000000000000043e+00  +1.58900000000000006e+01  +1.61000000000000014e+01  
1260 +9.31000000000000050e+00  +1.76400000000000006e+01  +1.46300000000000026e+01  
1261 +8.75000000000000000e+00  +1.84800000000000004e+01  +1.46300000000000026e+01  
1262 +1.28800000000000026e+01  +1.40700000000000003e+01  +1.45600000000000005e+01  
1263 +1.12000000000000011e+01  +9.38000000000000078e+00  +1.42800000000000011e+01  
1264 +1.13400000000000016e+01  +9.59000000000000163e+00  +1.37900000000000009e+01  
1265 +2.47800000000000011e+01  +7.42000000000000082e+00  +1.40700000000000003e+01  
1266 +2.43599999999999994e+01  +7.62999999999999989e+00  +1.49100000000000001e+01  
1267 +2.05800000000000018e+01  +1.00800000000000001e+01  +1.40700000000000003e+01  
1268 +2.20500000000000007e+01  +8.75000000000000000e+00  +1.28100000000000005e+01  
1269 +2.70899999999999999e+01  +9.16999999999999993e+00  +1.24600000000000009e+01  
1270 +2.14900000000000020e+01  +6.72000000000000064e+00  +1.31600000000000001e+01  
1271 +2.24000000000000021e+01  +6.65000000000000036e+00  +1.31600000000000001e+01  
1272 +2.15600000000000023e+01  +6.85999999999999943e+00  +1.34400000000000013e+01  
1273 +1.01500000000000004e+01  +1.70800000000000018e+01  +1.22500000000000000e+01  
1274 +9.87000000000000099e+00  +1.72199999999999989e+01  +1.13400000000000016e+01  
1275 +9.45000000000000107e+00  +1.83399999999999999e+01  +1.22500000000000000e+01  
1276 +2.52699999999999996e+01  +1.12700000000000014e+01  +1.17599999999999998e+01  
1277 +2.51300000000000026e+01  +1.07100000000000009e+01  +1.20400000000000009e+01  
1278 +1.98800000000000026e+01  +1.04299999999999997e+01  +1.17599999999999998e+01  
1279 +1.99500000000000028e+01  +1.06400000000000006e+01  +1.06400000000000006e+01  
1280 +1.91800000000000033e+01  +1.09900000000000020e+01  +1.07100000000000009e+01  
1281 +1.99500000000000028e+01  +1.04299999999999997e+01  +1.19700000000000006e+01  
1282 +2.55500000000000007e+01  +1.01500000000000004e+01  +1.14800000000000004e+01  
1283 +2.63900000000000006e+01  +1.06400000000000006e+01  +1.09900000000000020e+01  
1284 +2.66000000000000014e+01  +1.04299999999999997e+01  +1.08500000000000014e+01  
1285 +2.68100000000000023e+01  +1.01500000000000004e+01  +1.00800000000000001e+01  
1286 +2.75100000000000051e+01  +1.02900000000000009e+01  +1.08500000000000014e+01  
1287 +2.58300000000000018e+01  +1.19000000000000004e+01  +9.87000000000000099e+00  
1288 +1.37199999999999989e+01  +1.02900000000000009e+01  +8.82000000000000028e+00  
1289 +2.77199999999999989e+01  +1.09200000000000017e+01  +9.73000000000000043e+00  
1290 +1.23200000000000003e+01  +1.16900000000000013e+01  +1.04299999999999997e+01  
1291 +2.39400000000000013e+01  +9.31000000000000050e+00  +8.75000000000000000e+00  
1292 +2.33100000000000023e+01  +8.95999999999999908e+00  +8.89000000000000057e+00  
1293 +1.72900000000000027e+01  +1.02900000000000009e+01  +8.67999999999999972e+00  
1294 +1.74300000000000033e+01  +9.87000000000000099e+00  +9.38000000000000078e+00  
1295 +1.02900000000000009e+01  +1.36500000000000004e+01  +8.12000000000000099e+00  
1296 +1.84800000000000004e+01  +1.08500000000000014e+01  +7.84000000000000075e+00  
1297 +1.82699999999999996e+01  +1.05000000000000000e+01  +8.25999999999999979e+00  
1298 +2.35900000000000034e+01  +1.15500000000000007e+01  +7.14000000000000057e+00  
1299 +1.34400000000000013e+01  +9.87000000000000099e+00  +7.07000000000000028e+00  
1300 +1.35099999999999998e+01  +9.80000000000000071e+00  +6.65000000000000036e+00  
1301 +1.39300000000000015e+01  +9.09999999999999964e+00  +7.14000000000000057e+00  
1302 +1.95300000000000011e+01  +1.12700000000000014e+01  +6.79000000000000092e+00  
1303 +2.35199999999999996e+01  +1.24600000000000009e+01  +6.08999999999999986e+00  
1304 +1.75000000000000000e+01  +1.15500000000000007e+01  +5.87999999999999989e+00  
1305 +1.65899999999999999e+01  +1.20400000000000009e+01  +6.30000000000000071e+00  
1306 +1.63800000000000026e+01  +1.21099999999999994e+01  +6.16000000000000014e+00  
1307 +1.65199999999999996e+01  +1.21099999999999994e+01  +6.37000000000000099e+00  
1308 +1.66600000000000001e+01  +1.18300000000000001e+01  +6.44000000000000128e+00  
1309 +2.33800000000000026e+01  +8.89000000000000057e+00  +2.32400000000000020e+01  
1310 +2.38700000000000010e+01  +9.38000000000000078e+00  +2.33800000000000026e+01  
1311 +2.17699999999999996e+01  +8.12000000000000099e+00  +2.02300000000000040e+01  
1312 +1.22500000000000000e+01  +1.34400000000000013e+01  +2.01600000000000001e+01  
1313 +2.11400000000000006e+01  +9.66000000000000014e+00  +2.05100000000000016e+01  
1314 +2.04400000000000013e+01  +1.00099999999999998e+01  +2.11400000000000006e+01  
1315 +1.26000000000000014e+01  +1.32300000000000022e+01  +1.93200000000000003e+01  
1316 +1.07100000000000009e+01  +1.00800000000000001e+01  +1.96700000000000017e+01  
1317 +1.12700000000000014e+01  +1.06400000000000006e+01  +2.05800000000000018e+01  
1318 +2.59000000000000021e+01  +9.66000000000000014e+00  +1.93900000000000006e+01  
1319 +2.04400000000000013e+01  +1.03599999999999994e+01  +1.58200000000000003e+01  
1320 +2.23300000000000018e+01  +7.20999999999999996e+00  +1.58200000000000003e+01  
1321 +2.11400000000000006e+01  +8.75000000000000000e+00  +1.64499999999999993e+01  
1322 +2.64600000000000044e+01  +7.70000000000000018e+00  +1.58900000000000006e+01  
1323 +1.81999999999999993e+01  +7.98000000000000043e+00  +1.51900000000000013e+01  
1324 +1.27400000000000020e+01  +1.12700000000000014e+01  +1.36500000000000004e+01  
1325 +2.70899999999999999e+01  +1.02900000000000009e+01  +1.52599999999999998e+01  
1326 +2.37300000000000040e+01  +9.38000000000000078e+00  +1.51900000000000013e+01  
1327 +1.12000000000000011e+01  +8.89000000000000057e+00  +1.47699999999999996e+01  
1328 +1.08500000000000014e+01  +9.52000000000000135e+00  +1.44199999999999999e+01  
1329 +1.32300000000000022e+01  +1.31600000000000001e+01  +1.34400000000000013e+01  
1330 +2.54100000000000001e+01  +9.31000000000000050e+00  +1.41400000000000006e+01  
1331 +2.35199999999999996e+01  +8.82000000000000028e+00  +1.36500000000000004e+01  
1332 +2.41500000000000021e+01  +9.38000000000000078e+00  +1.27400000000000020e+01  
1333 +1.02900000000000009e+01  +2.19100000000000001e+01  +1.26000000000000014e+01  
1334 +9.45000000000000107e+00  +1.68000000000000007e+01  +1.26700000000000017e+01  
1335 +2.02300000000000040e+01  +1.09200000000000017e+01  +1.14100000000000001e+01  
1336 +2.00199999999999996e+01  +1.02900000000000009e+01  +1.21099999999999994e+01  
1337 +2.17699999999999996e+01  +7.55999999999999961e+00  +1.20400000000000009e+01  
1338 +2.31000000000000014e+01  +7.42000000000000082e+00  +1.22500000000000000e+01  
1339 +1.43500000000000014e+01  +7.42000000000000082e+00  +1.08500000000000014e+01  
1340 +1.39300000000000015e+01  +7.55999999999999961e+00  +1.14800000000000004e+01  
1341 +1.18300000000000001e+01  +9.80000000000000071e+00  +1.27400000000000020e+01  
1342 +9.80000000000000071e+00  +1.14800000000000004e+01  +1.17599999999999998e+01  
1343 +1.01500000000000004e+01  +1.19000000000000004e+01  +1.06400000000000006e+01  
1344 +8.82000000000000028e+00  +1.32300000000000022e+01  +1.09200000000000017e+01  
1345 +8.60999999999999943e+00  +1.35800000000000018e+01  +1.16900000000000013e+01  
1346 +9.16999999999999993e+00  +1.34400000000000013e+01  +1.03599999999999994e+01  
1347 +1.47000000000000011e+01  +9.52000000000000135e+00  +9.66000000000000014e+00  
1348 +1.51199999999999992e+01  +9.52000000000000135e+00  +1.05000000000000000e+01  
1349 +1.93900000000000006e+01  +7.62999999999999989e+00  +9.59000000000000163e+00  
1350 +2.01600000000000001e+01  +7.77000000000000046e+00  +9.66000000000000014e+00  
1351 +1.16200000000000010e+01  +9.94000000000000128e+00  +9.38000000000000078e+00  
1352 +1.15500000000000007e+01  +9.73000000000000043e+00  +9.38000000000000078e+00  
1353 +1.13400000000000016e+01  +1.00099999999999998e+01  +9.38000000000000078e+00  
1354 +1.19000000000000004e+01  +1.05700000000000003e+01  +9.31000000000000050e+00  
1355 +2.14900000000000020e+01  +1.20400000000000009e+01  +8.89000000000000057e+00  
1356 +2.30300000000000011e+01  +1.08500000000000014e+01  +8.47000000000000064e+00  
1357 +1.96000000000000014e+01  +1.21099999999999994e+01  +8.19000000000000128e+00  
1358 +2.00900000000000034e+01  +1.20400000000000009e+01  +8.40000000000000036e+00  
1359 +2.47800000000000011e+01  +1.23200000000000003e+01  +6.85999999999999943e+00  
1360 +2.38700000000000010e+01  +1.20400000000000009e+01  +8.19000000000000128e+00  
1361 +2.66000000000000014e+01  +1.39300000000000015e+01  +6.02000000000000046e+00  
1362 +2.66000000000000014e+01  +1.16900000000000013e+01  +7.42000000000000082e+00  
1363 +2.10700000000000003e+01  +1.07100000000000009e+01  +6.37000000000000099e+00  
1364 +2.16300000000000026e+01  +1.04299999999999997e+01  +7.14000000000000057e+00  
1365 +1.79900000000000020e+01  +9.66000000000000014e+00  +8.05000000000000071e+00  
1366 +2.67399999999999984e+01  +1.16200000000000010e+01  +7.07000000000000028e+00  
1367 +2.66000000000000014e+01  +1.15500000000000007e+01  +7.42000000000000082e+00  
1368 +1.95300000000000011e+01  +9.09999999999999964e+00  +7.20999999999999996e+00  
1369 +1.98800000000000026e+01  +9.09999999999999964e+00  +7.42000000000000082e+00  
1370 +2.17699999999999996e+01  +1.16900000000000013e+01  +5.60000000000000053e+00  
1371 +2.24000000000000021e+01  +1.05700000000000003e+01  +6.79000000000000092e+00  
1372 +1.21099999999999994e+01  +1.23200000000000003e+01  +6.30000000000000071e+00  
1373 +1.23200000000000003e+01  +1.17599999999999998e+01  +6.44000000000000128e+00  
1374 +1.66600000000000001e+01  +1.10600000000000005e+01  +6.37000000000000099e+00  
1375 +1.96000000000000014e+01  +1.35099999999999998e+01  +2.10000000000000000e+01  
1376 +1.95300000000000011e+01  +1.36500000000000004e+01  +2.09300000000000033e+01  
1377 +1.97400000000000020e+01  +1.38599999999999994e+01  +2.12100000000000009e+01  
1378 +2.41500000000000021e+01  +8.67999999999999972e+00  +1.23900000000000006e+01  
1379 +2.41500000000000021e+01  +9.38000000000000078e+00  +1.27400000000000020e+01  
1380 +2.47100000000000009e+01  +9.87000000000000099e+00  +1.30900000000000016e+01  
1381 +1.46300000000000026e+01  +1.28800000000000026e+01  +1.87600000000000016e+01  
1382 +1.50500000000000007e+01  +1.33000000000000007e+01  +1.71500000000000021e+01  
1383 +1.37900000000000009e+01  +1.20400000000000009e+01  +2.05100000000000016e+01  
1384 +2.08599999999999994e+01  +1.09900000000000020e+01  +1.21099999999999994e+01  
1385 +1.56800000000000015e+01  +1.24600000000000009e+01  +6.58000000000000007e+00  
1386 +1.13400000000000016e+01  +1.06400000000000006e+01  +1.81300000000000026e+01  
1387 +1.43500000000000014e+01  +1.91800000000000033e+01  +1.56800000000000015e+01  
1388 +1.43500000000000014e+01  +1.79900000000000020e+01  +1.59600000000000009e+01  
1389 +1.46300000000000026e+01  +1.83399999999999999e+01  +1.58900000000000006e+01  
1390 +1.47699999999999996e+01  +1.87600000000000016e+01  +1.65199999999999996e+01  
1391 +1.21799999999999997e+01  +1.81300000000000026e+01  +1.33699999999999992e+01  
1392 +1.22500000000000000e+01  +1.79199999999999982e+01  +1.40000000000000000e+01  
1393 +1.20400000000000009e+01  +1.88300000000000018e+01  +1.37900000000000009e+01  
1394 +1.21099999999999994e+01  +1.81999999999999993e+01  +1.42100000000000009e+01  
1395 +9.52000000000000135e+00  +1.54699999999999989e+01  +1.57500000000000000e+01  
1396 +2.61800000000000033e+01  +9.66000000000000014e+00  +1.12000000000000011e+01  
1397 +1.42800000000000011e+01  +1.02200000000000006e+01  +1.01500000000000004e+01  
1398 +1.40000000000000000e+01  +9.94000000000000128e+00  +1.13400000000000016e+01  
1399 +1.47699999999999996e+01  +9.94000000000000128e+00  +1.07100000000000009e+01  
1400 +1.38599999999999994e+01  +1.05700000000000003e+01  +1.14800000000000004e+01  
1401 +9.38000000000000078e+00  +1.17599999999999998e+01  +1.05000000000000000e+01  
1402 +1.77100000000000009e+01  +9.24000000000000021e+00  +7.62999999999999989e+00  
1403 +1.04299999999999997e+01  +1.22500000000000000e+01  +1.83399999999999999e+01  
1404 +9.59000000000000163e+00  +1.11300000000000008e+01  +1.77800000000000011e+01  
1405 +9.16999999999999993e+00  +1.17599999999999998e+01  +1.83399999999999999e+01  
1406 +1.42800000000000011e+01  +1.66600000000000001e+01  +1.60300000000000011e+01  
1407 +1.47000000000000011e+01  +1.68700000000000010e+01  +1.59600000000000009e+01  
1408 +2.87699999999999996e+01  +1.05000000000000000e+01  +1.59600000000000009e+01  
1409 +2.82100000000000044e+01  +1.04299999999999997e+01  +1.60300000000000011e+01  
1410 +2.82800000000000011e+01  +1.08500000000000014e+01  +1.59600000000000009e+01  
1411 +2.97500000000000000e+01  +1.11300000000000008e+01  +1.74300000000000033e+01  
1412 +1.00099999999999998e+01  +1.97400000000000020e+01  +1.28800000000000026e+01  
1413 +9.94000000000000128e+00  +2.00199999999999996e+01  +1.24600000000000009e+01  
1414 +9.66000000000000014e+00  +1.98800000000000026e+01  +1.28800000000000026e+01  
1415 +1.47000000000000011e+01  +1.72900000000000027e+01  +1.58900000000000006e+01  
1416 +1.48400000000000016e+01  +1.68700000000000010e+01  +1.60300000000000011e+01  
1417 +2.56200000000000010e+01  +8.47000000000000064e+00  +1.28800000000000026e+01  
1418 +1.03599999999999994e+01  +1.54699999999999989e+01  +1.23200000000000003e+01  
1419 +9.24000000000000021e+00  +1.51199999999999992e+01  +1.22500000000000000e+01  
1420 +1.11300000000000008e+01  +1.51900000000000013e+01  +1.23200000000000003e+01  
1421 +1.77100000000000009e+01  +1.16900000000000013e+01  +2.11400000000000006e+01  
1422 +1.81300000000000026e+01  +1.14100000000000001e+01  +2.10700000000000003e+01  
1423 +1.77100000000000009e+01  +1.16900000000000013e+01  +2.11400000000000006e+01  
1424 +1.79199999999999982e+01  +1.16200000000000010e+01  +2.14200000000000017e+01  
1425 +1.67300000000000004e+01  +1.10600000000000005e+01  +2.19100000000000001e+01  
1426 +1.68700000000000010e+01  +1.16200000000000010e+01  +2.42900000000000027e+01  
1427 +1.84100000000000001e+01  +7.42000000000000082e+00  +1.84100000000000001e+01  
# numEdges
1427
# id   initNode   termNode parentEdge nDau   dauEdges      ...   radiusRelativeToParent
   0          0          1 2147483646    2        187       1373 +4.39078250000000059e-01  # rad = +4.39078250000000059e-01 , len = +0                       
   1          2          3          2    2 2147483645 2147483645 +7.60499335119196762e-01  # rad = +7.89230999999999960e-02 , len = +7.85748051222524224e-01 
   2          4          2         29    2          1       1374 +7.07575664600762266e-01  # rad = +1.03778000000000037e-01 , len = +6.33876959669621098e-01 
   3          5          6          5    2 2147483645 2147483645 +8.48507779293947495e-01  # rad = +7.58000000000000618e-02 , len = +3.13049516849971843e-01 
   4          5          7          5    2 2147483645 2147483645 +8.29958145506770717e-01  # rad = +7.41429000000000532e-02 , len = +5.46717477313465317e-01 
   5          8          5         13    2          3          4 +1.20488003571481572e+00  # rad = +8.93333000000000321e-02 , len = +2.10000000000000853e-01 
   6          9         10          8    2 2147483645 2147483645 +8.28402366863905337e-01  # rad = +6.99999999999999928e-02 , len = +9.89949493661170521e-02 
   7          9         11          8    2 2147483645 2147483645 +9.75486390532544378e-01  # rad = +8.24286000000000185e-02 , len = +4.48218696620301227e-01 
   8         12          9         12    2          6          7 +6.41770527163222360e-01  # rad = +8.44999999999999640e-02 , len = +2.88617393793236532e-01 
   9         13         14         11    2 2147483645 2147483645 +6.39264494132834593e-01  # rad = +7.72500000000000270e-02 , len = +2.61916017074176999e-01 
  10         13         15         11    2       1261       1262 +6.99260190993197694e-01  # rad = +8.44999999999999640e-02 , len = +1.21243556529819857e-01 
  11         16         13        114    2          9         10 +5.00899481865284990e-01  # rad = +1.20841999999999991e-01 , len = +3.32039154317680030e+00 
  12         17         12       1041    2          8         13 +8.56833282357305048e-01  # rad = +1.31667000000000034e-01 , len = +2.09999999999999659e-01 
  13         12          8         12    2          5       1383 +5.63109207318462479e-01  # rad = +7.41429000000000393e-02 , len = +5.51180551180825096e-01 
  14         18         19         16    2 2147483645 2147483645 +6.78249481116257269e-01  # rad = +7.48333000000000054e-02 , len = +4.19999999999999318e-01 
  15         18         20         16    2 2147483645 2147483645 +6.82231970489336925e-01  # rad = +7.52727000000000257e-02 , len = +1.59009433682407986e+00 
  16         21         18         18    2         14         15 +7.92337522441651565e-01  # rad = +1.10333000000000042e-01 , len = +2.10000000000000853e-01 
  17         22         23         19    2 2147483645 2147483645 +4.50604383561643840e-01  # rad = +8.22353000000000389e-02 , len = +1.12871608476179786e+00 
  18         22         21         19    2         16       1142 +7.63013698630137016e-01  # rad = +1.39250000000000096e-01 , len = +2.32163735324878412e-01 
  19         24         22         37    2         17         18 +8.03034369871030496e-01  # rad = +1.82499999999999968e-01 , len = +6.96491205974633543e-01 
  20         25         26         22    2 2147483645 2147483645 +9.75872282462235008e-01  # rad = +7.96666999999999792e-02 , len = +1.71464281994823886e-01 
  21         25         27         22    2 2147483645 2147483645 +1.03507748994321158e+00  # rad = +8.45000000000000195e-02 , len = +6.67757440991861184e-01 
  22         28         25         36    2         20         21 +6.58889426957223523e-01  # rad = +8.16363999999999979e-02 , len = +8.16333265278342379e-01 
  23         29         30         25    2 2147483645 2147483645 +8.28402366863905337e-01  # rad = +7.00000000000000205e-02 , len = +2.61916017074172225e-01 
  24         29         31         25    2 2147483645 2147483645 +9.42801183431952738e-01  # rad = +7.96666999999999792e-02 , len = +8.01186619958171753e-01 
  25         32         29         27    2         23         24 +7.49997781071653602e-01  # rad = +8.45000000000000195e-02 , len = +9.89949493661183150e-02 
  26         32         33         27    2 2147483645 2147483645 +7.07098795565693550e-01  # rad = +7.96666999999999792e-02 , len = +1.71464281994821721e-01 
  27         28         32         36    2         25         26 +9.09338175948345429e-01  # rad = +1.12667000000000059e-01 , len = +2.10000000000000270e-01 
  28         34         35         30    2 2147483645 2147483645 +5.57951482479784322e-01  # rad = +1.03500000000000050e-01 , len = +4.14125584816974812e-01 
  29         34          4         30    2          2       1384 +7.90657681940700741e-01  # rad = +1.46667000000000047e-01 , len = +1.49969996999399702e+00 
  30         36         34         32    2         28         29 +8.79146919431279650e-01  # rad = +1.85500000000000054e-01 , len = +1.21243556529823951e-01 
  31         36         37         32    2 2147483645 2147483645 +4.56555924170616134e-01  # rad = +9.63333000000000106e-02 , len = +5.14392845984469549e-01 
  32         24         36         37    2         30         31 +9.28439737220753014e-01  # rad = +2.11000000000000132e-01 , len = +1.21243556529819857e-01 
  33         38         39         34    2 2147483645 2147483645 +8.28402366863905337e-01  # rad = +6.99999999999999928e-02 , len = +9.89949493661170521e-02 
  34         40         38         52    2         33         35 +5.93899353387686180e-01  # rad = +8.44999999999999502e-02 , len = +8.01186619958170754e-01 
  35         38         41         34    2         38         39 +1.00000000000000000e+00  # rad = +8.44999999999999502e-02 , len = +9.89949493661170521e-02 
  36         42         28         65    2         22         27 +7.80880712435478075e-01  # rad = +1.23900000000000010e-01 , len = +7.34166193719104410e-01 
  37         43         24       1162    2         19         32 +8.21036849710982675e-01  # rad = +2.27263000000000159e-01 , len = +1.30770791845886025e+00 
  38         41         44         35    2 2147483645 2147483645 +8.85601183431952710e-01  # rad = +7.48332999999999915e-02 , len = +3.63730669589465705e-01 
  39         41         45         35    2 2147483645 2147483645 +1.02451360946745562e+00  # rad = +8.65713999999999789e-02 , len = +5.51180551180825096e-01 
  40         46         47         41    2 2147483645 2147483645 +6.02268498738957270e-01  # rad = +8.74000000000000332e-02 , len = +1.73028899320315710e+00 
  41         48         46        115    2         40         42 +7.30572504480557439e-01  # rad = +1.45118000000000025e-01 , len = +1.32075735848792619e+00 
  42         46         49         41    2         46         47 +6.82203448228338338e-01  # rad = +9.90000000000000185e-02 , len = +1.21243556529821897e-01 
  43         50         51         45    2 2147483645 2147483645 +6.77698581560283730e-01  # rad = +7.64443999999999957e-02 , len = +5.98080262172226318e-01 
  44         50         52         45    2 2147483645 2147483645 +6.41992021276595826e-01  # rad = +7.24167000000000283e-02 , len = +8.88200427831468908e-01 
  45         53         50         58    2         43         44 +6.61308194241693958e-01  # rad = +1.12800000000000025e-01 , len = +3.76961536499414163e-01 
  46         49         54         42    2 2147483645 2147483645 +7.39618181818181841e-01  # rad = +7.32222000000000151e-02 , len = +5.98080262172228982e-01 
  47         49         55         42    2 2147483645 2147483645 +7.46128282828282807e-01  # rad = +7.38667000000000212e-02 , len = +1.06620823482095073e+00 
  48         56         57         50    2 2147483645 2147483645 +7.63870591839051594e-01  # rad = +3.56600000000000028e-01 , len = +6.64078308635361769e-01 
  49         56         58         50    2 2147483645 2147483645 +7.59492152439951718e-01  # rad = +3.54556000000000038e-01 , len = +6.75055553269505726e-01 
  50         59         56       1373    2         48         49 +1.62815873774302511e+00  # rad = +4.66833000000000053e-01 , len = +3.83405790253616874e-01 
  51         40         60         52    2       1143       1144 +6.11470340174304128e-01  # rad = +8.70000000000000218e-02 , len = +2.09999999999998493e-01 
  52         61         40        130    2         34         51 +6.91518833535844424e-01  # rad = +1.42280000000000073e-01 , len = +1.79424078651668428e+00 
  53         59         62       1373    2 2147483645 2147483645 +1.07071422218889545e+00  # rad = +3.06999999999999995e-01 , len = +7.17286553617169753e-01 
  54         63         64         56    2 2147483645 2147483645 +8.09248554913294726e-01  # rad = +6.99999999999999928e-02 , len = +2.88617393793234367e-01 
  55         63         65         56    2 2147483645 2147483645 +8.46499421965318022e-01  # rad = +7.32222000000000151e-02 , len = +6.29999999999999338e-01 
  56         66         63       1377    2         54         55 +5.07120202144561438e-01  # rad = +8.65000000000000213e-02 , len = +3.83405790253614931e-01 
  57         66         67       1377    2 2147483645 2147483645 +4.74875565013982481e-01  # rad = +8.10000000000000303e-02 , len = +5.77234787586471398e-01 
  58         68         53         87    2         45       1377 +8.36132352941176493e-01  # rad = +1.70571000000000084e-01 , len = +5.09607692249638422e-01 
  59         69         70         61    2 2147483645 2147483645 +1.00000000000000000e+00  # rad = +7.00000000000000205e-02 , len = +1.21243556529822938e-01 
  60         69         71         61    2       1146       1147 +1.00000000000000000e+00  # rad = +7.00000000000000205e-02 , len = +2.61916017074177443e-01 
  61         72         69         63    2         59         60 +8.59648821175852174e-01  # rad = +7.00000000000000205e-02 , len = +1.97989898732231578e-01 
  62         72         73         63    2 2147483645 2147483645 +8.59648821175852174e-01  # rad = +7.00000000000000205e-02 , len = +9.89949493661132912e-02 
  63         74         72         75    2         61         62 +8.46451143451143473e-01  # rad = +8.14285999999999899e-02 , len = +4.42718872423574938e-01 
  64         42         75         65    2         75       1145 +6.30250776784082367e-01  # rad = +1.00000000000000047e-01 , len = +2.88617393793237420e-01 
  65         76         42         84    2         36         64 +8.32897637795275592e-01  # rad = +1.58667000000000086e-01 , len = +4.48218696620301227e-01 
  66         77         78         88    2 2147483645 2147483645 +8.05721518984836793e-01  # rad = +7.81549873415291613e-02 , len = +1.33734812221799593e+00 
  67         79         80         68    2 2147483645 2147483645 +8.73415629139072780e-01  # rad = +8.24286000000000046e-02 , len = +4.74763098818769935e-01 
  68         81         79         71    2         67         69 +6.64612676056338003e-01  # rad = +9.43750000000000006e-02 , len = +4.94974746830581791e-01 
  69         79         82         68    2 2147483645 2147483645 +7.41721854304635775e-01  # rad = +6.99999999999999928e-02 , len = +3.20780298646910100e-01 
  70         83         84         72    2 2147483645 2147483645 +5.58537548585562593e-01  # rad = +8.06154000000000037e-02 , len = +1.12218536793169821e+00 
  71         83         81         72    2         68         83 +9.83835990383349568e-01  # rad = +1.42000000000000015e-01 , len = +3.20780298646910100e-01 
  72         85         83         86    2         70         71 +7.66505576208178385e-01  # rad = +1.44333000000000017e-01 , len = +2.42487113059642767e-01 
  73         86         87         83    2         80         81 +1.11810501354268110e+00  # rad = +1.06313114434182829e-01 , len = +4.08166632639171190e-01 
  74         74         88         75    2       1157       1158 +8.16008316008316026e-01  # rad = +7.85000000000000420e-02 , len = +4.53651848888551812e-01 
  75         75         74         64    2         63         74 +9.61999999999999966e-01  # rad = +9.62000000000000494e-02 , len = +2.96984848098347409e-01 
  76         89         90         78    2 2147483645 2147483645 +9.50764006791171457e-01  # rad = +7.00000000000000067e-02 , len = +1.39999999999997016e-01 
  77         89         91         78    2 2147483645 2147483645 +1.02954159592529715e+00  # rad = +7.57999999999999924e-02 , len = +6.33876959669618212e-01 
  78         92         89        113    2         76         77 +4.27059164733178565e-01  # rad = +7.36250000000000099e-02 , len = +5.51180551180828981e-01 
  79         85         93         86    2         90         91 +5.45671800318640488e-01  # rad = +1.02750000000000008e-01 , len = +2.88617393793236143e-01 
  80         87         94         73    2 2147483645 2147483645 +6.97401260367562559e-01  # rad = +7.41429000000000116e-02 , len = +4.74763098818769158e-01 
  81         87         95         73    2       1152       1153 +7.12988236713984036e-01  # rad = +7.57999999999999646e-02 , len = +2.61916017074176000e-01 
  82         86         96         83    2 2147483645 2147483645 +7.36196577106600136e-01  # rad = +6.99999999999999928e-02 , len = +2.10000000000000853e-01 
  83         81         86         71    2         73         82 +6.69600704225352228e-01  # rad = +9.50832999999999817e-02 , len = +8.31203946092652357e-01 
  84         97         76       1151    2         65         85 +9.55227173580572630e-01  # rad = +1.90500000000000086e-01 , len = +1.21243556529820870e-01 
  85         76         98         84    2        100        101 +7.19160104986876658e-01  # rad = +1.37000000000000038e-01 , len = +2.52388589282480258e-01 
  86         68         85         87    2         72         79 +9.23039215686274450e-01  # rad = +1.88300000000000023e-01 , len = +4.25793377120877115e-01 
  87         99         68         89    2         58         86 +9.47369887569485480e-01  # rad = +2.04000000000000042e-01 , len = +1.21243556529821897e-01 
  88         99         77         89    2         66       1148 +4.50465093599216104e-01  # rad = +9.70000000000000306e-02 , len = +6.14247507117449465e-01 
  89        100         99        117    2         87         88 +9.40318777292576402e-01  # rad = +2.15333000000000024e-01 , len = +6.49153294684700510e-01 
  90         93        101         79    2 2147483645 2147483645 +6.81265206812652013e-01  # rad = +6.99999999999999928e-02 , len = +1.56524758424985921e-01 
  91         93        102         79    2         93       1385 +6.81265206812652013e-01  # rad = +6.99999999999999928e-02 , len = +2.10000000000000853e-01 
  92        103        104         93    2 2147483645 2147483645 +9.30663627337394384e-01  # rad = +7.41429000000000116e-02 , len = +5.51180551180826539e-01 
  93        102        103         91    2         92         94 +1.13809571428571443e+00  # rad = +7.96666999999999931e-02 , len = +1.56524758424985116e-01 
  94        103        105         93    2         95         96 +1.24267730431911949e+00  # rad = +9.90000000000000185e-02 , len = +1.97989898732232855e-01 
  95        105        106         94    2 2147483645 2147483645 +8.04714141414141437e-01  # rad = +7.96666999999999931e-02 , len = +1.71464281994823164e-01 
  96        105        107         94    2 2147483645 2147483645 +7.65656565656565702e-01  # rad = +7.57999999999999924e-02 , len = +4.08166632639170579e-01 
  97        108        109         99    2 2147483645 2147483645 +6.74203920755108377e-01  # rad = +8.45000000000000195e-02 , len = +1.21041315260534077e+00 
  98        108        110         99    2 2147483645 2147483645 +6.04788842523517278e-01  # rad = +7.57999999999999924e-02 , len = +2.88617393793233978e-01 
  99        111        108       1043    2         97         98 +9.37321447268049779e-01  # rad = +1.25332999999999972e-01 , len = +2.10000000000000853e-01 
 100         98        112         85    2 2147483645 2147483645 +5.53284671532846661e-01  # rad = +7.57999999999999924e-02 , len = +3.20780298646910489e-01 
 101         98        113         85    2       1046       1405 +7.22627737226277267e-01  # rad = +9.90000000000000185e-02 , len = +6.99999999999985079e-02 
 102        114        115        104    2 2147483645 2147483645 +5.71077220077220060e-01  # rad = +7.39545000000000202e-02 , len = +1.69452058116742665e+00 
 103        114        116        104    2 2147483645 2147483645 +6.07142857142857206e-01  # rad = +7.86249999999999866e-02 , len = +8.22313808712951344e-01 
 104        117        114       1164    2        102        103 +9.12293060936949618e-01  # rad = +1.29500000000000032e-01 , len = +9.36536171218173674e-01 
 105        118        119        107    2 2147483645 2147483645 +1.00000000000000000e+00  # rad = +7.00000000000000205e-02 , len = +1.97989898732234104e-01 
 106        118        120        107    2 2147483645 2147483645 +1.08285714285714296e+00  # rad = +7.57999999999999924e-02 , len = +3.20780298646908546e-01 
 107        121        118       1046    2        105        106 +8.28402366863905337e-01  # rad = +7.00000000000000205e-02 , len = +5.09607692249638866e-01 
 108        122        123        110    2 2147483645 2147483645 +4.18402777777777790e-01  # rad = +9.03750000000000525e-02 , len = +1.05233074648610581e+00 
 109        122        124        110    2       1151       1161 +9.32097222222222133e-01  # rad = +2.01333000000000067e-01 , len = +1.56524758424985116e-01 
 110        125        122        112    2        108        109 +7.89473684210526327e-01  # rad = +2.15999999999999998e-01 , len = +1.21243556529816776e-01 
 111        125        126        112    2 2147483645 2147483645 +4.53826754385964870e-01  # rad = +1.24167000000000000e-01 , len = +4.99899989997999783e-01 
 112        127        125        125    2        110        111 +9.08970099667774201e-01  # rad = +2.73600000000000121e-01 , len = +4.08166632639171800e-01 
 113        128         92        116    2         78       1154 +6.29962691884662807e-01  # rad = +1.72400000000000081e-01 , len = +5.81463670404264166e-01 
 114        129         16        192    2         11        115 +9.16686931939082683e-01  # rad = +2.41250000000000131e-01 , len = +2.21359436211782973e-01 
 115         16         48        114    2         41       1041 +8.23361658031087962e-01  # rad = +1.98636000000000063e-01 , len = +8.31203946092655799e-01 
 116        130        128       1265    2        113        117 +1.01411858873403316e+00  # rad = +2.73667000000000049e-01 , len = +7.30821455623738125e-01 
 117        128        100        116    2         89        120 +8.36783390032411645e-01  # rad = +2.29000000000000009e-01 , len = +7.34166193719104632e-01 
 118        131        132        120    2 2147483645 2147483645 +5.32749438042972034e-01  # rad = +7.89231000000000099e-02 , len = +9.09999999999999365e-01 
 119        131        133        120    2 2147483645 2147483645 +4.87574843225802079e-01  # rad = +7.22308000000000117e-02 , len = +9.94886928248629898e-01 
 120        100        131        117    2        118        119 +6.46912663755458528e-01  # rad = +1.48143000000000025e-01 , len = +5.85662018573853138e-01 
 121        134        135        123    2 2147483645 2147483645 +9.37699974023176397e-01  # rad = +1.48000000000000020e-01 , len = +9.89949493661170521e-02 
 122        134        136        123    2       1050       1163 +9.47995666305525453e-01  # rad = +1.49625000000000008e-01 , len = +5.98080262172228316e-01 
 123         61        134        130    2        121        122 +7.67110571081409454e-01  # rad = +1.57832999999999973e-01 , len = +4.14125584816971815e-01 
 124        137        138        126    2 2147483645 2147483645 +3.50113620324629504e-01  # rad = +9.92222000000000104e-02 , len = +1.25805405289280103e+00 
 125        137        127        126    2        112       1162 +1.06210303458009880e+00  # rad = +3.01000000000000045e-01 , len = +3.13049516849971843e-01 
 126        139        137        138    2        124        125 +1.01033868092691614e+00  # rad = +2.83400000000000041e-01 , len = +3.56931365951495327e-01 
 127        140        141        129    2 2147483645 2147483645 +8.28402366863905337e-01  # rad = +6.99999999999999928e-02 , len = +1.71464281994823164e-01 
 128        140        142        129    2 2147483645 2147483645 +8.77430769230769236e-01  # rad = +7.41429000000000393e-02 , len = +5.23832034148352554e-01 
 129        143        140        141    2        127        128 +8.27757804923444751e-01  # rad = +8.44999999999999502e-02 , len = +2.61916017074176999e-01 
 130        144         61        170    2         52        123 +8.42250476900027079e-01  # rad = +2.05750000000000072e-01 , len = +6.96491205974633432e-01 
 131        145        146        132    2 2147483645 2147483645 +5.56071428571428550e-01  # rad = +7.78499999999999887e-02 , len = +1.53681488800701183e+00 
 132        117        145       1164    2        131        133 +9.86262768580486004e-01  # rad = +1.39999999999999986e-01 , len = +9.89949493661195640e-02 
 133        145        147        132    2        142        143 +5.53781428571428647e-01  # rad = +7.75294000000000538e-02 , len = +1.14808536267997185e+00 
 134        139        148        138    2 2147483645 2147483645 +5.19904991087344115e-01  # rad = +1.45833350000000084e-01 , len = +1.33917885287962957e+00 
 135        149        150        137    2 2147483645 2147483645 +6.68257756563245708e-01  # rad = +6.99999999999999928e-02 , len = +5.33104117410472145e-01 
 136        149        151        137    2 2147483645 2147483645 +6.68257756563245708e-01  # rad = +6.99999999999999928e-02 , len = +9.89949493661145541e-02 
 137        152        149        193    2        135        136 +5.59164696022590890e-01  # rad = +1.04750000000000010e-01 , len = +5.37680202350804715e-01 
 138        153        139        230    2        126        134 +8.60585197934595647e-01  # rad = +2.80500000000000138e-01 , len = +9.89949493661132912e-02 
 139        154        155        178    2 2147483645 2147483645 +6.76737259322062634e-01  # rad = +8.83142123415291552e-02 , len = +1.01439637223326096e+00 
 140        143        156        141    2 2147483645 2147483645 +8.75104571770030426e-01  # rad = +8.93333000000000182e-02 , len = +1.56524758424984339e-01 
 141        157        143        185    2        129        140 +8.50691666666666624e-01  # rad = +1.02082999999999993e-01 , len = +1.10458136866416345e+00 
 142        147        158        133    2 2147483645 2147483645 +9.89202805645342242e-01  # rad = +7.66923000000000188e-02 , len = +9.41753683295155408e-01 
 143        147        159        133    2 2147483645 2147483645 +9.02883293305507206e-01  # rad = +6.99999999999999928e-02 , len = +9.89949493661195640e-02 
 144        160        161        146    2 2147483645 2147483645 +8.28402366863905337e-01  # rad = +6.99999999999999928e-02 , len = +7.00000000000002842e-02 
 145        160        162        146    2 2147483645 2147483645 +9.14201183431952669e-01  # rad = +7.72499999999999715e-02 , len = +5.51180551180825873e-01 
 146        163        160        204    2        144        145 +7.43399579473373873e-01  # rad = +8.44999999999999918e-02 , len = +7.95047168412041594e-01 
 147        153        164        230    2        148        149 +4.36778435361000916e-01  # rad = +1.42364000000000018e-01 , len = +7.17286553617171307e-01 
 148        164        165        147    2        155        156 +7.37546008822455135e-01  # rad = +1.04999999999999996e-01 , len = +1.21243556529821897e-01 
 149        164        166        147    2        153        154 +5.61939816245680124e-01  # rad = +8.00000000000000294e-02 , len = +9.92421281513048315e-01 
 150        167        168        152    2 2147483645 2147483645 +7.08411214953270973e-01  # rad = +7.57999999999999924e-02 , len = +3.20780298646910100e-01 
 151        167        169        152    2       1053       1391 +7.89719626168224220e-01  # rad = +8.44999999999999640e-02 , len = +2.61916017074176999e-01 
 152        170        167        202    2        150        151 +1.01766166078578690e+00  # rad = +1.07000000000000040e-01 , len = +1.70461139266402872e+00 
 153        166        171        149    2 2147483645 2147483645 +8.74999999999999889e-01  # rad = +7.00000000000000067e-02 , len = +9.89949493661170521e-02 
 154        166        172        149    2 2147483645 2147483645 +8.74999999999999889e-01  # rad = +7.00000000000000067e-02 , len = +1.21243556529820870e-01 
 155        165        173        148    2 2147483645 2147483645 +6.66666666666666630e-01  # rad = +7.00000000000000067e-02 , len = +2.96984848098351184e-01 
 156        165        174        148    2        179        180 +6.66666666666666630e-01  # rad = +7.00000000000000067e-02 , len = +4.31508980207830128e-01 
 157        175        176        159    2       1056       1057 +1.06569655467579705e+00  # rad = +1.24499999999999988e+00 , len = +7.00000000000002842e-02 
 158        175        177        159    2        189        190 +1.09769313075112351e+00  # rad = +1.28238000000000030e+00 , len = +9.20706250657613912e-01 
 159        178        175        187    2        157        158 +1.97529048140783714e+00  # rad = +1.16825000000000023e+00 , len = +6.18223260642950412e-01 
 160        179        180        162    2 2147483645 2147483645 +7.93124302877220688e-01  # rad = +7.57999999999999924e-02 , len = +2.79999999999999361e-01 
 161        179        181        162    2 2147483645 2147483645 +8.44820730888110938e-01  # rad = +8.07406999999999986e-02 , len = +1.85334832128232185e+00 
 162        182        179        236    2        160        161 +6.61068955738011055e-01  # rad = +9.55714000000000424e-02 , len = +4.48218696620301227e-01 
 163        183        184        165    2 2147483645 2147483645 +1.58117733748157852e-01  # rad = +7.72500000000000131e-02 , len = +2.88617393793236143e-01 
 164        183        185        165    2 2147483645 2147483645 +1.76254912395611585e-01  # rad = +8.61111000000000237e-02 , len = +6.92964645562817894e-01 
 165        186        183        238    2        163        164 +4.00679061451780893e-01  # rad = +4.88560000000000105e-01 , len = +2.26933911084262885e+00 
 166        187        188        167    2 2147483645 2147483645 +8.28418230563002678e-01  # rad = +7.72499999999999992e-02 , len = +3.28329103187641413e-01 
 167        182        187        236    2        166        168 +6.45011793513221798e-01  # rad = +9.32499999999999718e-02 , len = +6.37730350540102964e-01 
 168        187        189        167    2        173       1165 +8.02501876675603243e-01  # rad = +7.48332999999999776e-02 , len = +3.56931365951492885e-01 
 169        144        190        170    2 2147483645 2147483645 +5.14560801683272784e-01  # rad = +1.25700000000000034e-01 , len = +6.89420046125726493e-01 
 170        191        144        276    2        130        169 +8.91229478292593913e-01  # rad = +2.44286000000000086e-01 , len = +1.02401171868294649e+00 
 171        192        193        173    2 2147483645 2147483645 +1.00000000000000000e+00  # rad = +6.99999999999999789e-02 , len = +3.76961536499415828e-01 
 172        192        194        173    2       1166       1167 +1.06904714285714286e+00  # rad = +7.48332999999999776e-02 , len = +3.76961536499416827e-01 
 173        189        192        168    2        171        172 +9.35412443390843285e-01  # rad = +6.99999999999999789e-02 , len = +9.89949493661170521e-02 
 174        195        196        175    2 2147483645 2147483645 +5.54455445544554504e-01  # rad = +8.39999999999999775e-02 , len = +3.13049516849971843e-01 
 175        197        195       1174    2        174        176 +6.45859888903572821e-01  # rad = +1.51500000000000024e-01 , len = +8.28251169633948070e-01 
 176        195        198        175    2        177        178 +9.24092409240924062e-01  # rad = +1.39999999999999986e-01 , len = +9.89949493661157892e-02 
 177        198        199        176    2 2147483645 2147483645 +6.10204285714285755e-01  # rad = +8.54286000000000073e-02 , len = +1.45155089473293986e+00 
 178        198        154        176    2        139       1269 +9.32142857142857162e-01  # rad = +1.30500000000000033e-01 , len = +1.21243556529821897e-01 
 179        174        200        156    2 2147483645 2147483645 +1.00000000000000000e+00  # rad = +7.00000000000000067e-02 , len = +3.05122926047848408e-01 
 180        174        201        156    2 2147483645 2147483645 +1.00000000000000000e+00  # rad = +7.00000000000000067e-02 , len = +1.56524758424985921e-01 
 181        202        203        183    2 2147483645 2147483645 +7.11864648089711172e-01  # rad = +6.99999999999999789e-02 , len = +4.31508980207828408e-01 
 182        202        204        183    2       1266       1267 +8.42938251843475150e-01  # rad = +8.28888999999999737e-02 , len = +6.33876959669616880e-01 
 183        205        202        237    2        181        182 +4.86557644730331529e-01  # rad = +9.83333000000000401e-02 , len = +6.60378679243961875e-01 
 184        206        207        186    2 2147483645 2147483645 +9.62510049194957973e-01  # rad = +1.30499999999999977e-01 , len = +1.21243556529823951e-01 
 185        206        157        186    2        141       1168 +8.85066711903409575e-01  # rad = +1.20000000000000051e-01 , len = +1.56524758424984339e-01 
 186        208        206        208    2        184        185 +7.98486454652532429e-01  # rad = +1.35583000000000037e-01 , len = +1.04062481231229986e+00 
 187          1        178          0    2        159        188 +1.34698541774729219e+00  # rad = +5.91432000000000069e-01 , len = +2.41068455008115645e+00 
 188        178        209        187    2        265        266 +9.09769846744849842e-01  # rad = +5.38067000000000073e-01 , len = +1.04062481231229520e+00 
 189        177        210        158    2 2147483645 2147483645 +4.24817916686161645e-01  # rad = +5.44778000000000096e-01 , len = +1.75559106855782421e+00 
 190        177        211        158    2        194        195 +9.65135139350270510e-01  # rad = +1.23766999999999983e+00 , len = +1.71464281994822443e-01 
 191        212        213        308    2        192        193 +9.83522194987359377e-01  # rad = +3.06555999999999995e-01 , len = +5.93969696196699037e-01 
 192        213        129        191    2        114       1263 +8.58492412479285982e-01  # rad = +2.63176000000000021e-01 , len = +1.18173601112939020e+00 
 193        213        152        191    2        137       1164 +6.11089001683216115e-01  # rad = +1.87333000000000000e-01 , len = +8.48704895708750073e-01 
 194        211        214        190    2 2147483645 2147483645 +3.47876251343249787e-01  # rad = +4.30555999999999994e-01 , len = +2.03482185952481043e+00 
 195        211        215        190    2        196        197 +9.88551067732109545e-01  # rad = +1.22349999999999981e+00 , len = +1.21243556529819843e-01 
 196        215        216        195    2        220       1392 +1.01163056804250107e+00  # rad = +1.23773000000000022e+00 , len = +7.34166193719106186e-01 
 197        215        217        195    2        342        343 +5.16889252145484313e-01  # rad = +6.32414000000000143e-01 , len = +2.48967869412902054e+00 
 198        218        219        200    2       1169       1170 +9.76481655691439299e-01  # rad = +1.29750000000000032e-01 , len = +3.05122926047843912e-01 
 199        218        220        200    2        209        210 +7.57960489181561559e-01  # rad = +1.00714000000000026e-01 , len = +4.90000000000003544e-01 
 200        221        218        206    2        198        199 +1.01819923371647514e+00  # rad = +1.32875000000000021e-01 , len = +5.28488410468953673e-01 
 201        170        222        202    2 2147483645 2147483645 +6.96405847274664036e-01  # rad = +7.32222000000000151e-02 , len = +5.64358042380897484e-01 
 202        223        170        232    2        152        201 +5.19042706014187671e-01  # rad = +1.05143000000000056e-01 , len = +4.74763098818769158e-01 
 203        163        224        204    2 2147483645 2147483645 +6.79616775317374411e-01  # rad = +7.72499999999999715e-02 , len = +9.64883412646313832e-01 
 204        225        163        240    2        146        203 +9.39396694214876149e-01  # rad = +1.13667000000000004e-01 , len = +1.56524758424985921e-01 
 205        221        226        206    2 2147483645 2147483645 +6.59003831417624530e-01  # rad = +8.59999999999999931e-02 , len = +3.56931365951490831e-01 
 206        227        221        212    2        200        205 +8.58552631578947345e-01  # rad = +1.30500000000000033e-01 , len = +1.21243556529822938e-01 
 207        208        228        208    2 2147483645 2147483645 +5.19496466431095483e-01  # rad = +8.82104999999999972e-02 , len = +1.46164291124748180e+00 
 208        229        208       1173    2        186        207 +8.62476190476190507e-01  # rad = +1.69800000000000034e-01 , len = +2.88617393793233534e-01 
 209        220        230        199    2 2147483645 2147483645 +7.52626248585102409e-01  # rad = +7.57999999999999924e-02 , len = +9.54672718789008945e-01 
 210        220        231        199    2 2147483645 2147483645 +6.95037432730305604e-01  # rad = +7.00000000000000067e-02 , len = +1.21243556529822938e-01 
 211        227        232        212    2 2147483645 2147483645 +5.91374342105263184e-01  # rad = +8.98889000000000077e-02 , len = +7.82623792124925388e-01 
 212        233        227        241    2        206        211 +9.26829268292682973e-01  # rad = +1.52000000000000024e-01 , len = +3.63730669589462652e-01 
 213        234        235        215    2 2147483645 2147483645 +7.57069408740359884e-01  # rad = +7.36249999999999821e-02 , len = +5.14392845984466773e-01 
 214        234        236        215    2 2147483645 2147483645 +7.94344473007712049e-01  # rad = +7.72499999999999715e-02 , len = +2.88617393793240029e-01 
 215        237        234        235    2        213        214 +8.03719008264462853e-01  # rad = +9.72500000000000309e-02 , len = +3.28329103187637583e-01 
 216        238        239        218    2 2147483645 2147483645 +4.15045395590142696e-01  # rad = +8.00000000000000711e-02 , len = +6.45368112010503370e-01 
 217        238        240        218    2 2147483645 2147483645 +4.38544228274967585e-01  # rad = +8.45294000000000600e-02 , len = +1.19616052434445197e+00 
 218        212        238        308    2        216        217 +6.18398932279301428e-01  # rad = +1.92750000000000060e-01 , len = +2.61916017074173391e-01 
 219        241        242        220    2       1265       1268 +4.55118045100342483e-01  # rad = +5.50173999999999941e-01 , len = +1.87307234243635268e+00 
 220        216        241        196    2        219        221 +9.76675042214376288e-01  # rad = +1.20885999999999982e+00 , len = +4.48218696620298174e-01 
 221        241        243        220    2        222        223 +1.00067005277699650e+00  # rad = +1.20967000000000002e+00 , len = +1.97989898732234104e-01 
 222        243        244        221    2 2147483645 2147483645 +4.50385642365273176e-01  # rad = +5.44818000000000024e-01 , len = +1.57927198417498604e+00 
 223        243        245        221    2        238        239 +1.00481949622624356e+00  # rad = +1.21550000000000002e+00 , len = +1.21243556529821897e-01 
 224        246        247        226    2 2147483645 2147483645 +2.26335456044809036e-01  # rad = +1.47250000000000020e-01 , len = +1.19205704561485004e+00 
 225        246        248        226    2        228        259 +6.46343356650880829e-01  # rad = +4.20500000000000096e-01 , len = +6.37730350540096413e-01 
 226        249        246        243    2        224        225 +5.33702214930270702e-01  # rad = +6.50582999999999911e-01 , len = +2.45399674001413581e+00 
 227        250        251        228    2 2147483645 2147483645 +4.06565947242206294e-01  # rad = +1.69538000000000105e-01 , len = +1.12871608476179897e+00 
 228        248        250        225    2        227        229 +9.91676575505350710e-01  # rad = +4.17000000000000037e-01 , len = +1.21243556529823951e-01 
 229        250        252        228    2        230        231 +1.02477937649880091e+00  # rad = +4.27332999999999907e-01 , len = +1.56524758424985921e-01 
 230        252        153        229    2        138        147 +7.62733044253544712e-01  # rad = +3.25940999999999925e-01 , len = +1.29263297188335757e+00 
 231        252        253        229    2        283        284 +7.16225987695778277e-01  # rad = +3.06066999999999922e-01 , len = +1.39649561402820144e+00 
 232        254        223        261    2        202        233 +7.87996312302826851e-01  # rad = +2.02571000000000001e-01 , len = +6.30000000000001337e-01 
 233        223        255        232    2        234        235 +6.33289069017776374e-01  # rad = +1.28286000000000011e-01 , len = +4.19999999999999929e-01 
 234        255        256        233    2 2147483645 2147483645 +7.44430413295293358e-01  # rad = +9.54999999999999877e-02 , len = +1.21243556529819857e-01 
 235        255        237        233    2        215        240 +9.43205026269429259e-01  # rad = +1.21000000000000010e-01 , len = +1.21243556529821897e-01 
 236        205        182        237    2        162        167 +7.15343889163780333e-01  # rad = +1.44570999999999977e-01 , len = +5.98080262172224653e-01 
 237        257        205        287    2        183        236 +8.16714150047483378e-01  # rad = +2.02100000000000002e-01 , len = +7.70000000000003126e-01 
 238        245        186        223    2        165       1407 +1.00315096668037862e+00  # rad = +1.21933000000000025e+00 , len = +1.56524758424982730e-01 
 239        245        258        223    2        293        294 +6.44369395310571802e-01  # rad = +7.83231000000000233e-01 , len = +1.19000000000000350e+00 
 240        237        225        235    2        204       1171 +1.00000000000000000e+00  # rad = +1.21000000000000010e-01 , len = +4.69574275274955377e-01 
 241        259        233        258    2        212        242 +8.10448860182746311e-01  # rad = +1.64000000000000035e-01 , len = +7.03491293478465174e-01 
 242        233        260        241    2       1062       1394 +6.50914634146341431e-01  # rad = +1.06750000000000012e-01 , len = +6.64078308635361436e-01 
 243        261        249       1407    2        226        244 +9.99729359566319142e-01  # rad = +1.21900000000000008e+00 , len = +2.96984848098349907e-01 
 244        249        262        243    2        262        263 +9.92206726825266672e-01  # rad = +1.20950000000000046e+00 , len = +7.03491293478463620e-01 
 245        263        264        246    2        250       1411 +8.08259509562899714e-01  # rad = +2.46250000000000080e-01 , len = +3.05122926047847187e-01 
 246        265        263       1176    2        245        247 +9.43916547128132000e-01  # rad = +3.04666999999999966e-01 , len = +3.56931365951494661e-01 
 247        263        266        246    2        261       1174 +1.00437526873602967e+00  # rad = +3.05999999999999994e-01 , len = +3.05122926047847187e-01 
 248        267        268        250    2 2147483645 2147483645 +9.85929790131134465e-01  # rad = +8.44999999999999918e-02 , len = +2.88617393793236532e-01 
 249        267        269        250    2 2147483645 2147483645 +9.29535772916450287e-01  # rad = +7.96666999999999792e-02 , len = +1.71464281994823164e-01 
 250        264        267        245    2        248        249 +3.48044263959390865e-01  # rad = +8.57059000000000293e-02 , len = +1.14166545012100751e+00 
 251        270        271       1061    2       1172       1173 +7.24659285291037625e-01  # rad = +1.94450000000000095e-01 , len = +1.15870617500728046e+00 
 252        272        273        253    2 2147483645 2147483645 +5.01192121259853685e-01  # rad = +7.00000000000000067e-02 , len = +1.18793939239340096e+00 
 253        274        272       1411    2        252        254 +5.67175634517766536e-01  # rad = +1.39667000000000069e-01 , len = +1.97989898732234104e-01 
 254        272        275        253    2        255        256 +5.01192121259853685e-01  # rad = +7.00000000000000067e-02 , len = +6.02162768692985240e-01 
 255        275        276        254    2 2147483645 2147483645 +1.00000000000000000e+00  # rad = +7.00000000000000067e-02 , len = +1.21243556529820870e-01 
 256        275        277        254    2 2147483645 2147483645 +1.00000000000000000e+00  # rad = +7.00000000000000067e-02 , len = +2.96984848098349907e-01 
 257        278        279        259    2 2147483645 2147483645 +3.09757355557514213e-01  # rad = +9.48889000000000121e-02 , len = +1.91191003972467266e+00 
 258        278        259        259    2        241        280 +6.60578520760087828e-01  # rad = +2.02357000000000065e-01 , len = +9.52102935611480516e-01 
 259        248        278        225    2        257        258 +7.28497027348394832e-01  # rad = +3.06333000000000022e-01 , len = +5.28488410468954672e-01 
 260        254        280        261    2        305       1419 +8.75244582236035962e-01  # rad = +2.25000000000000006e-01 , len = +2.42487113059643794e-01 
 261        266        254        247    2        232        260 +8.40101307189542457e-01  # rad = +2.57070999999999994e-01 , len = +1.16713324003731445e+00 
 262        262        281        244    2 2147483645 2147483645 +3.84653162463828024e-01  # rad = +4.65238000000000262e-01 , len = +1.83341211951923100e+00 
 263        262        282        244    2        285        286 +9.91484084332368787e-01  # rad = +1.19920000000000027e+00 , len = +6.78675180038287196e-01 
 264        283        284        274    2 2147483645 2147483645 +5.37869881591787391e-01  # rad = +6.99999999999999928e-02 , len = +2.96984848098351184e-01 
 265        209        285        188    2 2147483645 2147483645 +1.52459359150440371e-01  # rad = +8.20333500000000188e-02 , len = +1.15658981493008217e+00 
 266        209        286        188    2        300        301 +2.45554921598983011e-01  # rad = +1.32124999999999992e-01 , len = +6.60378679243960098e-01 
 267        287        288        269    2 2147483645 2147483645 +8.58985655414882587e-01  # rad = +7.90625000000000355e-02 , len = +1.08669222873820037e+00 
 268        287        289        269    2 2147483645 2147483645 +7.60524849062979014e-01  # rad = +6.99999999999999928e-02 , len = +2.21359436211787469e-01 
 269        290        287        303    2        267        268 +6.10894887400691644e-01  # rad = +9.20417000000000041e-02 , len = +1.66535281547184399e+00 
 270        291        292        272    2 2147483645 2147483645 +2.06109691078321250e-01  # rad = +1.27727000000000035e-01 , len = +7.30821455623739791e-01 
 271        291        293        272    2       1176       1177 +5.26594955010779242e-01  # rad = +3.26333000000000040e-01 , len = +1.71464281994820250e-01 
 272        294        291        286    2        270        271 +5.22661448801099882e-01  # rad = +6.19704000000000033e-01 , len = +1.89647040578017134e+00 
 273        283        295        274    2 2147483645 2147483645 +5.50249341109394940e-01  # rad = +7.16111000000000109e-02 , len = +9.89949493661168689e-01 
 274        296        283       1393    2        264        273 +4.85005571435492444e-01  # rad = +1.30143000000000036e-01 , len = +5.77234787586471843e-01 
 275        297        298        277    2 2147483645 2147483645 +3.09454536580944517e-01  # rad = +8.87691999999999926e-02 , len = +1.09343495462693263e+00 
 276        297        191        277    2        170       1061 +9.55528364306954314e-01  # rad = +2.74100000000000121e-01 , len = +7.73175271203108472e-01 
 277        299        297        292    2        275        276 +8.46413048930538925e-01  # rad = +2.86857000000000029e-01 , len = +4.64327470649757934e-01 
 278        300        301        280    2 2147483645 2147483645 +4.70261170212765978e-01  # rad = +8.84091000000000321e-02 , len = +1.73876392877239039e+00 
 279        300        302        280    2 2147483645 2147483645 +4.42553191489361730e-01  # rad = +8.32000000000000517e-02 , len = +1.68872733145407561e+00 
 280        259        300        258    2        278        279 +9.29051132404611679e-01  # rad = +1.88000000000000028e-01 , len = +1.40000000000000568e-01 
 281        303        304       1376    2 2147483645 2147483645 +1.00000000000000000e+00  # rad = +6.99999999999999928e-02 , len = +9.89949493661170521e-02 
 282        303        305       1376    2 2147483645 2147483645 +1.00000000000000000e+00  # rad = +6.99999999999999928e-02 , len = +5.68682688324518626e-01 
 283        253        306        231    2 2147483645 2147483645 +3.55641085121885081e-01  # rad = +1.08849999999999975e-01 , len = +1.52239942196520683e+00 
 284        253        307        231    2        316        317 +9.71682670787768710e-01  # rad = +2.97400000000000053e-01 , len = +9.41753683295157407e-01 
 285        282        308        263    2 2147483645 2147483645 +9.98999332888592328e-01  # rad = +1.19800000000000040e+00 , len = +6.99999999999985079e-02 
 286        282        294        263    2        272        295 +9.88717478318879128e-01  # rad = +1.18567000000000045e+00 , len = +1.56524758424984339e-01 
 287        309        257        319    2        237        288 +9.60143873168119666e-01  # rad = +2.47455000000000008e-01 , len = +8.63017960415655039e-01 
 288        257        310        287    2        298        299 +7.21343274534763879e-01  # rad = +1.78499999999999909e-01 , len = +3.28329103187640636e-01 
 289        311        312        291    2 2147483645 2147483645 +3.39783950993167772e-01  # rad = +8.37000000000000244e-02 , len = +7.34166193719108184e-01 
 290        311        313        291    2        306        307 +5.72903346283283099e-01  # rad = +1.41125000000000056e-01 , len = +5.77234787586470066e-01 
 291        299        311        292    2        289        290 +7.26841128444508766e-01  # rad = +2.46332999999999996e-01 , len = +3.56931365951494828e-01 
 292        314        299        309    2        277        291 +8.17860202468718822e-01  # rad = +3.38909000000000127e-01 , len = +8.31203946092652690e-01 
 293        258        315        239    2 2147483645 2147483645 +1.30345964345129350e-01  # rad = +1.02091000000000015e-01 , len = +8.88200427831466466e-01 
 294        258        316        239    2 2147483645 2147483645 +1.31889570254497074e-01  # rad = +1.03300000000000017e-01 , len = +1.41046091757269210e+00 
 295        294        317        286    2        312        313 +1.02473706849291957e+00  # rad = +1.21500000000000008e+00 , len = +9.28654941299513093e-01 
 296        318        319        298    2 2147483645 2147483645 +6.76339062499999977e-01  # rad = +8.65713999999999928e-02 , len = +5.64358042380899927e-01 
 297        318        320        298    2        328        329 +7.86460937499999901e-01  # rad = +1.00666999999999979e-01 , len = +7.13862731902989656e-01 
 298        310        318        288    2        296        297 +7.17086834733893563e-01  # rad = +1.27999999999999975e-01 , len = +2.88617393793238253e-01 
 299        310        321        288    2        323        324 +5.35940545330695572e-01  # rad = +9.56653873415291567e-02 , len = +4.19999999999999318e-01 
 300        286        322        266    2        314        315 +5.84756102175969739e-01  # rad = +7.72609000000000073e-02 , len = +1.54793410712472146e+00 
 301        286        323        266    2        310        311 +7.22800378429517498e-01  # rad = +9.55000000000000154e-02 , len = +9.89949493661195640e-02 
 302        290        324        303    2        320        321 +9.19245753881075545e-01  # rad = +1.38500000000000068e-01 , len = +3.28329103187640248e-01 
 303        325        290        305    2        269        302 +8.49627536893866275e-01  # rad = +1.50666999999999968e-01 , len = +1.56524758424985116e-01 
 304        325        326        305    2 2147483645 2147483645 +5.39944623956060021e-01  # rad = +9.57500000000000018e-02 , len = +1.39474011916199014e+00 
 305        280        325        260    2        303        304 +7.88146666666666662e-01  # rad = +1.77333000000000046e-01 , len = +7.34166193719106297e-01 
 306        313        327        290    2        335        336 +5.16563330380868102e-01  # rad = +7.29000000000000065e-02 , len = +6.96491205974636873e-01 
 307        313        328        290    2 2147483645 2147483645 +6.15884145261293203e-01  # rad = +8.69166500000000258e-02 , len = +2.52388589282479314e-01 
 308        314        212        309    2        191        218 +7.52179736235626395e-01  # rad = +3.11692000000000080e-01 , len = +8.77097486029915996e-01 
 309        329        314       1068    2        292        308 +9.59595491775755871e-01  # rad = +4.14385000000000170e-01 , len = +1.00955435712991615e+00 
 310        323        330        301    2 2147483645 2147483645 +8.54450261780104747e-01  # rad = +8.16000000000000197e-02 , len = +1.29263297188335380e+00 
 311        323        331        301    2 2147483645 2147483645 +8.54450261780104747e-01  # rad = +8.16000000000000197e-02 , len = +8.54458893101357253e-01 
 312        317        332        295    2       1065       1066 +9.98765432098765338e-01  # rad = +1.21350000000000025e+00 , len = +7.03491293478460622e-01 
 313        317        333        295    2        363        364 +5.49341563786008180e-01  # rad = +6.67450000000000099e-01 , len = +1.89647040578016735e+00 
 314        322        334        300    2 2147483645 2147483645 +9.06021027453731365e-01  # rad = +6.99999999999999928e-02 , len = +3.63730669589461264e-01 
 315        322        335        300    2 2147483645 2147483645 +9.74537573339166352e-01  # rad = +7.52936500000000175e-02 , len = +9.44351629426241623e-01 
 316        307        336        284    2 2147483645 2147483645 +3.51882985877605914e-01  # rad = +1.04650000000000007e-01 , len = +1.24827881500889215e+00 
 317        307        337        284    2        319        322 +9.95292535305985160e-01  # rad = +2.95999999999999985e-01 , len = +1.71464281994823164e-01 
 318        309        338        319    2 2147483645 2147483645 +4.13972924839073941e-01  # rad = +1.06692000000000078e-01 , len = +1.03353761421633705e+00 
 319        337        309        317    2        287        318 +8.70699324324324286e-01  # rad = +2.57727000000000095e-01 , len = +7.57165767847437499e-01 
 320        324        339        302    2 2147483645 2147483645 +6.02888086642599297e-01  # rad = +8.35000000000000187e-02 , len = +9.20706250657611913e-01 
 321        324        340        302    2        330        331 +6.71480144404332124e-01  # rad = +9.30000000000000965e-02 , len = +4.59020696701139763e-01 
 322        337        341        317    2        347        348 +6.60013513513513561e-01  # rad = +1.95364000000000121e-01 , len = +7.03491293478461621e-01 
 323        321        342        299    2 2147483645 2147483645 +7.69609594922308515e-01  # rad = +7.36249999999999821e-02 , len = +5.51180551180825873e-01 
 324        321        343        299    2 2147483645 2147483645 +9.59072058867528776e-01  # rad = +9.17499999999999843e-02 , len = +2.52388589282478315e-01 
 325        344        345        327    2 2147483645 2147483645 +1.04603142857142872e+00  # rad = +7.32222000000000012e-02 , len = +6.06217782649104642e-01 
 326        344        346        327    2 2147483645 2147483645 +1.09415571428571434e+00  # rad = +7.65908999999999618e-02 , len = +1.47830984573599999e+00 
 327        347        344        329    2        325        326 +8.02292263610315137e-01  # rad = +6.99999999999999789e-02 , len = +1.21243556529823951e-01 
 328        320        348        297    2 2147483645 2147483645 +8.79136161800788796e-01  # rad = +8.84999999999999398e-02 , len = +1.39474011916198815e+00 
 329        320        347        297    2        327       1178 +8.66718984374224011e-01  # rad = +8.72499999999999942e-02 , len = +5.28488410468951342e-01 
 330        340        349        321    2 2147483645 2147483645 +8.61150537634408519e-01  # rad = +8.00870000000000054e-02 , len = +1.75139944044755458e+00 
 331        340        350        321    2 2147483645 2147483645 +7.74961290322580543e-01  # rad = +7.20714000000000077e-02 , len = +1.05465634213235582e+00 
 332        351        352        334    2 2147483645 2147483645 +6.52752082064360417e-01  # rad = +1.14667000000000019e-01 , len = +3.83405790253617151e-01 
 333        351        353        334    2 2147483645 2147483645 +7.39495750482446979e-01  # rad = +1.29905000000000048e-01 , len = +1.90034207446975034e+00 
 334        354        351        341    2        332        333 +8.96260204081632650e-01  # rad = +1.75667000000000045e-01 , len = +2.10000000000000853e-01 
 335        327        355        306    2 2147483645 2147483645 +1.15912208504801106e+00  # rad = +8.44999999999999640e-02 , len = +1.21243556529819857e-01 
 336        327        356        306    2 2147483645 2147483645 +9.60219478737997179e-01  # rad = +6.99999999999999928e-02 , len = +1.56524758424985921e-01 
 337        357        358        338    2 2147483645 2147483645 +5.69164060950149708e-01  # rad = +1.20500000000000010e-01 , len = +8.19328993750373935e-01 
 338        359        357       1195    2        337        339 +5.86761192623427852e-01  # rad = +2.11714000000000013e-01 , len = +9.23363417079104631e-01 
 339        357        360        338    2       1375       1376 +4.68624181679057616e-01  # rad = +9.92143000000000053e-02 , len = +9.72471079261487015e-01 
 340        354        361        341    2 2147483645 2147483645 +4.37384183673469373e-01  # rad = +8.57273000000000202e-02 , len = +9.01886910870761671e-01 
 341        362        354        372    2        334        340 +8.99908172635445425e-01  # rad = +1.96000000000000008e-01 , len = +1.04062481231229609e+00 
 342        217        363        197    2        345       1182 +3.68605059344037256e-01  # rad = +2.33110999999999957e-01 , len = +7.03491293478459845e-01 
 343        217        364        197    2        349        350 +6.68865648135556823e-01  # rad = +4.23000000000000043e-01 , len = +3.20780298646910489e-01 
 344        365        366        345    2 2147483645 2147483645 +5.50730288909599186e-01  # rad = +7.38666999999999935e-02 , len = +9.80000000000002425e-01 
 345        363        365        342    2        344        346 +5.75369673674772986e-01  # rad = +1.34125000000000022e-01 , len = +5.14392845984467550e-01 
 346        365        367        345    2        375        376 +8.24141658900279572e-01  # rad = +1.10538000000000011e-01 , len = +1.11341816044108199e+00 
 347        341        368        322    2 2147483645 2147483645 +3.82037632317110631e-01  # rad = +7.46363999999999916e-02 , len = +7.95047168412040706e-01 
 348        341        369        322    2        385       1272 +6.65424540857066815e-01  # rad = +1.30000000000000004e-01 , len = +4.31508980207830128e-01 
 349        364        370        343    2 2147483645 2147483645 +3.18408983451536620e-01  # rad = +1.34687000000000029e-01 , len = +1.31890105769917287e+00 
 350        364        371        343    2        381        382 +9.89089834515366251e-01  # rad = +4.18385000000000007e-01 , len = +9.62340895940729135e-01 
 351        372        373        353    2 2147483645 2147483645 +8.16045080613835960e-01  # rad = +7.28999999999999787e-02 , len = +7.91959594928931421e-01 
 352        372        374        353    2       1184       1401 +9.45895875334281766e-01  # rad = +8.44999999999999224e-02 , len = +1.21243556529822938e-01 
 353        375        372        392    2        351        352 +5.50308932872552115e-01  # rad = +8.93332999999999905e-02 , len = +5.37680202350803604e-01 
 354        376        377       1066    2        355        356 +7.95882799325463797e-01  # rad = +9.43917000000000006e-01 , len = +1.94368207276807325e+00 
 355        377        378        354    2        432        433 +5.34701673981928471e-01  # rad = +5.04713999999999885e-01 , len = +1.64760432143157765e+00 
 356        377        379        354    2        392        393 +3.74397325188549346e-01  # rad = +3.53399999999999825e-01 , len = +2.09883300907909032e+00 
 357        380        381        359    2        370       1274 +5.65891077636152873e-01  # rad = +2.44182000000000010e-01 , len = +8.79886356298356875e-01 
 358        380        382        359    2       1067       1068 +1.00695249130938569e+00  # rad = +4.34500000000000108e-01 , len = +1.21243556529819857e-01 
 359        383        380        374    2        357        358 +9.91669060614765896e-01  # rad = +4.31500000000000050e-01 , len = +3.76961536499416827e-01 
 360        384        385        362    2 2147483645 2147483645 +5.57174013404014845e-01  # rad = +7.00000000000000205e-02 , len = +4.25793377120877115e-01 
 361        384        386        362    2 2147483645 2147483645 +5.57174013404014845e-01  # rad = +7.00000000000000205e-02 , len = +9.92421281513048315e-01 
 362        387        384        364    2        360        361 +3.67082542001460954e-01  # rad = +1.25634000000000051e-01 , len = +2.80437158736141878e+00 
 363        333        388        313    2 2147483645 2147483645 +1.78410367817814081e-01  # rad = +1.19080000000000047e-01 , len = +1.94620142842409560e+00 
 364        333        387        313    2        362        377 +5.12772492321522222e-01  # rad = +3.42250000000000054e-01 , len = +2.88617393793235255e-01 
 365        389        390        367    2 2147483645 2147483645 +4.66281503164760136e-01  # rad = +7.26364000000000176e-02 , len = +8.19328993750373713e-01 
 366        389        391        367    2 2147483645 2147483645 +5.11411752622321525e-01  # rad = +7.96666999999999792e-02 , len = +1.71464281994824608e-01 
 367        392        389       1420    2        365        366 +4.31735667289325886e-01  # rad = +1.55777999999999944e-01 , len = +6.29999999999999338e-01 
 368        393        394        370    2 2147483645 2147483645 +5.86169014084507167e-01  # rad = +1.04044999999999999e-01 , len = +1.73028899320315777e+00 
 369        393        395        370    2 2147483645 2147483645 +5.25821408450704242e-01  # rad = +9.33333000000000079e-02 , len = +2.42487113059643794e-01 
 370        381        393        357    2        368        369 +7.26916807954722244e-01  # rad = +1.77500000000000019e-01 , len = +2.88617393793236532e-01 
 371        362        396        372    2 2147483645 2147483645 +4.89747474747474765e-01  # rad = +1.06667000000000040e-01 , len = +1.04062481231229431e+00 
 372        397        362        407    2        341        371 +1.03222748815165888e+00  # rad = +2.17799999999999994e-01 , len = +7.20694109869088440e-01 
 373        383        398        374    2 2147483645 2147483645 +3.67997701809824773e-01  # rad = +1.60125000000000017e-01 , len = +2.33216637485407707e+00 
 374        399        383       1073    2        359        373 +9.80921485702949680e-01  # rad = +4.35125000000000373e-01 , len = +4.64327470649757379e-01 
 375        367        400        346    2 2147483645 2147483645 +7.90678318768206378e-01  # rad = +8.74000000000000055e-02 , len = +2.96984848098347021e-01 
 376        367        401        346    2 2147483645 2147483645 +7.08224321047965399e-01  # rad = +7.82856999999999997e-02 , len = +1.00224747442934392e+00 
 377        387        402        364    2        401        402 +9.06094959824689572e-01  # rad = +3.10111000000000026e-01 , len = +7.30821455623738792e-01 
 378        403        404        380    2 2147483645 2147483645 +4.51871657754010669e-01  # rad = +8.44999999999999502e-02 , len = +2.88617393793235699e-01 
 379        403        405        380    2 2147483645 2147483645 +4.26025133689839575e-01  # rad = +7.96666999999999931e-02 , len = +2.42487113059643794e-01 
 380        392        403       1420    2        378        379 +5.18266827042996758e-01  # rad = +1.87000000000000000e-01 , len = +2.09999999999999659e-01 
 381        371        406        350    2        485       1386 +9.70099310443730101e-01  # rad = +4.05874999999999986e-01 , len = +1.24237675445091744e+00 
 382        371        407        350    2        399        400 +6.50596938226752908e-01  # rad = +2.72199999999999998e-01 , len = +4.48218696620299561e-01 
 383        408        409        385    2 2147483645 2147483645 +8.31134783940576161e-01  # rad = +7.00000000000000067e-02 , len = +1.21243556529819857e-01 
 384        408        410        385    2 2147483645 2147483645 +8.31134783940576161e-01  # rad = +7.00000000000000067e-02 , len = +1.71464281994821721e-01 
 385        369        408        348    2        383        384 +6.47863076923076875e-01  # rad = +8.42221999999999971e-02 , len = +8.04238770515327328e-01 
 386        411        412        388    2 2147483645 2147483645 +5.28345724907063219e-01  # rad = +7.10625000000000145e-02 , len = +1.12871608476179430e+00 
 387        411        413        388    2 2147483645 2147483645 +6.67020817843866243e-01  # rad = +8.97143000000000385e-02 , len = +4.48218696620299006e-01 
 388        414        411        447    2        386        387 +8.51265822784810111e-01  # rad = +1.34500000000000092e-01 , len = +2.88617393793234811e-01 
 389        415        416        391    2 2147483645 2147483645 +4.85569840129526198e-01  # rad = +9.05713999999999686e-02 , len = +5.64358042380898373e-01 
 390        415        417        391    2       1188       1192 +7.78711814974856087e-01  # rad = +1.45250000000000018e-01 , len = +5.37680202350800163e-01 
 391        418        415        438    2        389        390 +6.72570519916490195e-01  # rad = +1.86525999999999970e-01 , len = +1.43627991700782420e+00 
 392        379        375        356    2        353       1072 +4.59346349745331062e-01  # rad = +1.62332999999999950e-01 , len = +7.57165767847436721e-01 
 393        379        419        356    2        437        438 +8.05619694397283537e-01  # rad = +2.84705999999999959e-01 , len = +1.24631456703354138e+00 
 394        420        421        395    2       1342       1412 +8.79222972972973027e-01  # rad = +1.30124999999999991e-01 , len = +5.09607692249638311e-01 
 395        422        420        429    2        394        396 +1.10037174721189590e+00  # rad = +1.48000000000000020e-01 , len = +9.89949493661145541e-02 
 396        420        423        395    2 2147483645 2147483645 +5.76013513513513598e-01  # rad = +8.52500000000000063e-02 , len = +1.18380741677014334e+00 
 397        424        425        399    2 2147483645 2147483645 +5.73129251700680187e-01  # rad = +1.01099999999999982e-01 , len = +7.70000000000000240e-01 
 398        424        426        399    2        422        423 +9.14586167800453431e-01  # rad = +1.61332999999999949e-01 , len = +2.42487113059643794e-01 
 399        407        424        382    2        397        398 +6.48052902277736931e-01  # rad = +1.76400000000000029e-01 , len = +2.88617393793233534e-01 
 400        407        427        382    2 2147483645 2147483645 +3.27397501836884652e-01  # rad = +8.91176000000000051e-02 , len = +1.33000000000000118e+00 
 401        402        428        377    2        435        436 +9.10425621793486850e-01  # rad = +2.82332999999999890e-01 , len = +5.37680202350802938e-01 
 402        402        429        377    2        414        415 +8.91616227737810130e-01  # rad = +2.76500000000000079e-01 , len = +9.89949493661183150e-02 
 403        430        431        405    2 2147483645 2147483645 +9.12518382352941249e-01  # rad = +7.44615000000000138e-02 , len = +9.20706250657616465e-01 
 404        430        432        405    2 2147483645 2147483645 +1.10100612745098059e+00  # rad = +8.98421000000000219e-02 , len = +1.41566238913096720e+00 
 405        433        430        445    2        403        404 +7.30201342281879162e-01  # rad = +8.15999999999999781e-02 , len = +3.20780298646910100e-01 
 406        397        434        407    2 2147483645 2147483645 +5.78516587677725069e-01  # rad = +1.22066999999999981e-01 , len = +1.11341816044107955e+00 
 407        435        397        418    2        372        406 +9.12760039278962765e-01  # rad = +2.11000000000000021e-01 , len = +1.21243556529820870e-01 
 408        436        437        410    2 2147483645 2147483645 +8.50694592134477845e-01  # rad = +7.00000000000000205e-02 , len = +3.56931365951494273e-01 
 409        436        438        410    2       1358       1359 +1.02690990050519115e+00  # rad = +8.44999999999999918e-02 , len = +1.21243556529820870e-01 
 410        439        436        423    2        408        409 +5.27472435897435865e-01  # rad = +8.22857000000000172e-02 , len = +4.90000000000000491e-01 
 411        440        441        413    2 2147483645 2147483645 +7.51677852348993203e-01  # rad = +7.00000000000000067e-02 , len = +2.21359436211785776e-01 
 412        440        442        413    2 2147483645 2147483645 +7.51677852348993203e-01  # rad = +7.00000000000000067e-02 , len = +6.92964645562817783e-01 
 413        443        440        415    2        411        412 +4.16355564298711900e-01  # rad = +9.31249999999999994e-02 , len = +6.49153294684700510e-01 
 414        429        444        402    2 2147483645 2147483645 +3.40725135623869801e-01  # rad = +9.42105000000000303e-02 , len = +1.59163438012628777e+00 
 415        429        443        402    2        413        427 +8.08922242314647377e-01  # rad = +2.23667000000000005e-01 , len = +2.09999999999997300e-01 
 416        433        445        445    2 2147483645 2147483645 +6.26398210290827762e-01  # rad = +6.99999999999999928e-02 , len = +1.21243556529823951e-01 
 417        435        446        418    2        421       1275 +4.00143619115185145e-01  # rad = +9.24999999999999989e-02 , len = +5.64358042380899261e-01 
 418        447        435        440    2        407        417 +9.04172224025783455e-01  # rad = +2.31167000000000095e-01 , len = +3.83405790253617151e-01 
 419        448        449        421    2 2147483645 2147483645 +1.00000000000000000e+00  # rad = +6.99999999999999928e-02 , len = +7.53923072998831212e-01 
 420        448        450        421    2 2147483645 2147483645 +1.00000000000000000e+00  # rad = +6.99999999999999928e-02 , len = +4.94974746830585122e-01 
 421        446        448        417    2        419        420 +7.56756756756756688e-01  # rad = +6.99999999999999928e-02 , len = +2.52388589282477316e-01 
 422        426        451        398    2 2147483645 2147483645 +5.54753212300025500e-01  # rad = +8.95000000000000101e-02 , len = +5.64358042380899261e-01 
 423        426        439        398    2        410        431 +9.66944146578815333e-01  # rad = +1.56000000000000028e-01 , len = +2.10000000000000853e-01 
 424        452        453        426    2 2147483645 2147483645 +9.47653001961641706e-01  # rad = +6.99999999999999928e-02 , len = +7.34166193719105076e-01 
 425        452        454        426    2 2147483645 2147483645 +9.86912912042909762e-01  # rad = +7.29000000000000203e-02 , len = +7.24085630295201010e-01 
 426        455        452        466    2        424        425 +6.18131380753138004e-01  # rad = +7.38667000000000212e-02 , len = +1.13088460949824654e+00 
 427        443        456        415    2       1196       1197 +5.06333075509574515e-01  # rad = +1.13250000000000031e-01 , len = +3.63730669589466760e-01 
 428        457        458        430    2 2147483645 2147483645 +6.54166666666666674e-01  # rad = +7.85000000000000281e-02 , len = +4.53651848888550702e-01 
 429        457        422        430    2        395       1193 +1.12083333333333335e+00  # rad = +1.34499999999999981e-01 , len = +2.88617393793239974e-01 
 430        459        457        431    2        428        429 +9.41176470588235281e-01  # rad = +1.19999999999999996e-01 , len = +3.83405790253613599e-01 
 431        439        459        423    2        430        434 +8.17307692307692180e-01  # rad = +1.27499999999999974e-01 , len = +9.89949493661157892e-02 
 432        378        460        355    2        625       1096 +1.01621908645292192e+00  # rad = +5.12900000000000023e-01 , len = +2.59378102391084564e+00 
 433        378        461        355    2        463        464 +1.51066742749359051e+00  # rad = +7.62454999999999994e-01 , len = +8.88200427831464800e-01 
 434        459        462        431    2 2147483645 2147483645 +5.94509803921568714e-01  # rad = +7.57999999999999924e-02 , len = +3.76961536499415828e-01 
 435        428        463        401    2       1077       1078 +8.57143869119089907e-01  # rad = +2.42000000000000021e-01 , len = +7.06965345685345858e-01 
 436        428        464        401    2        442        443 +8.55372910711819090e-01  # rad = +2.41500000000000076e-01 , len = +2.21359436211785776e-01 
 437        419        465        393    2 2147483645 2147483645 +4.62466544435312210e-01  # rad = +1.31666999999999978e-01 , len = +5.77234787586471398e-01 
 438        419        418        393    2        391        441 +9.74103109874748019e-01  # rad = +2.77332999999999941e-01 , len = +1.97989898732234104e-01 
 439        447        466        440    2 2147483645 2147483645 +3.35886133134115861e-01  # rad = +8.58750000000000208e-02 , len = +1.26194294641239657e+00 
 440        467        447        450    2        418        439 +1.03648643718049027e+00  # rad = +2.55667000000000089e-01 , len = +1.71464281994823164e-01 
 441        418        468        438    2        461        462 +1.03245196208168522e+00  # rad = +2.86333000000000004e-01 , len = +1.97989898732229080e-01 
 442        464        469        436    2 2147483645 2147483645 +4.78260869565217406e-01  # rad = +1.15499999999999992e-01 , len = +8.01186619958172086e-01 
 443        464        470        436    2        471       1277 +8.37817805383022751e-01  # rad = +2.02333000000000013e-01 , len = +2.42487113059641768e-01 
 444        471        472        468    2 2147483645 2147483645 +5.99342884615384652e-01  # rad = +7.79145750000000692e-02 , len = +1.09567330897489801e+00 
 445        471        433        468    2        405        416 +8.59615384615384670e-01  # rad = +1.11749999999999988e-01 , len = +9.54672718789010055e-01 
 446        473        474        474    2        447        448 +9.36432558139534854e-01  # rad = +2.01332999999999901e-01 , len = +2.42487113059645876e-01 
 447        474        414        446    2        388       1194 +7.84769511207800141e-01  # rad = +1.58000000000000057e-01 , len = +6.37730350540101631e-01 
 448        474        475        446    2        467        468 +8.17054332871412159e-01  # rad = +1.64500000000000035e-01 , len = +1.00468900660851168e+00 
 449        467        476        450    2 2147483645 2147483645 +3.54391548119529554e-01  # rad = +8.74167000000000416e-02 , len = +1.62966254175519709e+00 
 450        477        467        481    2        440        449 +9.53855375096674507e-01  # rad = +2.46667000000000053e-01 , len = +1.71464281994819528e-01 
 451        478        479        453    2       1073       1195 +8.81528575334973974e-01  # rad = +6.44750000000000156e-01 , len = +6.60378679243963429e-01 
 452        478        480        453    2        530       1387 +8.65984413453650514e-01  # rad = +6.33380999999999972e-01 , len = +1.72603592083131230e+00 
 453        481        478        455    2        451        452 +9.59842519685039419e-01  # rad = +7.31400000000000272e-01 , len = +2.80000000000001137e-01 
 454        481        482        455    2 2147483645 2147483645 +9.71565616797900322e-01  # rad = +7.40333000000000241e-01 , len = +1.56524758424985116e-01 
 455        483        481        458    2        453        454 +9.79434447300771227e-01  # rad = +7.62000000000000011e-01 , len = +1.56524758424985116e-01 
 456        484        485        457    2 2147483645 2147483645 +9.23495439297539411e-01  # rad = +7.64500000000000179e-01 , len = +6.99999999999985079e-02 
 457        486        484        464    2        456        458 +9.30672287802136067e-01  # rad = +8.27832999999999708e-01 , len = +4.02119385257663331e-01 
 458        484        483        457    2        455       1276 +9.39803076224310918e-01  # rad = +7.78000000000000025e-01 , len = +1.21243556529818830e-01 
 459        487        488       1345    2 2147483645 2147483645 +5.97701149425287404e-01  # rad = +7.79999999999999999e-02 , len = +1.13088460949824499e+00 
 460        489        490       1078    2       1202       1345 +6.90302546190167843e-01  # rad = +1.46047999999999983e-01 , len = +1.97246039250475191e+00 
 461        468        491        441    2 2147483645 2147483645 +4.53063391226299406e-01  # rad = +1.29726999999999981e-01 , len = +8.63017960415656926e-01 
 462        468        492        441    2       1214       1281 +8.92666929763596961e-01  # rad = +2.55599999999999994e-01 , len = +1.66976046186271998e+00 
 463        461        493        433    2 2147483645 2147483645 +3.53345443337639620e-01  # rad = +2.69410000000000038e-01 , len = +2.56910490249035917e+00 
 464        461        486        433    2        457       1204 +1.16662622712160058e+00  # rad = +8.89499999999999957e-01 , len = +1.21243556529822938e-01 
 465        455        494        466    2 2147483645 2147483645 +7.07112970711296973e-01  # rad = +8.44999999999999640e-02 , len = +1.21243556529821897e-01 
 466        495        455        471    2        426        465 +7.83036609418718221e-01  # rad = +1.19500000000000009e-01 , len = +9.89949493661157892e-02 
 467        475        496        448    2 2147483645 2147483645 +5.75987841945288737e-01  # rad = +9.47499999999999593e-02 , len = +2.52388589282480258e-01 
 468        475        471        448    2        444        445 +7.90273556231002927e-01  # rad = +1.30000000000000060e-01 , len = +4.48218696620297896e-01 
 469        497        498        482    2 2147483645 2147483645 +3.69328133216476728e-01  # rad = +1.05350850000000024e-01 , len = +1.32261105393838307e+00 
 470        495        499        471    2 2147483645 2147483645 +6.38879241994351643e-01  # rad = +9.75000000000000172e-02 , len = +5.64358042380898373e-01 
 471        470        495        443    2        466        470 +7.54256596798347334e-01  # rad = +1.52611000000000024e-01 , len = +1.20024997396375821e+00 
 472        500        501        473    2 2147483645 2147483645 +5.48896764821395600e-01  # rad = +1.15999999999999950e-01 , len = +8.63017960415656482e-01 
 473        502        500        476    2        472        474 +9.67938882349438590e-01  # rad = +2.11333000000000104e-01 , len = +3.63730669589462263e-01 
 474        500        473        473    2        446       1203 +1.01735176238448322e+00  # rad = +2.14999999999999941e-01 , len = +1.71464281994819528e-01 
 475        503        504        477    2 2147483645 2147483645 +4.76560736411748453e-01  # rad = +1.13999999999999976e-01 , len = +6.06217782649107417e-01 
 476        503        502        477    2        473       1278 +9.12709958447248226e-01  # rad = +2.18332999999999999e-01 , len = +1.56524758424985921e-01 
 477        505        503        512    2        475        476 +7.83024549918166834e-01  # rad = +2.39213999999999927e-01 , len = +1.10458136866416567e+00 
 478        506        507        480    2        490       1279 +9.83581164807930453e-01  # rad = +1.58749999999999974e-01 , len = +2.32163735324877329e-01 
 479        506        508        480    2       1075       1076 +6.92472118959107763e-01  # rad = +1.11764999999999962e-01 , len = +1.31518059596391601e+00 
 480        509        506        492    2        478        479 +6.96289905090595407e-01  # rad = +1.61400000000000071e-01 , len = +3.76961536499415162e-01 
 481        497        477        482    2        450       1395 +9.06573181419807139e-01  # rad = +2.58600000000000108e-01 , len = +2.88617393793237420e-01 
 482        505        497        512    2        469        481 +9.33715220949263514e-01  # rad = +2.85250000000000170e-01 , len = +2.61916017074174612e-01 
 483        510        511        485    2 2147483645 2147483645 +4.66791202967673569e-01  # rad = +1.76167000000000018e-01 , len = +8.45813218151620250e-01 
 484        510        512        485    2       1082       1083 +1.01483836777954428e+00  # rad = +3.83000000000000063e-01 , len = +2.09999999999999659e-01 
 485        406        510        381    2        483        484 +9.29842931937172823e-01  # rad = +3.77400000000000069e-01 , len = +3.56931365951496049e-01 
 486        513        514       1280    2 2147483645 2147483645 +9.60219478737997179e-01  # rad = +7.00000000000000205e-02 , len = +1.56524758424985116e-01 
 487        513        515       1280    2 2147483645 2147483645 +1.00994513031550071e+00  # rad = +7.36250000000000099e-02 , len = +6.30000000000000782e-01 
 488        516        517        490    2 2147483645 2147483645 +7.79510022271714842e-01  # rad = +6.99999999999999928e-02 , len = +1.71464281994823886e-01 
 489        516        518        490    2 2147483645 2147483645 +8.19877505567928710e-01  # rad = +7.36250000000000099e-02 , len = +6.06217782649105863e-01 
 490        507        516        478    2        488        489 +5.65669291338582680e-01  # rad = +8.97999999999999909e-02 , len = +3.76961536499416827e-01 
 491        509        519        492    2 2147483645 2147483645 +4.53515962036238118e-01  # rad = +1.05124999999999955e-01 , len = +7.03491293478463287e-01 
 492        520        509        561    2        480        491 +4.95299145299145316e-01  # rad = +2.31800000000000089e-01 , len = +1.13088460949824587e+00 
 493        521        522        494    2 2147483645 2147483645 +4.67596184886280242e-01  # rad = +7.96667000000000208e-02 , len = +2.42487113059643794e-01 
 494        523        521       1386    2        493        495 +4.19772097320603665e-01  # rad = +1.70375000000000026e-01 , len = +7.03491293478461288e-01 
 495        521        524        494    2        510        511 +5.38517975055025633e-01  # rad = +9.17499999999999982e-02 , len = +3.28329103187639137e-01 
 496        525        526        513    2 2147483645 2147483645 +6.80637982195845592e-01  # rad = +9.17499999999999982e-02 , len = +2.32163735324878384e-01 
 497        527        528        498    2 2147483645 2147483645 +6.73076923076923017e-01  # rad = +6.99999999999999928e-02 , len = +7.60394634384014223e-01 
 498        529        527        509    2        497        499 +1.07586169797872477e+00  # rad = +1.03999999999999967e-01 , len = +1.71464281994821693e-01 
 499        527        530        498    2        500        501 +6.73076923076923017e-01  # rad = +6.99999999999999928e-02 , len = +5.04777178564959073e-01 
 500        530        531        499    2 2147483645 2147483645 +1.00000000000000000e+00  # rad = +6.99999999999999928e-02 , len = +9.89949493661166136e-01 
 501        530        532        499    2 2147483645 2147483645 +1.00000000000000000e+00  # rad = +6.99999999999999928e-02 , len = +3.50000000000000699e-01 
 502        533        534        504    2 2147483645 2147483645 +5.12820512820512775e-01  # rad = +6.99999999999999928e-02 , len = +1.48986576576549323e+00 
 503        533        535        504    2 2147483645 2147483645 +5.12820512820512775e-01  # rad = +6.99999999999999928e-02 , len = +1.66388100536066030e+00 
 504        536        533       1085    2        502        503 +5.62390302990350754e-01  # rad = +1.36500000000000010e-01 , len = +2.21359436211785776e-01 
 505        537        538        506    2 2147483645 2147483645 +5.83477632092555987e-01  # rad = +9.11817999999999518e-02 , len = +7.47395477642190942e-01 
 506        539        537        529    2        505        507 +8.63386740331491653e-01  # rad = +1.56272999999999995e-01 , len = +8.57321409974111437e-01 
 507        537        540        506    2        523        524 +5.66070274455600209e-01  # rad = +8.84615000000000123e-02 , len = +1.01197826063606855e+00 
 508        529        541        509    2 2147483645 2147483645 +8.16091787554555914e-01  # rad = +7.88889000000000118e-02 , len = +6.02162768692982797e-01 
 509        542        529        517    2        498        508 +4.93197448979591890e-01  # rad = +9.66667000000000082e-02 , len = +1.71464281994823164e-01 
 510        524        543        495    2 2147483645 2147483645 +8.53250136239782075e-01  # rad = +7.82856999999999997e-02 , len = +4.31508980207829518e-01 
 511        524        544        495    2 2147483645 2147483645 +8.41961852861035420e-01  # rad = +7.72499999999999992e-02 , len = +2.32163735324878939e-01 
 512        545        505        551    2        477        482 +9.54687500000000022e-01  # rad = +3.05500000000000049e-01 , len = +5.64358042380900371e-01 
 513        546        525        514    2        496       1280 +5.52619819701634540e-01  # rad = +1.34800000000000031e-01 , len = +3.56931365951494994e-01 
 514        523        546       1386    2        513        515 +6.00995380351093345e-01  # rad = +2.43929000000000062e-01 , len = +1.17549989366226404e+00 
 515        546        547        514    2        536        542 +8.14052449688228874e-01  # rad = +1.98570999999999970e-01 , len = +5.64358042380897040e-01 
 516        542        548        517    2 2147483645 2147483645 +3.57142857142857151e-01  # rad = +6.99999999999999928e-02 , len = +2.10000000000000270e-01 
 517        549        542        538    2        509        516 +4.23636770374821281e-01  # rad = +1.96000000000000008e-01 , len = +7.73175271203108916e-01 
 518        550        551        520    2 2147483645 2147483645 +2.99336391216989683e-01  # rad = +1.12182000000000018e-01 , len = +9.20706250657612246e-01 
 519        550        552        520    2        573       1222 +5.86849499291563603e-01  # rad = +2.19932999999999990e-01 , len = +1.25610509114484548e+00 
 520        553        550       1204    2        518        519 +4.77514324703471937e-01  # rad = +3.74769000000000019e-01 , len = +1.10679718105893254e+00 
 521        554        555        533    2 2147483645 2147483645 +9.38773219589024932e-01  # rad = +8.44999999999999918e-02 , len = +5.37680202350802494e-01 
 522        554        556        533    2 2147483645 2147483645 +7.77681957055996964e-01  # rad = +6.99999999999999928e-02 , len = +1.97989898732234104e-01 
 523        540        557        507    2 2147483645 2147483645 +7.91304691871605126e-01  # rad = +6.99999999999999928e-02 , len = +2.52388589282480258e-01 
 524        540        558        507    2 2147483645 2147483645 +7.91304691871605126e-01  # rad = +6.99999999999999928e-02 , len = +6.99999999999998956e-01 
 525        559        560        526    2 2147483645 2147483645 +5.95085256410256336e-01  # rad = +9.28333000000000214e-02 , len = +3.76961536499416827e-01 
 526        561        559       1206    2        525        527 +8.25396825396825462e-01  # rad = +1.56000000000000028e-01 , len = +1.21243556529823951e-01 
 527        559        562        526    2       1093       1396 +9.08121794871794896e-01  # rad = +1.41667000000000015e-01 , len = +4.14125584816971815e-01 
 528        539        563        529    2 2147483645 2147483645 +1.09944751381215466e+00  # rad = +1.98999999999999955e-01 , len = +1.21243556529820870e-01 
 529        564        539       1092    2        506        528 +1.02029312288613294e+00  # rad = +1.81000000000000050e-01 , len = +1.97989898732234104e-01 
 530        480        565        452    2        531        532 +8.77039254414009872e-01  # rad = +5.55499999999999994e-01 , len = +2.96984848098352461e-01 
 531        565        566        530    2        548        569 +9.07591359135913600e-01  # rad = +5.04166999999999921e-01 , len = +4.14125584816973313e-01 
 532        565        567        530    2        537        538 +8.93288928892889356e-01  # rad = +4.96222000000000107e-01 , len = +1.19411054764623659e+00 
 533        568        554       1035    2        521        522 +6.52930857283595345e-01  # rad = +9.00110891925446216e-02 , len = +1.35915414872633211e+00 
 534        569        570        536    2 2147483645 2147483645 +5.37112689375411678e-01  # rad = +8.23570999999999886e-02 , len = +1.10679718105893321e+00 
 535        569        571        536    2       1210       1211 +7.84240835306163619e-01  # rad = +1.20249999999999968e-01 , len = +2.52388589282480258e-01 
 536        547        569        515    2        534        535 +7.72182242119947015e-01  # rad = +1.53332999999999997e-01 , len = +3.83405790253616208e-01 
 537        567        572        532    2 2147483645 2147483645 +3.78397169009032253e-01  # rad = +1.87768999999999991e-01 , len = +1.09790709989506796e+00 
 538        567        549        532    2        517       1378 +9.32365957172394455e-01  # rad = +4.62660500000000030e-01 , len = +1.21041315260533877e+00 
 539        573        574        540    2       1086       1087 +7.76288590604026885e-01  # rad = +1.15666999999999964e-01 , len = +1.71464281994823164e-01 
 540        575        573        571    2        539        541 +9.55128205128205066e-01  # rad = +1.48999999999999966e-01 , len = +3.76961536499414496e-01 
 541        573        576        540    2        553        554 +5.66555033557046950e-01  # rad = +8.44167000000000112e-02 , len = +8.01186619958171642e-01 
 542        547        577        515    2 2147483645 2147483645 +4.81985284860327046e-01  # rad = +9.57082999999999823e-02 , len = +1.77640085566293404e+00 
 543        578        579        545    2 2147483645 2147483645 +8.61066741868353192e-01  # rad = +7.72499999999999715e-02 , len = +3.05122926047847187e-01 
 544        578        580        545    2 2147483645 2147483645 +8.20660697347022627e-01  # rad = +7.36250000000000099e-02 , len = +6.06217782649105641e-01 
 545        581        578        547    2        543        544 +8.15584545454545395e-01  # rad = +8.97143000000000385e-02 , len = +4.74763098818770712e-01 
 546        582        583        548    2 2147483645 2147483645 +2.73841281809613590e-01  # rad = +7.26364000000000176e-02 , len = +7.57165767847439164e-01 
 547        582        581        548    2        545       1217 +4.14703110273327125e-01  # rad = +1.10000000000000001e-01 , len = +9.89949493661145541e-02 
 548        566        582        531    2        546        547 +5.26115354634476229e-01  # rad = +2.65250000000000041e-01 , len = +7.24085630295203786e-01 
 549        584        585       1285    2        550        551 +9.42617787855883127e-01  # rad = +3.74125000000000041e-01 , len = +5.51180551180828981e-01 
 550        585        586        549    2        579       1284 +9.32843301035750194e-01  # rad = +3.49000000000000032e-01 , len = +1.21243556529819857e-01 
 551        585        545        549    2        512        552 +8.55329101236217859e-01  # rad = +3.20000000000000229e-01 , len = +2.96984848098347409e-01 
 552        545        587        551    2 2147483645 2147483645 +3.52343749999999956e-01  # rad = +1.12750000000000017e-01 , len = +1.35373557240696107e+00 
 553        576        588        541    2 2147483645 2147483645 +8.29219810772039101e-01  # rad = +6.99999999999999928e-02 , len = +4.64327470649756269e-01 
 554        576        589        541    2 2147483645 2147483645 +8.60450598045173543e-01  # rad = +7.26364000000000176e-02 , len = +7.44110206891426817e-01 
 555        590        591        556    2 2147483645 2147483645 +3.85663141551524591e-01  # rad = +1.35624999999999996e-01 , len = +6.60378679243961209e-01 
 556        592        590       1423    2        555        557 +8.86034265558075074e-01  # rad = +3.51667000000000007e-01 , len = +2.09999999999999659e-01 
 557        590        593        556    2       1215       1216 +6.37677120685193666e-01  # rad = +2.24250000000000005e-01 , len = +2.61916017074176999e-01 
 558        594        595        559    2 2147483645 2147483645 +7.06856530963798524e-01  # rad = +1.06278000000000025e-01 , len = +1.20024997396375510e+00 
 559        489        594       1078    2        558        560 +7.10650325422671370e-01  # rad = +1.50353000000000014e-01 , len = +1.17341382299681563e+00 
 560        594        596        559    2        584        585 +5.29864385812055638e-01  # rad = +7.96666999999999792e-02 , len = +4.69574275274955322e-01 
 561        597        520       1378    2        492        572 +1.03273186264666217e+00  # rad = +4.67999999999999750e-01 , len = +3.83405790253616874e-01 
 562        597        598       1378    2        605       1218 +6.93750868884980609e-01  # rad = +3.14384999999999915e-01 , len = +8.54458893101357808e-01 
 563        599        600        564    2 2147483645 2147483645 +3.47341954022988508e-01  # rad = +9.67000000000000220e-02 , len = +8.45813218151621027e-01 
 564        601        599       1084    2        563        565 +8.17220335400845932e-01  # rad = +2.78399999999999981e-01 , len = +3.13049516849971010e-01 
 565        599        602        564    2        610        611 +6.49051724137930997e-01  # rad = +1.80695999999999996e-01 , len = +1.83073755628708223e+00 
 566        603        604        568    2 2147483645 2147483645 +3.02995884434650364e-01  # rad = +8.82726999999999817e-02 , len = +7.66811580507235635e-01 
 567        603        605        568    2 2147483645 2147483645 +2.79503523459408931e-01  # rad = +8.14285999999999760e-02 , len = +4.94974746830585288e-01 
 568        606        603       1387    2        566        567 +4.59964855276681850e-01  # rad = +2.91332999999999953e-01 , len = +1.22849501423489427e+00 
 569        566        607        531    2        652        653 +8.40991179509964049e-01  # rad = +4.24000000000000155e-01 , len = +1.48327340702919552e+00 
 570        575        608        571    2       1208       1209 +6.07988461538461533e-01  # rad = +9.48462000000000194e-02 , len = +1.10900856624283928e+00 
 571        609        575        600    2        540        570 +9.19729976711965325e-01  # rad = +1.56000000000000000e-01 , len = +1.97989898732234104e-01 
 572        520        610        561    2        587       1403 +9.80769230769230838e-01  # rad = +4.58999999999999908e-01 , len = +6.60378679243961875e-01 
 573        552        611        519    2 2147483645 2147483645 +5.13716677351738982e-01  # rad = +1.12983249999999980e-01 , len = +1.26968500030519471e+00 
 574        612        613        576    2 2147483645 2147483645 +1.00000000000000000e+00  # rad = +6.99999999999999928e-02 , len = +7.00000000000002842e-02 
 575        612        614        576    2 2147483645 2147483645 +1.00000000000000000e+00  # rad = +6.99999999999999928e-02 , len = +9.89949493661145541e-02 
 576        615        612        592    2        574        575 +9.23482849604221556e-01  # rad = +6.99999999999999928e-02 , len = +2.09999999999999659e-01 
 577        616        617        588    2 2147483645 2147483645 +8.60105455607806935e-01  # rad = +9.12666500000000047e-02 , len = +5.98080262172228205e-01 
 578        618        619        579    2 2147483645 2147483645 +4.00846724351050621e-01  # rad = +1.29713999999999996e-01 , len = +5.77234787586471843e-01 
 579        586        618        550    2        578        580 +9.27220630372492804e-01  # rad = +3.23599999999999943e-01 , len = +3.13049516849971843e-01 
 580        618        620        579    2        616       1219 +7.83566131025957957e-01  # rad = +2.53562000000000065e-01 , len = +1.31890105769917509e+00 
 581        621        622        583    2 2147483645 2147483645 +7.71113642322241777e-01  # rad = +6.99999999999999928e-02 , len = +9.82496819333272486e-01 
 582        621        623        583    2 2147483645 2147483645 +7.71113642322241777e-01  # rad = +6.99999999999999928e-02 , len = +4.53651848888549314e-01 
 583        624        621        599    2        581        582 +4.02562305986696234e-01  # rad = +9.07778000000000057e-02 , len = +7.30821455623740013e-01 
 584        596        625        560    2 2147483645 2147483645 +9.62664450768012214e-01  # rad = +7.66923000000000188e-02 , len = +1.07990740343790725e+00 
 585        596        626        560    2 2147483645 2147483645 +8.78660720225640013e-01  # rad = +7.00000000000000067e-02 , len = +1.71464281994823886e-01 
 586        627        628        587    2 2147483645 2147483645 +2.81908060654429360e-01  # rad = +8.83076999999999612e-02 , len = +8.77097486029916884e-01 
 587        610        627        572    2        586        588 +6.82461873638344207e-01  # rad = +3.13250000000000306e-01 , len = +5.14392845984467328e-01 
 588        627        616        587    2        577       1036 +3.38742218675179563e-01  # rad = +1.06111000000000011e-01 , len = +6.99999999999999289e-01 
 589        629        630        591    2 2147483645 2147483645 +7.62250730399539167e-01  # rad = +6.99999999999999928e-02 , len = +4.69574275274956376e-01 
 590        629        631        591    2 2147483645 2147483645 +7.62250730399539167e-01  # rad = +6.99999999999999928e-02 , len = +1.73028899320316043e+00 
 591        632        629        608    2        589        590 +6.92209064801344698e-01  # rad = +9.18332999999999927e-02 , len = +4.48218696620299839e-01 
 592        633        615        593    2        576       1097 +7.39512195121951321e-01  # rad = +7.57999999999999924e-02 , len = +2.88617393793236976e-01 
 593        609        633        600    2        592        594 +6.04309760339592494e-01  # rad = +1.02499999999999994e-01 , len = +5.14392845984465885e-01 
 594        633        634        593    2        597        598 +7.39512195121951321e-01  # rad = +7.57999999999999924e-02 , len = +6.67757440991864515e-01 
 595        635        636        597    2 2147483645 2147483645 +1.00000000000000000e+00  # rad = +6.99999999999999928e-02 , len = +2.32163735324882686e-01 
 596        635        637        597    2 2147483645 2147483645 +1.00000000000000000e+00  # rad = +6.99999999999999928e-02 , len = +4.31508980207829851e-01 
 597        634        635        594    2        595        596 +9.23482849604221556e-01  # rad = +6.99999999999999928e-02 , len = +9.89949493661145541e-02 
 598        634        638        594    2 2147483645 2147483645 +9.23482849604221556e-01  # rad = +6.99999999999999928e-02 , len = +5.09607692249636646e-01 
 599        639        624       1100    2        583        600 +7.97524314765693965e-01  # rad = +2.25499999999999950e-01 , len = +1.21243556529820884e-01 
 600        624        609        599    2        571        593 +7.52172949002217317e-01  # rad = +1.69614999999999988e-01 , len = +9.94886928248631563e-01 
 601        640        641        604    2 2147483645 2147483645 +7.88732394366197131e-01  # rad = +6.99999999999999928e-02 , len = +8.42911620515460203e-01 
 602        642        643       1379    2 2147483645 2147483645 +7.88732394366197131e-01  # rad = +6.99999999999999928e-02 , len = +2.21359436211785221e-01 
 603        642        644       1379    2 2147483645 2147483645 +7.88732394366197131e-01  # rad = +6.99999999999999928e-02 , len = +3.56931365951494273e-01 
 604        645        640        605    2        601       1379 +6.02103120759837185e-01  # rad = +8.87500000000000094e-02 , len = +5.09607692249636646e-01 
 605        598        645        562    2        604        606 +4.68851885427103710e-01  # rad = +1.47400000000000003e-01 , len = +2.96984848098350740e-01 
 606        645        646        605    2        618        619 +5.61397557666214353e-01  # rad = +8.27499999999999902e-02 , len = +5.64358042380899261e-01 
 607        632        647        608    2        636       1422 +9.09042942103160501e-01  # rad = +1.20599999999999971e-01 , len = +1.15021737076084762e+00 
 608        648        632        610    2        591        607 +8.05996354799514036e-01  # rad = +1.32667000000000007e-01 , len = +2.10000000000000270e-01 
 609        648        649        610    2 2147483645 2147483645 +5.21519441069258849e-01  # rad = +8.58420999999999768e-02 , len = +1.44308696896618249e+00 
 610        602        648        565    2        608        609 +9.10922211891796119e-01  # rad = +1.64600000000000052e-01 , len = +3.13049516849971843e-01 
 611        602        650        565    2 2147483645 2147483645 +4.70864324611502183e-01  # rad = +8.50833000000000422e-02 , len = +1.74157974264746174e+00 
 612        651        652        614    2 2147483645 2147483645 +5.90831918505942300e-01  # rad = +8.70000000000000218e-02 , len = +1.56524758424985921e-01 
 613        651        653        614    2 2147483645 2147483645 +6.62756536502546734e-01  # rad = +9.75909000000000498e-02 , len = +1.47166572291400688e+00 
 614        654        651        622    2        612        613 +6.81712962962962910e-01  # rad = +1.47250000000000048e-01 , len = +2.88617393793233534e-01 
 615        655        656        616    2 2147483645 2147483645 +5.54869333045659219e-01  # rad = +1.23444000000000026e-01 , len = +6.60378679243962430e-01 
 616        620        655        580    2        615        617 +8.77394877781371041e-01  # rad = +2.22473999999999839e-01 , len = +1.33551488198372503e+00 
 617        655        657        616    2        632        633 +8.75100011686758883e-01  # rad = +1.94686999999999971e-01 , len = +1.17758226888825113e+00 
 618        646        658        606    2 2147483645 2147483645 +8.45921450151057353e-01  # rad = +6.99999999999999928e-02 , len = +2.88617393793236143e-01 
 619        646        659        606    2        623        624 +8.45921450151057353e-01  # rad = +6.99999999999999928e-02 , len = +1.21243556529818830e-01 
 620        660        661        621    2 2147483645 2147483645 +3.68638239339752427e-01  # rad = +1.33999999999999980e-01 , len = +8.22313808712951344e-01 
 621        662        660        627    2        620        622 +8.26136363636363558e-01  # rad = +3.63500000000000156e-01 , len = +2.61916017074175056e-01 
 622        660        654        621    2        614        628 +5.94222833562586095e-01  # rad = +2.15999999999999998e-01 , len = +6.92964645562819226e-01 
 623        659        663        619    2 2147483645 2147483645 +1.00000000000000000e+00  # rad = +6.99999999999999928e-02 , len = +2.32163735324878384e-01 
 624        659        664        619    2 2147483645 2147483645 +1.00000000000000000e+00  # rad = +6.99999999999999928e-02 , len = +6.99999999999985079e-02 
 625        460        665        432    2        626        627 +9.25827646714759256e-01  # rad = +4.74857000000000307e-01 , len = +1.17132403714770517e+00 
 626        665        666        625    2        654        655 +5.89124725970134100e-01  # rad = +2.79749999999999999e-01 , len = +6.60378679243962541e-01 
 627        665        662        625    2        621        634 +9.26594743259549825e-01  # rad = +4.40000000000000224e-01 , len = +1.21243556529822938e-01 
 628        654        667        622    2 2147483645 2147483645 +4.64050925925925950e-01  # rad = +1.00235000000000019e-01 , len = +1.20432553738596582e+00 
 629        668        669        631    2 2147483645 2147483645 +8.97041420118343202e-01  # rad = +7.57999999999999924e-02 , len = +6.96491205974635430e-01 
 630        668        670        631    2        644        645 +9.57100591715976279e-01  # rad = +8.08749999999999747e-02 , len = +5.51180551180828315e-01 
 631        671        668        636    2        629        630 +9.10000420000193766e-01  # rad = +8.44999999999999918e-02 , len = +3.56931365951492552e-01 
 632        657        672        617    2 2147483645 2147483645 +6.36452356859985469e-01  # rad = +1.23908999999999977e-01 , len = +1.87437989745942346e+00 
 633        657        673        617    2        640        641 +8.74906901847580909e-01  # rad = +1.70333000000000040e-01 , len = +1.56524758424982730e-01 
 634        662        674        627    2        642        643 +1.02272727272727271e+00  # rad = +4.50000000000000011e-01 , len = +2.09999999999999076e-01 
 635        671        675        636    2 2147483645 2147483645 +8.57949472899756760e-01  # rad = +7.96666999999999931e-02 , len = +1.56524758424985116e-01 
 636        647        671        607    2        631        635 +7.69959369817578843e-01  # rad = +9.28571000000000119e-02 , len = +3.56931365951496049e-01 
 637        676        677        639    2 2147483645 2147483645 +1.00000000000000000e+00  # rad = +6.99999999999999928e-02 , len = +1.21243556529820870e-01 
 638        676        678        639    2 2147483645 2147483645 +1.00000000000000000e+00  # rad = +6.99999999999999928e-02 , len = +5.68682688324516294e-01 
 639        679        676        645    2        637        638 +9.15698206801282999e-01  # rad = +6.99999999999999928e-02 , len = +2.10000000000001436e-01 
 640        673        680        633    2 2147483645 2147483645 +8.68886240481879568e-01  # rad = +1.47999999999999993e-01 , len = +1.21243556529822938e-01 
 641        673        681        633    2        656        657 +8.30138610838768720e-01  # rad = +1.41400000000000026e-01 , len = +3.76961536499412830e-01 
 642        674        682        634    2 2147483645 2147483645 +3.23386666666666711e-01  # rad = +1.45524000000000070e-01 , len = +1.33551488198372259e+00 
 643        674        683        634    2        665        666 +9.57037777777777876e-01  # rad = +4.30667000000000078e-01 , len = +4.69574275274957764e-01 
 644        670        684        630    2 2147483645 2147483645 +8.65533230293663025e-01  # rad = +6.99999999999999928e-02 , len = +3.56931365951493274e-01 
 645        670        679        630    2        639       1287 +9.45216692426584237e-01  # rad = +7.64443999999999957e-02 , len = +5.98080262172225652e-01 
 646        685        686        648    2 2147483645 2147483645 +6.65494129391072886e-01  # rad = +7.00000000000000205e-02 , len = +3.83405790253616208e-01 
 647        685        687        648    2 2147483645 2147483645 +7.26761420354613330e-01  # rad = +7.64444000000000096e-02 , len = +6.41560597293816315e-01 
 648        688        685       1298    2        646        647 +5.30166330645161277e-01  # rad = +1.05184999999999987e-01 , len = +2.06826013837718259e+00 
 649        689        690        651    2 2147483645 2147483645 +6.90791746025480213e-01  # rad = +6.99999999999999928e-02 , len = +1.19820699380365769e+00 
 650        689        691        651    2 2147483645 2147483645 +7.16808936871502822e-01  # rad = +7.26364000000000176e-02 , len = +7.73175271203107695e-01 
 651        692        689       1025    2        649        650 +5.35210449314171388e-01  # rad = +1.01332999999999993e-01 , len = +4.69574275274955877e-01 
 652        607        693        569    2        664       1409 +5.97787735849056534e-01  # rad = +2.53461999999999965e-01 , len = +1.22449989791751568e+00 
 653        607        694        569    2        681       1109 +9.36320754716981174e-01  # rad = +3.97000000000000075e-01 , len = +1.53681488800701138e+00 
 654        666        695        626    2 2147483645 2147483645 +2.71075245755138527e-01  # rad = +7.58332999999999785e-02 , len = +8.88200427831467465e-01 
 655        666        696        626    2       1293       1294 +5.34763181411974986e-01  # rad = +1.49600000000000039e-01 , len = +9.28654941299513870e-01 
 656        681        697        641    2 2147483645 2147483645 +5.97595473833097635e-01  # rad = +8.44999999999999640e-02 , len = +9.89949493661145541e-02 
 657        681        698        641    2       1103       1104 +8.81994342291371969e-01  # rad = +1.24714000000000047e-01 , len = +5.37680202350804715e-01 
 658        699        700       1336    2 2147483645 2147483645 +2.78647093889716813e-01  # rad = +9.34861000000000164e-02 , len = +1.41046091757269143e+00 
 659        701        702        661    2 2147483645 2147483645 +1.00000000000000000e+00  # rad = +6.99999999999999928e-02 , len = +2.21359436211787469e-01 
 660        701        703        661    2 2147483645 2147483645 +1.00000000000000000e+00  # rad = +6.99999999999999928e-02 , len = +2.32163735324878967e-01 
 661        704        701        668    2        659        660 +8.35322195704057302e-01  # rad = +6.99999999999999928e-02 , len = +2.09999999999999659e-01 
 662        705        706        664    2 2147483645 2147483645 +8.32389958047546008e-01  # rad = +6.99999999999999928e-02 , len = +2.32163735324878967e-01 
 663        705        707        664    2 2147483645 2147483645 +8.53942912318420011e-01  # rad = +7.18125000000000152e-02 , len = +1.16503218839652711e+00 
 664        693        705        652    2        662        663 +3.31786224364993609e-01  # rad = +8.40952000000000227e-02 , len = +1.46331814722568021e+00 
 665        683        708        643    2        701        702 +5.21430710966941824e-01  # rad = +2.24562999999999985e-01 , len = +1.77915710379943692e+00 
 666        683        709        643    2        687        688 +9.58620001068110406e-01  # rad = +4.12846000000000102e-01 , len = +1.25805405289280081e+00 
 667        704        710        668    2 2147483645 2147483645 +8.35322195704057302e-01  # rad = +6.99999999999999928e-02 , len = +3.56931365951494994e-01 
 668        711        704       1023    2        661        667 +5.72013651877133045e-01  # rad = +8.37999999999999856e-02 , len = +6.45368112010502593e-01 
 669        712        713        671    2 2147483645 2147483645 +9.55994220332084921e-01  # rad = +6.99999999999999928e-02 , len = +2.09999999999998493e-01 
 670        712        714        671    2 2147483645 2147483645 +9.55994220332084921e-01  # rad = +6.99999999999999928e-02 , len = +3.63730669589463984e-01 
 671        715        712        674    2        669        670 +6.86455979825063123e-01  # rad = +7.32222000000000289e-02 , len = +6.41560597293820201e-01 
 672        716        717        673    2 2147483645 2147483645 +5.42364776066000198e-01  # rad = +7.88235000000000047e-02 , len = +1.21243556529821261e+00 
 673        718        716       1022    2        672        674 +1.01454101221640491e+00  # rad = +1.45332999999999990e-01 , len = +1.97989898732231578e-01 
 674        716        715        673    2        671        679 +7.33948931075529942e-01  # rad = +1.06666999999999970e-01 , len = +3.63730669589463651e-01 
 675        719        720        683    2 2147483645 2147483645 +5.30612331151202432e-01  # rad = +7.90612373415291864e-02 , len = +8.04238770515325663e-01 
 676        721        722        678    2 2147483645 2147483645 +7.29604040404040366e-01  # rad = +7.22308000000000117e-02 , len = +9.49526197637537983e-01 
 677        721        723        678    2 2147483645 2147483645 +8.24242424242424221e-01  # rad = +8.16000000000000197e-02 , len = +3.20780298646907769e-01 
 678        724        721        681    2        676        677 +6.08040880000982664e-01  # rad = +9.90000000000000185e-02 , len = +3.05122926047847187e-01 
 679        715        725        674    2 2147483645 2147483645 +7.61976993821894322e-01  # rad = +8.12778000000000111e-02 , len = +1.41911944528992917e+00 
 680        724        726        681    2 2147483645 2147483645 +5.48669680256482772e-01  # rad = +8.93333000000000321e-02 , len = +1.56524758424985921e-01 
 681        694        724        653    2        678        680 +4.10120906801007545e-01  # rad = +1.62817999999999991e-01 , len = +8.96437393240597458e-01 
 682        719        727        683    2 2147483645 2147483645 +5.08724832214765055e-01  # rad = +7.57999999999999924e-02 , len = +7.24085630295203231e-01 
 683        728        719       1290    2        675        682 +7.36409779917265084e-01  # rad = +1.49000000000000049e-01 , len = +1.21243556529821897e-01 
 684        553        729       1204    2        685        686 +6.06874328678839947e-01  # rad = +4.76295000000000079e-01 , len = +3.12501199997696011e+00 
 685        729        730        684    2        703        704 +3.64349825213365675e-01  # rad = +1.73537999999999970e-01 , len = +1.04062481231229498e+00 
 686        729        731        684    2        689        690 +9.39753724057569406e-01  # rad = +4.47600000000000109e-01 , len = +3.56931365951494994e-01 
 687        709        732        666    2       1351       1416 +5.69219515267194165e-01  # rad = +2.35000000000000042e-01 , len = +7.27461339178926303e-01 
 688        709        733        666    2        691        692 +9.85839756228715003e-01  # rad = +4.07000000000000084e-01 , len = +2.61916017074175556e-01 
 689        731        734        686    2        712       1113 +9.34986595174262636e-01  # rad = +4.18499999999999872e-01 , len = +3.05122926047847798e-01 
 690        731        735        686    2        709        710 +6.00303842716711333e-01  # rad = +2.68695999999999935e-01 , len = +1.60237323991634284e+00 
 691        733        736        688    2 2147483645 2147483645 +3.88862407862407833e-01  # rad = +1.58267000000000047e-01 , len = +1.10458136866416479e+00 
 692        733        737        688    2        696        697 +1.03808353808353782e+00  # rad = +4.22499999999999987e-01 , len = +1.21243556529821897e-01 
 693        738        739        695    2 2147483645 2147483645 +4.90645318045653922e-01  # rad = +7.97647000000000078e-02 , len = +1.23048770818728692e+00 
 694        738        740        695    2       1291       1292 +8.44467955539425885e-01  # rad = +1.37286000000000019e-01 , len = +4.99899989997997785e-01 
 695        741        738        708    2        693        694 +8.09386777657736478e-01  # rad = +1.62571000000000021e-01 , len = +4.99899989998000283e-01 
 696        737        742        692    2        725        726 +6.20979881656804733e-01  # rad = +2.62364000000000097e-01 , len = +8.88200427831466466e-01 
 697        737        743        692    2        705        706 +9.71597633136094818e-01  # rad = +4.10500000000000032e-01 , len = +1.21243556529820870e-01 
 698        744        745        700    2 2147483645 2147483645 +5.73056186633210118e-01  # rad = +8.44999999999999640e-02 , len = +9.89949493661145541e-02 
 699        744        746        700    2 2147483645 2147483645 +5.23888643993082548e-01  # rad = +7.72500000000000131e-02 , len = +2.61916017074176999e-01 
 700        747        744       1109    2        698        699 +3.72361111111111143e-01  # rad = +1.47455000000000058e-01 , len = +9.20706250657611802e-01 
 701        708        748        665    2 2147483645 2147483645 +4.73510774259339351e-01  # rad = +1.06332999999999997e-01 , len = +1.75139944044755214e+00 
 702        708        749        665    2 2147483645 2147483645 +5.68927205283149995e-01  # rad = +1.27760000000000040e-01 , len = +1.64015243194039795e+00 
 703        730        750        685    2 2147483645 2147483645 +4.03369867118440917e-01  # rad = +6.99999999999999928e-02 , len = +5.98080262172227539e-01 
 704        730        751        685    2 2147483645 2147483645 +4.03369867118440917e-01  # rad = +6.99999999999999928e-02 , len = +4.42718872423574938e-01 
 705        743        752        697    2 2147483645 2147483645 +4.05271619975639430e-01  # rad = +1.66364000000000012e-01 , len = +7.82623792124925610e-01 
 706        743        753        697    2        729       1296 +9.54933008526187455e-01  # rad = +3.92000000000000015e-01 , len = +9.89949493661145402e-02 
 707        741        754        708    2        727        728 +8.53562484752834028e-01  # rad = +1.71444000000000041e-01 , len = +7.03491293478464064e-01 
 708        755        741        710    2        695        707 +9.88226322263222601e-01  # rad = +2.00857000000000063e-01 , len = +4.48218696620297896e-01 
 709        735        756        690    2 2147483645 2147483645 +5.71649745437222689e-01  # rad = +1.53599999999999959e-01 , len = +4.02119385257661777e-01 
 710        735        755        690    2        708        714 +7.56431059636168857e-01  # rad = +2.03249999999999986e-01 , len = +2.61916017074176999e-01 
 711        757        758        712    2        777        789 +9.40690097316396967e-01  # rad = +3.84429000000000132e-01 , len = +1.01439637223326007e+00 
 712        734        757        689    2        711        713 +9.76504181600955867e-01  # rad = +4.08667000000000002e-01 , len = +3.76961536499415162e-01 
 713        757        759        712    2        772        773 +4.38873214622174102e-01  # rad = +1.79353000000000068e-01 , len = +1.35373557240696307e+00 
 714        755        760        710    2 2147483645 2147483645 +5.71173431734317338e-01  # rad = +1.16091000000000014e-01 , len = +9.12688336728370353e-01 
 715        761        762        717    2 2147483645 2147483645 +7.83643228610101827e-01  # rad = +9.90000000000000324e-02 , len = +9.89949493661170521e-02 
 716        761        763        717    2       1119       1120 +6.91822405863867673e-01  # rad = +8.74000000000000332e-02 , len = +3.13049516849971843e-01 
 717        764        761        723    2        715        716 +8.53601351351351401e-01  # rad = +1.26333000000000056e-01 , len = +2.42487113059643794e-01 
 718        765        766        720    2 2147483645 2147483645 +5.16389107413010584e-01  # rad = +8.53333000000000147e-02 , len = +6.41560597293820201e-01 
 719        765        767        720    2 2147483645 2147483645 +5.77912254160363070e-01  # rad = +9.55000000000000016e-02 , len = +1.21243556529819857e-01 
 720        768        765       1106    2        718        719 +5.48092868988391380e-01  # rad = +1.65250000000000036e-01 , len = +5.72974694031068821e-01 
 721        769        770        737    2        722        723 +6.85974333801390168e-01  # rad = +1.75381000000000065e-01 , len = +1.73170436275941819e+00 
 722        770        771        721    2       1299       1300 +8.43877044833818868e-01  # rad = +1.48000000000000020e-01 , len = +1.21243556529820870e-01 
 723        770        764        721    2        717        724 +8.43877044833818868e-01  # rad = +1.48000000000000020e-01 , len = +1.21243556529820870e-01 
 724        764        772        723    2        746       1301 +8.94594594594594672e-01  # rad = +1.32400000000000018e-01 , len = +3.50000000000002476e-01 
 725        742        773        696    2        882       1123 +7.16561723407174722e-01  # rad = +1.88000000000000028e-01 , len = +5.09607692249638644e-01 
 726        742        774        696    2        743        744 +3.63998109496729727e-01  # rad = +9.55000000000000016e-02 , len = +5.37680202350803604e-01 
 727        754        775        707    2 2147483645 2147483645 +8.07843960710202813e-01  # rad = +1.38500000000000040e-01 , len = +7.00000000000002842e-02 
 728        754        776        707    2       1121       1122 +7.31725811343645671e-01  # rad = +1.25450000000000006e-01 , len = +1.36634549071601796e+00 
 729        753        777        706    2        730        731 +9.13497448979591842e-01  # rad = +3.58090999999999993e-01 , len = +9.52102935611482737e-01 
 730        777        778        729    2        756        757 +2.92333512989714883e-01  # rad = +1.04681999999999997e-01 , len = +8.65852181379709207e-01 
 731        777        779        729    2        735        736 +1.03465320267753169e+00  # rad = +3.70499999999999940e-01 , len = +1.21243556529820870e-01 
 732        780        781        733    2        755       1239 +8.56596558317399670e-01  # rad = +2.24000000000000060e-01 , len = +6.14247507117451019e-01 
 733        782        780       1232    2        732        734 +9.69031746443486774e-01  # rad = +2.61500000000000010e-01 , len = +3.28329103187642579e-01 
 734        780        783        733    2        793        794 +7.04451242829827851e-01  # rad = +1.84214000000000155e-01 , len = +1.26194294641239524e+00 
 735        779        784        731    2 2147483645 2147483645 +3.96126855600539785e-01  # rad = +1.46764999999999979e-01 , len = +1.56681204999195844e+00 
 736        779        785        731    2       1237       1238 +9.97751686909581714e-01  # rad = +3.69667000000000079e-01 , len = +1.71464281994822443e-01 
 737        786        769        738    2        721       1417 +1.00000000000000000e+00  # rad = +2.55667000000000089e-01 , len = +2.10000000000000853e-01 
 738        787        786        764    2        737        739 +9.94813229571984481e-01  # rad = +2.55667000000000089e-01 , len = +1.71464281994821000e-01 
 739        786        788        738    2        807        808 +4.07756965114778214e-01  # rad = +1.04249999999999995e-01 , len = +1.40174890761505533e+00 
 740        747        789       1109    2        741        742 +9.75719696969696959e-01  # rad = +3.86385000000000145e-01 , len = +1.02878569196893532e+00 
 741        789        790        740    2        780        781 +8.50333216869184838e-01  # rad = +3.28555999999999904e-01 , len = +6.64078308635359327e-01 
 742        789        791        740    2        758        759 +6.86431926705229345e-01  # rad = +2.65227000000000157e-01 , len = +1.49150930268637838e+00 
 743        774        792        726    2 2147483645 2147483645 +7.32984293193717273e-01  # rad = +6.99999999999999928e-02 , len = +6.64078308635358328e-01 
 744        774        793        726    2       1302       1303 +1.04537486910994781e+00  # rad = +9.98333000000000276e-02 , len = +3.63730669589465705e-01 
 745        794        795        746    2 2147483645 2147483645 +5.74655674175376108e-01  # rad = +7.68125000000000890e-02 , len = +1.06850362657316333e+00 
 746        772        794        724    2        745       1380 +1.00956948640483390e+00  # rad = +1.33667000000000008e-01 , len = +4.14125584816973313e-01 
 747        796        797       1380    2        805        806 +6.65833751038027333e-01  # rad = +8.89999999999999958e-02 , len = +1.14166545012100462e+00 
 748        796        798       1380    2        749        750 +5.83539691920967774e-01  # rad = +7.80000000000000415e-02 , len = +1.37706209010341873e+00 
 749        798        799        748    2 2147483645 2147483645 +8.97435897435897356e-01  # rad = +7.00000000000000205e-02 , len = +1.71464281994821693e-01 
 750        798        800        748    2        751        752 +8.97435897435897356e-01  # rad = +7.00000000000000205e-02 , len = +1.71464281994823886e-01 
 751        800        801        750    2 2147483645 2147483645 +1.00000000000000000e+00  # rad = +7.00000000000000205e-02 , len = +2.21359436211789135e-01 
 752        800        802        750    2 2147483645 2147483645 +1.00000000000000000e+00  # rad = +7.00000000000000205e-02 , len = +1.71464281994820250e-01 
 753        803        804        755    2 2147483645 2147483645 +4.45877608093975197e-01  # rad = +7.71667000000000186e-02 , len = +8.88200427831470241e-01 
 754        803        805        755    2 2147483645 2147483645 +6.86237122039441427e-01  # rad = +1.18765000000000023e-01 , len = +2.54129888049399044e+00 
 755        781        803        732    2        753        754 +7.72620535714285572e-01  # rad = +1.73067000000000082e-01 , len = +1.01197826063606078e+00 
 756        778        806        730    2 2147483645 2147483645 +6.68691847691102570e-01  # rad = +6.99999999999999928e-02 , len = +2.79999999999997584e-01 
 757        778        807        730    2 2147483645 2147483645 +6.68691847691102570e-01  # rad = +6.99999999999999928e-02 , len = +2.88617393793237864e-01 
 758        791        808        742    2 2147483645 2147483645 +4.27305666466837819e-01  # rad = +1.13333000000000045e-01 , len = +4.31508980207825799e-01 
 759        791        809        742    2        774        775 +9.18081492457404336e-01  # rad = +2.43500000000000077e-01 , len = +3.05122926047845966e-01 
 760        810        811        762    2 2147483645 2147483645 +4.12643528183716080e-01  # rad = +7.90625000000000216e-02 , len = +1.04062481231229542e+00 
 761        810        812        762    2 2147483645 2147483645 +4.03183716075156573e-01  # rad = +7.72500000000000131e-02 , len = +2.96984848098351184e-01 
 762        787        810        764    2        760        761 +7.45525291828793790e-01  # rad = +1.91599999999999993e-01 , len = +3.20780298646907769e-01 
 763        813        814        765    2 2147483645 2147483645 +3.81876893203883461e-01  # rad = +9.83333000000000401e-02 , len = +8.57321409974111881e-01 
 764        813        787        765    2        738        762 +9.98058252427184378e-01  # rad = +2.57000000000000006e-01 , len = +8.99166280506559779e-01 
 765        815        813        766    2        763        764 +9.61333846044717943e-01  # rad = +2.57500000000000173e-01 , len = +3.76961536499415162e-01 
 766        816        815        771    2        765        767 +7.80166776860948374e-01  # rad = +2.67857000000000012e-01 , len = +1.00468900660851279e+00 
 767        815        817        766    2        768        769 +8.12000433066897509e-01  # rad = +2.17500000000000027e-01 , len = +1.21243556529819843e-01 
 768        817        818        767    2        815       1125 +4.68965517241379359e-01  # rad = +1.02000000000000021e-01 , len = +4.48218696620300117e-01 
 769        817        819        767    2        884        885 +4.64560919540229988e-01  # rad = +1.01042000000000035e-01 , len = +2.00571682946521435e+00 
 770        816        820        771    2        819        829 +8.22979439785863742e-01  # rad = +2.82556000000000029e-01 , len = +6.02162768692983019e-01 
 771        821        816       1238    2        766        770 +9.69409911143613190e-01  # rad = +3.43333000000000166e-01 , len = +1.56524758424985921e-01 
 772        759        822        713    2 2147483645 2147483645 +6.81337920190908441e-01  # rad = +1.22200000000000003e-01 , len = +3.56931365951492885e-01 
 773        759        823        713    2 2147483645 2147483645 +7.80583541953577487e-01  # rad = +1.39999999999999986e-01 , len = +7.00000000000038369e-02 
 774        809        824        759    2 2147483645 2147483645 +5.56759753593429108e-01  # rad = +1.35570999999999997e-01 , len = +5.46717477313464428e-01 
 775        809        825        759    2        824        825 +1.05803696098562616e+00  # rad = +2.57632000000000083e-01 , len = +1.47000000000000153e+00 
 776        826        827        777    2       1304       1305 +4.99384224524192399e-01  # rad = +1.80444000000000049e-01 , len = +7.82623792124924833e-01 
 777        758        826        711    2        776        778 +9.39921285855125355e-01  # rad = +3.61333000000000182e-01 , len = +1.71464281994824608e-01 
 778        826        828        777    2        784        804 +1.07973254587873235e+00  # rad = +3.90142999999999907e-01 , len = +5.04777178564956630e-01 
 779        829        830       1124    2 2147483645 2147483645 +6.69987429891516939e-01  # rad = +8.44974746830583490e-02 , len = +3.83405790253616208e-01 
 780        790        831        741    2        823       1124 +9.60770766627302542e-01  # rad = +3.15666999999999920e-01 , len = +2.10000000000000853e-01 
 781        790        832        741    2       1126       1127 +3.12923824249138671e-01  # rad = +1.02812999999999988e-01 , len = +1.07763630228384577e+00 
 782        833        834        784    2 2147483645 2147483645 +3.52644836272040241e-01  # rad = +6.99999999999999928e-02 , len = +7.91959594928935195e-01 
 783        833        835        784    2 2147483645 2147483645 +3.89168765743073020e-01  # rad = +7.72499999999999715e-02 , len = +2.21359436211785776e-01 
 784        828        833        778    2        782        783 +5.08787803446428599e-01  # rad = +1.98500000000000010e-01 , len = +6.64078308635360326e-01 
 785        836        837        787    2 2147483645 2147483645 +7.83582381933724537e-01  # rad = +7.00000000000000205e-02 , len = +1.21243556529820870e-01 
 786        836        838        787    2 2147483645 2147483645 +8.33524564747971874e-01  # rad = +7.44615000000000138e-02 , len = +1.10236110236165419e+00 
 787        839        836        792    2        785        786 +8.85461249492015989e-01  # rad = +8.93333000000000321e-02 , len = +1.71464281994823164e-01 
 788        840        841        789    2 2147483645 2147483645 +4.15122312824314277e-01  # rad = +6.99999999999999928e-02 , len = +1.56524758424985921e-01 
 789        758        840        711    2        788        790 +4.38637563763399740e-01  # rad = +1.68624999999999969e-01 , len = +6.37730350540099966e-01 
 790        840        842        789    2        797        798 +4.15122312824314277e-01  # rad = +6.99999999999999928e-02 , len = +1.21243556529821897e-01 
 791        839        843        792    2 2147483645 2147483645 +8.37554143662837314e-01  # rad = +8.44999999999999640e-02 , len = +1.21243556529820870e-01 
 792        844        839       1241    2        787        791 +5.54335164835164873e-01  # rad = +1.00889000000000062e-01 , len = +6.96491205974633765e-01 
 793        783        845        734    2 2147483645 2147483645 +7.51842965246941053e-01  # rad = +1.38500000000000095e-01 , len = +1.21243556529821897e-01 
 794        783        846        734    2        831        832 +8.27537537863571648e-01  # rad = +1.52443999999999941e-01 , len = +7.24085630295201454e-01 
 795        847        848        802    2 2147483645 2147483645 +7.55892424242424199e-01  # rad = +7.48333499999999929e-02 , len = +7.44110206891423820e-01 
 796        849        850       1127    2 2147483645 2147483645 +8.93382352941176516e-01  # rad = +7.28999999999999926e-02 , len = +3.49999999999998923e-01 
 797        842        851        790    2 2147483645 2147483645 +1.13809571428571443e+00  # rad = +7.96666999999999792e-02 , len = +1.97989898732232855e-01 
 798        842        852        790    2 2147483645 2147483645 +1.00000000000000000e+00  # rad = +6.99999999999999928e-02 , len = +1.91191003972467266e+00 
 799        853        854        800    2 2147483645 2147483645 +9.45895875334281766e-01  # rad = +8.44999999999999640e-02 , len = +1.07990740343790237e+00 
 800        829        853       1124    2        799        801 +7.08331086760018436e-01  # rad = +8.93333000000000321e-02 , len = +2.10000000000000853e-01 
 801        853        855        800    2 2147483645 2147483645 +1.00746306248621731e+00  # rad = +9.00000000000000105e-02 , len = +2.88617393793237420e-01 
 802        856        847        812    2        795        803 +1.17159763313609466e+00  # rad = +9.90000000000000185e-02 , len = +2.32163735324875720e-01 
 803        847        857        802    2        809        810 +8.53535353535353480e-01  # rad = +8.44999999999999640e-02 , len = +9.89949493661170521e-02 
 804        828        858        778    2        816        817 +9.56059701186488087e-01  # rad = +3.73000000000000054e-01 , len = +9.89949493661145541e-02 
 805        797        859        747    2 2147483645 2147483645 +8.95131460674157275e-01  # rad = +7.96667000000000208e-02 , len = +2.10000000000000853e-01 
 806        797        860        747    2 2147483645 2147483645 +8.79614606741573102e-01  # rad = +7.82857000000000830e-02 , len = +4.69574275274954545e-01 
 807        788        861        739    2 2147483645 2147483645 +7.35657553956834520e-01  # rad = +7.66923000000000188e-02 , len = +8.77097486029916884e-01 
 808        788        862        739    2 2147483645 2147483645 +6.71462829736210964e-01  # rad = +6.99999999999999928e-02 , len = +2.96984848098349075e-01 
 809        857        863        803    2 2147483645 2147483645 +8.28402366863905337e-01  # rad = +6.99999999999999928e-02 , len = +3.50000000000001421e-01 
 810        857        864        803    2 2147483645 2147483645 +9.42801183431952738e-01  # rad = +7.96666999999999792e-02 , len = +4.94974746830581513e-01 
 811        856        865        812    2 2147483645 2147483645 +8.77430769230769236e-01  # rad = +7.41429000000000116e-02 , len = +4.74763098818770712e-01 
 812        849        856       1127    2        802        811 +1.03553921568627461e+00  # rad = +8.44999999999999640e-02 , len = +1.21243556529823951e-01 
 813        866        867        815    2 2147483645 2147483645 +7.43362568721214534e-01  # rad = +6.99999999999999928e-02 , len = +2.10000000000000853e-01 
 814        866        868        815    2 2147483645 2147483645 +7.43362568721214534e-01  # rad = +6.99999999999999928e-02 , len = +7.00000000000002842e-02 
 815        818        866        768    2        813        814 +9.23202941176470615e-01  # rad = +9.41667000000000060e-02 , len = +4.69574275274956154e-01 
 816        858        869        804    2        861        862 +7.47989276139410242e-01  # rad = +2.79000000000000137e-01 , len = +1.05465634213235582e+00 
 817        858        870        804    2        839        840 +8.39589812332439678e-01  # rad = +3.13166999999999807e-01 , len = +5.37680202350804048e-01 
 818        871        872        819    2 2147483645 2147483645 +4.14337864077669926e-01  # rad = +1.06692000000000078e-01 , len = +8.54458893101359140e-01 
 819        820        871        770    2        818        820 +9.11323772986593950e-01  # rad = +2.57500000000000173e-01 , len = +1.21243556529821897e-01 
 820        871        873        819    2        833        834 +1.00485436893203883e+00  # rad = +2.58750000000000147e-01 , len = +2.61916017074176000e-01 
 821        874        875        823    2 2147483645 2147483645 +5.00769437613998281e-01  # rad = +1.54570999999999958e-01 , len = +5.51180551180826539e-01 
 822        874        876        823    2        859       1310 +1.03266627141871337e+00  # rad = +3.18749999999999867e-01 , len = +2.21359436211787469e-01 
 823        831        874        780    2        821        822 +9.77824733025625004e-01  # rad = +3.08667000000000080e-01 , len = +4.48218696620298729e-01 
 824        825        877        775    2        843        844 +9.49858713203328819e-01  # rad = +2.44714000000000070e-01 , len = +5.37680202350801717e-01 
 825        825        878        775    2        826        827 +9.16035275121102943e-01  # rad = +2.36000000000000071e-01 , len = +1.21243556529821897e-01 
 826        878        879        825    2 2147483645 2147483645 +5.41902542372881380e-01  # rad = +1.27889000000000003e-01 , len = +6.60378679243963429e-01 
 827        878        880        825    2 2147483645 2147483645 +5.65677966101694962e-01  # rad = +1.33500000000000008e-01 , len = +3.63730669589465705e-01 
 828        881        882        829    2       1308       1309 +5.13372620126926638e-01  # rad = +1.13250000000000059e-01 , len = +2.52388589282480258e-01 
 829        820        881        770    2        828        830 +7.80730191537252871e-01  # rad = +2.20600000000000046e-01 , len = +3.56931365951496382e-01 
 830        881        883        829    2        835        836 +7.43427017225747888e-01  # rad = +1.63999999999999979e-01 , len = +9.89949493661170521e-02 
 831        846        884        794    2 2147483645 2147483645 +6.82217732413214040e-01  # rad = +1.04000000000000009e-01 , len = +2.03120653799656736e+00 
 832        846        885        794    2 2147483645 2147483645 +7.06816929495421187e-01  # rad = +1.07750000000000040e-01 , len = +8.54458893101359807e-01 
 833        873        886        820    2 2147483645 2147483645 +4.38821256038647411e-01  # rad = +1.13545000000000049e-01 , len = +7.24085630295203786e-01 
 834        873        887        820    2        837        838 +1.02608695652173898e+00  # rad = +2.65499999999999958e-01 , len = +9.89949493661157892e-02 
 835        883        888        830    2 2147483645 2147483645 +5.43445121951219523e-01  # rad = +8.91249999999999820e-02 , len = +6.02162768692985240e-01 
 836        883        889        830    2        841        842 +9.18701219512195189e-01  # rad = +1.50667000000000023e-01 , len = +2.10000000000000853e-01 
 837        887        890        834    2        848       1241 +1.00000000000000000e+00  # rad = +2.65499999999999958e-01 , len = +9.89949493661157892e-02 
 838        887        891        834    2        850        851 +3.91337099811676081e-01  # rad = +1.03900000000000006e-01 , len = +1.22449989791751257e+00 
 839        870        892        817    2        893        894 +8.92616399556785955e-01  # rad = +2.79537999999999953e-01 , len = +1.07079409785448476e+00 
 840        870        893        817    2        865        866 +6.43959931921307072e-01  # rad = +2.01666999999999985e-01 , len = +6.30000000000000338e-01 
 841        889        894        836    2 2147483645 2147483645 +6.19467434806560191e-01  # rad = +9.33333000000000357e-02 , len = +1.97989898732232855e-01 
 842        889        895        836    2        845        846 +6.96901113050634846e-01  # rad = +1.04999999999999996e-01 , len = +1.21243556529821897e-01 
 843        877        896        824    2 2147483645 2147483645 +4.89309970005802730e-01  # rad = +1.19741000000000028e-01 , len = +1.83341211951923100e+00 
 844        877        897        824    2        886        887 +9.58261480748956007e-01  # rad = +2.34500000000000069e-01 , len = +1.10458136866416679e+00 
 845        895        898        842    2 2147483645 2147483645 +6.66666666666666630e-01  # rad = +7.00000000000000205e-02 , len = +5.81463670404263722e-01 
 846        895        899        842    2        872       1128 +7.35714285714285654e-01  # rad = +7.72500000000000131e-02 , len = +3.05122926047845966e-01 
 847        900        901        848    2        904        911 +8.37589376915219619e-01  # rad = +2.04999999999999960e-01 , len = +6.14247507117448799e-01 
 848        890        900        837    2        847        849 +9.21845574387947231e-01  # rad = +2.44749999999999995e-01 , len = +2.09999999999999076e-01 
 849        900        902        848    2        935        936 +5.87591419816138938e-01  # rad = +1.43813000000000052e-01 , len = +1.37349918092440082e+00 
 850        891        903        838    2 2147483645 2147483645 +6.73724735322425383e-01  # rad = +6.99999999999999928e-02 , len = +3.13049516849969456e-01 
 851        891        904        838    2 2147483645 2147483645 +6.73724735322425383e-01  # rad = +6.99999999999999928e-02 , len = +2.10000000000000270e-01 
 852        905        906        854    2 2147483645 2147483645 +6.81348314606741501e-01  # rad = +7.57999999999999924e-02 , len = +3.50000000000003586e-01 
 853        905        907        854    2 2147483645 2147483645 +7.16105168539325820e-01  # rad = +7.96666999999999792e-02 , len = +1.56524758424985921e-01 
 854        908        905        858    2        852        853 +7.00787401574803237e-01  # rad = +1.11249999999999946e-01 , len = +6.45368112010497041e-01 
 855        909        910        856    2 2147483645 2147483645 +6.45728064842958527e-01  # rad = +7.96666999999999931e-02 , len = +1.71464281994823164e-01 
 856        844        909       1241    2        855        857 +6.77884615384615308e-01  # rad = +1.23375000000000012e-01 , len = +6.78675180038286419e-01 
 857        909        911        856    2        877        878 +8.79797365754812599e-01  # rad = +1.08545000000000003e-01 , len = +8.99166280506558779e-01 
 858        912        908        859    2        854       1311 +6.60671033684858799e-01  # rad = +1.58749999999999947e-01 , len = +2.21359436211787469e-01 
 859        876        912        822    2        858        860 +7.53838431372549023e-01  # rad = +2.40285999999999972e-01 , len = +5.77234787586470954e-01 
 860        912        913        859    2        863        864 +8.28179752461649876e-01  # rad = +1.99000000000000010e-01 , len = +1.21243556529823951e-01 
 861        869        914        816    2        879        880 +8.69175627240143300e-01  # rad = +2.42499999999999938e-01 , len = +3.28329103187640248e-01 
 862        869        915        816    2        869        873 +7.88530465949820791e-01  # rad = +2.19999999999999946e-01 , len = +2.10000000000000853e-01 
 863        913        916        860    2       1313       1314 +4.10175879396984966e-01  # rad = +8.16250000000000309e-02 , len = +1.68436931817223434e+00 
 864        913        917        860    2        944        945 +8.84758793969849244e-01  # rad = +1.76067000000000029e-01 , len = +1.14808536267997008e+00 
 865        893        918        840    2 2147483645 2147483645 +4.68284349943223210e-01  # rad = +9.44375000000000075e-02 , len = +1.16081867662439087e+00 
 866        893        919        840    2       1325       1326 +4.51499749587190746e-01  # rad = +9.10525999999999974e-02 , len = +1.31518059596391446e+00 
 867        920        921        869    2 2147483645 2147483645 +8.29846988070356728e-01  # rad = +6.99999999999999928e-02 , len = +5.37680202350802272e-01 
 868        920        922        869    2 2147483645 2147483645 +8.29846988070356728e-01  # rad = +6.99999999999999928e-02 , len = +2.61916017074176277e-01 
 869        915        920        862    2        867        868 +3.83422272727272695e-01  # rad = +8.43528999999999668e-02 , len = +1.19820699380365814e+00 
 870        923        924        872    2 2147483645 2147483645 +1.13139158576051790e+00  # rad = +8.74000000000000332e-02 , len = +3.20780298646907769e-01 
 871        923        925        872    2 2147483645 2147483645 +9.06148867313915862e-01  # rad = +7.00000000000000205e-02 , len = +1.71464281994821721e-01 
 872        899        923        846    2        870        871 +1.00000000000000000e+00  # rad = +7.72500000000000131e-02 , len = +2.61916017074176999e-01 
 873        915        926        862    2        897        898 +5.86363636363636309e-01  # rad = +1.29000000000000031e-01 , len = +3.56931365951493940e-01 
 874        927        928        876    2 2147483645 2147483645 +1.01912928759894461e+00  # rad = +7.72499999999999715e-02 , len = +2.32163735324877885e-01 
 875        927        929        876    2       1242       1243 +9.87246701846965724e-01  # rad = +7.48332999999999776e-02 , len = +4.02119385257663664e-01 
 876        930        927        889    2        874        875 +9.68248351870137136e-01  # rad = +7.57999999999999646e-02 , len = +3.28329103187639526e-01 
 877        911        931        857    2 2147483645 2147483645 +6.44893822838454089e-01  # rad = +6.99999999999999928e-02 , len = +3.05122926047846743e-01 
 878        911        932        857    2        899        900 +7.92298125201529313e-01  # rad = +8.59999999999999931e-02 , len = +4.08166632639170246e-01 
 879        914        933        861    2 2147483645 2147483645 +4.47216494845360857e-01  # rad = +1.08450000000000046e-01 , len = +1.33734812221799704e+00 
 880        914        934        861    2        916       1399 +9.68247422680412417e-01  # rad = +2.34799999999999981e-01 , len = +4.48218696620299006e-01 
 881        935        936        882    2 2147483645 2147483645 +5.47941766009072628e-01  # rad = +7.79090999999999950e-02 , len = +4.99899989997999561e-01 
 882        773        935        725    2        881        883 +7.56303191489361759e-01  # rad = +1.42185000000000034e-01 , len = +1.93103599137872006e+00 
 883        935        937        882    2        891        892 +6.96275978478742452e-01  # rad = +9.90000000000000185e-02 , len = +9.89949493661157892e-02 
 884        819        938        769    2 2147483645 2147483645 +7.71056590328774050e-01  # rad = +7.79091000000000089e-02 , len = +7.17286553617172196e-01 
 885        819        939        769    2       1134       1135 +7.88451337067753943e-01  # rad = +7.96666999999999931e-02 , len = +5.51180551180829092e-01 
 886        897        940        844    2 2147483645 2147483645 +7.38452025586353922e-01  # rad = +1.73167000000000015e-01 , len = +4.31508980207828963e-01 
 887        897        941        844    2        925        926 +9.39586353944562691e-01  # rad = +2.20332999999999807e-01 , len = +7.82623792124925610e-01 
 888        942        943        890    2 2147483645 2147483645 +7.07112970711296973e-01  # rad = +8.44999999999999502e-02 , len = +4.94974746830581791e-01 
 889        942        930        890    2        876       1131 +6.55110460251046023e-01  # rad = +7.82857000000000275e-02 , len = +5.09607692249634425e-01 
 890        944        942        896    2        888        889 +8.14687555391936380e-01  # rad = +1.19499999999999981e-01 , len = +1.21243556529821897e-01 
 891        937        945        883    2 2147483645 2147483645 +7.80303030303030276e-01  # rad = +7.72500000000000131e-02 , len = +3.05122926047848408e-01 
 892        937        946        883    2 2147483645 2147483645 +7.65656565656565702e-01  # rad = +7.58000000000000479e-02 , len = +3.95979797464468208e-01 
 893        892        947        839    2        960        961 +6.66435332584478624e-01  # rad = +1.86294000000000043e-01 , len = +1.37528178930719402e+00 
 894        892        948        839    2        912        913 +8.65116728316007055e-01  # rad = +2.41833000000000020e-01 , len = +4.59020696701140263e-01 
 895        944        949        896    2 2147483645 2147483645 +7.44808497293464766e-01  # rad = +1.09249999999999986e-01 , len = +7.50666370633452096e-01 
 896        950        944        913    2        890        895 +7.43823529411764772e-01  # rad = +1.46682000000000007e-01 , len = +1.53681488800700961e+00 
 897        926        951        873    2 2147483645 2147483645 +5.70736434108527035e-01  # rad = +7.36249999999999821e-02 , len = +5.28488410468953007e-01 
 898        926        952        873    2       1132       1133 +6.26937984496124034e-01  # rad = +8.08750000000000163e-02 , len = +5.09607692249636646e-01 
 899        932        953        878    2 2147483645 2147483645 +9.26356976744186045e-01  # rad = +7.96666999999999931e-02 , len = +1.71464281994820250e-01 
 900        932        954        878    2        901        902 +1.06686046511627897e+00  # rad = +9.17500000000000260e-02 , len = +2.32163735324880549e-01 
 901        954        955        900    2 2147483645 2147483645 +9.20980926430517655e-01  # rad = +8.44999999999999502e-02 , len = +7.00000000000002842e-02 
 902        954        956        900    2        907       1246 +1.15894277929155320e+00  # rad = +1.06332999999999983e-01 , len = +2.09999999999996717e-01 
 903        957        958        904    2 2147483645 2147483645 +4.30134848484848453e-01  # rad = +8.51667000000000396e-02 , len = +7.76337555448658789e-01 
 904        901        957        847    2        903        905 +9.65853658536585447e-01  # rad = +1.98000000000000037e-01 , len = +1.56524758424985921e-01 
 905        957        959        904    2        909        910 +8.28282828282828287e-01  # rad = +1.63999999999999979e-01 , len = +1.21243556529820870e-01 
 906        960        961        907    2 2147483645 2147483645 +7.84137660642185930e-01  # rad = +7.57999999999999924e-02 , len = +3.13049516849971843e-01 
 907        956        960        902    2        906        908 +9.09094072395211228e-01  # rad = +9.66667000000000221e-02 , len = +1.56524758424985921e-01 
 908        960        962        907    2       1037       1389 +8.29654886325901231e-01  # rad = +8.02000000000000074e-02 , len = +3.28329103187639137e-01 
 909        959        963        905    2        996        997 +5.52121036585365821e-01  # rad = +9.05478499999999992e-02 , len = +1.54793410712471968e+00 
 910        959        964        905    2        921        922 +9.18701219512195189e-01  # rad = +1.50667000000000023e-01 , len = +2.42487113059643794e-01 
 911        901        965        847    2 2147483645 2147483645 +5.03251219512195092e-01  # rad = +1.03166500000000064e-01 , len = +6.02162768692983463e-01 
 912        948        966        894    2        923        924 +7.91178209756319362e-01  # rad = +1.91333000000000031e-01 , len = +2.10000000000000853e-01 
 913        948        950        894    2        896        920 +8.15438753189184240e-01  # rad = +1.97199999999999959e-01 , len = +3.56931365951495327e-01 
 914        967        968        916    2 2147483645 2147483645 +8.35631274131274138e-01  # rad = +8.65713999999999928e-02 , len = +4.74763098818769935e-01 
 915        967        969        916    2 2147483645 2147483645 +7.45656370656370582e-01  # rad = +7.72500000000000131e-02 , len = +2.61916017074175556e-01 
 916        934        967        880    2        914        915 +4.41226575809199384e-01  # rad = +1.03600000000000053e-01 , len = +7.60394634384016554e-01 
 917        970        971        919    2 2147483645 2147483645 +9.46691176470588203e-01  # rad = +7.72499999999999715e-02 , len = +2.61916017074175556e-01 
 918        970        972        919    2 2147483645 2147483645 +9.39856617647058856e-01  # rad = +7.66923000000000049e-02 , len = +8.63017960415655927e-01 
 919        973        970        927    2        917        918 +7.54626247306557696e-01  # rad = +8.15999999999999920e-02 , len = +4.08166632639172688e-01 
 920        950        974        913    2 2147483645 2147483645 +5.52738336713995970e-01  # rad = +1.09000000000000000e-01 , len = +2.61916017074176999e-01 
 921        964        975        910    2        931       1381 +9.22564330609887961e-01  # rad = +1.39000000000000012e-01 , len = +5.68682688324516183e-01 
 922        964        976        910    2 2147483645 2147483645 +4.93638288410866322e-01  # rad = +7.43750000000000244e-02 , len = +9.62340895940728580e-01 
 923        966        977        912    2 2147483645 2147483645 +5.39373761975195154e-01  # rad = +1.03200000000000014e-01 , len = +4.19999999999998153e-01 
 924        966        978        912    2       1319       1320 +9.67648027261371446e-01  # rad = +1.85142999999999891e-01 , len = +6.14247507117449576e-01 
 925        941        979        887    2       1317       1318 +8.92589852632152292e-01  # rad = +1.96667000000000092e-01 , len = +1.56524758424985116e-01 
 926        941        980        887    2        985        986 +5.70518260995856341e-01  # rad = +1.25704000000000010e-01 , len = +2.43897519462580803e+00 
 927        981        973       1136    2        919        928 +4.76882028665931601e-01  # rad = +1.08133000000000062e-01 , len = +1.07536040470160543e+00 
 928        973        982        927    2        940        941 +7.36747338925212603e-01  # rad = +7.96666999999999931e-02 , len = +2.10000000000000270e-01 
 929        983        984        931    2 2147483645 2147483645 +9.16530278232405737e-01  # rad = +7.00000000000000205e-02 , len = +6.92964645562817672e-01 
 930        983        985        931    2 2147483645 2147483645 +9.16530278232405737e-01  # rad = +7.00000000000000205e-02 , len = +2.32163735324879467e-01 
 931        975        983        921    2        929        930 +5.49460431654676285e-01  # rad = +7.63749999999999984e-02 , len = +5.33104117410473699e-01 
 932        986        987        933    2       1315       1316 +6.91267177153141898e-01  # rad = +1.73599999999999977e-01 , len = +3.20780298646906603e-01 
 933        988        986       1310    2        932        934 +8.94507569011576131e-01  # rad = +2.51132999999999995e-01 , len = +1.30958008537087811e+00 
 934        986        989        933    2        955       1249 +8.95939601724982326e-01  # rad = +2.24999999999999950e-01 , len = +1.56524758424985921e-01 
 935        902        990        849    2       1329       1330 +8.67445919353605155e-01  # rad = +1.24750000000000083e-01 , len = +7.85748051222528332e-01 
 936        902        991        849    2        959        964 +5.87568578640317640e-01  # rad = +8.44999999999999640e-02 , len = +1.17341382299681496e+00 
 937        992        993        939    2 2147483645 2147483645 +1.00000000000000000e+00  # rad = +9.55000000000000016e-02 , len = +9.89949493661195640e-02 
 938        992        994        939    2       1247       1248 +7.32984293193717273e-01  # rad = +6.99999999999999928e-02 , len = +1.21243556529819857e-01 
 939        995        992        947    2        937        938 +5.95015576323987494e-01  # rad = +9.55000000000000016e-02 , len = +9.89949493661195640e-02 
 940        982        996        928    2 2147483645 2147483645 +1.02426735386303180e+00  # rad = +8.15999999999999920e-02 , len = +3.76961536499415495e-01 
 941        982        997        928    2 2147483645 2147483645 +8.78660720225640013e-01  # rad = +7.00000000000000205e-02 , len = +2.61916017074176000e-01 
 942        998        999        944    2 2147483645 2147483645 +4.34640686274509802e-01  # rad = +8.86667000000000011e-02 , len = +6.26099033699940466e-01 
 943        998       1000        944    2        950        951 +8.39460784313725394e-01  # rad = +1.71249999999999930e-01 , len = +2.61916017074176499e-01 
 944        917        998        864    2        942        943 +1.15864983216616402e+00  # rad = +2.04000000000000015e-01 , len = +9.89949493661170521e-02 
 945        917       1001        864    2 2147483645 2147483645 +4.88904791925800997e-01  # rad = +8.60800000000000176e-02 , len = +1.83341211951922989e+00 
 946        995       1002        947    2 2147483645 2147483645 +5.51748286604361371e-01  # rad = +8.85555999999999566e-02 , len = +7.47395477642191053e-01 
 947       1003        995       1322    2        939        946 +7.80387714120398535e-01  # rad = +1.60499999999999921e-01 , len = +3.05122926047846355e-01 
 948       1004       1005       1381    2 2147483645 2147483645 +6.25899280575539563e-01  # rad = +8.70000000000000218e-02 , len = +1.97989898732234104e-01 
 949       1004       1006       1381    2        962        963 +6.60271942446043147e-01  # rad = +9.17777999999999927e-02 , len = +5.77234787586473508e-01 
 950       1000       1007        943    2 2147483645 2147483645 +4.67153284671532887e-01  # rad = +8.00000000000000155e-02 , len = +6.10245852095696817e-01 
 951       1000       1008        943    2        952        953 +7.85401459854014661e-01  # rad = +1.34499999999999981e-01 , len = +3.28329103187640248e-01 
 952       1008       1009        951    2       1010       1011 +7.68505576208178387e-01  # rad = +1.03363999999999970e-01 , len = +1.62212823167590670e+00 
 953       1008       1010        951    2        971        972 +7.92349442379182145e-01  # rad = +1.06570999999999985e-01 , len = +5.64358042380900260e-01 
 954       1011       1012        955    2        992       1252 +1.05729166666666652e+00  # rad = +2.28375000000000022e-01 , len = +6.64078308635360215e-01 
 955        989       1011        934    2        954        956 +9.60000000000000075e-01  # rad = +2.16000000000000053e-01 , len = +4.53651848888549591e-01 
 956       1011       1013        955    2        987        988 +4.67592592592592560e-01  # rad = +1.00999999999999979e-01 , len = +6.96491205974633876e-01 
 957       1014       1015        959    2 2147483645 2147483645 +8.71301775147928947e-01  # rad = +7.36249999999999821e-02 , len = +5.14392845984467328e-01 
 958       1014       1016        959    2 2147483645 2147483645 +8.28402366863905337e-01  # rad = +7.00000000000000205e-02 , len = +3.76961536499415162e-01 
 959        991       1014        936    2        957        958 +1.00000000000000000e+00  # rad = +8.44999999999999640e-02 , len = +2.61916017074175056e-01 
 960        947       1017        893    2 2147483645 2147483645 +4.81765381601125087e-01  # rad = +8.97499999999999826e-02 , len = +8.22313808712951455e-01 
 961        947       1018        893    2        976        977 +7.20060764168464873e-01  # rad = +1.34142999999999957e-01 , len = +4.94974746830583678e-01 
 962       1006       1019        949    2 2147483645 2147483645 +8.07852225701640281e-01  # rad = +7.41429000000000393e-02 , len = +4.48218696620297896e-01 
 963       1006       1020        949    2        970       1402 +1.11955178703346570e+00  # rad = +1.02750000000000064e-01 , len = +2.88617393793235921e-01 
 964        991       1021        936    2 2147483645 2147483645 +9.07601183431952729e-01  # rad = +7.66923000000000188e-02 , len = +1.01197826063606655e+00 
 965       1022       1023        967    2 2147483645 2147483645 +4.33198564593301472e-01  # rad = +9.05384999999999801e-02 , len = +1.11341816044108155e+00 
 966       1022       1024        967    2       1253       1331 +9.92023923444976141e-01  # rad = +2.07332999999999962e-01 , len = +4.69574275274956376e-01 
 967       1003       1022       1322    2        965        966 +1.01620580841846286e+00  # rad = +2.08999999999999991e-01 , len = +4.48218696620300561e-01 
 968       1025       1026        970    2 2147483645 2147483645 +6.73076923076923017e-01  # rad = +6.99999999999999928e-02 , len = +6.60378679243961209e-01 
 969       1025       1027        970    2 2147483645 2147483645 +6.73076923076923017e-01  # rad = +6.99999999999999928e-02 , len = +2.88617393793233978e-01 
 970       1020       1025        963    2        968        969 +1.01216545012165438e+00  # rad = +1.04000000000000009e-01 , len = +1.56524758424985921e-01 
 971       1010       1028        953    2 2147483645 2147483645 +9.42676713177130865e-01  # rad = +1.00462000000000024e-01 , len = +9.54672718789008945e-01 
 972       1010       1029        953    2 2147483645 2147483645 +6.56839102570117572e-01  # rad = +6.99999999999999928e-02 , len = +7.03491293478461621e-01 
 973       1030       1031        974    2 2147483645 2147483645 +8.18904883005258988e-01  # rad = +7.72499999999999715e-02 , len = +4.48218696620299561e-01 
 974       1032       1030       1321    2        973        975 +4.55716425120772983e-01  # rad = +9.43332999999999811e-02 , len = +6.60378679243962097e-01 
 975       1030       1033        974    2        983        984 +7.42049732173050258e-01  # rad = +6.99999999999999928e-02 , len = +3.28329103187639137e-01 
 976       1018       1034        961    2       1004       1255 +1.15921069306635460e+00  # rad = +1.55499999999999972e-01 , len = +4.53651848888550979e-01 
 977       1018       1035        961    2        981        982 +6.69434856831888414e-01  # rad = +8.97999999999999632e-02 , len = +3.42928563989641999e-01 
 978       1036       1037        979    2 2147483645 2147483645 +4.89357404668128049e-01  # rad = +8.23750000000000454e-02 , len = +5.33104117410473366e-01 
 979       1038       1036       1253    2        978        980 +8.05421052631579037e-01  # rad = +1.68333000000000010e-01 , len = +2.10000000000000853e-01 
 980       1036       1039        979    2        989        990 +5.01238616314091723e-01  # rad = +8.43750000000000194e-02 , len = +6.96491205974635541e-01 
 981       1035       1040        977    2 2147483645 2147483645 +7.79510022271714842e-01  # rad = +6.99999999999999928e-02 , len = +3.56931365951496382e-01 
 982       1035       1041        977    2 2147483645 2147483645 +7.79510022271714842e-01  # rad = +6.99999999999999928e-02 , len = +1.56524758424985116e-01 
 983       1033       1042        975    2 2147483645 2147483645 +1.20714285714285707e+00  # rad = +8.44999999999999502e-02 , len = +2.61916017074175056e-01 
 984       1033       1043        975    2 2147483645 2147483645 +1.13809571428571443e+00  # rad = +7.96666999999999792e-02 , len = +1.71464281994822443e-01 
 985        980       1044        926    2 2147483645 2147483645 +6.91418926072824513e-01  # rad = +8.69141246830583414e-02 , len = +5.04777178564957629e-01 
 986        980       1045        926    2 2147483645 2147483645 +5.56863743397187028e-01  # rad = +6.99999999999999928e-02 , len = +2.32163735324879467e-01 
 987       1013       1046        956    2 2147483645 2147483645 +1.11315841584158415e+00  # rad = +1.12429000000000001e-01 , len = +4.31508980207828075e-01 
 988       1013       1047        956    2 2147483645 2147483645 +8.36633663366336600e-01  # rad = +8.44999999999999640e-02 , len = +7.00000000000002842e-02 
 989       1039       1048        980    2 2147483645 2147483645 +8.29629629629629606e-01  # rad = +6.99999999999999928e-02 , len = +1.56524758424982730e-01 
 990       1039       1049        980    2        994        995 +8.29629629629629606e-01  # rad = +6.99999999999999928e-02 , len = +1.21243556529822924e-01 
 991       1050       1051        992    2 2147483645 2147483645 +4.97504990019960069e-01  # rad = +9.97000000000000247e-02 , len = +7.82623792124925610e-01 
 992       1012       1050        954    2        991        993 +8.77504105090311959e-01  # rad = +2.00400000000000050e-01 , len = +4.08166632639170857e-01 
 993       1050       1052        992    2       1008       1009 +8.39231536926147714e-01  # rad = +1.68181999999999970e-01 , len = +1.09119200876839262e+00 
 994       1049       1053        990    2 2147483645 2147483645 +1.00000000000000000e+00  # rad = +6.99999999999999928e-02 , len = +2.61916017074176999e-01 
 995       1049       1054        990    2        998        999 +1.28714285714285737e+00  # rad = +9.01000000000001106e-02 , len = +3.05122926047847187e-01 
 996        963       1055        909    2 2147483645 2147483645 +7.73071917223876692e-01  # rad = +7.00000000000000205e-02 , len = +6.89420046125727271e-01 
 997        963       1056        909    2 2147483645 2147483645 +7.73071917223876692e-01  # rad = +7.00000000000000205e-02 , len = +4.48218696620298729e-01 
 998       1054       1057        995    2       1000       1410 +9.49738068812430614e-01  # rad = +8.55713999999999780e-02 , len = +4.20000000000001705e-01 
 999       1054       1058        995    2       1001       1002 +1.01831298557158711e+00  # rad = +9.17500000000000260e-02 , len = +2.96984848098351184e-01 
1000       1057       1059        998    2 2147483645 2147483645 +1.02981223496469987e+00  # rad = +8.81224746830583799e-02 , len = +4.53651848888550702e-01 
1001       1058       1060        999    2 2147483645 2147483645 +8.68301907356948233e-01  # rad = +7.96666999999999792e-02 , len = +2.09999999999999659e-01 
1002       1058       1061        999    2       1138       1139 +1.00000000000000000e+00  # rad = +9.17500000000000260e-02 , len = +2.96984848098349297e-01 
1003       1062       1063       1004    2 2147483645 2147483645 +6.91193467336683298e-01  # rad = +1.10037999999999969e-01 , len = +2.04562948746834428e+00 
1004       1034       1062        976    2       1003       1005 +1.02379421221864964e+00  # rad = +1.59199999999999953e-01 , len = +7.30821455623739125e-01 
1005       1062       1064       1004    2       1006       1007 +8.73115577889447159e-01  # rad = +1.39000000000000012e-01 , len = +2.42487113059642767e-01 
1006       1064       1065       1005    2 2147483645 2147483645 +6.32374100719424459e-01  # rad = +8.79000000000000475e-02 , len = +7.69999999999998574e-01 
1007       1064       1066       1005    2 2147483645 2147483645 +9.38848920863309400e-01  # rad = +1.30500000000000005e-01 , len = +9.89949493661170521e-02 
1008       1052       1067        993    2 2147483645 2147483645 +4.59026530782128850e-01  # rad = +7.71999999999999909e-02 , len = +1.30770791845885981e+00 
1009       1052       1068        993    2       1012       1013 +8.64141227955429247e-01  # rad = +1.45332999999999962e-01 , len = +2.10000000000000853e-01 
1010       1009       1069        952    2 2147483645 2147483645 +6.77218373901938842e-01  # rad = +6.99999999999999928e-02 , len = +1.71464281994823164e-01 
1011       1009       1070        952    2 2147483645 2147483645 +6.77218373901938842e-01  # rad = +6.99999999999999928e-02 , len = +2.61916017074176999e-01 
1012       1068       1071       1009    2 2147483645 2147483645 +5.55047373961866874e-01  # rad = +8.06667000000000217e-02 , len = +1.80377382174151890e+00 
1013       1068       1072       1009    2       1017       1018 +6.07471806127995673e-01  # rad = +8.82857000000000086e-02 , len = +4.89999999999998936e-01 
1014       1073       1074       1016    2 2147483645 2147483645 +5.91823706550027917e-01  # rad = +8.68666999999999079e-02 , len = +1.33734812221799504e+00 
1015       1073       1075       1016    2 2147483645 2147483645 +5.23324340159969426e-01  # rad = +7.68125000000000335e-02 , len = +1.30958008537087811e+00 
1016       1076       1073       1252    2       1014       1015 +8.87546485260770956e-01  # rad = +1.46777999999999936e-01 , len = +7.24085630295203120e-01 
1017       1072       1077       1013    2 2147483645 2147483645 +7.92880387197473557e-01  # rad = +6.99999999999999928e-02 , len = +1.71464281994822443e-01 
1018       1072       1078       1013    2 2147483645 2147483645 +7.92880387197473557e-01  # rad = +6.99999999999999928e-02 , len = +4.99899989998000283e-01 
1019       1079       1080       1021    2 2147483645 2147483645 +6.75622505913580418e-01  # rad = +7.48332999999999915e-02 , len = +3.83405790253618206e-01 
1020       1079       1081       1021    2 2147483645 2147483645 +8.09973637167981764e-01  # rad = +8.97143000000000385e-02 , len = +4.48218696620298729e-01 
1021       1082       1079       1254    2       1019       1020 +7.40882943143812644e-01  # rad = +1.10762000000000041e-01 , len = +1.79833256101311911e+00 
1022        711        718       1023    2        673       1424 +9.77815699658703075e-01  # rad = +1.43250000000000016e-01 , len = +2.32163735324879994e-01 
1023       1083        711       1382    2        668       1022 +7.73768967903112559e-01  # rad = +1.46500000000000047e-01 , len = +1.21243556529819843e-01 
1024       1083       1084       1382    2 2147483645 2147483645 +4.97113551256252229e-01  # rad = +9.41200000000000231e-02 , len = +1.75139944044755169e+00 
1025       1085        692       1102    2        651       1382 +8.50457046603032008e-01  # rad = +1.89333000000000029e-01 , len = +8.22313808712952010e-01 
1026       1086       1087       1383    2 2147483645 2147483645 +1.04190691219253617e+00  # rad = +7.72499999999999715e-02 , len = +2.88617393793237420e-01 
1027       1086       1088       1383    2 2147483645 2147483645 +1.04190691219253617e+00  # rad = +7.72499999999999715e-02 , len = +2.52388589282480258e-01 
1028       1089       1090       1384    2 2147483645 2147483645 +5.51419201319996999e-01  # rad = +8.08750000000000302e-02 , len = +5.28488410468954117e-01 
1029       1089       1091       1384    2 2147483645 2147483645 +6.03786809575432848e-01  # rad = +8.85556000000000121e-02 , len = +6.64078308635361325e-01 
1030       1092       1093       1385    2 2147483645 2147483645 +1.00000000000000000e+00  # rad = +6.99999999999999928e-02 , len = +7.06965345685343416e-01 
1031       1092       1094       1385    2 2147483645 2147483645 +1.20714285714285707e+00  # rad = +8.44999999999999918e-02 , len = +2.52388589282480258e-01 
1032        606       1095       1387    2 2147483645 2147483645 +3.62843217589413014e-01  # rad = +2.29817999999999967e-01 , len = +9.20706250657613023e-01 
1033       1096       1097       1388    2 2147483645 2147483645 +7.01209949440362079e-01  # rad = +9.66667000000000221e-02 , len = +4.08166632639171800e-01 
1034       1096       1098       1388    2 2147483645 2147483645 +5.54519538362215902e-01  # rad = +7.64444000000000373e-02 , len = +5.68682688324515739e-01 
1035        561        568       1206    2        533       1388 +7.29402116402116496e-01  # rad = +1.37857000000000035e-01 , len = +4.53651848888552089e-01 
1036        616       1099        588    2 2147483645 2147483645 +6.59686554645606882e-01  # rad = +6.99999999999999928e-02 , len = +2.88617393793233534e-01 
1037        962       1100        908    2 2147483645 2147483645 +8.72817955112219379e-01  # rad = +6.99999999999999928e-02 , len = +5.37680202350804048e-01 
1038       1101       1102       1389    2 2147483645 2147483645 +9.93350374064837838e-01  # rad = +7.96666999999999792e-02 , len = +1.97989898732234104e-01 
1039       1101       1103       1389    2       1129       1130 +1.00841645885286768e+00  # rad = +8.08750000000000163e-02 , len = +5.51180551180828981e-01 
1040         17       1104       1041    2 2147483645 2147483645 +5.89297637098401106e-01  # rad = +9.05556000000000000e-02 , len = +5.77234787586474840e-01 
1041         48         17        115    2         12       1040 +7.73611027205541868e-01  # rad = +1.53666999999999998e-01 , len = +1.83341211951923100e+00 
1042       1105       1106       1044    2 2147483645 2147483645 +5.35064848484848476e-01  # rad = +8.82857000000000225e-02 , len = +5.51180551180826761e-01 
1043       1105        111       1044    2         99       1425 +8.10387878787878879e-01  # rad = +1.33714000000000055e-01 , len = +4.89999999999997438e-01 
1044       1107       1105       1160    2       1042       1043 +8.80262905187682576e-01  # rad = +1.65000000000000063e-01 , len = +1.71464281994823164e-01 
1045        121       1108       1046    2 2147483645 2147483645 +8.28402366863905337e-01  # rad = +7.00000000000000205e-02 , len = +1.71464281994819528e-01 
1046        113        121        101    2        107       1045 +8.53535353535353480e-01  # rad = +8.45000000000000195e-02 , len = +3.05122926047846355e-01 
1047       1109       1110       1050    2 2147483645 2147483645 +5.83018280542986322e-01  # rad = +8.05294000000000287e-02 , len = +1.06160256216721760e+00 
1048       1111       1112       1390    2 2147483645 2147483645 +6.08868778280542977e-01  # rad = +8.41000000000000220e-02 , len = +1.45828666591997980e+00 
1049       1111       1113       1390    2 2147483645 2147483645 +6.76644343891402600e-01  # rad = +9.34614999999999890e-02 , len = +1.05929221652951377e+00 
1050        136       1109        122    2       1047       1390 +9.23141186299081040e-01  # rad = +1.38125000000000053e-01 , len = +7.69999999999995688e-01 
1051       1114       1115       1053    2 2147483645 2147483645 +1.00000000000000000e+00  # rad = +6.99999999999999928e-02 , len = +1.97989898732234104e-01 
1052       1114       1116       1053    2 2147483645 2147483645 +1.00000000000000000e+00  # rad = +6.99999999999999928e-02 , len = +6.67757440991864071e-01 
1053        169       1114        151    2       1051       1052 +8.28402366863905337e-01  # rad = +6.99999999999999928e-02 , len = +2.09999999999998493e-01 
1054       1117       1118       1391    2 2147483645 2147483645 +8.77430769230769236e-01  # rad = +7.41429000000000116e-02 , len = +4.31508980207830128e-01 
1055       1117       1119       1391    2 2147483645 2147483645 +8.28402366863905337e-01  # rad = +6.99999999999999928e-02 , len = +9.89949493661170521e-02 
1056        176       1120        157    2 2147483645 2147483645 +6.14206425702811254e-01  # rad = +7.64687000000000117e-01 , len = +1.46331814722568088e+00 
1057        176       1121        157    2 2147483645 2147483645 +4.84571887550200808e-01  # rad = +6.03291999999999939e-01 , len = +2.02395652127213355e+00 
1058       1122       1123       1392    2 2147483645 2147483645 +2.73321322097711150e-01  # rad = +3.38298000000000043e-01 , len = +3.25932508351039107e+00 
1059       1122       1124       1392    2 2147483645 2147483645 +4.10258295427920472e-01  # rad = +5.07789000000000046e-01 , len = +1.63416645419002493e+00 
1060        296       1125       1393    2 2147483645 2147483645 +4.85568305053795057e-01  # rad = +1.30294000000000021e-01 , len = +1.25415310070182451e+00 
1061        191        270        276    2        251       1393 +9.78960233491426579e-01  # rad = +2.68332999999999988e-01 , len = +1.71464281994822804e-01 
1062        260       1126        242    2 2147483645 2147483645 +7.57611241217798659e-01  # rad = +8.08750000000000163e-02 , len = +6.18223260642946970e-01 
1063       1127       1128       1394    2 2147483645 2147483645 +7.10070257611241318e-01  # rad = +7.57999999999999924e-02 , len = +2.61916017074174612e-01 
1064       1127       1129       1394    2 2147483645 2147483645 +6.94547072599531745e-01  # rad = +7.41429000000000116e-02 , len = +4.48218696620297619e-01 
1065        332       1130        312    2 2147483645 2147483645 +3.64362587556654349e-01  # rad = +4.42153999999999936e-01 , len = +1.87176387399693089e+00 
1066        332        376        312    2        354       1181 +9.77338277709105863e-01  # rad = +1.18599999999999994e+00 , len = +1.71464281994823164e-01 
1067        382       1131        358    2 2147483645 2147483645 +4.36517836593786013e-01  # rad = +1.89666999999999975e-01 , len = +1.10236110236165374e+00 
1068        382        329        358    2        309       1183 +9.93861910241657043e-01  # rad = +4.31832999999999967e-01 , len = +4.99899989998001559e-01 
1069       1132       1133       1071    2 2147483645 2147483645 +8.12992485832764178e-01  # rad = +8.44999999999999640e-02 , len = +6.06217782649105641e-01 
1070       1132       1134       1071    2 2147483645 2147483645 +6.73484899506431756e-01  # rad = +6.99999999999999928e-02 , len = +1.71464281994822443e-01 
1071       1135       1132       1188    2       1069       1070 +7.65182245846002029e-01  # rad = +1.03936999999999988e-01 , len = +1.19000000000000172e+00 
1072        375       1136        392    2 2147483645 2147483645 +4.75873667091718855e-01  # rad = +7.72499999999999715e-02 , len = +2.10000000000000853e-01 
1073        479        399        451    2        374       1074 +6.88000000000000056e-01  # rad = +4.43588000000000204e-01 , len = +1.26968500030519094e+00 
1074        399       1137       1073    2 2147483645 2147483645 +5.71852710172502388e-01  # rad = +2.53667000000000031e-01 , len = +3.63730669589463484e-01 
1075        508       1138        479    2 2147483645 2147483645 +6.26314141278575542e-01  # rad = +6.99999999999999928e-02 , len = +7.47395477642193384e-01 
1076        508       1139        479    2 2147483645 2147483645 +7.00449156712745546e-01  # rad = +7.82857000000000830e-02 , len = +4.42718872423571552e-01 
1077        463       1140        435    2 2147483645 2147483645 +4.25619834710743827e-01  # rad = +1.02999999999999994e-01 , len = +1.81595704795020074e+00 
1078        463        489        435    2        460        559 +8.74260330578512379e-01  # rad = +2.11571000000000092e-01 , len = +5.77234787586470954e-01 
1079       1141       1142       1395    2 2147483645 2147483645 +3.24568058778035573e-01  # rad = +8.39332999999999885e-02 , len = +1.01197826063606766e+00 
1080       1141       1143       1395    2 2147483645 2147483645 +3.32318252126836855e-01  # rad = +8.59375000000000139e-02 , len = +1.17341382299681407e+00 
1081        487       1144       1345    2       1198       1199 +7.22222222222222210e-01  # rad = +9.42500000000000421e-02 , len = +8.10308583195313070e-01 
1082        512       1145        484    2       1205       1206 +8.37467362924281922e-01  # rad = +3.20749999999999980e-01 , len = +2.52388589282480258e-01 
1083        512       1146        484    2       1084       1085 +9.57702349869451686e-01  # rad = +3.66800000000000126e-01 , len = +3.49999999999998923e-01 
1084       1146        601       1083    2        564       1414 +9.28754089422028306e-01  # rad = +3.40666999999999998e-01 , len = +7.73175271203108916e-01 
1085       1146        536       1083    2        504       1207 +6.61706652126499484e-01  # rad = +2.42714000000000013e-01 , len = +5.23832034148350112e-01 
1086        574       1147        539    2 2147483645 2147483645 +6.41003051864403761e-01  # rad = +7.41429000000000116e-02 , len = +5.64358042380900815e-01 
1087        574       1148        539    2 2147483645 2147483645 +7.63975031772242685e-01  # rad = +8.83666999999999925e-02 , len = +2.10698837206093526e+00 
1088       1149       1150       1090    2 2147483645 2147483645 +9.75486390532544378e-01  # rad = +8.24285999999999769e-02 , len = +4.94974746830584011e-01 
1089       1149       1151       1090    2 2147483645 2147483645 +9.42801183431952738e-01  # rad = +7.96666999999999792e-02 , len = +1.71464281994822443e-01 
1090       1152       1149       1211    2       1088       1089 +1.20714285714285707e+00  # rad = +8.44999999999999918e-02 , len = +2.61916017074175056e-01 
1091        564       1153       1092    2 2147483645 2147483645 +7.59802705749718199e-01  # rad = +1.34789000000000020e-01 , len = +1.61759080116078957e+00 
1092       1154        564       1213    2        529       1091 +8.62001943634596812e-01  # rad = +1.77399999999999974e-01 , len = +3.56931365951495327e-01 
1093        562       1155        527    2 2147483645 2147483645 +5.14284201684231279e-01  # rad = +7.28571000000000080e-02 , len = +1.95374000317340135e+00 
1094       1156       1157       1396    2 2147483645 2147483645 +7.25292411076679855e-01  # rad = +1.02750000000000064e-01 , len = +2.61916017074175056e-01 
1095       1156       1158       1396    2       1346       1413 +8.54115637374970760e-01  # rad = +1.20999999999999983e-01 , len = +2.42487113059641740e-01 
1096        460       1159        432    2 2147483645 2147483645 +3.69857672060830589e-01  # rad = +1.89700000000000063e-01 , len = +1.59777970947186598e+00 
1097        615       1160        592    2 2147483645 2147483645 +9.23482849604221556e-01  # rad = +6.99999999999999928e-02 , len = +2.61916017074176499e-01 
1098       1161       1162       1099    2 2147483645 2147483645 +4.42453007518796959e-01  # rad = +1.41231000000000023e-01 , len = +2.91909232467902680e+00 
1099       1163       1161       1414    2       1098       1100 +9.36985384554418266e-01  # rad = +3.19199999999999928e-01 , len = +3.76961536499414496e-01 
1100       1161        639       1099    2        599       1102 +8.85808270676691767e-01  # rad = +2.82750000000000057e-01 , len = +5.37680202350801939e-01 
1101       1085       1164       1102    2       1225       1288 +5.43964065131948393e-01  # rad = +1.21100000000000013e-01 , len = +9.31289428695503574e-01 
1102        639       1085       1100    2       1025       1101 +7.87356321839080331e-01  # rad = +2.22624999999999990e-01 , len = +5.37680202350801717e-01 
1103        698       1165        657    2 2147483645 2147483645 +7.72768093397693923e-01  # rad = +9.63749999999999746e-02 , len = +5.14392845984466773e-01 
1104        698       1166        657    2 2147483645 2147483645 +1.01260483987363092e+00  # rad = +1.26286000000000009e-01 , len = +1.03590540108641438e+00 
1105       1167       1168       1107    2 2147483645 2147483645 +4.48436317082027969e-01  # rad = +1.45714000000000038e-01 , len = +1.07079409785448365e+00 
1106       1169        768       1397    2        720       1415 +9.27869316608091466e-01  # rad = +3.01500000000000046e-01 , len = +4.69574275274954045e-01 
1107        699       1167       1336    2       1105       1397 +9.68518628912071522e-01  # rad = +3.24937999999999949e-01 , len = +1.49806541913228997e+00 
1108       1169       1170       1397    2       1226       1227 +6.77492321612123027e-01  # rad = +2.20142999999999978e-01 , len = +4.69574275274956154e-01 
1109        694        747        653    2        700        740 +9.97481108312342490e-01  # rad = +3.96000000000000074e-01 , len = +3.76961536499414829e-01 
1110       1171       1172       1112    2 2147483645 2147483645 +5.47645429362880964e-01  # rad = +9.88500000000000767e-02 , len = +1.34829521989807466e+00 
1111       1171       1173       1112    2       1117       1118 +5.42936288088642693e-01  # rad = +9.80000000000000038e-02 , len = +6.60378679243960542e-01 
1112       1174       1171       1116    2       1110       1111 +8.58163008182263320e-01  # rad = +1.80500000000000077e-01 , len = +5.14392845984467773e-01 
1113        734       1175        689    2 2147483645 2147483645 +5.76492661797712636e-01  # rad = +2.41262178962342755e-01 , len = +1.30395552071380383e+00 
1114       1176       1177       1398    2 2147483645 2147483645 +5.01038828904641576e-01  # rad = +1.05384999999999951e-01 , len = +8.96437393240598568e-01 
1115       1176       1178       1398    2 2147483645 2147483645 +5.49923216994004704e-01  # rad = +1.15667000000000048e-01 , len = +7.47395477642191164e-01 
1116       1179       1174       1296    2       1112       1398 +8.15000949329076296e-01  # rad = +2.10333000000000075e-01 , len = +1.71464281994823164e-01 
1117       1173       1180       1111    2 2147483645 2147483645 +7.41187755102040824e-01  # rad = +7.26364000000000176e-02 , len = +7.98122797569397302e-01 
1118       1173       1181       1111    2 2147483645 2147483645 +8.31632653061224469e-01  # rad = +8.15000000000000030e-02 , len = +7.85748051222528554e-01 
1119        763       1182        716    2 2147483645 2147483645 +8.00915331807780295e-01  # rad = +6.99999999999999928e-02 , len = +4.02119385257661444e-01 
1120        763       1183        716    2 2147483645 2147483645 +8.37782608695652242e-01  # rad = +7.32222000000000151e-02 , len = +1.33000000000000007e+00 
1121        776       1184        728    2 2147483645 2147483645 +5.96518931845356759e-01  # rad = +7.48332999999999915e-02 , len = +3.83405790253616208e-01 
1122        776       1185        728    2 2147483645 2147483645 +6.21037066560382600e-01  # rad = +7.79090999999999534e-02 , len = +6.64078308635359327e-01 
1123        773       1186        725    2 2147483645 2147483645 +7.53324468085106447e-01  # rad = +1.41625000000000056e-01 , len = +5.51180551180825207e-01 
1124        831        829        780    2        779        800 +3.99528617182030421e-01  # rad = +1.26118000000000008e-01 , len = +1.22449989791751346e+00 
1125        818       1187        768    2 2147483645 2147483645 +7.71568627450980427e-01  # rad = +7.86999999999999922e-02 , len = +7.95047168412038485e-01 
1126        832       1188        781    2 2147483645 2147483645 +6.80847752716096211e-01  # rad = +6.99999999999999928e-02 , len = +1.56524758424985921e-01 
1127        832        849        781    2        796        812 +7.93673951737620675e-01  # rad = +8.15999999999999920e-02 , len = +2.96984848098347853e-01 
1128        899       1189        846    2 2147483645 2147483645 +9.06148867313915862e-01  # rad = +7.00000000000000205e-02 , len = +3.83405790253616208e-01 
1129       1103       1190       1039    2 2147483645 2147483645 +9.01391035548686270e-01  # rad = +7.28999999999999926e-02 , len = +6.33876959669618212e-01 
1130       1103       1191       1039    2 2147483645 2147483645 +9.37248840803709515e-01  # rad = +7.57999999999999924e-02 , len = +3.42928563989644164e-01 
1131        930       1192        889    2 2147483645 2147483645 +8.94160747109625342e-01  # rad = +6.99999999999999928e-02 , len = +7.00000000000002842e-02 
1132        952       1193        898    2 2147483645 2147483645 +8.65533230293663025e-01  # rad = +6.99999999999999928e-02 , len = +6.45368112010502704e-01 
1133        952       1194        898    2 2147483645 2147483645 +8.65533230293663025e-01  # rad = +6.99999999999999928e-02 , len = +2.09999999999999659e-01 
1134        939       1195        885    2 2147483645 2147483645 +8.78660720225640013e-01  # rad = +6.99999999999999928e-02 , len = +7.00000000000002842e-02 
1135        939       1196        885    2 2147483645 2147483645 +8.78660720225640013e-01  # rad = +6.99999999999999928e-02 , len = +4.14125584816973924e-01 
1136       1197        981       1399    2        927       1418 +9.65715502555366312e-01  # rad = +2.26750000000000118e-01 , len = +2.88617393793235255e-01 
1137       1197       1198       1399    2       1244       1245 +6.39450596252129522e-01  # rad = +1.50143000000000026e-01 , len = +6.89420046125728159e-01 
1138       1061       1199       1002    2 2147483645 2147483645 +8.53250136239782075e-01  # rad = +7.82857000000000830e-02 , len = +1.16713324003731644e+00 
1139       1061       1200       1002    2 2147483645 2147483645 +8.41961852861035420e-01  # rad = +7.72500000000000547e-02 , len = +2.42487113059643294e-01 
1140       1201       1202       1142    2 2147483645 2147483645 +6.89898897744897099e-01  # rad = +8.31818000000000002e-02 , len = +8.99166280506559890e-01 
1141       1201       1203       1142    2 2147483645 2147483645 +7.22751739638884949e-01  # rad = +8.71429000000000370e-02 , len = +1.54317853795340132e+00 
1142         21       1201         18    2       1140       1141 +8.65859964093357304e-01  # rad = +1.20571000000000095e-01 , len = +5.04777178564959517e-01 
1143         60       1204         51    2 2147483645 2147483645 +8.88122988505747113e-01  # rad = +7.72666999999999798e-02 , len = +9.92421281513051312e-01 
1144         60       1205         51    2 2147483645 2147483645 +9.83908045977011425e-01  # rad = +8.55999999999999955e-02 , len = +1.36095554666564911e+00 
1145         75       1206         64    2 2147483645 2147483645 +6.99999999999999956e-01  # rad = +7.00000000000000205e-02 , len = +4.53651848888548537e-01 
1146         71       1207         60    2 2147483645 2147483645 +1.13809571428571443e+00  # rad = +7.96666999999999792e-02 , len = +4.48218696620300394e-01 
1147         71       1208         60    2 2147483645 2147483645 +1.02959142857142849e+00  # rad = +7.20714000000000077e-02 , len = +9.36536171218175562e-01 
1148         77       1209         88    2 2147483645 2147483645 +7.21649484536082464e-01  # rad = +7.00000000000000067e-02 , len = +2.21359436211785776e-01 
1149       1210       1211       1400    2 2147483645 2147483645 +4.63824218142797728e-01  # rad = +9.25000000000000683e-02 , len = +7.44110206891427040e-01 
1150       1210       1212       1400    2 2147483645 2147483645 +4.98731378084431076e-01  # rad = +9.94615000000000499e-02 , len = +9.74987179402887372e-01 
1151        124         97        109    2         84       1400 +9.90543030700381966e-01  # rad = +1.99428999999999995e-01 , len = +5.77234787586474840e-01 
1152         95       1213         81    2 2147483645 2147483645 +9.23482849604221556e-01  # rad = +7.00000000000000067e-02 , len = +5.81463670404264166e-01 
1153         95       1214         81    2 2147483645 2147483645 +9.23482849604221556e-01  # rad = +7.00000000000000067e-02 , len = +2.61916017074176999e-01 
1154         92       1215        113    2       1155       1156 +5.64095127610208746e-01  # rad = +9.72500000000000309e-02 , len = +2.21359436211787469e-01 
1155       1215       1216       1154    2 2147483645 2147483645 +7.39674035989717149e-01  # rad = +7.19332999999999917e-02 , len = +1.00224747442934325e+00 
1156       1215       1217       1154    2 2147483645 2147483645 +7.62394858611825210e-01  # rad = +7.41429000000000116e-02 , len = +4.31508980207828630e-01 
1157         88       1218         74    2 2147483645 2147483645 +9.65605095541401282e-01  # rad = +7.57999999999999924e-02 , len = +3.13049516849971843e-01 
1158         88       1219         74    2 2147483645 2147483645 +8.91719745222929849e-01  # rad = +7.00000000000000205e-02 , len = +2.09999999999997300e-01 
1159       1107       1220       1160    2 2147483645 2147483645 +5.35269200401186529e-01  # rad = +1.00333000000000033e-01 , len = +1.13736537664903437e+00 
1160         43       1107       1162    2       1044       1159 +6.77182080924855545e-01  # rad = +1.87444000000000111e-01 , len = +7.03491293478462731e-01 
1161        124       1221        109    2 2147483645 2147483645 +4.33113299856456746e-01  # rad = +8.72000000000000830e-02 , len = +7.70000000000000018e-01 
1162        127         43        125    2         37       1160 +9.19601328903654536e-01  # rad = +2.76800000000000046e-01 , len = +3.56931365951493662e-01 
1163        136       1222        122    2 2147483645 2147483645 +5.15873015873015817e-01  # rad = +7.71874999999999922e-02 , len = +1.07763630228384577e+00 
1164        152        117        193    2        104        132 +7.57741561817725673e-01  # rad = +1.41949999999999965e-01 , len = +1.52400787399540882e+00 
1165        189       1223        168    2 2147483645 2147483645 +1.07894079240124374e+00  # rad = +8.07406999999999569e-02 , len = +1.77364032430479002e+00 
1166        194       1224        172    2 2147483645 2147483645 +1.01291804584322742e+00  # rad = +7.57999999999999646e-02 , len = +3.20780298646906992e-01 
1167        194       1225        172    2 2147483645 2147483645 +9.76204443743627470e-01  # rad = +7.30525999999999953e-02 , len = +1.27929668177479638e+00 
1168        157       1226        185    2 2147483645 2147483645 +8.25000000000000067e-01  # rad = +9.90000000000000185e-02 , len = +1.40000000000000568e-01 
1169        219       1227        198    2 2147483645 2147483645 +6.14001541425818864e-01  # rad = +7.96666999999999792e-02 , len = +5.14392845984468772e-01 
1170        219       1228        198    2 2147483645 2147483645 +6.21843545279383347e-01  # rad = +8.06842000000000253e-02 , len = +1.48327340702920196e+00 
1171        225       1229        240    2 2147483645 2147483645 +6.20661157024793408e-01  # rad = +7.51000000000000140e-02 , len = +6.37730350540099522e-01 
1172        271       1230        251    2 2147483645 2147483645 +5.35983543327333445e-01  # rad = +1.04222000000000065e-01 , len = +7.70000000000002682e-01 
1173        271        229        251    2        208       1271 +1.01247107225507826e+00  # rad = +1.96875000000000022e-01 , len = +6.60378679243961209e-01 
1174        266        197        247    2        175       1270 +7.66571895424836613e-01  # rad = +2.34571000000000029e-01 , len = +4.89999999999997660e-01 
1175        265       1231       1176    2 2147483645 2147483645 +5.17840932679408450e-01  # rad = +1.67142999999999986e-01 , len = +5.04777178564959073e-01 
1176        293        265        271    2        246       1175 +9.89078640529765685e-01  # rad = +3.22769000000000084e-01 , len = +9.12688336728372240e-01 
1177        293       1232        271    2 2147483645 2147483645 +3.73799002859042717e-01  # rad = +1.21982949999999965e-01 , len = +1.51271279494820443e+00 
1178        347       1233        329    2 2147483645 2147483645 +8.02292263610315137e-01  # rad = +6.99999999999999789e-02 , len = +4.02119385257661777e-01 
1179       1234       1235       1181    2 2147483645 2147483645 +1.32691362795245099e-01  # rad = +7.96666999999999792e-02 , len = +1.71464281994823164e-01 
1180       1234       1236       1181    2 2147483645 2147483645 +1.37291531685185153e-01  # rad = +8.24286000000000046e-02 , len = +5.09607692249633204e-01 
1181        376       1234       1066    2       1179       1180 +5.06231871838111358e-01  # rad = +6.00391000000000008e-01 , len = +1.64015243194039861e+00 
1182        363       1237        342    2 2147483645 2147483645 +3.43514034086765563e-01  # rad = +8.00768999999999925e-02 , len = +8.57321409974111881e-01 
1183        329       1238       1068    2       1191       1273 +6.24398783789103740e-01  # rad = +2.69636000000000042e-01 , len = +8.99166280506559890e-01 
1184        374       1239        352    2 2147483645 2147483645 +8.28402366863905337e-01  # rad = +6.99999999999999928e-02 , len = +8.54458893101357475e-01 
1185       1240       1241       1401    2 2147483645 2147483645 +8.62721893491124270e-01  # rad = +7.28999999999999787e-02 , len = +6.49153294684698401e-01 
1186       1240       1242       1401    2 2147483645 2147483645 +9.94082840236686360e-01  # rad = +8.39999999999999775e-02 , len = +2.02032175655265256e+00 
1187       1135       1243       1188    2 2147483645 2147483645 +1.07779405593633348e+00  # rad = +1.46400000000000030e-01 , len = +2.80000000000001137e-01 
1188        417       1135        390    2       1071       1187 +9.35166953528399403e-01  # rad = +1.35833000000000009e-01 , len = +4.31508980207829573e-01 
1189       1244       1245       1191    2 2147483645 2147483645 +6.22600557047148340e-01  # rad = +9.92500000000000188e-02 , len = +1.33734812221799437e+00 
1190       1244       1246       1191    2 2147483645 2147483645 +5.53820916869495417e-01  # rad = +8.82857000000000364e-02 , len = +1.05233074648610336e+00 
1191       1238       1244       1183    2       1189       1190 +5.91211855983622359e-01  # rad = +1.59412000000000081e-01 , len = +1.12218536793169887e+00 
1192        417       1247        390    2 2147483645 2147483645 +5.41431325301204858e-01  # rad = +7.86428999999999878e-02 , len = +9.23363417079106186e-01 
1193        422       1248        429    2 2147483645 2147483645 +7.24163568773234179e-01  # rad = +9.74000000000000005e-02 , len = +6.14247507117446578e-01 
1194        414       1249        447    2       1360       1421 +7.29955696202531645e-01  # rad = +1.15333000000000060e-01 , len = +4.69574275274956376e-01 
1195        479        359        451    2        338       1420 +5.59624660721209755e-01  # rad = +3.60818000000000194e-01 , len = +7.82623792124925166e-01 
1196        456       1250        427    2 2147483645 2147483645 +7.46136865342163280e-01  # rad = +8.44999999999999918e-02 , len = +2.21359436211785221e-01 
1197        456       1251        427    2 2147483645 2147483645 +7.88815011037527603e-01  # rad = +8.93333000000000321e-02 , len = +1.56524758424983534e-01 
1198       1144       1252       1081    2 2147483645 2147483645 +7.76893368700265263e-01  # rad = +7.32222000000000012e-02 , len = +6.49153294684702176e-01 
1199       1144       1253       1081    2 2147483645 2147483645 +9.10537931034482773e-01  # rad = +8.58182000000000111e-02 , len = +7.34166193719106186e-01 
1200       1254       1255       1202    2 2147483645 2147483645 +9.03815221059133034e-01  # rad = +7.57999999999999924e-02 , len = +2.96984848098351573e-01 
1201       1254       1256       1202    2 2147483645 2147483645 +9.21104562359076895e-01  # rad = +7.72500000000000547e-02 , len = +2.61916017074176499e-01 
1202        490       1254        460    2       1200       1201 +5.74240660604732778e-01  # rad = +8.38667000000000024e-02 , len = +9.99799979995999566e-01 
1203        473       1257        474    2 2147483645 2147483645 +3.86593488372093064e-01  # rad = +8.31176000000000276e-02 , len = +1.22449989791751435e+00 
1204        486        553        464    2        520        684 +8.82330522765598646e-01  # rad = +7.84832999999999892e-01 , len = +3.63730669589463984e-01 
1205       1145       1258       1082    2 2147483645 2147483645 +3.23460639127046035e-01  # rad = +1.03750000000000023e-01 , len = +8.25287828578615601e-01 
1206       1145        561       1082    2        526       1035 +5.89243959469992196e-01  # rad = +1.89000000000000001e-01 , len = +9.82496819333273153e-01 
1207        536       1259       1085    2 2147483645 2147483645 +3.64469808086884173e-01  # rad = +8.84619250000000384e-02 , len = +2.40865107477193652e+00 
1208        608       1260        570    2 2147483645 2147483645 +7.38036948238305790e-01  # rad = +6.99999999999999928e-02 , len = +9.89949493661183150e-02 
1209        608       1261        570    2 2147483645 2147483645 +7.61557131440163015e-01  # rad = +7.22308000000000255e-02 , len = +9.74987179402888482e-01 
1210        571       1262        535    2 2147483645 2147483645 +5.82120582120582153e-01  # rad = +6.99999999999999928e-02 , len = +3.76961536499414163e-01 
1211        571       1152        535    2       1090       1283 +5.82120582120582153e-01  # rad = +6.99999999999999928e-02 , len = +9.89949493661170521e-02 
1212       1263       1264       1214    2 2147483645 2147483645 +5.27734592289369697e-01  # rad = +1.11000000000000001e-01 , len = +5.51180551180827427e-01 
1213       1263       1154       1214    2       1092       1282 +9.78448460298669054e-01  # rad = +2.05799999999999900e-01 , len = +3.13049516849970233e-01 
1214        492       1263        462    2       1212       1213 +8.22899061032863921e-01  # rad = +2.10333000000000020e-01 , len = +4.94974746830584011e-01 
1215        593       1265        557    2 2147483645 2147483645 +3.48781716833890754e-01  # rad = +7.82142999999999727e-02 , len = +9.31289428695504351e-01 
1216        593       1266        557    2 2147483645 2147483645 +6.26532887402452610e-01  # rad = +1.40499999999999958e-01 , len = +1.02878569196893466e+00 
1217        581       1267        547    2 2147483645 2147483645 +6.92307272727272660e-01  # rad = +7.61538000000000215e-02 , len = +8.88200427831465578e-01 
1218        598       1268        562    2 2147483645 2147483645 +3.16346199723269217e-01  # rad = +9.94545000000000151e-02 , len = +7.34166193719105076e-01 
1219        620       1269        580    2 2147483645 2147483645 +4.44806398435096728e-01  # rad = +1.12785999999999997e-01 , len = +1.09119200876839106e+00 
1220       1270       1271       1222    2 2147483645 2147483645 +6.23105727793816233e-01  # rad = +8.93570999999999810e-02 , len = +9.12688336728371019e-01 
1221       1270       1272       1222    2 2147483645 2147483645 +6.66638773830941500e-01  # rad = +9.55999999999999767e-02 , len = +3.20780298646909323e-01 
1222        552       1270        519    2       1220       1221 +6.52044031591439199e-01  # rad = +1.43405999999999978e-01 , len = +2.02516665980852117e+00 
1223       1273       1274       1225    2 2147483645 2147483645 +1.01845435120461070e+00  # rad = +7.62143000000000126e-02 , len = +9.62340895940724250e-01 
1224       1273       1275       1225    2 2147483645 2147483645 +9.76204443743627470e-01  # rad = +7.30526000000000092e-02 , len = +1.44138821973817799e+00 
1225       1164       1273       1101    2       1223       1224 +6.17946325350949621e-01  # rad = +7.48332999999999915e-02 , len = +3.95979797464468208e-01 
1226       1170       1276       1108    2 2147483645 2147483645 +3.57235524182008934e-01  # rad = +7.86428999999999878e-02 , len = +8.68677155219361508e-01 
1227       1170       1277       1108    2 2147483645 2147483645 +4.71511699213692903e-01  # rad = +1.03799999999999976e-01 , len = +2.96984848098351184e-01 
1228       1278       1279       1230    2 2147483645 2147483645 +4.87549148099606866e-01  # rad = +9.30000000000000965e-02 , len = +1.14166545012100573e+00 
1229       1278       1280       1230    2 2147483645 2147483645 +4.88423066841415510e-01  # rad = +9.31667000000000328e-02 , len = +1.38061580463212130e+00 
1230       1281       1278       1404    2       1228       1229 +9.42752788719586010e-01  # rad = +1.90750000000000003e-01 , len = +2.21359436211787469e-01 
1231       1282       1283       1415    2       1232       1233 +9.36855721393034746e-01  # rad = +2.82462000000000046e-01 , len = +1.08894444302728255e+00 
1232       1283        782       1231    2        733       1236 +9.55374528255128252e-01  # rad = +2.69857000000000014e-01 , len = +5.68682688324517294e-01 
1233       1283       1284       1231    2       1234       1235 +8.01523744786909353e-01  # rad = +2.26399999999999907e-01 , len = +3.28329103187641413e-01 
1234       1284       1285       1233    2 2147483645 2147483645 +6.28312720848056672e-01  # rad = +1.42249999999999988e-01 , len = +8.45813218151621249e-01 
1235       1284       1286       1233    2 2147483645 2147483645 +6.38250883392226243e-01  # rad = +1.44500000000000017e-01 , len = +9.20706250657616798e-01 
1236        782       1287       1232    2 2147483645 2147483645 +3.83351182292843984e-01  # rad = +1.03450000000000028e-01 , len = +1.53681488800700738e+00 
1237        785       1288        736    2 2147483645 2147483645 +3.02861764777488940e-01  # rad = +1.11958000000000002e-01 , len = +1.92340843296476982e+00 
1238        785        821        736    2        771       1240 +9.58070371442406254e-01  # rad = +3.54166999999999954e-01 , len = +4.48218696620300394e-01 
1239        781       1289        732    2 2147483645 2147483645 +6.16964285714285632e-01  # rad = +1.38199999999999990e-01 , len = +6.78675180038282977e-01 
1240        821       1290       1238    2 2147483645 2147483645 +3.60705542865371431e-01  # rad = +1.27749999999999975e-01 , len = +1.07307968017291300e+00 
1241        890        844        837    2        792        856 +6.85499058380414361e-01  # rad = +1.81999999999999995e-01 , len = +6.18223260642949302e-01 
1242        929       1291        875    2 2147483645 2147483645 +9.35412443390843285e-01  # rad = +6.99999999999999928e-02 , len = +6.64078308635358994e-01 
1243        929       1292        875    2 2147483645 2147483645 +9.35412443390843285e-01  # rad = +6.99999999999999928e-02 , len = +1.97989898732234104e-01 
1244       1198       1293       1137    2 2147483645 2147483645 +4.93815229481227858e-01  # rad = +7.41429000000000116e-02 , len = +5.93969696196698593e-01 
1245       1198       1294       1137    2 2147483645 2147483645 +5.71576430469618924e-01  # rad = +8.58181999999999973e-02 , len = +7.53923072998830657e-01 
1246        956       1295        902    2 2147483645 2147483645 +7.26704785908419804e-01  # rad = +7.72726999999999997e-02 , len = +6.92964645562817783e-01 
1247        994       1296        938    2 2147483645 2147483645 +1.16571428571428570e+00  # rad = +8.15999999999999920e-02 , len = +3.50000000000001421e-01 
1248        994       1297        938    2 2147483645 2147483645 +1.23673428571428579e+00  # rad = +8.65713999999999789e-02 , len = +4.48218696620298729e-01 
1249        989       1298        934    2 2147483645 2147483645 +5.36888888888888860e-01  # rad = +1.20799999999999991e-01 , len = +7.53923072998830657e-01 
1250       1299       1300       1402    2 2147483645 2147483645 +7.92492457420924445e-01  # rad = +8.14286000000000315e-02 , len = +4.31508980207828075e-01 
1251       1299       1301       1402    2 2147483645 2147483645 +7.41156204379561978e-01  # rad = +7.61538000000000076e-02 , len = +9.15368778143542672e-01 
1252       1012       1076        954    2       1016       1256 +7.24137931034482762e-01  # rad = +1.65374999999999994e-01 , len = +6.02162768692981132e-01 
1253       1024       1038        966    2        979       1254 +1.00804020585242093e+00  # rad = +2.08999999999999991e-01 , len = +1.56524758424984339e-01 
1254       1038       1082       1253    2       1021       1257 +7.15311004784689120e-01  # rad = +1.49500000000000105e-01 , len = +4.14125584816972703e-01 
1255       1034       1302        976    2 2147483645 2147483645 +5.55466237942122243e-01  # rad = +8.63750000000000212e-02 , len = +5.09607692249636646e-01 
1256       1076       1303       1252    2 2147483645 2147483645 +5.52279969765684053e-01  # rad = +9.13332999999999923e-02 , len = +4.69574275274955377e-01 
1257       1082       1304       1254    2 2147483645 2147483645 +5.65217391304347783e-01  # rad = +8.44999999999999640e-02 , len = +7.03491293478461732e-01 
1258       1305       1306       1260    2 2147483645 2147483645 +1.00000000000000000e+00  # rad = +7.00000000000000483e-02 , len = +2.61916017074173668e-01 
1259       1305       1307       1260    2 2147483645 2147483645 +1.00000000000000000e+00  # rad = +7.00000000000000483e-02 , len = +1.21243556529820870e-01 
1260       1308       1305       1410    2       1258       1259 +8.18030323215466870e-01  # rad = +7.00000000000000483e-02 , len = +2.61916017074176999e-01 
1261         15       1309         10    2 2147483645 2147483645 +8.28402366863905337e-01  # rad = +7.00000000000000205e-02 , len = +1.56524758424984339e-01 
1262         15       1310         10    2 2147483645 2147483645 +8.28402366863905337e-01  # rad = +7.00000000000000205e-02 , len = +5.64358042380898151e-01 
1263        129       1311        192    2 2147483645 2147483645 +5.66704410736541320e-01  # rad = +1.49143000000000053e-01 , len = +5.09607692249635202e-01 
1264        130       1312       1265    2 2147483645 2147483645 +4.09980100571784301e-01  # rad = +1.10636000000000026e-01 , len = +7.85748051222527444e-01 
1265        242        130        219    2        116       1264 +4.90493916470062241e-01  # rad = +2.69857000000000014e-01 , len = +4.74763098818767271e-01 
1266        204       1313        182    2 2147483645 2147483645 +1.01943686066530015e+00  # rad = +8.44999999999999640e-02 , len = +6.02162768692985129e-01 
1267        204       1314        182    2 2147483645 2147483645 +1.00000000000000000e+00  # rad = +8.28888999999999737e-02 , len = +1.22449989791751457e+00 
1268        242       1315        219    2 2147483645 2147483645 +2.26473806468499073e-01  # rad = +1.24600000000000016e-01 , len = +8.16333265278343601e-01 
1269        154       1316        178    2 2147483645 2147483645 +5.83554022988505783e-01  # rad = +7.61538000000000076e-02 , len = +8.45813218151621693e-01 
1270        197       1317       1174    2 2147483645 2147483645 +4.92968013948868411e-01  # rad = +1.15636000000000030e-01 , len = +1.57461106308828147e+00 
1271        229       1318       1173    2 2147483645 2147483645 +5.47677460317460341e-01  # rad = +1.07824000000000045e-01 , len = +1.27161314872094589e+00 
1272        369       1319        348    2 2147483645 2147483645 +6.30256153846153855e-01  # rad = +8.19333000000000283e-02 , len = +1.10458136866416479e+00 
1273       1238       1320       1183    2 2147483645 2147483645 +4.14447625687964505e-01  # rad = +1.11749999999999988e-01 , len = +8.22313808712951122e-01 
1274        381       1321        357    2 2147483645 2147483645 +3.46281052657444022e-01  # rad = +8.45556000000000224e-02 , len = +6.29999999999999338e-01 
1275        446       1322        417    2 2147483645 2147483645 +7.56756756756756688e-01  # rad = +6.99999999999999928e-02 , len = +3.50000000000000533e-01 
1276        483       1323        458    2 2147483645 2147483645 +1.00342802056555280e+00  # rad = +7.80666999999999889e-01 , len = +1.40000000000000568e-01 
1277        470       1324        443    2 2147483645 2147483645 +6.01320595256334745e-01  # rad = +1.21666999999999970e-01 , len = +1.61152102065098690e+00 
1278        502       1325        476    2 2147483645 2147483645 +4.07634210128565044e-01  # rad = +8.89999999999999958e-02 , len = +7.27461339178927302e-01 
1279        507       1326        478    2 2147483645 2147483645 +5.51181102362204745e-01  # rad = +8.75000000000000083e-02 , len = +2.09999999999999659e-01 
1280        525        513        513    2        486        487 +5.40801186943620116e-01  # rad = +7.29000000000000342e-02 , len = +3.76961536499415828e-01 
1281        492       1327        462    2 2147483645 2147483645 +5.19225352112676064e-01  # rad = +1.32714000000000054e-01 , len = +4.94974746830581236e-01 
1282       1154       1328       1213    2 2147483645 2147483645 +9.83153547133139072e-01  # rad = +2.02332999999999930e-01 , len = +1.56524758424984339e-01 
1283       1152       1329       1211    2 2147483645 2147483645 +1.14033571428571445e+00  # rad = +7.98235000000000194e-02 , len = +1.31890105769917487e+00 
1284        586       1330        550    2 2147483645 2147483645 +5.14530085959885364e-01  # rad = +1.79571000000000036e-01 , len = +4.19999999999999929e-01 
1285       1331        584       1403    2        549       1423 +8.64705882352941213e-01  # rad = +3.96900000000000086e-01 , len = +1.38238923606920672e+00 
1286       1331       1332       1403    2       1334       1406 +7.90383442265795266e-01  # rad = +3.62786000000000164e-01 , len = +1.24040316026685482e+00 
1287        679       1333        645    2 2147483645 2147483645 +9.15698206801282999e-01  # rad = +6.99999999999999928e-02 , len = +4.74763098818766494e-01 
1288       1164       1334       1101    2 2147483645 2147483645 +6.21574731626754695e-01  # rad = +7.52726999999999979e-02 , len = +7.13862731902989323e-01 
1289       1281       1335       1404    2 2147483645 2147483645 +4.58402732129706947e-01  # rad = +9.27499999999999991e-02 , len = +7.95047168412040262e-01 
1290       1336        728       1409    2        683       1404 +7.98277453819507543e-01  # rad = +2.02333000000000013e-01 , len = +2.09999999999997300e-01 
1291        740       1337        694    2 2147483645 2147483645 +9.27501711755022384e-01  # rad = +1.27332999999999974e-01 , len = +1.56524758424985921e-01 
1292        740       1338        694    2 2147483645 2147483645 +5.75076846874408187e-01  # rad = +7.89500000000000063e-02 , len = +1.39122248400462700e+00 
1293        696       1339        655    2 2147483645 2147483645 +6.57308155080213896e-01  # rad = +9.83332999999999985e-02 , len = +1.04999999999999871e+00 
1294        696       1340        655    2 2147483645 2147483645 +7.57259358288770001e-01  # rad = +1.13286000000000012e-01 , len = +4.94974746830583012e-01 
1295       1179       1341       1296    2 2147483645 2147483645 +4.93457378999290985e-01  # rad = +1.27350000000000019e-01 , len = +1.40698258695692613e+00 
1296        753       1179        706    2       1116       1295 +6.58359693877551000e-01  # rad = +2.58077000000000001e-01 , len = +8.77097486029917883e-01 
1297        688       1342       1298    2 2147483645 2147483645 +5.19783266129032251e-01  # rad = +1.03124999999999981e-01 , len = +6.49153294684698068e-01 
1298       1343        688       1417    2        648       1297 +7.76009418501410031e-01  # rad = +1.98400000000000021e-01 , len = +6.89420046125727826e-01 
1299        771       1344        722    2 2147483645 2147483645 +5.67567567567567544e-01  # rad = +8.39999999999999775e-02 , len = +2.88617393793235699e-01 
1300        771       1345        722    2 2147483645 2147483645 +7.16216216216216228e-01  # rad = +1.06000000000000066e-01 , len = +9.23363417079103743e-01 
1301        772       1346        724    2 2147483645 2147483645 +7.15634441087613316e-01  # rad = +9.47499999999999870e-02 , len = +2.61916017074176999e-01 
1302        793       1347        744    2 2147483645 2147483645 +7.53983891146541296e-01  # rad = +7.52726999999999979e-02 , len = +7.34166193719105076e-01 
1303        793       1348        744    2 2147483645 2147483645 +7.01168848470400063e-01  # rad = +6.99999999999999928e-02 , len = +6.49153294684696736e-01 
1304        827       1349        776    2 2147483645 2147483645 +3.87931989980270842e-01  # rad = +6.99999999999999928e-02 , len = +3.76961536499415995e-01 
1305        827       1350        776    2 2147483645 2147483645 +4.68289330761898381e-01  # rad = +8.44999999999999502e-02 , len = +6.67757440991860851e-01 
1306       1351       1352       1308    2 2147483645 2147483645 +9.55994220332084921e-01  # rad = +7.00000000000000205e-02 , len = +2.21359436211787469e-01 
1307       1351       1353       1308    2 2147483645 2147483645 +9.55994220332084921e-01  # rad = +7.00000000000000205e-02 , len = +2.88617393793235255e-01 
1308        882       1351        828    2       1306       1307 +6.46553642384105953e-01  # rad = +7.32222000000000151e-02 , len = +6.96491205974631766e-01 
1309        882       1354        828    2 2147483645 2147483645 +6.82119205298013176e-01  # rad = +7.72500000000000131e-02 , len = +2.52388589282478815e-01 
1310        876        988        822    2        933       1312 +8.80784313725490264e-01  # rad = +2.80750000000000111e-01 , len = +6.10245852095695596e-01 
1311        908       1355        858    2 2147483645 2147483645 +5.41732283464566922e-01  # rad = +8.59999999999999931e-02 , len = +6.06217782649108416e-01 
1312        988       1356       1310    2 2147483645 2147483645 +5.40071237756010736e-01  # rad = +1.51625000000000065e-01 , len = +6.64078308635358439e-01 
1313        916       1357        863    2 2147483645 2147483645 +8.89879326186829966e-01  # rad = +7.26364000000000176e-02 , len = +7.95047168412037264e-01 
1314        916       1358        863    2 2147483645 2147483645 +9.76008575803981593e-01  # rad = +7.96666999999999792e-02 , len = +3.56931365951494273e-01 
1315        987       1359        932    2 2147483645 2147483645 +5.79372119815668163e-01  # rad = +1.00579000000000002e-01 , len = +1.60847754103064911e+00 
1316        987       1360        932    2 2147483645 2147483645 +6.19239631336405472e-01  # rad = +1.07499999999999984e-01 , len = +2.96984848098351184e-01 
1317        979       1361        925    2 2147483645 2147483645 +6.63970061067693074e-01  # rad = +1.30581000000000030e-01 , len = +2.62849766977260302e+00 
1318        979       1362        925    2       1323       1324 +4.66948191613234531e-01  # rad = +9.18332999999999927e-02 , len = +4.53651848888549591e-01 
1319        978       1363        924    2 2147483645 2147483645 +4.81249628665409990e-01  # rad = +8.90999999999999848e-02 , len = +1.38592929112563201e+00 
1320        978       1364        924    2       1327       1328 +8.17384400166357938e-01  # rad = +1.51332999999999968e-01 , len = +8.99166280506557891e-01 
1321       1365       1032       1418    2        974       1322 +9.12899669239250144e-01  # rad = +2.07000000000000017e-01 , len = +6.02162768692984574e-01 
1322       1032       1003       1321    2        947        967 +9.93560386473430035e-01  # rad = +2.05666999999999989e-01 , len = +3.56931365951494273e-01 
1323       1362       1366       1318    2 2147483645 2147483645 +8.14881965474397729e-01  # rad = +7.48333000000000054e-02 , len = +3.83405790253615708e-01 
1324       1362       1367       1318    2 2147483645 2147483645 +7.62250730399539167e-01  # rad = +6.99999999999999928e-02 , len = +1.40000000000000568e-01 
1325        919       1368        866    2 2147483645 2147483645 +7.68786393798749246e-01  # rad = +6.99999999999999928e-02 , len = +2.96984848098351184e-01 
1326        919       1369        866    2 2147483645 2147483645 +7.68786393798749246e-01  # rad = +6.99999999999999928e-02 , len = +1.40000000000000568e-01 
1327       1364       1370       1320    2 2147483645 2147483645 +6.35029867907197954e-01  # rad = +9.61009749999999635e-02 , len = +1.99469295882850184e+00 
1328       1364       1371       1320    2 2147483645 2147483645 +6.42072119101583905e-01  # rad = +9.71666999999999809e-02 , len = +8.57321409974111881e-01 
1329        990       1372        935    2 2147483645 2147483645 +6.84225250501001914e-01  # rad = +8.53571000000000191e-02 , len = +9.23363417079104187e-01 
1330        990       1373        935    2 2147483645 2147483645 +9.44288577154308473e-01  # rad = +1.17800000000000002e-01 , len = +6.37730350540099966e-01 
1331       1024       1374        966    2 2147483645 2147483645 +4.16935075458320703e-01  # rad = +8.64444000000000323e-02 , len = +1.26968500030519471e+00 
1332       1375       1376       1405    2 2147483645 2147483645 +9.02356565656565746e-01  # rad = +8.93333000000000460e-02 , len = +1.71464281994821721e-01 
1333       1375       1377       1405    2 2147483645 2147483645 +7.55891919191919226e-01  # rad = +7.48333000000000054e-02 , len = +4.31508980207828630e-01 
1334       1332       1378       1286    2 2147483645 2147483645 +5.25226993323887892e-01  # rad = +1.90545000000000020e-01 , len = +7.82623792124927942e-01 
1335       1379       1380       1406    2 2147483645 2147483645 +4.12243030326418347e-01  # rad = +1.49556000000000050e-01 , len = +8.22313808712950234e-01 
1336       1379        699       1406    2        658       1107 +9.24787615839640975e-01  # rad = +3.35500000000000187e-01 , len = +9.89949493661170521e-02 
1337       1381       1382       1408    2 2147483645 2147483645 +3.00404320405468550e-01  # rad = +3.66292000000000062e-01 , len = +1.71607109409837544e+00 
1338       1381       1383       1408    2 2147483645 2147483645 +3.43494378060082151e-01  # rad = +4.18833000000000122e-01 , len = +2.11511229016333901e+00 
1339       1336       1384       1409    2 2147483645 2147483645 +3.82453780053814807e-01  # rad = +9.69374999999999820e-02 , len = +1.09343495462693219e+00 
1340       1308       1385       1410    2 2147483645 2147483645 +8.85809978567605572e-01  # rad = +7.58000000000000340e-02 , len = +1.17341382299681385e+00 
1341        274       1386       1411    2 2147483645 2147483645 +5.48223350253807196e-01  # rad = +1.35000000000000037e-01 , len = +5.64358042380897706e-01 
1342        421       1387        394    2 2147483645 2147483645 +5.73132756964457313e-01  # rad = +7.45788999999999896e-02 , len = +1.22249744376010971e+00 
1343       1388       1389       1412    2 2147483645 2147483645 +6.01619212295869343e-01  # rad = +7.82856999999999859e-02 , len = +4.53651848888549314e-01 
1344       1388       1390       1412    2 2147483645 2147483645 +6.49375600384245910e-01  # rad = +8.44999999999999918e-02 , len = +1.04062481231229365e+00 
1345        490        487        460    2        459       1081 +8.93541849255039433e-01  # rad = +1.30500000000000005e-01 , len = +7.00000000000020606e-02 
1346       1158       1391       1095    2 2147483645 2147483645 +6.68595041322314065e-01  # rad = +8.08999999999999997e-02 , len = +6.67757440991864071e-01 
1347       1392       1393       1413    2 2147483645 2147483645 +6.25738016528925689e-01  # rad = +7.57143000000000260e-02 , len = +9.57235603182417072e-01 
1348       1392       1394       1413    2 2147483645 2147483645 +8.08539669421487583e-01  # rad = +9.78333000000000119e-02 , len = +3.76961536499416827e-01 
1349       1163       1395       1414    2 2147483645 2147483645 +2.92764782030545956e-01  # rad = +9.97352999999999712e-02 , len = +2.82959361039708313e+00 
1350       1282       1396       1415    2 2147483645 2147483645 +4.25147595356550556e-01  # rad = +1.28182000000000101e-01 , len = +8.45813218151621915e-01 
1351        732       1397        687    2 2147483645 2147483645 +3.69030638297872360e-01  # rad = +8.67222000000000132e-02 , len = +1.25415310070182562e+00 
1352       1398       1399       1416    2 2147483645 2147483645 +3.77925531914893642e-01  # rad = +8.88125000000000442e-02 , len = +9.94886928248632785e-01 
1353       1398       1400       1416    2 2147483645 2147483645 +3.46808510638297818e-01  # rad = +8.15000000000000169e-02 , len = +6.60378679243961209e-01 
1354       1343       1401       1417    2 2147483645 2147483645 +4.40350142959396451e-01  # rad = +1.12583000000000016e-01 , len = +7.95047168412038041e-01 
1355       1365       1402       1418    2 2147483645 2147483645 +4.95828004410143297e-01  # rad = +1.12429000000000001e-01 , len = +6.56658206375281051e-01 
1356       1403       1404       1419    2 2147483645 2147483645 +4.48395555555555603e-01  # rad = +1.00889000000000034e-01 , len = +1.50784614599765909e+00 
1357       1403       1405       1419    2 2147483645 2147483645 +3.60000000000000042e-01  # rad = +8.10000000000000442e-02 , len = +1.35192455410795742e+00 
1358        438       1406        409    2 2147483645 2147483645 +9.42801183431952738e-01  # rad = +7.96667000000000208e-02 , len = +1.56524758424984339e-01 
1359        438       1407        409    2       1365       1366 +9.42801183431952738e-01  # rad = +7.96667000000000208e-02 , len = +3.50000000000001421e-01 
1360       1249       1408       1194    2 2147483645 2147483645 +6.34876401376882615e-01  # rad = +7.32222000000000012e-02 , len = +5.68682688324512520e-01 
1361       1409       1410       1421    2 2147483645 2147483645 +6.42859372425931941e-01  # rad = +7.41429000000000393e-02 , len = +4.31508980207829573e-01 
1362       1409       1411       1421    2 2147483645 2147483645 +7.32800672834314604e-01  # rad = +8.45161000000000245e-02 , len = +2.19581419979013548e+00 
1363       1412       1413       1422    2 2147483645 2147483645 +6.87304311774461052e-01  # rad = +8.28888999999999737e-02 , len = +5.09607692249636202e-01 
1364       1412       1414       1422    2 2147483645 2147483645 +6.20508291873963502e-01  # rad = +7.48332999999999915e-02 , len = +3.76961536499415162e-01 
1365       1407       1415       1359    2 2147483645 2147483645 +8.78660720225640013e-01  # rad = +7.00000000000000205e-02 , len = +4.25793377120877115e-01 
1366       1407       1416       1359    2 2147483645 2147483645 +1.12133802454475973e+00  # rad = +8.93333000000000182e-02 , len = +1.56524758424985921e-01 
1367        592       1417       1423    2 2147483645 2147483645 +5.32360796170320061e-01  # rad = +2.11293999999999926e-01 , len = +1.37528178930719247e+00 
1368       1418       1419       1424    2 2147483645 2147483645 +5.27050610820244292e-01  # rad = +7.55000000000000254e-02 , len = +1.17549989366226582e+00 
1369       1418       1420       1424    2 2147483645 2147483645 +5.75916230366492088e-01  # rad = +8.24999999999999900e-02 , len = +8.19328993750374268e-01 
1370       1421       1422       1425    2 2147483645 2147483645 +6.46369116173325153e-01  # rad = +8.64285999999999804e-02 , len = +5.09607692249638311e-01 
1371       1423       1424       1426    2 2147483645 2147483645 +8.00215385075609187e-01  # rad = +1.07000000000000040e-01 , len = +3.56931365951494273e-01 
1372       1423       1425       1426    2 2147483645 2147483645 +6.31478379227305986e-01  # rad = +8.44374999999999987e-02 , len = +1.39649561402820055e+00 
1373          1         59          0    2         50         53 +6.53014582252707809e-01  # rad = +2.86724500000000049e-01 , len = +1.88220615236482547e+00 
1374          2       1426          2    2 2147483645 2147483645 +8.29762570101562957e-01  # rad = +8.61111000000000376e-02 , len = +5.68682688324516072e-01 
1375        360       1427        339    2 2147483645 2147483645 +7.34773112343684365e-01  # rad = +7.29000000000000065e-02 , len = +6.75055553269505726e-01 
1376        360        303        339    2        281        282 +7.05543454925348423e-01  # rad = +6.99999999999999928e-02 , len = +6.02162768692982575e-01 
1377         53         66         58    2         56         57 +1.00000000000000000e+00  # rad = +1.70571000000000084e-01 , len = +0                       
1378        549        597        538    2        561        562 +9.79480634287993146e-01  # rad = +4.53167000000000098e-01 , len = +0                       
1379        640        642        604    2        602        603 +1.00000000000000000e+00  # rad = +8.87500000000000094e-02 , len = +0                       
1380        794        796        746    2        747        748 +1.00000000000000000e+00  # rad = +1.33667000000000008e-01 , len = +0                       
1381        975       1004        921    2        948        949 +1.00000000000000000e+00  # rad = +1.39000000000000012e-01 , len = +0                       
1382        692       1083       1025    2       1023       1024 +1.00000000000000000e+00  # rad = +1.89333000000000029e-01 , len = +0                       
1383          8       1086         13    2       1026       1027 +1.00000000000000000e+00  # rad = +7.41429000000000393e-02 , len = +0                       
1384          4       1089         29    2       1028       1029 +1.00000000000000000e+00  # rad = +1.46667000000000047e-01 , len = +0                       
1385        102       1092         91    2       1030       1031 +1.00000000000000000e+00  # rad = +6.99999999999999928e-02 , len = +0                       
1386        406        523        381    2        494        514 +1.00000000000000000e+00  # rad = +4.05874999999999986e-01 , len = +0                       
1387        480        606        452    2        568       1032 +1.00000000000000000e+00  # rad = +6.33380999999999972e-01 , len = +0                       
1388        568       1096       1035    2       1033       1034 +1.00000000000000000e+00  # rad = +1.37857000000000035e-01 , len = +0                       
1389        962       1101        908    2       1038       1039 +1.00000000000000000e+00  # rad = +8.02000000000000074e-02 , len = +0                       
1390       1109       1111       1050    2       1048       1049 +1.00000000000000000e+00  # rad = +1.38125000000000053e-01 , len = +0                       
1391        169       1117        151    2       1054       1055 +1.00000000000000000e+00  # rad = +8.44999999999999640e-02 , len = +0                       
1392        216       1122        196    2       1058       1059 +1.00000000000000000e+00  # rad = +1.23773000000000022e+00 , len = +0                       
1393        270        296       1061    2        274       1060 +1.00000000000000000e+00  # rad = +2.68332999999999988e-01 , len = +0                       
1394        260       1127        242    2       1063       1064 +1.00000000000000000e+00  # rad = +1.06750000000000012e-01 , len = +0                       
1395        477       1141        481    2       1079       1080 +1.00000000000000000e+00  # rad = +2.58600000000000108e-01 , len = +0                       
1396        562       1156        527    2       1094       1095 +1.00000000000000000e+00  # rad = +1.41667000000000015e-01 , len = +0                       
1397       1167       1169       1107    2       1106       1108 +1.00000000000000000e+00  # rad = +3.24937999999999949e-01 , len = +0                       
1398       1174       1176       1116    2       1114       1115 +1.00000000000000000e+00  # rad = +2.10333000000000075e-01 , len = +0                       
1399        934       1197        880    2       1136       1137 +1.00000000000000000e+00  # rad = +2.34799999999999981e-01 , len = +0                       
1400         97       1210       1151    2       1149       1150 +1.00000000000000000e+00  # rad = +1.99428999999999995e-01 , len = +0                       
1401        374       1240        352    2       1185       1186 +1.00000000000000000e+00  # rad = +8.44999999999999224e-02 , len = +0                       
1402       1020       1299        963    2       1250       1251 +1.00000000000000000e+00  # rad = +1.02750000000000064e-01 , len = +0                       
1403        610       1331        572    2       1285       1286 +1.00000000000000000e+00  # rad = +4.58999999999999908e-01 , len = +0                       
1404        728       1281       1290    2       1230       1289 +1.00000000000000000e+00  # rad = +2.02333000000000013e-01 , len = +0                       
1405        113       1375        101    2       1332       1333 +1.00000000000000000e+00  # rad = +9.90000000000000185e-02 , len = +0                       
1406       1332       1379       1286    2       1335       1336 +1.00000000000000000e+00  # rad = +3.62786000000000164e-01 , len = +0                       
1407        186        261        238    2        243       1408 +1.00000000000000000e+00  # rad = +1.21933000000000025e+00 , len = +0                       
1408        261       1381       1407    2       1337       1338 +1.00000000000000000e+00  # rad = +1.21933000000000025e+00 , len = +0                       
1409        693       1336        652    2       1290       1339 +1.00000000000000000e+00  # rad = +2.53461999999999965e-01 , len = +0                       
1410       1057       1308        998    2       1260       1340 +1.00000000000000000e+00  # rad = +8.55713999999999780e-02 , len = +0                       
1411        264        274        245    2        253       1341 +1.00000000000000000e+00  # rad = +2.46250000000000080e-01 , len = +0                       
1412        421       1388        394    2       1343       1344 +1.00000000000000000e+00  # rad = +1.30124999999999991e-01 , len = +0                       
1413       1158       1392       1095    2       1347       1348 +1.00000000000000000e+00  # rad = +1.20999999999999983e-01 , len = +0                       
1414        601       1163       1084    2       1099       1349 +1.00000000000000000e+00  # rad = +3.40666999999999998e-01 , len = +0                       
1415        768       1282       1106    2       1231       1350 +1.00000000000000000e+00  # rad = +3.01500000000000046e-01 , len = +0                       
1416        732       1398        687    2       1352       1353 +1.00000000000000000e+00  # rad = +2.35000000000000042e-01 , len = +0                       
1417        769       1343        737    2       1298       1354 +1.00000000000000000e+00  # rad = +2.55667000000000089e-01 , len = +0                       
1418        981       1365       1136    2       1321       1355 +1.00000000000000000e+00  # rad = +2.26750000000000118e-01 , len = +0                       
1419        280       1403        260    2       1356       1357 +1.00000000000000000e+00  # rad = +2.25000000000000006e-01 , len = +0                       
1420        359        392       1195    2        367        380 +1.00000000000000000e+00  # rad = +3.60818000000000194e-01 , len = +0                       
1421       1249       1409       1194    2       1361       1362 +1.00000000000000000e+00  # rad = +1.15333000000000060e-01 , len = +0                       
1422        647       1412        607    2       1363       1364 +1.00000000000000000e+00  # rad = +1.20599999999999971e-01 , len = +0                       
1423        584        592       1285    2        556       1367 +1.00000000000000000e+00  # rad = +3.96900000000000086e-01 , len = +0                       
1424        718       1418       1022    2       1368       1369 +1.00000000000000000e+00  # rad = +1.43250000000000016e-01 , len = +0                       
1425        111       1421       1043    2       1370       1426 +1.00000000000000000e+00  # rad = +1.33714000000000055e-01 , len = +0                       
1426       1421       1423       1425    2       1371       1372 +1.00000000000000000e+00  # rad = +1.33714000000000055e-01 , len = +0                       
