# Supplementary material for: Quantification of Hepatic Vascular and Parenchymal Regeneration in Mice
Source: PLoS One. 2016 Aug 5;11(8):e0160581. doi: 10.1371/journal.pone.0160581 (PMC4975469; doi:10.1371/journal.pone.0160581)
Supplement: S1 Dataset — Vascular trees are stored in text format, can thus be read using any text editor or imported in spreadsheets, and viewed interactively in 3D using the viewer tool from [35]. (ZIP) [file pone.0160581.s001.zip › regenerationQuantificationVascularTrees/HV-Normal/HVM-028_HV3.tree]

# numNodes
1114
# id xCoord [mm]               yCoord [mm]               zCoord [mm]
   0 +2.35900000000000034e+01  +1.59600000000000009e+01  +2.18400000000000034e+01  
   1 +2.35900000000000034e+01  +1.59600000000000009e+01  +2.18400000000000034e+01  
   2 +1.83399999999999999e+01  +1.43500000000000014e+01  +2.80700000000000003e+01  
   3 +1.87600000000000016e+01  +1.51199999999999992e+01  +2.82800000000000011e+01  
   4 +1.83399999999999999e+01  +1.41400000000000006e+01  +2.79300000000000033e+01  
   5 +1.83399999999999999e+01  +1.40700000000000003e+01  +2.80000000000000000e+01  
   6 +1.84800000000000004e+01  +1.37199999999999989e+01  +2.77199999999999989e+01  
   7 +1.89000000000000021e+01  +1.39300000000000015e+01  +2.78600000000000030e+01  
   8 +1.80599999999999987e+01  +1.31600000000000001e+01  +2.71600000000000037e+01  
   9 +1.87600000000000016e+01  +1.26000000000000014e+01  +2.75800000000000018e+01  
  10 +1.89699999999999989e+01  +1.27400000000000020e+01  +2.76500000000000021e+01  
  11 +1.95300000000000011e+01  +1.21099999999999994e+01  +2.79300000000000033e+01  
  12 +1.82699999999999996e+01  +1.26700000000000017e+01  +2.66000000000000014e+01  
  13 +1.79199999999999982e+01  +1.33000000000000007e+01  +2.73000000000000007e+01  
  14 +1.75000000000000000e+01  +1.32300000000000022e+01  +2.73700000000000010e+01  
  15 +1.76400000000000006e+01  +1.36500000000000004e+01  +2.73700000000000010e+01  
  16 +1.81999999999999993e+01  +1.28100000000000005e+01  +2.66700000000000017e+01  
  17 +1.91800000000000033e+01  +1.09900000000000020e+01  +2.68800000000000026e+01  
  18 +1.98100000000000023e+01  +1.06400000000000006e+01  +2.68800000000000026e+01  
  19 +1.93200000000000003e+01  +1.10600000000000005e+01  +2.70199999999999996e+01  
  20 +1.86200000000000010e+01  +1.16200000000000010e+01  +2.52000000000000028e+01  
  21 +1.75700000000000003e+01  +1.28800000000000026e+01  +2.65300000000000011e+01  
  22 +1.72900000000000027e+01  +1.28100000000000005e+01  +2.65300000000000011e+01  
  23 +1.75700000000000003e+01  +1.30900000000000016e+01  +2.65300000000000011e+01  
  24 +1.81999999999999993e+01  +1.26000000000000014e+01  +2.64600000000000044e+01  
  25 +1.83399999999999999e+01  +1.24600000000000009e+01  +2.63200000000000003e+01  
  26 +1.87600000000000016e+01  +1.27400000000000020e+01  +2.64600000000000044e+01  
  27 +1.84800000000000004e+01  +1.16900000000000013e+01  +2.53400000000000034e+01  
  28 +1.81300000000000026e+01  +1.02200000000000006e+01  +2.61800000000000033e+01  
  29 +1.80599999999999987e+01  +1.01500000000000004e+01  +2.61100000000000030e+01  
  30 +1.81300000000000026e+01  +1.02200000000000006e+01  +2.63200000000000003e+01  
  31 +1.86900000000000013e+01  +1.05000000000000000e+01  +2.54800000000000040e+01  
  32 +1.70100000000000016e+01  +1.12700000000000014e+01  +2.59000000000000021e+01  
  33 +1.68700000000000010e+01  +1.19000000000000004e+01  +2.70899999999999999e+01  
  34 +1.65899999999999999e+01  +1.12000000000000011e+01  +2.57600000000000051e+01  
  35 +1.71500000000000021e+01  +1.11300000000000008e+01  +2.58300000000000018e+01  
  36 +1.73599999999999994e+01  +1.12700000000000014e+01  +2.57600000000000051e+01  
  37 +1.68700000000000010e+01  +1.09200000000000017e+01  +2.57600000000000051e+01  
  38 +1.68000000000000007e+01  +1.07100000000000009e+01  +2.58300000000000018e+01  
  39 +1.69400000000000013e+01  +1.05700000000000003e+01  +2.59000000000000021e+01  
  40 +1.67300000000000004e+01  +1.06400000000000006e+01  +2.58300000000000018e+01  
  41 +1.61000000000000014e+01  +1.03599999999999994e+01  +2.57600000000000051e+01  
  42 +1.66600000000000001e+01  +1.04299999999999997e+01  +2.59699999999999989e+01  
  43 +1.75700000000000003e+01  +1.14100000000000001e+01  +2.56200000000000010e+01  
  44 +1.81300000000000026e+01  +1.16200000000000010e+01  +2.52699999999999996e+01  
  45 +1.72900000000000027e+01  +1.16900000000000013e+01  +2.55500000000000007e+01  
  46 +1.70100000000000016e+01  +1.18300000000000001e+01  +2.54100000000000001e+01  
  47 +1.70800000000000018e+01  +1.19000000000000004e+01  +2.55500000000000007e+01  
  48 +2.14900000000000020e+01  +7.70000000000000018e+00  +2.55500000000000007e+01  
  49 +2.15600000000000023e+01  +7.62999999999999989e+00  +2.54800000000000040e+01  
  50 +2.14200000000000017e+01  +7.91000000000000014e+00  +2.58300000000000018e+01  
  51 +2.04400000000000013e+01  +7.35000000000000053e+00  +2.34500000000000028e+01  
  52 +1.96000000000000014e+01  +1.00800000000000001e+01  +2.54800000000000040e+01  
  53 +2.00199999999999996e+01  +9.52000000000000135e+00  +2.52000000000000028e+01  
  54 +2.05800000000000018e+01  +9.38000000000000078e+00  +2.63200000000000003e+01  
  55 +1.90400000000000027e+01  +1.09900000000000020e+01  +2.47800000000000011e+01  
  56 +1.86200000000000010e+01  +1.04299999999999997e+01  +2.54100000000000001e+01  
  57 +1.79900000000000020e+01  +9.73000000000000043e+00  +2.53400000000000034e+01  
  58 +1.87600000000000016e+01  +1.02200000000000006e+01  +2.53400000000000034e+01  
  59 +1.86900000000000013e+01  +1.05000000000000000e+01  +2.54800000000000040e+01  
  60 +1.80599999999999987e+01  +1.16900000000000013e+01  +2.52000000000000028e+01  
  61 +1.73599999999999994e+01  +1.21099999999999994e+01  +2.49200000000000017e+01  
  62 +1.76400000000000006e+01  +1.25300000000000011e+01  +2.55500000000000007e+01  
  63 +1.88300000000000018e+01  +1.14100000000000001e+01  +2.47800000000000011e+01  
  64 +2.34500000000000028e+01  +7.07000000000000028e+00  +2.52000000000000028e+01  
  65 +2.39400000000000013e+01  +7.49000000000000110e+00  +2.50600000000000023e+01  
  66 +2.37300000000000040e+01  +7.35000000000000053e+00  +2.53400000000000034e+01  
  67 +2.33800000000000026e+01  +7.00000000000000000e+00  +2.50600000000000023e+01  
  68 +2.27500000000000000e+01  +7.20999999999999996e+00  +2.51300000000000026e+01  
  69 +2.27500000000000000e+01  +7.35000000000000053e+00  +2.50600000000000023e+01  
  70 +2.26099999999999994e+01  +7.28000000000000025e+00  +2.52699999999999996e+01  
  71 +2.27500000000000000e+01  +6.92999999999999972e+00  +2.49200000000000017e+01  
  72 +1.89699999999999989e+01  +1.12000000000000011e+01  +2.48500000000000014e+01  
  73 +1.89699999999999989e+01  +1.14100000000000001e+01  +2.47100000000000009e+01  
  74 +1.72199999999999989e+01  +1.05000000000000000e+01  +2.46400000000000006e+01  
  75 +1.72900000000000027e+01  +9.87000000000000099e+00  +2.49200000000000017e+01  
  76 +1.89000000000000021e+01  +1.03599999999999994e+01  +2.42199999999999989e+01  
  77 +1.91800000000000033e+01  +1.27400000000000020e+01  +2.47100000000000009e+01  
  78 +1.89699999999999989e+01  +1.26700000000000017e+01  +2.45700000000000003e+01  
  79 +1.87600000000000016e+01  +1.30900000000000016e+01  +2.49900000000000020e+01  
  80 +1.93900000000000006e+01  +1.28100000000000005e+01  +2.45700000000000003e+01  
  81 +1.89000000000000021e+01  +1.14800000000000004e+01  +2.47100000000000009e+01  
  82 +1.86900000000000013e+01  +1.16900000000000013e+01  +2.45700000000000003e+01  
  83 +1.99500000000000028e+01  +1.18300000000000001e+01  +2.37300000000000040e+01  
  84 +1.72199999999999989e+01  +1.05000000000000000e+01  +2.46400000000000006e+01  
  85 +1.68700000000000010e+01  +1.04299999999999997e+01  +2.45700000000000003e+01  
  86 +1.73599999999999994e+01  +1.06400000000000006e+01  +2.46400000000000006e+01  
  87 +1.65899999999999999e+01  +1.09900000000000020e+01  +2.45700000000000003e+01  
  88 +1.79199999999999982e+01  +1.09200000000000017e+01  +2.45000000000000000e+01  
  89 +1.63099999999999987e+01  +1.02900000000000009e+01  +2.47100000000000009e+01  
  90 +1.54699999999999989e+01  +1.01500000000000004e+01  +2.47100000000000009e+01  
  91 +1.91099999999999994e+01  +1.38599999999999994e+01  +2.51300000000000026e+01  
  92 +1.97400000000000020e+01  +1.24600000000000009e+01  +2.40800000000000018e+01  
  93 +1.81300000000000026e+01  +1.26700000000000017e+01  +2.50600000000000023e+01  
  94 +1.84800000000000004e+01  +1.18300000000000001e+01  +2.44300000000000033e+01  
  95 +1.47699999999999996e+01  +1.00800000000000001e+01  +2.45700000000000003e+01  
  96 +1.77800000000000011e+01  +1.06400000000000006e+01  +2.37300000000000040e+01  
  97 +1.95300000000000011e+01  +9.59000000000000163e+00  +2.40800000000000018e+01  
  98 +1.88300000000000018e+01  +1.04299999999999997e+01  +2.40800000000000018e+01  
  99 +2.40800000000000018e+01  +6.85999999999999943e+00  +2.41500000000000021e+01  
 100 +2.45000000000000000e+01  +7.35000000000000053e+00  +2.42900000000000027e+01  
 101 +2.44300000000000033e+01  +6.65000000000000036e+00  +2.42900000000000027e+01  
 102 +2.35900000000000034e+01  +7.20999999999999996e+00  +2.27500000000000000e+01  
 103 +1.82699999999999996e+01  +1.26000000000000014e+01  +2.40800000000000018e+01  
 104 +1.81999999999999993e+01  +1.26700000000000017e+01  +2.40800000000000018e+01  
 105 +1.84100000000000001e+01  +1.28100000000000005e+01  +2.40800000000000018e+01  
 106 +1.83399999999999999e+01  +1.21099999999999994e+01  +2.39400000000000013e+01  
 107 +1.98100000000000023e+01  +1.25300000000000011e+01  +2.40100000000000016e+01  
 108 +1.98800000000000026e+01  +1.34400000000000013e+01  +2.40100000000000016e+01  
 109 +2.03000000000000007e+01  +1.35800000000000018e+01  +2.40100000000000016e+01  
 110 +1.97400000000000020e+01  +1.38599999999999994e+01  +2.40800000000000018e+01  
 111 +1.96700000000000017e+01  +1.32300000000000022e+01  +2.39400000000000013e+01  
 112 +1.94600000000000009e+01  +1.34400000000000013e+01  +2.40100000000000016e+01  
 113 +1.91800000000000033e+01  +1.33699999999999992e+01  +2.39400000000000013e+01  
 114 +1.93900000000000006e+01  +1.37199999999999989e+01  +2.40800000000000018e+01  
 115 +2.03000000000000007e+01  +1.28800000000000026e+01  +2.40100000000000016e+01  
 116 +1.97400000000000020e+01  +1.30199999999999996e+01  +2.38700000000000010e+01  
 117 +1.28800000000000026e+01  +1.03599999999999994e+01  +2.40100000000000016e+01  
 118 +1.25300000000000011e+01  +1.09200000000000017e+01  +2.40800000000000018e+01  
 119 +1.30900000000000016e+01  +1.04299999999999997e+01  +2.42900000000000027e+01  
 120 +1.30199999999999996e+01  +9.59000000000000163e+00  +2.28900000000000006e+01  
 121 +1.98800000000000026e+01  +1.40000000000000000e+01  +2.39400000000000013e+01  
 122 +2.00900000000000034e+01  +1.42800000000000011e+01  +2.39400000000000013e+01  
 123 +1.98100000000000023e+01  +1.41400000000000006e+01  +2.40100000000000016e+01  
 124 +2.00900000000000034e+01  +1.17599999999999998e+01  +2.35199999999999996e+01  
 125 +1.68000000000000007e+01  +1.02200000000000006e+01  +2.31700000000000017e+01  
 126 +1.80599999999999987e+01  +1.04299999999999997e+01  +2.31000000000000014e+01  
 127 +1.98800000000000026e+01  +1.19000000000000004e+01  +2.33100000000000023e+01  
 128 +2.06500000000000021e+01  +1.18300000000000001e+01  +2.31000000000000014e+01  
 129 +2.04400000000000013e+01  +1.04299999999999997e+01  +2.34500000000000028e+01  
 130 +2.03700000000000010e+01  +1.05700000000000003e+01  +2.33800000000000026e+01  
 131 +2.01600000000000001e+01  +1.00099999999999998e+01  +2.41500000000000021e+01  
 132 +2.06500000000000021e+01  +1.02200000000000006e+01  +2.32400000000000020e+01  
 133 +2.01600000000000001e+01  +7.55999999999999961e+00  +2.38700000000000010e+01  
 134 +2.16300000000000026e+01  +6.72000000000000064e+00  +2.34500000000000028e+01  
 135 +2.20500000000000007e+01  +7.35000000000000053e+00  +2.35900000000000034e+01  
 136 +2.15600000000000023e+01  +6.65000000000000036e+00  +2.33800000000000026e+01  
 137 +2.21200000000000010e+01  +6.58000000000000007e+00  +2.42199999999999989e+01  
 138 +2.06500000000000021e+01  +1.35800000000000018e+01  +2.33800000000000026e+01  
 139 +2.03700000000000010e+01  +1.39300000000000015e+01  +2.33100000000000023e+01  
 140 +2.07199999999999989e+01  +1.51199999999999992e+01  +2.40800000000000018e+01  
 141 +2.07199999999999989e+01  +1.35800000000000018e+01  +2.33100000000000023e+01  
 142 +2.49900000000000020e+01  +7.35000000000000053e+00  +2.33800000000000026e+01  
 143 +2.50600000000000023e+01  +7.20999999999999996e+00  +2.31700000000000017e+01  
 144 +2.52699999999999996e+01  +7.28000000000000025e+00  +2.33800000000000026e+01  
 145 +2.07199999999999989e+01  +9.66000000000000014e+00  +2.33100000000000023e+01  
 146 +2.07900000000000027e+01  +9.59000000000000163e+00  +2.34500000000000028e+01  
 147 +2.07199999999999989e+01  +9.52000000000000135e+00  +2.32400000000000020e+01  
 148 +1.80599999999999987e+01  +8.33000000000000007e+00  +2.33100000000000023e+01  
 149 +1.81999999999999993e+01  +8.47000000000000064e+00  +2.44300000000000033e+01  
 150 +1.77100000000000009e+01  +8.67999999999999972e+00  +2.38000000000000007e+01  
 151 +1.82699999999999996e+01  +8.05000000000000071e+00  +2.24699999999999989e+01  
 152 +2.49200000000000017e+01  +6.65000000000000036e+00  +2.33100000000000023e+01  
 153 +2.47100000000000009e+01  +6.37000000000000099e+00  +2.34500000000000028e+01  
 154 +2.50600000000000023e+01  +6.65000000000000036e+00  +2.33800000000000026e+01  
 155 +2.45700000000000003e+01  +6.85999999999999943e+00  +2.30300000000000011e+01  
 156 +2.10700000000000003e+01  +1.41400000000000006e+01  +2.32400000000000020e+01  
 157 +2.17699999999999996e+01  +1.48400000000000016e+01  +2.33100000000000023e+01  
 158 +2.11400000000000006e+01  +1.41400000000000006e+01  +2.33800000000000026e+01  
 159 +2.09300000000000033e+01  +1.38599999999999994e+01  +2.31000000000000014e+01  
 160 +2.07199999999999989e+01  +1.30199999999999996e+01  +2.32400000000000020e+01  
 161 +2.06500000000000021e+01  +1.31600000000000001e+01  +2.31700000000000017e+01  
 162 +2.07900000000000027e+01  +1.26700000000000017e+01  +2.31000000000000014e+01  
 163 +2.07199999999999989e+01  +1.05700000000000003e+01  +2.30300000000000011e+01  
 164 +1.96000000000000014e+01  +1.23900000000000006e+01  +2.31700000000000017e+01  
 165 +1.93200000000000003e+01  +1.26000000000000014e+01  +2.32400000000000020e+01  
 166 +1.98100000000000023e+01  +1.26000000000000014e+01  +2.31000000000000014e+01  
 167 +1.65199999999999996e+01  +1.05000000000000000e+01  +2.31700000000000017e+01  
 168 +1.67300000000000004e+01  +1.00800000000000001e+01  +2.30300000000000011e+01  
 169 +2.09300000000000033e+01  +1.40000000000000000e+01  +2.29600000000000009e+01  
 170 +2.07199999999999989e+01  +1.35800000000000018e+01  +2.33100000000000023e+01  
 171 +2.10700000000000003e+01  +1.30199999999999996e+01  +2.27500000000000000e+01  
 172 +2.10700000000000003e+01  +1.16200000000000010e+01  +2.26099999999999994e+01  
 173 +1.93900000000000006e+01  +1.16900000000000013e+01  +2.31000000000000014e+01  
 174 +1.92500000000000000e+01  +1.14800000000000004e+01  +2.32400000000000020e+01  
 175 +1.93900000000000006e+01  +1.16900000000000013e+01  +2.31000000000000014e+01  
 176 +1.86200000000000010e+01  +1.21099999999999994e+01  +2.33100000000000023e+01  
 177 +1.90400000000000027e+01  +1.14100000000000001e+01  +2.28200000000000003e+01  
 178 +1.94600000000000009e+01  +1.17599999999999998e+01  +2.30300000000000011e+01  
 179 +1.54699999999999989e+01  +7.49000000000000110e+00  +2.31000000000000014e+01  
 180 +1.54000000000000004e+01  +7.49000000000000110e+00  +2.31000000000000014e+01  
 181 +1.55400000000000009e+01  +7.70000000000000018e+00  +2.33100000000000023e+01  
 182 +1.56800000000000015e+01  +7.28000000000000025e+00  +2.24699999999999989e+01  
 183 +1.96700000000000017e+01  +1.19000000000000004e+01  +2.31000000000000014e+01  
 184 +1.92500000000000000e+01  +1.19700000000000006e+01  +2.27500000000000000e+01  
 185 +2.07900000000000027e+01  +1.07100000000000009e+01  +2.31700000000000017e+01  
 186 +2.06500000000000021e+01  +1.07100000000000009e+01  +2.26800000000000033e+01  
 187 +2.42900000000000027e+01  +7.14000000000000057e+00  +2.30300000000000011e+01  
 188 +2.41500000000000021e+01  +7.28000000000000025e+00  +2.28200000000000003e+01  
 189 +2.49900000000000020e+01  +6.30000000000000071e+00  +2.29600000000000009e+01  
 190 +2.25400000000000027e+01  +5.87999999999999989e+00  +2.28200000000000003e+01  
 191 +2.24699999999999989e+01  +6.16000000000000014e+00  +2.31700000000000017e+01  
 192 +2.28200000000000003e+01  +5.67000000000000082e+00  +2.29600000000000009e+01  
 193 +2.25400000000000027e+01  +5.04000000000000004e+00  +2.31700000000000017e+01  
 194 +1.86900000000000013e+01  +1.11300000000000008e+01  +2.29600000000000009e+01  
 195 +1.79900000000000020e+01  +1.11300000000000008e+01  +2.28200000000000003e+01  
 196 +1.86900000000000013e+01  +1.08500000000000014e+01  +2.30300000000000011e+01  
 197 +1.89000000000000021e+01  +1.12700000000000014e+01  +2.27500000000000000e+01  
 198 +1.70800000000000018e+01  +8.54000000000000092e+00  +2.29600000000000009e+01  
 199 +1.56099999999999994e+01  +9.38000000000000078e+00  +2.28200000000000003e+01  
 200 +1.62400000000000020e+01  +9.09999999999999964e+00  +2.37300000000000040e+01  
 201 +1.80599999999999987e+01  +8.19000000000000128e+00  +2.25400000000000027e+01  
 202 +2.33100000000000023e+01  +5.39000000000000057e+00  +2.33100000000000023e+01  
 203 +1.23200000000000003e+01  +1.02200000000000006e+01  +2.34500000000000028e+01  
 204 +1.24600000000000009e+01  +8.54000000000000092e+00  +2.02300000000000040e+01  
 205 +2.45700000000000003e+01  +7.70000000000000018e+00  +2.28900000000000006e+01  
 206 +2.45000000000000000e+01  +7.70000000000000018e+00  +2.29600000000000009e+01  
 207 +2.47100000000000009e+01  +7.84000000000000075e+00  +2.28200000000000003e+01  
 208 +2.45700000000000003e+01  +7.49000000000000110e+00  +2.28200000000000003e+01  
 209 +2.44300000000000033e+01  +7.55999999999999961e+00  +2.29600000000000009e+01  
 210 +1.83399999999999999e+01  +1.19000000000000004e+01  +2.28200000000000003e+01  
 211 +2.48500000000000014e+01  +7.91000000000000014e+00  +2.27500000000000000e+01  
 212 +2.48500000000000014e+01  +7.98000000000000043e+00  +2.28900000000000006e+01  
 213 +2.42900000000000027e+01  +7.42000000000000082e+00  +2.28200000000000003e+01  
 214 +2.49200000000000017e+01  +7.35000000000000053e+00  +2.27500000000000000e+01  
 215 +2.41500000000000021e+01  +7.20999999999999996e+00  +2.27500000000000000e+01  
 216 +2.13500000000000014e+01  +6.65000000000000036e+00  +2.28200000000000003e+01  
 217 +2.08599999999999994e+01  +5.17999999999999972e+00  +2.30300000000000011e+01  
 218 +2.13500000000000014e+01  +6.72000000000000064e+00  +2.26099999999999994e+01  
 219 +2.03700000000000010e+01  +1.34400000000000013e+01  +2.25400000000000027e+01  
 220 +2.14200000000000017e+01  +1.35099999999999998e+01  +2.24699999999999989e+01  
 221 +1.90400000000000027e+01  +1.19700000000000006e+01  +2.23300000000000018e+01  
 222 +1.87600000000000016e+01  +1.21799999999999997e+01  +2.28900000000000006e+01  
 223 +2.54100000000000001e+01  +7.07000000000000028e+00  +2.27500000000000000e+01  
 224 +2.52699999999999996e+01  +7.42000000000000082e+00  +2.28200000000000003e+01  
 225 +2.45700000000000003e+01  +6.85999999999999943e+00  +2.27500000000000000e+01  
 226 +2.40800000000000018e+01  +7.20999999999999996e+00  +2.26800000000000033e+01  
 227 +2.31000000000000014e+01  +8.75000000000000000e+00  +2.10700000000000003e+01  
 228 +1.61699999999999982e+01  +7.07000000000000028e+00  +2.27500000000000000e+01  
 229 +1.62400000000000020e+01  +7.07000000000000028e+00  +2.26800000000000033e+01  
 230 +1.67300000000000004e+01  +7.42000000000000082e+00  +2.39400000000000013e+01  
 231 +2.21900000000000013e+01  +6.08999999999999986e+00  +2.27500000000000000e+01  
 232 +2.19100000000000001e+01  +5.81000000000000050e+00  +2.31700000000000017e+01  
 233 +2.19800000000000040e+01  +6.37000000000000099e+00  +2.24000000000000021e+01  
 234 +2.02300000000000040e+01  +1.04299999999999997e+01  +2.26099999999999994e+01  
 235 +1.96000000000000014e+01  +1.03599999999999994e+01  +2.26800000000000033e+01  
 236 +1.93200000000000003e+01  +1.00099999999999998e+01  +2.28200000000000003e+01  
 237 +1.89000000000000021e+01  +1.00800000000000001e+01  +2.21200000000000010e+01  
 238 +2.42900000000000027e+01  +7.07000000000000028e+00  +2.25400000000000027e+01  
 239 +2.02300000000000040e+01  +1.17599999999999998e+01  +2.20500000000000007e+01  
 240 +2.12100000000000009e+01  +1.16200000000000010e+01  +2.24699999999999989e+01  
 241 +2.03000000000000007e+01  +9.80000000000000071e+00  +2.25400000000000027e+01  
 242 +2.05800000000000018e+01  +1.06400000000000006e+01  +2.26099999999999994e+01  
 243 +2.24000000000000021e+01  +6.79000000000000092e+00  +2.26099999999999994e+01  
 244 +2.24000000000000021e+01  +6.79000000000000092e+00  +2.25400000000000027e+01  
 245 +2.23300000000000018e+01  +7.62999999999999989e+00  +2.27500000000000000e+01  
 246 +2.08599999999999994e+01  +5.39000000000000057e+00  +2.26800000000000033e+01  
 247 +2.11400000000000006e+01  +7.07000000000000028e+00  +2.18400000000000034e+01  
 248 +2.40100000000000016e+01  +5.81000000000000050e+00  +2.26099999999999994e+01  
 249 +2.44300000000000033e+01  +5.46000000000000085e+00  +2.24699999999999989e+01  
 250 +2.43599999999999994e+01  +5.67000000000000082e+00  +2.28900000000000006e+01  
 251 +2.38000000000000007e+01  +6.02000000000000046e+00  +2.24000000000000021e+01  
 252 +1.81999999999999993e+01  +8.05000000000000071e+00  +2.24000000000000021e+01  
 253 +1.75000000000000000e+01  +8.54000000000000092e+00  +2.22600000000000016e+01  
 254 +1.79199999999999982e+01  +7.84000000000000075e+00  +2.25400000000000027e+01  
 255 +1.73599999999999994e+01  +7.62999999999999989e+00  +2.24000000000000021e+01  
 256 +1.75700000000000003e+01  +7.84000000000000075e+00  +2.26800000000000033e+01  
 257 +1.81999999999999993e+01  +8.05000000000000071e+00  +2.24000000000000021e+01  
 258 +2.07900000000000027e+01  +1.27400000000000020e+01  +2.19100000000000001e+01  
 259 +2.12800000000000011e+01  +1.15500000000000007e+01  +2.24000000000000021e+01  
 260 +1.44900000000000020e+01  +7.98000000000000043e+00  +2.24699999999999989e+01  
 261 +1.41400000000000006e+01  +1.01500000000000004e+01  +2.51300000000000026e+01  
 262 +1.48400000000000016e+01  +7.49000000000000110e+00  +2.13500000000000014e+01  
 263 +1.51900000000000013e+01  +8.60999999999999943e+00  +2.38700000000000010e+01  
 264 +1.90400000000000027e+01  +7.77000000000000046e+00  +2.24699999999999989e+01  
 265 +1.89699999999999989e+01  +7.62999999999999989e+00  +2.33800000000000026e+01  
 266 +1.91800000000000033e+01  +7.62999999999999989e+00  +2.23300000000000018e+01  
 267 +1.86200000000000010e+01  +7.98000000000000043e+00  +2.23300000000000018e+01  
 268 +1.93900000000000006e+01  +7.49000000000000110e+00  +2.24699999999999989e+01  
 269 +1.84800000000000004e+01  +6.85999999999999943e+00  +2.26800000000000033e+01  
 270 +1.98800000000000026e+01  +7.42000000000000082e+00  +2.24699999999999989e+01  
 271 +2.01600000000000001e+01  +7.42000000000000082e+00  +2.24699999999999989e+01  
 272 +2.02300000000000040e+01  +7.91000000000000014e+00  +2.28200000000000003e+01  
 273 +2.04400000000000013e+01  +7.28000000000000025e+00  +2.24000000000000021e+01  
 274 +1.97400000000000020e+01  +7.07000000000000028e+00  +2.33100000000000023e+01  
 275 +2.05100000000000016e+01  +7.28000000000000025e+00  +2.24699999999999989e+01  
 276 +2.12800000000000011e+01  +7.91000000000000014e+00  +2.29600000000000009e+01  
 277 +2.17000000000000028e+01  +1.15500000000000007e+01  +2.19100000000000001e+01  
 278 +1.85500000000000007e+01  +8.05000000000000071e+00  +2.24000000000000021e+01  
 279 +1.85500000000000007e+01  +8.40000000000000036e+00  +2.24000000000000021e+01  
 280 +2.05800000000000018e+01  +7.14000000000000057e+00  +2.22600000000000016e+01  
 281 +2.30300000000000011e+01  +5.25000000000000000e+00  +2.24699999999999989e+01  
 282 +2.37300000000000040e+01  +6.16000000000000014e+00  +2.22600000000000016e+01  
 283 +2.19800000000000040e+01  +1.40000000000000000e+01  +2.23300000000000018e+01  
 284 +2.25400000000000027e+01  +1.41400000000000006e+01  +2.21200000000000010e+01  
 285 +2.21900000000000013e+01  +1.44199999999999999e+01  +2.24699999999999989e+01  
 286 +1.80599999999999987e+01  +8.54000000000000092e+00  +2.12800000000000011e+01  
 287 +1.91800000000000033e+01  +7.55999999999999961e+00  +2.22600000000000016e+01  
 288 +2.47800000000000011e+01  +6.58000000000000007e+00  +2.24699999999999989e+01  
 289 +2.46400000000000006e+01  +6.79000000000000092e+00  +2.23300000000000018e+01  
 290 +1.73599999999999994e+01  +8.60999999999999943e+00  +2.24000000000000021e+01  
 291 +1.72900000000000027e+01  +8.60999999999999943e+00  +2.21200000000000010e+01  
 292 +1.79900000000000020e+01  +7.91000000000000014e+00  +2.22600000000000016e+01  
 293 +1.77800000000000011e+01  +7.49000000000000110e+00  +2.21900000000000013e+01  
 294 +1.74300000000000033e+01  +8.05000000000000071e+00  +2.19100000000000001e+01  
 295 +1.86900000000000013e+01  +6.92999999999999972e+00  +2.10000000000000000e+01  
 296 +1.89000000000000021e+01  +7.62999999999999989e+00  +2.10000000000000000e+01  
 297 +2.03000000000000007e+01  +6.79000000000000092e+00  +2.23300000000000018e+01  
 298 +2.07900000000000027e+01  +7.14000000000000057e+00  +2.20500000000000007e+01  
 299 +2.35199999999999996e+01  +6.50999999999999979e+00  +2.24000000000000021e+01  
 300 +2.36600000000000001e+01  +6.37000000000000099e+00  +2.20500000000000007e+01  
 301 +1.68700000000000010e+01  +9.16999999999999993e+00  +2.22600000000000016e+01  
 302 +1.58900000000000006e+01  +8.95999999999999908e+00  +2.14900000000000020e+01  
 303 +1.98800000000000026e+01  +1.24600000000000009e+01  +2.21200000000000010e+01  
 304 +2.01600000000000001e+01  +1.17599999999999998e+01  +2.19800000000000040e+01  
 305 +2.00199999999999996e+01  +8.40000000000000036e+00  +2.09300000000000033e+01  
 306 +2.29600000000000009e+01  +6.58000000000000007e+00  +2.14200000000000017e+01  
 307 +2.41500000000000021e+01  +6.44000000000000128e+00  +2.20500000000000007e+01  
 308 +1.93200000000000003e+01  +1.19000000000000004e+01  +2.18400000000000034e+01  
 309 +1.93200000000000003e+01  +1.18300000000000001e+01  +2.21200000000000010e+01  
 310 +2.30300000000000011e+01  +1.05000000000000000e+01  +2.07199999999999989e+01  
 311 +2.17699999999999996e+01  +1.23900000000000006e+01  +2.14900000000000020e+01  
 312 +2.17000000000000028e+01  +1.02900000000000009e+01  +2.19100000000000001e+01  
 313 +2.14200000000000017e+01  +9.94000000000000128e+00  +2.18400000000000034e+01  
 314 +2.17000000000000028e+01  +1.02900000000000009e+01  +2.19800000000000040e+01  
 315 +2.29600000000000009e+01  +1.04299999999999997e+01  +2.06500000000000021e+01  
 316 +2.13500000000000014e+01  +7.00000000000000000e+00  +2.16300000000000026e+01  
 317 +2.15600000000000023e+01  +6.79000000000000092e+00  +2.17699999999999996e+01  
 318 +2.19100000000000001e+01  +6.44000000000000128e+00  +2.21900000000000013e+01  
 319 +2.13500000000000014e+01  +6.50999999999999979e+00  +2.17699999999999996e+01  
 320 +2.17699999999999996e+01  +1.27400000000000020e+01  +2.17000000000000028e+01  
 321 +2.24000000000000021e+01  +1.35099999999999998e+01  +2.15600000000000023e+01  
 322 +2.20500000000000007e+01  +1.32300000000000022e+01  +2.21200000000000010e+01  
 323 +1.14800000000000004e+01  +1.02200000000000006e+01  +2.17000000000000028e+01  
 324 +1.07800000000000011e+01  +1.06400000000000006e+01  +2.18400000000000034e+01  
 325 +1.14800000000000004e+01  +1.02200000000000006e+01  +2.17000000000000028e+01  
 326 +1.13400000000000016e+01  +1.08500000000000014e+01  +2.18400000000000034e+01  
 327 +1.15500000000000007e+01  +1.02200000000000006e+01  +2.17699999999999996e+01  
 328 +1.15500000000000007e+01  +9.87000000000000099e+00  +2.10000000000000000e+01  
 329 +2.47100000000000009e+01  +1.06400000000000006e+01  +2.16300000000000026e+01  
 330 +2.56899999999999977e+01  +1.02200000000000006e+01  +2.09300000000000033e+01  
 331 +2.50600000000000023e+01  +1.07100000000000009e+01  +2.17000000000000028e+01  
 332 +2.35199999999999996e+01  +1.13400000000000016e+01  +2.14200000000000017e+01  
 333 +2.39400000000000013e+01  +7.98000000000000043e+00  +2.16300000000000026e+01  
 334 +2.38700000000000010e+01  +7.91000000000000014e+00  +2.17000000000000028e+01  
 335 +2.40800000000000018e+01  +7.91000000000000014e+00  +2.18400000000000034e+01  
 336 +2.39400000000000013e+01  +8.05000000000000071e+00  +2.13500000000000014e+01  
 337 +2.14900000000000020e+01  +7.20999999999999996e+00  +2.10000000000000000e+01  
 338 +1.61000000000000014e+01  +6.44000000000000128e+00  +2.15600000000000023e+01  
 339 +1.60300000000000011e+01  +6.44000000000000128e+00  +2.16300000000000026e+01  
 340 +1.64499999999999993e+01  +6.37000000000000099e+00  +2.17699999999999996e+01  
 341 +1.58200000000000003e+01  +6.79000000000000092e+00  +2.10700000000000003e+01  
 342 +2.17000000000000028e+01  +1.23900000000000006e+01  +2.13500000000000014e+01  
 343 +1.51900000000000013e+01  +9.09999999999999964e+00  +2.10000000000000000e+01  
 344 +1.49100000000000001e+01  +8.95999999999999908e+00  +2.15600000000000023e+01  
 345 +2.32400000000000020e+01  +1.07800000000000011e+01  +2.10000000000000000e+01  
 346 +2.38700000000000010e+01  +8.05000000000000071e+00  +2.12800000000000011e+01  
 347 +2.40100000000000016e+01  +8.05000000000000071e+00  +2.12800000000000011e+01  
 348 +2.10000000000000000e+01  +6.30000000000000071e+00  +2.13500000000000014e+01  
 349 +2.05800000000000018e+01  +6.23000000000000043e+00  +2.11400000000000006e+01  
 350 +2.11400000000000006e+01  +6.16000000000000014e+00  +2.12800000000000011e+01  
 351 +1.94600000000000009e+01  +1.02900000000000009e+01  +2.12800000000000011e+01  
 352 +1.93900000000000006e+01  +1.03599999999999994e+01  +2.13500000000000014e+01  
 353 +1.99500000000000028e+01  +1.05700000000000003e+01  +2.11400000000000006e+01  
 354 +1.86900000000000013e+01  +1.01500000000000004e+01  +2.12100000000000009e+01  
 355 +1.80599999999999987e+01  +8.60999999999999943e+00  +2.08599999999999994e+01  
 356 +1.70100000000000016e+01  +8.95999999999999908e+00  +2.07199999999999989e+01  
 357 +2.42900000000000027e+01  +8.33000000000000007e+00  +2.12100000000000009e+01  
 358 +2.42199999999999989e+01  +7.84000000000000075e+00  +2.12800000000000011e+01  
 359 +1.84100000000000001e+01  +1.00800000000000001e+01  +2.11400000000000006e+01  
 360 +1.83399999999999999e+01  +1.00099999999999998e+01  +2.12800000000000011e+01  
 361 +1.66600000000000001e+01  +6.85999999999999943e+00  +2.10000000000000000e+01  
 362 +1.56800000000000015e+01  +6.85999999999999943e+00  +2.10000000000000000e+01  
 363 +2.16300000000000026e+01  +9.45000000000000107e+00  +2.24000000000000021e+01  
 364 +2.14900000000000020e+01  +7.70000000000000018e+00  +2.12100000000000009e+01  
 365 +2.17000000000000028e+01  +7.14000000000000057e+00  +2.05100000000000016e+01  
 366 +1.09900000000000020e+01  +1.02900000000000009e+01  +2.09300000000000033e+01  
 367 +1.09900000000000020e+01  +1.02200000000000006e+01  +2.10000000000000000e+01  
 368 +1.05000000000000000e+01  +1.06400000000000006e+01  +2.11400000000000006e+01  
 369 +1.10600000000000005e+01  +1.02900000000000009e+01  +2.08599999999999994e+01  
 370 +2.25400000000000027e+01  +6.79000000000000092e+00  +2.09300000000000033e+01  
 371 +2.39400000000000013e+01  +7.07000000000000028e+00  +2.10000000000000000e+01  
 372 +2.24000000000000021e+01  +6.79000000000000092e+00  +2.07900000000000027e+01  
 373 +2.21200000000000010e+01  +6.65000000000000036e+00  +2.09300000000000033e+01  
 374 +2.24699999999999989e+01  +5.74000000000000021e+00  +2.07900000000000027e+01  
 375 +2.21200000000000010e+01  +6.58000000000000007e+00  +2.10700000000000003e+01  
 376 +1.78500000000000014e+01  +5.53000000000000025e+00  +2.09300000000000033e+01  
 377 +1.63099999999999987e+01  +5.39000000000000057e+00  +2.10700000000000003e+01  
 378 +1.81300000000000026e+01  +5.60000000000000053e+00  +2.21200000000000010e+01  
 379 +1.79199999999999982e+01  +5.60000000000000053e+00  +2.05800000000000018e+01  
 380 +1.00800000000000001e+01  +1.07100000000000009e+01  +2.05800000000000018e+01  
 381 +1.67300000000000004e+01  +9.24000000000000021e+00  +2.07199999999999989e+01  
 382 +1.57500000000000000e+01  +9.02999999999999936e+00  +2.03000000000000007e+01  
 383 +1.00099999999999998e+01  +1.07800000000000011e+01  +2.06500000000000021e+01  
 384 +9.73000000000000043e+00  +1.11300000000000008e+01  +2.05800000000000018e+01  
 385 +1.00800000000000001e+01  +1.09200000000000017e+01  +2.07900000000000027e+01  
 386 +2.27500000000000000e+01  +1.00099999999999998e+01  +2.02300000000000040e+01  
 387 +1.21099999999999994e+01  +9.24000000000000021e+00  +2.06500000000000021e+01  
 388 +1.16900000000000013e+01  +9.59000000000000163e+00  +2.20500000000000007e+01  
 389 +1.21799999999999997e+01  +9.16999999999999993e+00  +2.05800000000000018e+01  
 390 +1.17599999999999998e+01  +9.59000000000000163e+00  +2.07199999999999989e+01  
 391 +1.02200000000000006e+01  +1.05700000000000003e+01  +2.05800000000000018e+01  
 392 +1.74300000000000033e+01  +6.16000000000000014e+00  +2.05100000000000016e+01  
 393 +1.86200000000000010e+01  +5.81000000000000050e+00  +1.93900000000000006e+01  
 394 +2.15600000000000023e+01  +7.49000000000000110e+00  +1.96000000000000014e+01  
 395 +2.10000000000000000e+01  +9.38000000000000078e+00  +2.04400000000000013e+01  
 396 +2.06500000000000021e+01  +9.16999999999999993e+00  +2.03700000000000010e+01  
 397 +2.09300000000000033e+01  +9.45000000000000107e+00  +2.05100000000000016e+01  
 398 +2.23300000000000018e+01  +9.45000000000000107e+00  +1.96000000000000014e+01  
 399 +2.10700000000000003e+01  +1.08500000000000014e+01  +2.03700000000000010e+01  
 400 +2.14200000000000017e+01  +1.09900000000000020e+01  +2.04400000000000013e+01  
 401 +2.03000000000000007e+01  +1.05000000000000000e+01  +1.97400000000000020e+01  
 402 +1.91099999999999994e+01  +5.46000000000000085e+00  +2.03000000000000007e+01  
 403 +1.98100000000000023e+01  +4.83000000000000007e+00  +2.15600000000000023e+01  
 404 +1.91099999999999994e+01  +4.90000000000000036e+00  +2.18400000000000034e+01  
 405 +1.89699999999999989e+01  +5.46000000000000085e+00  +1.99500000000000028e+01  
 406 +1.47000000000000011e+01  +7.62999999999999989e+00  +2.00900000000000034e+01  
 407 +1.45600000000000005e+01  +7.98000000000000043e+00  +1.99500000000000028e+01  
 408 +1.46300000000000026e+01  +7.70000000000000018e+00  +2.02300000000000040e+01  
 409 +1.48400000000000016e+01  +7.35000000000000053e+00  +1.99500000000000028e+01  
 410 +1.38599999999999994e+01  +7.20999999999999996e+00  +2.00900000000000034e+01  
 411 +1.27400000000000020e+01  +7.00000000000000000e+00  +1.99500000000000028e+01  
 412 +1.37900000000000009e+01  +7.07000000000000028e+00  +2.02300000000000040e+01  
 413 +1.39300000000000015e+01  +7.28000000000000025e+00  +2.00199999999999996e+01  
 414 +1.32300000000000022e+01  +7.62999999999999989e+00  +2.10000000000000000e+01  
 415 +1.48400000000000016e+01  +7.28000000000000025e+00  +1.99500000000000028e+01  
 416 +2.05100000000000016e+01  +5.11000000000000032e+00  +2.00199999999999996e+01  
 417 +2.12100000000000009e+01  +5.11000000000000032e+00  +1.99500000000000028e+01  
 418 +2.07900000000000027e+01  +4.90000000000000036e+00  +2.07900000000000027e+01  
 419 +2.03700000000000010e+01  +5.25000000000000000e+00  +1.98100000000000023e+01  
 420 +1.44900000000000020e+01  +7.98000000000000043e+00  +1.97400000000000020e+01  
 421 +1.49100000000000001e+01  +7.20999999999999996e+00  +1.99500000000000028e+01  
 422 +1.50500000000000007e+01  +7.20999999999999996e+00  +2.05800000000000018e+01  
 423 +1.50500000000000007e+01  +7.07000000000000028e+00  +1.96000000000000014e+01  
 424 +1.95300000000000011e+01  +4.83000000000000007e+00  +1.99500000000000028e+01  
 425 +2.26099999999999994e+01  +9.80000000000000071e+00  +2.00199999999999996e+01  
 426 +2.24699999999999989e+01  +9.66000000000000014e+00  +1.98800000000000026e+01  
 427 +2.11400000000000006e+01  +1.00800000000000001e+01  +2.10000000000000000e+01  
 428 +2.04400000000000013e+01  +5.17999999999999972e+00  +1.97400000000000020e+01  
 429 +1.98800000000000026e+01  +5.67000000000000082e+00  +1.91099999999999994e+01  
 430 +2.01600000000000001e+01  +1.03599999999999994e+01  +1.96700000000000017e+01  
 431 +2.02300000000000040e+01  +1.05000000000000000e+01  +1.98100000000000023e+01  
 432 +2.07199999999999989e+01  +8.33000000000000007e+00  +1.99500000000000028e+01  
 433 +2.16300000000000026e+01  +8.47000000000000064e+00  +1.81999999999999993e+01  
 434 +1.50500000000000007e+01  +6.65000000000000036e+00  +1.96000000000000014e+01  
 435 +1.53300000000000018e+01  +7.20999999999999996e+00  +1.88300000000000018e+01  
 436 +1.49800000000000022e+01  +6.58000000000000007e+00  +1.95300000000000011e+01  
 437 +1.43500000000000014e+01  +6.23000000000000043e+00  +1.96000000000000014e+01  
 438 +1.47699999999999996e+01  +6.23000000000000043e+00  +1.92500000000000000e+01  
 439 +1.95300000000000011e+01  +8.33000000000000007e+00  +1.94600000000000009e+01  
 440 +1.86900000000000013e+01  +8.25999999999999979e+00  +1.92500000000000000e+01  
 441 +1.97400000000000020e+01  +8.25999999999999979e+00  +1.94600000000000009e+01  
 442 +1.91099999999999994e+01  +8.82000000000000028e+00  +1.97400000000000020e+01  
 443 +1.78500000000000014e+01  +8.25999999999999979e+00  +1.94600000000000009e+01  
 444 +1.79199999999999982e+01  +8.19000000000000128e+00  +1.93900000000000006e+01  
 445 +1.68000000000000007e+01  +8.75000000000000000e+00  +1.94600000000000009e+01  
 446 +1.81999999999999993e+01  +8.19000000000000128e+00  +1.96700000000000017e+01  
 447 +2.07900000000000027e+01  +5.11000000000000032e+00  +1.90400000000000027e+01  
 448 +1.91099999999999994e+01  +6.23000000000000043e+00  +1.79900000000000020e+01  
 449 +1.20400000000000009e+01  +8.54000000000000092e+00  +1.89000000000000021e+01  
 450 +1.15500000000000007e+01  +8.33000000000000007e+00  +1.96700000000000017e+01  
 451 +1.29500000000000011e+01  +8.12000000000000099e+00  +1.91800000000000033e+01  
 452 +1.13400000000000016e+01  +9.02999999999999936e+00  +1.86200000000000010e+01  
 453 +1.00800000000000001e+01  +1.00099999999999998e+01  +1.88300000000000018e+01  
 454 +9.31000000000000050e+00  +1.03599999999999994e+01  +1.86900000000000013e+01  
 455 +9.66000000000000014e+00  +1.03599999999999994e+01  +1.93900000000000006e+01  
 456 +1.04299999999999997e+01  +9.73000000000000043e+00  +1.86200000000000010e+01  
 457 +2.20500000000000007e+01  +9.02999999999999936e+00  +1.88300000000000018e+01  
 458 +2.20500000000000007e+01  +8.89000000000000057e+00  +1.89699999999999989e+01  
 459 +2.19800000000000040e+01  +8.95999999999999908e+00  +1.86200000000000010e+01  
 460 +1.75700000000000003e+01  +7.07000000000000028e+00  +1.93200000000000003e+01  
 461 +1.51900000000000013e+01  +7.14000000000000057e+00  +1.82699999999999996e+01  
 462 +2.01600000000000001e+01  +8.25999999999999979e+00  +1.87600000000000016e+01  
 463 +1.94600000000000009e+01  +7.98000000000000043e+00  +1.86200000000000010e+01  
 464 +2.07900000000000027e+01  +8.25999999999999979e+00  +1.81300000000000026e+01  
 465 +1.35800000000000018e+01  +7.62999999999999989e+00  +1.86900000000000013e+01  
 466 +1.28800000000000026e+01  +7.62999999999999989e+00  +1.80599999999999987e+01  
 467 +1.42100000000000009e+01  +7.55999999999999961e+00  +1.83399999999999999e+01  
 468 +9.45000000000000107e+00  +9.87000000000000099e+00  +1.77800000000000011e+01  
 469 +1.07800000000000011e+01  +9.02999999999999936e+00  +1.75700000000000003e+01  
 470 +1.83399999999999999e+01  +8.95999999999999908e+00  +1.84100000000000001e+01  
 471 +1.77100000000000009e+01  +8.75000000000000000e+00  +1.82699999999999996e+01  
 472 +1.83399999999999999e+01  +9.09999999999999964e+00  +1.84800000000000004e+01  
 473 +1.97400000000000020e+01  +8.82000000000000028e+00  +1.83399999999999999e+01  
 474 +1.48400000000000016e+01  +7.28000000000000025e+00  +1.84100000000000001e+01  
 475 +1.47699999999999996e+01  +7.35000000000000053e+00  +1.84800000000000004e+01  
 476 +1.44199999999999999e+01  +7.42000000000000082e+00  +1.83399999999999999e+01  
 477 +1.95300000000000011e+01  +9.24000000000000021e+00  +1.91099999999999994e+01  
 478 +1.40000000000000000e+01  +8.25999999999999979e+00  +1.83399999999999999e+01  
 479 +1.40000000000000000e+01  +8.33000000000000007e+00  +1.87600000000000016e+01  
 480 +1.40700000000000003e+01  +7.98000000000000043e+00  +1.81300000000000026e+01  
 481 +1.36500000000000004e+01  +8.67999999999999972e+00  +1.81999999999999993e+01  
 482 +1.42800000000000011e+01  +7.70000000000000018e+00  +1.82699999999999996e+01  
 483 +1.42100000000000009e+01  +7.35000000000000053e+00  +1.74300000000000033e+01  
 484 +1.50500000000000007e+01  +8.19000000000000128e+00  +1.81999999999999993e+01  
 485 +1.42100000000000009e+01  +7.77000000000000046e+00  +1.81300000000000026e+01  
 486 +1.52599999999999998e+01  +7.14000000000000057e+00  +1.81999999999999993e+01  
 487 +1.48400000000000016e+01  +6.79000000000000092e+00  +1.77800000000000011e+01  
 488 +2.15600000000000023e+01  +8.40000000000000036e+00  +1.81300000000000026e+01  
 489 +2.00199999999999996e+01  +7.28000000000000025e+00  +1.95300000000000011e+01  
 490 +2.12800000000000011e+01  +8.12000000000000099e+00  +1.77800000000000011e+01  
 491 +1.42800000000000011e+01  +8.19000000000000128e+00  +1.72900000000000027e+01  
 492 +1.86200000000000010e+01  +5.74000000000000021e+00  +1.91800000000000033e+01  
 493 +1.95300000000000011e+01  +6.79000000000000092e+00  +1.58200000000000003e+01  
 494 +1.98100000000000023e+01  +6.65000000000000036e+00  +1.54699999999999989e+01  
 495 +1.44199999999999999e+01  +6.79000000000000092e+00  +1.79199999999999982e+01  
 496 +1.49800000000000022e+01  +6.37000000000000099e+00  +1.77100000000000009e+01  
 497 +2.28900000000000006e+01  +9.94000000000000128e+00  +1.77100000000000009e+01  
 498 +2.17000000000000028e+01  +9.73000000000000043e+00  +1.49100000000000001e+01  
 499 +2.31700000000000017e+01  +1.00800000000000001e+01  +1.72900000000000027e+01  
 500 +1.63099999999999987e+01  +7.00000000000000000e+00  +1.76400000000000006e+01  
 501 +1.68700000000000010e+01  +7.28000000000000025e+00  +1.81999999999999993e+01  
 502 +1.66600000000000001e+01  +6.85999999999999943e+00  +1.72900000000000027e+01  
 503 +2.66000000000000014e+01  +1.05000000000000000e+01  +1.75700000000000003e+01  
 504 +2.66700000000000017e+01  +1.06400000000000006e+01  +1.76400000000000006e+01  
 505 +2.73000000000000007e+01  +1.08500000000000014e+01  +1.73599999999999994e+01  
 506 +2.59699999999999989e+01  +1.00800000000000001e+01  +1.75700000000000003e+01  
 507 +2.52699999999999996e+01  +1.01500000000000004e+01  +1.75700000000000003e+01  
 508 +2.54100000000000001e+01  +9.09999999999999964e+00  +1.81300000000000026e+01  
 509 +2.57600000000000051e+01  +1.01500000000000004e+01  +1.75000000000000000e+01  
 510 +2.46400000000000006e+01  +1.05000000000000000e+01  +1.72199999999999989e+01  
 511 +1.08500000000000014e+01  +8.95999999999999908e+00  +1.75000000000000000e+01  
 512 +1.05700000000000003e+01  +8.95999999999999908e+00  +1.72900000000000027e+01  
 513 +1.72900000000000027e+01  +6.16000000000000014e+00  +1.75700000000000003e+01  
 514 +1.72900000000000027e+01  +6.08999999999999986e+00  +1.75000000000000000e+01  
 515 +1.75700000000000003e+01  +5.67000000000000082e+00  +1.76400000000000006e+01  
 516 +1.72900000000000027e+01  +6.23000000000000043e+00  +1.76400000000000006e+01  
 517 +1.26000000000000014e+01  +7.70000000000000018e+00  +1.75000000000000000e+01  
 518 +1.21799999999999997e+01  +7.70000000000000018e+00  +1.74300000000000033e+01  
 519 +1.26000000000000014e+01  +7.77000000000000046e+00  +1.73599999999999994e+01  
 520 +1.17599999999999998e+01  +8.75000000000000000e+00  +1.72900000000000027e+01  
 521 +1.31600000000000001e+01  +7.49000000000000110e+00  +1.64499999999999993e+01  
 522 +2.31000000000000014e+01  +9.94000000000000128e+00  +1.69400000000000013e+01  
 523 +2.36600000000000001e+01  +1.06400000000000006e+01  +1.71500000000000021e+01  
 524 +1.72199999999999989e+01  +6.85999999999999943e+00  +1.71500000000000021e+01  
 525 +1.60300000000000011e+01  +6.23000000000000043e+00  +1.67300000000000004e+01  
 526 +2.49900000000000020e+01  +1.05000000000000000e+01  +1.66600000000000001e+01  
 527 +2.37300000000000040e+01  +1.07100000000000009e+01  +1.70800000000000018e+01  
 528 +2.26800000000000033e+01  +1.11300000000000008e+01  +1.63099999999999987e+01  
 529 +2.38700000000000010e+01  +1.09200000000000017e+01  +1.69400000000000013e+01  
 530 +2.54100000000000001e+01  +1.19000000000000004e+01  +1.60300000000000011e+01  
 531 +2.36600000000000001e+01  +1.16200000000000010e+01  +1.62400000000000020e+01  
 532 +2.31700000000000017e+01  +9.87000000000000099e+00  +1.67300000000000004e+01  
 533 +2.31000000000000014e+01  +9.94000000000000128e+00  +1.63800000000000026e+01  
 534 +1.78500000000000014e+01  +6.92999999999999972e+00  +1.67300000000000004e+01  
 535 +1.84800000000000004e+01  +7.00000000000000000e+00  +1.73599999999999994e+01  
 536 +1.81999999999999993e+01  +7.00000000000000000e+00  +1.63800000000000026e+01  
 537 +1.60300000000000011e+01  +6.16000000000000014e+00  +1.66600000000000001e+01  
 538 +1.59600000000000009e+01  +5.95000000000000018e+00  +1.60300000000000011e+01  
 539 +1.67300000000000004e+01  +5.60000000000000053e+00  +1.66600000000000001e+01  
 540 +2.20500000000000007e+01  +1.15500000000000007e+01  +1.62400000000000020e+01  
 541 +2.31700000000000017e+01  +9.87000000000000099e+00  +1.64499999999999993e+01  
 542 +2.32400000000000020e+01  +9.87000000000000099e+00  +1.48400000000000016e+01  
 543 +1.74300000000000033e+01  +7.28000000000000025e+00  +1.58200000000000003e+01  
 544 +2.28200000000000003e+01  +1.12700000000000014e+01  +1.62400000000000020e+01  
 545 +2.32400000000000020e+01  +1.20400000000000009e+01  +1.60300000000000011e+01  
 546 +2.26800000000000033e+01  +1.22500000000000000e+01  +1.61699999999999982e+01  
 547 +1.70100000000000016e+01  +7.70000000000000018e+00  +1.61000000000000014e+01  
 548 +1.68000000000000007e+01  +7.98000000000000043e+00  +1.58200000000000003e+01  
 549 +1.61699999999999982e+01  +7.77000000000000046e+00  +1.65199999999999996e+01  
 550 +2.40800000000000018e+01  +1.22500000000000000e+01  +1.58200000000000003e+01  
 551 +2.42199999999999989e+01  +1.23900000000000006e+01  +1.58200000000000003e+01  
 552 +2.38700000000000010e+01  +1.20400000000000009e+01  +1.61000000000000014e+01  
 553 +2.40800000000000018e+01  +1.23900000000000006e+01  +1.56800000000000015e+01  
 554 +2.61100000000000030e+01  +1.19700000000000006e+01  +1.58200000000000003e+01  
 555 +2.63200000000000003e+01  +1.25300000000000011e+01  +1.53300000000000018e+01  
 556 +2.56200000000000010e+01  +1.19700000000000006e+01  +1.60300000000000011e+01  
 557 +2.71600000000000037e+01  +1.22500000000000000e+01  +1.53300000000000018e+01  
 558 +1.56099999999999994e+01  +7.49000000000000110e+00  +1.58200000000000003e+01  
 559 +1.44199999999999999e+01  +7.35000000000000053e+00  +1.56800000000000015e+01  
 560 +1.49100000000000001e+01  +7.91000000000000014e+00  +1.58900000000000006e+01  
 561 +1.64499999999999993e+01  +7.00000000000000000e+00  +1.57500000000000000e+01  
 562 +1.72900000000000027e+01  +7.14000000000000057e+00  +1.56800000000000015e+01  
 563 +2.56200000000000010e+01  +1.23200000000000003e+01  +1.57500000000000000e+01  
 564 +2.58300000000000018e+01  +1.26700000000000017e+01  +1.53300000000000018e+01  
 565 +2.56200000000000010e+01  +1.22500000000000000e+01  +1.58200000000000003e+01  
 566 +2.56200000000000010e+01  +1.19700000000000006e+01  +1.60300000000000011e+01  
 567 +1.50500000000000007e+01  +6.44000000000000128e+00  +1.56800000000000015e+01  
 568 +1.64499999999999993e+01  +7.07000000000000028e+00  +1.46300000000000026e+01  
 569 +1.40700000000000003e+01  +5.87999999999999989e+00  +1.59600000000000009e+01  
 570 +1.49800000000000022e+01  +6.30000000000000071e+00  +1.55400000000000009e+01  
 571 +1.97400000000000020e+01  +6.58000000000000007e+00  +1.49100000000000001e+01  
 572 +1.48400000000000016e+01  +6.23000000000000043e+00  +1.54699999999999989e+01  
 573 +1.49100000000000001e+01  +6.23000000000000043e+00  +1.54000000000000004e+01  
 574 +1.47699999999999996e+01  +6.23000000000000043e+00  +1.54000000000000004e+01  
 575 +1.44199999999999999e+01  +6.23000000000000043e+00  +1.54000000000000004e+01  
 576 +1.38599999999999994e+01  +6.79000000000000092e+00  +1.55400000000000009e+01  
 577 +1.42800000000000011e+01  +6.16000000000000014e+00  +1.52599999999999998e+01  
 578 +1.45600000000000005e+01  +6.23000000000000043e+00  +1.53300000000000018e+01  
 579 +1.44900000000000020e+01  +6.16000000000000014e+00  +1.52599999999999998e+01  
 580 +1.42100000000000009e+01  +6.08999999999999986e+00  +1.50500000000000007e+01  
 581 +1.40000000000000000e+01  +5.87999999999999989e+00  +1.48400000000000016e+01  
 582 +1.40000000000000000e+01  +6.58000000000000007e+00  +1.49800000000000022e+01  
 583 +1.98100000000000023e+01  +6.50999999999999979e+00  +1.49800000000000022e+01  
 584 +1.96000000000000014e+01  +6.79000000000000092e+00  +1.47000000000000011e+01  
 585 +1.62400000000000020e+01  +6.92999999999999972e+00  +1.47000000000000011e+01  
 586 +1.53300000000000018e+01  +6.65000000000000036e+00  +1.42100000000000009e+01  
 587 +1.61699999999999982e+01  +6.92999999999999972e+00  +1.47699999999999996e+01  
 588 +2.04400000000000013e+01  +7.35000000000000053e+00  +1.47699999999999996e+01  
 589 +1.92500000000000000e+01  +7.00000000000000000e+00  +1.40700000000000003e+01  
 590 +2.31000000000000014e+01  +9.87000000000000099e+00  +1.46300000000000026e+01  
 591 +2.30300000000000011e+01  +9.94000000000000128e+00  +1.16900000000000013e+01  
 592 +2.17699999999999996e+01  +1.00099999999999998e+01  +1.37199999999999989e+01  
 593 +1.55400000000000009e+01  +7.42000000000000082e+00  +1.37199999999999989e+01  
 594 +1.86900000000000013e+01  +6.92999999999999972e+00  +1.37199999999999989e+01  
 595 +1.94600000000000009e+01  +7.28000000000000025e+00  +1.37199999999999989e+01  
 596 +2.00199999999999996e+01  +6.30000000000000071e+00  +1.28100000000000005e+01  
 597 +2.00199999999999996e+01  +7.49000000000000110e+00  +1.27400000000000020e+01  
 598 +2.59000000000000021e+01  +8.54000000000000092e+00  +1.32300000000000022e+01  
 599 +2.57600000000000051e+01  +8.54000000000000092e+00  +1.31600000000000001e+01  
 600 +2.54800000000000040e+01  +8.75000000000000000e+00  +1.36500000000000004e+01  
 601 +2.66000000000000014e+01  +8.25999999999999979e+00  +1.29500000000000011e+01  
 602 +1.37900000000000009e+01  +7.70000000000000018e+00  +1.31600000000000001e+01  
 603 +1.35800000000000018e+01  +8.05000000000000071e+00  +1.29500000000000011e+01  
 604 +1.25300000000000011e+01  +7.70000000000000018e+00  +1.33000000000000007e+01  
 605 +1.40700000000000003e+01  +7.49000000000000110e+00  +1.31600000000000001e+01  
 606 +1.82699999999999996e+01  +6.85999999999999943e+00  +1.31600000000000001e+01  
 607 +1.80599999999999987e+01  +7.00000000000000000e+00  +1.30199999999999996e+01  
 608 +1.94600000000000009e+01  +6.44000000000000128e+00  +1.02200000000000006e+01  
 609 +1.73599999999999994e+01  +7.20999999999999996e+00  +1.26700000000000017e+01  
 610 +2.65300000000000011e+01  +6.65000000000000036e+00  +1.30199999999999996e+01  
 611 +2.77899999999999991e+01  +6.92999999999999972e+00  +1.28800000000000026e+01  
 612 +2.67399999999999984e+01  +6.72000000000000064e+00  +1.37199999999999989e+01  
 613 +2.51300000000000026e+01  +6.58000000000000007e+00  +1.17599999999999998e+01  
 614 +2.64600000000000044e+01  +8.19000000000000128e+00  +1.28800000000000026e+01  
 615 +2.74399999999999977e+01  +8.12000000000000099e+00  +1.26700000000000017e+01  
 616 +2.12800000000000011e+01  +7.07000000000000028e+00  +1.22500000000000000e+01  
 617 +1.98800000000000026e+01  +7.70000000000000018e+00  +1.22500000000000000e+01  
 618 +1.63800000000000026e+01  +8.12000000000000099e+00  +1.28800000000000026e+01  
 619 +1.71500000000000021e+01  +7.20999999999999996e+00  +1.23200000000000003e+01  
 620 +1.76400000000000006e+01  +8.82000000000000028e+00  +1.23200000000000003e+01  
 621 +1.71500000000000021e+01  +9.38000000000000078e+00  +1.21799999999999997e+01  
 622 +1.70800000000000018e+01  +9.16999999999999993e+00  +1.32300000000000022e+01  
 623 +2.14900000000000020e+01  +7.14000000000000057e+00  +1.23200000000000003e+01  
 624 +2.18400000000000034e+01  +7.35000000000000053e+00  +1.31600000000000001e+01  
 625 +2.16300000000000026e+01  +7.00000000000000000e+00  +1.23200000000000003e+01  
 626 +1.82699999999999996e+01  +8.47000000000000064e+00  +1.21799999999999997e+01  
 627 +2.00199999999999996e+01  +7.77000000000000046e+00  +1.19000000000000004e+01  
 628 +2.12800000000000011e+01  +6.65000000000000036e+00  +1.14100000000000001e+01  
 629 +2.23300000000000018e+01  +7.00000000000000000e+00  +1.22500000000000000e+01  
 630 +2.24699999999999989e+01  +7.49000000000000110e+00  +1.17599999999999998e+01  
 631 +2.22600000000000016e+01  +6.92999999999999972e+00  +1.22500000000000000e+01  
 632 +2.29600000000000009e+01  +6.79000000000000092e+00  +1.21099999999999994e+01  
 633 +2.37300000000000040e+01  +6.58000000000000007e+00  +1.17599999999999998e+01  
 634 +2.35900000000000034e+01  +6.85999999999999943e+00  +1.39300000000000015e+01  
 635 +1.79199999999999982e+01  +8.82000000000000028e+00  +1.20400000000000009e+01  
 636 +1.77800000000000011e+01  +9.45000000000000107e+00  +1.20400000000000009e+01  
 637 +1.80599999999999987e+01  +8.67999999999999972e+00  +1.19700000000000006e+01  
 638 +1.05700000000000003e+01  +9.73000000000000043e+00  +1.19000000000000004e+01  
 639 +1.02200000000000006e+01  +1.02200000000000006e+01  +1.19000000000000004e+01  
 640 +1.02200000000000006e+01  +9.66000000000000014e+00  +1.31600000000000001e+01  
 641 +1.14800000000000004e+01  +9.31000000000000050e+00  +1.09900000000000020e+01  
 642 +2.03000000000000007e+01  +7.91000000000000014e+00  +1.06400000000000006e+01  
 643 +1.96000000000000014e+01  +8.60999999999999943e+00  +1.14100000000000001e+01  
 644 +1.74300000000000033e+01  +6.79000000000000092e+00  +1.19000000000000004e+01  
 645 +1.76400000000000006e+01  +7.00000000000000000e+00  +1.09200000000000017e+01  
 646 +1.78500000000000014e+01  +6.50999999999999979e+00  +1.16200000000000010e+01  
 647 +2.55500000000000007e+01  +8.60999999999999943e+00  +1.18300000000000001e+01  
 648 +2.56200000000000010e+01  +8.67999999999999972e+00  +1.13400000000000016e+01  
 649 +2.66000000000000014e+01  +8.33000000000000007e+00  +1.15500000000000007e+01  
 650 +2.52000000000000028e+01  +8.75000000000000000e+00  +1.20400000000000009e+01  
 651 +1.66600000000000001e+01  +7.28000000000000025e+00  +1.18300000000000001e+01  
 652 +1.65199999999999996e+01  +7.28000000000000025e+00  +1.19700000000000006e+01  
 653 +1.65199999999999996e+01  +7.28000000000000025e+00  +1.17599999999999998e+01  
 654 +2.50600000000000023e+01  +6.50999999999999979e+00  +1.18300000000000001e+01  
 655 +2.49900000000000020e+01  +6.65000000000000036e+00  +1.15500000000000007e+01  
 656 +1.54699999999999989e+01  +7.00000000000000000e+00  +1.16900000000000013e+01  
 657 +1.46300000000000026e+01  +6.79000000000000092e+00  +1.15500000000000007e+01  
 658 +1.51900000000000013e+01  +7.00000000000000000e+00  +1.17599999999999998e+01  
 659 +1.59600000000000009e+01  +7.00000000000000000e+00  +1.16900000000000013e+01  
 660 +2.40100000000000016e+01  +6.65000000000000036e+00  +1.16900000000000013e+01  
 661 +2.52000000000000028e+01  +6.72000000000000064e+00  +1.39300000000000015e+01  
 662 +2.43599999999999994e+01  +6.65000000000000036e+00  +1.15500000000000007e+01  
 663 +2.39400000000000013e+01  +6.65000000000000036e+00  +1.16200000000000010e+01  
 664 +2.35900000000000034e+01  +7.00000000000000000e+00  +1.11300000000000008e+01  
 665 +2.55500000000000007e+01  +6.79000000000000092e+00  +1.12000000000000011e+01  
 666 +1.63099999999999987e+01  +7.28000000000000025e+00  +1.14800000000000004e+01  
 667 +1.61000000000000014e+01  +7.42000000000000082e+00  +1.12000000000000011e+01  
 668 +1.96700000000000017e+01  +8.82000000000000028e+00  +1.15500000000000007e+01  
 669 +1.94600000000000009e+01  +8.95999999999999908e+00  +1.06400000000000006e+01  
 670 +1.63099999999999987e+01  +9.24000000000000021e+00  +1.12700000000000014e+01  
 671 +1.56800000000000015e+01  +9.16999999999999993e+00  +1.14100000000000001e+01  
 672 +1.72900000000000027e+01  +9.16999999999999993e+00  +8.19000000000000128e+00  
 673 +1.63099999999999987e+01  +9.31000000000000050e+00  +1.13400000000000016e+01  
 674 +1.54000000000000004e+01  +7.55999999999999961e+00  +1.07800000000000011e+01  
 675 +1.65199999999999996e+01  +7.14000000000000057e+00  +1.04299999999999997e+01  
 676 +2.43599999999999994e+01  +6.92999999999999972e+00  +1.11300000000000008e+01  
 677 +2.45000000000000000e+01  +6.72000000000000064e+00  +1.02900000000000009e+01  
 678 +2.45000000000000000e+01  +7.20999999999999996e+00  +1.09900000000000020e+01  
 679 +1.23200000000000003e+01  +8.75000000000000000e+00  +1.10600000000000005e+01  
 680 +1.22500000000000000e+01  +8.82000000000000028e+00  +1.12000000000000011e+01  
 681 +1.28800000000000026e+01  +8.47000000000000064e+00  +1.07100000000000009e+01  
 682 +1.14100000000000001e+01  +9.52000000000000135e+00  +1.08500000000000014e+01  
 683 +1.12700000000000014e+01  +9.66000000000000014e+00  +1.09200000000000017e+01  
 684 +1.05000000000000000e+01  +1.03599999999999994e+01  +1.03599999999999994e+01  
 685 +1.29500000000000011e+01  +8.67999999999999972e+00  +1.09900000000000020e+01  
 686 +1.31600000000000001e+01  +8.33000000000000007e+00  +1.05000000000000000e+01  
 687 +1.50500000000000007e+01  +7.62999999999999989e+00  +1.07100000000000009e+01  
 688 +1.46300000000000026e+01  +8.19000000000000128e+00  +1.16200000000000010e+01  
 689 +1.44199999999999999e+01  +7.84000000000000075e+00  +1.04299999999999997e+01  
 690 +1.93900000000000006e+01  +8.82000000000000028e+00  +1.02900000000000009e+01  
 691 +1.88300000000000018e+01  +9.38000000000000078e+00  +1.05700000000000003e+01  
 692 +2.14900000000000020e+01  +7.77000000000000046e+00  +9.66000000000000014e+00  
 693 +1.98800000000000026e+01  +8.33000000000000007e+00  +9.45000000000000107e+00  
 694 +1.32300000000000022e+01  +8.25999999999999979e+00  +1.05700000000000003e+01  
 695 +1.33000000000000007e+01  +8.54000000000000092e+00  +1.09200000000000017e+01  
 696 +1.37900000000000009e+01  +8.05000000000000071e+00  +1.02900000000000009e+01  
 697 +1.43500000000000014e+01  +7.84000000000000075e+00  +1.03599999999999994e+01  
 698 +1.31600000000000001e+01  +7.62999999999999989e+00  +1.18300000000000001e+01  
 699 +1.02900000000000009e+01  +1.05000000000000000e+01  +1.04299999999999997e+01  
 700 +1.05000000000000000e+01  +1.01500000000000004e+01  +1.05700000000000003e+01  
 701 +1.34400000000000013e+01  +8.05000000000000071e+00  +9.66000000000000014e+00  
 702 +1.97400000000000020e+01  +6.44000000000000128e+00  +9.73000000000000043e+00  
 703 +1.93900000000000006e+01  +6.44000000000000128e+00  +1.01500000000000004e+01  
 704 +1.47000000000000011e+01  +9.24000000000000021e+00  +9.94000000000000128e+00  
 705 +1.45600000000000005e+01  +9.59000000000000163e+00  +9.80000000000000071e+00  
 706 +1.45600000000000005e+01  +9.31000000000000050e+00  +1.00800000000000001e+01  
 707 +1.55400000000000009e+01  +9.24000000000000021e+00  +9.38000000000000078e+00  
 708 +1.25300000000000011e+01  +8.89000000000000057e+00  +9.80000000000000071e+00  
 709 +1.24600000000000009e+01  +9.02999999999999936e+00  +8.05000000000000071e+00  
 710 +1.18300000000000001e+01  +9.38000000000000078e+00  +9.59000000000000163e+00  
 711 +1.09900000000000020e+01  +9.94000000000000128e+00  +9.16999999999999993e+00  
 712 +1.14100000000000001e+01  +9.52000000000000135e+00  +9.73000000000000043e+00  
 713 +1.87600000000000016e+01  +8.19000000000000128e+00  +9.52000000000000135e+00  
 714 +2.00199999999999996e+01  +8.40000000000000036e+00  +9.24000000000000021e+00  
 715 +2.19100000000000001e+01  +7.84000000000000075e+00  +9.45000000000000107e+00  
 716 +2.22600000000000016e+01  +8.12000000000000099e+00  +9.80000000000000071e+00  
 717 +2.17699999999999996e+01  +7.77000000000000046e+00  +9.59000000000000163e+00  
 718 +2.29600000000000009e+01  +7.91000000000000014e+00  +8.47000000000000064e+00  
 719 +1.55400000000000009e+01  +9.31000000000000050e+00  +9.87000000000000099e+00  
 720 +1.58900000000000006e+01  +9.31000000000000050e+00  +8.89000000000000057e+00  
 721 +1.69400000000000013e+01  +7.14000000000000057e+00  +9.38000000000000078e+00  
 722 +1.65199999999999996e+01  +7.28000000000000025e+00  +8.75000000000000000e+00  
 723 +1.74300000000000033e+01  +7.07000000000000028e+00  +8.89000000000000057e+00  
 724 +2.10700000000000003e+01  +9.16999999999999993e+00  +9.02999999999999936e+00  
 725 +1.96700000000000017e+01  +8.60999999999999943e+00  +8.60999999999999943e+00  
 726 +2.12100000000000009e+01  +7.55999999999999961e+00  +9.09999999999999964e+00  
 727 +2.14200000000000017e+01  +7.55999999999999961e+00  +8.89000000000000057e+00  
 728 +2.10700000000000003e+01  +7.28000000000000025e+00  +8.67999999999999972e+00  
 729 +1.73599999999999994e+01  +7.28000000000000025e+00  +8.60999999999999943e+00  
 730 +1.81300000000000026e+01  +7.00000000000000000e+00  +8.89000000000000057e+00  
 731 +1.98100000000000023e+01  +8.54000000000000092e+00  +8.19000000000000128e+00  
 732 +1.93200000000000003e+01  +8.82000000000000028e+00  +8.25999999999999979e+00  
 733 +1.34400000000000013e+01  +9.66000000000000014e+00  +8.47000000000000064e+00  
 734 +1.36500000000000004e+01  +9.73000000000000043e+00  +8.47000000000000064e+00  
 735 +1.30900000000000016e+01  +9.66000000000000014e+00  +8.54000000000000092e+00  
 736 +1.38599999999999994e+01  +9.59000000000000163e+00  +7.70000000000000018e+00  
 737 +2.37300000000000040e+01  +7.77000000000000046e+00  +8.40000000000000036e+00  
 738 +2.73700000000000010e+01  +8.47000000000000064e+00  +8.47000000000000064e+00  
 739 +2.38700000000000010e+01  +7.42000000000000082e+00  +8.60999999999999943e+00  
 740 +2.33800000000000026e+01  +8.05000000000000071e+00  +8.25999999999999979e+00  
 741 +2.33100000000000023e+01  +8.05000000000000071e+00  +8.33000000000000007e+00  
 742 +2.28900000000000006e+01  +7.77000000000000046e+00  +7.91000000000000014e+00  
 743 +1.92500000000000000e+01  +9.45000000000000107e+00  +8.95999999999999908e+00  
 744 +1.85500000000000007e+01  +9.09999999999999964e+00  +7.62999999999999989e+00  
 745 +2.36600000000000001e+01  +8.25999999999999979e+00  +7.91000000000000014e+00  
 746 +2.41500000000000021e+01  +8.67999999999999972e+00  +8.19000000000000128e+00  
 747 +2.45000000000000000e+01  +8.82000000000000028e+00  +8.19000000000000128e+00  
 748 +2.41500000000000021e+01  +8.60999999999999943e+00  +8.25999999999999979e+00  
 749 +2.03000000000000007e+01  +8.82000000000000028e+00  +7.49000000000000110e+00  
 750 +1.98800000000000026e+01  +8.33000000000000007e+00  +7.98000000000000043e+00  
 751 +1.77100000000000009e+01  +9.09999999999999964e+00  +7.91000000000000014e+00  
 752 +1.75700000000000003e+01  +8.60999999999999943e+00  +8.47000000000000064e+00  
 753 +1.79199999999999982e+01  +9.16999999999999993e+00  +7.62999999999999989e+00  
 754 +1.76400000000000006e+01  +9.16999999999999993e+00  +7.98000000000000043e+00  
 755 +2.30300000000000011e+01  +7.14000000000000057e+00  +7.98000000000000043e+00  
 756 +2.28200000000000003e+01  +7.84000000000000075e+00  +7.84000000000000075e+00  
 757 +2.26099999999999994e+01  +7.77000000000000046e+00  +7.07000000000000028e+00  
 758 +2.21200000000000010e+01  +7.35000000000000053e+00  +7.98000000000000043e+00  
 759 +1.41400000000000006e+01  +9.52000000000000135e+00  +7.49000000000000110e+00  
 760 +1.35800000000000018e+01  +9.59000000000000163e+00  +7.55999999999999961e+00  
 761 +1.26700000000000017e+01  +9.94000000000000128e+00  +7.62999999999999989e+00  
 762 +1.23900000000000006e+01  +1.00099999999999998e+01  +7.55999999999999961e+00  
 763 +1.23200000000000003e+01  +9.94000000000000128e+00  +7.84000000000000075e+00  
 764 +1.78500000000000014e+01  +9.24000000000000021e+00  +7.55999999999999961e+00  
 765 +1.76400000000000006e+01  +9.80000000000000071e+00  +7.62999999999999989e+00  
 766 +1.71500000000000021e+01  +9.38000000000000078e+00  +7.07000000000000028e+00  
 767 +2.38700000000000010e+01  +8.47000000000000064e+00  +7.49000000000000110e+00  
 768 +2.35900000000000034e+01  +8.54000000000000092e+00  +6.65000000000000036e+00  
 769 +2.36600000000000001e+01  +8.25999999999999979e+00  +7.91000000000000014e+00  
 770 +2.44300000000000033e+01  +8.95999999999999908e+00  +6.79000000000000092e+00  
 771 +1.47000000000000011e+01  +9.45000000000000107e+00  +7.42000000000000082e+00  
 772 +1.45600000000000005e+01  +9.45000000000000107e+00  +8.33000000000000007e+00  
 773 +1.49100000000000001e+01  +9.66000000000000014e+00  +7.14000000000000057e+00  
 774 +1.46300000000000026e+01  +1.01500000000000004e+01  +7.28000000000000025e+00  
 775 +1.43500000000000014e+01  +1.05000000000000000e+01  +7.20999999999999996e+00  
 776 +1.44900000000000020e+01  +1.02900000000000009e+01  +7.42000000000000082e+00  
 777 +1.48400000000000016e+01  +9.73000000000000043e+00  +7.07000000000000028e+00  
 778 +1.55400000000000009e+01  +9.59000000000000163e+00  +6.92999999999999972e+00  
 779 +2.02300000000000040e+01  +8.95999999999999908e+00  +7.14000000000000057e+00  
 780 +1.95300000000000011e+01  +8.60999999999999943e+00  +6.85999999999999943e+00  
 781 +2.06500000000000021e+01  +9.09999999999999964e+00  +6.37000000000000099e+00  
 782 +2.11400000000000006e+01  +8.67999999999999972e+00  +7.14000000000000057e+00  
 783 +2.20500000000000007e+01  +9.09999999999999964e+00  +7.55999999999999961e+00  
 784 +2.10700000000000003e+01  +8.60999999999999943e+00  +7.14000000000000057e+00  
 785 +2.21900000000000013e+01  +8.82000000000000028e+00  +6.30000000000000071e+00  
 786 +1.47699999999999996e+01  +9.66000000000000014e+00  +7.00000000000000000e+00  
 787 +1.72199999999999989e+01  +9.52000000000000135e+00  +6.92999999999999972e+00  
 788 +2.11400000000000006e+01  +8.47000000000000064e+00  +7.07000000000000028e+00  
 789 +2.03700000000000010e+01  +7.55999999999999961e+00  +7.20999999999999996e+00  
 790 +2.14200000000000017e+01  +7.91000000000000014e+00  +7.28000000000000025e+00  
 791 +1.46300000000000026e+01  +9.73000000000000043e+00  +6.85999999999999943e+00  
 792 +1.41400000000000006e+01  +9.87000000000000099e+00  +6.72000000000000064e+00  
 793 +1.41400000000000006e+01  +1.03599999999999994e+01  +5.67000000000000082e+00  
 794 +1.70100000000000016e+01  +1.01500000000000004e+01  +7.14000000000000057e+00  
 795 +1.69400000000000013e+01  +9.80000000000000071e+00  +6.50999999999999979e+00  
 796 +1.40700000000000003e+01  +9.94000000000000128e+00  +6.79000000000000092e+00  
 797 +1.37900000000000009e+01  +1.00800000000000001e+01  +6.65000000000000036e+00  
 798 +1.37900000000000009e+01  +1.00099999999999998e+01  +6.79000000000000092e+00  
 799 +1.28800000000000026e+01  +1.03599999999999994e+01  +6.37000000000000099e+00  
 800 +1.21099999999999994e+01  +1.11300000000000008e+01  +5.39000000000000057e+00  
 801 +1.14100000000000001e+01  +1.09200000000000017e+01  +6.50999999999999979e+00  
 802 +2.14200000000000017e+01  +9.66000000000000014e+00  +5.17999999999999972e+00  
 803 +2.03000000000000007e+01  +9.09999999999999964e+00  +5.74000000000000021e+00  
 804 +2.24000000000000021e+01  +8.60999999999999943e+00  +6.16000000000000014e+00  
 805 +2.27500000000000000e+01  +9.24000000000000021e+00  +5.81000000000000050e+00  
 806 +1.84100000000000001e+01  +9.52000000000000135e+00  +6.37000000000000099e+00  
 807 +1.84100000000000001e+01  +9.87000000000000099e+00  +5.95000000000000018e+00  
 808 +1.85500000000000007e+01  +1.00099999999999998e+01  +6.02000000000000046e+00  
 809 +1.84800000000000004e+01  +9.94000000000000128e+00  +5.74000000000000021e+00  
 810 +2.36600000000000001e+01  +1.02200000000000006e+01  +4.47999999999999954e+00  
 811 +2.26800000000000033e+01  +9.16999999999999993e+00  +5.74000000000000021e+00  
 812 +1.88300000000000018e+01  +1.02200000000000006e+01  +5.60000000000000053e+00  
 813 +1.83399999999999999e+01  +1.01500000000000004e+01  +5.39000000000000057e+00  
 814 +1.81999999999999993e+01  +1.02900000000000009e+01  +5.53000000000000025e+00  
 815 +1.77800000000000011e+01  +1.06400000000000006e+01  +5.60000000000000053e+00  
 816 +1.84800000000000004e+01  +1.06400000000000006e+01  +5.67000000000000082e+00  
 817 +1.91099999999999994e+01  +1.07100000000000009e+01  +5.46000000000000085e+00  
 818 +1.91800000000000033e+01  +1.07800000000000011e+01  +5.39000000000000057e+00  
 819 +1.93900000000000006e+01  +1.07100000000000009e+01  +5.60000000000000053e+00  
 820 +1.82699999999999996e+01  +1.03599999999999994e+01  +4.69000000000000039e+00  
 821 +1.36500000000000004e+01  +1.05700000000000003e+01  +5.25000000000000000e+00  
 822 +1.37199999999999989e+01  +1.07800000000000011e+01  +4.69000000000000039e+00  
 823 +1.23900000000000006e+01  +1.16200000000000010e+01  +4.69000000000000039e+00  
 824 +2.21900000000000013e+01  +9.87000000000000099e+00  +4.47999999999999954e+00  
 825 +2.41500000000000021e+01  +1.10600000000000005e+01  +3.50000000000000000e+00  
 826 +2.24000000000000021e+01  +9.66000000000000014e+00  +4.62000000000000011e+00  
 827 +1.59600000000000009e+01  +1.06400000000000006e+01  +4.33999999999999986e+00  
 828 +1.60300000000000011e+01  +1.06400000000000006e+01  +4.20000000000000018e+00  
 829 +1.53300000000000018e+01  +1.12000000000000011e+01  +3.71000000000000041e+00  
 830 +2.13500000000000014e+01  +1.02200000000000006e+01  +4.27000000000000046e+00  
 831 +2.21900000000000013e+01  +1.12700000000000014e+01  +2.87000000000000011e+00  
 832 +2.09300000000000033e+01  +1.04299999999999997e+01  +3.64000000000000012e+00  
 833 +1.46300000000000026e+01  +1.12700000000000014e+01  +3.71000000000000041e+00  
 834 +1.53300000000000018e+01  +1.14100000000000001e+01  +3.50000000000000000e+00  
 835 +1.42800000000000011e+01  +1.17599999999999998e+01  +3.64000000000000012e+00  
 836 +1.41400000000000006e+01  +1.19700000000000006e+01  +3.64000000000000012e+00  
 837 +1.43500000000000014e+01  +1.16900000000000013e+01  +3.71000000000000041e+00  
 838 +1.44199999999999999e+01  +1.14800000000000004e+01  +3.57000000000000028e+00  
 839 +1.39300000000000015e+01  +1.15500000000000007e+01  +3.64000000000000012e+00  
 840 +1.51900000000000013e+01  +1.16200000000000010e+01  +3.36000000000000032e+00  
 841 +1.49800000000000022e+01  +1.18300000000000001e+01  +3.77999999999999980e+00  
 842 +1.77800000000000011e+01  +1.09900000000000020e+01  +3.36000000000000032e+00  
 843 +1.78500000000000014e+01  +1.18300000000000001e+01  +2.23999999999999977e+00  
 844 +1.67300000000000004e+01  +1.19000000000000004e+01  +2.58999999999999986e+00  
 845 +1.82699999999999996e+01  +1.06400000000000006e+01  +4.12999999999999989e+00  
 846 +1.92500000000000000e+01  +1.12000000000000011e+01  +2.93999999999999995e+00  
 847 +1.91800000000000033e+01  +1.17599999999999998e+01  +2.31000000000000005e+00  
 848 +1.96700000000000017e+01  +1.14100000000000001e+01  +2.66000000000000014e+00  
 849 +1.89000000000000021e+01  +1.09200000000000017e+01  +3.50000000000000000e+00  
 850 +1.79900000000000020e+01  +8.67999999999999972e+00  +1.20400000000000009e+01  
 851 +1.89699999999999989e+01  +9.94000000000000128e+00  +2.63900000000000006e+01  
 852 +2.09300000000000033e+01  +1.37900000000000009e+01  +2.33800000000000026e+01  
 853 +1.87600000000000016e+01  +8.89000000000000057e+00  +2.23300000000000018e+01  
 854 +1.85500000000000007e+01  +8.40000000000000036e+00  +2.24000000000000021e+01  
 855 +1.81300000000000026e+01  +8.95999999999999908e+00  +2.23300000000000018e+01  
 856 +1.89699999999999989e+01  +8.60999999999999943e+00  +2.28900000000000006e+01  
 857 +1.91800000000000033e+01  +1.12700000000000014e+01  +2.73000000000000007e+01  
 858 +1.98100000000000023e+01  +1.09900000000000020e+01  +2.73700000000000010e+01  
 859 +1.68000000000000007e+01  +1.08500000000000014e+01  +2.56899999999999977e+01  
 860 +2.33800000000000026e+01  +6.92999999999999972e+00  +2.49900000000000020e+01  
 861 +2.22600000000000016e+01  +6.72000000000000064e+00  +2.44300000000000033e+01  
 862 +2.21900000000000013e+01  +6.92999999999999972e+00  +2.46400000000000006e+01  
 863 +1.77800000000000011e+01  +1.21099999999999994e+01  +2.42900000000000027e+01  
 864 +1.76400000000000006e+01  +1.20400000000000009e+01  +2.40800000000000018e+01  
 865 +1.77100000000000009e+01  +1.23900000000000006e+01  +2.45000000000000000e+01  
 866 +1.66600000000000001e+01  +1.00099999999999998e+01  +2.29600000000000009e+01  
 867 +1.61699999999999982e+01  +1.02200000000000006e+01  +2.31700000000000017e+01  
 868 +2.14200000000000017e+01  +1.35800000000000018e+01  +2.24000000000000021e+01  
 869 +1.84800000000000004e+01  +5.46000000000000085e+00  +2.24000000000000021e+01  
 870 +1.79900000000000020e+01  +5.60000000000000053e+00  +2.26099999999999994e+01  
 871 +2.13500000000000014e+01  +6.37000000000000099e+00  +2.19800000000000040e+01  
 872 +1.97400000000000020e+01  +1.08500000000000014e+01  +2.11400000000000006e+01  
 873 +1.93200000000000003e+01  +1.09900000000000020e+01  +2.12100000000000009e+01  
 874 +1.99500000000000028e+01  +1.12700000000000014e+01  +2.12800000000000011e+01  
 875 +1.99500000000000028e+01  +1.05700000000000003e+01  +2.11400000000000006e+01  
 876 +2.10700000000000003e+01  +1.00099999999999998e+01  +2.10000000000000000e+01  
 877 +2.10700000000000003e+01  +1.00099999999999998e+01  +2.11400000000000006e+01  
 878 +2.10700000000000003e+01  +1.17599999999999998e+01  +2.10000000000000000e+01  
 879 +1.26000000000000014e+01  +8.47000000000000064e+00  +2.00199999999999996e+01  
 880 +1.22500000000000000e+01  +8.82000000000000028e+00  +2.03700000000000010e+01  
 881 +9.16999999999999993e+00  +1.11300000000000008e+01  +1.93900000000000006e+01  
 882 +9.73000000000000043e+00  +1.04299999999999997e+01  +1.95300000000000011e+01  
 883 +1.77100000000000009e+01  +5.17999999999999972e+00  +1.89699999999999989e+01  
 884 +1.35099999999999998e+01  +8.82000000000000028e+00  +1.81999999999999993e+01  
 885 +1.34400000000000013e+01  +8.75000000000000000e+00  +1.83399999999999999e+01  
 886 +1.50500000000000007e+01  +6.23000000000000043e+00  +1.77100000000000009e+01  
 887 +1.49800000000000022e+01  +5.95000000000000018e+00  +1.81999999999999993e+01  
 888 +1.70100000000000016e+01  +5.87999999999999989e+00  +1.81999999999999993e+01  
 889 +9.66000000000000014e+00  +9.45000000000000107e+00  +1.70800000000000018e+01  
 890 +1.06400000000000006e+01  +8.89000000000000057e+00  +1.72900000000000027e+01  
 891 +1.50500000000000007e+01  +6.08999999999999986e+00  +1.68000000000000007e+01  
 892 +1.32300000000000022e+01  +7.49000000000000110e+00  +1.63099999999999987e+01  
 893 +1.33699999999999992e+01  +7.42000000000000082e+00  +1.65199999999999996e+01  
 894 +2.30300000000000011e+01  +1.24600000000000009e+01  +1.57500000000000000e+01  
 895 +2.52699999999999996e+01  +1.20400000000000009e+01  +1.60300000000000011e+01  
 896 +2.38700000000000010e+01  +1.26700000000000017e+01  +1.56800000000000015e+01  
 897 +2.44300000000000033e+01  +1.26700000000000017e+01  +1.56800000000000015e+01  
 898 +2.69500000000000028e+01  +8.05000000000000071e+00  +1.42800000000000011e+01  
 899 +2.84899999999999984e+01  +7.91000000000000014e+00  +1.40000000000000000e+01  
 900 +2.69500000000000028e+01  +8.05000000000000071e+00  +1.45600000000000005e+01  
 901 +2.38000000000000007e+01  +6.72000000000000064e+00  +1.41400000000000006e+01  
 902 +2.33800000000000026e+01  +7.07000000000000028e+00  +1.42100000000000009e+01  
 903 +1.54000000000000004e+01  +7.91000000000000014e+00  +1.36500000000000004e+01  
 904 +1.74300000000000033e+01  +6.85999999999999943e+00  +1.39300000000000015e+01  
 905 +1.40000000000000000e+01  +7.35000000000000053e+00  +1.29500000000000011e+01  
 906 +2.22600000000000016e+01  +6.92999999999999972e+00  +1.22500000000000000e+01  
 907 +2.26099999999999994e+01  +6.23000000000000043e+00  +1.18300000000000001e+01  
 908 +2.23300000000000018e+01  +6.72000000000000064e+00  +1.26700000000000017e+01  
 909 +1.82699999999999996e+01  +8.47000000000000064e+00  +1.21799999999999997e+01  
 910 +1.82699999999999996e+01  +8.67999999999999972e+00  +1.32300000000000022e+01  
 911 +1.79199999999999982e+01  +8.89000000000000057e+00  +1.06400000000000006e+01  
 912 +1.26000000000000014e+01  +7.62999999999999989e+00  +1.19000000000000004e+01  
 913 +1.28800000000000026e+01  +7.98000000000000043e+00  +1.19700000000000006e+01  
 914 +2.64600000000000044e+01  +7.28000000000000025e+00  +1.00800000000000001e+01  
 915 +2.77899999999999991e+01  +7.77000000000000046e+00  +9.87000000000000099e+00  
 916 +2.63900000000000006e+01  +7.28000000000000025e+00  +1.00099999999999998e+01  
 917 +2.59000000000000021e+01  +6.92999999999999972e+00  +1.06400000000000006e+01  
 918 +1.56099999999999994e+01  +7.35000000000000053e+00  +8.67999999999999972e+00  
 919 +1.68700000000000010e+01  +7.07000000000000028e+00  +8.75000000000000000e+00  
 920 +2.44300000000000033e+01  +7.07000000000000028e+00  +8.75000000000000000e+00  
 921 +2.33100000000000023e+01  +6.92999999999999972e+00  +8.82000000000000028e+00  
 922 +2.32400000000000020e+01  +6.92999999999999972e+00  +8.33000000000000007e+00  
 923 +1.68700000000000010e+01  +1.01500000000000004e+01  +6.37000000000000099e+00  
 924 +1.66600000000000001e+01  +1.02900000000000009e+01  +6.37000000000000099e+00  
 925 +1.75000000000000000e+01  +1.06400000000000006e+01  +6.37000000000000099e+00  
 926 +1.92500000000000000e+01  +1.02200000000000006e+01  +6.08999999999999986e+00  
 927 +1.85500000000000007e+01  +1.05700000000000003e+01  +6.08999999999999986e+00  
 928 +1.42100000000000009e+01  +1.06400000000000006e+01  +5.81000000000000050e+00  
 929 +1.86900000000000013e+01  +1.53300000000000018e+01  +2.83500000000000014e+01  
 930 +1.91099999999999994e+01  +1.56800000000000015e+01  +2.85600000000000023e+01  
 931 +1.86200000000000010e+01  +1.33000000000000007e+01  +2.48500000000000014e+01  
 932 +1.86900000000000013e+01  +1.31600000000000001e+01  +2.52000000000000028e+01  
 933 +1.57500000000000000e+01  +1.07800000000000011e+01  +2.47100000000000009e+01  
 934 +1.50500000000000007e+01  +1.04299999999999997e+01  +2.48500000000000014e+01  
 935 +2.49900000000000020e+01  +6.72000000000000064e+00  +2.42199999999999989e+01  
 936 +2.42900000000000027e+01  +6.65000000000000036e+00  +2.46400000000000006e+01  
 937 +2.38000000000000007e+01  +5.87999999999999989e+00  +2.44300000000000033e+01  
 938 +1.57500000000000000e+01  +8.25999999999999979e+00  +2.40100000000000016e+01  
 939 +1.58200000000000003e+01  +8.12000000000000099e+00  +2.39400000000000013e+01  
 940 +1.58900000000000006e+01  +8.25999999999999979e+00  +2.42199999999999989e+01  
 941 +1.95300000000000011e+01  +7.49000000000000110e+00  +2.40800000000000018e+01  
 942 +2.03000000000000007e+01  +8.05000000000000071e+00  +2.50600000000000023e+01  
 943 +2.54100000000000001e+01  +6.58000000000000007e+00  +2.33100000000000023e+01  
 944 +2.52699999999999996e+01  +6.72000000000000064e+00  +2.35199999999999996e+01  
 945 +2.46400000000000006e+01  +5.11000000000000032e+00  +2.31700000000000017e+01  
 946 +2.38000000000000007e+01  +4.97000000000000064e+00  +2.33100000000000023e+01  
 947 +2.11400000000000006e+01  +9.16999999999999993e+00  +2.31000000000000014e+01  
 948 +2.05100000000000016e+01  +9.09999999999999964e+00  +2.41500000000000021e+01  
 949 +1.98800000000000026e+01  +1.28100000000000005e+01  +2.31000000000000014e+01  
 950 +1.97400000000000020e+01  +1.30199999999999996e+01  +2.30300000000000011e+01  
 951 +1.98100000000000023e+01  +1.32300000000000022e+01  +2.32400000000000020e+01  
 952 +1.98800000000000026e+01  +1.26000000000000014e+01  +2.32400000000000020e+01  
 953 +1.96700000000000017e+01  +1.21799999999999997e+01  +2.25400000000000027e+01  
 954 +2.01600000000000001e+01  +8.05000000000000071e+00  +2.26800000000000033e+01  
 955 +1.98800000000000026e+01  +8.33000000000000007e+00  +2.30300000000000011e+01  
 956 +1.72900000000000027e+01  +9.94000000000000128e+00  +2.19800000000000040e+01  
 957 +2.47800000000000011e+01  +6.58000000000000007e+00  +2.24699999999999989e+01  
 958 +2.51300000000000026e+01  +6.85999999999999943e+00  +2.25400000000000027e+01  
 959 +1.98100000000000023e+01  +6.72000000000000064e+00  +2.08599999999999994e+01  
 960 +1.96700000000000017e+01  +6.02000000000000046e+00  +2.26800000000000033e+01  
 961 +1.15500000000000007e+01  +1.04299999999999997e+01  +2.20500000000000007e+01  
 962 +1.09200000000000017e+01  +1.13400000000000016e+01  +2.21200000000000010e+01  
 963 +1.17599999999999998e+01  +1.10600000000000005e+01  +2.33100000000000023e+01  
 964 +2.46400000000000006e+01  +6.23000000000000043e+00  +2.19800000000000040e+01  
 965 +2.45000000000000000e+01  +6.50999999999999979e+00  +2.24000000000000021e+01  
 966 +2.35900000000000034e+01  +1.59600000000000009e+01  +2.18400000000000034e+01  
 967 +2.39400000000000013e+01  +1.54699999999999989e+01  +2.10700000000000003e+01  
 968 +2.38000000000000007e+01  +1.68000000000000007e+01  +2.16300000000000026e+01  
 969 +2.40100000000000016e+01  +7.84000000000000075e+00  +2.18400000000000034e+01  
 970 +2.48500000000000014e+01  +8.05000000000000071e+00  +2.18400000000000034e+01  
 971 +1.22500000000000000e+01  +1.00800000000000001e+01  +2.18400000000000034e+01  
 972 +2.31700000000000017e+01  +6.30000000000000071e+00  +2.12100000000000009e+01  
 973 +1.61699999999999982e+01  +6.23000000000000043e+00  +2.07199999999999989e+01  
 974 +1.49800000000000022e+01  +7.20999999999999996e+00  +2.07900000000000027e+01  
 975 +1.49800000000000022e+01  +6.58000000000000007e+00  +2.17699999999999996e+01  
 976 +1.12700000000000014e+01  +9.73000000000000043e+00  +2.03700000000000010e+01  
 977 +1.24600000000000009e+01  +9.52000000000000135e+00  +2.10000000000000000e+01  
 978 +1.09200000000000017e+01  +9.16999999999999993e+00  +2.05100000000000016e+01  
 979 +1.89699999999999989e+01  +9.09999999999999964e+00  +2.00199999999999996e+01  
 980 +1.86900000000000013e+01  +9.09999999999999964e+00  +1.96000000000000014e+01  
 981 +1.77800000000000011e+01  +7.77000000000000046e+00  +2.03000000000000007e+01  
 982 +1.82699999999999996e+01  +9.31000000000000050e+00  +1.91800000000000033e+01  
 983 +1.79900000000000020e+01  +9.38000000000000078e+00  +1.97400000000000020e+01  
 984 +1.30199999999999996e+01  +8.05000000000000071e+00  +1.94600000000000009e+01  
 985 +1.35099999999999998e+01  +8.25999999999999979e+00  +1.98100000000000023e+01  
 986 +1.48400000000000016e+01  +5.95000000000000018e+00  +1.91800000000000033e+01  
 987 +1.46300000000000026e+01  +6.02000000000000046e+00  +1.93200000000000003e+01  
 988 +2.19100000000000001e+01  +8.82000000000000028e+00  +1.85500000000000007e+01  
 989 +2.18400000000000034e+01  +8.67999999999999972e+00  +1.86200000000000010e+01  
 990 +1.63099999999999987e+01  +5.87999999999999989e+00  +1.84100000000000001e+01  
 991 +1.68700000000000010e+01  +5.60000000000000053e+00  +1.94600000000000009e+01  
 992 +1.33699999999999992e+01  +8.33000000000000007e+00  +1.74300000000000033e+01  
 993 +2.75800000000000018e+01  +9.73000000000000043e+00  +1.77100000000000009e+01  
 994 +2.73000000000000007e+01  +1.09900000000000020e+01  +1.75000000000000000e+01  
 995 +2.73700000000000010e+01  +1.08500000000000014e+01  +1.72900000000000027e+01  
 996 +2.40800000000000018e+01  +1.21799999999999997e+01  +1.61699999999999982e+01  
 997 +2.53400000000000034e+01  +1.23200000000000003e+01  +1.59600000000000009e+01  
 998 +2.49200000000000017e+01  +1.21799999999999997e+01  +1.62400000000000020e+01  
 999 +1.50500000000000007e+01  +6.30000000000000071e+00  +1.54699999999999989e+01  
1000 +1.48400000000000016e+01  +6.08999999999999986e+00  +1.52599999999999998e+01  
1001 +1.40000000000000000e+01  +6.08999999999999986e+00  +1.54000000000000004e+01  
1002 +1.28800000000000026e+01  +6.44000000000000128e+00  +1.51900000000000013e+01  
1003 +1.35800000000000018e+01  +5.95000000000000018e+00  +1.54699999999999989e+01  
1004 +2.54100000000000001e+01  +8.67999999999999972e+00  +1.51199999999999992e+01  
1005 +2.55500000000000007e+01  +8.47000000000000064e+00  +1.52599999999999998e+01  
1006 +2.54100000000000001e+01  +8.89000000000000057e+00  +1.55400000000000009e+01  
1007 +2.44300000000000033e+01  +9.16999999999999993e+00  +1.41400000000000006e+01  
1008 +2.47800000000000011e+01  +8.95999999999999908e+00  +1.35800000000000018e+01  
1009 +2.15600000000000023e+01  +6.79000000000000092e+00  +1.27400000000000020e+01  
1010 +2.50600000000000023e+01  +9.09999999999999964e+00  +1.10600000000000005e+01  
1011 +2.35900000000000034e+01  +6.37000000000000099e+00  +1.12000000000000011e+01  
1012 +1.63800000000000026e+01  +6.23000000000000043e+00  +1.15500000000000007e+01  
1013 +1.93900000000000006e+01  +9.09999999999999964e+00  +1.14100000000000001e+01  
1014 +1.98800000000000026e+01  +9.02999999999999936e+00  +1.15500000000000007e+01  
1015 +1.60300000000000011e+01  +9.73000000000000043e+00  +1.13400000000000016e+01  
1016 +1.61000000000000014e+01  +9.31000000000000050e+00  +1.18300000000000001e+01  
1017 +1.20400000000000009e+01  +8.47000000000000064e+00  +1.18300000000000001e+01  
1018 +1.09200000000000017e+01  +8.67999999999999972e+00  +1.30900000000000016e+01  
1019 +2.79300000000000033e+01  +7.14000000000000057e+00  +1.14100000000000001e+01  
1020 +1.74300000000000033e+01  +6.65000000000000036e+00  +1.03599999999999994e+01  
1021 +1.45600000000000005e+01  +8.33000000000000007e+00  +7.62999999999999989e+00  
1022 +2.25400000000000027e+01  +6.79000000000000092e+00  +9.52000000000000135e+00  
1023 +1.51900000000000013e+01  +1.00099999999999998e+01  +8.95999999999999908e+00  
1024 +1.65199999999999996e+01  +9.31000000000000050e+00  +8.33000000000000007e+00  
1025 +1.28800000000000026e+01  +9.94000000000000128e+00  +8.40000000000000036e+00  
1026 +1.28100000000000005e+01  +9.80000000000000071e+00  +8.54000000000000092e+00  
1027 +1.58900000000000006e+01  +9.94000000000000128e+00  +7.77000000000000046e+00  
1028 +1.77800000000000011e+01  +1.00099999999999998e+01  +8.95999999999999908e+00  
1029 +2.03000000000000007e+01  +8.82000000000000028e+00  +7.49000000000000110e+00  
1030 +2.52699999999999996e+01  +1.00099999999999998e+01  +5.25000000000000000e+00  
1031 +2.57600000000000051e+01  +9.31000000000000050e+00  +6.37000000000000099e+00  
1032 +1.85500000000000007e+01  +9.94000000000000128e+00  +4.27000000000000046e+00  
1033 +1.44199999999999999e+01  +1.13400000000000016e+01  +4.47999999999999954e+00  
1034 +1.91800000000000033e+01  +1.09200000000000017e+01  +3.50000000000000000e+00  
1035 +1.85500000000000007e+01  +1.43500000000000014e+01  +2.66000000000000014e+01  
1036 +1.77800000000000011e+01  +1.12000000000000011e+01  +2.73000000000000007e+01  
1037 +1.63099999999999987e+01  +1.14800000000000004e+01  +2.54100000000000001e+01  
1038 +1.55400000000000009e+01  +1.11300000000000008e+01  +2.59000000000000021e+01  
1039 +1.91800000000000033e+01  +1.45600000000000005e+01  +2.53400000000000034e+01  
1040 +1.86900000000000013e+01  +1.42100000000000009e+01  +2.56899999999999977e+01  
1041 +1.59600000000000009e+01  +9.73000000000000043e+00  +2.32400000000000020e+01  
1042 +1.83399999999999999e+01  +1.18300000000000001e+01  +2.40800000000000018e+01  
1043 +2.00199999999999996e+01  +1.47699999999999996e+01  +2.43599999999999994e+01  
1044 +1.80599999999999987e+01  +1.16200000000000010e+01  +2.32400000000000020e+01  
1045 +1.82699999999999996e+01  +1.21799999999999997e+01  +2.38000000000000007e+01  
1046 +1.97400000000000020e+01  +1.32300000000000022e+01  +2.35199999999999996e+01  
1047 +1.72199999999999989e+01  +9.09999999999999964e+00  +2.37300000000000040e+01  
1048 +1.76400000000000006e+01  +8.75000000000000000e+00  +2.41500000000000021e+01  
1049 +2.12800000000000011e+01  +6.50999999999999979e+00  +2.35199999999999996e+01  
1050 +1.48400000000000016e+01  +7.49000000000000110e+00  +2.13500000000000014e+01  
1051 +2.19800000000000040e+01  +5.81000000000000050e+00  +2.17000000000000028e+01  
1052 +1.72199999999999989e+01  +7.98000000000000043e+00  +2.12800000000000011e+01  
1053 +1.65899999999999999e+01  +8.05000000000000071e+00  +2.20500000000000007e+01  
1054 +2.39400000000000013e+01  +8.05000000000000071e+00  +2.11400000000000006e+01  
1055 +2.31000000000000014e+01  +5.87999999999999989e+00  +2.12100000000000009e+01  
1056 +2.35900000000000034e+01  +6.16000000000000014e+00  +2.12100000000000009e+01  
1057 +1.12700000000000014e+01  +9.66000000000000014e+00  +2.05100000000000016e+01  
1058 +1.05700000000000003e+01  +1.00099999999999998e+01  +1.99500000000000028e+01  
1059 +1.56800000000000015e+01  +5.67000000000000082e+00  +1.93900000000000006e+01  
1060 +1.65899999999999999e+01  +8.60999999999999943e+00  +1.95300000000000011e+01  
1061 +1.67300000000000004e+01  +9.02999999999999936e+00  +1.96000000000000014e+01  
1062 +1.23900000000000006e+01  +7.14000000000000057e+00  +1.82699999999999996e+01  
1063 +1.21799999999999997e+01  +6.79000000000000092e+00  +1.82699999999999996e+01  
1064 +1.21799999999999997e+01  +7.20999999999999996e+00  +1.82699999999999996e+01  
1065 +1.28100000000000005e+01  +6.58000000000000007e+00  +1.62400000000000020e+01  
1066 +1.32300000000000022e+01  +6.85999999999999943e+00  +1.86900000000000013e+01  
1067 +2.62500000000000000e+01  +1.06400000000000006e+01  +1.65199999999999996e+01  
1068 +1.19000000000000004e+01  +7.35000000000000053e+00  +1.62400000000000020e+01  
1069 +1.09200000000000017e+01  +8.12000000000000099e+00  +1.68700000000000010e+01  
1070 +2.79300000000000033e+01  +1.13400000000000016e+01  +1.67300000000000004e+01  
1071 +2.79300000000000033e+01  +1.09200000000000017e+01  +1.72199999999999989e+01  
1072 +2.82800000000000011e+01  +8.12000000000000099e+00  +1.19000000000000004e+01  
1073 +2.82800000000000011e+01  +8.05000000000000071e+00  +1.28100000000000005e+01  
1074 +1.42100000000000009e+01  +6.92999999999999972e+00  +1.23200000000000003e+01  
1075 +1.56800000000000015e+01  +7.49000000000000110e+00  +1.01500000000000004e+01  
1076 +2.75800000000000018e+01  +7.20999999999999996e+00  +1.05700000000000003e+01  
1077 +2.16300000000000026e+01  +7.55999999999999961e+00  +8.12000000000000099e+00  
1078 +2.21200000000000010e+01  +7.07000000000000028e+00  +8.54000000000000092e+00  
1079 +1.97400000000000020e+01  +7.98000000000000043e+00  +7.55999999999999961e+00  
1080 +2.03000000000000007e+01  +7.91000000000000014e+00  +7.98000000000000043e+00  
1081 +1.84800000000000004e+01  +9.38000000000000078e+00  +6.85999999999999943e+00  
1082 +1.91099999999999994e+01  +1.00800000000000001e+01  +7.07000000000000028e+00  
1083 +1.79900000000000020e+01  +9.16999999999999993e+00  +5.81000000000000050e+00  
1084 +2.00900000000000034e+01  +9.38000000000000078e+00  +4.90000000000000036e+00  
1085 +2.02300000000000040e+01  +8.89000000000000057e+00  +5.60000000000000053e+00  
1086 +2.03000000000000007e+01  +1.05700000000000003e+01  +5.53000000000000025e+00  
1087 +1.93200000000000003e+01  +1.07100000000000009e+01  +3.36000000000000032e+00  
1088 +1.94600000000000009e+01  +1.10600000000000005e+01  +3.64000000000000012e+00  
1089 +2.56899999999999977e+01  +1.19000000000000004e+01  +1.61699999999999982e+01  
1090 +1.98800000000000026e+01  +1.05000000000000000e+01  +2.12100000000000009e+01  
1091 +1.73599999999999994e+01  +1.00099999999999998e+01  +2.46400000000000006e+01  
1092 +1.51900000000000013e+01  +8.60999999999999943e+00  +2.38700000000000010e+01  
1093 +1.49800000000000022e+01  +8.40000000000000036e+00  +2.39400000000000013e+01  
1094 +1.50500000000000007e+01  +9.09999999999999964e+00  +2.45700000000000003e+01  
1095 +1.54000000000000004e+01  +9.24000000000000021e+00  +1.12700000000000014e+01  
1096 +1.56800000000000015e+01  +9.16999999999999993e+00  +1.14100000000000001e+01  
1097 +1.55400000000000009e+01  +9.31000000000000050e+00  +1.14100000000000001e+01  
1098 +1.54699999999999989e+01  +9.31000000000000050e+00  +1.16900000000000013e+01  
1099 +2.66000000000000014e+01  +8.89000000000000057e+00  +7.28000000000000025e+00  
1100 +2.05800000000000018e+01  +1.06400000000000006e+01  +2.26099999999999994e+01  
1101 +2.04400000000000013e+01  +1.03599999999999994e+01  +2.19800000000000040e+01  
1102 +2.08599999999999994e+01  +9.66000000000000014e+00  +2.25400000000000027e+01  
1103 +1.26000000000000014e+01  +8.47000000000000064e+00  +2.00199999999999996e+01  
1104 +1.24600000000000009e+01  +8.89000000000000057e+00  +1.96700000000000017e+01  
1105 +1.35099999999999998e+01  +9.02999999999999936e+00  +2.14900000000000020e+01  
1106 +2.52000000000000028e+01  +6.44000000000000128e+00  +2.25400000000000027e+01  
1107 +2.45000000000000000e+01  +6.37000000000000099e+00  +2.25400000000000027e+01  
1108 +1.82699999999999996e+01  +6.85999999999999943e+00  +1.31600000000000001e+01  
1109 +1.85500000000000007e+01  +6.37000000000000099e+00  +1.28100000000000005e+01  
1110 +1.68700000000000010e+01  +5.95000000000000018e+00  +1.33000000000000007e+01  
1111 +2.12800000000000011e+01  +9.45000000000000107e+00  +7.62999999999999989e+00  
1112 +1.40700000000000003e+01  +8.60999999999999943e+00  +2.14200000000000017e+01  
1113 +1.81300000000000026e+01  +1.47000000000000011e+01  +2.80700000000000003e+01  
# numEdges
1113
# id   initNode   termNode parentEdge nDau   dauEdges      ...   radiusRelativeToParent
   0          0          1 2147483646    2        316       1112 +4.17602333333333409e-01  # rad = +4.17602333333333409e-01 , len = +0                       
   1          2          3          2    2        890        891 +9.39393506493506503e-01  # rad = +7.23333000000000170e-02 , len = +9.01886910870757896e-01 
   2          4          2          4    2          1       1099 +9.39024390243902496e-01  # rad = +7.70000000000000129e-02 , len = +2.52388589282478315e-01 
   3          4          5          4    2 2147483645 2147483645 +8.53658536585365835e-01  # rad = +6.99999999999999789e-02 , len = +9.89949493661145541e-02 
   4          6          4          6    2          2          3 +7.02187055781054559e-01  # rad = +8.19999999999999896e-02 , len = +4.90000000000003544e-01 
   5          6          7          6    2 2147483645 2147483645 +6.67934028669783686e-01  # rad = +7.79999999999999860e-02 , len = +4.90000000000003766e-01 
   6          8          6         13    2          4          5 +7.21965996908809915e-01  # rad = +1.16777999999999965e-01 , len = +8.96437393240595792e-01 
   7          9         10          9    2 2147483645 2147483645 +6.44891122278057005e-01  # rad = +7.70000000000000129e-02 , len = +2.61916017074174112e-01 
   8          9         11          9    2 2147483645 2147483645 +6.86767169179229420e-01  # rad = +8.20000000000000034e-02 , len = +9.77496803063827024e-01 
   9         12          9         20    2          7          8 +5.68571428571428505e-01  # rad = +1.19400000000000020e-01 , len = +1.09790709989506974e+00 
  10         13         14         12    2 2147483645 2147483645 +8.50574712643678121e-01  # rad = +7.39999999999999963e-02 , len = +4.31508980207826354e-01 
  11         13         15         12    2 2147483645 2147483645 +9.11877011494252820e-01  # rad = +7.93332999999999816e-02 , len = +4.53651848888548537e-01 
  12          8         13         13    2         10         11 +5.37867078825347789e-01  # rad = +8.70000000000000079e-02 , len = +2.42487113059641740e-01 
  13         16          8        892    2          6         12 +8.49826356963847562e-01  # rad = +1.61749999999999977e-01 , len = +6.18223260642950745e-01 
  14         17         18         16    2 2147483645 2147483645 +5.06952491309385800e-01  # rad = +6.99999999999999789e-02 , len = +7.20694109869089883e-01 
  15         17         19         16    2        805        806 +6.42140063731170274e-01  # rad = +8.86667000000000011e-02 , len = +2.09999999999995496e-01 
  16         20         17         56    2         14         15 +4.69888415113473568e-01  # rad = +1.38080000000000036e-01 , len = +1.87960102149365738e+00 
  17         21         22         19    2 2147483645 2147483645 +7.33752620545073397e-01  # rad = +6.99999999999999789e-02 , len = +2.88617393793234422e-01 
  18         21         23         19    2 2147483645 2147483645 +7.33752620545073397e-01  # rad = +6.99999999999999789e-02 , len = +2.09999999999999076e-01 
  19         24         21         21    2         17         18 +4.40307014912284744e-01  # rad = +9.53999999999999571e-02 , len = +6.92964645562815784e-01 
  20         24         12         21    2          9        892 +9.69229278108802994e-01  # rad = +2.10000000000000020e-01 , len = +1.71464281994820250e-01 
  21         25         24         23    2         19         20 +1.00247070091101298e+00  # rad = +2.16666999999999998e-01 , len = +2.42487113059645876e-01 
  22         25         26         23    2 2147483645 2147483645 +4.91762016906256760e-01  # rad = +1.06285999999999992e-01 , len = +5.23832034148354886e-01 
  23         27         25         51    2         21         22 +8.90656743603374101e-01  # rad = +2.16133000000000047e-01 , len = +1.25415310070182162e+00 
  24         28         29         26    2 2147483645 2147483645 +7.47572525214553307e-01  # rad = +6.99999999999999789e-02 , len = +1.21243556529823951e-01 
  25         28         30         26    2 2147483645 2147483645 +8.47248505922910344e-01  # rad = +7.93332999999999816e-02 , len = +1.39999999999997016e-01 
  26         31         28         63    2         24         25 +6.46883592400690821e-01  # rad = +9.36363999999999946e-02 , len = +9.39148550549910199e-01 
  27         32         33         29    2 2147483645 2147483645 +5.72131654676259038e-01  # rad = +7.95263000000000081e-02 , len = +1.35373557240695774e+00 
  28         32         34         29    2       1016       1017 +5.74511510791366975e-01  # rad = +7.98571000000000142e-02 , len = +4.48218696620300172e-01 
  29         35         32         30    2         27         28 +9.68641114982578322e-01  # rad = +1.39000000000000012e-01 , len = +2.10000000000000853e-01 
  30         36         35         37    2         29         31 +8.49112426035502965e-01  # rad = +1.43500000000000044e-01 , len = +2.61916017074173169e-01 
  31         35         37         30    2         33        807 +6.36933797909407629e-01  # rad = +9.13999999999999813e-02 , len = +3.56931365951494661e-01 
  32         38         39         33    2 2147483645 2147483645 +9.74359340659340600e-01  # rad = +8.86666999999999733e-02 , len = +2.10000000000000853e-01 
  33         37         38         31    2         32         34 +9.95623632385120305e-01  # rad = +9.10000000000000114e-02 , len = +2.32163735324877885e-01 
  34         38         40         33    2         35         36 +7.69230769230769162e-01  # rad = +6.99999999999999789e-02 , len = +9.89949493661170521e-02 
  35         40         41         34    2 2147483645 2147483645 +1.00000000000000000e+00  # rad = +6.99999999999999789e-02 , len = +6.92964645562815784e-01 
  36         40         42         34    2 2147483645 2147483645 +1.00000000000000000e+00  # rad = +6.99999999999999789e-02 , len = +2.61916017074175056e-01 
  37         43         36         38    2         30       1015 +9.62047510346280221e-01  # rad = +1.69000000000000067e-01 , len = +2.88617393793238253e-01 
  38         44         43         52    2         37         39 +8.39840892683836326e-01  # rad = +1.75666999999999990e-01 , len = +6.92964645562819337e-01 
  39         43         45         38    2         40         41 +6.44401054267449203e-01  # rad = +1.13199999999999995e-01 , len = +4.02119385257661166e-01 
  40         45         46         39    2 2147483645 2147483645 +6.67844522968197962e-01  # rad = +7.56000000000000283e-02 , len = +3.42928563989645607e-01 
  41         45         47         39    2 2147483645 2147483645 +6.18374558303886990e-01  # rad = +6.99999999999999928e-02 , len = +2.96984848098349907e-01 
  42         48         49         44    2 2147483645 2147483645 +6.29717256951628723e-01  # rad = +6.99999999999999928e-02 , len = +1.21243556529819857e-01 
  43         48         50         44    2 2147483645 2147483645 +6.29717256951628723e-01  # rad = +6.99999999999999928e-02 , len = +3.56931365951495883e-01 
  44         51         48        250    2         42         43 +4.62070527888798155e-01  # rad = +1.11161000000000024e-01 , len = +2.37381549409384229e+00 
  45         52         53         47    2 2147483645 2147483645 +6.39994354307528934e-01  # rad = +9.52222000000000346e-02 , len = +7.53923072998828991e-01 
  46         52         54         47    2 2147483645 2147483645 +6.32526581802051346e-01  # rad = +9.41111000000000031e-02 , len = +1.46833238743820993e+00 
  47         55         52         65    2         45         46 +6.35159018143009679e-01  # rad = +1.48785999999999974e-01 , len = +1.27738013136262851e+00 
  48         56         57         50    2 2147483645 2147483645 +7.32984293193717273e-01  # rad = +6.99999999999999789e-02 , len = +9.44351629426241512e-01 
  49         56         58         50    2 2147483645 2147483645 +7.32984293193717273e-01  # rad = +6.99999999999999789e-02 , len = +2.61916017074174612e-01 
  50         59         56       1093    2         48         49 +6.59758203799654552e-01  # rad = +9.54999999999999877e-02 , len = +1.21243556529823951e-01 
  51         20         27         56    2         23         52 +8.25799623626457868e-01  # rad = +2.42667000000000022e-01 , len = +2.10000000000000853e-01 
  52         27         44         51    2         38         53 +8.61950739078655159e-01  # rad = +2.09167000000000103e-01 , len = +3.63730669589462985e-01 
  53         44         60         52    2         54         55 +7.02787724641076195e-01  # rad = +1.47000000000000020e-01 , len = +1.21243556529821897e-01 
  54         60         61         53    2 2147483645 2147483645 +5.07730612244898016e-01  # rad = +7.46363999999999916e-02 , len = +8.63017960415655594e-01 
  55         60         62         53    2 2147483645 2147483645 +5.61486394557823121e-01  # rad = +8.25385000000000008e-02 , len = +1.00224747442934325e+00 
  56         63         20         71    2         16         51 +8.31278642149929192e-01  # rad = +2.93856999999999979e-01 , len = +5.14392845984469549e-01 
  57         64         65         59    2 2147483645 2147483645 +8.21428571428571508e-01  # rad = +8.05000000000000299e-02 , len = +6.60378679243961764e-01 
  58         64         66         59    2 2147483645 2147483645 +8.77551020408163240e-01  # rad = +8.59999999999999931e-02 , len = +4.20000000000001150e-01 
  59         67         64        809    2         57         58 +1.06290672451193058e+00  # rad = +9.80000000000000038e-02 , len = +1.71464281994823164e-01 
  60         68         69         62    2 2147483645 2147483645 +6.55430711610486827e-01  # rad = +6.99999999999999928e-02 , len = +1.56524758424985921e-01 
  61         68         70         62    2 2147483645 2147483645 +6.55430711610486827e-01  # rad = +6.99999999999999928e-02 , len = +2.09999999999998493e-01 
  62         71         68        812    2         60         61 +6.66113650963931381e-01  # rad = +1.06799999999999978e-01 , len = +3.50000000000000699e-01 
  63         72         31         64    2         26       1093 +4.99137931034482785e-01  # rad = +1.44749999999999990e-01 , len = +9.82496819333275706e-01 
  64         73         72         74    2         63         65 +8.18439151871262260e-01  # rad = +2.89999999999999980e-01 , len = +2.52388589282478815e-01 
  65         72         55         64    2         47         67 +8.07758620689655094e-01  # rad = +2.34249999999999958e-01 , len = +2.32163735324878384e-01 
  66         74         75         77    2 2147483645 2147483645 +5.36797928042224148e-01  # rad = +7.65833499999999806e-02 , len = +6.92964645562816450e-01 
  67         55         76         65    2         87         88 +4.55069370330843159e-01  # rad = +1.06600000000000028e-01 , len = +8.54458893101362693e-01 
  68         77         78         70    2 2147483645 2147483645 +7.51219512195122063e-01  # rad = +7.70000000000000129e-02 , len = +2.61916017074179830e-01 
  69         77         79         70    2        893        894 +7.51219512195122063e-01  # rad = +7.70000000000000129e-02 , len = +6.14247507117450020e-01 
  70         80         77         81    2         68         69 +6.99658703071672217e-01  # rad = +1.02499999999999994e-01 , len = +2.61916017074173668e-01 
  71         81         63         73    2         56         85 +1.03513909224011713e+00  # rad = +3.53499999999999981e-01 , len = +1.21243556529821897e-01 
  72         81         82         73    2         82         83 +7.32796486090775967e-01  # rad = +2.50250000000000083e-01 , len = +3.28329103187641413e-01 
  73         73         81         74    2         71         72 +9.63782656427710660e-01  # rad = +3.41500000000000026e-01 , len = +9.89949493661145541e-02 
  74         83         73        112    2         64         73 +9.57656756756756766e-01  # rad = +3.54333000000000065e-01 , len = +1.44817126059040469e+00 
  75         84         85       1102    2        896       1020 +7.48537853883518900e-01  # rad = +1.06791649999999988e-01 , len = +3.63730669589462263e-01 
  76         86         87         78    2 2147483645 2147483645 +5.22437895219092230e-01  # rad = +8.66666999999999993e-02 , len = +8.48704895708750073e-01 
  77         86         74         78    2         66       1102 +8.60014829193014640e-01  # rad = +1.42666999999999988e-01 , len = +1.97989898732234104e-01 
  78         88         86         85    2         76         77 +7.33557969957062572e-01  # rad = +1.65889000000000009e-01 , len = +6.41560597293817092e-01 
  79         89         90        896    2         84        897 +6.55802890955488271e-01  # rad = +7.65833500000000084e-02 , len = +8.51586754241750676e-01 
  80         80         91         81    2       1018       1019 +6.16894197952218448e-01  # rad = +9.03750000000000109e-02 , len = +1.22249744376010905e+00 
  81         92         80         95    2         70         80 +6.13741097612065412e-01  # rad = +1.46500000000000019e-01 , len = +6.96491205974633432e-01 
  82         82         93         72    2 2147483645 2147483645 +3.61238761238761252e-01  # rad = +9.04000000000000081e-02 , len = +1.23048770818728670e+00 
  83         82         94         72    2        815       1021 +4.78521478521478527e-01  # rad = +1.19749999999999995e-01 , len = +2.88617393793234811e-01 
  84         90         95         79    2 2147483645 2147483645 +9.14036797815713120e-01  # rad = +6.99999999999999789e-02 , len = +7.17286553617171307e-01 
  85         63         88         71    2         78         86 +6.39725601131541644e-01  # rad = +2.26142999999999983e-01 , len = +1.07079409785448765e+00 
  86         88         96         85    2        113        114 +5.88861914806118270e-01  # rad = +1.33167000000000035e-01 , len = +8.31203946092650359e-01 
  87         76         97         67    2 2147483645 2147483645 +6.76864915572232606e-01  # rad = +7.21538000000000040e-02 , len = +1.00468900660850990e+00 
  88         76         98         67    2 2147483645 2147483645 +8.31770168855534675e-01  # rad = +8.86667000000000011e-02 , len = +1.71464281994820250e-01 
  89         99        100         91    2 2147483645 2147483645 +5.37149653730312537e-01  # rad = +8.40000000000000052e-02 , len = +6.60378679243962097e-01 
  90         99        101         91    2        898        899 +4.73203266381465815e-01  # rad = +7.39999999999999963e-02 , len = +4.31508980207829240e-01 
  91        102         99        205    2         89         90 +6.35790749015095691e-01  # rad = +1.56381000000000020e-01 , len = +1.52400787399540838e+00 
  92        103        104         94    2 2147483645 2147483645 +9.57446954019293917e-01  # rad = +6.99999999999999789e-02 , len = +9.89949493661170521e-02 
  93        103        105         94    2 2147483645 2147483645 +9.57446954019293917e-01  # rad = +6.99999999999999789e-02 , len = +2.52388589282478815e-01 
  94        106        103       1024    2         92         93 +9.00383004926108232e-01  # rad = +7.31110999999999983e-02 , len = +5.14392845984469549e-01 
  95         83         92        112    2         81         96 +6.45135135135135096e-01  # rad = +2.38699999999999940e-01 , len = +7.50666370633452540e-01 
  96         92        107         95    2        103        104 +7.45705906996229628e-01  # rad = +1.78000000000000047e-01 , len = +1.21243556529821897e-01 
  97        108        109         99    2 2147483645 2147483645 +8.33333333333333259e-01  # rad = +6.99999999999999789e-02 , len = +4.42718872423571552e-01 
  98        108        110         99    2        110       1022 +8.80952380952380931e-01  # rad = +7.39999999999999963e-02 , len = +4.48218696620297896e-01 
  99        111        108        111    2         97         98 +1.09090909090909083e+00  # rad = +8.40000000000000052e-02 , len = +3.05122926047847187e-01 
 100        112        113        102    2 2147483645 2147483645 +9.09090909090909061e-01  # rad = +6.99999999999999789e-02 , len = +2.96984848098348242e-01 
 101        112        114        102    2 2147483645 2147483645 +9.09090909090909061e-01  # rad = +6.99999999999999789e-02 , len = +2.96984848098347853e-01 
 102        111        112        111    2        100        101 +1.00000000000000000e+00  # rad = +7.70000000000000129e-02 , len = +3.05122926047847187e-01 
 103        107        115         96    2 2147483645 2147483645 +4.74016853932584248e-01  # rad = +8.43750000000000194e-02 , len = +6.02162768692983463e-01 
 104        107        116         96    2        111       1026 +5.77949438202247201e-01  # rad = +1.02875000000000022e-01 , len = +5.14392845984466107e-01 
 105        117        118        107    2 2147483645 2147483645 +7.67324373627191747e-01  # rad = +8.24443999999999871e-02 , len = +6.64078308635362324e-01 
 106        117        119        107    2 2147483645 2147483645 +6.51502177878708788e-01  # rad = +6.99999999999999789e-02 , len = +3.56931365951495327e-01 
 107        120        117        181    2        105        106 +5.37978549755154800e-01  # rad = +1.07443999999999956e-01 , len = +1.36634549071601863e+00 
 108        121        122        110    2 2147483645 2147483645 +9.81818181818181812e-01  # rad = +7.56000000000000283e-02 , len = +3.50000000000001421e-01 
 109        121        123        110    2 2147483645 2147483645 +1.03030259740259722e+00  # rad = +7.93332999999999955e-02 , len = +1.71464281994823164e-01 
 110        110        121         98    2        108        109 +1.04054054054054057e+00  # rad = +7.70000000000000129e-02 , len = +2.42487113059643794e-01 
 111        116        111        104    2         99        102 +7.48481166464155523e-01  # rad = +7.70000000000000129e-02 , len = +2.32163735324880549e-01 
 112        124         83        116    2         74         95 +9.50343279403492613e-01  # rad = +3.69999999999999996e-01 , len = +2.61916017074179830e-01 
 113         96        125         86    2        148        149 +5.55693227301058079e-01  # rad = +7.39999999999999963e-02 , len = +1.20432553738596915e+00 
 114         96        126         86    2 2147483645 2147483645 +5.49018150142302486e-01  # rad = +7.31111000000000122e-02 , len = +7.20694109869091659e-01 
 115        124        127        116    2        147        908 +7.75043471783794291e-01  # rad = +3.01749999999999963e-01 , len = +3.28329103187639137e-01 
 116        128        124        154    2        112        115 +9.44123673840557731e-01  # rad = +3.89333000000000096e-01 , len = +7.03491293478460178e-01 
 117        129        130        119    2 2147483645 2147483645 +9.44444047619047655e-01  # rad = +7.93332999999999955e-02 , len = +1.71464281994823164e-01 
 118        129        131        119    2 2147483645 2147483645 +1.05555595238095234e+00  # rad = +8.86667000000000011e-02 , len = +8.63017960415656482e-01 
 119        132        129        144    2        117        118 +8.38599538770253616e-01  # rad = +8.40000000000000052e-02 , len = +3.63730669589464706e-01 
 120         51        133        250    2        904        905 +7.27434463350812632e-01  # rad = +1.75000000000000044e-01 , len = +5.46717477313464650e-01 
 121        134        135        122    2 2147483645 2147483645 +5.52728421052631536e-01  # rad = +1.31273000000000029e-01 , len = +7.69999999999999019e-01 
 122        136        134        195    2        121        123 +9.66755811728885028e-01  # rad = +2.37500000000000044e-01 , len = +1.21243556529821897e-01 
 123        134        137        122    2        811        900 +9.15440000000000031e-01  # rad = +2.17417000000000055e-01 , len = +9.23363417079100302e-01 
 124        138        139        126    2 2147483645 2147483645 +7.61905102040816296e-01  # rad = +7.46667000000000025e-02 , len = +4.53651848888550702e-01 
 125        138        140        126    2 2147483645 2147483645 +7.88819387755102075e-01  # rad = +7.73043000000000202e-02 , len = +1.69307412714269256e+00 
 126        141        138        142    2        124        125 +8.11406050770835718e-01  # rad = +9.80000000000000038e-02 , len = +9.89949493661145541e-02 
 127        142        143        166    2 2147483645 2147483645 +8.41683535407522054e-01  # rad = +6.99999999999999789e-02 , len = +2.61916017074176999e-01 
 128        142        144        166    2 2147483645 2147483645 +8.41683535407522054e-01  # rad = +6.99999999999999789e-02 , len = +2.88617393793233978e-01 
 129        145        146        131    2 2147483645 2147483645 +1.08510609196141217e+00  # rad = +7.93332999999999955e-02 , len = +1.71464281994823886e-01 
 130        145        147        131    2        911        912 +1.21276659768489337e+00  # rad = +8.86667000000000011e-02 , len = +1.56524758424984339e-01 
 131        132        145        144    2        129        130 +7.29892080226022477e-01  # rad = +7.31111000000000122e-02 , len = +5.68682688324517294e-01 
 132        148        149        134    2 2147483645 2147483645 +4.98779172499254186e-01  # rad = +8.69412000000000101e-02 , len = +1.13736537664903548e+00 
 133        148        150        134    2       1027       1028 +5.18478784679991755e-01  # rad = +9.03750000000000109e-02 , len = +6.96491205974631655e-01 
 134        151        148        254    2        132        133 +7.69232127096204699e-01  # rad = +1.74307999999999935e-01 , len = +9.10000000000003251e-01 
 135        152        153        137    2 2147483645 2147483645 +9.45945945945945943e-01  # rad = +6.99999999999999789e-02 , len = +3.76961536499415495e-01 
 136        152        154        137    2        906        907 +9.45945945945945943e-01  # rad = +6.99999999999999789e-02 , len = +1.56524758424985921e-01 
 137        155        152        168    2        135        136 +8.27740492170022324e-01  # rad = +7.39999999999999963e-02 , len = +4.94974746830584511e-01 
 138        156        157        140    2 2147483645 2147483645 +1.11111111111111116e+00  # rad = +8.40000000000000052e-02 , len = +9.92421281513047981e-01 
 139        156        158        140    2 2147483645 2147483645 +9.25925925925925819e-01  # rad = +6.99999999999999789e-02 , len = +1.56524758424985921e-01 
 140        159        156        151    2        138        139 +9.31034482758620663e-01  # rad = +7.56000000000000283e-02 , len = +3.42928563989644886e-01 
 141        160        161        143    2 2147483645 2147483645 +6.14116202079524443e-01  # rad = +8.69999999999999940e-02 , len = +1.71464281994821721e-01 
 142        160        141        143    2        126       1094 +8.52548582238630059e-01  # rad = +1.20778000000000010e-01 , len = +5.64358042380900704e-01 
 143        162        160        153    2        141        142 +6.07812010623098864e-01  # rad = +1.41666999999999987e-01 , len = +3.83405790253615208e-01 
 144        163        132        165    2        119        131 +5.91538566020799239e-01  # rad = +1.00166999999999992e-01 , len = +4.14125584816972703e-01 
 145        164        165        147    2 2147483645 2147483645 +4.86533449174630761e-01  # rad = +6.99999999999999789e-02 , len = +3.56931365951496382e-01 
 146        164        166        147    2        914        916 +5.35186794092093798e-01  # rad = +7.70000000000000129e-02 , len = +3.05122926047848408e-01 
 147        127        164        115    2        145        146 +4.76801988400994192e-01  # rad = +1.43875000000000031e-01 , len = +5.81463670404266164e-01 
 148        125        167        113    2 2147483645 2147483645 +1.02162162162162162e+00  # rad = +7.56000000000000283e-02 , len = +3.95979797464466932e-01 
 149        125        168        113    2        816        817 +9.45945945945945943e-01  # rad = +6.99999999999999789e-02 , len = +2.10000000000000853e-01 
 150        159        169        151    2 2147483645 2147483645 +8.62068965517241215e-01  # rad = +6.99999999999999789e-02 , len = +1.97989898732234104e-01 
 151        170        159       1094    2        140        150 +6.72307870638692462e-01  # rad = +8.12000000000000083e-02 , len = +4.08166632639172078e-01 
 152        162        171        153    2        197        198 +5.36303453365196914e-01  # rad = +1.24999999999999972e-01 , len = +5.68682688324515628e-01 
 153        128        162        154    2        143        152 +5.65206426189754363e-01  # rad = +2.33077000000000034e-01 , len = +8.51586754241752453e-01 
 154        172        128        218    2        116        153 +9.10320088300220709e-01  # rad = +4.12375000000000047e-01 , len = +6.78675180038286086e-01 
 155        173        174        158    2 2147483645 2147483645 +5.89527027027027084e-01  # rad = +8.72499999999999942e-02 , len = +2.88617393793237420e-01 
 156        175        176       1091    2 2147483645 2147483645 +5.43356081081081022e-01  # rad = +8.04166999999999937e-02 , len = +9.01886910870757785e-01 
 157        175        177       1091    2        185        186 +1.04054054054054057e+00  # rad = +1.54000000000000026e-01 , len = +5.28488410468952230e-01 
 158        178        173        162    2        155       1091 +8.02168021680216836e-01  # rad = +1.47999999999999993e-01 , len = +1.21243556529820870e-01 
 159        179        180        161    2 2147483645 2147483645 +7.99086757990867480e-01  # rad = +6.99999999999999789e-02 , len = +6.99999999999985079e-02 
 160        179        181        161    2 2147483645 2147483645 +8.78995433789954372e-01  # rad = +7.70000000000000129e-02 , len = +3.05122926047847576e-01 
 161        182        179       1030    2        159        160 +5.29660376445833747e-01  # rad = +8.75999999999999973e-02 , len = +6.96491205974637428e-01 
 162        183        178        908    2        158        163 +8.35787089467723621e-01  # rad = +1.84500000000000053e-01 , len = +2.61916017074176999e-01 
 163        178        184        162    2        199        200 +6.09214092140921482e-01  # rad = +1.12400000000000042e-01 , len = +4.08166632639172688e-01 
 164        163        185        165    2 2147483645 2147483645 +5.13780538938068743e-01  # rad = +8.69999999999999940e-02 , len = +2.10000000000002046e-01 
 165        186        163        252    2        144        164 +6.53212771620678145e-01  # rad = +1.69333000000000039e-01 , len = +3.83405790253613932e-01 
 166        187        142        167    2        127        128 +5.61936824324324347e-01  # rad = +8.31666500000000086e-02 , len = +8.10308583195315846e-01 
 167        188        187        193    2        166        168 +1.06474820143884896e+00  # rad = +1.47999999999999993e-01 , len = +2.88617393793236976e-01 
 168        187        155        167    2        137        169 +6.04054054054054101e-01  # rad = +8.94000000000000072e-02 , len = +3.95979797464465710e-01 
 169        155        189        168    2 2147483645 2147483645 +7.82997762863534619e-01  # rad = +6.99999999999999789e-02 , len = +7.03491293478462287e-01 
 170        190        191        212    2 2147483645 2147483645 +6.90091929269856186e-01  # rad = +1.10875000000000001e-01 , len = +4.53651848888552089e-01 
 171        192        193        178    2 2147483645 2147483645 +7.47639869281045644e-01  # rad = +1.14388900000000002e-01 , len = +7.20694109869089994e-01 
 172        194        195        174    2 2147483645 2147483645 +8.62068965517241215e-01  # rad = +6.99999999999999789e-02 , len = +7.13862731902989323e-01 
 173        194        196        174    2 2147483645 2147483645 +8.62068965517241215e-01  # rad = +6.99999999999999789e-02 , len = +2.88617393793235699e-01 
 174        197        194        186    2        172        173 +6.18275680902743430e-01  # rad = +8.12000000000000360e-02 , len = +3.28329103187641413e-01 
 175        198        199        177    2 2147483645 2147483645 +9.26054872613106816e-01  # rad = +7.36522000000000288e-02 , len = +1.69885255393162549e+00 
 176        198        200        177    2 2147483645 2147483645 +9.30427883666338551e-01  # rad = +7.40000000000000241e-02 , len = +1.26968500030519515e+00 
 177        201        198        229    2        175        176 +4.29909729729729684e-01  # rad = +7.95333000000000290e-02 , len = +1.12218536793169421e+00 
 178        190        192        212    2        171        179 +9.52280181991323693e-01  # rad = +1.53000000000000025e-01 , len = +3.76961536499413163e-01 
 179        192        202        178    2        909        910 +8.09803921568627461e-01  # rad = +1.23900000000000052e-01 , len = +6.64078308635361991e-01 
 180        120        203        181    2 2147483645 2147483645 +4.11651929220200496e-01  # rad = +8.22142999999999485e-02 , len = +1.09567330897489712e+00 
 181        204        120        834    2        107        180 +6.81631399317406128e-01  # rad = +1.99718000000000007e-01 , len = +2.91405216150980761e+00 
 182        205        206        189    2 2147483645 2147483645 +9.67741712501909546e-01  # rad = +6.99999999999999789e-02 , len = +9.89949493661170521e-02 
 183        205        207        189    2        187        188 +1.22580662999847245e+00  # rad = +8.86667000000000288e-02 , len = +2.10000000000000853e-01 
 184        208        209        191    2 2147483645 2147483645 +8.33333333333333259e-01  # rad = +7.70000000000000406e-02 , len = +2.09999999999997883e-01 
 185        177        210        157    2 2147483645 2147483645 +4.98001948051948029e-01  # rad = +7.66923000000000188e-02 , len = +8.54458893101361694e-01 
 186        177        197        157    2        174        920 +8.52811688311688409e-01  # rad = +1.31333000000000005e-01 , len = +2.09999999999999659e-01 
 187        207        211        183    2 2147483645 2147483645 +8.94736129798447410e-01  # rad = +7.93332999999999816e-02 , len = +1.71464281994822804e-01 
 188        207        212        183    2 2147483645 2147483645 +9.47368064899223761e-01  # rad = +8.40000000000000052e-02 , len = +2.10000000000000270e-01 
 189        213        205        192    2        182        183 +6.14729278387313283e-01  # rad = +7.23333500000000046e-02 , len = +4.02119385257659889e-01 
 190        208        214        191    2        201        202 +8.08081168831168761e-01  # rad = +7.46667000000000025e-02 , len = +3.83405790253617873e-01 
 191        213        208        192    2        184        190 +7.85266897260914254e-01  # rad = +9.23999999999999960e-02 , len = +2.88617393793233978e-01 
 192        188        213        193    2        189        191 +8.46525179856115195e-01  # rad = +1.17667000000000008e-01 , len = +1.97989898732234104e-01 
 193        215        188        204    2        167        192 +1.45549738219895275e+00  # rad = +1.39000000000000012e-01 , len = +9.89949493661170521e-02 
 194        216        217        196    2 2147483645 2147483645 +3.21678137651821794e-01  # rad = +7.94544999999999974e-02 , len = +1.56368155325820868e+00 
 195        216        136        196    2        122       1029 +9.94603238866396677e-01  # rad = +2.45666999999999969e-01 , len = +5.98080262172229649e-01 
 196        218        216        225    2        194        195 +8.31417482656362172e-01  # rad = +2.47000000000000108e-01 , len = +2.21359436211787469e-01 
 197        171        219        152    2 2147483645 2147483645 +6.21091200000000065e-01  # rad = +7.76364000000000082e-02 , len = +8.42911620515460314e-01 
 198        171        220        152    2        262        819 +7.51000000000000001e-01  # rad = +9.38750000000000001e-02 , len = +6.64078308635360992e-01 
 199        184        221        163    2 2147483645 2147483645 +7.29537366548042576e-01  # rad = +8.20000000000000034e-02 , len = +4.69574275274952990e-01 
 200        184        222        163    2 2147483645 2147483645 +6.53914590747330937e-01  # rad = +7.35000000000000236e-02 , len = +5.51180551180825207e-01 
 201        214        223        190    2 2147483645 2147483645 +9.37499581473401067e-01  # rad = +6.99999999999999789e-02 , len = +5.64358042380897262e-01 
 202        214        224        190    2 2147483645 2147483645 +9.37499581473401067e-01  # rad = +6.99999999999999789e-02 , len = +3.63730669589462263e-01 
 203        215        225        204    2 2147483645 2147483645 +8.51159162303665062e-01  # rad = +8.12857000000000440e-02 , len = +5.46717477313464761e-01 
 204        226        215        206    2        193        203 +6.61471861471861433e-01  # rad = +9.54999999999999877e-02 , len = +9.89949493661145541e-02 
 205        227        102        826    2         91        206 +3.30621648759780729e-01  # rad = +2.45963000000000070e-01 , len = +2.33111561274853996e+00 
 206        102        226        205    2        204        216 +5.86978529290990925e-01  # rad = +1.44375000000000031e-01 , len = +4.94974746830581291e-01 
 207        228        229        209    2 2147483645 2147483645 +7.49163879598662152e-01  # rad = +8.39999999999999775e-02 , len = +9.89949493661170521e-02 
 208        228        230        209    2 2147483645 2147483645 +7.32813377926421428e-01  # rad = +8.21666999999999814e-02 , len = +1.36095554666565288e+00 
 209        182        228       1030    2        207        208 +6.77947142796679336e-01  # rad = +1.12125000000000016e-01 , len = +6.02162768692981687e-01 
 210        231        232        211    2 2147483645 2147483645 +5.57479437040256598e-01  # rad = +1.18000000000000008e-01 , len = +5.77234787586473952e-01 
 211        233        231        922    2        210        212 +8.94052798310454033e-01  # rad = +2.11667000000000050e-01 , len = +4.94974746830581236e-01 
 212        231        190        211    2        170        178 +7.59055497550397584e-01  # rad = +1.60667000000000060e-01 , len = +4.14125584816974368e-01 
 213        234        235        220    2        214        215 +6.99714660864983240e-01  # rad = +8.23333250000000127e-02 , len = +6.37730350540103852e-01 
 214        235        236        213    2 2147483645 2147483645 +9.06883087741203298e-01  # rad = +7.46667000000000025e-02 , len = +4.69574275274955377e-01 
 215        235        237        213    2 2147483645 2147483645 +9.74898681669907119e-01  # rad = +8.02666500000000088e-02 , len = +9.39148550549912309e-01 
 216        226        238        206    2 2147483645 2147483645 +5.33333333333333326e-01  # rad = +7.70000000000000406e-02 , len = +2.88617393793236976e-01 
 217        172        239        218    2        279        280 +3.83766004415011019e-01  # rad = +1.73846000000000028e-01 , len = +1.01921538449926863e+00 
 218        240        172        235    2        154        217 +9.76293103448276023e-01  # rad = +4.53000000000000069e-01 , len = +1.97989898732234104e-01 
 219        234        241        220    2 2147483645 2147483645 +5.94899164591601637e-01  # rad = +6.99999999999999789e-02 , len = +6.37730350540099189e-01 
 220        242        234        818    2        213        219 +6.96254437869822551e-01  # rad = +1.17667000000000035e-01 , len = +4.08166632639169635e-01 
 221        243        244        223    2 2147483645 2147483645 +5.67951318458417842e-01  # rad = +6.99999999999999928e-02 , len = +6.99999999999967315e-02 
 222        243        245        223    2 2147483645 2147483645 +5.67951318458417842e-01  # rad = +6.99999999999999928e-02 , len = +8.54458893101358252e-01 
 223        233        243        922    2        221        222 +5.20591341077085490e-01  # rad = +1.23249999999999985e-01 , len = +6.29999999999997784e-01 
 224        218        246        225    2 2147483645 2147483645 +3.15127422302858118e-01  # rad = +9.36190000000000078e-02 , len = +1.41911944528993139e+00 
 225        247        218        292    2        196        224 +7.26364303178484105e-01  # rad = +2.97083000000000097e-01 , len = +8.71492971859207821e-01 
 226        248        249        228    2 2147483645 2147483645 +6.52427184466019328e-01  # rad = +8.39999999999999775e-02 , len = +5.64358042380899705e-01 
 227        248        250        228    2 2147483645 2147483645 +6.16180970873786316e-01  # rad = +7.93332999999999816e-02 , len = +4.69574275274954822e-01 
 228        251        248        259    2        226        227 +1.01377952755905509e+00  # rad = +1.28750000000000031e-01 , len = +3.63730669589463151e-01 
 229        252        201        803    2        177        230 +8.18584070796460339e-01  # rad = +1.85000000000000053e-01 , len = +2.42487113059643794e-01 
 230        201        253        229    2        266        267 +7.16756756756756763e-01  # rad = +1.32599999999999996e-01 , len = +7.17286553617171085e-01 
 231        254        255        233    2 2147483645 2147483645 +4.58775029446407578e-01  # rad = +7.79000000000000248e-02 , len = +6.14247507117447800e-01 
 232        254        256        233    2 2147483645 2147483645 +4.62308598351001188e-01  # rad = +7.85000000000000142e-02 , len = +3.76961536499413497e-01 
 233        257        254       1096    2        231        232 +7.51327433628318664e-01  # rad = +1.69799999999999979e-01 , len = +3.76961536499416328e-01 
 234        240        258        235    2 2147483645 2147483645 +3.46855603448275873e-01  # rad = +1.60941000000000001e-01 , len = +1.32075735848792419e+00 
 235        259        240        253    2        218        234 +1.01310043668122263e+00  # rad = +4.63999999999999968e-01 , len = +1.21243556529819857e-01 
 236        260        261        237    2 2147483645 2147483645 +4.29978666437581480e-01  # rad = +9.00930000000000064e-02 , len = +3.45065211228254975e+00 
 237        262        260        939    2        236        238 +8.03134666467348102e-01  # rad = +2.09528999999999910e-01 , len = +1.27161314872094389e+00 
 238        260        263        237    2        903       1103 +5.99983773129256548e-01  # rad = +1.25713999999999965e-01 , len = +1.68727591104715402e+00 
 239        264        265        240    2 2147483645 2147483645 +4.46185955600054474e-01  # rad = +1.21213999999999975e-01 , len = +9.23363417079108406e-01 
 240        266        264        243    2        239        241 +9.68509803921568602e-01  # rad = +2.71666999999999992e-01 , len = +2.42487113059641740e-01 
 241        264        267        240    2        256        263 +8.90796453010487044e-01  # rad = +2.41999999999999993e-01 , len = +4.90000000000000602e-01 
 242        268        269        244    2 2147483645 2147483645 +3.75851112119836517e-01  # rad = +1.03499999999999995e-01 , len = +1.12654338576017743e+00 
 243        268        266        244    2        240        264 +1.01861098502042680e+00  # rad = +2.80500000000000027e-01 , len = +2.88617393793232258e-01 
 244        270        268        247    2        242        243 +9.70313601127554604e-01  # rad = +2.75375000000000036e-01 , len = +4.94974746830585288e-01 
 245        271        272        246    2        918        919 +5.32349246231155759e-01  # rad = +1.69500000000000012e-01 , len = +6.06217782649107750e-01 
 246        273        271        257    2        245        247 +8.66001028104235626e-01  # rad = +3.18400000000000072e-01 , len = +3.20780298646909323e-01 
 247        271        270        246    2        244        248 +8.91331658291457218e-01  # rad = +2.83799999999999997e-01 , len = +2.79999999999997584e-01 
 248        270        274        247    2 2147483645 2147483645 +4.32047216349541963e-01  # rad = +1.22615000000000002e-01 , len = +9.20706250657616798e-01 
 249        275        276        251    2 2147483645 2147483645 +3.61165242165242206e-01  # rad = +1.26769000000000048e-01 , len = +1.10900856624284061e+00 
 250        275         51        251    2         44        120 +6.85388888888888936e-01  # rad = +2.40571500000000021e-01 , len = +9.84987309562924129e-01 
 251        273        275        257    2        249        250 +9.54668218795812429e-01  # rad = +3.51000000000000090e-01 , len = +9.89949493661145541e-02 
 252        259        186        253    2        165        818 +5.66006550218340565e-01  # rad = +2.59230999999999989e-01 , len = +1.08669222873820126e+00 
 253        277        259        287    2        235        252 +6.38010077215935834e-01  # rad = +4.58000000000000129e-01 , len = +6.45368112010504813e-01 
 254        278        151        256    2        134        803 +9.80952380952380909e-01  # rad = +2.26599999999999940e-01 , len = +2.88617393793236532e-01 
 255        278        279        256    2        800       1095 +6.31311688311688268e-01  # rad = +1.45833000000000046e-01 , len = +3.49999999999999645e-01 
 256        267        278        241    2        254        255 +9.54545454545454586e-01  # rad = +2.31000000000000011e-01 , len = +1.21243556529821897e-01 
 257        280        273        274    2        246        251 +1.03714245416078987e+00  # rad = +3.67666999999999966e-01 , len = +2.42487113059643294e-01 
 258        251        281        259    2 2147483645 2147483645 +5.82071653543307033e-01  # rad = +7.39231000000000055e-02 , len = +1.09119200876839240e+00 
 259        282        251        276    2        228        258 +8.14102564102564097e-01  # rad = +1.27000000000000057e-01 , len = +2.09999999999999076e-01 
 260        283        284        262    2 2147483645 2147483645 +8.83760258101013774e-01  # rad = +7.31110999999999983e-02 , len = +6.14247507117447800e-01 
 261        283        285        262    2 2147483645 2147483645 +9.91208464436769909e-01  # rad = +8.19999999999999896e-02 , len = +4.89999999999997937e-01 
 262        220        283        198    2        260        261 +8.81249533954727049e-01  # rad = +8.27272999999999897e-02 , len = +7.57165767847439053e-01 
 263        267        286        241    2        326        327 +6.36880165289256173e-01  # rad = +1.54124999999999984e-01 , len = +1.31518059596391734e+00 
 264        266        287        243    2        271        272 +9.10873440285205005e-01  # rad = +2.55500000000000060e-01 , len = +9.89949493661170521e-02 
 265        288        289       1085    2 2147483645 2147483645 +9.25925925925925819e-01  # rad = +6.99999999999999928e-02 , len = +2.88617393793235699e-01 
 266        253        290        230    2 2147483645 2147483645 +5.98290346907993875e-01  # rad = +7.93333000000000094e-02 , len = +2.10000000000000270e-01 
 267        253        291        230    2        277        278 +9.03092006033182515e-01  # rad = +1.19749999999999968e-01 , len = +2.61916017074173668e-01 
 268        292        293        270    2 2147483645 2147483645 +5.53359683794466428e-01  # rad = +6.99999999999999928e-02 , len = +4.74763098818768325e-01 
 269        292        294        270    2       1032       1033 +5.77953359683794465e-01  # rad = +7.31111000000000122e-02 , len = +6.75055553269506614e-01 
 270        257        292       1096    2        268        269 +5.59734513274336321e-01  # rad = +1.26499999999999974e-01 , len = +2.88617393793234867e-01 
 271        287        295        264    2 2147483645 2147483645 +4.22493150684931429e-01  # rad = +1.07946999999999974e-01 , len = +1.49150930268637816e+00 
 272        287        296        264    2 2147483645 2147483645 +3.71819960861056731e-01  # rad = +9.50000000000000150e-02 , len = +1.29263297188335891e+00 
 273        280        297        274    2        923        924 +7.54583921015514747e-01  # rad = +2.67500000000000016e-01 , len = +4.53651848888550702e-01 
 274        298        280        282    2        257        273 +9.83812195940976797e-01  # rad = +3.54500000000000204e-01 , len = +2.96984848098351184e-01 
 275        282        299        276    2 2147483645 2147483645 +5.03205128205128194e-01  # rad = +7.85000000000000142e-02 , len = +4.31508980207830406e-01 
 276        300        282        283    2        259        275 +8.27783821071343295e-01  # rad = +1.56000000000000028e-01 , len = +3.05122926047849241e-01 
 277        291        301        267    2 2147483645 2147483645 +6.31872233820459317e-01  # rad = +7.56667000000000034e-02 , len = +7.13862731902991432e-01 
 278        291        302        267    2        314        315 +9.76242171189979024e-01  # rad = +1.16905000000000064e-01 , len = +1.57461106308828036e+00 
 279        239        303        217    2 2147483645 2147483645 +4.16076872634400574e-01  # rad = +7.23333000000000170e-02 , len = +7.85748051222529331e-01 
 280        239        304        217    2        285        286 +4.83186268306432132e-01  # rad = +8.40000000000000052e-02 , len = +9.89949493661170521e-02 
 281        298        305        282    2 2147483645 2147483645 +4.21956912078549573e-01  # rad = +1.52045000000000013e-01 , len = +1.85334832128232141e+00 
 282        247        298        292    2        274        281 +8.81009779951100302e-01  # rad = +3.60332999999999903e-01 , len = +4.14125584816969983e-01 
 283        306        300        342    2        276        284 +9.14830097087378613e-01  # rad = +1.88454999999999984e-01 , len = +9.64883412646314165e-01 
 284        300        307        283    2        928        929 +6.29460613939667346e-01  # rad = +1.18625000000000036e-01 , len = +4.94974746830585288e-01 
 285        304        308        280    2 2147483645 2147483645 +8.58973809523809528e-01  # rad = +7.21538000000000040e-02 , len = +8.63017960415656815e-01 
 286        304        309        280    2 2147483645 2147483645 +8.58973809523809528e-01  # rad = +7.21538000000000040e-02 , len = +8.54458893101358585e-01 
 287        310        277        335    2        253        288 +5.37720599250936293e-01  # rad = +7.17857000000000078e-01 , len = +2.07062792408486551e+00 
 288        277        311        287    2        298        313 +2.53854179871478625e-01  # rad = +1.82231000000000032e-01 , len = +9.41753683295158517e-01 
 289        312        313        291    2 2147483645 2147483645 +1.43255463723548138e-01  # rad = +7.93333000000000094e-02 , len = +4.53651848888550147e-01 
 290        312        314        291    2 2147483645 2147483645 +1.76962706012578797e-01  # rad = +9.80000000000000038e-02 , len = +7.00000000000038369e-02 
 291        315        312        353    2        289        290 +4.19855193328279030e-01  # rad = +5.53789000000000087e-01 , len = +1.78740034687251570e+00 
 292        316        247        309    2        225        282 +9.04067197170645431e-01  # rad = +4.09000000000000030e-01 , len = +3.05122926047848408e-01 
 293        317        318        295    2        922       1031 +7.22414650098103350e-01  # rad = +2.76143000000000027e-01 , len = +6.49153294684699067e-01 
 294        317        319        295    2        322        822 +6.68149117069980369e-01  # rad = +2.55400000000000016e-01 , len = +3.50000000000001421e-01 
 295        316        317        309    2        293        294 +8.44938107869142252e-01  # rad = +3.82249999999999979e-01 , len = +3.28329103187638749e-01 
 296        320        321        298    2 2147483645 2147483645 +9.37499581473401067e-01  # rad = +6.99999999999999789e-02 , len = +1.00468900660851279e+00 
 297        320        322        298    2 2147483645 2147483645 +1.12499949776808128e+00  # rad = +8.40000000000000052e-02 , len = +7.03491293478461843e-01 
 298        311        320        288    2        296        297 +4.09736543178712720e-01  # rad = +7.46667000000000025e-02 , len = +4.08166632639172688e-01 
 299        323        324        302    2 2147483645 2147483645 +5.24344042790972242e-01  # rad = +7.45999999999999996e-02 , len = +8.28251169633945739e-01 
 300        325        326       1092    2 2147483645 2147483645 +5.40510145986940582e-01  # rad = +7.68999999999999961e-02 , len = +6.60378679243962874e-01 
 301        325        327       1092    2        927        934 +9.76994932278084982e-01  # rad = +1.38999999999999957e-01 , len = +9.89949493661145541e-02 
 302        328        323        830    2        299       1092 +8.99323640960809079e-01  # rad = +1.42273000000000011e-01 , len = +7.85748051222530108e-01 
 303        329        330        305    2 2147483645 2147483645 +1.70345789574233658e-01  # rad = +1.30181999999999992e-01 , len = +1.27546070108019904e+00 
 304        329        331        305    2 2147483645 2147483645 +3.09683573621277575e-01  # rad = +2.36667000000000016e-01 , len = +3.63730669589465705e-01 
 305        332        329        316    2        303        304 +8.88220205323821399e-01  # rad = +7.64221999999999957e-01 , len = +1.39649561402820210e+00 
 306        333        334        308    2 2147483645 2147483645 +6.43382352941176405e-01  # rad = +6.99999999999999789e-02 , len = +1.21243556529821897e-01 
 307        333        335        308    2        932        933 +6.43382352941176405e-01  # rad = +6.99999999999999789e-02 , len = +2.61916017074176999e-01 
 308        336        333        318    2        306        307 +7.82733812949640395e-01  # rad = +1.08800000000000008e-01 , len = +2.88617393793237420e-01 
 309        337        316        337    2        292        295 +9.77369700243046147e-01  # rad = +4.52400000000000080e-01 , len = +6.78675180038288528e-01 
 310        338        339        312    2 2147483645 2147483645 +8.02653399668324941e-01  # rad = +1.20999999999999996e-01 , len = +9.89949493661170521e-02 
 311        338        340        312    2 2147483645 2147483645 +7.40742951907131020e-01  # rad = +1.11666999999999961e-01 , len = +4.14125584816969983e-01 
 312        341        338        333    2        310        311 +7.48759517813771258e-01  # rad = +1.50750000000000023e-01 , len = +6.64078308635361436e-01 
 313        311        342        288    2 2147483645 2147483645 +4.35344699858970174e-01  # rad = +7.93333000000000094e-02 , len = +1.56524758424984339e-01 
 314        302        343        278    2 2147483645 2147483645 +6.91730037209700277e-01  # rad = +8.08667000000000552e-02 , len = +8.65852181379709429e-01 
 315        302        344        278    2 2147483645 2147483645 +6.27860228390573538e-01  # rad = +7.34000000000000347e-02 , len = +9.82496819333274374e-01 
 316          1        332          0    2        305        317 +2.06032613163879175e+00  # rad = +8.60397000000000078e-01 , len = +4.63957972234554816e+00 
 317        332        345        316    2        334        335 +1.52823638390184979e+00  # rad = +1.31488999999999989e+00 , len = +7.53923072998830990e-01 
 318        346        336        827    2        308        319 +7.72222222222222143e-01  # rad = +1.39000000000000012e-01 , len = +9.89949493661170521e-02 
 319        336        347        318    2        328        329 +9.35251798561151149e-01  # rad = +1.30000000000000032e-01 , len = +9.89949493661170521e-02 
 320        348        349        322    2 2147483645 2147483645 +7.52688172043010639e-01  # rad = +6.99999999999999928e-02 , len = +4.74763098818767548e-01 
 321        348        350        322    2 2147483645 2147483645 +7.52688172043010639e-01  # rad = +6.99999999999999928e-02 , len = +2.10000000000000853e-01 
 322        319        348        294    2        320        321 +3.64134690681284290e-01  # rad = +9.29999999999999716e-02 , len = +5.85662018573852139e-01 
 323        351        352        324    2 2147483645 2147483645 +8.94806924101198442e-01  # rad = +8.40000000000000052e-02 , len = +1.21243556529820870e-01 
 324        353        351        370    2        323        325 +7.16603053435114434e-01  # rad = +9.38750000000000001e-02 , len = +5.81463670404266719e-01 
 325        351        354        324    2        330        331 +7.70527829560585964e-01  # rad = +7.23333000000000170e-02 , len = +7.85748051222527333e-01 
 326        286        355        263    2 2147483645 2147483645 +6.46043146796431489e-01  # rad = +9.95714000000000321e-02 , len = +4.25793377120876837e-01 
 327        286        356        263    2        354        355 +6.29359286293592834e-01  # rad = +9.69999999999999890e-02 , len = +1.26194294641239435e+00 
 328        347        357        319    2 2147483645 2147483645 +6.59999999999999920e-01  # rad = +8.58000000000000013e-02 , len = +4.02119385257662387e-01 
 329        347        358        319    2 2147483645 2147483645 +6.36538461538461497e-01  # rad = +8.27499999999999764e-02 , len = +2.96984848098348020e-01 
 330        354        359        325    2 2147483645 2147483645 +9.67742381448101985e-01  # rad = +6.99999999999999928e-02 , len = +2.96984848098351184e-01 
 331        354        360        325    2 2147483645 2147483645 +9.67742381448101985e-01  # rad = +6.99999999999999928e-02 , len = +3.83405790253617873e-01 
 332        341        361        333    2 2147483645 2147483645 +5.42156526749216439e-01  # rad = +1.09153999999999973e-01 , len = +8.45813218151619806e-01 
 333        362        341        937    2        312        332 +9.39053171641790918e-01  # rad = +2.01332999999999956e-01 , len = +1.71464281994821000e-01 
 334        345        363        317    2 2147483645 2147483645 +3.13841462023439211e-01  # rad = +4.12667000000000006e-01 , len = +2.51415989944951690e+00 
 335        345        310        317    2        287        353 +1.01529405501600900e+00  # rad = +1.33499999999999996e+00 , len = +4.48218696620301227e-01 
 336        337        364        337    2 2147483645 2147483645 +6.08695652173912971e-01  # rad = +2.81749999999999945e-01 , len = +5.33104117410474143e-01 
 337        365        337        366    2        309        336 +9.62890616874066407e-01  # rad = +4.62875000000000036e-01 , len = +5.37680202350801384e-01 
 338        366        367        340    2 2147483645 2147483645 +7.32984293193717273e-01  # rad = +6.99999999999999789e-02 , len = +9.89949493661145541e-02 
 339        366        368        340    2 2147483645 2147483645 +8.42931937172774925e-01  # rad = +8.05000000000000299e-02 , len = +6.37730350540101409e-01 
 340        369        366        350    2        338        339 +9.06287069988137572e-01  # rad = +9.54999999999999877e-02 , len = +9.89949493661183011e-02 
 341        370        371        343    2 2147483645 2147483645 +4.51500478468899569e-01  # rad = +9.43635999999999919e-02 , len = +1.42944044996634800e+00 
 342        370        306        343    2        283        935 +9.85645933014354214e-01  # rad = +2.06000000000000044e-01 , len = +6.78675180038284087e-01 
 343        372        370        352    2        341        342 +7.41373989478874340e-01  # rad = +2.08999999999999936e-01 , len = +1.97989898732234104e-01 
 344        373        374        346    2 2147483645 2147483645 +4.19856898517673882e-01  # rad = +7.36428999999999834e-02 , len = +9.84987309562919688e-01 
 345        373        375        346    2 2147483645 2147483645 +7.88671607753705817e-01  # rad = +1.38333000000000012e-01 , len = +1.56524758424982730e-01 
 346        372        373        352    2        344        345 +6.22186592127246696e-01  # rad = +1.75399999999999973e-01 , len = +3.42928563989646329e-01 
 347        376        377        349    2 2147483645 2147483645 +3.87701777904974232e-01  # rad = +7.72174000000000055e-02 , len = +1.55267511089732091e+00 
 348        376        378        349    2        820        821 +8.26221211345252948e-01  # rad = +1.64555999999999980e-01 , len = +1.22449989791751124e+00 
 349        379        376        365    2        347        348 +9.23420374251219478e-01  # rad = +1.99166999999999955e-01 , len = +3.63730669589465039e-01 
 350        328        369        830    2        340        351 +6.66087231352718079e-01  # rad = +1.05374999999999899e-01 , len = +6.60378679243962541e-01 
 351        369        380        350    2        358        363 +7.71055753262159027e-01  # rad = +8.12500000000000167e-02 , len = +1.10236110236165330e+00 
 352        365        372        366    2        343        346 +5.86438090007780022e-01  # rad = +2.81909000000000021e-01 , len = +8.31203946092653800e-01 
 353        310        315        335    2        291        359 +9.88014981273408255e-01  # rad = +1.31899999999999995e+00 , len = +1.21243556529819857e-01 
 354        356        381        327    2 2147483645 2147483645 +7.57731958762886570e-01  # rad = +7.34999999999999820e-02 , len = +3.95979797464468208e-01 
 355        356        382        327    2 2147483645 2147483645 +7.57731958762886570e-01  # rad = +7.34999999999999820e-02 , len = +1.33000000000000096e+00 
 356        383        384        358    2 2147483645 2147483645 +8.33333333333333259e-01  # rad = +6.99999999999999789e-02 , len = +4.53651848888549591e-01 
 357        383        385        358    2 2147483645 2147483645 +9.16666666666666741e-01  # rad = +7.70000000000000129e-02 , len = +2.10000000000000853e-01 
 358        380        383        351    2        356        357 +1.03384615384615386e+00  # rad = +8.39999999999999775e-02 , len = +1.21243556529821897e-01 
 359        315        386        353    2        832        833 +9.99241849886277511e-01  # rad = +1.31800000000000028e+00 , len = +6.29999999999999005e-01 
 360        387        388        361    2 2147483645 2147483645 +5.22406862745097955e-01  # rad = +1.06570999999999957e-01 , len = +1.50296373875087053e+00 
 361        389        387        943    2        360        362 +8.42975206611570327e-01  # rad = +2.04000000000000042e-01 , len = +1.21243556529821897e-01 
 362        387        390        361    2        830        941 +9.75490196078431349e-01  # rad = +1.98999999999999927e-01 , len = +4.99899989997999783e-01 
 363        380        391        351    2 2147483645 2147483645 +9.76409846153846073e-01  # rad = +7.93333000000000094e-02 , len = +1.97989898732234104e-01 
 364        379        392        365    2 2147483645 2147483645 +4.81672261271118951e-01  # rad = +1.03889000000000037e-01 , len = +7.47395477642188166e-01 
 365        393        379        839    2        349        364 +8.34367504835589857e-01  # rad = +2.15683999999999959e-01 , len = +1.39649561402820277e+00 
 366        394        365        402    2        337        352 +5.44028591508331161e-01  # rad = +4.80714000000000141e-01 , len = +9.84987309562920688e-01 
 367        395        396        369    2 2147483645 2147483645 +1.37229737180665307e-01  # rad = +7.46666999999999886e-02 , len = +4.14125584816971815e-01 
 368        395        397        369    2 2147483645 2147483645 +1.54383385407094287e-01  # rad = +8.39999999999999775e-02 , len = +1.21243556529819857e-01 
 369        398        395        395    2        367        368 +4.29100946372239722e-01  # rad = +5.44099999999999917e-01 , len = +1.57461106308828058e+00 
 370        399        353        371    2        324       1101 +8.30865051025262091e-01  # rad = +1.31000000000000005e-01 , len = +1.38769593211192865e+00 
 371        400        399        832    2        370        372 +2.57373490042442032e-01  # rad = +1.57667000000000029e-01 , len = +3.83405790253617873e-01 
 372        399        401        371    2        399        400 +4.91298115648804157e-01  # rad = +7.74615000000000026e-02 , len = +1.05465634213235493e+00 
 373        402        403        375    2 2147483645 2147483645 +7.24336337659476581e-01  # rad = +1.11788999999999958e-01 , len = +1.57305435379709913e+00 
 374        402        404        375    2 2147483645 2147483645 +5.66251546979583131e-01  # rad = +8.73913000000000051e-02 , len = +1.63865798750075031e+00 
 375        405        402        392    2        373        374 +8.05214251801301240e-01  # rad = +1.54333000000000026e-01 , len = +3.76961536499413497e-01 
 376        406        407        378    2 2147483645 2147483645 +6.18101821192052925e-01  # rad = +7.46666999999999886e-02 , len = +4.02119385257662831e-01 
 377        406        408        378    2 2147483645 2147483645 +6.56732615894039751e-01  # rad = +7.93332999999999677e-02 , len = +1.71464281994822443e-01 
 378        409        406        388    2        376        377 +5.22943722943722933e-01  # rad = +1.20800000000000005e-01 , len = +3.42928563989644886e-01 
 379        410        411        381    2 2147483645 2147483645 +5.74208461538461501e-01  # rad = +7.46471000000000218e-02 , len = +1.14808536267996830e+00 
 380        410        412        381    2 2147483645 2147483645 +7.41025384615384586e-01  # rad = +9.63332999999999690e-02 , len = +2.09999999999999659e-01 
 381        413        410        383    2        379        380 +7.55813953488372103e-01  # rad = +1.30000000000000032e-01 , len = +1.21243556529824978e-01 
 382        413        414        383    2 2147483645 2147483645 +5.47429651162790742e-01  # rad = +9.41578999999999888e-02 , len = +1.25415310070182406e+00 
 383        415        413        389    2        381        382 +6.34686346863468587e-01  # rad = +1.71999999999999986e-01 , len = +9.12688336728370686e-01 
 384        416        417        386    2 2147483645 2147483645 +9.09090909090909061e-01  # rad = +6.99999999999999789e-02 , len = +7.03491293478461288e-01 
 385        416        418        386    2 2147483645 2147483645 +1.10489480519480510e+00  # rad = +8.50768999999999692e-02 , len = +8.45813218151623247e-01 
 386        419        416        398    2        384        385 +8.72521246458923594e-01  # rad = +7.70000000000000406e-02 , len = +2.88617393793234367e-01 
 387        409        420        388    2 2147483645 2147483645 +3.93073593073593075e-01  # rad = +9.08000000000000196e-02 , len = +7.50666370633452540e-01 
 388        415        409        389    2        378        387 +8.52398523985239853e-01  # rad = +2.30999999999999955e-01 , len = +7.00000000000002842e-02 
 389        421        415        391    2        383        388 +9.20203735144312418e-01  # rad = +2.71000000000000074e-01 , len = +9.89949493661157892e-02 
 390        421        422        391    2        937        940 +9.65025466893039141e-01  # rad = +2.84199999999999897e-01 , len = +6.45368112010501260e-01 
 391        423        421        404    2        389        390 +9.01071801195105659e-01  # rad = +2.94499999999999984e-01 , len = +4.02119385257663331e-01 
 392        393        405        839    2        375        393 +7.41458413926499027e-01  # rad = +1.91666999999999976e-01 , len = +7.47395477642192385e-01 
 393        405        424        392    2 2147483645 2147483645 +4.21042746012615654e-01  # rad = +8.07000000000000078e-02 , len = +8.42911620515462756e-01 
 394        425        426        833    2        395        396 +9.83758399511301174e-01  # rad = +1.28833000000000042e+00 , len = +2.42487113059641740e-01 
 395        426        398        394    2        369        424 +9.84219881552086728e-01  # rad = +1.26800000000000024e+00 , len = +3.76961536499414496e-01 
 396        426        427        394    2        828        829 +3.80337335931011489e-01  # rad = +4.90000000000000158e-01 , len = +1.78877052748528631e+00 
 397        419        428        398    2 2147483645 2147483645 +9.51841359773371143e-01  # rad = +8.39999999999999636e-02 , len = +1.21243556529821897e-01 
 398        429        419        415    2        386        397 +5.75691155557295109e-01  # rad = +8.82500000000000090e-02 , len = +9.52102935611482737e-01 
 399        401        430        372    2 2147483645 2147483645 +9.03674728736210797e-01  # rad = +6.99999999999999928e-02 , len = +2.10000000000000853e-01 
 400        401        431        372    2 2147483645 2147483645 +9.03674728736210797e-01  # rad = +6.99999999999999928e-02 , len = +9.89949493661145541e-02 
 401        394        432        402    2 2147483645 2147483645 +2.08536710958003385e-01  # rad = +1.84267000000000042e-01 , len = +1.23842642090679123e+00 
 402        433        394        957    2        366        401 +6.98165340581370586e-01  # rad = +8.83619000000000154e-01 , len = +1.71035084120188774e+00 
 403        423        434        404    2        406       1039 +6.94106776243524903e-01  # rad = +2.26857000000000003e-01 , len = +4.19999999999999929e-01 
 404        435        423        426    2        391        403 +8.00843397997113571e-01  # rad = +3.26832999999999929e-01 , len = +8.31203946092654133e-01 
 405        436        437        406    2 2147483645 2147483645 +5.01775147928994136e-01  # rad = +8.48000000000000143e-02 , len = +7.24085630295202565e-01 
 406        434        436        403    2        405        407 +7.44962685744764319e-01  # rad = +1.69000000000000011e-01 , len = +1.21243556529820870e-01 
 407        436        438        406    2        954        955 +5.06656804733727761e-01  # rad = +8.56249999999999650e-02 , len = +4.94974746830584789e-01 
 408        439        440        409    2 2147483645 2147483645 +4.11226486486486464e-01  # rad = +7.60768999999999751e-02 , len = +8.68677155219360064e-01 
 409        441        439        428    2        408        410 +7.73175410514349792e-01  # rad = +1.84999999999999998e-01 , len = +2.21359436211787469e-01 
 410        439        442        409    2        945        946 +6.06605405405405418e-01  # rad = +1.12222000000000002e-01 , len = +7.03491293478463953e-01 
 411        443        444        413    2 2147483645 2147483645 +8.82353311913156246e-01  # rad = +6.99999999999999789e-02 , len = +1.21243556529818830e-01 
 412        443        445        413    2       1040       1041 +9.92647475902300847e-01  # rad = +7.87499999999999867e-02 , len = +1.15870617500728024e+00 
 413        446        443        948    2        411        412 +6.03676084524833123e-01  # rad = +7.93333000000000094e-02 , len = +4.14125584816971481e-01 
 414        429        447        415    2 2147483645 2147483645 +5.67071118243375527e-01  # rad = +8.69285999999999393e-02 , len = +1.07079409785448498e+00 
 415        448        429        461    2        398        414 +4.15430894308943088e-01  # rad = +1.53293999999999958e-01 , len = +1.46999999999999953e+00 
 416        449        450        417    2 2147483645 2147483645 +4.22339170379860851e-01  # rad = +1.04167000000000010e-01 , len = +9.36536171218175562e-01 
 417        451        449        431    2        416        418 +7.09486359295354863e-01  # rad = +2.46643000000000057e-01 , len = +1.04062481231229587e+00 
 418        449        452        417    2        434        435 +8.63965326402938771e-01  # rad = +2.13090999999999975e-01 , len = +8.99166280506558002e-01 
 419        453        454        421    2 2147483645 2147483645 +6.52633241002228526e-01  # rad = +7.23333000000000031e-02 , len = +8.57321409974111881e-01 
 420        453        455        421    2        836        837 +7.15791325688197477e-01  # rad = +7.93332999999999539e-02 , len = +7.82623792124925277e-01 
 421        456        453        434    2        419        420 +6.93946679689945833e-01  # rad = +1.10832999999999987e-01 , len = +4.94974746830583012e-01 
 422        457        458        424    2 2147483645 2147483645 +1.00891458077925456e+00  # rad = +1.24267000000000039e+00 , len = +1.97989898732230329e-01 
 423        457        459        424    2        466        958 +1.02379657218943065e+00  # rad = +1.26099999999999990e+00 , len = +2.32163735324877885e-01 
 424        398        457        395    2        422        423 +9.71364353312302864e-01  # rad = +1.23169000000000017e+00 , len = +9.20706250657614134e-01 
 425        435        460        426    2 2147483645 2147483645 +2.17261235301180328e-01  # rad = +8.86666999999999733e-02 , len = +2.29723747139906953e+00 
 426        461        435        452    2        404        425 +8.69246006389776227e-01  # rad = +4.08111000000000002e-01 , len = +5.81463670404267496e-01 
 427        462        463        429    2 2147483645 2147483645 +2.34842484248424826e-01  # rad = +1.04364000000000012e-01 , len = +7.66811580507231860e-01 
 428        462        441        429    2        409        948 +5.38418091809180877e-01  # rad = +2.39273000000000097e-01 , len = +8.16333265278340492e-01 
 429        464        462        457    2        427        428 +4.59506268579552790e-01  # rad = +4.44399999999999962e-01 , len = +8.90954544295051054e-01 
 430        465        466        432    2        483       1044 +7.01691513761467878e-01  # rad = +2.44749999999999968e-01 , len = +9.41753683295160959e-01 
 431        465        451        432    2        417        953 +9.96662844036697249e-01  # rad = +3.47635999999999890e-01 , len = +9.36536171218177782e-01 
 432        467        465        448    2        430        431 +9.72942817294281781e-01  # rad = +3.48799999999999666e-01 , len = +7.24085630295201899e-01 
 433        456        468        434    2 2147483645 2147483645 +5.26714861198950390e-01  # rad = +8.41237373415291284e-02 , len = +1.29830658936939747e+00 
 434        452        456        418    2        421        433 +7.49510772393015112e-01  # rad = +1.59713999999999967e-01 , len = +1.14808536267997296e+00 
 435        452        469        418    2        477        478 +5.94886691601240747e-01  # rad = +1.26764999999999989e-01 , len = +1.19000000000000083e+00 
 436        470        471        438    2 2147483645 2147483645 +6.56543392828670247e-01  # rad = +6.99999999999999789e-02 , len = +6.78675180038284975e-01 
 437        470        472        438    2 2147483645 2147483645 +6.56543392828670247e-01  # rad = +6.99999999999999789e-02 , len = +1.56524758424985921e-01 
 438        473        470        443    2        436        437 +2.97766035585916411e-01  # rad = +1.06619000000000019e-01 , len = +1.40872282582486963e+00 
 439        474        475        440    2 2147483645 2147483645 +8.21089319443714882e-01  # rad = +3.59499999999999986e-01 , len = +1.21243556529822938e-01 
 440        461        474        452    2        439        441 +9.32551650692225675e-01  # rad = +4.37833000000000083e-01 , len = +4.02119385257661832e-01 
 441        474        476        440    2        448        449 +8.54860186418109125e-01  # rad = +3.74285999999999952e-01 , len = +4.48218696620301282e-01 
 442        473        477        443    2 2147483645 2147483645 +2.55076062033776141e-01  # rad = +9.13332999999999506e-02 , len = +9.01886910870758562e-01 
 443        464        473        457    2        438        442 +3.70234457800180938e-01  # rad = +3.58063000000000131e-01 , len = +1.20838735511424522e+00 
 444        478        479        445    2 2147483645 2147483645 +5.86630286493860842e-01  # rad = +8.59999999999999931e-02 , len = +4.25793377120877115e-01 
 445        480        478        459    2        444        446 +6.74022988505747156e-01  # rad = +1.46599999999999980e-01 , len = +3.56931365951492885e-01 
 446        478        481        445    2        840        841 +5.32060027285129689e-01  # rad = +7.79999999999999860e-02 , len = +5.64358042380898373e-01 
 447        467        482        448    2        450        451 +9.00047419804742010e-01  # rad = +3.22667000000000037e-01 , len = +1.71464281994823164e-01 
 448        476        467        441    2        432        447 +9.57823696317789075e-01  # rad = +3.58499999999999763e-01 , len = +2.52388589282477815e-01 
 449        476        483        441    2 2147483645 2147483645 +4.48472558417894351e-01  # rad = +1.67856999999999951e-01 , len = +9.36536171218172231e-01 
 450        482        484        447    2 2147483645 2147483645 +3.95661781341134999e-01  # rad = +1.27666999999999975e-01 , len = +9.15368778143541673e-01 
 451        482        485        447    2        458        459 +7.73760564296937736e-01  # rad = +2.49666999999999972e-01 , len = +1.71464281994820250e-01 
 452        486        461        470    2        426        440 +9.45498410575888126e-01  # rad = +4.69499999999999973e-01 , len = +9.89949493661157892e-02 
 453        486        487        470    2        463        464 +7.41093535872048625e-01  # rad = +3.67999999999999994e-01 , len = +6.89420046125724828e-01 
 454        488        489        455    2 2147483645 2147483645 +3.92646919431279606e-01  # rad = +4.97090999999999950e-01 , len = +2.36347202225877950e+00 
 455        433        488        957    2        454        456 +1.00029234452407101e+00  # rad = +1.26600000000000001e+00 , len = +1.21243556529819857e-01 
 456        488        490        455    2        457        462 +9.98554502369668251e-01  # rad = +1.26417000000000024e+00 , len = +5.28488410468953673e-01 
 457        490        464        456    2        429        443 +7.65027646598163247e-01  # rad = +9.67124999999999790e-01 , len = +6.18223260642948635e-01 
 458        485        491        451    2 2147483645 2147483645 +4.96969963992037356e-01  # rad = +1.24076999999999965e-01 , len = +9.41753683295159960e-01 
 459        485        480        451    2        445        961 +8.71160385633663936e-01  # rad = +2.17499999999999971e-01 , len = +2.52388589282479536e-01 
 460        448        492        461    2        838        839 +7.32279132791327836e-01  # rad = +2.70210999999999979e-01 , len = +1.37706209010342073e+00 
 461        493        448        526    2        415        460 +4.65810870687620171e-01  # rad = +3.69000000000000050e-01 , len = +2.28010964648632841e+00 
 462        490        494        456    2        526        535 +7.64643204632288409e-01  # rad = +9.66638999999999915e-01 , len = +3.10771620325923736e+00 
 463        487        495        453    2       1045       1046 +6.07144021739130402e-01  # rad = +2.23428999999999989e-01 , len = +4.42718872423573828e-01 
 464        487        496        453    2        842        843 +4.95342391304347762e-01  # rad = +1.82285999999999920e-01 , len = +4.48218696620299561e-01 
 465        497        498        466    2 2147483645 2147483645 +2.08059073055773758e-01  # rad = +1.65536999999999962e-01 , len = +3.04962292751087505e+00 
 466        459        497        423    2        465        467 +6.30947660586835823e-01  # rad = +7.95625000000000138e-01 , len = +1.61759080116078757e+00 
 467        497        499        466    2        487        488 +5.63079340141398377e-01  # rad = +4.48000000000000009e-01 , len = +5.23832034148350556e-01 
 468        500        501        469    2 2147483645 2147483645 +5.78326209326994967e-01  # rad = +2.77499999999999969e-01 , len = +8.40000000000000746e-01 
 469        502        500        489    2        468        470 +9.12422583472938142e-01  # rad = +4.79833000000000010e-01 , len = +5.14392845984467106e-01 
 470        500        486        469    2        452        453 +1.03486733926178487e+00  # rad = +4.96563499999999935e-01 , len = +1.19820699380365681e+00 
 471        503        504        473    2 2147483645 2147483645 +8.14951286764705851e-01  # rad = +8.86666999999999733e-02 , len = +1.71464281994823164e-01 
 472        503        505        473    2        964        965 +7.36965073529411763e-01  # rad = +8.01817999999999836e-02 , len = +8.10308583195316068e-01 
 473        506        503        963    2        471        472 +6.34402332361515997e-01  # rad = +1.08800000000000022e-01 , len = +7.57165767847439941e-01 
 474        507        508        476    2 2147483645 2147483645 +3.96720919100047864e-01  # rad = +8.28750000000000181e-02 , len = +1.19820699380366014e+00 
 475        507        509        476    2        963       1047 +9.64576352321685038e-01  # rad = +2.01499999999999985e-01 , len = +4.94974746830588785e-01 
 476        510        507        492    2        474        475 +8.83033000663648537e-01  # rad = +2.08900000000000030e-01 , len = +8.01186619958171420e-01 
 477        469        511        435    2 2147483645 2147483645 +5.52202895120892934e-01  # rad = +6.99999999999999789e-02 , len = +1.21243556529821897e-01 
 478        469        512        435    2        846        847 +7.28907821559578784e-01  # rad = +9.23999999999999544e-02 , len = +3.56931365951493662e-01 
 479        513        514        481    2 2147483645 2147483645 +8.08743169398907114e-01  # rad = +1.47999999999999993e-01 , len = +9.89949493661170521e-02 
 480        513        515        481    2 2147483645 2147483645 +5.86748633879781378e-01  # rad = +1.07374999999999998e-01 , len = +5.68682688324515517e-01 
 481        516        513        844    2        479        480 +5.58437595361611194e-01  # rad = +1.82999999999999996e-01 , len = +9.89949493661170521e-02 
 482        517        518        483    2       1048       1049 +8.38748313420285885e-01  # rad = +1.71571000000000001e-01 , len = +4.25793377120876559e-01 
 483        466        517        430    2        482        484 +8.35775280898876538e-01  # rad = +2.04555999999999988e-01 , len = +6.29999999999999449e-01 
 484        517        519        483    2        485        486 +9.46767633313126855e-01  # rad = +1.93666999999999839e-01 , len = +1.56524758424985921e-01 
 485        519        520        484    2 2147483645 2147483645 +4.88596405169698544e-01  # rad = +9.46249999999999869e-02 , len = +1.29263297188335780e+00 
 486        519        521        484    2        849        850 +5.63467188524632512e-01  # rad = +1.09125000000000014e-01 , len = +1.10458136866416434e+00 
 487        499        522        467    2        498        499 +8.92484374999999996e-01  # rad = +3.99833000000000105e-01 , len = +3.83405790253617151e-01 
 488        499        523        467    2        493        494 +8.24901785714285629e-01  # rad = +3.69556000000000051e-01 , len = +7.57165767847437166e-01 
 489        524        502        501    2        469        490 +9.43467886616433438e-01  # rad = +5.25889000000000162e-01 , len = +5.77234787586471398e-01 
 490        502        525        489    2        505        848 +4.24736018437350815e-01  # rad = +2.23364000000000007e-01 , len = +1.05233074648610359e+00 
 491        510        526        492    2 2147483645 2147483645 +5.15232213584927989e-01  # rad = +1.21889000000000025e-01 , len = +6.60378679243961875e-01 
 492        527        510        494    2        476        491 +7.39284374999999994e-01  # rad = +2.36571000000000031e-01 , len = +9.44351629426239403e-01 
 493        523        528        488    2        506        511 +2.64119646278236586e-01  # rad = +9.76069999999999854e-02 , len = +1.38061580463212130e+00 
 494        523        527        488    2        492        495 +8.65903949604390211e-01  # rad = +3.20000000000000007e-01 , len = +1.21243556529823951e-01 
 495        527        529        494    2        496        497 +8.24218750000000000e-01  # rad = +2.63750000000000095e-01 , len = +2.88617393793235699e-01 
 496        529        530        495    2        853        854 +4.86066350710900430e-01  # rad = +1.28199999999999981e-01 , len = +2.03963231980668391e+00 
 497        529        531        495    2        804        851 +5.67457819905213157e-01  # rad = +1.49666999999999994e-01 , len = +1.01197826063606655e+00 
 498        522        532        487    2 2147483645 2147483645 +7.61567954621054199e-01  # rad = +3.04499999999999993e-01 , len = +2.32163735324878939e-01 
 499        522        533        487    2        507        508 +7.48645059312262773e-01  # rad = +2.99333000000000016e-01 , len = +5.59999999999998721e-01 
 500        534        535        502    2 2147483645 2147483645 +4.45714532990032164e-01  # rad = +2.67800000000000038e-01 , len = +8.93700173436257961e-01 
 501        534        524        502    2        489        844 +9.27712026469917572e-01  # rad = +5.57400000000000118e-01 , len = +7.60394634384018220e-01 
 502        536        534        509    2        500        501 +8.94429475251209527e-01  # rad = +6.00832999999999950e-01 , len = +4.99899989997996563e-01 
 503        537        538        505    2 2147483645 2147483645 +6.40764331210191052e-01  # rad = +1.00599999999999967e-01 , len = +6.67757440991861073e-01 
 504        537        539        505    2 2147483645 2147483645 +5.57079617834394858e-01  # rad = +8.74614999999999976e-02 , len = +8.96437393240598013e-01 
 505        525        537        490    2        503        504 +7.02888558585985312e-01  # rad = +1.57000000000000028e-01 , len = +9.89949493661170521e-02 
 506        528        540        493    2 2147483645 2147483645 +7.17161678977942141e-01  # rad = +6.99999999999999789e-02 , len = +7.60394634384016999e-01 
 507        533        541        499    2 2147483645 2147483645 +1.00389866803860595e+00  # rad = +3.00499999999999989e-01 , len = +1.21243556529819857e-01 
 508        533        542        499    2        556        977 +1.02343543812409599e+00  # rad = +3.06348000000000065e-01 , len = +1.54793410712471968e+00 
 509        493        536        526    2        502        510 +8.47990385865606711e-01  # rad = +6.71750000000000180e-01 , len = +1.45828666591997846e+00 
 510        536        543        509    2        515        525 +6.50539635280982464e-01  # rad = +4.37000000000000111e-01 , len = +9.92421281513045983e-01 
 511        528        544        493    2 2147483645 2147483645 +7.17161678977942141e-01  # rad = +6.99999999999999789e-02 , len = +2.09999999999997300e-01 
 512        545        546        804    2 2147483645 2147483645 +1.01559464763291252e+00  # rad = +8.44974746830583212e-02 , len = +6.14247507117446356e-01 
 513        547        548        515    2 2147483645 2147483645 +4.37279596977329932e-01  # rad = +8.67999999999999883e-02 , len = +4.48218696620300672e-01 
 514        547        549        515    2 2147483645 2147483645 +3.99663979848866480e-01  # rad = +7.93332999999999816e-02 , len = +9.41753683295161959e-01 
 515        543        547        510    2        513        514 +4.54233409610984018e-01  # rad = +1.98500000000000010e-01 , len = +6.56658206375281717e-01 
 516        550        551        517    2 2147483645 2147483645 +1.09195443349753685e+00  # rad = +8.86666999999999733e-02 , len = +1.97989898732231578e-01 
 517        552        550        851    2        516        518 +9.68313953141713868e-01  # rad = +8.11999999999999944e-02 , len = +4.08166632639171800e-01 
 518        550        553        517    2        855        856 +9.77011083743842268e-01  # rad = +7.93333000000000094e-02 , len = +1.97989898732232855e-01 
 519        554        555        520    2 2147483645 2147483645 +1.12000000000000011e+00  # rad = +7.84000000000000252e-02 , len = +7.73175271203106917e-01 
 520        556        554        853    2        519        521 +9.09090909090909061e-01  # rad = +6.99999999999999789e-02 , len = +5.33104117410475808e-01 
 521        554        557        520    2 2147483645 2147483645 +1.08722214285714291e+00  # rad = +7.61055499999999802e-02 , len = +1.19205704561484782e+00 
 522        558        559        524    2 2147483645 2147483645 +5.81844545898297261e-01  # rad = +8.10555999999999638e-02 , len = +1.20635815577298544e+00 
 523        558        560        524    2 2147483645 2147483645 +6.14074568581847391e-01  # rad = +8.55455000000000104e-02 , len = +8.19328993750372714e-01 
 524        561        558        531    2        522        523 +5.53147558428563446e-01  # rad = +1.39307999999999987e-01 , len = +9.74987179402888815e-01 
 525        543        562        510    2        531        532 +7.31503432494279182e-01  # rad = +3.19666999999999979e-01 , len = +2.42487113059642267e-01 
 526        494        493        462    2        461        509 +8.19506558291151044e-01  # rad = +7.92167000000000066e-01 , len = +4.69574275274957764e-01 
 527        563        564        529    2 2147483645 2147483645 +1.06122448979591844e+00  # rad = +7.79999999999999860e-02 , len = +5.85662018573852694e-01 
 528        563        565        529    2 2147483645 2147483645 +9.52380952380952328e-01  # rad = +6.99999999999999789e-02 , len = +9.89949493661170521e-02 
 529        566        563       1100    2        527        528 +9.54545454545454475e-01  # rad = +7.34999999999999681e-02 , len = +4.48218696620299839e-01 
 530        561        567        531    2        533        534 +6.36821708504403450e-01  # rad = +1.60381000000000024e-01 , len = +1.50947010569934581e+00 
 531        562        561        525    2        524        530 +7.87838594537440540e-01  # rad = +2.51846000000000014e-01 , len = +8.54458893101362582e-01 
 532        562        568        525    2        551        557 +7.45741662417453099e-01  # rad = +2.38389000000000018e-01 , len = +1.34647688431699541e+00 
 533        567        569        530    2 2147483645 2147483645 +4.90743292534651820e-01  # rad = +7.87058999999999814e-02 , len = +1.16292734080853122e+00 
 534        567        570        530    2        538        969 +7.06648543156608300e-01  # rad = +1.13332999999999989e-01 , len = +2.10000000000000270e-01 
 535        494        571        462    2        547        548 +8.66116512989854592e-01  # rad = +8.37221999999999800e-01 , len = +5.68682688324516072e-01 
 536        572        573        538    2 2147483645 2147483645 +9.91349823996478863e-01  # rad = +9.55000000000000154e-02 , len = +9.89949493661145402e-02 
 537        572        574        538    2        543        970 +8.71972620059730086e-01  # rad = +8.39999999999999636e-02 , len = +9.89949493661170521e-02 
 538        570        572        534    2        536        537 +8.50002205888840900e-01  # rad = +9.63332999999999690e-02 , len = +1.71464281994823886e-01 
 539        575        576        541    2 2147483645 2147483645 +5.87688188976377979e-01  # rad = +7.46364000000000055e-02 , len = +8.04238770515324775e-01 
 540        575        577        541    2        546        973 +9.39629921259842460e-01  # rad = +1.19333000000000036e-01 , len = +2.09999999999999659e-01 
 541        578        575        543    2        539        540 +1.06054279749478075e+00  # rad = +1.26999999999999974e-01 , len = +1.56524758424985116e-01 
 542        578        579        543    2 2147483645 2147483645 +1.01043841336116902e+00  # rad = +1.20999999999999996e-01 , len = +1.21243556529821897e-01 
 543        574        578        537    2        541        542 +1.42559523809523814e+00  # rad = +1.19749999999999968e-01 , len = +2.21359436211785221e-01 
 544        580        581        546    2 2147483645 2147483645 +8.16976127320954926e-01  # rad = +7.70000000000000129e-02 , len = +3.63730669589464206e-01 
 545        580        582        546    2 2147483645 2147483645 +7.42705570291777084e-01  # rad = +6.99999999999999789e-02 , len = +5.37680202350802938e-01 
 546        577        580        540    2        544        545 +7.89806675437640937e-01  # rad = +9.42500000000000282e-02 , len = +2.32163735324877329e-01 
 547        571        583        535    2 2147483645 2147483645 +9.65693686979080868e-01  # rad = +8.08500000000000218e-01 , len = +1.21243556529822938e-01 
 548        571        584        535    2        552        553 +9.80922622673556122e-01  # rad = +8.21249999999999702e-01 , len = +3.28329103187640248e-01 
 549        585        586        551    2 2147483645 2147483645 +4.91374252275682710e-01  # rad = +9.44667000000000423e-02 , len = +1.07079409785448476e+00 
 550        585        587        551    2 2147483645 2147483645 +7.23016905071521387e-01  # rad = +1.39000000000000012e-01 , len = +9.89949493661183011e-02 
 551        568        585        532    2        549        550 +8.06454995826149768e-01  # rad = +1.92250000000000087e-01 , len = +2.61916017074173668e-01 
 552        584        588        548    2 2147483645 2147483645 +4.78726331811263284e-01  # rad = +3.93154000000000059e-01 , len = +1.01197826063606677e+00 
 553        584        589        548    2        558        559 +1.11452054794520539e+00  # rad = +9.15300000000000225e-01 , len = +7.50666370633453650e-01 
 554        590        591        556    2 2147483645 2147483645 +4.75005723630416932e-01  # rad = +1.45233000000000001e-01 , len = +2.94166619452309863e+00 
 555        590        592        556    2 2147483645 2147483645 +3.36058871627146372e-01  # rad = +1.02750000000000050e-01 , len = +1.61759080116079157e+00 
 556        542        590        508    2        554        555 +9.98047971587867400e-01  # rad = +3.05750000000000133e-01 , len = +2.52388589282478815e-01 
 557        568        593        532    2        862        863 +8.49451946188792162e-01  # rad = +2.02499999999999958e-01 , len = +1.33367912182803705e+00 
 558        589        594        553    2        864        865 +8.20132197093848991e-01  # rad = +7.50666999999999862e-01 , len = +6.64078308635359327e-01 
 559        589        595        553    2        560        561 +9.59612149022178396e-01  # rad = +8.78333000000000141e-01 , len = +4.94974746830584789e-01 
 560        595        596        559    2 2147483645 2147483645 +3.85602043871743461e-01  # rad = +3.38687000000000071e-01 , len = +1.44986206240455684e+00 
 561        595        597        559    2        576        577 +8.55711899700910772e-01  # rad = +7.51599999999999935e-01 , len = +1.14808536267996764e+00 
 562        598        599        563    2 2147483645 2147483645 +9.02021772939346822e-01  # rad = +1.44999999999999990e-01 , len = +1.56524758424983534e-01 
 563        600        598        979    2        562        564 +7.78280762061536291e-01  # rad = +1.60750000000000004e-01 , len = +6.29999999999997229e-01 
 564        598        601        563    2        574        575 +8.31328149300155528e-01  # rad = +1.33636000000000033e-01 , len = +8.04238770515324219e-01 
 565        602        603        567    2 2147483645 2147483645 +6.90503599251296563e-01  # rad = +9.33333000000000079e-02 , len = +4.59020696701139597e-01 
 566        602        604        567    2 2147483645 2147483645 +6.97772385271553053e-01  # rad = +9.43157999999999774e-02 , len = +1.26775391933923820e+00 
 567        605        602        863    2        565        566 +8.13367272027054611e-01  # rad = +1.35166999999999982e-01 , len = +3.49999999999998923e-01 
 568        606        607        865    2        569        570 +9.00491069761775065e-01  # rad = +4.58249999999999991e-01 , len = +2.88617393793237420e-01 
 569        607        608        568    2        659        660 +4.13634478996181165e-01  # rad = +1.89547999999999994e-01 , len = +3.18018867364815305e+00 
 570        607        609        568    2        578        579 +9.58190943807965101e-01  # rad = +4.39091000000000120e-01 , len = +8.10308583195314291e-01 
 571        610        611        573    2 2147483645 2147483645 +6.34258497856888148e-01  # rad = +8.71579000000000104e-02 , len = +1.29830658936939614e+00 
 572        610        612        573    2 2147483645 2147483645 +5.27922309466805406e-01  # rad = +7.25454999999999711e-02 , len = +7.34166193719104632e-01 
 573        613        610        611    2        571        572 +7.69843137254901944e-01  # rad = +1.37416999999999984e-01 , len = +1.88480768249707520e+00 
 574        601        614        564    2 2147483645 2147483645 +1.04013888473165905e+00  # rad = +1.39000000000000012e-01 , len = +1.71464281994818807e-01 
 575        601        615        564    2       1052       1053 +1.06085934927714076e+00  # rad = +1.41769000000000006e-01 , len = +8.96437393240594904e-01 
 576        597        616        561    2        584        587 +5.98793241085683881e-01  # rad = +4.50052999999999925e-01 , len = +1.41566238913097009e+00 
 577        597        617        561    2        585        586 +8.71640500266098961e-01  # rad = +6.55125000000000068e-01 , len = +5.51180551180827427e-01 
 578        609        618        570    2 2147483645 2147483645 +3.10741964649696778e-01  # rad = +1.36444000000000037e-01 , len = +1.35373557240695863e+00 
 579        609        619        570    2        603        609 +9.47792143314256097e-01  # rad = +4.16167000000000065e-01 , len = +4.08166632639170857e-01 
 580        620        621        595    2 2147483645 2147483645 +9.67078042328042287e-01  # rad = +7.31111000000000122e-02 , len = +7.57165767847437166e-01 
 581        620        622        595    2 2147483645 2147483645 +1.08465608465608465e+00  # rad = +8.19999999999999757e-02 , len = +1.12436648829463159e+00 
 582        623        624        584    2 2147483645 2147483645 +5.03272727272727316e-01  # rad = +1.72999999999999959e-01 , len = +9.33916484488843790e-01 
 583        623        625        584    2        869        980 +9.95877818181818197e-01  # rad = +3.42332999999999721e-01 , len = +1.97989898732234104e-01 
 584        616        623        576    2        582        583 +7.63798930348203342e-01  # rad = +3.43750000000000000e-01 , len = +2.32163735324878967e-01 
 585        617        626        577    2        797       1098 +3.57247853463079579e-01  # rad = +2.34042000000000056e-01 , len = +1.78602911510423312e+00 
 586        617        627        577    2        599        600 +9.31120015264262579e-01  # rad = +6.09999999999999876e-01 , len = +3.83405790253614931e-01 
 587        616        628        576    2 2147483645 2147483645 +3.37102519036646731e-01  # rad = +1.51713999999999988e-01 , len = +9.39148550549911532e-01 
 588        629        630        589    2 2147483645 2147483645 +4.25133903133903202e-01  # rad = +1.49221999999999994e-01 , len = +7.06965345685345747e-01 
 589        631        629        869    2        588        590 +9.95180039693790652e-01  # rad = +3.51000000000000090e-01 , len = +9.89949493661170521e-02 
 590        629        632        589    2        591        592 +9.20512820512820573e-01  # rad = +3.23100000000000054e-01 , len = +6.78675180038284975e-01 
 591        632        633        590    2        619        983 +9.31083255957907752e-01  # rad = +3.00832999999999906e-01 , len = +8.71492971859214149e-01 
 592        632        634        590    2        860        861 +5.54122562674094765e-01  # rad = +1.79037000000000029e-01 , len = +1.92722598571107140e+00 
 593        635        636        594    2 2147483645 2147483645 +1.00000000000000000e+00  # rad = +6.99999999999999512e-02 , len = +6.45368112010502260e-01 
 594        637        635        871    2        593        595 +7.44680851063829752e-01  # rad = +6.99999999999999512e-02 , len = +2.10000000000000853e-01 
 595        635        620        594    2        580        581 +1.08000000000000007e+00  # rad = +7.55999999999999867e-02 , len = +3.95979797464464434e-01 
 596        638        639        598    2 2147483645 2147483645 +6.60761736049601422e-01  # rad = +9.32499999999999579e-02 , len = +6.02162768692983796e-01 
 597        638        640        598    2 2147483645 2147483645 +5.71833480956598805e-01  # rad = +8.06999999999999801e-02 , len = +1.30958008537087922e+00 
 598        641        638        636    2        596        597 +6.84050061073734450e-01  # rad = +1.41124999999999945e-01 , len = +1.35373557240695908e+00 
 599        627        642        586    2        648        649 +9.80586885245901763e-01  # rad = +5.98157999999999856e-01 , len = +1.29830658936939858e+00 
 600        627        643        586    2        625        626 +3.72063114754098367e-01  # rad = +2.26958500000000007e-01 , len = +1.05929221652950756e+00 
 601        644        645        603    2 2147483645 2147483645 +5.03142132303068701e-01  # rad = +1.34267000000000053e-01 , len = +1.02401171868294338e+00 
 602        644        646        603    2 2147483645 2147483645 +4.63731511633571569e-01  # rad = +1.23749999999999985e-01 , len = +5.77234787586471398e-01 
 603        619        644        579    2        601        602 +6.41225757928908346e-01  # rad = +2.66857000000000066e-01 , len = +6.56658206375279940e-01 
 604        647        648        606    2 2147483645 2147483645 +6.81066176470588203e-01  # rad = +9.26249999999999990e-02 , len = +4.99899989997998062e-01 
 605        647        649        606    2 2147483645 2147483645 +7.14533088235294045e-01  # rad = +9.71765000000000129e-02 , len = +1.12218536793169821e+00 
 606        650        647        982    2        604        605 +7.09941795213113069e-01  # rad = +1.36000000000000038e-01 , len = +4.31508980207827242e-01 
 607        651        652        609    2 2147483645 2147483645 +9.27941021914275743e-01  # rad = +3.62000000000000155e-01 , len = +1.97989898732234104e-01 
 608        651        653        609    2        622       1054 +9.70664759517163023e-01  # rad = +3.78667000000000142e-01 , len = +1.56524758424985921e-01 
 609        619        651        579    2        607        608 +9.37390518710037091e-01  # rad = +3.90111000000000152e-01 , len = +6.96491205974635541e-01 
 610        613        654        611    2 2147483645 2147483645 +8.29131652661064478e-01  # rad = +1.47999999999999993e-01 , len = +1.21243556529821897e-01 
 611        655        613        621    2        573        610 +7.09459459459459429e-01  # rad = +1.78499999999999992e-01 , len = +2.61916017074175556e-01 
 612        656        657        614    2 2147483645 2147483645 +6.16740088105726780e-01  # rad = +6.99999999999999789e-02 , len = +8.77097486029913109e-01 
 613        656        658        614    2 2147483645 2147483645 +6.16740088105726780e-01  # rad = +6.99999999999999789e-02 , len = +2.88617393793233534e-01 
 614        659        656        623    2        612        613 +4.34034416826003799e-01  # rad = +1.13500000000000031e-01 , len = +4.90000000000001990e-01 
 615        660        661        617    2 2147483645 2147483645 +4.92964285714285799e-01  # rad = +1.38029999999999958e-01 , len = +2.53743965445486097e+00 
 616        660        662        617    2        621        634 +9.96428571428571552e-01  # rad = +2.78999999999999915e-01 , len = +3.76961536499413497e-01 
 617        663        660        619    2        615        616 +1.05860113421550084e+00  # rad = +2.79999999999999805e-01 , len = +9.89949493661170521e-02 
 618        663        664        619    2 2147483645 2147483645 +6.28544423440453692e-01  # rad = +1.66249999999999981e-01 , len = +6.96491205974632877e-01 
 619        633        663        591    2        617        618 +8.79225350942217099e-01  # rad = +2.64499999999999902e-01 , len = +2.61916017074173169e-01 
 620        655        665        621    2        991        992 +8.86768680445151114e-01  # rad = +2.23110999999999976e-01 , len = +6.75055553269505726e-01 
 621        662        655        616    2        611        620 +9.01792114695340485e-01  # rad = +2.51600000000000046e-01 , len = +6.30000000000002558e-01 
 622        653        666        608    2        623        624 +9.42780860228115913e-01  # rad = +3.57000000000000095e-01 , len = +3.49999999999999978e-01 
 623        666        659        622    2        614        984 +7.32492997198879614e-01  # rad = +2.61500000000000010e-01 , len = +4.94974746830582235e-01 
 624        666        667        622    2        630        631 +1.05154061624649864e+00  # rad = +3.75399999999999956e-01 , len = +3.76961536499413497e-01 
 625        643        668        600    2        985        986 +3.95446744669179617e-01  # rad = +8.97499999999999826e-02 , len = +2.61916017074176999e-01 
 626        643        669        600    2        646        647 +4.92015060021986472e-01  # rad = +1.11666999999999988e-01 , len = +8.57321409974111881e-01 
 627        670        671        628    2       1076       1104 +4.52469604405403125e-01  # rad = +7.51000000000000001e-02 , len = +6.49153294684696403e-01 
 628        672        670       1004    2        627        629 +6.57773656239968640e-01  # rad = +1.65978000000000014e-01 , len = +3.23290890685153842e+00 
 629        670        673        628    2        987        988 +7.29012278735736041e-01  # rad = +1.21000000000000024e-01 , len = +9.89949493661170521e-02 
 630        667        674        624    2        644       1055 +8.57266915290356923e-01  # rad = +3.21817999999999993e-01 , len = +8.28251169633946849e-01 
 631        667        675        624    2        676        993 +6.64403303143313750e-01  # rad = +2.49417000000000000e-01 , len = +9.20706250657613801e-01 
 632        676        677        634    2 2147483645 2147483645 +6.50172000908199044e-01  # rad = +1.51768999999999959e-01 , len = +8.77097486029916440e-01 
 633        676        678        634    2 2147483645 2147483645 +6.31455389004793699e-01  # rad = +1.47399999999999975e-01 , len = +3.42928563989644886e-01 
 634        662        676        616    2        632        633 +8.36663082437276051e-01  # rad = +2.33428999999999998e-01 , len = +5.04777178564958073e-01 
 635        679        680        637    2        989        990 +9.66372807017543800e-01  # rad = +2.20332999999999946e-01 , len = +1.71464281994823164e-01 
 636        679        641        637    2        598        639 +9.04859649122807030e-01  # rad = +2.06307999999999908e-01 , len = +1.01197826063606722e+00 
 637        681        679        642    2        635        636 +9.66921119592875189e-01  # rad = +2.27999999999999925e-01 , len = +7.17286553617173195e-01 
 638        682        683        639    2 2147483645 2147483645 +9.83366594360086665e-01  # rad = +1.13332999999999962e-01 , len = +2.09999999999998493e-01 
 639        641        682        636    2        638        640 +5.58630785039843425e-01  # rad = +1.15250000000000005e-01 , len = +2.61916017074176999e-01 
 640        682        684        639    2        655        656 +6.83297180043383912e-01  # rad = +7.87499999999999867e-02 , len = +1.33184083133083098e+00 
 641        681        685        642    2 2147483645 2147483645 +8.14249363867684428e-01  # rad = +1.92000000000000060e-01 , len = +3.56931365951494994e-01 
 642        686        681        651    2        637        641 +9.13953488372093004e-01  # rad = +2.35799999999999954e-01 , len = +3.76961536499414163e-01 
 643        687        688        644    2 2147483645 2147483645 +4.30213464696223347e-01  # rad = +1.31000000000000033e-01 , len = +1.14808536267997097e+00 
 644        674        687        630    2        643        645 +9.46186975246878670e-01  # rad = +3.04499999999999882e-01 , len = +3.63730669589463984e-01 
 645        687        689        644    2        653        654 +9.69458128078817705e-01  # rad = +2.95199999999999907e-01 , len = +7.20694109869091437e-01 
 646        669        690        626    2 2147483645 2147483645 +7.10445341954203058e-01  # rad = +7.93332999999999816e-02 , len = +3.83405790253615597e-01 
 647        669        691        626    2 2147483645 2147483645 +6.77012904439091234e-01  # rad = +7.56000000000000005e-02 , len = +7.60394634384015222e-01 
 648        642        692        599    2        996        997 +6.99251702727372915e-01  # rad = +4.18262999999999774e-01 , len = +1.54793410712471990e+00 
 649        642        693        599    2        669        670 +9.29985054116136522e-01  # rad = +5.56277999999999939e-01 , len = +1.32999999999999896e+00 
 650        694        695        652    2 2147483645 2147483645 +6.63095114383693729e-01  # rad = +1.78666999999999965e-01 , len = +4.53651848888551812e-01 
 651        694        686        652    2        642        665 +9.57527352622437267e-01  # rad = +2.58000000000000007e-01 , len = +1.21243556529822938e-01 
 652        696        694        658    2        650        651 +9.89391663882085659e-01  # rad = +2.69444000000000072e-01 , len = +6.60378679243960542e-01 
 653        689        697        645    2        658        994 +9.34959349593495914e-01  # rad = +2.76000000000000079e-01 , len = +9.89949493661157892e-02 
 654        689        698        645    2        873        874 +4.87178184281842841e-01  # rad = +1.43814999999999998e-01 , len = +1.89517809189532405e+00 
 655        684        699        640    2 2147483645 2147483645 +8.88888888888888840e-01  # rad = +6.99999999999999789e-02 , len = +2.61916017074175556e-01 
 656        684        700        640    2 2147483645 2147483645 +8.88888888888888840e-01  # rad = +6.99999999999999789e-02 , len = +2.96984848098349907e-01 
 657        696        701        658    2 2147483645 2147483645 +4.83599123132341657e-01  # rad = +1.31700000000000067e-01 , len = +7.20694109869090549e-01 
 658        697        696        653    2        652        657 +9.86713768115942025e-01  # rad = +2.72332999999999992e-01 , len = +6.02162768692984129e-01 
 659        608        702        569    2 2147483645 2147483645 +4.21397218646464178e-01  # rad = +7.98750000000000016e-02 , len = +5.64358042380899261e-01 
 660        608        703        569    2 2147483645 2147483645 +3.69299596935868446e-01  # rad = +6.99999999999999789e-02 , len = +9.89949493661170521e-02 
 661        704        705        663    2 2147483645 2147483645 +9.86921624291219990e-01  # rad = +7.93332999999999677e-02 , len = +4.02119385257663664e-01 
 662        704        706        663    2 2147483645 2147483645 +1.19840491835500829e+00  # rad = +9.63332999999999412e-02 , len = +2.09999999999999659e-01 
 663        707        704        675    2        661        662 +5.87821572212065768e-01  # rad = +8.03846000000000144e-02 , len = +1.00955435712991726e+00 
 664        708        709        665    2 2147483645 2147483645 +6.07308216315386673e-01  # rad = +1.11885000000000012e-01 , len = +1.75698605572155864e+00 
 665        686        708        651    2        664        666 +7.14073643410852665e-01  # rad = +1.84230999999999923e-01 , len = +1.09567330897489601e+00 
 666        708        710        665    2        667        668 +4.95918710749005343e-01  # rad = +9.13636000000000031e-02 , len = +8.79886356298358208e-01 
 667        710        711        666    2 2147483645 2147483645 +8.60467407151206842e-01  # rad = +7.86153999999999742e-02 , len = +1.09343495462693108e+00 
 668        710        712        666    2 2147483645 2147483645 +7.66169459171924028e-01  # rad = +6.99999999999999789e-02 , len = +4.64327470649755769e-01 
 669        693        713        649    2 2147483645 2147483645 +3.58157252309097285e-01  # rad = +1.99234999999999968e-01 , len = +1.13088460949824676e+00 
 670        693        714        649    2        679        680 +9.32986744038052929e-01  # rad = +5.19000000000000017e-01 , len = +2.61916017074175056e-01 
 671        715        716        672    2 2147483645 2147483645 +5.50440304055145990e-01  # rad = +1.87333000000000027e-01 , len = +5.68682688324518071e-01 
 672        717        715        996    2        671        673 +9.87617527568194986e-01  # rad = +3.40332999999999997e-01 , len = +2.10000000000000853e-01 
 673        715        718        672    2        693        882 +9.37663993794313311e-01  # rad = +3.19118000000000068e-01 , len = +1.43798470089219044e+00 
 674        707        719        675    2 2147483645 2147483645 +6.72760511882998236e-01  # rad = +9.19999999999999707e-02 , len = +4.94974746830583512e-01 
 675        720        707        999    2        663        674 +8.36903304773561785e-01  # rad = +1.36750000000000010e-01 , len = +6.06217782649107084e-01 
 676        675        721        631    2        677        678 +7.86834898984431708e-01  # rad = +1.96249999999999980e-01 , len = +1.13088460949824543e+00 
 677        721        722        676    2        878        879 +5.35031847133757954e-01  # rad = +1.05000000000000038e-01 , len = +7.70000000000001461e-01 
 678        721        723        676    2        683        684 +6.87898089171974592e-01  # rad = +1.35000000000000009e-01 , len = +6.96491205974635541e-01 
 679        714        724        670    2 2147483645 2147483645 +3.10211946050096332e-01  # rad = +1.61000000000000060e-01 , len = +1.31890105769917465e+00 
 680        714        725        670    2        685        686 +1.04123314065510586e+00  # rad = +5.40399999999999880e-01 , len = +7.50666370633451985e-01 
 681        726        727        997    2       1057       1058 +6.36642193346860008e-01  # rad = +1.39000000000000012e-01 , len = +2.96984848098349907e-01 
 682        726        728        997    2 2147483645 2147483645 +3.65038725249962170e-01  # rad = +7.96999999999999792e-02 , len = +5.23832034148351555e-01 
 683        723        729        678    2 2147483645 2147483645 +6.20740740740740704e-01  # rad = +8.38000000000000134e-02 , len = +3.56931365951496549e-01 
 684        723        730        678    2 2147483645 2147483645 +6.71380740740740611e-01  # rad = +9.06364000000000058e-02 , len = +7.03491293478461621e-01 
 685        725        731        680    2        702        703 +9.20482975573649109e-01  # rad = +4.97428999999999955e-01 , len = +4.48218696620297619e-01 
 686        725        732        680    2        696        697 +9.12287194670614365e-01  # rad = +4.93000000000000105e-01 , len = +5.37680202350803604e-01 
 687        733        734        689    2 2147483645 2147483645 +6.59338589203801617e-01  # rad = +6.99999999999999512e-02 , len = +2.21359436211785776e-01 
 688        733        735        689    2       1000       1001 +6.59338589203801617e-01  # rad = +6.99999999999999512e-02 , len = +3.56931365951494661e-01 
 689        736        733        711    2        687        688 +7.63791366906474756e-01  # rad = +1.06166999999999984e-01 , len = +8.79886356298356875e-01 
 690        737        738        692    2 2147483645 2147483645 +5.46471712234547380e-01  # rad = +1.30698000000000009e-01 , len = +3.70735754952229790e+00 
 691        737        739        692    2        880        881 +6.95468020253630304e-01  # rad = +1.66333000000000064e-01 , len = +4.31508980207826631e-01 
 692        740        737        695    2        690        691 +7.95896838602329515e-01  # rad = +2.39167000000000018e-01 , len = +4.69574275274957209e-01 
 693        718        741        673    2        694        695 +9.96496593736486247e-01  # rad = +3.18000000000000171e-01 , len = +4.02119385257663664e-01 
 694        741        742        693    2        707        708 +6.06918238993710668e-01  # rad = +1.93000000000000005e-01 , len = +6.56658206375281273e-01 
 695        741        740        693    2        692        698 +9.44968553459119454e-01  # rad = +3.00500000000000045e-01 , len = +9.89949493661170521e-02 
 696        732        743        686    2 2147483645 2147483645 +3.91480730223123741e-01  # rad = +1.92999999999999922e-01 , len = +9.44351629426242845e-01 
 697        732        744        686    2       1061       1062 +9.55036511156186707e-01  # rad = +4.70833000000000002e-01 , len = +1.03353761421633750e+00 
 698        740        745        695    2        701       1105 +8.72988352745424412e-01  # rad = +2.62333000000000038e-01 , len = +4.94974746830581236e-01 
 699        746        747        701    2 2147483645 2147483645 +6.23953972273057711e-01  # rad = +7.46667000000000025e-02 , len = +3.76961536499413497e-01 
 700        746        748        701    2 2147483645 2147483645 +5.84956587864657762e-01  # rad = +6.99999999999999928e-02 , len = +9.89949493661157892e-02 
 701        745        746        698    2        699        700 +4.56164493220448775e-01  # rad = +1.19667000000000037e-01 , len = +7.03491293478464064e-01 
 702        731        749        685    2        730       1110 +7.16411789421203871e-01  # rad = +3.56363999999999959e-01 , len = +8.99166280506558113e-01 
 703        731        750        685    2       1059       1060 +6.72960362182341676e-01  # rad = +3.34749999999999992e-01 , len = +3.05122926047848408e-01 
 704        751        752        705    2 2147483645 2147483645 +3.66153385260635122e-01  # rad = +1.22221999999999942e-01 , len = +7.57165767847438387e-01 
 705        753        751       1061    2        704        706 +7.81001403837154884e-01  # rad = +3.33799999999999819e-01 , len = +3.56931365951493607e-01 
 706        751        754        705    2       1004       1005 +8.14859197124026435e-01  # rad = +2.72000000000000075e-01 , len = +1.21243556529821897e-01 
 707        742        755        694    2 2147483645 2147483645 +3.62694300518134727e-01  # rad = +6.99999999999999928e-02 , len = +6.49153294684699289e-01 
 708        742        756        694    2        709        710 +4.35233160621761650e-01  # rad = +8.39999999999999775e-02 , len = +1.21243556529821384e-01 
 709        756        757        708    2 2147483645 2147483645 +9.11705952380952422e-01  # rad = +7.65833000000000069e-02 , len = +8.01186619958172530e-01 
 710        756        758        708    2 2147483645 2147483645 +8.63636904761904800e-01  # rad = +7.25455000000000128e-02 , len = +8.65852181379708208e-01 
 711        759        736        722    2        689        712 +1.00000000000000000e+00  # rad = +1.39000000000000123e-01 , len = +3.56931365951495327e-01 
 712        736        760        711    2 2147483645 2147483645 +6.76258992805755410e-01  # rad = +9.40000000000000002e-02 , len = +3.13049516849968679e-01 
 713        761        762        883    2 2147483645 2147483645 +1.04055050076492850e+00  # rad = +7.56000000000000005e-02 , len = +2.96984848098350740e-01 
 714        761        763        883    2 2147483645 2147483645 +1.02770465708286629e+00  # rad = +7.46667000000000303e-02 , len = +4.08166632639172688e-01 
 715        764        765        716    2 2147483645 2147483645 +4.17112299465240643e-01  # rad = +1.56000000000000028e-01 , len = +6.02162768692984685e-01 
 716        753        764       1061    2        715        717 +8.75058493214787125e-01  # rad = +3.73999999999999944e-01 , len = +1.21243556529819857e-01 
 717        764        766        716    2        736        737 +8.88673796791443871e-01  # rad = +3.32363999999999993e-01 , len = +8.65852181379707875e-01 
 718        767        768        719    2 2147483645 2147483645 +4.86353604812665652e-01  # rad = +1.14154000000000019e-01 , len = +8.88200427831466355e-01 
 719        769        767       1105    2        718        720 +8.94717782360587410e-01  # rad = +2.34714000000000061e-01 , len = +5.14392845984467328e-01 
 720        767        770        719    2       1007       1008 +8.58299888374787989e-01  # rad = +2.01455000000000078e-01 , len = +1.02161636635285036e+00 
 721        771        772        723    2 2147483645 2147483645 +6.39835978835978869e-01  # rad = +1.20929000000000078e-01 , len = +9.20706250657612690e-01 
 722        771        759        723    2        711        883 +7.35449735449735464e-01  # rad = +1.39000000000000123e-01 , len = +5.68682688324517738e-01 
 723        773        771        727    2        721        722 +8.27495621716287211e-01  # rad = +1.88999999999999863e-01 , len = +4.08166632639170246e-01 
 724        774        775        726    2 2147483645 2147483645 +8.59648894682491393e-01  # rad = +7.93332999999999816e-02 , len = +4.53651848888550702e-01 
 725        774        776        726    2 2147483645 2147483645 +7.58514049305580307e-01  # rad = +6.99999999999999512e-02 , len = +2.42487113059643794e-01 
 726        777        774        728    2        724        725 +5.04293442622950838e-01  # rad = +9.22857000000000399e-02 , len = +5.14392845984466995e-01 
 727        778        773        737    2        723        728 +8.65423599086076245e-01  # rad = +2.28400000000000020e-01 , len = +6.67757440991862850e-01 
 728        773        777        727    2        726        735 +8.01225919439579770e-01  # rad = +1.82999999999999968e-01 , len = +1.21243556529820870e-01 
 729        779        780        730    2 2147483645 2147483645 +4.93303142073275636e-01  # rad = +1.46181999999999979e-01 , len = +8.31203946092656798e-01 
 730        749        779        702    2        729        731 +8.31545835157311064e-01  # rad = +2.96333000000000069e-01 , len = +3.83405790253615708e-01 
 731        779        781        730    2        752        753 +9.46290153307259074e-01  # rad = +2.80416999999999972e-01 , len = +8.88200427831465245e-01 
 732        782        783        733    2 2147483645 2147483645 +4.55164502164502216e-01  # rad = +1.05143000000000056e-01 , len = +1.08669222873820148e+00 
 733        784        782       1006    2        732        734 +8.35947932385925796e-01  # rad = +2.31000000000000011e-01 , len = +9.89949493661170521e-02 
 734        782        785        733    2        754        755 +8.07632034632034590e-01  # rad = +1.86562999999999979e-01 , len = +1.35192455410795809e+00 
 735        777        786        728    2        741        742 +7.59562841530054600e-01  # rad = +1.39000000000000123e-01 , len = +1.21243556529822938e-01 
 736        766        787        717    2        744        745 +7.97318602496058459e-01  # rad = +2.64999999999999902e-01 , len = +2.09999999999999659e-01 
 737        766        778        717    2        727        743 +7.94060126848876502e-01  # rad = +2.63917000000000013e-01 , len = +1.62966254175519554e+00 
 738        788        789        740    2 2147483645 2147483645 +3.81180795081325463e-01  # rad = +9.25000000000000405e-02 , len = +1.20024997396375777e+00 
 739        788        790        740    2 2147483645 2147483645 +4.34063964197851426e-01  # rad = +1.05333000000000052e-01 , len = +6.60378679243963096e-01 
 740        784        788       1006    2        738        739 +8.78168731204742148e-01  # rad = +2.42667000000000133e-01 , len = +1.71464281994821721e-01 
 741        786        791        735    2 2147483645 2147483645 +7.48201438848920986e-01  # rad = +1.03999999999999981e-01 , len = +2.09999999999998493e-01 
 742        786        792        735    2        746        747 +8.19424460431654733e-01  # rad = +1.13900000000000015e-01 , len = +7.20694109869089106e-01 
 743        778        793        737    2        772        889 +5.69307774792832566e-01  # rad = +1.50250000000000022e-01 , len = +2.03482185952480732e+00 
 744        787        794        736    2 2147483645 2147483645 +4.15471698113207555e-01  # rad = +1.10100000000000017e-01 , len = +6.96491205974632543e-01 
 745        787        795        736    2        777        886 +9.37467924528301966e-01  # rad = +2.48428999999999983e-01 , len = +5.77234787586470954e-01 
 746        792        796        742    2 2147483645 2147483645 +6.14574187884108780e-01  # rad = +6.99999999999999512e-02 , len = +1.21243556529821897e-01 
 747        792        797        742    2        748        749 +8.12115891132572432e-01  # rad = +9.24999999999999989e-02 , len = +4.14125584816972425e-01 
 748        797        798        747    2 2147483645 2147483645 +9.58558918918918867e-01  # rad = +8.86666999999999733e-02 , len = +1.56524758424985921e-01 
 749        797        799        747    2        750        751 +1.01467135135135145e+00  # rad = +9.38571000000000266e-02 , len = +9.92421281513045872e-01 
 750        799        800        749    2 2147483645 2147483645 +7.58244980933781232e-01  # rad = +7.11666750000000126e-02 , len = +1.46499146755194709e+00 
 751        799        801        749    2 2147483645 2147483645 +8.00055616463751784e-01  # rad = +7.50909000000000021e-02 , len = +1.57927198417498982e+00 
 752        781        802        731    2        775        781 +9.33531133989736750e-01  # rad = +2.61778000000000122e-01 , len = +1.52400787399540794e+00 
 753        781        803        731    2       1066       1067 +6.40831333335710740e-01  # rad = +1.79699999999999860e-01 , len = +7.20694109869091437e-01 
 754        785        804        734    2 2147483645 2147483645 +6.91455433285271037e-01  # rad = +1.29000000000000031e-01 , len = +3.28329103187641413e-01 
 755        785        805        734    2        759        760 +8.72723959198769328e-01  # rad = +1.62818000000000018e-01 , len = +8.54458893101358363e-01 
 756        806        807       1064    2        757        758 +9.43559449311639598e-01  # rad = +2.82713999999999910e-01 , len = +5.46717477313466205e-01 
 757        807        808        756    2        887        888 +7.51052300204446910e-01  # rad = +2.12333000000000022e-01 , len = +2.09999999999999659e-01 
 758        807        809        756    2        761        762 +9.55913042863105522e-01  # rad = +2.70250000000000046e-01 , len = +2.32163735324878134e-01 
 759        805        810        755    2 2147483645 2147483645 +7.41318527435541608e-01  # rad = +1.20700000000000002e-01 , len = +1.88610710194304820e+00 
 760        805        811        755    2 2147483645 2147483645 +8.53713962829662498e-01  # rad = +1.38999999999999985e-01 , len = +1.21243556529819857e-01 
 761        809        812        758    2        768       1068 +5.70460684551341357e-01  # rad = +1.54167000000000054e-01 , len = +4.69574275274956376e-01 
 762        809        813        758    2        765        769 +9.84891766882516118e-01  # rad = +2.66166999999999987e-01 , len = +4.31508980207827797e-01 
 763        814        815        765    2 2147483645 2147483645 +4.80030154425650835e-01  # rad = +9.32856999999999714e-02 , len = +5.51180551180825096e-01 
 764        814        816        765    2 2147483645 2147483645 +4.03945804366731331e-01  # rad = +7.84999999999999587e-02 , len = +4.69574275274956376e-01 
 765        813        814        762    2        763        764 +7.30116806365928128e-01  # rad = +1.94333000000000061e-01 , len = +2.42487113059643294e-01 
 766        817        818        768    2 2147483645 2147483645 +1.04347826086956519e+00  # rad = +8.40000000000000191e-02 , len = +1.21243556529823951e-01 
 767        817        819        768    2 2147483645 2147483645 +9.39130434782608603e-01  # rad = +7.55999999999999867e-02 , len = +3.13049516849971454e-01 
 768        812        817        761    2        766        767 +5.22161033165333688e-01  # rad = +8.05000000000000437e-02 , len = +5.81463670404264166e-01 
 769        813        820        762    2       1009       1010 +1.00176205164426846e+00  # rad = +2.66636000000000040e-01 , len = +7.34166193719106075e-01 
 770        821        822        772    2 2147483645 2147483645 +7.70604479578392620e-01  # rad = +7.31111000000000122e-02 , len = +6.02162768692983574e-01 
 771        821        823        772    2 2147483645 2147483645 +8.50241897233201649e-01  # rad = +8.06667000000000217e-02 , len = +1.73311857643959288e+00 
 772        793        821        743    2        770        771 +6.31447587354409312e-01  # rad = +9.48749999999999871e-02 , len = +6.78675180038286974e-01 
 773        824        825        775    2 2147483645 2147483645 +5.92221959012462662e-01  # rad = +1.02499999999999966e-01 , len = +2.49361183827796262e+00 
 774        824        826        775    2 2147483645 2147483645 +5.18555325086522134e-01  # rad = +8.97499999999999687e-02 , len = +3.28329103187641413e-01 
 775        802        824        752    2        773        774 +6.61159455722023948e-01  # rad = +1.73077000000000036e-01 , len = +1.06160256216721716e+00 
 776        827        828        777    2 2147483645 2147483645 +6.84470074644964788e-01  # rad = +1.27000000000000030e-01 , len = +1.56524758424985116e-01 
 777        795        827        745    2        776        778 +7.46873352144878377e-01  # rad = +1.85545000000000043e-01 , len = +2.52485643156200057e+00 
 778        827        829        777    2        782        783 +5.94809884394621236e-01  # rad = +1.10364000000000073e-01 , len = +1.05233074648610292e+00 
 779        830        831        781    2 2147483645 2147483645 +8.75928767123287710e-01  # rad = +1.59857000000000027e-01 , len = +1.94115944734068724e+00 
 780        830        832        781    2 2147483645 2147483645 +4.67945205479452064e-01  # rad = +8.54000000000000176e-02 , len = +7.85748051222526778e-01 
 781        802        830        752    2        779        780 +6.97155605131065226e-01  # rad = +1.82499999999999996e-01 , len = +1.07079409785448454e+00 
 782        829        833        778    2        788       1012 +7.91595085353919758e-01  # rad = +8.73635999999999857e-02 , len = +7.03491293478461621e-01 
 783        829        834        778    2        789        790 +8.87970715088253426e-01  # rad = +9.80000000000000454e-02 , len = +2.96984848098349574e-01 
 784        835        836        786    2 2147483645 2147483645 +9.48275862068965525e-01  # rad = +7.70000000000000406e-02 , len = +2.52388589282480258e-01 
 785        835        837        786    2 2147483645 2147483645 +1.03448275862068950e+00  # rad = +8.39999999999999775e-02 , len = +1.21243556529820870e-01 
 786        838        835        788    2        784        785 +1.05454545454545467e+00  # rad = +8.12000000000000083e-02 , len = +3.20780298646907658e-01 
 787        838        839        788    2 2147483645 2147483645 +9.09090909090909061e-01  # rad = +6.99999999999999512e-02 , len = +4.99899989997998007e-01 
 788        833        838        782    2        786        787 +8.81373936055748652e-01  # rad = +7.70000000000000129e-02 , len = +3.28329103187641247e-01 
 789        834        840        783    2 2147483645 2147483645 +8.57142857142857095e-01  # rad = +8.39999999999999775e-02 , len = +2.88617393793236976e-01 
 790        834        841        783    2 2147483645 2147483645 +8.77551020408163240e-01  # rad = +8.59999999999999931e-02 , len = +6.14247507117448244e-01 
 791        842        843        793    2 2147483645 2147483645 +6.59544780674980458e-01  # rad = +1.05882000000000004e-01 , len = +1.40174890761505422e+00 
 792        842        844        793    2 2147483645 2147483645 +6.51116869526218167e-01  # rad = +1.04528999999999969e-01 , len = +1.58855280050743031e+00 
 793        845        842       1010    2        791        792 +6.30658872703845130e-01  # rad = +1.60537999999999986e-01 , len = +9.77496803063825248e-01 
 794        846        847        796    2 2147483645 2147483645 +5.32619775739041734e-01  # rad = +1.04499999999999940e-01 , len = +8.45813218151618806e-01 
 795        846        848        796    2 2147483645 2147483645 +6.91712538226299745e-01  # rad = +1.35713999999999946e-01 , len = +5.46717477313466649e-01 
 796        849        846       1011    2        794        795 +9.80999999999999983e-01  # rad = +1.96199999999999958e-01 , len = +7.17286553617170641e-01 
 797        626        850        585    2 2147483645 2147483645 +4.47923876910981789e-01  # rad = +1.04833000000000023e-01 , len = +3.76961536499412553e-01 
 798         59        851       1093    2 2147483645 2147483645 +6.54823488773747853e-01  # rad = +9.47856999999999728e-02 , len = +1.10458136866416101e+00 
 799        170        852       1094    2 2147483645 2147483645 +6.95490900660716282e-01  # rad = +8.40000000000000052e-02 , len = +3.05122926047849630e-01 
 800        279        853        255    2 2147483645 2147483645 +5.28001206859901484e-01  # rad = +7.70000000000000545e-02 , len = +5.37680202350803160e-01 
 801        854        855       1095    2 2147483645 2147483645 +5.22667708954763333e-01  # rad = +7.62221999999999900e-02 , len = +7.03491293478460178e-01 
 802        854        856       1095    2 2147483645 2147483645 +6.24001426288974481e-01  # rad = +9.10000000000000392e-02 , len = +6.78675180038283532e-01 
 803        151        252        254    2        229       1096 +9.97352162400706010e-01  # rad = +2.25999999999999979e-01 , len = +9.89949493661145541e-02 
 804        531        545        497    2        512        852 +5.55900766368003674e-01  # rad = +8.32000000000000239e-02 , len = +6.29999999999999005e-01 
 805         19        857         15    2 2147483645 2147483645 +9.78947000395864575e-01  # rad = +8.68000000000000022e-02 , len = +3.76961536499415495e-01 
 806         19        858         15    2 2147483645 2147483645 +8.68420726157621781e-01  # rad = +7.70000000000000129e-02 , len = +6.06217782649109305e-01 
 807         37        859         31    2 2147483645 2147483645 +9.19037199124726367e-01  # rad = +8.40000000000000052e-02 , len = +1.21243556529826005e-01 
 808         67        860        809    2 2147483645 2147483645 +9.11062906724511845e-01  # rad = +8.39999999999999775e-02 , len = +9.89949493661170521e-02 
 809         71         67        812    2         59        808 +5.75053170588712304e-01  # rad = +9.22000000000000181e-02 , len = +6.49153294684701954e-01 
 810        861        862        811    2 2147483645 2147483645 +6.62531017369726971e-01  # rad = +1.33500000000000008e-01 , len = +3.05122926047844745e-01 
 811        137        861        123    2        810        812 +9.26790453368411815e-01  # rad = +2.01499999999999985e-01 , len = +2.88617393793240029e-01 
 812        861         71        811    2         62        809 +7.95697270471463880e-01  # rad = +1.60332999999999976e-01 , len = +7.24085630295199678e-01 
 813        863        864        815    2 2147483645 2147483645 +8.50829011324534146e-01  # rad = +6.99999999999999789e-02 , len = +2.61916017074176499e-01 
 814        863        865        815    2 2147483645 2147483645 +9.18895332230496908e-01  # rad = +7.56000000000000283e-02 , len = +3.56931365951494273e-01 
 815         94        863         83    2        813        814 +6.87037160751565734e-01  # rad = +8.22727000000000042e-02 , len = +7.66811580507231860e-01 
 816        168        866        149    2 2147483645 2147483645 +1.00000000000000000e+00  # rad = +6.99999999999999789e-02 , len = +1.21243556529821897e-01 
 817        168        867        149    2 2147483645 2147483645 +1.00000000000000000e+00  # rad = +6.99999999999999789e-02 , len = +5.93969696196702368e-01 
 818        186        242        252    2        220       1106 +6.51928203031273301e-01  # rad = +1.68999999999999984e-01 , len = +1.21243556529823951e-01 
 819        220        868        198    2 2147483645 2147483645 +7.45672436750998591e-01  # rad = +6.99999999999999789e-02 , len = +9.89949493661158031e-02 
 820        378        869        348    2 2147483645 2147483645 +5.65157150149493193e-01  # rad = +9.29999999999999716e-02 , len = +4.69574275274954822e-01 
 821        378        870        348    2 2147483645 2147483645 +5.90224604389994911e-01  # rad = +9.71250000000000169e-02 , len = +5.09607692249634980e-01 
 822        319        871        294    2 2147483645 2147483645 +5.04111198120595239e-01  # rad = +1.28749999999999976e-01 , len = +2.52388589282482256e-01 
 823        872        873        825    2 2147483645 2147483645 +8.09628008752735218e-01  # rad = +7.39999999999999963e-02 , len = +4.48218696620301282e-01 
 824        872        874        825    2 2147483645 2147483645 +8.09628008752735218e-01  # rad = +7.39999999999999963e-02 , len = +4.90000000000000491e-01 
 825        875        872       1101    2        823        824 +6.97709923664122100e-01  # rad = +9.13999999999999951e-02 , len = +3.50000000000001421e-01 
 826        425        227        833    2        205        827 +5.68067348808796502e-01  # rad = +7.43941000000000074e-01 , len = +1.56368155325820912e+00 
 827        227        346        826    2        318       1034 +2.41954671136555194e-01  # rad = +1.80000000000000021e-01 , len = +1.06160256216721627e+00 
 828        427        876        396    2 2147483645 2147483645 +1.42857142857142849e-01  # rad = +6.99999999999999928e-02 , len = +9.89949493661170521e-02 
 829        427        877        396    2 2147483645 2147483645 +1.42857142857142849e-01  # rad = +6.99999999999999928e-02 , len = +1.71464281994823164e-01 
 830        390        328        362    2        302        350 +7.94974874371859319e-01  # rad = +1.58199999999999980e-01 , len = +4.48218696620299284e-01 
 831        400        878        832    2 2147483645 2147483645 +1.48819294809010766e-01  # rad = +9.11667000000000172e-02 , len = +1.01439637223325874e+00 
 832        386        400        359    2        371        831 +4.64795144157814921e-01  # rad = +6.12600000000000144e-01 , len = +1.66535281547184422e+00 
 833        386        425        359    2        394        826 +9.93626707132018283e-01  # rad = +1.30960000000000032e+00 , len = +3.28329103187642524e-01 
 834        879        204        952    2        181        835 +9.84543010752688241e-01  # rad = +2.93000000000000094e-01 , len = +2.61916017074179830e-01 
 835        204        880        834    2        943        944 +9.31740614334470973e-01  # rad = +2.73000000000000020e-01 , len = +3.76961536499414163e-01 
 836        455        881        420    2 2147483645 2147483645 +9.41177286208943809e-01  # rad = +7.46666999999999886e-02 , len = +9.12688336728372129e-01 
 837        455        882        420    2 2147483645 2147483645 +8.82353311913156246e-01  # rad = +6.99999999999999789e-02 , len = +1.71464281994823164e-01 
 838        492        883        460    2 2147483645 2147483645 +3.07578521969868013e-01  # rad = +8.31111000000000072e-02 , len = +1.08894444302728433e+00 
 839        492        393        460    2        365        392 +9.56659795493151721e-01  # rad = +2.58499999999999952e-01 , len = +2.21359436211784083e-01 
 840        481        884        446    2 2147483645 2147483645 +8.97435897435897356e-01  # rad = +6.99999999999999789e-02 , len = +1.97989898732234104e-01 
 841        481        885        446    2 2147483645 2147483645 +8.97435897435897356e-01  # rad = +6.99999999999999789e-02 , len = +2.61916017074175556e-01 
 842        496        886        464    2 2147483645 2147483645 +7.62537989752367085e-01  # rad = +1.39000000000000012e-01 , len = +1.56524758424985116e-01 
 843        496        887        464    2 2147483645 2147483645 +4.97844047266383594e-01  # rad = +9.07499999999999696e-02 , len = +6.45368112010501482e-01 
 844        524        516        501    2        481        845 +5.87908144958737000e-01  # rad = +3.27700000000000047e-01 , len = +8.01186619958170310e-01 
 845        516        888        844    2        959        960 +5.74711626487641070e-01  # rad = +1.88332999999999945e-01 , len = +7.17286553617171529e-01 
 846        512        889        478    2 2147483645 2147483645 +8.65800865800865793e-01  # rad = +8.00000000000000017e-02 , len = +1.05465634213235671e+00 
 847        512        890        478    2 2147483645 2147483645 +9.09090909090909061e-01  # rad = +8.39999999999999775e-02 , len = +9.89949493661157892e-02 
 848        525        891        490    2 2147483645 2147483645 +4.46804319406887418e-01  # rad = +9.98000000000000137e-02 , len = +9.92421281513048315e-01 
 849        521        892        486    2 2147483645 2147483645 +7.26994730813287471e-01  # rad = +7.93332999999999816e-02 , len = +1.56524758424986699e-01 
 850        521        893        486    2 2147483645 2147483645 +7.05612829324169466e-01  # rad = +7.70000000000000129e-02 , len = +2.32163735324877329e-01 
 851        531        552        497    2        517        966 +5.60291179752383628e-01  # rad = +8.38570999999999761e-02 , len = +4.90000000000000491e-01 
 852        545        894        804    2 2147483645 2147483645 +8.41346153846153744e-01  # rad = +6.99999999999999789e-02 , len = +5.46717477313466649e-01 
 853        530        556        496    2        520       1100 +6.00624024960998426e-01  # rad = +7.70000000000000406e-02 , len = +2.21359436211787469e-01 
 854        530        895        496    2        967        968 +6.91627925117004660e-01  # rad = +8.86667000000000011e-02 , len = +1.97989898732234104e-01 
 855        553        896        518    2 2147483645 2147483645 +9.41177286208943809e-01  # rad = +7.46666999999999886e-02 , len = +3.50000000000001421e-01 
 856        553        897        518    2 2147483645 2147483645 +8.82353311913156246e-01  # rad = +6.99999999999999789e-02 , len = +4.48218696620301227e-01 
 857        898        899        859    2 2147483645 2147483645 +6.36604765210971868e-01  # rad = +7.24347999999999798e-02 , len = +1.57149610244505133e+00 
 858        898        900        859    2 2147483645 2147483645 +6.15206137999525393e-01  # rad = +6.99999999999999789e-02 , len = +2.79999999999999361e-01 
 859        600        898        979    2        857        858 +5.50887215860950352e-01  # rad = +1.13782999999999954e-01 , len = +1.74579494786758871e+00 
 860        634        901        592    2 2147483645 2147483645 +6.22776297636801313e-01  # rad = +1.11499999999999932e-01 , len = +3.28329103187637250e-01 
 861        634        902        592    2 2147483645 2147483645 +5.76417165166976719e-01  # rad = +1.03200000000000014e-01 , len = +4.08166632639171467e-01 
 862        593        903        557    2 2147483645 2147483645 +5.43827160493827177e-01  # rad = +1.10124999999999959e-01 , len = +5.14392845984466662e-01 
 863        593        605        557    2        567        866 +8.20651851851851966e-01  # rad = +1.66181999999999941e-01 , len = +1.57461106308827925e+00 
 864        594        904        558    2 2147483645 2147483645 +3.04595779486776463e-01  # rad = +2.28649999999999992e-01 , len = +1.27929668177479305e+00 
 865        594        606        558    2        568       1109 +6.77915773572036695e-01  # rad = +5.08888999999999814e-01 , len = +7.03491293478462287e-01 
 866        605        905        863    2 2147483645 2147483645 +6.98029870864473767e-01  # rad = +1.15999999999999978e-01 , len = +2.61916017074175556e-01 
 867        906        907       1097    2 2147483645 2147483645 +5.35866175219733454e-01  # rad = +1.88999999999999946e-01 , len = +8.88200427831465023e-01 
 868        906        908       1097    2 2147483645 2147483645 +4.93337113694357787e-01  # rad = +1.74000000000000016e-01 , len = +4.74763098818769935e-01 
 869        625        631        583    2        589       1097 +1.03028337904905465e+00  # rad = +3.52699999999999847e-01 , len = +6.37730350540099966e-01 
 870        909        910       1098    2 2147483645 2147483645 +4.35285119764828587e-01  # rad = +1.01874999999999993e-01 , len = +1.07079409785448698e+00 
 871        909        637       1098    2        594        872 +4.01637312960921533e-01  # rad = +9.40000000000000002e-02 , len = +3.63730669589463651e-01 
 872        637        911        871    2 2147483645 2147483645 +8.34042553191489455e-01  # rad = +7.84000000000000113e-02 , len = +1.35373557240696041e+00 
 873        698        912        654    2 2147483645 2147483645 +5.30001738344400786e-01  # rad = +7.62222000000000038e-02 , len = +5.64358042380897151e-01 
 874        698        913        654    2 2147483645 2147483645 +5.42363453047317701e-01  # rad = +7.79999999999999721e-02 , len = +4.69574275274954989e-01 
 875        914        915        877    2 2147483645 2147483645 +5.77633711507293368e-01  # rad = +8.90999999999999293e-02 , len = +1.43286426433210545e+00 
 876        914        916        877    2 2147483645 2147483645 +7.84440842787682335e-01  # rad = +1.20999999999999996e-01 , len = +9.89949493661195640e-02 
 877        917        914        992    2        875        876 +8.47527472527472514e-01  # rad = +1.54249999999999943e-01 , len = +8.65852181379710761e-01 
 878        722        918        677    2 2147483645 2147483645 +7.04761904761904701e-01  # rad = +7.40000000000000102e-02 , len = +9.15368778143541562e-01 
 879        722        919        677    2 2147483645 2147483645 +7.99999999999999933e-01  # rad = +8.39999999999999636e-02 , len = +4.08166632639172244e-01 
 880        739        920        691    2 2147483645 2147483645 +5.77823402451708379e-01  # rad = +9.61111000000001159e-02 , len = +6.75055553269509168e-01 
 881        739        921        691    2 2147483645 2147483645 +6.75151653610528313e-01  # rad = +1.12300000000000053e-01 , len = +7.73175271203108250e-01 
 882        718        922        673    2 2147483645 2147483645 +3.12736981304721107e-01  # rad = +9.98000000000000415e-02 , len = +1.02878569196893555e+00 
 883        759        761        722    2        713        714 +5.22689568345323763e-01  # rad = +7.26538500000000198e-02 , len = +1.53521985396229055e+00 
 884        923        924        886    2 2147483645 2147483645 +5.74685120444423103e-01  # rad = +8.39999999999999775e-02 , len = +2.52388589282480258e-01 
 885        923        925        886    2 2147483645 2147483645 +4.96319278633344019e-01  # rad = +7.25455000000000128e-02 , len = +7.98122797569395859e-01 
 886        795        923        745    2        884        885 +5.88365287466439124e-01  # rad = +1.46167000000000019e-01 , len = +3.83405790253615597e-01 
 887        808        926        757    2 2147483645 2147483645 +3.71200896704704408e-01  # rad = +7.88182000000000188e-02 , len = +7.34166193719105631e-01 
 888        808        927        757    2 2147483645 2147483645 +3.80429796593087233e-01  # rad = +8.07777999999999829e-02 , len = +5.64358042380898928e-01 
 889        793        928        743    2 2147483645 2147483645 +6.01663893510815395e-01  # rad = +9.04000000000000359e-02 , len = +3.20780298646909712e-01 
 890          3        929          1    2 2147483645 2147483645 +1.06451661959291233e+00  # rad = +7.70000000000000129e-02 , len = +2.32163735324880549e-01 
 891          3        930          1    2 2147483645 2147483645 +1.03812351987258977e+00  # rad = +7.50908999999999882e-02 , len = +7.17286553617173084e-01 
 892         12         16         20    2         13       1014 +9.06347619047618958e-01  # rad = +1.90332999999999947e-01 , len = +1.71464281994821721e-01 
 893         79        931         69    2 2147483645 2147483645 +9.09090909090909061e-01  # rad = +6.99999999999999789e-02 , len = +2.88617393793236143e-01 
 894         79        932         69    2 2147483645 2147483645 +9.09090909090909061e-01  # rad = +6.99999999999999789e-02 , len = +2.32163735324878412e-01 
 895         89        933        896    2 2147483645 2147483645 +7.10750312558872333e-01  # rad = +8.29999999999999766e-02 , len = +7.44110206891424597e-01 
 896         85         89         75    2         79        895 +1.09351246094615084e+00  # rad = +1.16777999999999993e-01 , len = +5.93969696196701924e-01 
 897         90        934         79    2 2147483645 2147483645 +9.59738637706498809e-01  # rad = +7.35000000000000375e-02 , len = +5.23832034148350112e-01 
 898        101        935         90    2 2147483645 2147483645 +9.87987837837837835e-01  # rad = +7.31111000000000122e-02 , len = +5.68682688324516405e-01 
 899        101        936         90    2 2147483645 2147483645 +1.13513513513513509e+00  # rad = +8.40000000000000052e-02 , len = +3.76961536499413497e-01 
 900        137        937        123    2 2147483645 2147483645 +4.63625199501418894e-01  # rad = +1.00800000000000001e-01 , len = +1.83207532596233635e+00 
 901        938        939        903    2 2147483645 2147483645 +9.57446954019293917e-01  # rad = +6.99999999999999789e-02 , len = +1.71464281994821721e-01 
 902        938        940        903    2 2147483645 2147483645 +1.05319164942122345e+00  # rad = +7.70000000000000129e-02 , len = +2.52388589282477316e-01 
 903        263        938        238    2        901        902 +5.81566889924749808e-01  # rad = +7.31110999999999706e-02 , len = +6.75055553269505726e-01 
 904        133        941        120    2 2147483645 2147483645 +4.71428571428571419e-01  # rad = +8.25000000000000039e-02 , len = +6.67757440991861184e-01 
 905        133        942        120    2 2147483645 2147483645 +7.06668571428571424e-01  # rad = +1.23667000000000055e-01 , len = +1.29452694062348672e+00 
 906        154        943        136    2 2147483645 2147483645 +1.00000000000000000e+00  # rad = +6.99999999999999789e-02 , len = +3.63730669589462263e-01 
 907        154        944        136    2 2147483645 2147483645 +1.08000000000000007e+00  # rad = +7.56000000000000283e-02 , len = +2.61916017074172225e-01 
 908        127        183        115    2        162        917 +7.31565865782932923e-01  # rad = +2.20750000000000057e-01 , len = +2.96984848098351184e-01 
 909        202        945        179    2 2147483645 2147483645 +5.97255851493139533e-01  # rad = +7.39999999999999963e-02 , len = +1.36634549071601796e+00 
 910        202        946        179    2 2147483645 2147483645 +5.85516545601291294e-01  # rad = +7.25454999999999989e-02 , len = +6.45368112010500927e-01 
 911        147        947        130    2 2147483645 2147483645 +8.79698917406422032e-01  # rad = +7.79999999999999999e-02 , len = +5.64358042380900815e-01 
 912        147        948        130    2 2147483645 2147483645 +8.57142534908821530e-01  # rad = +7.59999999999999981e-02 , len = +1.02401171868294583e+00 
 913        949        950        914    2 2147483645 2147483645 +8.16976127320954926e-01  # rad = +7.70000000000000129e-02 , len = +2.61916017074175556e-01 
 914        166        949        146    2        913        915 +1.22402597402597402e+00  # rad = +9.42500000000000143e-02 , len = +2.21359436211785776e-01 
 915        949        951        914    2 2147483645 2147483645 +8.16976127320954926e-01  # rad = +7.70000000000000129e-02 , len = +4.48218696620301227e-01 
 916        166        952        146    2 2147483645 2147483645 +9.09090909090909061e-01  # rad = +6.99999999999999789e-02 , len = +1.56524758424985921e-01 
 917        183        953        908    2 2147483645 2147483645 +4.44947678369195965e-01  # rad = +9.82222000000000234e-02 , len = +6.26099033699939689e-01 
 918        272        954        245    2 2147483645 2147483645 +7.06489675516224214e-01  # rad = +1.19749999999999968e-01 , len = +2.09999999999999659e-01 
 919        272        955        245    2 2147483645 2147483645 +4.74926253687315669e-01  # rad = +8.05000000000000299e-02 , len = +5.85662018573854026e-01 
 920        197        956        186    2 2147483645 2147483645 +6.27255145317627605e-01  # rad = +8.23793000000000025e-02 , len = +2.22573583338184866e+00 
 921        957        958       1108    2 2147483645 2147483645 +9.72222222222222210e-01  # rad = +7.34999999999999681e-02 , len = +4.53651848888551534e-01 
 922        318        233        293    2        211        223 +8.57345650623046907e-01  # rad = +2.36750000000000071e-01 , len = +2.32163735324879994e-01 
 923        297        959        273    2 2147483645 2147483645 +3.93884112149532728e-01  # rad = +1.05364000000000041e-01 , len = +1.55109638643122527e+00 
 924        297        960        273    2 2147483645 2147483645 +3.74366355140186957e-01  # rad = +1.00143000000000010e-01 , len = +1.05465634213235560e+00 
 925        961        962        927    2 2147483645 2147483645 +5.86848270440251563e-01  # rad = +7.46471000000000218e-02 , len = +1.10900856624284128e+00 
 926        961        963        927    2 2147483645 2147483645 +6.69480345911949604e-01  # rad = +8.51578999999999947e-02 , len = +1.42428929645630786e+00 
 927        327        961        301    2        925        926 +9.15107913669064854e-01  # rad = +1.27199999999999896e-01 , len = +3.50000000000000366e-01 
 928        307        964        284    2 2147483645 2147483645 +5.90094836670179035e-01  # rad = +6.99999999999999928e-02 , len = +5.37680202350801051e-01 
 929        307        965        284    2       1085       1086 +5.90094836670179035e-01  # rad = +6.99999999999999928e-02 , len = +4.99899989997998784e-01 
 930        966        967       1112    2 2147483645 2147483645 +3.33649955659570785e-01  # rad = +1.39332999999999985e-01 , len = +9.77496803063828579e-01 
 931        966        968       1112    2 2147483645 2147483645 +6.06023912701637135e-01  # rad = +2.53076999999999996e-01 , len = +8.90954544295049389e-01 
 932        335        969        307    2 2147483645 2147483645 +1.00000000000000000e+00  # rad = +6.99999999999999789e-02 , len = +9.89949493661164276e-02 
 933        335        970        307    2 2147483645 2147483645 +1.10000000000000009e+00  # rad = +7.70000000000000406e-02 , len = +7.82623792124926054e-01 
 934        327        971        301    2 2147483645 2147483645 +5.67037410071942527e-01  # rad = +7.88182000000000049e-02 , len = +7.17286553617171752e-01 
 935        306        972        342    2       1035       1036 +5.14563106796116498e-01  # rad = +1.06000000000000025e-01 , len = +4.08166632639171467e-01 
 936        362        973        937    2 2147483645 2147483645 +5.74967350746268702e-01  # rad = +1.23272999999999994e-01 , len = +8.45813218151617696e-01 
 937        422        362        390    2        333        936 +7.54398311048557368e-01  # rad = +2.14400000000000091e-01 , len = +8.34146270146908786e-01 
 938        974        975        940    2 2147483645 2147483645 +4.19038869257950530e-01  # rad = +1.18587999999999985e-01 , len = +1.16503218839652400e+00 
 939        974        262        940    2        237       1111 +9.21869257950530097e-01  # rad = +2.60888999999999982e-01 , len = +6.41560597293817092e-01 
 940        422        974        390    2        938        939 +9.95777621393384882e-01  # rad = +2.83000000000000029e-01 , len = +2.21359436211786914e-01 
 941        390        976        362    2       1037       1038 +6.04130653266331641e-01  # rad = +1.20221999999999982e-01 , len = +6.18223260642946526e-01 
 942        389        977        943    2 2147483645 2147483645 +4.97417355371900904e-01  # rad = +1.20375000000000024e-01 , len = +6.14247507117448577e-01 
 943        880        389        835    2        361        942 +8.86446886446886406e-01  # rad = +2.41999999999999993e-01 , len = +4.14125584816973313e-01 
 944        880        978        835    2 2147483645 2147483645 +3.78754578754578741e-01  # rad = +1.03400000000000006e-01 , len = +1.38238923606920316e+00 
 945        442        979        410    2 2147483645 2147483645 +7.48516333695710245e-01  # rad = +8.39999999999999636e-02 , len = +4.19999999999998153e-01 
 946        442        980        410    2        949        950 +8.01981786102546779e-01  # rad = +8.99999999999999967e-02 , len = +5.23832034148350112e-01 
 947        446        981        948    2 2147483645 2147483645 +5.75268039903513273e-01  # rad = +7.56000000000000144e-02 , len = +8.65852181379707431e-01 
 948        441        446        428    2        413        947 +5.49234556343590863e-01  # rad = +1.31417000000000034e-01 , len = +1.55582775396250339e+00 
 949        980        982        946    2 2147483645 2147483645 +9.33333333333333237e-01  # rad = +8.39999999999999636e-02 , len = +6.30000000000000226e-01 
 950        980        983        946    2 2147483645 2147483645 +8.62626666666666653e-01  # rad = +7.76364000000000221e-02 , len = +7.66811580507232415e-01 
 951        984        985        953    2 2147483645 2147483645 +4.17412045319022040e-01  # rad = +1.39999999999999958e-01 , len = +6.37730350540101520e-01 
 952        984        879        953    2        834       1107 +8.87298747763863971e-01  # rad = +2.97599999999999865e-01 , len = +8.16333265278340270e-01 
 953        451        984        431    2        951        952 +9.64802264437515045e-01  # rad = +3.35399999999999920e-01 , len = +2.96984848098347409e-01 
 954        438        986        407    2 2147483645 2147483645 +8.17518248175182483e-01  # rad = +6.99999999999999789e-02 , len = +2.96984848098349907e-01 
 955        438        987        407    2 2147483645 2147483645 +8.17518248175182483e-01  # rad = +6.99999999999999789e-02 , len = +2.61916017074174334e-01 
 956        988        989        958    2 2147483645 2147483645 +9.87632202052091457e-01  # rad = +1.25132999999999983e+00 , len = +1.71464281994821721e-01 
 957        988        433        958    2        402        455 +9.98918705603788482e-01  # rad = +1.26563000000000003e+00 , len = +5.68682688324516739e-01 
 958        459        988        423    2        956        957 +1.00475812846946866e+00  # rad = +1.26699999999999990e+00 , len = +1.71464281994823164e-01 
 959        888        990        845    2 2147483645 2147483645 +5.51730180053416119e-01  # rad = +1.03909000000000001e-01 , len = +7.30821455623741456e-01 
 960        888        991        845    2 2147483645 2147483645 +6.65953391067948819e-01  # rad = +1.25420999999999977e-01 , len = +1.29830658936939991e+00 
 961        480        992        459    2 2147483645 2147483645 +4.26929195402298900e-01  # rad = +9.28570999999999702e-02 , len = +1.05000000000000004e+00 
 962        506        993        963    2 2147483645 2147483645 +5.43673469387755071e-01  # rad = +9.32399999999999896e-02 , len = +1.65354165354248317e+00 
 963        509        506        475    2        473        962 +8.51116625310173736e-01  # rad = +1.71500000000000014e-01 , len = +2.32163735324872500e-01 
 964        505        994        472    2 2147483645 2147483645 +8.73016070978700820e-01  # rad = +6.99999999999999789e-02 , len = +1.97989898732234104e-01 
 965        505        995        472    2       1050       1051 +8.73016070978700820e-01  # rad = +6.99999999999999789e-02 , len = +9.89949493661145541e-02 
 966        552        996        851    2 2147483645 2147483645 +1.00170408945694533e+00  # rad = +8.40000000000000191e-02 , len = +2.61916017074175056e-01 
 967        895        997        854    2 2147483645 2147483645 +7.89473387416019690e-01  # rad = +6.99999999999999789e-02 , len = +2.96984848098350351e-01 
 968        895        998        854    2 2147483645 2147483645 +7.89473387416019690e-01  # rad = +6.99999999999999789e-02 , len = +4.31508980207826631e-01 
 969        570        999        534    2 2147483645 2147483645 +1.14706219724175673e+00  # rad = +1.30000000000000060e-01 , len = +9.89949493661170521e-02 
 970        574       1000        537    2 2147483645 2147483645 +1.05555595238095234e+00  # rad = +8.86666999999999733e-02 , len = +2.10000000000001463e-01 
 971       1001       1002        973    2 2147483645 2147483645 +8.71158510638297856e-01  # rad = +8.18888999999999867e-02 , len = +1.19205704561484582e+00 
 972       1001       1003        973    2 2147483645 2147483645 +7.44680851063829752e-01  # rad = +6.99999999999999789e-02 , len = +4.48218696620297341e-01 
 973        577       1001        540    2        971        972 +7.87711697518708065e-01  # rad = +9.39999999999999863e-02 , len = +3.20780298646910100e-01 
 974       1004       1005        976    2 2147483645 2147483645 +6.86018448110556456e-01  # rad = +1.03750000000000009e-01 , len = +2.88617393793236143e-01 
 975       1004       1006        976    2 2147483645 2147483645 +5.37479419446556639e-01  # rad = +8.12856999999999885e-02 , len = +4.69574275274957764e-01 
 976       1007       1004        977    2        974        975 +5.21300467751998342e-01  # rad = +1.51235000000000008e-01 , len = +1.46999999999999709e+00 
 977        542       1007        508    2        976        978 +9.46998185070573317e-01  # rad = +2.90111000000000063e-01 , len = +1.54793410712472057e+00 
 978       1007       1008        977    2        979        982 +8.69780876974675210e-01  # rad = +2.52333000000000085e-01 , len = +6.92964645562814674e-01 
 979       1008        600        978    2        563        859 +8.18541371917267946e-01  # rad = +2.06544999999999979e-01 , len = +7.34166193719108406e-01 
 980        625       1009        583    2 2147483645 2147483645 +5.34149497711292831e-01  # rad = +1.82856999999999909e-01 , len = +4.74763098818769935e-01 
 981        650       1010        982    2 2147483645 2147483645 +4.48933782267115555e-01  # rad = +8.59999999999999931e-02 , len = +1.05000000000000027e+00 
 982       1008        650        978    2        606        981 +7.59175375396797136e-01  # rad = +1.91564999999999985e-01 , len = +1.61000000000000143e+00 
 983        633       1011        591    2 2147483645 2147483645 +5.32963471427669200e-01  # rad = +1.60332999999999976e-01 , len = +6.14247507117447133e-01 
 984        659       1012        623    2 2147483645 2147483645 +3.16762141491395754e-01  # rad = +8.28333000000000264e-02 , len = +8.88200427831466910e-01 
 985        668       1013        625    2 2147483645 2147483645 +8.18941504178273050e-01  # rad = +7.35000000000000236e-02 , len = +4.20000000000000540e-01 
 986        668       1014        625    2 2147483645 2147483645 +7.79944289693593307e-01  # rad = +6.99999999999999789e-02 , len = +2.96984848098349907e-01 
 987        673       1015        629    2 2147483645 2147483645 +6.38724793388429801e-01  # rad = +7.72857000000000266e-02 , len = +5.04777178564957074e-01 
 988        673       1016        629    2 2147483645 2147483645 +6.60123966942148699e-01  # rad = +7.98750000000000293e-02 , len = +5.33104117410471035e-01 
 989        680       1017        635    2 2147483645 2147483645 +4.24811535267073104e-01  # rad = +9.36000000000000026e-02 , len = +7.50666370633451319e-01 
 990        680       1018        635    2 2147483645 2147483645 +5.17257968620224884e-01  # rad = +1.13968999999999945e-01 , len = +2.31529695719577155e+00 
 991        665       1019        620    2 2147483645 2147483645 +5.48350372684448528e-01  # rad = +1.22343000000000007e-01 , len = +2.41474636349244998e+00 
 992        665        917        620    2        877       1056 +8.15737458036582708e-01  # rad = +1.82000000000000051e-01 , len = +6.75055553269507724e-01 
 993        675       1020        631    2 2147483645 2147483645 +4.12105028927458816e-01  # rad = +1.02785999999999988e-01 , len = +1.03590540108641527e+00 
 994        697       1021        653    2 2147483645 2147483645 +5.69655797101449313e-01  # rad = +1.57224999999999976e-01 , len = +2.78156430808277344e+00 
 995        717       1022        996    2 2147483645 2147483645 +4.44846198491004041e-01  # rad = +1.53293999999999958e-01 , len = +1.24827881500889215e+00 
 996        692        717        648    2        672        995 +8.23883537391545628e-01  # rad = +3.44600000000000017e-01 , len = +2.88617393793233534e-01 
 997        692        726        648    2        681        682 +5.21999316219699194e-01  # rad = +2.18333000000000027e-01 , len = +6.60378679243963429e-01 
 998        720       1023        999    2 2147483645 2147483645 +5.19725214198286434e-01  # rad = +8.49230999999999875e-02 , len = +9.92421281513046649e-01 
 999       1024        720       1003    2        675        998 +9.14550532554976536e-01  # rad = +1.63399999999999962e-01 , len = +8.42911620515460203e-01 
1000        735       1025        688    2 2147483645 2147483645 +1.00000000000000000e+00  # rad = +6.99999999999999512e-02 , len = +3.76961536499415828e-01 
1001        735       1026        688    2 2147483645 2147483645 +1.00000000000000000e+00  # rad = +6.99999999999999512e-02 , len = +3.13049516849971843e-01 
1002       1024       1027       1003    2 2147483645 2147483645 +4.79943134434450691e-01  # rad = +8.57499999999999374e-02 , len = +1.05233074648610314e+00 
1003        672       1024       1004    2        999       1002 +7.08060380528904187e-01  # rad = +1.78666999999999965e-01 , len = +7.95047168412041261e-01 
1004        754        672        706    2        628       1003 +9.27694852941176484e-01  # rad = +2.52333000000000085e-01 , len = +4.08166632639169635e-01 
1005        754       1028        706    2 2147483645 2147483645 +3.95448529411764671e-01  # rad = +1.07562000000000005e-01 , len = +1.29830658936939747e+00 
1006       1029        784       1110    2        733        740 +7.75423443445465876e-01  # rad = +2.76332999999999940e-01 , len = +8.71492971859211263e-01 
1007        770       1030        720    2 2147483645 2147483645 +6.34275644684917261e-01  # rad = +1.27778000000000058e-01 , len = +2.04443146131143250e+00 
1008        770       1031        720    2 2147483645 2147483645 +5.46772232012111892e-01  # rad = +1.10149999999999998e-01 , len = +1.43798470089219155e+00 
1009        820       1032        769    2 2147483645 2147483645 +6.12257909659610911e-01  # rad = +1.63249999999999978e-01 , len = +6.56658206375279385e-01 
1010        820        845        769    2        793       1011 +9.54694789900838559e-01  # rad = +2.54556000000000060e-01 , len = +6.26099033699942020e-01 
1011        845        849       1010    2        796       1013 +7.85681736042363910e-01  # rad = +1.99999999999999983e-01 , len = +9.33916484488845344e-01 
1012        833       1033        782    2 2147483645 2147483645 +9.34790919788104024e-01  # rad = +8.16666999999999949e-02 , len = +8.01186619958171642e-01 
1013        849       1034       1011    2       1069       1070 +7.84000000000000030e-01  # rad = +1.56799999999999967e-01 , len = +2.80000000000001137e-01 
1014         16       1035        892    2 2147483645 2147483645 +4.41560317969033278e-01  # rad = +8.40434999999999793e-02 , len = +1.58082257068907128e+00 
1015         36       1036         37    2 2147483645 2147483645 +5.04759171597633172e-01  # rad = +8.53043000000000412e-02 , len = +1.59777970947186221e+00 
1016         34       1037         28    2 2147483645 2147483645 +9.76744710238663827e-01  # rad = +7.79999999999999860e-02 , len = +5.28488410468956005e-01 
1017         34       1038         28    2 2147483645 2147483645 +9.20394053878740848e-01  # rad = +7.35000000000000375e-02 , len = +1.06160256216721582e+00 
1018         91       1039         80    2 2147483645 2147483645 +8.30881327800829905e-01  # rad = +7.50909000000000160e-02 , len = +7.34166193719107740e-01 
1019         91       1040         80    2 2147483645 2147483645 +8.59047302904564325e-01  # rad = +7.76364000000000221e-02 , len = +7.82623792124922613e-01 
1020         85       1041         75    2 2147483645 2147483645 +7.84237344399117409e-01  # rad = +8.37500000000000050e-02 , len = +1.75698605572155708e+00 
1021         94       1042         83    2       1023       1024 +8.11412943632567774e-01  # rad = +9.71667000000000364e-02 , len = +3.76961536499416827e-01 
1022        110       1043         98    2 2147483645 2147483645 +1.04684729729729731e+00  # rad = +7.74667000000000133e-02 , len = +9.92421281513046538e-01 
1023       1042       1044       1021    2 2147483645 2147483645 +8.09077595513689407e-01  # rad = +7.86154000000000019e-02 , len = +9.10000000000000031e-01 
1024       1042        106       1021    2         94       1025 +8.35677243335422593e-01  # rad = +8.12000000000000083e-02 , len = +3.13049516849970233e-01 
1025        106       1045       1024    2 2147483645 2147483645 +9.77011083743842268e-01  # rad = +7.93332999999999955e-02 , len = +1.71464281994823164e-01 
1026        116       1046        104    2 2147483645 2147483645 +7.71162089914945281e-01  # rad = +7.93332999999999955e-02 , len = +4.08166632639173632e-01 
1027        150       1047        133    2 2147483645 2147483645 +7.74550484094052472e-01  # rad = +6.99999999999999789e-02 , len = +6.49153294684700288e-01 
1028        150       1048        133    2 2147483645 2147483645 +8.77823513139695644e-01  # rad = +7.93332999999999816e-02 , len = +3.63730669589465705e-01 
1029        136       1049        195    2 2147483645 2147483645 +7.36769692307066126e-01  # rad = +1.81000000000000077e-01 , len = +3.42928563989644886e-01 
1030       1050        182       1111    2        161        209 +6.33943937843297389e-01  # rad = +1.65389000000000008e-01 , len = +1.41566238913096587e+00 
1031        318       1051        293    2 2147483645 2147483645 +4.57009592855875446e-01  # rad = +1.26200000000000034e-01 , len = +8.01186619958171753e-01 
1032        294       1052        269    2 2147483645 2147483645 +1.07234058850160929e+00  # rad = +7.83999999999999836e-02 , len = +6.67757440991862405e-01 
1033        294       1053        269    2 2147483645 2147483645 +9.57446954019293917e-01  # rad = +6.99999999999999928e-02 , len = +8.51586754241754229e-01 
1034        346       1054        827    2 2147483645 2147483645 +6.11111111111111160e-01  # rad = +1.09999999999999973e-01 , len = +1.56524758424985921e-01 
1035        972       1055        935    2 2147483645 2147483645 +6.60377358490566002e-01  # rad = +6.99999999999999928e-02 , len = +4.25793377120876226e-01 
1036        972       1056        935    2 2147483645 2147483645 +6.60377358490566002e-01  # rad = +6.99999999999999928e-02 , len = +4.42718872423574938e-01 
1037        976       1057        941    2 2147483645 2147483645 +6.59890036765317434e-01  # rad = +7.93332999999999677e-02 , len = +1.56524758424985921e-01 
1038        976       1058        941    2 2147483645 2147483645 +6.51068440052569364e-01  # rad = +7.82727499999999743e-02 , len = +8.63017960415656482e-01 
1039        434       1059        403    2 2147483645 2147483645 +4.84111136090136118e-01  # rad = +1.09823999999999936e-01 , len = +1.18380741677014378e+00 
1040        445       1060        412    2 2147483645 2147483645 +8.88888888888888840e-01  # rad = +6.99999999999999789e-02 , len = +2.61916017074176999e-01 
1041        445       1061        412    2 2147483645 2147483645 +9.60000000000000075e-01  # rad = +7.56000000000000144e-02 , len = +3.20780298646908546e-01 
1042       1062       1063       1044    2 2147483645 2147483645 +7.56756756756756688e-01  # rad = +6.99999999999999789e-02 , len = +4.08166632639171190e-01 
1043       1062       1064       1044    2 2147483645 2147483645 +7.56756756756756688e-01  # rad = +6.99999999999999789e-02 , len = +2.21359436211787192e-01 
1044        466       1062        430    2       1042       1043 +3.77936670071501557e-01  # rad = +9.25000000000000266e-02 , len = +7.24085630295203120e-01 
1045        495       1065        463    2 2147483645 2147483645 +5.78550680529385186e-01  # rad = +1.29264999999999936e-01 , len = +2.33636469755900578e+00 
1046        495       1066        463    2 2147483645 2147483645 +5.76021913001445562e-01  # rad = +1.28699999999999953e-01 , len = +1.41911944528993028e+00 
1047        509       1067        475    2 2147483645 2147483645 +4.64950372208436713e-01  # rad = +9.36875000000000346e-02 , len = +1.20024997396375555e+00 
1048        518       1068        482    2 2147483645 2147483645 +5.94179669058290671e-01  # rad = +1.01944000000000007e-01 , len = +1.27161314872094744e+00 
1049        518       1069        482    2 2147483645 2147483645 +5.58614800869610795e-01  # rad = +9.58421000000000273e-02 , len = +1.44138821973817954e+00 
1050        995       1070        965    2 2147483645 2147483645 +1.03076857142857148e+00  # rad = +7.21537999999999763e-02 , len = +9.31289428695507793e-01 
1051        995       1071        965    2 2147483645 2147483645 +1.04444428571428571e+00  # rad = +7.31111000000000122e-02 , len = +5.68682688324519958e-01 
1052        615       1072        575    2 2147483645 2147483645 +5.52541810974190417e-01  # rad = +7.83332999999999946e-02 , len = +1.13951744172698288e+00 
1053        615       1073        575    2 2147483645 2147483645 +6.21270517532041655e-01  # rad = +8.80768999999999996e-02 , len = +8.54458893101362360e-01 
1054        653       1074        608    2 2147483645 2147483645 +3.98067431278669670e-01  # rad = +1.50734999999999980e-01 , len = +2.40254032224227076e+00 
1055        674       1075        630    2 2147483645 2147483645 +4.95621748938841256e-01  # rad = +1.59500000000000058e-01 , len = +6.92964645562817561e-01 
1056        917       1076        992    2 2147483645 2147483645 +5.23076923076922995e-01  # rad = +9.51999999999999791e-02 , len = +1.70461139266402872e+00 
1057        727       1077        681    2 2147483645 2147483645 +6.70264028776978438e-01  # rad = +9.31667000000000467e-02 , len = +7.98122797569396414e-01 
1058        727       1078        681    2 2147483645 2147483645 +6.70264028776978438e-01  # rad = +9.31667000000000467e-02 , len = +9.23363417079103299e-01 
1059        750       1079        703    2 2147483645 2147483645 +4.43402539208364477e-01  # rad = +1.48429000000000033e-01 , len = +5.64358042380898928e-01 
1060        750       1080        703    2 2147483645 2147483645 +4.00672143390589985e-01  # rad = +1.34125000000000022e-01 , len = +5.93969696196698593e-01 
1061        744        753        697    2        705        716 +9.07752855046269014e-01  # rad = +4.27400000000000002e-01 , len = +6.33876959669621765e-01 
1062        744       1081        697    2       1063       1064 +7.55752039470470427e-01  # rad = +3.55832999999999899e-01 , len = +8.22313808712952010e-01 
1063       1081       1082       1062    2 2147483645 2147483645 +3.30750661124741052e-01  # rad = +1.17692000000000005e-01 , len = +9.64883412646314609e-01 
1064       1081        806       1062    2        756       1065 +8.42038259520617727e-01  # rad = +2.99624999999999975e-01 , len = +5.14392845984466107e-01 
1065        806       1083       1064    2 2147483645 2147483645 +4.43220692532332150e-01  # rad = +1.32800000000000001e-01 , len = +7.82623792124926387e-01 
1066        803       1084        753    2 2147483645 2147483645 +6.05709515859766290e-01  # rad = +1.08846000000000012e-01 , len = +9.09999999999999587e-01 
1067        803       1085        753    2 2147483645 2147483645 +4.99443516972732315e-01  # rad = +8.97499999999999826e-02 , len = +2.61916017074174112e-01 
1068        812       1086        761    2 2147483645 2147483645 +5.26878644586714406e-01  # rad = +8.12272999999999884e-02 , len = +1.51271279494820043e+00 
1069       1034       1087       1013    2 2147483645 2147483645 +5.80357142857142905e-01  # rad = +9.10000000000000253e-02 , len = +2.88617393793235255e-01 
1070       1034       1088       1013    2 2147483645 2147483645 +5.17857142857142905e-01  # rad = +8.11999999999999944e-02 , len = +3.42928563989642499e-01 
1071        566       1089       1100    2 2147483645 2147483645 +1.03030259740259722e+00  # rad = +7.93332999999999816e-02 , len = +1.71464281994818807e-01 
1072        875       1090       1101    2 2147483645 2147483645 +9.23664122137404564e-01  # rad = +1.21000000000000024e-01 , len = +1.21243556529821897e-01 
1073         84       1091       1102    2 2147483645 2147483645 +5.15185712182915423e-01  # rad = +7.35000000000000098e-02 , len = +5.09607692249636646e-01 
1074       1092       1093       1103    2 2147483645 2147483645 +6.12501392048618309e-01  # rad = +7.70000000000000129e-02 , len = +3.05122926047845966e-01 
1075       1092       1094       1103    2 2147483645 2147483645 +6.76749606249105184e-01  # rad = +8.50768999999999970e-02 , len = +8.65852181379708319e-01 
1076        671       1095        627    2 2147483645 2147483645 +9.32090545938748294e-01  # rad = +6.99999999999999789e-02 , len = +3.20780298646909323e-01 
1077       1096       1097       1104    2 2147483645 2147483645 +9.32090545938748294e-01  # rad = +6.99999999999999789e-02 , len = +1.97989898732234104e-01 
1078       1096       1098       1104    2 2147483645 2147483645 +9.32090545938748294e-01  # rad = +6.99999999999999789e-02 , len = +3.76961536499417771e-01 
1079        769       1099       1105    2 2147483645 2147483645 +4.76226780466048882e-01  # rad = +1.24930000000000013e-01 , len = +3.07203515604883792e+00 
1080       1100       1101       1106    2 2147483645 2147483645 +5.21301775147928970e-01  # rad = +8.81000000000000116e-02 , len = +7.03491293478458846e-01 
1081       1100       1102       1106    2 2147483645 2147483645 +4.41420118343195278e-01  # rad = +7.45999999999999996e-02 , len = +1.02161636635284925e+00 
1082       1103       1104       1107    2 2147483645 2147483645 +6.28840725806451561e-01  # rad = +1.87142999999999921e-01 , len = +5.64358042380897262e-01 
1083       1103       1105       1107    2 2147483645 2147483645 +4.04065860215053752e-01  # rad = +1.20249999999999968e-01 , len = +1.81730569800460451e+00 
1084        957       1106       1108    2 2147483645 2147483645 +9.25925925925925819e-01  # rad = +6.99999999999999928e-02 , len = +4.48218696620301282e-01 
1085        965        288        929    2        265       1108 +1.08000000000000007e+00  # rad = +7.56000000000000144e-02 , len = +2.96984848098350351e-01 
1086        965       1107        929    2 2147483645 2147483645 +1.00000000000000000e+00  # rad = +6.99999999999999928e-02 , len = +1.97989898732232855e-01 
1087       1108       1109       1109    2 2147483645 2147483645 +4.26173487735046375e-01  # rad = +2.16875000000000123e-01 , len = +6.64078308635358772e-01 
1088       1108       1110       1109    2 2147483645 2147483645 +2.18293183778780847e-01  # rad = +1.11087000000000019e-01 , len = +1.67561928850201380e+00 
1089       1029       1111       1110    2 2147483645 2147483645 +3.47397604696321749e-01  # rad = +1.23800000000000007e-01 , len = +1.17341382299681518e+00 
1090       1050       1112       1111    2 2147483645 2147483645 +4.19381422750671695e-01  # rad = +1.09411999999999954e-01 , len = +1.36095554666565000e+00 
1091        173        175        158    2        156        157 +1.00000000000000000e+00  # rad = +1.47999999999999993e-01 , len = +0                       
1092        323        325        302    2        300        301 +1.00000000000000000e+00  # rad = +1.42273000000000011e-01 , len = +0                       
1093         31         59         63    2         50        798 +1.00000000000000000e+00  # rad = +1.44749999999999990e-01 , len = +0                       
1094        141        170        142    2        151        799 +1.00000000000000000e+00  # rad = +1.20778000000000010e-01 , len = +0                       
1095        279        854        255    2        801        802 +1.00000000000000000e+00  # rad = +1.45833000000000046e-01 , len = +0                       
1096        252        257        803    2        233        270 +1.00000000000000000e+00  # rad = +2.25999999999999979e-01 , len = +0                       
1097        631        906        869    2        867        868 +1.00000000000000000e+00  # rad = +3.52699999999999847e-01 , len = +0                       
1098        626        909        585    2        870        871 +1.00000000000000000e+00  # rad = +2.34042000000000056e-01 , len = +0                       
1099          2       1113          2    2 2147483645 2147483645 +1.03030259740259722e+00  # rad = +7.93332999999999816e-02 , len = +4.08166632639169358e-01 
1100        556        566        853    2        529       1071 +1.00000000000000000e+00  # rad = +7.70000000000000406e-02 , len = +0                       
1101        353        875        370    2        825       1072 +1.00000000000000000e+00  # rad = +1.31000000000000005e-01 , len = +0                       
1102         74         84         77    2         75       1073 +1.00000000000000000e+00  # rad = +1.42666999999999988e-01 , len = +0                       
1103        263       1092        238    2       1074       1075 +1.00000000000000000e+00  # rad = +1.25713999999999965e-01 , len = +0                       
1104        671       1096        627    2       1077       1078 +1.00000000000000000e+00  # rad = +7.51000000000000001e-02 , len = +0                       
1105        745        769        698    2        719       1079 +1.00000000000000000e+00  # rad = +2.62333000000000038e-01 , len = +0                       
1106        242       1100        818    2       1080       1081 +1.00000000000000000e+00  # rad = +1.68999999999999984e-01 , len = +0                       
1107        879       1103        952    2       1082       1083 +1.00000000000000000e+00  # rad = +2.97599999999999865e-01 , len = +0                       
1108        288        957       1085    2        921       1084 +1.00000000000000000e+00  # rad = +7.56000000000000144e-02 , len = +0                       
1109        606       1108        865    2       1087       1088 +1.00000000000000000e+00  # rad = +5.08888999999999814e-01 , len = +0                       
1110        749       1029        702    2       1006       1089 +1.00000000000000000e+00  # rad = +3.56363999999999959e-01 , len = +0                       
1111        262       1050        939    2       1030       1090 +1.00000000000000000e+00  # rad = +2.60888999999999982e-01 , len = +0                       
1112          1        966          0    2        930        931 +1.00000000000000000e+00  # rad = +4.17602333333333409e-01 , len = +0                       
