# Supplementary material for: Quantification of Hepatic Vascular and Parenchymal Regeneration in Mice
Source: PLoS One. 2016 Aug 5;11(8):e0160581. doi: 10.1371/journal.pone.0160581 (PMC4975469; doi:10.1371/journal.pone.0160581)
Supplement: S1 Dataset — Vascular trees are stored in text format, can thus be read using any text editor or imported in spreadsheets, and viewed interactively in 3D using the viewer tool from [35]. (ZIP) [file pone.0160581.s001.zip › regenerationQuantificationVascularTrees/HV-Normal-RIL/HVM-021-RIL_HV5.tree]

# numNodes
 326
# id xCoord [mm]               yCoord [mm]               zCoord [mm]
   0 +2.28200000000000003e+01  +1.14800000000000004e+01  +3.36700000000000017e+01  
   1 +2.28200000000000003e+01  +1.14800000000000004e+01  +3.36700000000000017e+01  
   2 +1.94600000000000009e+01  +1.13400000000000016e+01  +4.01800000000000068e+01  
   3 +1.93200000000000003e+01  +1.14100000000000001e+01  +4.02500000000000000e+01  
   4 +1.98800000000000026e+01  +1.16900000000000013e+01  +4.01800000000000068e+01  
   5 +2.02300000000000040e+01  +1.25300000000000011e+01  +3.98300000000000054e+01  
   6 +2.03000000000000007e+01  +1.29500000000000011e+01  +3.96899999999999977e+01  
   7 +2.03700000000000010e+01  +1.26700000000000017e+01  +3.99000000000000057e+01  
   8 +2.03700000000000010e+01  +1.23200000000000003e+01  +3.97600000000000051e+01  
   9 +2.03000000000000007e+01  +1.17599999999999998e+01  +3.98300000000000054e+01  
  10 +2.02300000000000040e+01  +1.17599999999999998e+01  +3.97600000000000051e+01  
  11 +2.05100000000000016e+01  +1.19000000000000004e+01  +3.94100000000000037e+01  
  12 +2.00199999999999996e+01  +1.21799999999999997e+01  +3.96899999999999977e+01  
  13 +2.05100000000000016e+01  +1.21799999999999997e+01  +3.97600000000000051e+01  
  14 +2.05800000000000018e+01  +1.21799999999999997e+01  +3.98300000000000054e+01  
  15 +2.10700000000000003e+01  +1.09900000000000020e+01  +3.95500000000000043e+01  
  16 +2.10700000000000003e+01  +1.07100000000000009e+01  +3.95500000000000043e+01  
  17 +2.10700000000000003e+01  +1.12700000000000014e+01  +3.99000000000000057e+01  
  18 +2.12100000000000009e+01  +1.11300000000000008e+01  +3.92000000000000028e+01  
  19 +2.19100000000000001e+01  +1.10600000000000005e+01  +3.94100000000000037e+01  
  20 +2.22600000000000016e+01  +1.16200000000000010e+01  +4.01100000000000065e+01  
  21 +2.14900000000000020e+01  +1.09900000000000020e+01  +3.89900000000000020e+01  
  22 +2.24699999999999989e+01  +1.09900000000000020e+01  +3.94100000000000037e+01  
  23 +2.26099999999999994e+01  +1.10600000000000005e+01  +3.94800000000000040e+01  
  24 +2.27500000000000000e+01  +1.07100000000000009e+01  +3.92000000000000028e+01  
  25 +1.89699999999999989e+01  +1.02200000000000006e+01  +3.94100000000000037e+01  
  26 +1.86900000000000013e+01  +1.00099999999999998e+01  +3.93400000000000034e+01  
  27 +1.87600000000000016e+01  +1.03599999999999994e+01  +3.96200000000000045e+01  
  28 +1.95300000000000011e+01  +1.02200000000000006e+01  +3.90600000000000023e+01  
  29 +2.28200000000000003e+01  +1.07100000000000009e+01  +3.92700000000000031e+01  
  30 +2.30300000000000011e+01  +1.05700000000000003e+01  +3.93400000000000034e+01  
  31 +2.26800000000000033e+01  +1.08500000000000014e+01  +3.93400000000000034e+01  
  32 +2.03000000000000007e+01  +1.07100000000000009e+01  +3.92700000000000031e+01  
  33 +2.05100000000000016e+01  +1.06400000000000006e+01  +3.94800000000000040e+01  
  34 +1.98800000000000026e+01  +1.08500000000000014e+01  +3.97600000000000051e+01  
  35 +2.03000000000000007e+01  +1.05000000000000000e+01  +3.89200000000000017e+01  
  36 +2.16300000000000026e+01  +1.16200000000000010e+01  +3.99000000000000057e+01  
  37 +2.13500000000000014e+01  +1.10600000000000005e+01  +3.89900000000000020e+01  
  38 +2.29600000000000009e+01  +1.05000000000000000e+01  +3.90600000000000023e+01  
  39 +2.31000000000000014e+01  +1.04299999999999997e+01  +3.90600000000000023e+01  
  40 +2.30300000000000011e+01  +1.05700000000000003e+01  +3.91300000000000026e+01  
  41 +2.18400000000000034e+01  +1.05000000000000000e+01  +3.90600000000000023e+01  
  42 +2.16300000000000026e+01  +9.94000000000000128e+00  +3.90600000000000023e+01  
  43 +2.25400000000000027e+01  +1.00800000000000001e+01  +3.90600000000000023e+01  
  44 +2.17699999999999996e+01  +1.07100000000000009e+01  +3.89200000000000017e+01  
  45 +1.93900000000000006e+01  +1.00800000000000001e+01  +3.89900000000000020e+01  
  46 +1.98100000000000023e+01  +1.03599999999999994e+01  +3.89900000000000020e+01  
  47 +2.07900000000000027e+01  +1.12000000000000011e+01  +3.85000000000000000e+01  
  48 +1.96700000000000017e+01  +1.03599999999999994e+01  +3.88500000000000014e+01  
  49 +2.03000000000000007e+01  +1.05000000000000000e+01  +3.89200000000000017e+01  
  50 +2.07199999999999989e+01  +1.10600000000000005e+01  +3.83600000000000065e+01  
  51 +2.03000000000000007e+01  +1.01500000000000004e+01  +3.87800000000000011e+01  
  52 +2.19800000000000040e+01  +1.03599999999999994e+01  +3.87100000000000080e+01  
  53 +2.24000000000000021e+01  +1.04299999999999997e+01  +3.86400000000000006e+01  
  54 +2.19800000000000040e+01  +1.02900000000000009e+01  +3.86400000000000006e+01  
  55 +2.05800000000000018e+01  +9.94000000000000128e+00  +3.87100000000000080e+01  
  56 +2.06500000000000021e+01  +1.00099999999999998e+01  +3.87800000000000011e+01  
  57 +2.07900000000000027e+01  +9.73000000000000043e+00  +3.88500000000000014e+01  
  58 +2.19800000000000040e+01  +1.02200000000000006e+01  +3.87100000000000080e+01  
  59 +2.19800000000000040e+01  +1.01500000000000004e+01  +3.85000000000000000e+01  
  60 +2.17699999999999996e+01  +9.66000000000000014e+00  +3.84300000000000068e+01  
  61 +2.21900000000000013e+01  +9.80000000000000071e+00  +3.82199999999999989e+01  
  62 +1.89000000000000021e+01  +9.31000000000000050e+00  +3.84300000000000068e+01  
  63 +1.86200000000000010e+01  +9.09999999999999964e+00  +3.82199999999999989e+01  
  64 +1.91800000000000033e+01  +9.45000000000000107e+00  +3.84300000000000068e+01  
  65 +2.19800000000000040e+01  +9.24000000000000021e+00  +3.83600000000000065e+01  
  66 +2.26800000000000033e+01  +9.45000000000000107e+00  +3.77300000000000040e+01  
  67 +2.02300000000000040e+01  +1.16900000000000013e+01  +3.81499999999999986e+01  
  68 +1.98100000000000023e+01  +1.14800000000000004e+01  +3.80100000000000051e+01  
  69 +2.01600000000000001e+01  +1.27400000000000020e+01  +3.89900000000000020e+01  
  70 +2.07199999999999989e+01  +1.11300000000000008e+01  +3.79399999999999977e+01  
  71 +2.07199999999999989e+01  +1.10600000000000005e+01  +3.83600000000000065e+01  
  72 +2.00900000000000034e+01  +1.00099999999999998e+01  +3.80800000000000054e+01  
  73 +1.98100000000000023e+01  +9.80000000000000071e+00  +3.79399999999999977e+01  
  74 +2.03000000000000007e+01  +9.80000000000000071e+00  +3.79399999999999977e+01  
  75 +2.03700000000000010e+01  +9.73000000000000043e+00  +3.79399999999999977e+01  
  76 +2.04400000000000013e+01  +9.94000000000000128e+00  +3.80100000000000051e+01  
  77 +1.95300000000000011e+01  +9.45000000000000107e+00  +3.79399999999999977e+01  
  78 +1.98800000000000026e+01  +9.24000000000000021e+00  +3.77300000000000040e+01  
  79 +2.35900000000000034e+01  +9.59000000000000163e+00  +3.71700000000000017e+01  
  80 +2.36600000000000001e+01  +9.73000000000000043e+00  +3.78000000000000043e+01  
  81 +1.99500000000000028e+01  +1.25300000000000011e+01  +3.74500000000000028e+01  
  82 +2.00900000000000034e+01  +1.33000000000000007e+01  +3.73800000000000026e+01  
  83 +2.01600000000000001e+01  +1.31600000000000001e+01  +3.83600000000000065e+01  
  84 +2.03000000000000007e+01  +1.21799999999999997e+01  +3.68900000000000006e+01  
  85 +1.92500000000000000e+01  +9.38000000000000078e+00  +3.71700000000000017e+01  
  86 +1.93900000000000006e+01  +8.67999999999999972e+00  +3.71700000000000017e+01  
  87 +1.85500000000000007e+01  +9.16999999999999993e+00  +3.75200000000000031e+01  
  88 +1.96700000000000017e+01  +9.73000000000000043e+00  +3.69600000000000009e+01  
  89 +1.98100000000000023e+01  +9.66000000000000014e+00  +3.70300000000000011e+01  
  90 +2.00900000000000034e+01  +9.16999999999999993e+00  +3.68900000000000006e+01  
  91 +2.02300000000000040e+01  +9.02999999999999936e+00  +3.73100000000000023e+01  
  92 +1.96700000000000017e+01  +9.73000000000000043e+00  +3.69600000000000009e+01  
  93 +2.06500000000000021e+01  +1.25300000000000011e+01  +3.69600000000000009e+01  
  94 +2.07900000000000027e+01  +1.26000000000000014e+01  +3.69600000000000009e+01  
  95 +2.06500000000000021e+01  +1.30199999999999996e+01  +3.70300000000000011e+01  
  96 +2.04400000000000013e+01  +1.22500000000000000e+01  +3.68200000000000003e+01  
  97 +1.98100000000000023e+01  +9.94000000000000128e+00  +3.69600000000000009e+01  
  98 +1.94600000000000009e+01  +1.05000000000000000e+01  +3.80100000000000051e+01  
  99 +1.97400000000000020e+01  +1.00099999999999998e+01  +3.68900000000000006e+01  
 100 +2.11400000000000006e+01  +1.00800000000000001e+01  +3.68900000000000006e+01  
 101 +2.05800000000000018e+01  +9.73000000000000043e+00  +3.68200000000000003e+01  
 102 +2.14200000000000017e+01  +9.80000000000000071e+00  +3.70300000000000011e+01  
 103 +2.11400000000000006e+01  +1.01500000000000004e+01  +3.68200000000000003e+01  
 104 +1.92500000000000000e+01  +1.00800000000000001e+01  +3.68900000000000006e+01  
 105 +1.99500000000000028e+01  +1.01500000000000004e+01  +3.66100000000000065e+01  
 106 +2.05800000000000018e+01  +1.23900000000000006e+01  +3.67500000000000000e+01  
 107 +2.07900000000000027e+01  +9.45000000000000107e+00  +3.64699999999999989e+01  
 108 +2.12800000000000011e+01  +1.02200000000000006e+01  +3.67500000000000000e+01  
 109 +2.09300000000000033e+01  +1.23200000000000003e+01  +3.67500000000000000e+01  
 110 +2.09300000000000033e+01  +1.28800000000000026e+01  +3.67500000000000000e+01  
 111 +1.98800000000000026e+01  +1.16900000000000013e+01  +3.67500000000000000e+01  
 112 +1.93900000000000006e+01  +1.13400000000000016e+01  +3.67500000000000000e+01  
 113 +2.03000000000000007e+01  +1.16900000000000013e+01  +3.66100000000000065e+01  
 114 +1.97400000000000020e+01  +1.18300000000000001e+01  +3.67500000000000000e+01  
 115 +1.98100000000000023e+01  +9.94000000000000128e+00  +3.65399999999999991e+01  
 116 +2.01600000000000001e+01  +1.04299999999999997e+01  +3.65399999999999991e+01  
 117 +1.95300000000000011e+01  +1.06400000000000006e+01  +3.68200000000000003e+01  
 118 +2.03700000000000010e+01  +1.07100000000000009e+01  +3.63999999999999986e+01  
 119 +1.98100000000000023e+01  +9.94000000000000128e+00  +3.66100000000000065e+01  
 120 +1.97400000000000020e+01  +9.73000000000000043e+00  +3.63300000000000054e+01  
 121 +1.92500000000000000e+01  +9.24000000000000021e+00  +3.65399999999999991e+01  
 122 +1.93900000000000006e+01  +9.24000000000000021e+00  +3.66799999999999997e+01  
 123 +1.84100000000000001e+01  +8.89000000000000057e+00  +3.70300000000000011e+01  
 124 +1.92500000000000000e+01  +9.16999999999999993e+00  +3.64699999999999989e+01  
 125 +1.94600000000000009e+01  +9.38000000000000078e+00  +3.63999999999999986e+01  
 126 +1.84800000000000004e+01  +8.75000000000000000e+00  +3.63300000000000054e+01  
 127 +2.10700000000000003e+01  +1.09200000000000017e+01  +3.63999999999999986e+01  
 128 +2.11400000000000006e+01  +1.05000000000000000e+01  +3.66100000000000065e+01  
 129 +2.10700000000000003e+01  +1.09900000000000020e+01  +3.59800000000000040e+01  
 130 +1.81999999999999993e+01  +8.89000000000000057e+00  +3.62600000000000051e+01  
 131 +1.77800000000000011e+01  +8.47000000000000064e+00  +3.66100000000000065e+01  
 132 +2.04400000000000013e+01  +1.35800000000000018e+01  +3.61899999999999977e+01  
 133 +2.05100000000000016e+01  +1.37900000000000009e+01  +3.61199999999999974e+01  
 134 +2.03700000000000010e+01  +1.36500000000000004e+01  +3.63300000000000054e+01  
 135 +2.03700000000000010e+01  +1.30900000000000016e+01  +3.59100000000000037e+01  
 136 +2.03000000000000007e+01  +1.29500000000000011e+01  +3.61899999999999977e+01  
 137 +2.01600000000000001e+01  +1.29500000000000011e+01  +3.61899999999999977e+01  
 138 +2.05800000000000018e+01  +1.36500000000000004e+01  +3.69600000000000009e+01  
 139 +2.03700000000000010e+01  +1.28800000000000026e+01  +3.61199999999999974e+01  
 140 +2.04400000000000013e+01  +1.26700000000000017e+01  +3.58399999999999963e+01  
 141 +2.07199999999999989e+01  +1.10600000000000005e+01  +3.61199999999999974e+01  
 142 +2.05800000000000018e+01  +1.09900000000000020e+01  +3.60500000000000043e+01  
 143 +2.05100000000000016e+01  +1.09900000000000020e+01  +3.59800000000000040e+01  
 144 +2.12100000000000009e+01  +1.05700000000000003e+01  +3.60500000000000043e+01  
 145 +2.17000000000000028e+01  +9.80000000000000071e+00  +3.57700000000000031e+01  
 146 +2.11400000000000006e+01  +1.09200000000000017e+01  +3.59100000000000037e+01  
 147 +2.09300000000000033e+01  +1.00800000000000001e+01  +3.59800000000000040e+01  
 148 +2.01600000000000001e+01  +1.06400000000000006e+01  +3.57000000000000028e+01  
 149 +2.01600000000000001e+01  +1.14800000000000004e+01  +3.58399999999999963e+01  
 150 +2.08599999999999994e+01  +9.73000000000000043e+00  +3.56300000000000026e+01  
 151 +2.08599999999999994e+01  +9.80000000000000071e+00  +3.60500000000000043e+01  
 152 +2.03700000000000010e+01  +1.35800000000000018e+01  +3.57700000000000031e+01  
 153 +2.02300000000000040e+01  +1.15500000000000007e+01  +3.59100000000000037e+01  
 154 +2.03000000000000007e+01  +1.16200000000000010e+01  +3.59800000000000040e+01  
 155 +2.02300000000000040e+01  +1.17599999999999998e+01  +3.59800000000000040e+01  
 156 +2.14900000000000020e+01  +1.09900000000000020e+01  +3.52800000000000011e+01  
 157 +2.03000000000000007e+01  +1.33699999999999992e+01  +3.55600000000000023e+01  
 158 +2.05100000000000016e+01  +1.24600000000000009e+01  +3.57700000000000031e+01  
 159 +1.98800000000000026e+01  +1.14800000000000004e+01  +3.57700000000000031e+01  
 160 +2.00199999999999996e+01  +1.07100000000000009e+01  +3.58399999999999963e+01  
 161 +1.99500000000000028e+01  +1.07800000000000011e+01  +3.59100000000000037e+01  
 162 +1.98800000000000026e+01  +1.06400000000000006e+01  +3.58399999999999963e+01  
 163 +1.98100000000000023e+01  +1.07100000000000009e+01  +3.59100000000000037e+01  
 164 +1.93900000000000006e+01  +1.04299999999999997e+01  +3.61199999999999974e+01  
 165 +1.98800000000000026e+01  +1.23200000000000003e+01  +3.59100000000000037e+01  
 166 +1.96700000000000017e+01  +1.02200000000000006e+01  +3.52100000000000009e+01  
 167 +2.13500000000000014e+01  +1.30199999999999996e+01  +3.54200000000000017e+01  
 168 +2.14200000000000017e+01  +1.33000000000000007e+01  +3.53500000000000014e+01  
 169 +2.11400000000000006e+01  +1.39300000000000015e+01  +3.63999999999999986e+01  
 170 +2.14200000000000017e+01  +1.28800000000000026e+01  +3.54200000000000017e+01  
 171 +2.13500000000000014e+01  +1.28800000000000026e+01  +3.59800000000000040e+01  
 172 +2.12100000000000009e+01  +1.25300000000000011e+01  +3.50700000000000003e+01  
 173 +1.86200000000000010e+01  +9.16999999999999993e+00  +3.53500000000000014e+01  
 174 +1.78500000000000014e+01  +8.67999999999999972e+00  +3.52100000000000009e+01  
 175 +1.84800000000000004e+01  +9.16999999999999993e+00  +3.54200000000000017e+01  
 176 +1.87600000000000016e+01  +9.24000000000000021e+00  +3.52800000000000011e+01  
 177 +2.11400000000000006e+01  +1.03599999999999994e+01  +3.50700000000000003e+01  
 178 +2.19100000000000001e+01  +1.13400000000000016e+01  +3.47199999999999989e+01  
 179 +1.94600000000000009e+01  +9.94000000000000128e+00  +3.52800000000000011e+01  
 180 +1.89699999999999989e+01  +1.00099999999999998e+01  +3.52100000000000009e+01  
 181 +1.85500000000000007e+01  +9.45000000000000107e+00  +3.50700000000000003e+01  
 182 +2.10000000000000000e+01  +1.21099999999999994e+01  +3.52100000000000009e+01  
 183 +1.96700000000000017e+01  +1.16900000000000013e+01  +3.49299999999999997e+01  
 184 +2.12100000000000009e+01  +1.21799999999999997e+01  +3.51400000000000006e+01  
 185 +2.14900000000000020e+01  +1.16200000000000010e+01  +3.46499999999999986e+01  
 186 +2.17000000000000028e+01  +1.15500000000000007e+01  +3.48600000000000065e+01  
 187 +2.16300000000000026e+01  +1.19700000000000006e+01  +3.55600000000000023e+01  
 188 +1.96000000000000014e+01  +1.01500000000000004e+01  +3.47899999999999991e+01  
 189 +1.96000000000000014e+01  +1.02200000000000006e+01  +3.47199999999999989e+01  
 190 +1.91800000000000033e+01  +9.59000000000000163e+00  +3.42300000000000040e+01  
 191 +2.22600000000000016e+01  +1.12700000000000014e+01  +3.43699999999999974e+01  
 192 +2.15600000000000023e+01  +1.33000000000000007e+01  +3.46499999999999986e+01  
 193 +2.16300000000000026e+01  +1.34400000000000013e+01  +3.45100000000000051e+01  
 194 +2.15600000000000023e+01  +1.40700000000000003e+01  +3.47199999999999989e+01  
 195 +2.12100000000000009e+01  +1.25300000000000011e+01  +3.50700000000000003e+01  
 196 +2.22600000000000016e+01  +1.09200000000000017e+01  +3.45100000000000051e+01  
 197 +2.28900000000000006e+01  +9.73000000000000043e+00  +3.63999999999999986e+01  
 198 +2.21900000000000013e+01  +1.01500000000000004e+01  +3.41600000000000037e+01  
 199 +2.24000000000000021e+01  +1.14100000000000001e+01  +3.42300000000000040e+01  
 200 +2.26800000000000033e+01  +1.23200000000000003e+01  +3.46499999999999986e+01  
 201 +2.26800000000000033e+01  +1.13400000000000016e+01  +3.38800000000000026e+01  
 202 +2.09300000000000033e+01  +1.12700000000000014e+01  +3.41600000000000037e+01  
 203 +2.06500000000000021e+01  +1.10600000000000005e+01  +3.43000000000000043e+01  
 204 +2.07900000000000027e+01  +1.10600000000000005e+01  +3.38800000000000026e+01  
 205 +2.12800000000000011e+01  +1.16200000000000010e+01  +3.44399999999999977e+01  
 206 +2.21900000000000013e+01  +1.01500000000000004e+01  +3.40899999999999963e+01  
 207 +2.21900000000000013e+01  +9.80000000000000071e+00  +3.43699999999999974e+01  
 208 +2.14900000000000020e+01  +1.26000000000000014e+01  +3.40200000000000031e+01  
 209 +2.14900000000000020e+01  +1.32300000000000022e+01  +3.38800000000000026e+01  
 210 +2.14900000000000020e+01  +1.30900000000000016e+01  +3.41600000000000037e+01  
 211 +2.11400000000000006e+01  +1.19000000000000004e+01  +3.40899999999999963e+01  
 212 +2.22600000000000016e+01  +1.26700000000000017e+01  +3.33200000000000003e+01  
 213 +2.21200000000000010e+01  +1.28100000000000005e+01  +3.31799999999999997e+01  
 214 +2.19100000000000001e+01  +1.27400000000000020e+01  +3.34600000000000009e+01  
 215 +2.26099999999999994e+01  +1.25300000000000011e+01  +3.33900000000000006e+01  
 216 +2.26800000000000033e+01  +1.27400000000000020e+01  +3.33900000000000006e+01  
 217 +2.28200000000000003e+01  +1.37199999999999989e+01  +3.32500000000000000e+01  
 218 +2.17699999999999996e+01  +1.11300000000000008e+01  +3.31100000000000065e+01  
 219 +2.14900000000000020e+01  +1.10600000000000005e+01  +3.32500000000000000e+01  
 220 +2.17000000000000028e+01  +1.11300000000000008e+01  +3.30399999999999991e+01  
 221 +2.21200000000000010e+01  +1.14100000000000001e+01  +3.30399999999999991e+01  
 222 +2.22600000000000016e+01  +1.14800000000000004e+01  +3.30399999999999991e+01  
 223 +2.23300000000000018e+01  +1.14800000000000004e+01  +3.22700000000000031e+01  
 224 +2.19800000000000040e+01  +1.17599999999999998e+01  +3.29699999999999989e+01  
 225 +2.11400000000000006e+01  +1.15500000000000007e+01  +3.29699999999999989e+01  
 226 +2.16300000000000026e+01  +1.10600000000000005e+01  +3.29699999999999989e+01  
 227 +2.14200000000000017e+01  +1.07800000000000011e+01  +3.31100000000000065e+01  
 228 +2.14900000000000020e+01  +1.07800000000000011e+01  +3.28300000000000054e+01  
 229 +2.10000000000000000e+01  +1.09900000000000020e+01  +3.29699999999999989e+01  
 230 +2.07900000000000027e+01  +1.09200000000000017e+01  +3.29699999999999989e+01  
 231 +2.07199999999999989e+01  +1.12000000000000011e+01  +3.29699999999999989e+01  
 232 +2.12100000000000009e+01  +1.05700000000000003e+01  +3.23399999999999963e+01  
 233 +2.10700000000000003e+01  +1.04299999999999997e+01  +3.22000000000000028e+01  
 234 +2.10700000000000003e+01  +1.06400000000000006e+01  +3.22700000000000031e+01  
 235 +2.14900000000000020e+01  +1.07800000000000011e+01  +3.28300000000000054e+01  
 236 +2.12800000000000011e+01  +1.00099999999999998e+01  +3.38800000000000026e+01  
 237 +2.11400000000000006e+01  +1.03599999999999994e+01  +3.50700000000000003e+01  
 238 +2.03700000000000010e+01  +9.80000000000000071e+00  +3.50700000000000003e+01  
 239 +2.14900000000000020e+01  +9.52000000000000135e+00  +3.52100000000000009e+01  
 240 +2.11400000000000006e+01  +1.19000000000000004e+01  +3.40899999999999963e+01  
 241 +2.10700000000000003e+01  +1.19700000000000006e+01  +3.36700000000000017e+01  
 242 +2.07199999999999989e+01  +1.24600000000000009e+01  +3.40899999999999963e+01  
 243 +2.12800000000000011e+01  +1.16200000000000010e+01  +3.44399999999999977e+01  
 244 +2.05800000000000018e+01  +1.15500000000000007e+01  +3.87800000000000011e+01  
 245 +1.93200000000000003e+01  +1.07100000000000009e+01  +3.88500000000000014e+01  
 246 +2.11400000000000006e+01  +9.52000000000000135e+00  +3.77300000000000040e+01  
 247 +2.11400000000000006e+01  +9.80000000000000071e+00  +3.75899999999999963e+01  
 248 +2.11400000000000006e+01  +9.52000000000000135e+00  +3.77300000000000040e+01  
 249 +2.10700000000000003e+01  +9.31000000000000050e+00  +3.76600000000000037e+01  
 250 +2.11400000000000006e+01  +9.24000000000000021e+00  +3.82899999999999991e+01  
 251 +2.07199999999999989e+01  +1.10600000000000005e+01  +3.83600000000000065e+01  
 252 +1.78500000000000014e+01  +8.67999999999999972e+00  +3.69600000000000009e+01  
 253 +1.81999999999999993e+01  +8.89000000000000057e+00  +3.73800000000000026e+01  
 254 +2.17699999999999996e+01  +1.05000000000000000e+01  +3.67500000000000000e+01  
 255 +2.00900000000000034e+01  +9.52000000000000135e+00  +3.63300000000000054e+01  
 256 +2.10000000000000000e+01  +1.18300000000000001e+01  +3.45800000000000054e+01  
 257 +2.07199999999999989e+01  +1.08500000000000014e+01  +3.38800000000000026e+01  
 258 +2.07199999999999989e+01  +1.07800000000000011e+01  +3.40200000000000031e+01  
 259 +2.05100000000000016e+01  +1.05000000000000000e+01  +3.36700000000000017e+01  
 260 +2.02300000000000040e+01  +9.80000000000000071e+00  +3.38800000000000026e+01  
 261 +2.04400000000000013e+01  +1.04299999999999997e+01  +3.35300000000000011e+01  
 262 +2.02300000000000040e+01  +9.80000000000000071e+00  +3.24100000000000037e+01  
 263 +1.95300000000000011e+01  +9.45000000000000107e+00  +3.31799999999999997e+01  
 264 +2.11400000000000006e+01  +1.23200000000000003e+01  +4.03200000000000003e+01  
 265 +2.10000000000000000e+01  +1.41400000000000006e+01  +4.16500000000000057e+01  
 266 +2.28900000000000006e+01  +1.00099999999999998e+01  +3.87800000000000011e+01  
 267 +2.33800000000000026e+01  +9.87000000000000099e+00  +3.87800000000000011e+01  
 268 +2.29600000000000009e+01  +1.01500000000000004e+01  +3.89200000000000017e+01  
 269 +2.12100000000000009e+01  +1.08500000000000014e+01  +3.79399999999999977e+01  
 270 +2.18400000000000034e+01  +1.04299999999999997e+01  +3.73100000000000023e+01  
 271 +2.14900000000000020e+01  +1.07800000000000011e+01  +3.80100000000000051e+01  
 272 +2.07199999999999989e+01  +1.11300000000000008e+01  +3.79399999999999977e+01  
 273 +2.15600000000000023e+01  +9.73000000000000043e+00  +3.72400000000000020e+01  
 274 +2.18400000000000034e+01  +9.52000000000000135e+00  +3.68900000000000006e+01  
 275 +1.98100000000000023e+01  +1.23900000000000006e+01  +3.66100000000000065e+01  
 276 +1.97400000000000020e+01  +1.18300000000000001e+01  +3.69600000000000009e+01  
 277 +2.01600000000000001e+01  +1.11300000000000008e+01  +3.69600000000000009e+01  
 278 +2.08599999999999994e+01  +1.33699999999999992e+01  +3.52100000000000009e+01  
 279 +2.10700000000000003e+01  +1.37199999999999989e+01  +3.51400000000000006e+01  
 280 +2.07900000000000027e+01  +1.34400000000000013e+01  +3.53500000000000014e+01  
 281 +2.12100000000000009e+01  +1.25300000000000011e+01  +3.50700000000000003e+01  
 282 +1.90400000000000027e+01  +9.16999999999999993e+00  +3.36700000000000017e+01  
 283 +1.84800000000000004e+01  +9.24000000000000021e+00  +3.43000000000000043e+01  
 284 +2.28200000000000003e+01  +1.14800000000000004e+01  +3.36700000000000017e+01  
 285 +2.28200000000000003e+01  +1.05700000000000003e+01  +3.38800000000000026e+01  
 286 +2.04400000000000013e+01  +1.12700000000000014e+01  +3.38800000000000026e+01  
 287 +2.13500000000000014e+01  +1.03599999999999994e+01  +3.29699999999999989e+01  
 288 +2.03000000000000007e+01  +1.01500000000000004e+01  +3.87800000000000011e+01  
 289 +2.05800000000000018e+01  +9.59000000000000163e+00  +3.90600000000000023e+01  
 290 +2.05800000000000018e+01  +8.95999999999999908e+00  +3.78000000000000043e+01  
 291 +1.96000000000000014e+01  +9.16999999999999993e+00  +3.78000000000000043e+01  
 292 +2.26800000000000033e+01  +9.31000000000000050e+00  +3.68900000000000006e+01  
 293 +2.17699999999999996e+01  +9.45000000000000107e+00  +3.68900000000000006e+01  
 294 +2.20500000000000007e+01  +9.45000000000000107e+00  +3.64699999999999989e+01  
 295 +2.02300000000000040e+01  +1.19000000000000004e+01  +3.45800000000000054e+01  
 296 +2.04400000000000013e+01  +1.28800000000000026e+01  +3.45800000000000054e+01  
 297 +2.29600000000000009e+01  +1.04299999999999997e+01  +3.37400000000000020e+01  
 298 +2.28200000000000003e+01  +1.05700000000000003e+01  +3.38800000000000026e+01  
 299 +2.20500000000000007e+01  +1.00800000000000001e+01  +3.38100000000000023e+01  
 300 +2.29600000000000009e+01  +9.80000000000000071e+00  +3.39500000000000028e+01  
 301 +2.23300000000000018e+01  +1.33699999999999992e+01  +3.36000000000000014e+01  
 302 +1.94600000000000009e+01  +9.38000000000000078e+00  +3.63999999999999986e+01  
 303 +1.97400000000000020e+01  +9.09999999999999964e+00  +3.57700000000000031e+01  
 304 +1.93900000000000006e+01  +9.45000000000000107e+00  +3.66100000000000065e+01  
 305 +2.07199999999999989e+01  +1.27400000000000020e+01  +3.43699999999999974e+01  
 306 +2.19800000000000040e+01  +1.02200000000000006e+01  +3.87100000000000080e+01  
 307 +2.22600000000000016e+01  +9.73000000000000043e+00  +3.87800000000000011e+01  
 308 +2.17000000000000028e+01  +9.94000000000000128e+00  +3.88500000000000014e+01  
 309 +2.20500000000000007e+01  +1.35099999999999998e+01  +3.36000000000000014e+01  
 310 +2.23300000000000018e+01  +1.33699999999999992e+01  +3.36000000000000014e+01  
 311 +2.26099999999999994e+01  +1.37199999999999989e+01  +3.36000000000000014e+01  
 312 +2.20500000000000007e+01  +1.37900000000000009e+01  +3.38100000000000023e+01  
 313 +1.98800000000000026e+01  +1.16900000000000013e+01  +4.01800000000000068e+01  
 314 +1.96000000000000014e+01  +1.18300000000000001e+01  +4.02500000000000000e+01  
 315 +1.99500000000000028e+01  +1.22500000000000000e+01  +4.06700000000000017e+01  
 316 +2.00900000000000034e+01  +9.31000000000000050e+00  +3.81499999999999986e+01  
 317 +2.05800000000000018e+01  +1.15500000000000007e+01  +3.87800000000000011e+01  
 318 +2.05800000000000018e+01  +1.19000000000000004e+01  +3.87100000000000080e+01  
 319 +1.96700000000000017e+01  +1.14800000000000004e+01  +3.92700000000000031e+01  
 320 +1.94600000000000009e+01  +8.95999999999999908e+00  +3.68900000000000006e+01  
 321 +2.10700000000000003e+01  +9.59000000000000163e+00  +3.87100000000000080e+01  
 322 +2.07900000000000027e+01  +9.73000000000000043e+00  +3.88500000000000014e+01  
 323 +2.05800000000000018e+01  +9.24000000000000021e+00  +3.87800000000000011e+01  
 324 +2.09300000000000033e+01  +9.80000000000000071e+00  +3.89900000000000020e+01  
 325 +1.93200000000000003e+01  +1.12700000000000014e+01  +4.01800000000000068e+01  
# numEdges
 325
# id   initNode   termNode parentEdge nDau   dauEdges      ...   radiusRelativeToParent
   0          0          1 2147483646    2        205        324 +2.95713000000000004e-01  # rad = +2.95713000000000004e-01 , len = +0                       
   1          2          3          2    2 2147483645 2147483645 +6.75735229309281094e-01  # rad = +6.90000000000000197e-02 , len = +1.71464281994819528e-01 
   2          4          2          7    2          1        310 +8.56018308938182093e-01  # rad = +1.02111000000000021e-01 , len = +5.46717477313466871e-01 
   3          5          6          5    2 2147483645 2147483645 +6.74128110599078401e-01  # rad = +7.31429000000000107e-02 , len = +4.48218696620301227e-01 
   4          5          7          5    2 2147483645 2147483645 +7.25038709677419346e-01  # rad = +7.86667000000000199e-02 , len = +2.09999999999998493e-01 
   5          8          5         10    2          3          4 +8.24048546712539909e-01  # rad = +1.08499999999999985e-01 , len = +2.61916017074175056e-01 
   6          9         10          8    2 2147483645 2147483645 +8.11836241032523054e-01  # rad = +9.80000000000000177e-02 , len = +9.89949493661145541e-02 
   7          9          4          8    2          2        316 +9.88170386202097517e-01  # rad = +1.19286000000000031e-01 , len = +5.51180551180826095e-01 
   8         11          9        224    2          6          7 +7.24573829531812819e-01  # rad = +1.20714000000000043e-01 , len = +4.90000000000002045e-01 
   9          8         12         10    2 2147483645 2147483645 +5.60757820866276346e-01  # rad = +7.38333000000000184e-02 , len = +3.83405790253619150e-01 
  10         13          8         12    2          5          9 +8.11092014562658226e-01  # rad = +1.31666999999999978e-01 , len = +1.97989898732234104e-01 
  11         13         14         12    2        245        246 +9.67147776484140742e-01  # rad = +1.57000000000000028e-01 , len = +9.89949493661170521e-02 
  12         11         13        224    2         10         11 +9.74387755102040787e-01  # rad = +1.62333000000000033e-01 , len = +4.48218696620300117e-01 
  13         15         16         15    2 2147483645 2147483645 +9.34537667962829666e-01  # rad = +6.89999999999999919e-02 , len = +2.80000000000001137e-01 
  14         15         17         15    2 2147483645 2147483645 +1.06546368643958744e+00  # rad = +7.86667000000000199e-02 , len = +4.48218696620300117e-01 
  15         18         15         31    2         13         14 +5.52024672897196256e-01  # rad = +7.38333000000000184e-02 , len = +4.02119385257662998e-01 
  16         19         20         17    2 2147483645 2147483645 +7.48741463414634212e-01  # rad = +8.05832999999999966e-02 , len = +9.62340895940729246e-01 
  17         21         19         41    2         16         18 +6.85509554140127264e-01  # rad = +1.07625000000000026e-01 , len = +5.98080262172226873e-01 
  18         19         22         17    2         19         20 +1.00554703832752623e+00  # rad = +1.08222000000000027e-01 , len = +5.64358042380897040e-01 
  19         22         23         18    2 2147483645 2147483645 +7.26901184602021799e-01  # rad = +7.86667000000000338e-02 , len = +1.71464281994822443e-01 
  20         22         24         18    2         26         32 +8.51644767237715095e-01  # rad = +9.21667000000000042e-02 , len = +4.48218696620301227e-01 
  21         25         26         23    2 2147483645 2147483645 +6.63249924630690324e-01  # rad = +7.47999999999999915e-02 , len = +3.56931365951493607e-01 
  22         25         27         23    2 2147483645 2147483645 +6.76107042153611504e-01  # rad = +7.62500000000000261e-02 , len = +3.28329103187638416e-01 
  23         28         25         39    2         21         22 +9.75588235294117756e-01  # rad = +1.12778000000000031e-01 , len = +6.60378679243964983e-01 
  24         29         30         26    2 2147483645 2147483645 +1.00000000000000000e+00  # rad = +6.90000000000000197e-02 , len = +2.61916017074176999e-01 
  25         29         31         26    2 2147483645 2147483645 +1.59420289855072483e+00  # rad = +1.10000000000000014e-01 , len = +2.09999999999998493e-01 
  26         24         29         20    2         24         25 +7.48643490544849688e-01  # rad = +6.90000000000000197e-02 , len = +9.89949493661170521e-02 
  27         32         33         29    2 2147483645 2147483645 +7.62605042016806789e-01  # rad = +9.07500000000000251e-02 , len = +3.05122926047848408e-01 
  28         32         34         29    2 2147483645 2147483645 +8.59941176470588320e-01  # rad = +1.02333000000000035e-01 , len = +6.60378679243962763e-01 
  29         35         32         44    2         27         28 +6.56370656370656391e-01  # rad = +1.19000000000000064e-01 , len = +4.08166632639172688e-01 
  30         18         36         31    2 2147483645 2147483645 +6.34154766355140231e-01  # rad = +8.48182000000000103e-02 , len = +9.52102935611483958e-01 
  31         37         18         40    2         15         30 +6.90618432670511706e-01  # rad = +1.33750000000000008e-01 , len = +2.61916017074176999e-01 
  32         24         38         20    2         33         34 +8.27305306580359168e-01  # rad = +7.62500000000000122e-02 , len = +3.28329103187641413e-01 
  33         38         39         32    2 2147483645 2147483645 +9.04918032786885207e-01  # rad = +6.90000000000000197e-02 , len = +1.56524758424985921e-01 
  34         38         40         32    2 2147483645 2147483645 +9.04918032786885207e-01  # rad = +6.90000000000000197e-02 , len = +1.21243556529821897e-01 
  35         41         42         37    2 2147483645 2147483645 +8.41463414634146312e-01  # rad = +6.90000000000000197e-02 , len = +5.98080262172226318e-01 
  36         41         43         37    2 2147483645 2147483645 +8.41463414634146312e-01  # rad = +6.90000000000000197e-02 , len = +8.16333265278341491e-01 
  37         44         41        247    2         35         36 +5.47396528704939933e-01  # rad = +8.20000000000000312e-02 , len = +2.61916017074177887e-01 
  38         28         45         39    2 2147483645 2147483645 +8.47750865051903113e-01  # rad = +9.80000000000000177e-02 , len = +2.10000000000000853e-01 
  39         46         28         43    2         23         38 +8.94390715667311320e-01  # rad = +1.15599999999999967e-01 , len = +3.20780298646909323e-01 
  40         47         37        251    2         31         41 +7.71581673306772964e-01  # rad = +1.93667000000000061e-01 , len = +7.57165767847438165e-01 
  41         37         21         40    2         17        247 +8.10669861153423210e-01  # rad = +1.57000000000000056e-01 , len = +1.56524758424985116e-01 
  42         46         48         43    2         58        225 +8.66537717601547519e-01  # rad = +1.12000000000000030e-01 , len = +1.97989898732234104e-01 
  43         49         46        303    2         39         42 +7.12906784335355814e-01  # rad = +1.29250000000000032e-01 , len = +5.14392845984466107e-01 
  44         50         35        298    2         29        303 +6.47169481300621463e-01  # rad = +1.81300000000000017e-01 , len = +8.96437393240595237e-01 
  45         49         51        303    2         51        317 +6.91301709873138548e-01  # rad = +1.25333000000000028e-01 , len = +3.76961536499415162e-01 
  46         52         53         47    2 2147483645 2147483645 +5.48514062348391396e-01  # rad = +7.91429000000000299e-02 , len = +4.31508980207827797e-01 
  47         44         52        247    2         46         48 +9.63190921228304409e-01  # rad = +1.44286000000000053e-01 , len = +4.59020696701140263e-01 
  48         52         54         47    2         52         53 +9.70295108326518108e-01  # rad = +1.40000000000000041e-01 , len = +9.89949493661208269e-02 
  49         55         56         51    2 2147483645 2147483645 +8.09859154929577385e-01  # rad = +6.89999999999999919e-02 , len = +1.21243556529816762e-01 
  50         55         57         51    2        300        323 +8.77934272300469498e-01  # rad = +7.48000000000000331e-02 , len = +3.28329103187638416e-01 
  51         51         55         45    2         49         50 +6.79789041992132859e-01  # rad = +8.52000000000000118e-02 , len = +3.56931365951493940e-01 
  52         54         58         48    2        250        314 +8.49999999999999978e-01  # rad = +1.19000000000000009e-01 , len = +9.89949493661220897e-02 
  53         54         59         48    2         54         55 +9.09521428571428703e-01  # rad = +1.27333000000000029e-01 , len = +1.97989898732234104e-01 
  54         59         60         53    2 2147483645 2147483645 +5.92933489354684151e-01  # rad = +7.54999999999999977e-02 , len = +5.37680202350803604e-01 
  55         59         61         53    2         59         60 +9.92146576299937966e-01  # rad = +1.26333000000000084e-01 , len = +4.94974746830582513e-01 
  56         62         63         58    2 2147483645 2147483645 +1.01017455088185515e+00  # rad = +1.11000000000000071e-01 , len = +4.08166632639176352e-01 
  57         62         64         58    2 2147483645 2147483645 +7.86298028794525039e-01  # rad = +8.64000000000000323e-02 , len = +3.13049516849971843e-01 
  58         48         62         42    2         56         57 +9.81089285714285553e-01  # rad = +1.09882000000000021e-01 , len = +1.36813741999844174e+00 
  59         61         65         55    2 2147483645 2147483645 +5.71681191770954555e-01  # rad = +7.22222000000000142e-02 , len = +6.14247507117449798e-01 
  60         61         66         55    2         71         72 +8.04223757846326714e-01  # rad = +1.01600000000000051e-01 , len = +7.76337555448657013e-01 
  61         67         68         63    2 2147483645 2147483645 +4.97724608611841923e-01  # rad = +7.64285999999999993e-02 , len = +4.89999999999999991e-01 
  62         67         69         63    2 2147483645 2147483645 +6.10707494334314482e-01  # rad = +9.37777999999999945e-02 , len = +1.34647688431699719e+00 
  63         70         67        113    2         61         62 +5.73434459991859047e-01  # rad = +1.53555999999999998e-01 , len = +7.73175271203105585e-01 
  64         71         72        319    2         65         66 +4.56017105549665736e-01  # rad = +1.27750000000000030e-01 , len = +1.25610509114484392e+00 
  65         72         73         64    2         69         70 +8.53228962818003978e-01  # rad = +1.09000000000000027e-01 , len = +3.76961536499418437e-01 
  66         72         74         64    2         67         68 +6.53620352250489201e-01  # rad = +8.34999999999999909e-02 , len = +3.28329103187641025e-01 
  67         74         75         66    2 2147483645 2147483645 +8.26347305389221520e-01  # rad = +6.89999999999999919e-02 , len = +9.89949493661170521e-02 
  68         74         76         66    2 2147483645 2147483645 +8.26347305389221520e-01  # rad = +6.89999999999999919e-02 , len = +2.10000000000003212e-01 
  69         73         77         65    2 2147483645 2147483645 +7.21712844036697221e-01  # rad = +7.86667000000000338e-02 , len = +4.48218696620299839e-01 
  70         73         78         65    2        272        273 +6.33027522935779685e-01  # rad = +6.89999999999999919e-02 , len = +6.02162768692982131e-01 
  71         66         79         60    2 2147483645 2147483645 +7.86854330708661398e-01  # rad = +7.99444000000000543e-02 , len = +1.07763630228384710e+00 
  72         66         80         60    2 2147483645 2147483645 +8.39894685039370037e-01  # rad = +8.53333000000000286e-02 , len = +1.02161636635284658e+00 
  73         81         82         75    2 2147483645 2147483645 +8.07298315757498663e-01  # rad = +7.86667000000000199e-02 , len = +7.85748051222527333e-01 
  74         81         83         75    2 2147483645 2147483645 +1.24759349947251974e+00  # rad = +1.21571000000000026e-01 , len = +1.12654338576017765e+00 
  75         84         81        258    2         73         74 +6.86832775330396439e-01  # rad = +9.74444000000000005e-02 , len = +7.47395477642193162e-01 
  76         85         86         78    2 2147483645 2147483645 +7.31125827814569473e-01  # rad = +6.89999999999999919e-02 , len = +7.13862731902990988e-01 
  77         85         87         78    2 2147483645 2147483645 +7.86995496688741802e-01  # rad = +7.42727000000000248e-02 , len = +8.10308583195315957e-01 
  78         88         85         86    2         76         77 +9.09638554216867345e-01  # rad = +9.43750000000000144e-02 , len = +5.85662018573854137e-01 
  79         89         90         81    2 2147483645 2147483645 +8.77118272407511612e-01  # rad = +6.89999999999999919e-02 , len = +5.81463670404266164e-01 
  80         89         91         81    2 2147483645 2147483645 +8.77118272407511612e-01  # rad = +6.89999999999999919e-02 , len = +8.07279381626957560e-01 
  81         92         89        321    2         79         80 +7.58233253012048136e-01  # rad = +7.86667000000000199e-02 , len = +1.71464281994823164e-01 
  82         93         94         84    2 2147483645 2147483645 +8.69017632241813498e-01  # rad = +6.89999999999999919e-02 , len = +1.56524758424985921e-01 
  83         93         95         84    2 2147483645 2147483645 +9.14672544080604388e-01  # rad = +7.26249999999999951e-02 , len = +4.94974746830581791e-01 
  84         96         93         93    2         82         83 +5.96992481203007519e-01  # rad = +7.94000000000000122e-02 , len = +3.76961536499416827e-01 
  85         97         98         87    2 2147483645 2147483645 +9.33884297520661044e-01  # rad = +1.13000000000000017e-01 , len = +1.24040316026685793e+00 
  86         97         88         87    2         78        321 +8.57438016528925706e-01  # rad = +1.03750000000000051e-01 , len = +2.52388589282480258e-01 
  87         99         97         92    2         85         86 +8.07743658210947957e-01  # rad = +1.20999999999999996e-01 , len = +1.21243556529820870e-01 
  88        100        101         90    2 2147483645 2147483645 +6.06909243697479006e-01  # rad = +7.22221999999999864e-02 , len = +6.64078308635358328e-01 
  89        100        102         90    2        256        257 +9.97201680672268886e-01  # rad = +1.18667000000000022e-01 , len = +4.20000000000000540e-01 
  90        103        100         96    2         88         89 +1.02292556712196880e+00  # rad = +1.19000000000000009e-01 , len = +9.89949493661170521e-02 
  91         99        104         92    2 2147483645 2147483645 +5.28204272363150928e-01  # rad = +7.91250000000000148e-02 , len = +4.94974746830585288e-01 
  92        105         99        103    2         87         91 +9.54140127388535042e-01  # rad = +1.49800000000000044e-01 , len = +3.76961536499411554e-01 
  93         84         96        258    2         84         94 +9.37444933920704937e-01  # rad = +1.33000000000000035e-01 , len = +1.71464281994823164e-01 
  94         96        106         93    2         97         98 +6.49122556390977379e-01  # rad = +8.63333000000000017e-02 , len = +2.10000000000000853e-01 
  95        103        107         96    2 2147483645 2147483645 +6.93932933905254790e-01  # rad = +8.07272999999999880e-02 , len = +8.57321409974111437e-01 
  96        108        103        233    2         90         95 +1.05949908925318748e+00  # rad = +1.16333000000000006e-01 , len = +1.71464281994823164e-01 
  97        106        109         94    2 2147483645 2147483645 +7.99228107810080135e-01  # rad = +6.89999999999999919e-02 , len = +3.56931365951496382e-01 
  98        106        110         94    2 2147483645 2147483645 +7.99228107810080135e-01  # rad = +6.89999999999999919e-02 , len = +6.02162768692986350e-01 
  99        111        112        100    2 2147483645 2147483645 +8.71462264150943300e-01  # rad = +9.23749999999999988e-02 , len = +6.02162768692985240e-01 
 100        113        111        126    2         99        101 +7.94817192045829568e-01  # rad = +1.06000000000000025e-01 , len = +4.42718872423569276e-01 
 101        111        114        100    2        259        260 +1.05660377358490565e+00  # rad = +1.12000000000000016e-01 , len = +1.97989898732232855e-01 
 102        105        115        103    2        106        107 +8.88535031847133783e-01  # rad = +1.39500000000000013e-01 , len = +2.61916017074177443e-01 
 103        116        105        105    2         92        102 +9.24617196702002375e-01  # rad = +1.57000000000000028e-01 , len = +3.56931365951494273e-01 
 104        116        117        105    2 2147483645 2147483645 +4.92343934040047115e-01  # rad = +8.36000000000000076e-02 , len = +7.20694109869089883e-01 
 105        118        116        129    2        103        104 +9.26183502151822102e-01  # rad = +1.69799999999999979e-01 , len = +3.76961536499416827e-01 
 106        115        119        102    2 2147483645 2147483645 +1.06451612903225823e+00  # rad = +1.48500000000000021e-01 , len = +7.00000000000073896e-02 
 107        115        120        102    2        234        235 +9.28315412186379918e-01  # rad = +1.29500000000000032e-01 , len = +3.05122926047843468e-01 
 108        121        122        110    2 2147483645 2147483645 +8.06696803652968142e-01  # rad = +8.83333000000000035e-02 , len = +1.97989898732234104e-01 
 109        121        123        110    2        230        231 +8.97787214611872164e-01  # rad = +9.83076999999999979e-02 , len = +1.03353761421633861e+00 
 110        124        121        111    2        108        109 +8.70775347912524755e-01  # rad = +1.09499999999999945e-01 , len = +9.89949493661170521e-02 
 111        125        124        235    2        110        112 +9.71042471042471100e-01  # rad = +1.25750000000000028e-01 , len = +3.05122926047848408e-01 
 112        124        126        111    2        116        117 +9.78131212723657995e-01  # rad = +1.23000000000000012e-01 , len = +8.88200427831464911e-01 
 113        127         70        115    2         63        322 +8.54755718417037569e-01  # rad = +2.67782999999999993e-01 , len = +1.59317293474374533e+00 
 114        127        128        115    2        233        276 +5.41722260171217385e-01  # rad = +1.69714000000000004e-01 , len = +4.74763098818773821e-01 
 115        129        127        134    2        113        114 +1.04428666666666659e+00  # rad = +3.13286000000000064e-01 , len = +4.25793377120870120e-01 
 116        126        130        112    2 2147483645 2147483645 +6.08130081300813030e-01  # rad = +7.48000000000000193e-02 , len = +3.20780298646910100e-01 
 117        126        131        112    2 2147483645 2147483645 +5.82409756097560960e-01  # rad = +7.16364000000000029e-02 , len = +8.04238770515323664e-01 
 118        132        133        120    2 2147483645 2147483645 +9.54616588419405332e-01  # rad = +7.62500000000000261e-02 , len = +2.32163735324877329e-01 
 119        132        134        120    2 2147483645 2147483645 +8.63849765258215885e-01  # rad = +6.90000000000000197e-02 , len = +1.71464281994828244e-01 
 120        135        132        125    2        118        119 +8.12977099236641187e-01  # rad = +7.98750000000000293e-02 , len = +5.68682688324514518e-01 
 121        136        137        123    2 2147483645 2147483645 +6.16993725490196154e-01  # rad = +7.86667000000000338e-02 , len = +1.40000000000000568e-01 
 122        136        138        123    2 2147483645 2147483645 +9.13466666666666760e-01  # rad = +1.16467000000000029e-01 , len = +1.07763630228384777e+00 
 123        139        136        124    2        121        122 +1.15210496353926639e+00  # rad = +1.27500000000000002e-01 , len = +1.21243556529820870e-01 
 124        140        139        145    2        123        125 +9.22225000000000072e-01  # rad = +1.10667000000000029e-01 , len = +3.56931365951496382e-01 
 125        139        135        124    2        120        139 +8.87798530727317070e-01  # rad = +9.82500000000000318e-02 , len = +2.96984848098344856e-01 
 126        141        113        127    2        100        258 +5.17582771561744370e-01  # rad = +1.33364000000000010e-01 , len = +9.01886910870763447e-01 
 127        129        141        134    2        126        128 +8.58890000000000042e-01  # rad = +2.57666999999999979e-01 , len = +3.83405790253614931e-01 
 128        141        142        127    2        129        130 +8.31821692339337226e-01  # rad = +2.14333000000000023e-01 , len = +1.71464281994816614e-01 
 129        142        118        128    2        105        261 +8.55365249401631944e-01  # rad = +1.83332999999999996e-01 , len = +4.94974746830580237e-01 
 130        142        143        128    2        135        136 +8.67808503590207780e-01  # rad = +1.86000000000000054e-01 , len = +9.89949493661170521e-02 
 131        144        145        132    2 2147483645 2147483645 +5.21481574920612312e-01  # rad = +9.50832999999999956e-02 , len = +9.54672718789010943e-01 
 132        146        144        143    2        131        133 +5.41851411589895915e-01  # rad = +1.82332999999999995e-01 , len = +3.83405790253617818e-01 
 133        144        147        132    2        137        138 +4.77834511580459920e-01  # rad = +8.71250000000000080e-02 , len = +5.68682688324516183e-01 
 134        146        129        143    2        115        127 +8.91530460624071264e-01  # rad = +3.00000000000000044e-01 , len = +1.21243556529821897e-01 
 135        143        148        130    2        148        153 +8.25268817204301008e-01  # rad = +1.53500000000000025e-01 , len = +5.68682688324519514e-01 
 136        143        149        130    2        142        146 +7.35215053763440762e-01  # rad = +1.36750000000000010e-01 , len = +6.18223260642950634e-01 
 137        147        150        133    2 2147483645 2147483645 +8.87066857962697353e-01  # rad = +7.72857000000000127e-02 , len = +4.99899989998000782e-01 
 138        147        151        133    2 2147483645 2147483645 +8.58536585365853644e-01  # rad = +7.47999999999999915e-02 , len = +2.96984848098350351e-01 
 139        135        152        125    2 2147483645 2147483645 +7.02290076335877811e-01  # rad = +6.90000000000000197e-02 , len = +5.09607692249636646e-01 
 140        153        154        142    2 2147483645 2147483645 +7.62557077625570789e-01  # rad = +8.34999999999999909e-02 , len = +1.21243556529819857e-01 
 141        153        155        142    2 2147483645 2147483645 +6.96347031963470253e-01  # rad = +7.62500000000000122e-02 , len = +2.21359436211785776e-01 
 142        149        153        136    2        140        141 +8.00731261425959850e-01  # rad = +1.09500000000000000e-01 , len = +1.21243556529828059e-01 
 143        156        146        163    2        132        134 +9.31846440568135592e-01  # rad = +3.36500000000000021e-01 , len = +7.24085630295205007e-01 
 144        140        157        145    2 2147483645 2147483645 +6.75694166666666707e-01  # rad = +8.10833000000000387e-02 , len = +7.66811580507228197e-01 
 145        158        140        168    2        124        144 +8.62620497300716660e-01  # rad = +1.20000000000000009e-01 , len = +2.32163735324876802e-01 
 146        149        159        136    2 2147483645 2147483645 +9.12614259597806288e-01  # rad = +1.24800000000000008e-01 , len = +2.88617393793232258e-01 
 147        160        161        148    2 2147483645 2147483645 +6.97769644095698971e-01  # rad = +8.35000000000000325e-02 , len = +1.21243556529823965e-01 
 148        148        160        135    2        147        149 +7.79589576547231267e-01  # rad = +1.19667000000000009e-01 , len = +2.09999999999996106e-01 
 149        160        162        148    2        150        151 +8.83008682427068536e-01  # rad = +1.05667000000000039e-01 , len = +1.56524758424982730e-01 
 150        162        163        149    2 2147483645 2147483645 +7.90218327386979835e-01  # rad = +8.35000000000000325e-02 , len = +1.21243556529826005e-01 
 151        162        164        149    2 2147483645 2147483645 +1.06277267264141129e+00  # rad = +1.12300000000000053e-01 , len = +6.02162768692986350e-01 
 152        158        165        168    2 2147483645 2147483645 +5.33387007497609811e-01  # rad = +7.42000000000000437e-02 , len = +6.60378679243961542e-01 
 153        148        166        135    2        165        178 +8.19218241042345308e-01  # rad = +1.25750000000000028e-01 , len = +8.10308583195316068e-01 
 154        167        168        156    2 2147483645 2147483645 +6.79999999999999938e-01  # rad = +7.48000000000000331e-02 , len = +2.96984848098351184e-01 
 155        167        169        156    2 2147483645 2147483645 +8.30808181818181724e-01  # rad = +9.13889000000000090e-02 , len = +1.35373557240695930e+00 
 156        170        167        158    2        154        155 +8.25002062505156397e-01  # rad = +1.10000000000000014e-01 , len = +1.56524758424982730e-01 
 157        170        171        158    2 2147483645 2147483645 +6.68334920837302171e-01  # rad = +8.91111000000000264e-02 , len = +5.64358042380900704e-01 
 158        172        170        171    2        156        157 +6.88465252211269862e-01  # rad = +1.33333000000000035e-01 , len = +5.37680202350804715e-01 
 159        173        174        161    2 2147483645 2147483645 +7.47830827067669124e-01  # rad = +9.94614999999999805e-02 , len = +9.23363417079104187e-01 
 160        173        175        161    2 2147483645 2147483645 +1.04761654135338333e+00  # rad = +1.39332999999999985e-01 , len = +1.56524758424985921e-01 
 161        176        173        166    2        159        160 +9.75552507463343543e-01  # rad = +1.33000000000000035e-01 , len = +1.71464281994823164e-01 
 162        156        177        163    2        218        304 +4.82677071592945151e-01  # rad = +1.74300000000000038e-01 , len = +7.50666370633455649e-01 
 163        178        156        179    2        143        162 +8.99884371744840372e-01  # rad = +3.61111000000000015e-01 , len = +7.82623792124926831e-01 
 164        179        180        165    2 2147483645 2147483645 +6.91009358288769970e-01  # rad = +1.03375000000000009e-01 , len = +4.99899989998001282e-01 
 165        166        179        153    2        164        166 +1.18966202783300190e+00  # rad = +1.49599999999999983e-01 , len = +3.56931365951494994e-01 
 166        179        176        165    2        161        167 +9.11316844919786040e-01  # rad = +1.36333000000000010e-01 , len = +9.89949493661166802e-01 
 167        176        181        166    2 2147483645 2147483645 +6.33253137538233646e-01  # rad = +8.63333000000000017e-02 , len = +3.63730669589465705e-01 
 168        182        158        170    2        145        152 +7.81522471910112371e-01  # rad = +1.39111000000000096e-01 , len = +8.22313808712952343e-01 
 169        182        183        170    2 2147483645 2147483645 +5.68663764044943787e-01  # rad = +1.01222150000000025e-01 , len = +1.42256810030310832e+00 
 170        184        182        172    2        168        169 +8.43601895734597207e-01  # rad = +1.78000000000000075e-01 , len = +2.32163735324878967e-01 
 171        184        172        172    2        158        312 +9.17853080568720392e-01  # rad = +1.93667000000000006e-01 , len = +3.56931365951496382e-01 
 172        185        184        174    2        170        171 +8.68312757201646024e-01  # rad = +2.11000000000000021e-01 , len = +7.95047168412039040e-01 
 173        186        187        175    2 2147483645 2147483645 +3.80103934669636212e-01  # rad = +1.28000000000000030e-01 , len = +8.19328993750370049e-01 
 174        186        185        175    2        172        236 +7.21603563474387588e-01  # rad = +2.43000000000000105e-01 , len = +3.05122926047853293e-01 
 175        178        186        179    2        173        174 +8.39177045797760313e-01  # rad = +3.36750000000000105e-01 , len = +3.28329103187641025e-01 
 176        188        189        178    2 2147483645 2147483645 +9.56541497775399652e-01  # rad = +1.30500000000000005e-01 , len = +9.89949493661170521e-02 
 177        188        190        178    2        265        266 +8.61253838993175980e-01  # rad = +1.17500000000000007e-01 , len = +8.96437393240594127e-01 
 178        166        188        153    2        176        177 +1.08492246520874747e+00  # rad = +1.36428999999999995e-01 , len = +4.31508980207830128e-01 
 179        191        178        188    2        163        175 +9.44202352941176493e-01  # rad = +4.01286000000000087e-01 , len = +4.99899989998001559e-01 
 180        192        193        182    2 2147483645 2147483645 +9.25031178506239948e-01  # rad = +1.12000000000000058e-01 , len = +2.09999999999996106e-01 
 181        192        194        182    2 2147483645 2147483645 +5.89845305053808833e-01  # rad = +7.14167000000000274e-02 , len = +7.73175271203107806e-01 
 182        195        192        312    2        180        181 +6.25181368018299488e-01  # rad = +1.21077000000000046e-01 , len = +9.44351629426243844e-01 
 183        196        197        184    2 2147483645 2147483645 +3.52136611489550111e-01  # rad = +9.92437176259343828e-02 , len = +2.32058182359510390e+00 
 184        191        196        188    2        183        185 +6.63136470588235327e-01  # rad = +2.81833000000000056e-01 , len = +3.76961536499417771e-01 
 185        196        198        184    2        192        193 +3.94442808329755534e-01  # rad = +1.11166999999999988e-01 , len = +8.48704895708751628e-01 
 186        199        200        187    2 2147483645 2147483645 +3.06731934731934719e-01  # rad = +1.31588000000000011e-01 , len = +1.04062481231229365e+00 
 187        201        199        267    2        186        188 +9.81132075471698228e-01  # rad = +4.29000000000000048e-01 , len = +4.53651848888551812e-01 
 188        199        191        187    2        179        184 +9.90675990675990659e-01  # rad = +4.25000000000000044e-01 , len = +2.42487113059638687e-01 
 189        202        203        191    2 2147483645 2147483645 +5.95501488753721997e-01  # rad = +7.94000000000000261e-02 , len = +3.76961536499416827e-01 
 190        202        204        191    2        239        269 +9.36002340005850031e-01  # rad = +1.24800000000000022e-01 , len = +3.76961536499416827e-01 
 191        205        202        236    2        189        190 +6.89059431524547739e-01  # rad = +1.33333000000000035e-01 , len = +5.68682688324512742e-01 
 192        198        206        185    2 2147483645 2147483645 +8.81556577041748057e-01  # rad = +9.80000000000000177e-02 , len = +7.00000000000073896e-02 
 193        198        207        185    2 2147483645 2147483645 +6.64165624690780554e-01  # rad = +7.38333000000000045e-02 , len = +4.08166632639167470e-01 
 194        208        209        196    2 2147483645 2147483645 +7.13166299668709924e-01  # rad = +7.19000000000000195e-02 , len = +6.45368112010503037e-01 
 195        208        210        196    2 2147483645 2147483645 +1.06875756313356729e+00  # rad = +1.07750000000000054e-01 , len = +5.09607692249636646e-01 
 196        211        208        223    2        194        195 +6.04906790186419685e-01  # rad = +1.00818000000000060e-01 , len = +7.85748051222528665e-01 
 197        212        213        199    2 2147483645 2147483645 +7.69948856246958080e-01  # rad = +9.65000000000000024e-02 , len = +2.42487113059642767e-01 
 198        212        214        199    2 2147483645 2147483645 +6.27661509738057788e-01  # rad = +7.86667000000000061e-02 , len = +3.83405790253617818e-01 
 199        215        212        282    2        197        198 +5.22462472226738139e-01  # rad = +1.25333000000000000e-01 , len = +3.83405790253614598e-01 
 200        216        217        284    2 2147483645 2147483645 +6.33275563258232310e-01  # rad = +9.13500000000000006e-02 , len = +9.99799979995995680e-01 
 201        218        219        203    2 2147483645 2147483645 +9.25773195876288701e-01  # rad = +8.98000000000000048e-02 , len = +3.20780298646903939e-01 
 202        218        220        203    2        208        209 +1.24742268041237114e+00  # rad = +1.21000000000000010e-01 , len = +9.89949493661195640e-02 
 203        221        218        206    2        201        202 +9.17978176724994488e-01  # rad = +9.69999999999999890e-02 , len = +4.53651848888552089e-01 
 204        222        223        205    2 2147483645 2147483645 +3.74603333333333344e-01  # rad = +7.86667000000000199e-02 , len = +7.73175271203104253e-01 
 205          1        222          0    2        204        206 +7.10148015136297772e-01  # rad = +2.10000000000000020e-01 , len = +8.42911620515461757e-01 
 206        222        221        205    2        203        207 +5.03176190476190444e-01  # rad = +1.05666999999999997e-01 , len = +1.56524758424985921e-01 
 207        221        224        206    2 2147483645 2147483645 +6.98735650676180819e-01  # rad = +7.38333000000000045e-02 , len = +3.83405790253614931e-01 
 208        220        225        202    2 2147483645 2147483645 +6.95867768595041292e-01  # rad = +8.41999999999999971e-02 , len = +7.03491293478464064e-01 
 209        220        226        202    2        210        211 +1.00000000000000000e+00  # rad = +1.21000000000000010e-01 , len = +1.21243556529821897e-01 
 210        226        227        209    2 2147483645 2147483645 +7.42148760330578527e-01  # rad = +8.98000000000000048e-02 , len = +3.76961536499418104e-01 
 211        226        228        209    2        214        308 +1.00000000000000000e+00  # rad = +1.21000000000000010e-01 , len = +3.42928563989641999e-01 
 212        229        230        214    2 2147483645 2147483645 +9.13907284768211814e-01  # rad = +6.89999999999999919e-02 , len = +2.21359436211784083e-01 
 213        229        231        214    2 2147483645 2147483645 +9.13907284768211814e-01  # rad = +6.89999999999999919e-02 , len = +3.50000000000000366e-01 
 214        228        229        211    2        212        213 +6.23966942148760362e-01  # rad = +7.54999999999999977e-02 , len = +5.51180551180827205e-01 
 215        232        233        217    2 2147483645 2147483645 +7.85684893882646729e-01  # rad = +7.86667000000000061e-02 , len = +2.42487113059639714e-01 
 216        232        234        217    2 2147483645 2147483645 +6.89138576779026235e-01  # rad = +6.89999999999999919e-02 , len = +1.71464281994820250e-01 
 217        235        232        308    2        215        216 +8.27479338842975198e-01  # rad = +1.00125000000000006e-01 , len = +6.02162768692992123e-01 
 218        177        236        162    2 2147483645 2147483645 +6.72214572576018354e-01  # rad = +1.17166999999999993e-01 , len = +1.24827881500888838e+00 
 219        237        238        304    2 2147483645 2147483645 +6.97550200803212839e-01  # rad = +1.21582999999999997e-01 , len = +9.52102935611479961e-01 
 220        237        239        304    2 2147483645 2147483645 +4.40001721170395876e-01  # rad = +7.66923000000000188e-02 , len = +9.20706250657612246e-01 
 221        240        241        305    2 2147483645 2147483645 +7.05424589150821624e-01  # rad = +1.17571000000000050e-01 , len = +4.31508980207823190e-01 
 222        240        242        305    2 2147483645 2147483645 +5.50198899602200808e-01  # rad = +9.17000000000000315e-02 , len = +7.00000000000001399e-01 
 223        243        211        307    2        196        305 +8.61328165374677046e-01  # rad = +1.66667000000000037e-01 , len = +4.69574275274956709e-01 
 224        244         11        252    2          8         12 +8.79931126639307393e-01  # rad = +1.66600000000000026e-01 , len = +7.24085630295204119e-01 
 225         48        245         42    2 2147483645 2147483645 +7.02381249999999957e-01  # rad = +7.86667000000000338e-02 , len = +4.94974746830585288e-01 
 226        246        247        229    2 2147483645 2147483645 +8.29771908763505373e-01  # rad = +8.64000000000000185e-02 , len = +3.13049516849973397e-01 
 227        248        249        306    2 2147483645 2147483645 +7.32292917166866730e-01  # rad = +7.62500000000000122e-02 , len = +2.32163735324878967e-01 
 228        248        250        306    2 2147483645 2147483645 +7.58703481392557055e-01  # rad = +7.90000000000000285e-02 , len = +6.26099033699937357e-01 
 229        251        246        320    2        226        306 +3.71685175071302887e-01  # rad = +1.04125000000000051e-01 , len = +1.71607109409837744e+00 
 230        123        252        109    2 2147483645 2147483645 +7.34654559103712135e-01  # rad = +7.22222000000000003e-02 , len = +6.02162768692983019e-01 
 231        123        253        109    2 2147483645 2147483645 +8.49373955448047280e-01  # rad = +8.34999999999999770e-02 , len = +4.08166632639172688e-01 
 232        108        254        233    2 2147483645 2147483645 +6.28415300546448008e-01  # rad = +6.89999999999999780e-02 , len = +5.64358042380896818e-01 
 233        128        108        114    2         96        232 +6.46970786146104593e-01  # rad = +1.09799999999999981e-01 , len = +3.42928563989641999e-01 
 234        120        255        107    2 2147483645 2147483645 +7.52895752895752945e-01  # rad = +9.75000000000000033e-02 , len = +4.08166632639171800e-01 
 235        120        125        107    2        111        311 +1.00000000000000000e+00  # rad = +1.29500000000000032e-01 , len = +4.53651848888549591e-01 
 236        185        205        174    2        191        307 +7.96296296296296280e-01  # rad = +1.93500000000000033e-01 , len = +2.96984848098351184e-01 
 237        243        256        307    2        277        278 +5.20930232558139528e-01  # rad = +1.00800000000000015e-01 , len = +3.76961536499418437e-01 
 238        257        258        239    2 2147483645 2147483645 +7.08082565130260466e-01  # rad = +8.83333000000000035e-02 , len = +1.56524758424985921e-01 
 239        204        257        190    2        238        240 +9.99599358974359031e-01  # rad = +1.24750000000000014e-01 , len = +2.21359436211786886e-01 
 240        257        259        239    2        241        242 +9.03142284569138254e-01  # rad = +1.12667000000000017e-01 , len = +4.59020696701140263e-01 
 241        259        260        240    2 2147483645 2147483645 +6.89347368794766879e-01  # rad = +7.76667000000000052e-02 , len = +7.82623792124925166e-01 
 242        259        261        240    2        243        244 +9.76328472400969205e-01  # rad = +1.10000000000000014e-01 , len = +1.71464281994823164e-01 
 243        261        262        242    2 2147483645 2147483645 +7.77272727272727226e-01  # rad = +8.55000000000000066e-02 , len = +1.30207526664167617e+00 
 244        261        263        242    2 2147483645 2147483645 +8.59596363636363492e-01  # rad = +9.45556000000000035e-02 , len = +1.38238923606920450e+00 
 245         14        264         11    2 2147483645 2147483645 +7.57961783439490389e-01  # rad = +1.19000000000000022e-01 , len = +7.57165767847433613e-01 
 246         14        265         11    2 2147483645 2147483645 +6.36556687898089169e-01  # rad = +9.99393999999999977e-02 , len = +2.70747114481392082e+00 
 247         21         44         41    2         37         47 +9.54140127388535042e-01  # rad = +1.49800000000000072e-01 , len = +4.02119385257661166e-01 
 248        266        267        250    2 2147483645 2147483645 +8.26347305389221520e-01  # rad = +6.89999999999999919e-02 , len = +5.09607692249637867e-01 
 249        266        268        250    2 2147483645 2147483645 +9.42116167664670656e-01  # rad = +7.86667000000000338e-02 , len = +2.10000000000000853e-01 
 250         58        266         52    2        248        249 +7.01680672268907513e-01  # rad = +8.34999999999999909e-02 , len = +9.36536171218172009e-01 
 251        251         47        320    2         40        252 +8.95970986246309886e-01  # rad = +2.51000000000000001e-01 , len = +2.09999999999997300e-01 
 252         47        244        251    2        224        318 +7.54314741035856606e-01  # rad = +1.89333000000000085e-01 , len = +4.94974746830584011e-01 
 253        269        270        255    2 2147483645 2147483645 +5.00000000000000000e-01  # rad = +8.34999999999999770e-02 , len = +9.84987309562919688e-01 
 254        269        271        255    2 2147483645 2147483645 +4.13173652694610760e-01  # rad = +6.89999999999999919e-02 , len = +2.96984848098352849e-01 
 255        272        269        322    2        253        254 +6.23639290022144688e-01  # rad = +1.66999999999999954e-01 , len = +5.64358042380899816e-01 
 256        102        273         89    2 2147483645 2147483645 +9.62778194443274171e-01  # rad = +1.14250000000000032e-01 , len = +2.61916017074176999e-01 
 257        102        274         89    2        274        275 +7.34197375850067835e-01  # rad = +8.71249999999999802e-02 , len = +5.23832034148352998e-01 
 258        113         84        126    2         75         93 +1.06381782190096286e+00  # rad = +1.41875000000000057e-01 , len = +5.64358042380894154e-01 
 259        114        275        101    2 2147483645 2147483645 +6.73610714285714174e-01  # rad = +7.54443999999999948e-02 , len = +5.81463670404264166e-01 
 260        114        276        101    2 2147483645 2147483645 +8.10267857142857095e-01  # rad = +9.07500000000000251e-02 , len = +2.10000000000000853e-01 
 261        118        277        129    2 2147483645 2147483645 +5.52726459502653755e-01  # rad = +1.01333000000000020e-01 , len = +7.30821455623740457e-01 
 262        278        279        264    2 2147483645 2147483645 +6.92285370807942613e-01  # rad = +8.35000000000000325e-02 , len = +4.14125584816973313e-01 
 263        278        280        264    2 2147483645 2147483645 +6.52213240475894351e-01  # rad = +7.86667000000000338e-02 , len = +1.71464281994822443e-01 
 264        281        278        313    2        262        263 +6.22795829955542279e-01  # rad = +1.20615000000000028e-01 , len = +9.20706250657612246e-01 
 265        190        282        177    2 2147483645 2147483645 +7.09219574468085034e-01  # rad = +8.33333000000000129e-02 , len = +7.13862731902992764e-01 
 266        190        283        177    2 2147483645 2147483645 +6.82398297872340409e-01  # rad = +8.01818000000000114e-02 , len = +7.85748051222530886e-01 
 267        284        201        324    2        187        268 +1.47862961723021979e+00  # rad = +4.37249999999999972e-01 , len = +2.88617393793234811e-01 
 268        201        285        267    2        279        309 +3.65733562035448878e-01  # rad = +1.59917000000000031e-01 , len = +7.82623792124927165e-01 
 269        204        286        190    2 2147483645 2147483645 +9.28149038461538511e-01  # rad = +1.15833000000000019e-01 , len = +4.08166632639172688e-01 
 270        235        287        308    2 2147483645 2147483645 +6.31641322314049569e-01  # rad = +7.64285999999999993e-02 , len = +4.64327470649755769e-01 
 271        288        289        317    2 2147483645 2147483645 +6.40959284466182000e-01  # rad = +8.03333500000000117e-02 , len = +6.85857127979289771e-01 
 272         78        290         70    2 2147483645 2147483645 +1.00000000000000000e+00  # rad = +6.89999999999999919e-02 , len = +7.57165767847437499e-01 
 273         78        291         70    2 2147483645 2147483645 +1.00000000000000000e+00  # rad = +6.89999999999999919e-02 , len = +2.96984848098351184e-01 
 274        274        292        257    2 2147483645 2147483645 +1.04889067431850802e+00  # rad = +9.13846000000000103e-02 , len = +8.65852181379708763e-01 
 275        274        293        257    2 2147483645 2147483645 +7.91965566714490588e-01  # rad = +6.89999999999999780e-02 , len = +9.89949493661195640e-02 
 276        128        294        114    2 2147483645 2147483645 +4.26669573517800549e-01  # rad = +7.24117999999999984e-02 , len = +1.39649561402820033e+00 
 277        256        295        237    2 2147483645 2147483645 +6.84523809523809423e-01  # rad = +6.90000000000000197e-02 , len = +7.73175271203104253e-01 
 278        256        296        237    2 2147483645 2147483645 +6.84523809523809423e-01  # rad = +6.90000000000000197e-02 , len = +1.19000000000000150e+00 
 279        285        297        268    2 2147483645 2147483645 +4.91922059568401127e-01  # rad = +7.86667000000000199e-02 , len = +2.42487113059643794e-01 
 280        298        299        309    2 2147483645 2147483645 +4.68472395054934765e-01  # rad = +7.49167000000000027e-02 , len = +9.15368778143541229e-01 
 281        298        300        309    2 2147483645 2147483645 +4.31473827047781033e-01  # rad = +6.90000000000000197e-02 , len = +7.85748051222527333e-01 
 282        284        215        324    2        199        284 +8.11222367633482544e-01  # rad = +2.39889000000000019e-01 , len = +1.10679718105893410e+00 
 283        216        301        284    2        290        315 +7.97053726169844157e-01  # rad = +1.14975000000000008e-01 , len = +7.50666370633451208e-01 
 284        215        216        282    2        200        283 +6.01319777063558436e-01  # rad = +1.44249999999999989e-01 , len = +2.21359436211788579e-01 
 285        302        303        311    2 2147483645 2147483645 +6.94980694980695035e-01  # rad = +9.00000000000000383e-02 , len = +7.44110206891422488e-01 
 286        302        304        311    2 2147483645 2147483645 +9.63320463320463394e-01  # rad = +1.24750000000000014e-01 , len = +2.32163735324885351e-01 
 287        281        305        313    2 2147483645 2147483645 +4.40834008891550999e-01  # rad = +8.53750000000000342e-02 , len = +8.79886356298360983e-01 
 288        306        307        314    2 2147483645 2147483645 +6.82539495798319407e-01  # rad = +8.12222000000000222e-02 , len = +5.68682688324515406e-01 
 289        306        308        314    2 2147483645 2147483645 +6.61064705882352999e-01  # rad = +7.86667000000000338e-02 , len = +4.19999999999998153e-01 
 290        301        309        283    2 2147483645 2147483645 +7.74081322026527463e-01  # rad = +8.90000000000000097e-02 , len = +3.13049516849971843e-01 
 291        310        311        315    2 2147483645 2147483645 +7.24380952380952348e-01  # rad = +8.32857000000000042e-02 , len = +4.48218696620297619e-01 
 292        310        312        315    2 2147483645 2147483645 +6.88348771472059195e-01  # rad = +7.91429000000000160e-02 , len = +5.46717477313468092e-01 
 293        313        314        316    2 2147483645 2147483645 +6.65627148198447482e-01  # rad = +7.94000000000000122e-02 , len = +3.20780298646907769e-01 
 294        313        315        316    2 2147483645 2147483645 +7.78800529819090315e-01  # rad = +9.29000000000000797e-02 , len = +7.47395477642187500e-01 
 295        288        316        317    2 2147483645 2147483645 +7.55487381615376652e-01  # rad = +9.46875000000000355e-02 , len = +1.07079409785448587e+00 
 296        317        318        318    2 2147483645 2147483645 +5.04402296482916346e-01  # rad = +9.55000000000000154e-02 , len = +3.56931365951493274e-01 
 297        317        319        318    2 2147483645 2147483645 +4.48944452366993596e-01  # rad = +8.50000000000000339e-02 , len = +1.03590540108641305e+00 
 298        272         50        322    2         44        319 +1.04615677619565095e+00  # rad = +2.80143000000000031e-01 , len = +4.25793377120884109e-01 
 299         92        320        321    2 2147483645 2147483645 +7.81525783132530072e-01  # rad = +8.10833000000000109e-02 , len = +8.01186619958173307e-01 
 300         57        321         50    2 2147483645 2147483645 +1.00000000000000000e+00  # rad = +7.48000000000000331e-02 , len = +3.42928563989639834e-01 
 301        322        323        323    2 2147483645 2147483645 +9.22459893048128254e-01  # rad = +6.89999999999999919e-02 , len = +5.37680202350803160e-01 
 302        322        324        323    2 2147483645 2147483645 +9.22459893048128254e-01  # rad = +6.89999999999999919e-02 , len = +2.10000000000000853e-01 
 303         35         49         44    2         43         45 +1.00000000000000000e+00  # rad = +1.81300000000000017e-01 , len = +0                       
 304        177        237        162    2        219        220 +1.00000000000000000e+00  # rad = +1.74300000000000038e-01 , len = +0                       
 305        211        240        223    2        221        222 +1.00000000000000000e+00  # rad = +1.66667000000000037e-01 , len = +0                       
 306        246        248        229    2        227        228 +1.00000000000000000e+00  # rad = +1.04125000000000051e-01 , len = +0                       
 307        205        243        236    2        223        237 +1.00000000000000000e+00  # rad = +1.93500000000000033e-01 , len = +0                       
 308        228        235        211    2        217        270 +1.00000000000000000e+00  # rad = +1.21000000000000010e-01 , len = +0                       
 309        285        298        268    2        280        281 +1.00000000000000000e+00  # rad = +1.59917000000000031e-01 , len = +0                       
 310          2        325          2    2 2147483645 2147483645 +6.75735229309281094e-01  # rad = +6.90000000000000197e-02 , len = +1.56524758424985921e-01 
 311        125        302        235    2        285        286 +1.00000000000000000e+00  # rad = +1.29500000000000032e-01 , len = +0                       
 312        172        195        171    2        182        313 +1.00000000000000000e+00  # rad = +1.93667000000000006e-01 , len = +0                       
 313        195        281        312    2        264        287 +1.00000000000000000e+00  # rad = +1.93667000000000006e-01 , len = +0                       
 314         58        306         52    2        288        289 +1.00000000000000000e+00  # rad = +1.19000000000000009e-01 , len = +0                       
 315        301        310        283    2        291        292 +1.00000000000000000e+00  # rad = +1.14975000000000008e-01 , len = +0                       
 316          4        313          7    2        293        294 +1.00000000000000000e+00  # rad = +1.19286000000000031e-01 , len = +0                       
 317         51        288         45    2        271        295 +1.00000000000000000e+00  # rad = +1.25333000000000028e-01 , len = +0                       
 318        244        317        252    2        296        297 +1.00000000000000000e+00  # rad = +1.89333000000000085e-01 , len = +0                       
 319         50         71        298    2         64        320 +1.00000000000000000e+00  # rad = +2.80143000000000031e-01 , len = +0                       
 320         71        251        319    2        229        251 +1.00000000000000000e+00  # rad = +2.80143000000000031e-01 , len = +0                       
 321         88         92         86    2         81        299 +1.00000000000000000e+00  # rad = +1.03750000000000051e-01 , len = +0                       
 322         70        272        113    2        255        298 +1.00000000000000000e+00  # rad = +2.67782999999999993e-01 , len = +0                       
 323         57        322         50    2        301        302 +1.00000000000000000e+00  # rad = +7.48000000000000331e-02 , len = +0                       
 324          1        284          0    2        267        282 +1.00000000000000000e+00  # rad = +2.95713000000000004e-01 , len = +0                       
