# Supplementary material for: Quantification of Hepatic Vascular and Parenchymal Regeneration in Mice
Source: PLoS One. 2016 Aug 5;11(8):e0160581. doi: 10.1371/journal.pone.0160581 (PMC4975469; doi:10.1371/journal.pone.0160581)
Supplement: S1 Dataset — Vascular trees are stored in text format, can thus be read using any text editor or imported in spreadsheets, and viewed interactively in 3D using the viewer tool from [35]. (ZIP) [file pone.0160581.s001.zip › regenerationQuantificationVascularTrees/HV-Normal-RIL/HVM-022-RIL_HV4.tree]

# numNodes
 204
# id xCoord [mm]               yCoord [mm]               zCoord [mm]
   0 +1.43500000000000014e+01  +1.50500000000000007e+01  +1.81300000000000026e+01  
   1 +1.43500000000000014e+01  +1.50500000000000007e+01  +1.81300000000000026e+01  
   2 +1.44900000000000020e+01  +1.48400000000000016e+01  +1.84800000000000004e+01  
   3 +1.41400000000000006e+01  +1.44199999999999999e+01  +1.88300000000000018e+01  
   4 +1.44900000000000020e+01  +1.39300000000000015e+01  +1.84800000000000004e+01  
   5 +1.45600000000000005e+01  +1.38599999999999994e+01  +1.87600000000000016e+01  
   6 +1.42100000000000009e+01  +1.39300000000000015e+01  +1.84800000000000004e+01  
   7 +1.45600000000000005e+01  +1.42100000000000009e+01  +1.81300000000000026e+01  
   8 +1.44900000000000020e+01  +1.50500000000000007e+01  +1.82699999999999996e+01  
   9 +1.51900000000000013e+01  +1.49100000000000001e+01  +1.84100000000000001e+01  
  10 +1.42800000000000011e+01  +1.49800000000000022e+01  +1.81999999999999993e+01  
  11 +1.41400000000000006e+01  +1.47699999999999996e+01  +1.82699999999999996e+01  
  12 +1.44900000000000020e+01  +1.44900000000000020e+01  +1.79199999999999982e+01  
  13 +1.43500000000000014e+01  +1.50500000000000007e+01  +1.81300000000000026e+01  
  14 +1.45600000000000005e+01  +1.40700000000000003e+01  +1.80599999999999987e+01  
  15 +1.45600000000000005e+01  +1.44199999999999999e+01  +1.79900000000000020e+01  
  16 +1.44900000000000020e+01  +1.44900000000000020e+01  +1.80599999999999987e+01  
  17 +1.36500000000000004e+01  +1.54699999999999989e+01  +1.72900000000000027e+01  
  18 +1.30900000000000016e+01  +1.50500000000000007e+01  +1.73599999999999994e+01  
  19 +1.35099999999999998e+01  +1.55400000000000009e+01  +1.70100000000000016e+01  
  20 +1.26000000000000014e+01  +1.49800000000000022e+01  +1.72199999999999989e+01  
  21 +1.17599999999999998e+01  +1.45600000000000005e+01  +1.75000000000000000e+01  
  22 +1.17599999999999998e+01  +1.47699999999999996e+01  +1.65199999999999996e+01  
  23 +1.30199999999999996e+01  +1.44900000000000020e+01  +1.63800000000000026e+01  
  24 +1.33000000000000007e+01  +1.59600000000000009e+01  +1.61699999999999982e+01  
  25 +1.16900000000000013e+01  +1.47000000000000011e+01  +1.62400000000000020e+01  
  26 +1.08500000000000014e+01  +1.47699999999999996e+01  +1.69400000000000013e+01  
  27 +1.26700000000000017e+01  +1.61699999999999982e+01  +1.51199999999999992e+01  
  28 +1.35800000000000018e+01  +1.62400000000000020e+01  +1.59600000000000009e+01  
  29 +1.44199999999999999e+01  +1.67300000000000004e+01  +1.60300000000000011e+01  
  30 +1.44199999999999999e+01  +1.66600000000000001e+01  +1.61000000000000014e+01  
  31 +1.43500000000000014e+01  +1.66600000000000001e+01  +1.59600000000000009e+01  
  32 +1.47000000000000011e+01  +1.69400000000000013e+01  +1.59600000000000009e+01  
  33 +1.42100000000000009e+01  +1.75000000000000000e+01  +1.59600000000000009e+01  
  34 +1.44900000000000020e+01  +1.78500000000000014e+01  +1.69400000000000013e+01  
  35 +1.43500000000000014e+01  +1.79900000000000020e+01  +1.59600000000000009e+01  
  36 +1.42100000000000009e+01  +1.74300000000000033e+01  +1.58900000000000006e+01  
  37 +1.47000000000000011e+01  +1.72900000000000027e+01  +1.58900000000000006e+01  
  38 +1.48400000000000016e+01  +1.68700000000000010e+01  +1.60300000000000011e+01  
  39 +1.36500000000000004e+01  +1.65199999999999996e+01  +1.59600000000000009e+01  
  40 +1.37900000000000009e+01  +1.69400000000000013e+01  +1.65899999999999999e+01  
  41 +1.37900000000000009e+01  +1.66600000000000001e+01  +1.58200000000000003e+01  
  42 +1.46300000000000026e+01  +1.55400000000000009e+01  +1.55400000000000009e+01  
  43 +1.34400000000000013e+01  +1.70800000000000018e+01  +1.56800000000000015e+01  
  44 +1.39300000000000015e+01  +1.68000000000000007e+01  +1.57500000000000000e+01  
  45 +1.40700000000000003e+01  +1.72199999999999989e+01  +1.57500000000000000e+01  
  46 +1.37900000000000009e+01  +1.75700000000000003e+01  +1.56800000000000015e+01  
  47 +1.39300000000000015e+01  +1.68700000000000010e+01  +1.56800000000000015e+01  
  48 +1.41400000000000006e+01  +1.67300000000000004e+01  +1.54000000000000004e+01  
  49 +1.23900000000000006e+01  +1.62400000000000020e+01  +1.49100000000000001e+01  
  50 +1.27400000000000020e+01  +1.62400000000000020e+01  +1.41400000000000006e+01  
  51 +1.22500000000000000e+01  +1.63099999999999987e+01  +1.47699999999999996e+01  
  52 +1.36500000000000004e+01  +1.49100000000000001e+01  +1.49100000000000001e+01  
  53 +1.37199999999999989e+01  +1.47699999999999996e+01  +1.49100000000000001e+01  
  54 +1.42100000000000009e+01  +1.51900000000000013e+01  +1.48400000000000016e+01  
  55 +1.31600000000000001e+01  +1.65899999999999999e+01  +1.48400000000000016e+01  
  56 +1.33000000000000007e+01  +1.67300000000000004e+01  +1.49800000000000022e+01  
  57 +1.26700000000000017e+01  +1.61699999999999982e+01  +1.51199999999999992e+01  
  58 +1.33699999999999992e+01  +1.67300000000000004e+01  +1.46300000000000026e+01  
  59 +1.34400000000000013e+01  +1.51900000000000013e+01  +1.47699999999999996e+01  
  60 +1.36500000000000004e+01  +1.51199999999999992e+01  +1.48400000000000016e+01  
  61 +1.16200000000000010e+01  +1.56800000000000015e+01  +1.47000000000000011e+01  
  62 +1.21099999999999994e+01  +1.42800000000000011e+01  +1.45600000000000005e+01  
  63 +1.09900000000000020e+01  +1.41400000000000006e+01  +1.47000000000000011e+01  
  64 +1.16900000000000013e+01  +1.58900000000000006e+01  +1.47000000000000011e+01  
  65 +1.37199999999999989e+01  +1.68700000000000010e+01  +1.44199999999999999e+01  
  66 +1.33000000000000007e+01  +1.69400000000000013e+01  +1.45600000000000005e+01  
  67 +1.31600000000000001e+01  +1.52599999999999998e+01  +1.45600000000000005e+01  
  68 +1.30199999999999996e+01  +1.48400000000000016e+01  +1.42100000000000009e+01  
  69 +1.33699999999999992e+01  +1.89000000000000021e+01  +1.44900000000000020e+01  
  70 +1.35800000000000018e+01  +1.93900000000000006e+01  +1.44199999999999999e+01  
  71 +1.35099999999999998e+01  +1.89000000000000021e+01  +1.46300000000000026e+01  
  72 +1.24600000000000009e+01  +1.74300000000000033e+01  +1.43500000000000014e+01  
  73 +1.21099999999999994e+01  +1.74300000000000033e+01  +1.44900000000000020e+01  
  74 +1.25300000000000011e+01  +1.73599999999999994e+01  +1.42800000000000011e+01  
  75 +1.23900000000000006e+01  +1.77800000000000011e+01  +1.41400000000000006e+01  
  76 +1.28800000000000026e+01  +1.76400000000000006e+01  +1.43500000000000014e+01  
  77 +1.31600000000000001e+01  +1.44900000000000020e+01  +1.42800000000000011e+01  
  78 +1.37900000000000009e+01  +1.35800000000000018e+01  +1.42800000000000011e+01  
  79 +1.30199999999999996e+01  +1.42800000000000011e+01  +1.42800000000000011e+01  
  80 +9.52000000000000135e+00  +1.67300000000000004e+01  +1.42100000000000009e+01  
  81 +9.38000000000000078e+00  +1.66600000000000001e+01  +1.42800000000000011e+01  
  82 +9.73000000000000043e+00  +1.68700000000000010e+01  +1.39300000000000015e+01  
  83 +9.31000000000000050e+00  +1.59600000000000009e+01  +1.41400000000000006e+01  
  84 +1.24600000000000009e+01  +1.37199999999999989e+01  +1.29500000000000011e+01  
  85 +9.16999999999999993e+00  +1.55400000000000009e+01  +1.40000000000000000e+01  
  86 +9.09999999999999964e+00  +1.52599999999999998e+01  +1.42800000000000011e+01  
  87 +1.13400000000000016e+01  +1.68000000000000007e+01  +1.40000000000000000e+01  
  88 +1.07100000000000009e+01  +1.68700000000000010e+01  +1.45600000000000005e+01  
  89 +1.14800000000000004e+01  +1.65199999999999996e+01  +1.40000000000000000e+01  
  90 +1.06400000000000006e+01  +1.83399999999999999e+01  +1.33000000000000007e+01  
  91 +9.24000000000000021e+00  +1.76400000000000006e+01  +1.45600000000000005e+01  
  92 +9.87000000000000099e+00  +1.68700000000000010e+01  +1.37900000000000009e+01  
  93 +9.09999999999999964e+00  +1.71500000000000021e+01  +1.38599999999999994e+01  
  94 +9.09999999999999964e+00  +1.70800000000000018e+01  +1.38599999999999994e+01  
  95 +9.02999999999999936e+00  +1.72199999999999989e+01  +1.38599999999999994e+01  
  96 +9.24000000000000021e+00  +1.72199999999999989e+01  +1.37199999999999989e+01  
  97 +1.02900000000000009e+01  +1.58200000000000003e+01  +1.37900000000000009e+01  
  98 +1.02900000000000009e+01  +1.48400000000000016e+01  +1.38599999999999994e+01  
  99 +9.94000000000000128e+00  +1.55400000000000009e+01  +1.38599999999999994e+01  
 100 +1.07100000000000009e+01  +1.63800000000000026e+01  +1.35800000000000018e+01  
 101 +1.00099999999999998e+01  +1.87600000000000016e+01  +1.36500000000000004e+01  
 102 +9.66000000000000014e+00  +1.90400000000000027e+01  +1.35099999999999998e+01  
 103 +9.24000000000000021e+00  +2.02300000000000040e+01  +1.41400000000000006e+01  
 104 +1.03599999999999994e+01  +1.87600000000000016e+01  +1.33699999999999992e+01  
 105 +9.52000000000000135e+00  +1.72199999999999989e+01  +1.36500000000000004e+01  
 106 +9.31000000000000050e+00  +1.78500000000000014e+01  +1.35800000000000018e+01  
 107 +9.38000000000000078e+00  +1.79199999999999982e+01  +1.35800000000000018e+01  
 108 +9.45000000000000107e+00  +1.81300000000000026e+01  +1.35099999999999998e+01  
 109 +9.45000000000000107e+00  +1.83399999999999999e+01  +1.36500000000000004e+01  
 110 +8.89000000000000057e+00  +1.81300000000000026e+01  +1.36500000000000004e+01  
 111 +1.07800000000000011e+01  +1.64499999999999993e+01  +1.35099999999999998e+01  
 112 +1.00099999999999998e+01  +1.97400000000000020e+01  +1.28800000000000026e+01  
 113 +1.05000000000000000e+01  +1.86200000000000010e+01  +1.33000000000000007e+01  
 114 +1.09200000000000017e+01  +1.98100000000000023e+01  +1.26000000000000014e+01  
 115 +1.00099999999999998e+01  +1.85500000000000007e+01  +1.16900000000000013e+01  
 116 +1.00099999999999998e+01  +2.04400000000000013e+01  +1.30199999999999996e+01  
 117 +9.94000000000000128e+00  +2.09300000000000033e+01  +1.35099999999999998e+01  
 118 +1.01500000000000004e+01  +2.09300000000000033e+01  +1.28100000000000005e+01  
 119 +1.00099999999999998e+01  +2.00900000000000034e+01  +1.29500000000000011e+01  
 120 +1.00099999999999998e+01  +2.02300000000000040e+01  +1.28800000000000026e+01  
 121 +1.05000000000000000e+01  +2.16300000000000026e+01  +1.28800000000000026e+01  
 122 +1.05700000000000003e+01  +2.15600000000000023e+01  +1.29500000000000011e+01  
 123 +1.07800000000000011e+01  +2.21200000000000010e+01  +1.29500000000000011e+01  
 124 +1.03599999999999994e+01  +2.14900000000000020e+01  +1.28100000000000005e+01  
 125 +9.87000000000000099e+00  +2.11400000000000006e+01  +1.28800000000000026e+01  
 126 +1.02200000000000006e+01  +1.54000000000000004e+01  +1.27400000000000020e+01  
 127 +9.66000000000000014e+00  +1.43500000000000014e+01  +1.26000000000000014e+01  
 128 +1.00099999999999998e+01  +1.49100000000000001e+01  +1.33000000000000007e+01  
 129 +1.03599999999999994e+01  +1.57500000000000000e+01  +1.24600000000000009e+01  
 130 +9.52000000000000135e+00  +1.57500000000000000e+01  +1.25300000000000011e+01  
 131 +9.31000000000000050e+00  +1.57500000000000000e+01  +1.24600000000000009e+01  
 132 +9.31000000000000050e+00  +1.58200000000000003e+01  +1.26000000000000014e+01  
 133 +9.66000000000000014e+00  +1.58200000000000003e+01  +1.23900000000000006e+01  
 134 +9.38000000000000078e+00  +1.60300000000000011e+01  +1.24600000000000009e+01  
 135 +1.02900000000000009e+01  +1.56800000000000015e+01  +1.23900000000000006e+01  
 136 +1.00099999999999998e+01  +1.44199999999999999e+01  +1.22500000000000000e+01  
 137 +9.87000000000000099e+00  +1.42800000000000011e+01  +1.21799999999999997e+01  
 138 +1.00800000000000001e+01  +1.40700000000000003e+01  +1.23200000000000003e+01  
 139 +1.02900000000000009e+01  +1.49800000000000022e+01  +1.21099999999999994e+01  
 140 +1.03599999999999994e+01  +1.53300000000000018e+01  +1.21799999999999997e+01  
 141 +9.66000000000000014e+00  +1.51900000000000013e+01  +1.12000000000000011e+01  
 142 +1.03599999999999994e+01  +1.54699999999999989e+01  +1.23200000000000003e+01  
 143 +1.03599999999999994e+01  +1.42100000000000009e+01  +1.09200000000000017e+01  
 144 +1.03599999999999994e+01  +1.57500000000000000e+01  +1.24600000000000009e+01  
 145 +9.87000000000000099e+00  +1.56800000000000015e+01  +1.07800000000000011e+01  
 146 +1.07100000000000009e+01  +1.62400000000000020e+01  +1.30199999999999996e+01  
 147 +1.43500000000000014e+01  +1.66600000000000001e+01  +1.59600000000000009e+01  
 148 +1.46300000000000026e+01  +1.63800000000000026e+01  +1.58200000000000003e+01  
 149 +1.42800000000000011e+01  +1.66600000000000001e+01  +1.60300000000000011e+01  
 150 +1.28800000000000026e+01  +1.76400000000000006e+01  +1.43500000000000014e+01  
 151 +1.30900000000000016e+01  +1.76400000000000006e+01  +1.40000000000000000e+01  
 152 +1.34400000000000013e+01  +1.75700000000000003e+01  +1.44199999999999999e+01  
 153 +1.23900000000000006e+01  +1.65199999999999996e+01  +1.47699999999999996e+01  
 154 +1.19700000000000006e+01  +1.63099999999999987e+01  +1.45600000000000005e+01  
 155 +8.95999999999999908e+00  +1.65199999999999996e+01  +1.46300000000000026e+01  
 156 +8.82000000000000028e+00  +1.65899999999999999e+01  +1.63099999999999987e+01  
 157 +1.28800000000000026e+01  +1.40000000000000000e+01  +1.42800000000000011e+01  
 158 +1.25300000000000011e+01  +1.36500000000000004e+01  +1.42800000000000011e+01  
 159 +1.28100000000000005e+01  +1.40700000000000003e+01  +1.44199999999999999e+01  
 160 +1.30199999999999996e+01  +1.42100000000000009e+01  +1.42100000000000009e+01  
 161 +1.27400000000000020e+01  +1.96700000000000017e+01  +1.37900000000000009e+01  
 162 +1.23900000000000006e+01  +1.77800000000000011e+01  +1.41400000000000006e+01  
 163 +1.23200000000000003e+01  +1.79199999999999982e+01  +1.43500000000000014e+01  
 164 +1.22500000000000000e+01  +1.79199999999999982e+01  +1.40000000000000000e+01  
 165 +9.02999999999999936e+00  +1.73599999999999994e+01  +1.36500000000000004e+01  
 166 +1.12700000000000014e+01  +1.63800000000000026e+01  +1.37199999999999989e+01  
 167 +1.10600000000000005e+01  +1.37900000000000009e+01  +1.23900000000000006e+01  
 168 +1.14800000000000004e+01  +1.65199999999999996e+01  +1.40000000000000000e+01  
 169 +1.01500000000000004e+01  +1.68000000000000007e+01  +1.25300000000000011e+01  
 170 +1.27400000000000020e+01  +1.42800000000000011e+01  +1.75000000000000000e+01  
 171 +1.43500000000000014e+01  +1.76400000000000006e+01  +1.53300000000000018e+01  
 172 +1.28800000000000026e+01  +1.71500000000000021e+01  +1.49800000000000022e+01  
 173 +9.73000000000000043e+00  +1.58900000000000006e+01  +1.61000000000000014e+01  
 174 +9.31000000000000050e+00  +1.76400000000000006e+01  +1.46300000000000026e+01  
 175 +8.75000000000000000e+00  +1.84800000000000004e+01  +1.46300000000000026e+01  
 176 +1.28800000000000026e+01  +1.40700000000000003e+01  +1.45600000000000005e+01  
 177 +1.01500000000000004e+01  +1.70800000000000018e+01  +1.22500000000000000e+01  
 178 +9.87000000000000099e+00  +1.72199999999999989e+01  +1.13400000000000016e+01  
 179 +9.45000000000000107e+00  +1.83399999999999999e+01  +1.22500000000000000e+01  
 180 +1.40000000000000000e+01  +1.38599999999999994e+01  +1.86900000000000013e+01  
 181 +1.40700000000000003e+01  +1.40000000000000000e+01  +1.83399999999999999e+01  
 182 +1.39300000000000015e+01  +1.40700000000000003e+01  +1.82699999999999996e+01  
 183 +1.38599999999999994e+01  +1.38599999999999994e+01  +1.86200000000000010e+01  
 184 +1.32300000000000022e+01  +1.31600000000000001e+01  +1.34400000000000013e+01  
 185 +1.02900000000000009e+01  +2.19100000000000001e+01  +1.26000000000000014e+01  
 186 +9.45000000000000107e+00  +1.68000000000000007e+01  +1.26700000000000017e+01  
 187 +1.43500000000000014e+01  +1.91800000000000033e+01  +1.56800000000000015e+01  
 188 +1.43500000000000014e+01  +1.79900000000000020e+01  +1.59600000000000009e+01  
 189 +1.46300000000000026e+01  +1.83399999999999999e+01  +1.58900000000000006e+01  
 190 +1.47699999999999996e+01  +1.87600000000000016e+01  +1.65199999999999996e+01  
 191 +1.21799999999999997e+01  +1.81300000000000026e+01  +1.33699999999999992e+01  
 192 +1.22500000000000000e+01  +1.79199999999999982e+01  +1.40000000000000000e+01  
 193 +1.20400000000000009e+01  +1.88300000000000018e+01  +1.37900000000000009e+01  
 194 +1.21099999999999994e+01  +1.81999999999999993e+01  +1.42100000000000009e+01  
 195 +9.52000000000000135e+00  +1.54699999999999989e+01  +1.57500000000000000e+01  
 196 +1.45600000000000005e+01  +1.46300000000000026e+01  +1.88300000000000018e+01  
 197 +1.42100000000000009e+01  +1.39300000000000015e+01  +1.58200000000000003e+01  
 198 +1.00099999999999998e+01  +1.97400000000000020e+01  +1.28800000000000026e+01  
 199 +9.94000000000000128e+00  +2.00199999999999996e+01  +1.24600000000000009e+01  
 200 +9.66000000000000014e+00  +1.98800000000000026e+01  +1.28800000000000026e+01  
 201 +1.03599999999999994e+01  +1.54699999999999989e+01  +1.23200000000000003e+01  
 202 +9.24000000000000021e+00  +1.51199999999999992e+01  +1.22500000000000000e+01  
 203 +1.11300000000000008e+01  +1.51900000000000013e+01  +1.23200000000000003e+01  
# numEdges
 203
# id   initNode   termNode parentEdge nDau   dauEdges      ...   radiusRelativeToParent
   0          0          1 2147483646    2          7        202 +3.67436666666666634e-01  # rad = +3.67436666666666634e-01 , len = +0                       
   1          2          3          6    2 2147483645 2147483645 +7.19082719082719146e-01  # rad = +2.19500000000000056e-01 , len = +6.49153294684701954e-01 
   2          4          5          4    2 2147483645 2147483645 +1.09622048465112387e+00  # rad = +1.83799999999999991e-01 , len = +2.96984848098351184e-01 
   3          4          6          4    2        171        172 +1.01391448525947259e+00  # rad = +1.70000000000000012e-01 , len = +2.80000000000001137e-01 
   4          7          4         12    2          2          3 +8.90661354581673281e-01  # rad = +1.67667000000000010e-01 , len = +4.53651848888547926e-01 
   5          8          9          7    2 2147483645 2147483645 +6.99559758773458440e-01  # rad = +2.50908999999999993e-01 , len = +7.27461339178927968e-01 
   6          8          2          7    2          1        186 +8.51067982278826962e-01  # rad = +3.05250000000000021e-01 , len = +2.96984848098349907e-01 
   7          1          8          0    2          5          6 +9.76132848291315525e-01  # rad = +3.58666999999999958e-01 , len = +1.97989898732231578e-01 
   8         10         11         10    2 2147483645 2147483645 +7.71721958925750351e-01  # rad = +2.44249999999999967e-01 , len = +2.61916017074178387e-01 
   9         10         12         10    2         14        187 +6.62717219589257556e-01  # rad = +2.09749999999999992e-01 , len = +6.02162768692984907e-01 
  10         13         10        202    2          8          9 +8.61372935018279828e-01  # rad = +3.16500000000000004e-01 , len = +1.21243556529818830e-01 
  11          7         14         12    2 2147483645 2147483645 +9.98671978751659917e-01  # rad = +1.87999999999999973e-01 , len = +1.56524758424987503e-01 
  12         15          7         14    2          4         11 +8.92180094786729994e-01  # rad = +1.88250000000000028e-01 , len = +2.52388589282478815e-01 
  13         15         16         14    2 2147483645 2147483645 +8.79146919431279650e-01  # rad = +1.85499999999999998e-01 , len = +1.21243556529819857e-01 
  14         12         15          9    2         12         13 +1.00595947556615006e+00  # rad = +2.10999999999999965e-01 , len = +1.21243556529823951e-01 
  15         17         18         16    2         19        159 +5.45744633530222956e-01  # rad = +2.33111000000000013e-01 , len = +7.03491293478459845e-01 
  16         13         17        202    2         15         17 +1.16249421669040465e+00  # rad = +4.27142999999999939e-01 , len = +1.17132403714770561e+00 
  17         17         19         16    2         21         22 +9.90300672140243643e-01  # rad = +4.22999999999999987e-01 , len = +3.20780298646910489e-01 
  18         20         21         19    2 2147483645 2147483645 +5.50730288909599186e-01  # rad = +7.38666999999999935e-02 , len = +9.80000000000002425e-01 
  19         18         20         15    2         18         20 +5.75369673674772986e-01  # rad = +1.34124999999999994e-01 , len = +5.14392845984467550e-01 
  20         20         22         19    2         23         24 +8.24141658900279572e-01  # rad = +1.10537999999999983e-01 , len = +1.11341816044108199e+00 
  21         19         23         17    2 2147483645 2147483645 +3.18408983451536620e-01  # rad = +1.34687000000000001e-01 , len = +1.31890105769917287e+00 
  22         19         24         17    2         25         26 +9.89089834515366251e-01  # rad = +4.18384999999999896e-01 , len = +9.62340895940729135e-01 
  23         22         25         20    2 2147483645 2147483645 +7.90678318768206378e-01  # rad = +8.73999999999999777e-02 , len = +2.96984848098347021e-01 
  24         22         26         20    2 2147483645 2147483645 +7.08224321047965399e-01  # rad = +7.82856999999999997e-02 , len = +1.00224747442934392e+00 
  25         24         27         22    2         49        194 +9.70099310443730101e-01  # rad = +4.05874999999999930e-01 , len = +1.24237675445091744e+00 
  26         24         28         22    2         37         38 +6.50596938226752908e-01  # rad = +2.72199999999999998e-01 , len = +4.48218696620299561e-01 
  27         29         30         28    2 2147483645 2147483645 +1.00000000000000000e+00  # rad = +6.99999999999999928e-02 , len = +9.89949493661170521e-02 
  28         31         29         44    2         27         29 +8.50694592134477845e-01  # rad = +6.99999999999999928e-02 , len = +1.21243556529820870e-01 
  29         29         32         28    2         33         34 +1.08285714285714296e+00  # rad = +7.57999999999999924e-02 , len = +3.56931365951496382e-01 
  30         33         34         32    2 2147483645 2147483645 +5.69819594594594636e-01  # rad = +8.43332999999999722e-02 , len = +1.07763630228384688e+00 
  31         33         35         32    2        179        197 +8.79222972972973027e-01  # rad = +1.30124999999999963e-01 , len = +5.09607692249638311e-01 
  32         36         33         42    2         30         31 +1.10037174721189590e+00  # rad = +1.48000000000000020e-01 , len = +9.89949493661145541e-02 
  33         32         37         29    2 2147483645 2147483645 +9.23482849604221556e-01  # rad = +6.99999999999999928e-02 , len = +3.56931365951496382e-01 
  34         32         38         29    2 2147483645 2147483645 +1.17853957783641161e+00  # rad = +8.93332999999999905e-02 , len = +1.71464281994823164e-01 
  35         39         40         37    2 2147483645 2147483645 +5.73129251700680187e-01  # rad = +1.01099999999999968e-01 , len = +7.70000000000000240e-01 
  36         39         41         37    2         39         40 +9.14586167800453431e-01  # rad = +1.61332999999999976e-01 , len = +2.42487113059643794e-01 
  37         28         39         26    2         35         36 +6.48052902277736931e-01  # rad = +1.76399999999999973e-01 , len = +2.88617393793233534e-01 
  38         28         42         26    2 2147483645 2147483645 +3.27397501836884652e-01  # rad = +8.91176000000000051e-02 , len = +1.33000000000000118e+00 
  39         41         43         36    2 2147483645 2147483645 +5.54753212300025500e-01  # rad = +8.94999999999999962e-02 , len = +5.64358042380899261e-01 
  40         41         44         36    2         44         45 +9.66944146578815333e-01  # rad = +1.56000000000000000e-01 , len = +2.10000000000000853e-01 
  41         45         46         43    2 2147483645 2147483645 +6.54166666666666674e-01  # rad = +7.85000000000000003e-02 , len = +4.53651848888550702e-01 
  42         45         36         43    2         32        160 +1.12083333333333335e+00  # rad = +1.34499999999999981e-01 , len = +2.88617393793239974e-01 
  43         47         45         45    2         41         42 +9.41176470588235281e-01  # rad = +1.19999999999999968e-01 , len = +3.83405790253613599e-01 
  44         44         31         40    2         28        193 +5.27472435897435865e-01  # rad = +8.22857000000000033e-02 , len = +4.90000000000000491e-01 
  45         44         47         40    2         43         46 +8.17307692307692180e-01  # rad = +1.27499999999999947e-01 , len = +9.89949493661157892e-02 
  46         47         48         45    2 2147483645 2147483645 +5.94509803921568714e-01  # rad = +7.57999999999999924e-02 , len = +3.76961536499415828e-01 
  47         49         50         49    2 2147483645 2147483645 +4.66791202967673569e-01  # rad = +1.76167000000000018e-01 , len = +8.45813218151620250e-01 
  48         49         51         49    2        141        142 +1.01483836777954428e+00  # rad = +3.83000000000000007e-01 , len = +2.09999999999999659e-01 
  49         27         49         25    2         47         48 +9.29842931937172823e-01  # rad = +3.77400000000000069e-01 , len = +3.56931365951496049e-01 
  50         52         53        175    2 2147483645 2147483645 +9.60219478737997179e-01  # rad = +6.99999999999999928e-02 , len = +1.56524758424985116e-01 
  51         52         54        175    2 2147483645 2147483645 +1.00994513031550071e+00  # rad = +7.36249999999999821e-02 , len = +6.30000000000000782e-01 
  52         55         56         53    2 2147483645 2147483645 +4.67596184886280242e-01  # rad = +7.96666999999999931e-02 , len = +2.42487113059643794e-01 
  53         57         55        194    2         52         54 +4.19772097320603665e-01  # rad = +1.70375000000000026e-01 , len = +7.03491293478461288e-01 
  54         55         58         53    2         59         60 +5.38517975055025633e-01  # rad = +9.17499999999999843e-02 , len = +3.28329103187639137e-01 
  55         59         60         61    2 2147483645 2147483645 +6.80637982195845592e-01  # rad = +9.17499999999999843e-02 , len = +2.32163735324878384e-01 
  56         61         62         58    2 2147483645 2147483645 +5.12820512820512775e-01  # rad = +6.99999999999999789e-02 , len = +1.48986576576549323e+00 
  57         61         63         58    2 2147483645 2147483645 +5.12820512820512775e-01  # rad = +6.99999999999999789e-02 , len = +1.66388100536066030e+00 
  58         64         61        144    2         56         57 +5.62390302990350754e-01  # rad = +1.36500000000000010e-01 , len = +2.21359436211785776e-01 
  59         58         65         54    2 2147483645 2147483645 +8.53250136239782075e-01  # rad = +7.82856999999999997e-02 , len = +4.31508980207829518e-01 
  60         58         66         54    2 2147483645 2147483645 +8.41961852861035420e-01  # rad = +7.72499999999999853e-02 , len = +2.32163735324878939e-01 
  61         67         59         62    2         55        175 +5.52619819701634540e-01  # rad = +1.34800000000000003e-01 , len = +3.56931365951494994e-01 
  62         57         67        194    2         61         63 +6.00995380351093345e-01  # rad = +2.43929000000000007e-01 , len = +1.17549989366226404e+00 
  63         67         68         62    2         72         76 +8.14052449688228874e-01  # rad = +1.98570999999999998e-01 , len = +5.64358042380897040e-01 
  64         69         70         69    2 2147483645 2147483645 +9.38773219589024932e-01  # rad = +8.44999999999999918e-02 , len = +5.37680202350802494e-01 
  65         69         71         69    2 2147483645 2147483645 +7.77681957055996964e-01  # rad = +6.99999999999999789e-02 , len = +1.97989898732234104e-01 
  66         72         73         67    2 2147483645 2147483645 +5.95085256410256336e-01  # rad = +9.28332999999999658e-02 , len = +3.76961536499416827e-01 
  67         74         72        162    2         66         68 +8.25396825396825462e-01  # rad = +1.56000000000000000e-01 , len = +1.21243556529823951e-01 
  68         72         75         67    2        150        196 +9.08121794871794896e-01  # rad = +1.41666999999999987e-01 , len = +4.14125584816971815e-01 
  69         76         69        140    2         64         65 +6.52930857283595345e-01  # rad = +9.00110891925446077e-02 , len = +1.35915414872633211e+00 
  70         77         78         72    2 2147483645 2147483645 +5.37112689375411678e-01  # rad = +8.23571000000000025e-02 , len = +1.10679718105893321e+00 
  71         77         79         72    2        166        167 +7.84240835306163619e-01  # rad = +1.20249999999999982e-01 , len = +2.52388589282480258e-01 
  72         68         77         63    2         70         71 +7.72182242119947015e-01  # rad = +1.53332999999999969e-01 , len = +3.83405790253616208e-01 
  73         80         81         74    2        145        146 +7.76288590604026885e-01  # rad = +1.15666999999999964e-01 , len = +1.71464281994823164e-01 
  74         82         80         83    2         73         75 +9.55128205128205066e-01  # rad = +1.48999999999999994e-01 , len = +3.76961536499414496e-01 
  75         80         83         74    2         77         78 +5.66555033557046950e-01  # rad = +8.44166999999999834e-02 , len = +8.01186619958171642e-01 
  76         68         84         63    2 2147483645 2147483645 +4.81985284860327046e-01  # rad = +9.57082999999999684e-02 , len = +1.77640085566293404e+00 
  77         83         85         75    2 2147483645 2147483645 +8.29219810772039101e-01  # rad = +6.99999999999999789e-02 , len = +4.64327470649756269e-01 
  78         83         86         75    2 2147483645 2147483645 +8.60450598045173543e-01  # rad = +7.26363999999999899e-02 , len = +7.44110206891426817e-01 
  79         87         88         80    2 2147483645 2147483645 +3.47341954022988508e-01  # rad = +9.67000000000000220e-02 , len = +8.45813218151621027e-01 
  80         89         87        143    2         79         81 +8.17220335400845932e-01  # rad = +2.78399999999999925e-01 , len = +3.13049516849971010e-01 
  81         87         90         80    2        105        106 +6.49051724137930997e-01  # rad = +1.80695999999999968e-01 , len = +1.83073755628708223e+00 
  82         82         91         83    2        164        165 +6.07988461538461533e-01  # rad = +9.48462000000000055e-02 , len = +1.10900856624283928e+00 
  83         92         82        101    2         74         82 +9.19729976711965325e-01  # rad = +1.55999999999999944e-01 , len = +1.97989898732234104e-01 
  84         93         94         86    2 2147483645 2147483645 +1.00000000000000000e+00  # rad = +6.99999999999999789e-02 , len = +7.00000000000002842e-02 
  85         93         95         86    2 2147483645 2147483645 +1.00000000000000000e+00  # rad = +6.99999999999999789e-02 , len = +9.89949493661145541e-02 
  86         96         93         93    2         84         85 +9.23482849604221556e-01  # rad = +6.99999999999999789e-02 , len = +2.09999999999999659e-01 
  87         97         98         89    2 2147483645 2147483645 +7.71113642322241777e-01  # rad = +6.99999999999999789e-02 , len = +9.82496819333272486e-01 
  88         97         99         89    2 2147483645 2147483645 +7.71113642322241777e-01  # rad = +6.99999999999999789e-02 , len = +4.53651848888549314e-01 
  89        100         97        100    2         87         88 +4.02562305986696234e-01  # rad = +9.07777999999999918e-02 , len = +7.30821455623740013e-01 
  90        101        102         92    2 2147483645 2147483645 +7.62250730399539167e-01  # rad = +6.99999999999999789e-02 , len = +4.69574275274956376e-01 
  91        101        103         92    2 2147483645 2147483645 +7.62250730399539167e-01  # rad = +6.99999999999999789e-02 , len = +1.73028899320316043e+00 
  92        104        101        103    2         90         91 +6.92209064801344698e-01  # rad = +9.18332999999999788e-02 , len = +4.48218696620299839e-01 
  93        105         96         94    2         86        153 +7.39512195121951321e-01  # rad = +7.57999999999999924e-02 , len = +2.88617393793236976e-01 
  94         92        105        101    2         93         95 +6.04309760339592494e-01  # rad = +1.02499999999999980e-01 , len = +5.14392845984465885e-01 
  95        105        106         94    2         98         99 +7.39512195121951321e-01  # rad = +7.57999999999999924e-02 , len = +6.67757440991864515e-01 
  96        107        108         98    2 2147483645 2147483645 +1.00000000000000000e+00  # rad = +6.99999999999999789e-02 , len = +2.32163735324882686e-01 
  97        107        109         98    2 2147483645 2147483645 +1.00000000000000000e+00  # rad = +6.99999999999999789e-02 , len = +4.31508980207829851e-01 
  98        106        107         95    2         96         97 +9.23482849604221556e-01  # rad = +6.99999999999999789e-02 , len = +9.89949493661145541e-02 
  99        106        110         95    2 2147483645 2147483645 +9.23482849604221556e-01  # rad = +6.99999999999999789e-02 , len = +5.09607692249636646e-01 
 100        111        100        156    2         89        101 +7.97524314765693965e-01  # rad = +2.25499999999999950e-01 , len = +1.21243556529820884e-01 
 101        100         92        100    2         83         94 +7.52172949002217317e-01  # rad = +1.69614999999999988e-01 , len = +9.94886928248631563e-01 
 102        104        112        103    2        111        200 +9.09042942103160501e-01  # rad = +1.20599999999999971e-01 , len = +1.15021737076084762e+00 
 103        113        104        105    2         92        102 +8.05996354799514036e-01  # rad = +1.32666999999999979e-01 , len = +2.10000000000000270e-01 
 104        113        114        105    2 2147483645 2147483645 +5.21519441069258849e-01  # rad = +8.58420999999999768e-02 , len = +1.44308696896618249e+00 
 105         90        113         81    2        103        104 +9.10922211891796119e-01  # rad = +1.64599999999999969e-01 , len = +3.13049516849971843e-01 
 106         90        115         81    2 2147483645 2147483645 +4.70864324611502183e-01  # rad = +8.50833000000000145e-02 , len = +1.74157974264746174e+00 
 107        116        117        109    2 2147483645 2147483645 +8.97041420118343202e-01  # rad = +7.57999999999999646e-02 , len = +6.96491205974635430e-01 
 108        116        118        109    2        115        116 +9.57100591715976279e-01  # rad = +8.08749999999999747e-02 , len = +5.51180551180828315e-01 
 109        119        116        111    2        107        108 +9.10000420000193766e-01  # rad = +8.44999999999999918e-02 , len = +3.56931365951492552e-01 
 110        119        120        111    2 2147483645 2147483645 +8.57949472899756760e-01  # rad = +7.96666999999999792e-02 , len = +1.56524758424985116e-01 
 111        112        119        102    2        109        110 +7.69959369817578843e-01  # rad = +9.28570999999999980e-02 , len = +3.56931365951496049e-01 
 112        121        122        114    2 2147483645 2147483645 +1.00000000000000000e+00  # rad = +6.99999999999999789e-02 , len = +1.21243556529820870e-01 
 113        121        123        114    2 2147483645 2147483645 +1.00000000000000000e+00  # rad = +6.99999999999999789e-02 , len = +5.68682688324516294e-01 
 114        124        121        116    2        112        113 +9.15698206801282999e-01  # rad = +6.99999999999999789e-02 , len = +2.10000000000001436e-01 
 115        118        125        108    2 2147483645 2147483645 +8.65533230293663025e-01  # rad = +6.99999999999999789e-02 , len = +3.56931365951493274e-01 
 116        118        124        108    2        114        177 +9.45216692426584237e-01  # rad = +7.64443999999999818e-02 , len = +5.98080262172225652e-01 
 117        126        127        119    2 2147483645 2147483645 +6.90791746025480213e-01  # rad = +6.99999999999999789e-02 , len = +1.19820699380365769e+00 
 118        126        128        119    2 2147483645 2147483645 +7.16808936871502822e-01  # rad = +7.26363999999999899e-02 , len = +7.73175271203107695e-01 
 119        129        126        135    2        117        118 +5.35210449314171388e-01  # rad = +1.01332999999999993e-01 , len = +4.69574275274955877e-01 
 120        130        131        122    2 2147483645 2147483645 +1.00000000000000000e+00  # rad = +6.99999999999999789e-02 , len = +2.21359436211787469e-01 
 121        130        132        122    2 2147483645 2147483645 +1.00000000000000000e+00  # rad = +6.99999999999999789e-02 , len = +2.32163735324878967e-01 
 122        133        130        124    2        120        121 +8.35322195704057302e-01  # rad = +6.99999999999999789e-02 , len = +2.09999999999999659e-01 
 123        133        134        124    2 2147483645 2147483645 +8.35322195704057302e-01  # rad = +6.99999999999999789e-02 , len = +3.56931365951494994e-01 
 124        135        133        133    2        122        123 +5.72013651877133045e-01  # rad = +8.37999999999999995e-02 , len = +6.45368112010502593e-01 
 125        136        137        127    2 2147483645 2147483645 +9.55994220332084921e-01  # rad = +6.99999999999999789e-02 , len = +2.09999999999998493e-01 
 126        136        138        127    2 2147483645 2147483645 +9.55994220332084921e-01  # rad = +6.99999999999999789e-02 , len = +3.63730669589463984e-01 
 127        139        136        130    2        125        126 +6.86455979825063123e-01  # rad = +7.32222000000000151e-02 , len = +6.41560597293820201e-01 
 128        140        141        129    2 2147483645 2147483645 +5.42364776066000198e-01  # rad = +7.88234999999999908e-02 , len = +1.21243556529821261e+00 
 129        142        140        132    2        128        130 +1.01454101221640491e+00  # rad = +1.45332999999999990e-01 , len = +1.97989898732231578e-01 
 130        140        139        129    2        127        131 +7.33948931075529942e-01  # rad = +1.06666999999999970e-01 , len = +3.63730669589463651e-01 
 131        139        143        130    2 2147483645 2147483645 +7.61976993821894322e-01  # rad = +8.12777999999999695e-02 , len = +1.41911944528992917e+00 
 132        135        142        133    2        129        201 +9.77815699658703075e-01  # rad = +1.43249999999999961e-01 , len = +2.32163735324879994e-01 
 133        144        135        192    2        124        132 +7.73768967903112559e-01  # rad = +1.46499999999999991e-01 , len = +1.21243556529819843e-01 
 134        144        145        192    2 2147483645 2147483645 +4.97113551256252229e-01  # rad = +9.41199999999999815e-02 , len = +1.75139944044755169e+00 
 135        146        129        158    2        119        192 +8.50457046603032008e-01  # rad = +1.89333000000000001e-01 , len = +8.22313808712952010e-01 
 136        147        148        193    2 2147483645 2147483645 +8.50694592134477845e-01  # rad = +6.99999999999999928e-02 , len = +4.19999999999999318e-01 
 137        147        149        193    2 2147483645 2147483645 +8.50694592134477845e-01  # rad = +6.99999999999999928e-02 , len = +9.89949493661170521e-02 
 138        150        151        195    2 2147483645 2147483645 +7.01209949440362079e-01  # rad = +9.66667000000000221e-02 , len = +4.08166632639171800e-01 
 139        150        152        195    2 2147483645 2147483645 +5.54519538362215902e-01  # rad = +7.64444000000000096e-02 , len = +5.68682688324515739e-01 
 140         74         76        162    2         69        195 +7.29402116402116496e-01  # rad = +1.37857000000000007e-01 , len = +4.53651848888552089e-01 
 141         51        153         48    2        161        162 +8.37467362924281922e-01  # rad = +3.20749999999999980e-01 , len = +2.52388589282480258e-01 
 142         51        154         48    2        143        144 +9.57702349869451686e-01  # rad = +3.66800000000000015e-01 , len = +3.49999999999998923e-01 
 143        154         89        142    2         80        199 +9.28754089422028306e-01  # rad = +3.40666999999999942e-01 , len = +7.73175271203108916e-01 
 144        154         64        142    2         58        163 +6.61706652126499484e-01  # rad = +2.42713999999999985e-01 , len = +5.23832034148350112e-01 
 145         81        155         73    2 2147483645 2147483645 +6.41003051864403761e-01  # rad = +7.41428999999999977e-02 , len = +5.64358042380900815e-01 
 146         81        156         73    2 2147483645 2147483645 +7.63975031772242685e-01  # rad = +8.83666999999999786e-02 , len = +2.10698837206093526e+00 
 147        157        158        149    2 2147483645 2147483645 +9.75486390532544378e-01  # rad = +8.24285999999999908e-02 , len = +4.94974746830584011e-01 
 148        157        159        149    2 2147483645 2147483645 +9.42801183431952738e-01  # rad = +7.96666999999999792e-02 , len = +1.71464281994822443e-01 
 149        160        157        167    2        147        148 +1.20714285714285707e+00  # rad = +8.44999999999999918e-02 , len = +2.61916017074175056e-01 
 150         75        161         68    2 2147483645 2147483645 +5.14284201684231279e-01  # rad = +7.28570999999999941e-02 , len = +1.95374000317340135e+00 
 151        162        163        196    2 2147483645 2147483645 +7.25292411076679855e-01  # rad = +1.02750000000000036e-01 , len = +2.61916017074175056e-01 
 152        162        164        196    2        182        198 +8.54115637374970760e-01  # rad = +1.20999999999999969e-01 , len = +2.42487113059641740e-01 
 153         96        165         93    2 2147483645 2147483645 +9.23482849604221556e-01  # rad = +6.99999999999999789e-02 , len = +2.61916017074176499e-01 
 154        166        167        155    2 2147483645 2147483645 +4.42453007518796959e-01  # rad = +1.41231000000000023e-01 , len = +2.91909232467902680e+00 
 155        168        166        199    2        154        156 +9.36985384554418266e-01  # rad = +3.19199999999999928e-01 , len = +3.76961536499414496e-01 
 156        166        111        155    2        100        158 +8.85808270676691767e-01  # rad = +2.82750000000000001e-01 , len = +5.37680202350801939e-01 
 157        146        169        158    2        170        178 +5.43964065131948393e-01  # rad = +1.21100000000000013e-01 , len = +9.31289428695503574e-01 
 158        111        146        156    2        135        157 +7.87356321839080331e-01  # rad = +2.22624999999999962e-01 , len = +5.37680202350801717e-01 
 159         18        170         15    2 2147483645 2147483645 +3.43514034086765563e-01  # rad = +8.00769000000000064e-02 , len = +8.57321409974111881e-01 
 160         36        171         42    2 2147483645 2147483645 +7.24163568773234179e-01  # rad = +9.73999999999999866e-02 , len = +6.14247507117446578e-01 
 161        153        172        141    2 2147483645 2147483645 +3.23460639127046035e-01  # rad = +1.03749999999999995e-01 , len = +8.25287828578615601e-01 
 162        153         74        141    2         67        140 +5.89243959469992196e-01  # rad = +1.88999999999999974e-01 , len = +9.82496819333273153e-01 
 163         64        173        144    2 2147483645 2147483645 +3.73690846016299039e-01  # rad = +9.07000000000000167e-02 , len = +2.40865107477193652e+00 
 164         91        174         82    2 2147483645 2147483645 +7.38036948238305790e-01  # rad = +6.99999999999999789e-02 , len = +9.89949493661183150e-02 
 165         91        175         82    2 2147483645 2147483645 +7.61557131440163015e-01  # rad = +7.22308000000000117e-02 , len = +9.74987179402888482e-01 
 166         79        176         71    2 2147483645 2147483645 +5.82120582120582153e-01  # rad = +6.99999999999999789e-02 , len = +3.76961536499414163e-01 
 167         79        160         71    2        149        176 +5.82120582120582153e-01  # rad = +6.99999999999999789e-02 , len = +9.89949493661170521e-02 
 168        177        178        170    2 2147483645 2147483645 +1.01845435120461070e+00  # rad = +7.62142999999999987e-02 , len = +9.62340895940724250e-01 
 169        177        179        170    2 2147483645 2147483645 +9.76204443743627470e-01  # rad = +7.30525999999999814e-02 , len = +1.44138821973817799e+00 
 170        169        177        157    2        168        169 +6.17946325350949621e-01  # rad = +7.48332999999999776e-02 , len = +3.95979797464468208e-01 
 171          6        180          3    2 2147483645 2147483645 +8.45588235294117641e-01  # rad = +1.43750000000000017e-01 , len = +3.05122926047848797e-01 
 172          6        181          3    2        173        174 +1.09117647058823541e+00  # rad = +1.85500000000000026e-01 , len = +2.10000000000000270e-01 
 173        181        182        172    2 2147483645 2147483645 +9.93708894878706173e-01  # rad = +1.84332999999999997e-01 , len = +1.71464281994821721e-01 
 174        181        183        172    2 2147483645 2147483645 +6.86792452830188749e-01  # rad = +1.27400000000000013e-01 , len = +3.76961536499416827e-01 
 175         59         52         61    2         50         51 +5.40801186943620116e-01  # rad = +7.28999999999999926e-02 , len = +3.76961536499415828e-01 
 176        160        184        167    2 2147483645 2147483645 +1.14033571428571445e+00  # rad = +7.98234999999999917e-02 , len = +1.31890105769917487e+00 
 177        124        185        116    2 2147483645 2147483645 +9.15698206801282999e-01  # rad = +6.99999999999999789e-02 , len = +4.74763098818766494e-01 
 178        169        186        157    2 2147483645 2147483645 +6.21574731626754695e-01  # rad = +7.52726999999999979e-02 , len = +7.13862731902989323e-01 
 179         35        187         31    2 2147483645 2147483645 +5.73132756964457313e-01  # rad = +7.45788999999999896e-02 , len = +1.22249744376010971e+00 
 180        188        189        197    2 2147483645 2147483645 +6.01619212295869343e-01  # rad = +7.82856999999999720e-02 , len = +4.53651848888549314e-01 
 181        188        190        197    2 2147483645 2147483645 +6.49375600384245910e-01  # rad = +8.44999999999999918e-02 , len = +1.04062481231229365e+00 
 182        164        191        152    2 2147483645 2147483645 +6.68595041322314065e-01  # rad = +8.08999999999999997e-02 , len = +6.67757440991864071e-01 
 183        192        193        198    2 2147483645 2147483645 +6.25738016528925689e-01  # rad = +7.57142999999999983e-02 , len = +9.57235603182417072e-01 
 184        192        194        198    2 2147483645 2147483645 +8.08539669421487583e-01  # rad = +9.78332999999999980e-02 , len = +3.76961536499416827e-01 
 185        168        195        199    2 2147483645 2147483645 +2.92764782030545956e-01  # rad = +9.97352999999999712e-02 , len = +2.82959361039708313e+00 
 186          2        196          6    2 2147483645 2147483645 +7.97706797706797643e-01  # rad = +2.43499999999999966e-01 , len = +4.14125584816973591e-01 
 187         12        197          9    2 2147483645 2147483645 +7.88958283671036931e-01  # rad = +1.65483999999999992e-01 , len = +2.19134661794979202e+00 
 188        198        199        200    2 2147483645 2147483645 +6.87304311774461052e-01  # rad = +8.28888999999999737e-02 , len = +5.09607692249636202e-01 
 189        198        200        200    2 2147483645 2147483645 +6.20508291873963502e-01  # rad = +7.48332999999999776e-02 , len = +3.76961536499415162e-01 
 190        201        202        201    2 2147483645 2147483645 +5.27050610820244292e-01  # rad = +7.55000000000000115e-02 , len = +1.17549989366226582e+00 
 191        201        203        201    2 2147483645 2147483645 +5.75916230366492088e-01  # rad = +8.24999999999999761e-02 , len = +8.19328993750374268e-01 
 192        129        144        135    2        133        134 +1.00000000000000000e+00  # rad = +1.89333000000000001e-01 , len = +0                       
 193         31        147         44    2        136        137 +1.00000000000000000e+00  # rad = +8.22857000000000033e-02 , len = +0                       
 194         27         57         25    2         53         62 +1.00000000000000000e+00  # rad = +4.05874999999999930e-01 , len = +0                       
 195         76        150        140    2        138        139 +1.00000000000000000e+00  # rad = +1.37857000000000007e-01 , len = +0                       
 196         75        162         68    2        151        152 +1.00000000000000000e+00  # rad = +1.41666999999999987e-01 , len = +0                       
 197         35        188         31    2        180        181 +1.00000000000000000e+00  # rad = +1.30124999999999963e-01 , len = +0                       
 198        164        192        152    2        183        184 +1.00000000000000000e+00  # rad = +1.20999999999999969e-01 , len = +0                       
 199         89        168        143    2        155        185 +1.00000000000000000e+00  # rad = +3.40666999999999942e-01 , len = +0                       
 200        112        198        102    2        188        189 +1.00000000000000000e+00  # rad = +1.20599999999999971e-01 , len = +0                       
 201        142        201        132    2        190        191 +1.00000000000000000e+00  # rad = +1.43249999999999961e-01 , len = +0                       
 202          1         13          0    2         10         16 +1.00000000000000000e+00  # rad = +3.67436666666666634e-01 , len = +0                       
