# Supplementary material for: Quantification of Hepatic Vascular and Parenchymal Regeneration in Mice
Source: PLoS One. 2016 Aug 5;11(8):e0160581. doi: 10.1371/journal.pone.0160581 (PMC4975469; doi:10.1371/journal.pone.0160581)
Supplement: S1 Dataset — Vascular trees are stored in text format, can thus be read using any text editor or imported in spreadsheets, and viewed interactively in 3D using the viewer tool from [35]. (ZIP) [file pone.0160581.s001.zip › regenerationQuantificationVascularTrees/HV-Normal-RIL/HVM-028-RIL_HV5.tree]

# numNodes
 302
# id xCoord [mm]               yCoord [mm]               zCoord [mm]
   0 +2.17000000000000028e+01  +1.15500000000000007e+01  +2.19100000000000001e+01  
   1 +2.17000000000000028e+01  +1.15500000000000007e+01  +2.19100000000000001e+01  
   2 +1.83399999999999999e+01  +1.43500000000000014e+01  +2.80700000000000003e+01  
   3 +1.87600000000000016e+01  +1.51199999999999992e+01  +2.82800000000000011e+01  
   4 +1.83399999999999999e+01  +1.41400000000000006e+01  +2.79300000000000033e+01  
   5 +1.83399999999999999e+01  +1.40700000000000003e+01  +2.80000000000000000e+01  
   6 +1.84800000000000004e+01  +1.37199999999999989e+01  +2.77199999999999989e+01  
   7 +1.89000000000000021e+01  +1.39300000000000015e+01  +2.78600000000000030e+01  
   8 +1.80599999999999987e+01  +1.31600000000000001e+01  +2.71600000000000037e+01  
   9 +1.87600000000000016e+01  +1.26000000000000014e+01  +2.75800000000000018e+01  
  10 +1.89699999999999989e+01  +1.27400000000000020e+01  +2.76500000000000021e+01  
  11 +1.95300000000000011e+01  +1.21099999999999994e+01  +2.79300000000000033e+01  
  12 +1.82699999999999996e+01  +1.26700000000000017e+01  +2.66000000000000014e+01  
  13 +1.79199999999999982e+01  +1.33000000000000007e+01  +2.73000000000000007e+01  
  14 +1.75000000000000000e+01  +1.32300000000000022e+01  +2.73700000000000010e+01  
  15 +1.76400000000000006e+01  +1.36500000000000004e+01  +2.73700000000000010e+01  
  16 +1.81999999999999993e+01  +1.28100000000000005e+01  +2.66700000000000017e+01  
  17 +1.91800000000000033e+01  +1.09900000000000020e+01  +2.68800000000000026e+01  
  18 +1.98100000000000023e+01  +1.06400000000000006e+01  +2.68800000000000026e+01  
  19 +1.93200000000000003e+01  +1.10600000000000005e+01  +2.70199999999999996e+01  
  20 +1.86200000000000010e+01  +1.16200000000000010e+01  +2.52000000000000028e+01  
  21 +1.75700000000000003e+01  +1.28800000000000026e+01  +2.65300000000000011e+01  
  22 +1.72900000000000027e+01  +1.28100000000000005e+01  +2.65300000000000011e+01  
  23 +1.75700000000000003e+01  +1.30900000000000016e+01  +2.65300000000000011e+01  
  24 +1.81999999999999993e+01  +1.26000000000000014e+01  +2.64600000000000044e+01  
  25 +1.83399999999999999e+01  +1.24600000000000009e+01  +2.63200000000000003e+01  
  26 +1.87600000000000016e+01  +1.27400000000000020e+01  +2.64600000000000044e+01  
  27 +1.84800000000000004e+01  +1.16900000000000013e+01  +2.53400000000000034e+01  
  28 +1.81300000000000026e+01  +1.02200000000000006e+01  +2.61800000000000033e+01  
  29 +1.80599999999999987e+01  +1.01500000000000004e+01  +2.61100000000000030e+01  
  30 +1.81300000000000026e+01  +1.02200000000000006e+01  +2.63200000000000003e+01  
  31 +1.86900000000000013e+01  +1.05000000000000000e+01  +2.54800000000000040e+01  
  32 +1.70100000000000016e+01  +1.12700000000000014e+01  +2.59000000000000021e+01  
  33 +1.68700000000000010e+01  +1.19000000000000004e+01  +2.70899999999999999e+01  
  34 +1.65899999999999999e+01  +1.12000000000000011e+01  +2.57600000000000051e+01  
  35 +1.71500000000000021e+01  +1.11300000000000008e+01  +2.58300000000000018e+01  
  36 +1.73599999999999994e+01  +1.12700000000000014e+01  +2.57600000000000051e+01  
  37 +1.68700000000000010e+01  +1.09200000000000017e+01  +2.57600000000000051e+01  
  38 +1.68000000000000007e+01  +1.07100000000000009e+01  +2.58300000000000018e+01  
  39 +1.69400000000000013e+01  +1.05700000000000003e+01  +2.59000000000000021e+01  
  40 +1.67300000000000004e+01  +1.06400000000000006e+01  +2.58300000000000018e+01  
  41 +1.61000000000000014e+01  +1.03599999999999994e+01  +2.57600000000000051e+01  
  42 +1.66600000000000001e+01  +1.04299999999999997e+01  +2.59699999999999989e+01  
  43 +1.75700000000000003e+01  +1.14100000000000001e+01  +2.56200000000000010e+01  
  44 +1.81300000000000026e+01  +1.16200000000000010e+01  +2.52699999999999996e+01  
  45 +1.72900000000000027e+01  +1.16900000000000013e+01  +2.55500000000000007e+01  
  46 +1.70100000000000016e+01  +1.18300000000000001e+01  +2.54100000000000001e+01  
  47 +1.70800000000000018e+01  +1.19000000000000004e+01  +2.55500000000000007e+01  
  48 +1.96000000000000014e+01  +1.00800000000000001e+01  +2.54800000000000040e+01  
  49 +2.00199999999999996e+01  +9.52000000000000135e+00  +2.52000000000000028e+01  
  50 +2.05800000000000018e+01  +9.38000000000000078e+00  +2.63200000000000003e+01  
  51 +1.90400000000000027e+01  +1.09900000000000020e+01  +2.47800000000000011e+01  
  52 +1.86200000000000010e+01  +1.04299999999999997e+01  +2.54100000000000001e+01  
  53 +1.79900000000000020e+01  +9.73000000000000043e+00  +2.53400000000000034e+01  
  54 +1.87600000000000016e+01  +1.02200000000000006e+01  +2.53400000000000034e+01  
  55 +1.86900000000000013e+01  +1.05000000000000000e+01  +2.54800000000000040e+01  
  56 +1.80599999999999987e+01  +1.16900000000000013e+01  +2.52000000000000028e+01  
  57 +1.73599999999999994e+01  +1.21099999999999994e+01  +2.49200000000000017e+01  
  58 +1.76400000000000006e+01  +1.25300000000000011e+01  +2.55500000000000007e+01  
  59 +1.88300000000000018e+01  +1.14100000000000001e+01  +2.47800000000000011e+01  
  60 +1.89699999999999989e+01  +1.12000000000000011e+01  +2.48500000000000014e+01  
  61 +1.89699999999999989e+01  +1.14100000000000001e+01  +2.47100000000000009e+01  
  62 +1.72199999999999989e+01  +1.05000000000000000e+01  +2.46400000000000006e+01  
  63 +1.72900000000000027e+01  +9.87000000000000099e+00  +2.49200000000000017e+01  
  64 +1.89000000000000021e+01  +1.03599999999999994e+01  +2.42199999999999989e+01  
  65 +1.54699999999999989e+01  +1.02200000000000006e+01  +2.47800000000000011e+01  
  66 +1.47699999999999996e+01  +1.00800000000000001e+01  +2.45700000000000003e+01  
  67 +1.50500000000000007e+01  +1.04299999999999997e+01  +2.48500000000000014e+01  
  68 +1.63099999999999987e+01  +1.02900000000000009e+01  +2.47100000000000009e+01  
  69 +1.91800000000000033e+01  +1.27400000000000020e+01  +2.47100000000000009e+01  
  70 +1.89699999999999989e+01  +1.26700000000000017e+01  +2.45700000000000003e+01  
  71 +1.87600000000000016e+01  +1.30900000000000016e+01  +2.49900000000000020e+01  
  72 +1.93900000000000006e+01  +1.28100000000000005e+01  +2.45700000000000003e+01  
  73 +1.89000000000000021e+01  +1.14800000000000004e+01  +2.47100000000000009e+01  
  74 +1.86900000000000013e+01  +1.16900000000000013e+01  +2.45700000000000003e+01  
  75 +1.99500000000000028e+01  +1.18300000000000001e+01  +2.37300000000000040e+01  
  76 +1.72199999999999989e+01  +1.05000000000000000e+01  +2.46400000000000006e+01  
  77 +1.68700000000000010e+01  +1.04299999999999997e+01  +2.45700000000000003e+01  
  78 +1.73599999999999994e+01  +1.06400000000000006e+01  +2.46400000000000006e+01  
  79 +1.65899999999999999e+01  +1.09900000000000020e+01  +2.45700000000000003e+01  
  80 +1.79199999999999982e+01  +1.09200000000000017e+01  +2.45000000000000000e+01  
  81 +1.91099999999999994e+01  +1.38599999999999994e+01  +2.51300000000000026e+01  
  82 +1.97400000000000020e+01  +1.24600000000000009e+01  +2.40800000000000018e+01  
  83 +1.81300000000000026e+01  +1.26700000000000017e+01  +2.50600000000000023e+01  
  84 +1.84800000000000004e+01  +1.18300000000000001e+01  +2.44300000000000033e+01  
  85 +1.77800000000000011e+01  +1.06400000000000006e+01  +2.37300000000000040e+01  
  86 +1.95300000000000011e+01  +9.59000000000000163e+00  +2.40800000000000018e+01  
  87 +1.88300000000000018e+01  +1.04299999999999997e+01  +2.40800000000000018e+01  
  88 +1.82699999999999996e+01  +1.26000000000000014e+01  +2.40800000000000018e+01  
  89 +1.81999999999999993e+01  +1.26700000000000017e+01  +2.40800000000000018e+01  
  90 +1.84100000000000001e+01  +1.28100000000000005e+01  +2.40800000000000018e+01  
  91 +1.83399999999999999e+01  +1.21099999999999994e+01  +2.39400000000000013e+01  
  92 +1.98100000000000023e+01  +1.25300000000000011e+01  +2.40100000000000016e+01  
  93 +1.98800000000000026e+01  +1.34400000000000013e+01  +2.40100000000000016e+01  
  94 +2.03000000000000007e+01  +1.35800000000000018e+01  +2.40100000000000016e+01  
  95 +1.97400000000000020e+01  +1.38599999999999994e+01  +2.40800000000000018e+01  
  96 +1.96700000000000017e+01  +1.32300000000000022e+01  +2.39400000000000013e+01  
  97 +1.94600000000000009e+01  +1.34400000000000013e+01  +2.40100000000000016e+01  
  98 +1.91800000000000033e+01  +1.33699999999999992e+01  +2.39400000000000013e+01  
  99 +1.93900000000000006e+01  +1.37199999999999989e+01  +2.40800000000000018e+01  
 100 +2.03000000000000007e+01  +1.28800000000000026e+01  +2.40100000000000016e+01  
 101 +1.97400000000000020e+01  +1.30199999999999996e+01  +2.38700000000000010e+01  
 102 +1.98800000000000026e+01  +1.40000000000000000e+01  +2.39400000000000013e+01  
 103 +2.00900000000000034e+01  +1.42800000000000011e+01  +2.39400000000000013e+01  
 104 +1.98100000000000023e+01  +1.41400000000000006e+01  +2.40100000000000016e+01  
 105 +2.00900000000000034e+01  +1.17599999999999998e+01  +2.35199999999999996e+01  
 106 +1.68000000000000007e+01  +1.02200000000000006e+01  +2.31700000000000017e+01  
 107 +1.80599999999999987e+01  +1.04299999999999997e+01  +2.31000000000000014e+01  
 108 +1.98800000000000026e+01  +1.19000000000000004e+01  +2.33100000000000023e+01  
 109 +2.06500000000000021e+01  +1.18300000000000001e+01  +2.31000000000000014e+01  
 110 +2.04400000000000013e+01  +1.04299999999999997e+01  +2.34500000000000028e+01  
 111 +2.03700000000000010e+01  +1.05700000000000003e+01  +2.33800000000000026e+01  
 112 +2.01600000000000001e+01  +1.00099999999999998e+01  +2.41500000000000021e+01  
 113 +2.06500000000000021e+01  +1.02200000000000006e+01  +2.32400000000000020e+01  
 114 +2.06500000000000021e+01  +1.35800000000000018e+01  +2.33800000000000026e+01  
 115 +2.03700000000000010e+01  +1.39300000000000015e+01  +2.33100000000000023e+01  
 116 +2.07199999999999989e+01  +1.51199999999999992e+01  +2.40800000000000018e+01  
 117 +2.07199999999999989e+01  +1.35800000000000018e+01  +2.33100000000000023e+01  
 118 +2.07199999999999989e+01  +9.66000000000000014e+00  +2.33100000000000023e+01  
 119 +2.07900000000000027e+01  +9.59000000000000163e+00  +2.34500000000000028e+01  
 120 +2.07199999999999989e+01  +9.52000000000000135e+00  +2.32400000000000020e+01  
 121 +2.10700000000000003e+01  +1.41400000000000006e+01  +2.32400000000000020e+01  
 122 +2.17699999999999996e+01  +1.48400000000000016e+01  +2.33100000000000023e+01  
 123 +2.11400000000000006e+01  +1.41400000000000006e+01  +2.33800000000000026e+01  
 124 +2.09300000000000033e+01  +1.38599999999999994e+01  +2.31000000000000014e+01  
 125 +2.07199999999999989e+01  +1.30199999999999996e+01  +2.32400000000000020e+01  
 126 +2.06500000000000021e+01  +1.31600000000000001e+01  +2.31700000000000017e+01  
 127 +2.07900000000000027e+01  +1.26700000000000017e+01  +2.31000000000000014e+01  
 128 +2.07199999999999989e+01  +1.05700000000000003e+01  +2.30300000000000011e+01  
 129 +1.96000000000000014e+01  +1.23900000000000006e+01  +2.31700000000000017e+01  
 130 +1.93200000000000003e+01  +1.26000000000000014e+01  +2.32400000000000020e+01  
 131 +1.98100000000000023e+01  +1.26000000000000014e+01  +2.31000000000000014e+01  
 132 +1.65199999999999996e+01  +1.05000000000000000e+01  +2.31700000000000017e+01  
 133 +1.67300000000000004e+01  +1.00800000000000001e+01  +2.30300000000000011e+01  
 134 +2.09300000000000033e+01  +1.40000000000000000e+01  +2.29600000000000009e+01  
 135 +2.07199999999999989e+01  +1.35800000000000018e+01  +2.33100000000000023e+01  
 136 +2.10700000000000003e+01  +1.30199999999999996e+01  +2.27500000000000000e+01  
 137 +2.10700000000000003e+01  +1.16200000000000010e+01  +2.26099999999999994e+01  
 138 +1.93900000000000006e+01  +1.16900000000000013e+01  +2.31000000000000014e+01  
 139 +1.92500000000000000e+01  +1.14800000000000004e+01  +2.32400000000000020e+01  
 140 +1.93900000000000006e+01  +1.16900000000000013e+01  +2.31000000000000014e+01  
 141 +1.86200000000000010e+01  +1.21099999999999994e+01  +2.33100000000000023e+01  
 142 +1.90400000000000027e+01  +1.14100000000000001e+01  +2.28200000000000003e+01  
 143 +1.94600000000000009e+01  +1.17599999999999998e+01  +2.30300000000000011e+01  
 144 +1.96700000000000017e+01  +1.19000000000000004e+01  +2.31000000000000014e+01  
 145 +1.92500000000000000e+01  +1.19700000000000006e+01  +2.27500000000000000e+01  
 146 +2.07900000000000027e+01  +1.07100000000000009e+01  +2.31700000000000017e+01  
 147 +2.06500000000000021e+01  +1.07100000000000009e+01  +2.26800000000000033e+01  
 148 +1.86900000000000013e+01  +1.11300000000000008e+01  +2.29600000000000009e+01  
 149 +1.79900000000000020e+01  +1.11300000000000008e+01  +2.28200000000000003e+01  
 150 +1.86900000000000013e+01  +1.08500000000000014e+01  +2.30300000000000011e+01  
 151 +1.89000000000000021e+01  +1.12700000000000014e+01  +2.27500000000000000e+01  
 152 +1.83399999999999999e+01  +1.19000000000000004e+01  +2.28200000000000003e+01  
 153 +2.03700000000000010e+01  +1.34400000000000013e+01  +2.25400000000000027e+01  
 154 +2.14200000000000017e+01  +1.35099999999999998e+01  +2.24699999999999989e+01  
 155 +1.90400000000000027e+01  +1.19700000000000006e+01  +2.23300000000000018e+01  
 156 +1.87600000000000016e+01  +1.21799999999999997e+01  +2.28900000000000006e+01  
 157 +1.96000000000000014e+01  +1.03599999999999994e+01  +2.26800000000000033e+01  
 158 +1.89000000000000021e+01  +1.00800000000000001e+01  +2.21200000000000010e+01  
 159 +1.93200000000000003e+01  +1.00099999999999998e+01  +2.28200000000000003e+01  
 160 +2.02300000000000040e+01  +1.04299999999999997e+01  +2.26099999999999994e+01  
 161 +2.02300000000000040e+01  +1.17599999999999998e+01  +2.20500000000000007e+01  
 162 +2.12100000000000009e+01  +1.16200000000000010e+01  +2.24699999999999989e+01  
 163 +2.03000000000000007e+01  +9.80000000000000071e+00  +2.25400000000000027e+01  
 164 +2.03000000000000007e+01  +1.05000000000000000e+01  +2.26800000000000033e+01  
 165 +2.07900000000000027e+01  +1.27400000000000020e+01  +2.19100000000000001e+01  
 166 +2.12800000000000011e+01  +1.15500000000000007e+01  +2.24000000000000021e+01  
 167 +2.19800000000000040e+01  +1.40000000000000000e+01  +2.23300000000000018e+01  
 168 +2.25400000000000027e+01  +1.41400000000000006e+01  +2.21200000000000010e+01  
 169 +2.21900000000000013e+01  +1.44199999999999999e+01  +2.24699999999999989e+01  
 170 +1.98800000000000026e+01  +1.24600000000000009e+01  +2.21200000000000010e+01  
 171 +2.01600000000000001e+01  +1.17599999999999998e+01  +2.19800000000000040e+01  
 172 +1.93200000000000003e+01  +1.19000000000000004e+01  +2.18400000000000034e+01  
 173 +1.93200000000000003e+01  +1.18300000000000001e+01  +2.21200000000000010e+01  
 174 +2.17000000000000028e+01  +1.15500000000000007e+01  +2.19100000000000001e+01  
 175 +2.20500000000000007e+01  +1.11300000000000008e+01  +2.14200000000000017e+01  
 176 +2.17699999999999996e+01  +1.23900000000000006e+01  +2.14900000000000020e+01  
 177 +2.17000000000000028e+01  +1.02900000000000009e+01  +2.19100000000000001e+01  
 178 +2.14200000000000017e+01  +9.94000000000000128e+00  +2.18400000000000034e+01  
 179 +2.17000000000000028e+01  +1.02900000000000009e+01  +2.19800000000000040e+01  
 180 +2.21900000000000013e+01  +1.09200000000000017e+01  +2.17000000000000028e+01  
 181 +2.21200000000000010e+01  +1.06400000000000006e+01  +2.17699999999999996e+01  
 182 +2.17699999999999996e+01  +1.27400000000000020e+01  +2.17000000000000028e+01  
 183 +2.24000000000000021e+01  +1.35099999999999998e+01  +2.15600000000000023e+01  
 184 +2.20500000000000007e+01  +1.32300000000000022e+01  +2.21200000000000010e+01  
 185 +2.24000000000000021e+01  +1.07100000000000009e+01  +2.14200000000000017e+01  
 186 +2.25400000000000027e+01  +9.87000000000000099e+00  +2.15600000000000023e+01  
 187 +2.23300000000000018e+01  +1.04299999999999997e+01  +2.17699999999999996e+01  
 188 +2.20500000000000007e+01  +1.11300000000000008e+01  +2.14200000000000017e+01  
 189 +2.20500000000000007e+01  +1.08500000000000014e+01  +2.15600000000000023e+01  
 190 +2.21900000000000013e+01  +1.07100000000000009e+01  +2.16300000000000026e+01  
 191 +2.17000000000000028e+01  +1.23900000000000006e+01  +2.13500000000000014e+01  
 192 +1.94600000000000009e+01  +1.02900000000000009e+01  +2.12800000000000011e+01  
 193 +1.93900000000000006e+01  +1.03599999999999994e+01  +2.13500000000000014e+01  
 194 +1.99500000000000028e+01  +1.05700000000000003e+01  +2.11400000000000006e+01  
 195 +1.86900000000000013e+01  +1.01500000000000004e+01  +2.12100000000000009e+01  
 196 +2.28200000000000003e+01  +1.02900000000000009e+01  +2.11400000000000006e+01  
 197 +1.84100000000000001e+01  +1.00800000000000001e+01  +2.11400000000000006e+01  
 198 +1.83399999999999999e+01  +1.00099999999999998e+01  +2.12800000000000011e+01  
 199 +2.21200000000000010e+01  +1.12000000000000011e+01  +2.11400000000000006e+01  
 200 +2.23300000000000018e+01  +1.14800000000000004e+01  +2.07900000000000027e+01  
 201 +2.20500000000000007e+01  +1.11300000000000008e+01  +2.10700000000000003e+01  
 202 +2.28200000000000003e+01  +1.02200000000000006e+01  +2.12100000000000009e+01  
 203 +2.29600000000000009e+01  +1.04299999999999997e+01  +2.09300000000000033e+01  
 204 +2.17699999999999996e+01  +1.06400000000000006e+01  +2.05100000000000016e+01  
 205 +2.21200000000000010e+01  +1.10600000000000005e+01  +2.10000000000000000e+01  
 206 +2.20500000000000007e+01  +1.12000000000000011e+01  +2.08599999999999994e+01  
 207 +2.24000000000000021e+01  +1.10600000000000005e+01  +2.07199999999999989e+01  
 208 +2.28200000000000003e+01  +1.07100000000000009e+01  +2.09300000000000033e+01  
 209 +2.27500000000000000e+01  +1.07800000000000011e+01  +2.10000000000000000e+01  
 210 +2.26099999999999994e+01  +1.09200000000000017e+01  +2.07199999999999989e+01  
 211 +2.34500000000000028e+01  +9.87000000000000099e+00  +2.12100000000000009e+01  
 212 +2.20500000000000007e+01  +9.66000000000000014e+00  +2.08599999999999994e+01  
 213 +2.19100000000000001e+01  +9.73000000000000043e+00  +2.10000000000000000e+01  
 214 +2.21200000000000010e+01  +9.52000000000000135e+00  +2.08599999999999994e+01  
 215 +2.21200000000000010e+01  +9.73000000000000043e+00  +2.07900000000000027e+01  
 216 +2.28200000000000003e+01  +9.73000000000000043e+00  +2.05100000000000016e+01  
 217 +2.15600000000000023e+01  +1.02200000000000006e+01  +2.07900000000000027e+01  
 218 +2.24699999999999989e+01  +1.13400000000000016e+01  +2.01600000000000001e+01  
 219 +2.27500000000000000e+01  +1.08500000000000014e+01  +2.05800000000000018e+01  
 220 +2.30300000000000011e+01  +1.07100000000000009e+01  +2.04400000000000013e+01  
 221 +2.28900000000000006e+01  +1.09900000000000020e+01  +2.03700000000000010e+01  
 222 +2.23300000000000018e+01  +1.03599999999999994e+01  +2.03000000000000007e+01  
 223 +2.21900000000000013e+01  +1.00099999999999998e+01  +2.07199999999999989e+01  
 224 +2.19100000000000001e+01  +1.07100000000000009e+01  +2.03700000000000010e+01  
 225 +2.28900000000000006e+01  +1.09900000000000020e+01  +2.02300000000000040e+01  
 226 +2.28200000000000003e+01  +1.11300000000000008e+01  +2.02300000000000040e+01  
 227 +2.10700000000000003e+01  +1.08500000000000014e+01  +2.03700000000000010e+01  
 228 +2.14200000000000017e+01  +1.09900000000000020e+01  +2.04400000000000013e+01  
 229 +2.03000000000000007e+01  +1.05000000000000000e+01  +1.97400000000000020e+01  
 230 +2.19800000000000040e+01  +1.06400000000000006e+01  +2.03000000000000007e+01  
 231 +2.26099999999999994e+01  +1.06400000000000006e+01  +1.97400000000000020e+01  
 232 +2.24000000000000021e+01  +1.03599999999999994e+01  +2.02300000000000040e+01  
 233 +2.28900000000000006e+01  +1.10600000000000005e+01  +2.01600000000000001e+01  
 234 +2.28900000000000006e+01  +1.11300000000000008e+01  +2.00900000000000034e+01  
 235 +2.27500000000000000e+01  +1.04299999999999997e+01  +1.98100000000000023e+01  
 236 +2.26099999999999994e+01  +1.02200000000000006e+01  +2.01600000000000001e+01  
 237 +2.26800000000000033e+01  +1.02900000000000009e+01  +2.00900000000000034e+01  
 238 +2.31700000000000017e+01  +1.05000000000000000e+01  +1.96700000000000017e+01  
 239 +2.01600000000000001e+01  +1.03599999999999994e+01  +1.96700000000000017e+01  
 240 +2.02300000000000040e+01  +1.05000000000000000e+01  +1.98100000000000023e+01  
 241 +2.35900000000000034e+01  +1.07800000000000011e+01  +1.93200000000000003e+01  
 242 +1.89699999999999989e+01  +9.94000000000000128e+00  +2.63900000000000006e+01  
 243 +2.09300000000000033e+01  +1.37900000000000009e+01  +2.33800000000000026e+01  
 244 +1.91800000000000033e+01  +1.12700000000000014e+01  +2.73000000000000007e+01  
 245 +1.98100000000000023e+01  +1.09900000000000020e+01  +2.73700000000000010e+01  
 246 +1.68000000000000007e+01  +1.08500000000000014e+01  +2.56899999999999977e+01  
 247 +1.77800000000000011e+01  +1.21099999999999994e+01  +2.42900000000000027e+01  
 248 +1.76400000000000006e+01  +1.20400000000000009e+01  +2.40800000000000018e+01  
 249 +1.77100000000000009e+01  +1.23900000000000006e+01  +2.45000000000000000e+01  
 250 +1.66600000000000001e+01  +1.00099999999999998e+01  +2.29600000000000009e+01  
 251 +1.61699999999999982e+01  +1.02200000000000006e+01  +2.31700000000000017e+01  
 252 +2.05800000000000018e+01  +1.06400000000000006e+01  +2.26099999999999994e+01  
 253 +2.02300000000000040e+01  +1.06400000000000006e+01  +2.28200000000000003e+01  
 254 +2.14200000000000017e+01  +1.35800000000000018e+01  +2.24000000000000021e+01  
 255 +2.16300000000000026e+01  +9.45000000000000107e+00  +2.24000000000000021e+01  
 256 +1.97400000000000020e+01  +1.08500000000000014e+01  +2.11400000000000006e+01  
 257 +1.93200000000000003e+01  +1.09900000000000020e+01  +2.12100000000000009e+01  
 258 +1.99500000000000028e+01  +1.12700000000000014e+01  +2.12800000000000011e+01  
 259 +1.99500000000000028e+01  +1.05700000000000003e+01  +2.11400000000000006e+01  
 260 +2.11400000000000006e+01  +1.00800000000000001e+01  +2.10000000000000000e+01  
 261 +2.10700000000000003e+01  +1.00099999999999998e+01  +2.10000000000000000e+01  
 262 +2.10700000000000003e+01  +1.00099999999999998e+01  +2.11400000000000006e+01  
 263 +2.22600000000000016e+01  +9.66000000000000014e+00  +2.07199999999999989e+01  
 264 +2.21200000000000010e+01  +9.52000000000000135e+00  +2.08599999999999994e+01  
 265 +2.23300000000000018e+01  +9.45000000000000107e+00  +2.08599999999999994e+01  
 266 +2.19800000000000040e+01  +9.45000000000000107e+00  +2.09300000000000033e+01  
 267 +2.10700000000000003e+01  +1.17599999999999998e+01  +2.10000000000000000e+01  
 268 +2.33100000000000023e+01  +1.03599999999999994e+01  +1.96700000000000017e+01  
 269 +1.86900000000000013e+01  +1.53300000000000018e+01  +2.83500000000000014e+01  
 270 +1.91099999999999994e+01  +1.56800000000000015e+01  +2.85600000000000023e+01  
 271 +1.86200000000000010e+01  +1.33000000000000007e+01  +2.48500000000000014e+01  
 272 +1.86900000000000013e+01  +1.31600000000000001e+01  +2.52000000000000028e+01  
 273 +1.57500000000000000e+01  +1.07800000000000011e+01  +2.47100000000000009e+01  
 274 +2.11400000000000006e+01  +9.16999999999999993e+00  +2.31000000000000014e+01  
 275 +2.05100000000000016e+01  +9.09999999999999964e+00  +2.41500000000000021e+01  
 276 +1.98800000000000026e+01  +1.28100000000000005e+01  +2.31000000000000014e+01  
 277 +1.97400000000000020e+01  +1.30199999999999996e+01  +2.30300000000000011e+01  
 278 +1.98800000000000026e+01  +1.31600000000000001e+01  +2.32400000000000020e+01  
 279 +1.98800000000000026e+01  +1.26000000000000014e+01  +2.32400000000000020e+01  
 280 +1.96700000000000017e+01  +1.21799999999999997e+01  +2.25400000000000027e+01  
 281 +1.72900000000000027e+01  +9.94000000000000128e+00  +2.19800000000000040e+01  
 282 +2.38000000000000007e+01  +9.80000000000000071e+00  +2.00199999999999996e+01  
 283 +1.85500000000000007e+01  +1.43500000000000014e+01  +2.66000000000000014e+01  
 284 +1.77800000000000011e+01  +1.12000000000000011e+01  +2.73000000000000007e+01  
 285 +1.63099999999999987e+01  +1.14800000000000004e+01  +2.54100000000000001e+01  
 286 +1.55400000000000009e+01  +1.11300000000000008e+01  +2.59000000000000021e+01  
 287 +1.91800000000000033e+01  +1.45600000000000005e+01  +2.53400000000000034e+01  
 288 +1.86900000000000013e+01  +1.42100000000000009e+01  +2.56899999999999977e+01  
 289 +1.59600000000000009e+01  +9.73000000000000043e+00  +2.32400000000000020e+01  
 290 +1.83399999999999999e+01  +1.18300000000000001e+01  +2.40800000000000018e+01  
 291 +2.00199999999999996e+01  +1.47699999999999996e+01  +2.43599999999999994e+01  
 292 +1.80599999999999987e+01  +1.16200000000000010e+01  +2.32400000000000020e+01  
 293 +1.82699999999999996e+01  +1.21799999999999997e+01  +2.38000000000000007e+01  
 294 +1.97400000000000020e+01  +1.31600000000000001e+01  +2.35900000000000034e+01  
 295 +1.98800000000000026e+01  +1.05000000000000000e+01  +2.12100000000000009e+01  
 296 +1.73599999999999994e+01  +1.00099999999999998e+01  +2.46400000000000006e+01  
 297 +2.34500000000000028e+01  +9.09999999999999964e+00  +2.09300000000000033e+01  
 298 +2.05800000000000018e+01  +1.06400000000000006e+01  +2.26099999999999994e+01  
 299 +2.04400000000000013e+01  +1.03599999999999994e+01  +2.19800000000000040e+01  
 300 +2.08599999999999994e+01  +9.66000000000000014e+00  +2.25400000000000027e+01  
 301 +1.81300000000000026e+01  +1.47000000000000011e+01  +2.80700000000000003e+01  
# numEdges
 301
# id   initNode   termNode parentEdge nDau   dauEdges      ...   radiusRelativeToParent
   0          0          1 2147483646    2        156        300 +3.50910333333333380e-01  # rad = +3.50910333333333380e-01 , len = +0                       
   1          2          3          2    2        256        257 +9.39393506493506503e-01  # rad = +7.23333000000000170e-02 , len = +9.01886910870757896e-01 
   2          4          2          4    2          1        292 +9.39024390243902496e-01  # rad = +7.69999999999999990e-02 , len = +2.52388589282478315e-01 
   3          4          5          4    2 2147483645 2147483645 +8.53658536585365835e-01  # rad = +7.00000000000000067e-02 , len = +9.89949493661145541e-02 
   4          6          4          6    2          2          3 +7.02187055781054559e-01  # rad = +8.19999999999999896e-02 , len = +4.90000000000003544e-01 
   5          6          7          6    2 2147483645 2147483645 +6.67934028669783686e-01  # rad = +7.79999999999999999e-02 , len = +4.90000000000003766e-01 
   6          8          6         13    2          4          5 +7.21965996908809915e-01  # rad = +1.16777999999999993e-01 , len = +8.96437393240595792e-01 
   7          9         10          9    2 2147483645 2147483645 +6.44891122278057005e-01  # rad = +7.69999999999999990e-02 , len = +2.61916017074174112e-01 
   8          9         11          9    2 2147483645 2147483645 +6.86767169179229420e-01  # rad = +8.20000000000000173e-02 , len = +9.77496803063827024e-01 
   9         12          9         20    2          7          8 +5.68571428571428505e-01  # rad = +1.19400000000000006e-01 , len = +1.09790709989506974e+00 
  10         13         14         12    2 2147483645 2147483645 +8.50574712643678121e-01  # rad = +7.40000000000000241e-02 , len = +4.31508980207826354e-01 
  11         13         15         12    2 2147483645 2147483645 +9.11877011494252820e-01  # rad = +7.93332999999999955e-02 , len = +4.53651848888548537e-01 
  12          8         13         13    2         10         11 +5.37867078825347789e-01  # rad = +8.70000000000000079e-02 , len = +2.42487113059641740e-01 
  13         16          8        258    2          6         12 +8.49826356963847562e-01  # rad = +1.61750000000000005e-01 , len = +6.18223260642950745e-01 
  14         17         18         16    2 2147483645 2147483645 +5.06952491309385800e-01  # rad = +7.00000000000000067e-02 , len = +7.20694109869089883e-01 
  15         17         19         16    2        232        233 +6.42140063731170274e-01  # rad = +8.86667000000000149e-02 , len = +2.09999999999995496e-01 
  16         20         17         53    2         14         15 +4.69888415113473568e-01  # rad = +1.38080000000000036e-01 , len = +1.87960102149365738e+00 
  17         21         22         19    2 2147483645 2147483645 +7.33752620545073397e-01  # rad = +7.00000000000000067e-02 , len = +2.88617393793234422e-01 
  18         21         23         19    2 2147483645 2147483645 +7.33752620545073397e-01  # rad = +7.00000000000000067e-02 , len = +2.09999999999999076e-01 
  19         24         21         21    2         17         18 +4.40307014912284744e-01  # rad = +9.53999999999999848e-02 , len = +6.92964645562815784e-01 
  20         24         12         21    2          9        258 +9.69229278108802994e-01  # rad = +2.10000000000000020e-01 , len = +1.71464281994820250e-01 
  21         25         24         23    2         19         20 +1.00247070091101298e+00  # rad = +2.16666999999999998e-01 , len = +2.42487113059645876e-01 
  22         25         26         23    2 2147483645 2147483645 +4.91762016906256760e-01  # rad = +1.06286000000000005e-01 , len = +5.23832034148354886e-01 
  23         27         25         48    2         21         22 +8.90656743603374101e-01  # rad = +2.16133000000000075e-01 , len = +1.25415310070182162e+00 
  24         28         29         26    2 2147483645 2147483645 +7.47572525214553307e-01  # rad = +7.00000000000000067e-02 , len = +1.21243556529823951e-01 
  25         28         30         26    2 2147483645 2147483645 +8.47248505922910344e-01  # rad = +7.93332999999999955e-02 , len = +1.39999999999997016e-01 
  26         31         28         54    2         24         25 +6.46883592400690821e-01  # rad = +9.36364000000000224e-02 , len = +9.39148550549910199e-01 
  27         32         33         29    2 2147483645 2147483645 +5.72131654676259038e-01  # rad = +7.95263000000000220e-02 , len = +1.35373557240695774e+00 
  28         32         34         29    2        275        276 +5.74511510791366975e-01  # rad = +7.98571000000000281e-02 , len = +4.48218696620300172e-01 
  29         35         32         30    2         27         28 +9.68641114982578322e-01  # rad = +1.39000000000000012e-01 , len = +2.10000000000000853e-01 
  30         36         35         37    2         29         31 +8.49112426035502965e-01  # rad = +1.43500000000000072e-01 , len = +2.61916017074173169e-01 
  31         35         37         30    2         33        234 +6.36933797909407629e-01  # rad = +9.13999999999999951e-02 , len = +3.56931365951494661e-01 
  32         38         39         33    2 2147483645 2147483645 +9.74359340659340600e-01  # rad = +8.86667000000000011e-02 , len = +2.10000000000000853e-01 
  33         37         38         31    2         32         34 +9.95623632385120305e-01  # rad = +9.09999999999999976e-02 , len = +2.32163735324877885e-01 
  34         38         40         33    2         35         36 +7.69230769230769162e-01  # rad = +7.00000000000000067e-02 , len = +9.89949493661170521e-02 
  35         40         41         34    2 2147483645 2147483645 +1.00000000000000000e+00  # rad = +7.00000000000000067e-02 , len = +6.92964645562815784e-01 
  36         40         42         34    2 2147483645 2147483645 +1.00000000000000000e+00  # rad = +7.00000000000000067e-02 , len = +2.61916017074175056e-01 
  37         43         36         38    2         30        274 +9.62047510346280221e-01  # rad = +1.69000000000000067e-01 , len = +2.88617393793238253e-01 
  38         44         43         49    2         37         39 +8.39840892683836326e-01  # rad = +1.75667000000000018e-01 , len = +6.92964645562819337e-01 
  39         43         45         38    2         40         41 +6.44401054267449203e-01  # rad = +1.13200000000000023e-01 , len = +4.02119385257661166e-01 
  40         45         46         39    2 2147483645 2147483645 +6.67844522968197962e-01  # rad = +7.56000000000000283e-02 , len = +3.42928563989645607e-01 
  41         45         47         39    2 2147483645 2147483645 +6.18374558303886990e-01  # rad = +7.00000000000000205e-02 , len = +2.96984848098349907e-01 
  42         48         49         44    2 2147483645 2147483645 +6.39994354307528934e-01  # rad = +9.52222000000000485e-02 , len = +7.53923072998828991e-01 
  43         48         50         44    2 2147483645 2147483645 +6.32526581802051346e-01  # rad = +9.41111000000000308e-02 , len = +1.46833238743820993e+00 
  44         51         48         56    2         42         43 +6.35159018143009679e-01  # rad = +1.48786000000000002e-01 , len = +1.27738013136262851e+00 
  45         52         53         47    2 2147483645 2147483645 +7.32984293193717273e-01  # rad = +7.00000000000000067e-02 , len = +9.44351629426241512e-01 
  46         52         54         47    2 2147483645 2147483645 +7.32984293193717273e-01  # rad = +7.00000000000000067e-02 , len = +2.61916017074174612e-01 
  47         55         52        293    2         45         46 +6.59758203799654552e-01  # rad = +9.55000000000000016e-02 , len = +1.21243556529823951e-01 
  48         20         27         53    2         23         49 +8.25799623626457868e-01  # rad = +2.42667000000000077e-01 , len = +2.10000000000000853e-01 
  49         27         44         48    2         38         50 +8.61950739078655159e-01  # rad = +2.09167000000000131e-01 , len = +3.63730669589462985e-01 
  50         44         56         49    2         51         52 +7.02787724641076195e-01  # rad = +1.46999999999999992e-01 , len = +1.21243556529821897e-01 
  51         56         57         50    2 2147483645 2147483645 +5.07730612244898016e-01  # rad = +7.46364000000000055e-02 , len = +8.63017960415655594e-01 
  52         56         58         50    2 2147483645 2147483645 +5.61486394557823121e-01  # rad = +8.25385000000000146e-02 , len = +1.00224747442934325e+00 
  53         59         20         65    2         16         48 +8.31278642149929192e-01  # rad = +2.93856999999999979e-01 , len = +5.14392845984469549e-01 
  54         60         31         55    2         26        293 +4.99137931034482785e-01  # rad = +1.44750000000000018e-01 , len = +9.82496819333275706e-01 
  55         61         60         68    2         54         56 +8.18439151871262260e-01  # rad = +2.89999999999999980e-01 , len = +2.52388589282478815e-01 
  56         60         51         55    2         44         58 +8.07758620689655094e-01  # rad = +2.34249999999999986e-01 , len = +2.32163735324878384e-01 
  57         62         63         71    2 2147483645 2147483645 +5.36797928042224148e-01  # rad = +7.65833499999999945e-02 , len = +6.92964645562816450e-01 
  58         51         64         56    2         79         80 +4.55069370330843159e-01  # rad = +1.06600000000000028e-01 , len = +8.54458893101362693e-01 
  59         65         66         61    2 2147483645 2147483645 +8.52060403779252962e-01  # rad = +7.00000000000000067e-02 , len = +7.44110206891425152e-01 
  60         65         67         61    2 2147483645 2147483645 +9.00749569709496045e-01  # rad = +7.40000000000000241e-02 , len = +4.74763098818766771e-01 
  61         68         65        262    2         59         60 +7.03504084673483021e-01  # rad = +8.21538000000000129e-02 , len = +8.45813218151619917e-01 
  62         69         70         64    2 2147483645 2147483645 +7.51219512195122063e-01  # rad = +7.70000000000000129e-02 , len = +2.61916017074179830e-01 
  63         69         71         64    2        259        260 +7.51219512195122063e-01  # rad = +7.70000000000000129e-02 , len = +6.14247507117450020e-01 
  64         72         69         74    2         62         63 +6.99658703071672217e-01  # rad = +1.02500000000000008e-01 , len = +2.61916017074173668e-01 
  65         73         59         67    2         53         77 +1.03513909224011713e+00  # rad = +3.53500000000000092e-01 , len = +1.21243556529821897e-01 
  66         73         74         67    2         75         76 +7.32796486090775967e-01  # rad = +2.50250000000000083e-01 , len = +3.28329103187641413e-01 
  67         61         73         68    2         65         66 +9.63782656427710660e-01  # rad = +3.41500000000000081e-01 , len = +9.89949493661145541e-02 
  68         75         61         98    2         55         67 +9.57656756756756766e-01  # rad = +3.54333000000000065e-01 , len = +1.44817126059040469e+00 
  69         76         77        297    2        262        279 +8.52800577568743834e-01  # rad = +1.21666500000000052e-01 , len = +3.63730669589462263e-01 
  70         78         79         72    2 2147483645 2147483645 +5.22437895219092230e-01  # rad = +8.66666999999999993e-02 , len = +8.48704895708750073e-01 
  71         78         62         72    2         57        297 +8.60014829193014640e-01  # rad = +1.42667000000000016e-01 , len = +1.97989898732234104e-01 
  72         80         78         77    2         70         71 +7.33557969957062572e-01  # rad = +1.65889000000000009e-01 , len = +6.41560597293817092e-01 
  73         72         81         74    2        277        278 +6.16894197952218448e-01  # rad = +9.03750000000000109e-02 , len = +1.22249744376010905e+00 
  74         82         72         84    2         64         73 +6.13741097612065412e-01  # rad = +1.46499999999999991e-01 , len = +6.96491205974633432e-01 
  75         74         83         66    2 2147483645 2147483645 +3.61238761238761252e-01  # rad = +9.04000000000000220e-02 , len = +1.23048770818728670e+00 
  76         74         84         66    2        237        280 +4.78521478521478527e-01  # rad = +1.19750000000000009e-01 , len = +2.88617393793234811e-01 
  77         59         80         65    2         72         78 +6.39725601131541644e-01  # rad = +2.26143000000000038e-01 , len = +1.07079409785448765e+00 
  78         80         85         77    2         99        100 +5.88861914806118270e-01  # rad = +1.33167000000000035e-01 , len = +8.31203946092650359e-01 
  79         64         86         58    2 2147483645 2147483645 +6.76864915572232606e-01  # rad = +7.21538000000000179e-02 , len = +1.00468900660850990e+00 
  80         64         87         58    2 2147483645 2147483645 +8.31770168855534675e-01  # rad = +8.86667000000000149e-02 , len = +1.71464281994820250e-01 
  81         88         89         83    2 2147483645 2147483645 +9.57446954019293917e-01  # rad = +7.00000000000000067e-02 , len = +9.89949493661170521e-02 
  82         88         90         83    2 2147483645 2147483645 +9.57446954019293917e-01  # rad = +7.00000000000000067e-02 , len = +2.52388589282478815e-01 
  83         91         88        283    2         81         82 +9.00383004926108232e-01  # rad = +7.31111000000000122e-02 , len = +5.14392845984469549e-01 
  84         75         82         98    2         74         85 +6.45135135135135096e-01  # rad = +2.38699999999999968e-01 , len = +7.50666370633452540e-01 
  85         82         92         84    2         92         93 +7.45705906996229628e-01  # rad = +1.78000000000000047e-01 , len = +1.21243556529821897e-01 
  86         93         94         88    2 2147483645 2147483645 +8.33333333333333259e-01  # rad = +7.00000000000000067e-02 , len = +4.42718872423571552e-01 
  87         93         95         88    2         96        281 +8.80952380952380931e-01  # rad = +7.40000000000000102e-02 , len = +4.48218696620297896e-01 
  88         96         93         97    2         86         87 +1.09090909090909083e+00  # rad = +8.40000000000000052e-02 , len = +3.05122926047847187e-01 
  89         97         98         91    2 2147483645 2147483645 +9.09090909090909061e-01  # rad = +7.00000000000000067e-02 , len = +2.96984848098348242e-01 
  90         97         99         91    2 2147483645 2147483645 +9.09090909090909061e-01  # rad = +7.00000000000000067e-02 , len = +2.96984848098347853e-01 
  91         96         97         97    2         89         90 +1.00000000000000000e+00  # rad = +7.70000000000000129e-02 , len = +3.05122926047847187e-01 
  92         92        100         85    2 2147483645 2147483645 +4.74016853932584248e-01  # rad = +8.43750000000000333e-02 , len = +6.02162768692983463e-01 
  93         92        101         85    2         97        285 +5.77949438202247201e-01  # rad = +1.02875000000000036e-01 , len = +5.14392845984466107e-01 
  94        102        103         96    2 2147483645 2147483645 +9.81818181818181812e-01  # rad = +7.56000000000000283e-02 , len = +3.50000000000001421e-01 
  95        102        104         96    2 2147483645 2147483645 +1.03030259740259722e+00  # rad = +7.93333000000000094e-02 , len = +1.71464281994823164e-01 
  96         95        102         87    2         94         95 +1.04054054054054057e+00  # rad = +7.70000000000000129e-02 , len = +2.42487113059643794e-01 
  97        101         96         93    2         88         91 +7.48481166464155523e-01  # rad = +7.70000000000000129e-02 , len = +2.32163735324880549e-01 
  98        105         75        102    2         68         84 +9.50343279403492613e-01  # rad = +3.70000000000000051e-01 , len = +2.61916017074179830e-01 
  99         85        106         78    2        122        123 +5.55693227301058079e-01  # rad = +7.40000000000000241e-02 , len = +1.20432553738596915e+00 
 100         85        107         78    2 2147483645 2147483645 +5.49018150142302486e-01  # rad = +7.31111000000000122e-02 , len = +7.20694109869091659e-01 
 101        105        108        102    2        121        263 +7.75043471783794291e-01  # rad = +3.01750000000000018e-01 , len = +3.28329103187639137e-01 
 102        109        105        128    2         98        101 +9.44123673840557731e-01  # rad = +3.89333000000000096e-01 , len = +7.03491293478460178e-01 
 103        110        111        105    2 2147483645 2147483645 +9.44444047619047655e-01  # rad = +7.93333000000000094e-02 , len = +1.71464281994823164e-01 
 104        110        112        105    2 2147483645 2147483645 +1.05555595238095234e+00  # rad = +8.86667000000000149e-02 , len = +8.63017960415656482e-01 
 105        113        110        118    2        103        104 +8.38599538770253616e-01  # rad = +8.40000000000000052e-02 , len = +3.63730669589464706e-01 
 106        114        115        108    2 2147483645 2147483645 +7.61905102040816296e-01  # rad = +7.46667000000000164e-02 , len = +4.53651848888550702e-01 
 107        114        116        108    2 2147483645 2147483645 +7.88819387755102075e-01  # rad = +7.73043000000000202e-02 , len = +1.69307412714269256e+00 
 108        117        114        116    2        106        107 +8.11406050770835718e-01  # rad = +9.80000000000000177e-02 , len = +9.89949493661145541e-02 
 109        118        119        111    2 2147483645 2147483645 +1.08510609196141217e+00  # rad = +7.93333000000000094e-02 , len = +1.71464281994823886e-01 
 110        118        120        111    2        264        265 +1.21276659768489337e+00  # rad = +8.86667000000000149e-02 , len = +1.56524758424984339e-01 
 111        113        118        118    2        109        110 +7.29892080226022477e-01  # rad = +7.31111000000000122e-02 , len = +5.68682688324517294e-01 
 112        121        122        114    2 2147483645 2147483645 +1.11111111111111116e+00  # rad = +8.40000000000000052e-02 , len = +9.92421281513047981e-01 
 113        121        123        114    2 2147483645 2147483645 +9.25925925925925819e-01  # rad = +7.00000000000000067e-02 , len = +1.56524758424985921e-01 
 114        124        121        125    2        112        113 +9.31034482758620663e-01  # rad = +7.56000000000000283e-02 , len = +3.42928563989644886e-01 
 115        125        126        117    2 2147483645 2147483645 +6.14116202079524443e-01  # rad = +8.69999999999999940e-02 , len = +1.71464281994821721e-01 
 116        125        117        117    2        108        294 +8.52548582238630059e-01  # rad = +1.20778000000000024e-01 , len = +5.64358042380900704e-01 
 117        127        125        127    2        115        116 +6.07812010623098864e-01  # rad = +1.41666999999999987e-01 , len = +3.83405790253615208e-01 
 118        128        113        136    2        105        111 +5.91538566020799239e-01  # rad = +1.00167000000000006e-01 , len = +4.14125584816972703e-01 
 119        129        130        121    2 2147483645 2147483645 +4.86533449174630761e-01  # rad = +7.00000000000000067e-02 , len = +3.56931365951496382e-01 
 120        129        131        121    2        268        269 +5.35186794092093798e-01  # rad = +7.70000000000000129e-02 , len = +3.05122926047848408e-01 
 121        108        129        101    2        119        120 +4.76801988400994192e-01  # rad = +1.43875000000000031e-01 , len = +5.81463670404266164e-01 
 122        106        132         99    2 2147483645 2147483645 +1.02162162162162162e+00  # rad = +7.56000000000000283e-02 , len = +3.95979797464466932e-01 
 123        106        133         99    2        238        239 +9.45945945945945943e-01  # rad = +7.00000000000000067e-02 , len = +2.10000000000000853e-01 
 124        124        134        125    2 2147483645 2147483645 +8.62068965517241215e-01  # rad = +7.00000000000000067e-02 , len = +1.97989898732234104e-01 
 125        135        124        294    2        114        124 +6.72307870638692462e-01  # rad = +8.12000000000000222e-02 , len = +4.08166632639172078e-01 
 126        127        136        127    2        142        143 +5.36303453365196914e-01  # rad = +1.25000000000000000e-01 , len = +5.68682688324515628e-01 
 127        109        127        128    2        117        126 +5.65206426189754363e-01  # rad = +2.33077000000000006e-01 , len = +8.51586754241752453e-01 
 128        137        109        150    2        102        127 +9.10320088300220709e-01  # rad = +4.12375000000000103e-01 , len = +6.78675180038286086e-01 
 129        138        139        132    2 2147483645 2147483645 +5.89527027027027084e-01  # rad = +8.72499999999999942e-02 , len = +2.88617393793237420e-01 
 130        140        141        291    2 2147483645 2147483645 +5.43356081081081022e-01  # rad = +8.04167000000000076e-02 , len = +9.01886910870757785e-01 
 131        140        142        291    2        140        141 +1.04054054054054057e+00  # rad = +1.54000000000000026e-01 , len = +5.28488410468952230e-01 
 132        143        138        133    2        129        291 +8.02168021680216836e-01  # rad = +1.48000000000000048e-01 , len = +1.21243556529820870e-01 
 133        144        143        263    2        132        134 +8.35787089467723621e-01  # rad = +1.84500000000000053e-01 , len = +2.61916017074176999e-01 
 134        143        145        133    2        144        145 +6.09214092140921482e-01  # rad = +1.12400000000000055e-01 , len = +4.08166632639172688e-01 
 135        128        146        136    2 2147483645 2147483645 +5.13780538938068743e-01  # rad = +8.70000000000000079e-02 , len = +2.10000000000002046e-01 
 136        147        128        155    2        118        135 +6.53212771620678145e-01  # rad = +1.69333000000000039e-01 , len = +3.83405790253613932e-01 
 137        148        149        139    2 2147483645 2147483645 +8.62068965517241215e-01  # rad = +7.00000000000000067e-02 , len = +7.13862731902989323e-01 
 138        148        150        139    2 2147483645 2147483645 +8.62068965517241215e-01  # rad = +7.00000000000000067e-02 , len = +2.88617393793235699e-01 
 139        151        148        141    2        137        138 +6.18275680902743430e-01  # rad = +8.12000000000000499e-02 , len = +3.28329103187641413e-01 
 140        142        152        131    2 2147483645 2147483645 +4.98001948051948029e-01  # rad = +7.66923000000000188e-02 , len = +8.54458893101361694e-01 
 141        142        151        131    2        139        271 +8.52811688311688409e-01  # rad = +1.31333000000000061e-01 , len = +2.09999999999999659e-01 
 142        136        153        126    2 2147483645 2147483645 +6.21091200000000065e-01  # rad = +7.76364000000000221e-02 , len = +8.42911620515460314e-01 
 143        136        154        126    2        159        243 +7.51000000000000001e-01  # rad = +9.38750000000000001e-02 , len = +6.64078308635360992e-01 
 144        145        155        134    2 2147483645 2147483645 +7.29537366548042576e-01  # rad = +8.20000000000000173e-02 , len = +4.69574275274952990e-01 
 145        145        156        134    2 2147483645 2147483645 +6.53914590747330937e-01  # rad = +7.35000000000000236e-02 , len = +5.51180551180825207e-01 
 146        157        158        148    2 2147483645 2147483645 +1.00274744897959178e+00  # rad = +7.86154000000000019e-02 , len = +9.39148550549912309e-01 
 147        157        159        148    2 2147483645 2147483645 +9.52381377551020369e-01  # rad = +7.46667000000000164e-02 , len = +4.69574275274955377e-01 
 148        160        157        152    2        146        147 +8.20942408376963417e-01  # rad = +7.84000000000000113e-02 , len = +6.37730350540103852e-01 
 149        137        161        150    2        160        161 +3.83766004415011019e-01  # rad = +1.73846000000000028e-01 , len = +1.01921538449926863e+00 
 150        162        137        154    2        128        149 +9.76293103448276023e-01  # rad = +4.53000000000000069e-01 , len = +1.97989898732234104e-01 
 151        160        163        152    2 2147483645 2147483645 +7.32984293193717273e-01  # rad = +7.00000000000000067e-02 , len = +6.37730350540099189e-01 
 152        164        160        242    2        148        151 +7.50786163522012551e-01  # rad = +9.55000000000000016e-02 , len = +1.21243556529821897e-01 
 153        162        165        154    2 2147483645 2147483645 +3.46855603448275873e-01  # rad = +1.60941000000000001e-01 , len = +1.32075735848792419e+00 
 154        166        162        156    2        150        153 +1.01310043668122263e+00  # rad = +4.64000000000000079e-01 , len = +1.21243556529819857e-01 
 155        166        147        156    2        136        240 +5.66006550218340565e-01  # rad = +2.59231000000000045e-01 , len = +1.08669222873820126e+00 
 156          1        166          0    2        154        155 +1.30517672605822388e+00  # rad = +4.58000000000000074e-01 , len = +6.45368112010504813e-01 
 157        167        168        159    2 2147483645 2147483645 +8.83760258101013774e-01  # rad = +7.31111000000000122e-02 , len = +6.14247507117447800e-01 
 158        167        169        159    2 2147483645 2147483645 +9.91208464436769909e-01  # rad = +8.20000000000000034e-02 , len = +4.89999999999997937e-01 
 159        154        167        143    2        157        158 +8.81249533954727049e-01  # rad = +8.27273000000000036e-02 , len = +7.57165767847439053e-01 
 160        161        170        149    2 2147483645 2147483645 +4.16076872634400574e-01  # rad = +7.23333000000000309e-02 , len = +7.85748051222529331e-01 
 161        161        171        149    2        162        163 +4.83186268306432132e-01  # rad = +8.40000000000000191e-02 , len = +9.89949493661170521e-02 
 162        171        172        161    2 2147483645 2147483645 +8.58973809523809528e-01  # rad = +7.21538000000000179e-02 , len = +8.63017960415656815e-01 
 163        171        173        161    2 2147483645 2147483645 +8.58973809523809528e-01  # rad = +7.21538000000000179e-02 , len = +8.54458893101358585e-01 
 164        174        175        300    2        172        298 +1.17551397270527791e+00  # rad = +4.12500000000000033e-01 , len = +7.34166193719103966e-01 
 165        174        176        300    2        171        178 +5.19309301236498211e-01  # rad = +1.82231000000000032e-01 , len = +9.41753683295158517e-01 
 166        177        178        177    2 2147483645 2147483645 +8.96421468926553611e-01  # rad = +7.93332999999999955e-02 , len = +4.53651848888550147e-01 
 167        177        179        177    2 2147483645 2147483645 +1.10734463276836159e+00  # rad = +9.80000000000000177e-02 , len = +7.00000000000038369e-02 
 168        180        181        172    2 2147483645 2147483645 +3.83645519925261691e-01  # rad = +1.07497474683058328e-01 , len = +2.96984848098350351e-01 
 169        182        183        171    2 2147483645 2147483645 +9.37499581473401067e-01  # rad = +7.00000000000000067e-02 , len = +1.00468900660851279e+00 
 170        182        184        171    2 2147483645 2147483645 +1.12499949776808128e+00  # rad = +8.40000000000000052e-02 , len = +7.03491293478461843e-01 
 171        176        182        165    2        169        170 +4.09736543178712720e-01  # rad = +7.46667000000000025e-02 , len = +4.08166632639172688e-01 
 172        175        180        164    2        168        173 +6.79272727272727250e-01  # rad = +2.80200000000000005e-01 , len = +3.76961536499415828e-01 
 173        180        185        172    2 2147483645 2147483645 +2.96216987865810133e-01  # rad = +8.30000000000000043e-02 , len = +4.08166632639172688e-01 
 174        186        187        182    2 2147483645 2147483645 +9.32142056959166632e-01  # rad = +7.92320748415292070e-02 , len = +6.33876959669617435e-01 
 175        188        189        298    2        176        177 +6.32727272727272694e-01  # rad = +2.61000000000000010e-01 , len = +3.13049516849970233e-01 
 176        189        190        175    2 2147483645 2147483645 +3.79310344827586243e-01  # rad = +9.90000000000000047e-02 , len = +2.10000000000000853e-01 
 177        189        177        175    2        166        167 +3.39080459770114973e-01  # rad = +8.85000000000000092e-02 , len = +7.47395477642190165e-01 
 178        176        191        165    2 2147483645 2147483645 +4.35344699858970174e-01  # rad = +7.93332999999999955e-02 , len = +1.56524758424984339e-01 
 179        192        193        180    2 2147483645 2147483645 +8.94806924101198442e-01  # rad = +8.40000000000000191e-02 , len = +1.21243556529820870e-01 
 180        194        192        213    2        179        181 +7.16603053435114434e-01  # rad = +9.38750000000000279e-02 , len = +5.81463670404266719e-01 
 181        192        195        180    2        183        184 +7.70527829560585964e-01  # rad = +7.23333000000000031e-02 , len = +7.85748051222527333e-01 
 182        196        186        189    2        174        244 +9.34065934065933967e-01  # rad = +8.50000000000000477e-02 , len = +6.56658206375280162e-01 
 183        195        197        181    2 2147483645 2147483645 +9.67742381448101985e-01  # rad = +6.99999999999999928e-02 , len = +2.96984848098351184e-01 
 184        195        198        181    2 2147483645 2147483645 +9.67742381448101985e-01  # rad = +6.99999999999999928e-02 , len = +3.83405790253617873e-01 
 185        199        200        186    2 2147483645 2147483645 +6.25124629080118677e-01  # rad = +2.10667000000000021e-01 , len = +4.94974746830581736e-01 
 186        188        199        298    2        185        187 +8.16969696969697012e-01  # rad = +3.37000000000000022e-01 , len = +2.96984848098351184e-01 
 187        199        201        186    2        190        191 +9.25816023738872396e-01  # rad = +3.12000000000000000e-01 , len = +1.21243556529821897e-01 
 188        196        202        189    2 2147483645 2147483645 +1.20329670329670324e+00  # rad = +1.09500000000000042e-01 , len = +9.89949493661170521e-02 
 189        203        196        196    2        182        188 +9.04572564612326047e-01  # rad = +9.10000000000000253e-02 , len = +2.88617393793233978e-01 
 190        201        204        187    2        209        210 +5.78325320512820484e-01  # rad = +1.80437500000000001e-01 , len = +7.95047168412037930e-01 
 191        201        205        187    2        192        193 +9.00641025641025661e-01  # rad = +2.81000000000000028e-01 , len = +1.21243556529821897e-01 
 192        205        206        191    2 2147483645 2147483645 +9.22597864768683218e-01  # rad = +2.59249999999999980e-01 , len = +2.10000000000000853e-01 
 193        205        207        191    2        203        204 +7.45551601423487642e-01  # rad = +2.09500000000000020e-01 , len = +3.95979797464468208e-01 
 194        208        209        195    2 2147483645 2147483645 +9.39805825242718385e-01  # rad = +1.21000000000000024e-01 , len = +1.21243556529819857e-01 
 195        210        208        204    2        194        196 +8.97212543554007036e-01  # rad = +1.28750000000000031e-01 , len = +3.63730669589467759e-01 
 196        208        203        195    2        189        197 +7.81359223300970851e-01  # rad = +1.00600000000000009e-01 , len = +3.13049516849971843e-01 
 197        203        211        196    2 2147483645 2147483645 +7.35586481113320034e-01  # rad = +7.40000000000000241e-02 , len = +7.95047168412037819e-01 
 198        212        213        200    2 2147483645 2147483645 +1.15645918367346945e+00  # rad = +1.13333000000000059e-01 , len = +2.10000000000000853e-01 
 199        212        214        200    2        251        295 +1.15645918367346945e+00  # rad = +1.13333000000000059e-01 , len = +1.56524758424984339e-01 
 200        215        212        202    2        198        199 +1.01730139006968523e+00  # rad = +9.80000000000000454e-02 , len = +1.21243556529819857e-01 
 201        215        216        202    2        272        288 +9.52711056301403514e-01  # rad = +9.17778000000000205e-02 , len = +7.53923072998830324e-01 
 202        217        215        209    2        200        201 +8.55345615982242014e-01  # rad = +9.63333000000000245e-02 , len = +7.44110206891424597e-01 
 203        207        218        193    2 2147483645 2147483645 +5.65365155131264840e-01  # rad = +1.18444000000000008e-01 , len = +6.29999999999999005e-01 
 204        207        210        193    2        195        205 +6.84964200477326979e-01  # rad = +1.43500000000000044e-01 , len = +2.52388589282476372e-01 
 205        210        219        204    2        206        207 +9.68641114982578322e-01  # rad = +1.39000000000000040e-01 , len = +2.09999999999998493e-01 
 206        219        220        205    2 2147483645 2147483645 +6.87050359712230274e-01  # rad = +9.55000000000000016e-02 , len = +3.42928563989646329e-01 
 207        219        221        205    2        211        212 +7.78776978417266230e-01  # rad = +1.08250000000000013e-01 , len = +2.88617393793237420e-01 
 208        222        223        219    2 2147483645 2147483645 +5.57386875967629480e-01  # rad = +9.82857000000000453e-02 , len = +5.64358042380897040e-01 
 209        204        217        190    2        202        250 +6.24177346726705995e-01  # rad = +1.12625000000000045e-01 , len = +5.46717477313465317e-01 
 210        204        224        190    2        216        217 +1.15829580879806038e+00  # rad = +2.09000000000000075e-01 , len = +2.10000000000000853e-01 
 211        221        225        207    2 2147483645 2147483645 +6.46651270207852180e-01  # rad = +7.00000000000000067e-02 , len = +1.39999999999997016e-01 
 212        221        226        207    2        221        222 +6.46651270207852180e-01  # rad = +7.00000000000000067e-02 , len = +2.09999999999997300e-01 
 213        227        194        214    2        180        296 +8.30865051025262091e-01  # rad = +1.31000000000000005e-01 , len = +1.38769593211192865e+00 
 214        228        227        216    2        213        215 +6.73262633789314724e-01  # rad = +1.57667000000000029e-01 , len = +3.83405790253617873e-01 
 215        227        229        214    2        227        228 +4.91298115648804157e-01  # rad = +7.74615000000000165e-02 , len = +1.05465634213235493e+00 
 216        224        228        210    2        214        254 +1.12049521531100482e+00  # rad = +2.34183500000000072e-01 , len = +5.68682688324516517e-01 
 217        224        230        210    2        218        219 +9.76076555023923542e-01  # rad = +2.04000000000000070e-01 , len = +1.21243556529823951e-01 
 218        230        231        217    2 2147483645 2147483645 +5.60924019607843105e-01  # rad = +1.14428500000000016e-01 , len = +8.42911620515456428e-01 
 219        230        222        217    2        208        220 +8.64377450980392203e-01  # rad = +1.76333000000000045e-01 , len = +4.48218696620298451e-01 
 220        222        232        219    2        223        224 +7.88281263291612966e-01  # rad = +1.39000000000000068e-01 , len = +9.89949493661145541e-02 
 221        226        233        212    2 2147483645 2147483645 +1.00000000000000000e+00  # rad = +7.00000000000000067e-02 , len = +1.21243556529823951e-01 
 222        226        234        212    2 2147483645 2147483645 +1.39968877260473823e+00  # rad = +9.79782140823317188e-02 , len = +1.56524758424985921e-01 
 223        232        235        220    2 2147483645 2147483645 +7.57792446043165535e-01  # rad = +1.05333150000000056e-01 , len = +5.51180551180826761e-01 
 224        232        236        220    2        225        226 +9.66906474820144024e-01  # rad = +1.34400000000000075e-01 , len = +2.61916017074174112e-01 
 225        236        237        224    2 2147483645 2147483645 +8.14732142857142794e-01  # rad = +1.09500000000000028e-01 , len = +1.21243556529821897e-01 
 226        236        238        224    2        229        255 +5.62500000000000000e-01  # rad = +7.56000000000000283e-02 , len = +7.95047168412038707e-01 
 227        229        239        215    2 2147483645 2147483645 +9.03674728736210797e-01  # rad = +6.99999999999999928e-02 , len = +2.10000000000000853e-01 
 228        229        240        215    2 2147483645 2147483645 +9.03674728736210797e-01  # rad = +6.99999999999999928e-02 , len = +9.89949493661145541e-02 
 229        238        241        226    2 2147483645 2147483645 +1.11769146406161801e+00  # rad = +8.44974746830583490e-02 , len = +6.14247507117451019e-01 
 230         55        242        293    2 2147483645 2147483645 +6.54823488773747853e-01  # rad = +9.47857000000000005e-02 , len = +1.10458136866416101e+00 
 231        135        243        294    2 2147483645 2147483645 +6.95490900660716282e-01  # rad = +8.40000000000000052e-02 , len = +3.05122926047849630e-01 
 232         19        244         15    2 2147483645 2147483645 +9.78947000395864575e-01  # rad = +8.68000000000000160e-02 , len = +3.76961536499415495e-01 
 233         19        245         15    2 2147483645 2147483645 +8.68420726157621781e-01  # rad = +7.69999999999999990e-02 , len = +6.06217782649109305e-01 
 234         37        246         31    2 2147483645 2147483645 +9.19037199124726367e-01  # rad = +8.40000000000000052e-02 , len = +1.21243556529826005e-01 
 235        247        248        237    2 2147483645 2147483645 +8.50829011324534146e-01  # rad = +7.00000000000000067e-02 , len = +2.61916017074176499e-01 
 236        247        249        237    2 2147483645 2147483645 +9.18895332230496908e-01  # rad = +7.56000000000000283e-02 , len = +3.56931365951494273e-01 
 237         84        247         76    2        235        236 +6.87037160751565734e-01  # rad = +8.22727000000000180e-02 , len = +7.66811580507231860e-01 
 238        133        250        123    2 2147483645 2147483645 +1.00000000000000000e+00  # rad = +7.00000000000000067e-02 , len = +1.21243556529821897e-01 
 239        133        251        123    2 2147483645 2147483645 +1.00000000000000000e+00  # rad = +7.00000000000000067e-02 , len = +5.93969696196702368e-01 
 240        147        252        155    2        242        299 +6.51928203031273301e-01  # rad = +1.69000000000000011e-01 , len = +1.21243556529823951e-01 
 241        164        253        242    2 2147483645 2147483645 +7.57337264150943379e-01  # rad = +9.63332999999999967e-02 , len = +2.09999999999997300e-01 
 242        252        164        240    2        152        241 +7.52662721893491149e-01  # rad = +1.27200000000000035e-01 , len = +3.20780298646910877e-01 
 243        154        254        143    2 2147483645 2147483645 +7.45672436750998591e-01  # rad = +7.00000000000000067e-02 , len = +9.89949493661158031e-02 
 244        186        255        182    2 2147483645 2147483645 +9.33332941176470587e-01  # rad = +7.93333000000000094e-02 , len = +1.30770791845885825e+00 
 245        256        257        247    2 2147483645 2147483645 +8.09628008752735218e-01  # rad = +7.40000000000000102e-02 , len = +4.48218696620301282e-01 
 246        256        258        247    2 2147483645 2147483645 +8.09628008752735218e-01  # rad = +7.40000000000000102e-02 , len = +4.90000000000000491e-01 
 247        259        256        296    2        245        246 +6.97709923664122100e-01  # rad = +9.14000000000000090e-02 , len = +3.50000000000001421e-01 
 248        260        261        250    2 2147483645 2147483645 +8.97435897435897356e-01  # rad = +7.00000000000000067e-02 , len = +9.89949493661170521e-02 
 249        260        262        250    2 2147483645 2147483645 +8.97435897435897356e-01  # rad = +7.00000000000000067e-02 , len = +1.71464281994823164e-01 
 250        217        260        209    2        248        249 +6.92563817980022201e-01  # rad = +7.80000000000000276e-02 , len = +4.90000000000000491e-01 
 251        214        263        199    2 2147483645 2147483645 +1.06765019897117353e+00  # rad = +1.21000000000000066e-01 , len = +2.42487113059642767e-01 
 252        264        265        295    2 2147483645 2147483645 +7.91914093864981905e-01  # rad = +8.97500000000000103e-02 , len = +2.21359436211787469e-01 
 253        264        266        295    2 2147483645 2147483645 +1.12059153115156218e+00  # rad = +1.27000000000000057e-01 , len = +1.71464281994821693e-01 
 254        228        267        216    2 2147483645 2147483645 +3.89296000785708640e-01  # rad = +9.11667000000000172e-02 , len = +1.01439637223325874e+00 
 255        238        268        226    2 2147483645 2147483645 +9.25925925925925819e-01  # rad = +7.00000000000000067e-02 , len = +1.97989898732234104e-01 
 256          3        269          1    2 2147483645 2147483645 +1.06451661959291233e+00  # rad = +7.69999999999999990e-02 , len = +2.32163735324880549e-01 
 257          3        270          1    2 2147483645 2147483645 +1.03812351987258977e+00  # rad = +7.50909000000000021e-02 , len = +7.17286553617173084e-01 
 258         12         16         20    2         13        273 +9.06347619047618958e-01  # rad = +1.90332999999999974e-01 , len = +1.71464281994821721e-01 
 259         71        271         63    2 2147483645 2147483645 +9.09090909090909061e-01  # rad = +7.00000000000000067e-02 , len = +2.88617393793236143e-01 
 260         71        272         63    2 2147483645 2147483645 +9.09090909090909061e-01  # rad = +7.00000000000000067e-02 , len = +2.32163735324878412e-01 
 261         68        273        262    2 2147483645 2147483645 +7.10750312558872333e-01  # rad = +8.29999999999999905e-02 , len = +7.44110206891424597e-01 
 262         77         68         69    2         61        261 +9.59820492904784883e-01  # rad = +1.16778000000000021e-01 , len = +5.93969696196701924e-01 
 263        108        144        101    2        133        270 +7.31565865782932923e-01  # rad = +2.20750000000000085e-01 , len = +2.96984848098351184e-01 
 264        120        274        110    2 2147483645 2147483645 +8.79698917406422032e-01  # rad = +7.80000000000000138e-02 , len = +5.64358042380900815e-01 
 265        120        275        110    2 2147483645 2147483645 +8.57142534908821530e-01  # rad = +7.59999999999999981e-02 , len = +1.02401171868294583e+00 
 266        276        277        268    2 2147483645 2147483645 +8.16976127320954926e-01  # rad = +7.70000000000000129e-02 , len = +2.61916017074175556e-01 
 267        276        278        268    2 2147483645 2147483645 +8.27586206896551713e-01  # rad = +7.79999999999999999e-02 , len = +3.76961536499415162e-01 
 268        131        276        120    2        266        267 +1.22402597402597402e+00  # rad = +9.42500000000000282e-02 , len = +2.21359436211785776e-01 
 269        131        279        120    2 2147483645 2147483645 +9.09090909090909061e-01  # rad = +7.00000000000000067e-02 , len = +1.56524758424985921e-01 
 270        144        280        263    2 2147483645 2147483645 +4.44947678369195965e-01  # rad = +9.82222000000000373e-02 , len = +6.26099033699939689e-01 
 271        151        281        141    2 2147483645 2147483645 +6.27255145317627605e-01  # rad = +8.23793000000000164e-02 , len = +2.22573583338184866e+00 
 272        216        282        201    2 2147483645 2147483645 +9.42633185803102625e-01  # rad = +8.65128000000000008e-02 , len = +1.09790709989506974e+00 
 273         16        283        258    2 2147483645 2147483645 +4.41560317969033278e-01  # rad = +8.40434999999999932e-02 , len = +1.58082257068907128e+00 
 274         36        284         37    2 2147483645 2147483645 +5.04759171597633172e-01  # rad = +8.53043000000000412e-02 , len = +1.59777970947186221e+00 
 275         34        285         28    2 2147483645 2147483645 +9.76744710238663827e-01  # rad = +7.79999999999999999e-02 , len = +5.28488410468956005e-01 
 276         34        286         28    2 2147483645 2147483645 +9.20394053878740848e-01  # rad = +7.35000000000000375e-02 , len = +1.06160256216721582e+00 
 277         81        287         73    2 2147483645 2147483645 +8.30881327800829905e-01  # rad = +7.50909000000000298e-02 , len = +7.34166193719107740e-01 
 278         81        288         73    2 2147483645 2147483645 +8.59047302904564325e-01  # rad = +7.76364000000000359e-02 , len = +7.82623792124922613e-01 
 279         77        289         69    2 2147483645 2147483645 +6.88357107338503305e-01  # rad = +8.37500000000000189e-02 , len = +1.75698605572155708e+00 
 280         84        290         76    2        282        283 +8.11412943632567774e-01  # rad = +9.71667000000000364e-02 , len = +3.76961536499416827e-01 
 281         95        291         87    2 2147483645 2147483645 +1.04684729729729731e+00  # rad = +7.74667000000000272e-02 , len = +9.92421281513046538e-01 
 282        290        292        280    2 2147483645 2147483645 +8.09077595513689407e-01  # rad = +7.86154000000000297e-02 , len = +9.10000000000000031e-01 
 283        290         91        280    2         83        284 +8.35677243335422593e-01  # rad = +8.12000000000000222e-02 , len = +3.13049516849970233e-01 
 284         91        293        283    2 2147483645 2147483645 +9.77011083743842268e-01  # rad = +7.93333000000000094e-02 , len = +1.71464281994823164e-01 
 285        101        294         93    2 2147483645 2147483645 +7.34872417982989079e-01  # rad = +7.56000000000000283e-02 , len = +3.13049516849968679e-01 
 286        259        295        296    2 2147483645 2147483645 +9.23664122137404564e-01  # rad = +1.21000000000000010e-01 , len = +1.21243556529821897e-01 
 287         76        296        297    2 2147483645 2147483645 +5.15185712182915423e-01  # rad = +7.34999999999999959e-02 , len = +5.09607692249636646e-01 
 288        216        297        201    2 2147483645 2147483645 +9.79910476054178692e-01  # rad = +8.99340276892052204e-02 , len = +9.84987309562923130e-01 
 289        298        299        299    2 2147483645 2147483645 +5.21301775147928970e-01  # rad = +8.81000000000000255e-02 , len = +7.03491293478458846e-01 
 290        298        300        299    2 2147483645 2147483645 +4.41420118343195278e-01  # rad = +7.46000000000000274e-02 , len = +1.02161636635284925e+00 
 291        138        140        132    2        130        131 +1.00000000000000000e+00  # rad = +1.48000000000000048e-01 , len = +0                       
 292          2        301          2    2 2147483645 2147483645 +1.03030259740259722e+00  # rad = +7.93332999999999955e-02 , len = +4.08166632639169358e-01 
 293         31         55         54    2         47        230 +1.00000000000000000e+00  # rad = +1.44750000000000018e-01 , len = +0                       
 294        117        135        116    2        125        231 +1.00000000000000000e+00  # rad = +1.20778000000000024e-01 , len = +0                       
 295        214        264        199    2        252        253 +1.00000000000000000e+00  # rad = +1.13333000000000059e-01 , len = +0                       
 296        194        259        213    2        247        286 +1.00000000000000000e+00  # rad = +1.31000000000000005e-01 , len = +0                       
 297         62         76         71    2         69        287 +1.00000000000000000e+00  # rad = +1.42667000000000016e-01 , len = +0                       
 298        175        188        164    2        175        186 +1.00000000000000000e+00  # rad = +4.12500000000000033e-01 , len = +0                       
 299        252        298        240    2        289        290 +1.00000000000000000e+00  # rad = +1.69000000000000011e-01 , len = +0                       
 300          1        174          0    2        164        165 +1.00000000000000000e+00  # rad = +3.50910333333333380e-01 , len = +0                       
