# Supplementary material for: Quantification of Hepatic Vascular and Parenchymal Regeneration in Mice
Source: PLoS One. 2016 Aug 5;11(8):e0160581. doi: 10.1371/journal.pone.0160581 (PMC4975469; doi:10.1371/journal.pone.0160581)
Supplement: S1 Dataset — Vascular trees are stored in text format, can thus be read using any text editor or imported in spreadsheets, and viewed interactively in 3D using the viewer tool from [35]. (ZIP) [file pone.0160581.s001.zip › regenerationQuantificationVascularTrees/HV-POD02/HVM-002-HV6.tree]

# numNodes
1358
# id xCoord [mm]               yCoord [mm]               zCoord [mm]
   0 +2.25400000000000027e+01  +8.89000000000000057e+00  +1.89000000000000021e+01  
   1 +2.26800000000000033e+01  +9.09999999999999964e+00  +1.91099999999999994e+01  
   2 +2.27500000000000000e+01  +8.12000000000000099e+00  +3.56300000000000026e+01  
   3 +2.24000000000000021e+01  +8.19000000000000128e+00  +3.61199999999999974e+01  
   4 +2.35199999999999996e+01  +8.19000000000000128e+00  +3.47199999999999989e+01  
   5 +2.40100000000000016e+01  +7.84000000000000075e+00  +3.54900000000000020e+01  
   6 +2.35199999999999996e+01  +8.25999999999999979e+00  +3.46499999999999986e+01  
   7 +2.31700000000000017e+01  +8.82000000000000028e+00  +3.47899999999999991e+01  
   8 +2.35199999999999996e+01  +8.25999999999999979e+00  +3.45800000000000054e+01  
   9 +2.32400000000000020e+01  +8.75000000000000000e+00  +3.45100000000000051e+01  
  10 +2.35900000000000034e+01  +8.19000000000000128e+00  +3.30399999999999991e+01  
  11 +2.56899999999999977e+01  +8.25999999999999979e+00  +3.36700000000000017e+01  
  12 +2.59699999999999989e+01  +8.33000000000000007e+00  +3.36000000000000014e+01  
  13 +2.65300000000000011e+01  +7.77000000000000046e+00  +3.38100000000000023e+01  
  14 +2.55500000000000007e+01  +8.25999999999999979e+00  +3.36000000000000014e+01  
  15 +2.54100000000000001e+01  +8.12000000000000099e+00  +3.39500000000000028e+01  
  16 +2.54100000000000001e+01  +8.60999999999999943e+00  +3.28300000000000054e+01  
  17 +2.31700000000000017e+01  +1.12000000000000011e+01  +3.33900000000000006e+01  
  18 +2.32400000000000020e+01  +1.11300000000000008e+01  +3.35300000000000011e+01  
  19 +2.30300000000000011e+01  +1.13400000000000016e+01  +3.35300000000000011e+01  
  20 +2.32400000000000020e+01  +1.11300000000000008e+01  +3.32500000000000000e+01  
  21 +2.47800000000000011e+01  +9.59000000000000163e+00  +3.33900000000000006e+01  
  22 +2.52699999999999996e+01  +9.38000000000000078e+00  +3.34600000000000009e+01  
  23 +2.46400000000000006e+01  +9.73000000000000043e+00  +3.36000000000000014e+01  
  24 +2.47800000000000011e+01  +9.73000000000000043e+00  +3.27600000000000051e+01  
  25 +2.33800000000000026e+01  +1.05700000000000003e+01  +3.33200000000000003e+01  
  26 +2.28900000000000006e+01  +9.87000000000000099e+00  +3.44399999999999977e+01  
  27 +2.33100000000000023e+01  +1.08500000000000014e+01  +3.33900000000000006e+01  
  28 +2.40100000000000016e+01  +9.87000000000000099e+00  +3.26899999999999977e+01  
  29 +2.28200000000000003e+01  +1.16900000000000013e+01  +3.30399999999999991e+01  
  30 +2.29600000000000009e+01  +1.19000000000000004e+01  +3.28300000000000054e+01  
  31 +2.26099999999999994e+01  +1.18300000000000001e+01  +3.31100000000000065e+01  
  32 +2.33100000000000023e+01  +8.40000000000000036e+00  +3.30399999999999991e+01  
  33 +2.35900000000000034e+01  +8.19000000000000128e+00  +3.28300000000000054e+01  
  34 +2.50600000000000023e+01  +1.00099999999999998e+01  +3.28999999999999986e+01  
  35 +2.50600000000000023e+01  +1.00800000000000001e+01  +3.31799999999999997e+01  
  36 +2.52699999999999996e+01  +1.02900000000000009e+01  +3.27600000000000051e+01  
  37 +2.44300000000000033e+01  +9.73000000000000043e+00  +3.22700000000000031e+01  
  38 +2.34500000000000028e+01  +9.02999999999999936e+00  +3.48600000000000065e+01  
  39 +2.59699999999999989e+01  +8.67999999999999972e+00  +3.26899999999999977e+01  
  40 +2.57600000000000051e+01  +9.02999999999999936e+00  +3.31799999999999997e+01  
  41 +2.63200000000000003e+01  +8.54000000000000092e+00  +3.28300000000000054e+01  
  42 +2.54800000000000040e+01  +8.82000000000000028e+00  +3.24800000000000040e+01  
  43 +2.45000000000000000e+01  +9.66000000000000014e+00  +3.22000000000000028e+01  
  44 +2.46400000000000006e+01  +1.07800000000000011e+01  +3.22700000000000031e+01  
  45 +2.50600000000000023e+01  +1.11300000000000008e+01  +3.22000000000000028e+01  
  46 +2.40100000000000016e+01  +1.08500000000000014e+01  +3.21300000000000026e+01  
  47 +2.41500000000000021e+01  +1.13400000000000016e+01  +3.22700000000000031e+01  
  48 +2.40800000000000018e+01  +1.07800000000000011e+01  +3.20600000000000023e+01  
  49 +2.35199999999999996e+01  +1.09900000000000020e+01  +3.20600000000000023e+01  
  50 +2.33100000000000023e+01  +1.09900000000000020e+01  +3.19200000000000017e+01  
  51 +2.30300000000000011e+01  +1.14100000000000001e+01  +3.22000000000000028e+01  
  52 +2.42199999999999989e+01  +1.05000000000000000e+01  +3.19200000000000017e+01  
  53 +2.56899999999999977e+01  +1.06400000000000006e+01  +3.19899999999999984e+01  
  54 +2.55500000000000007e+01  +1.09900000000000020e+01  +3.19899999999999984e+01  
  55 +2.57600000000000051e+01  +1.07100000000000009e+01  +3.20600000000000023e+01  
  56 +2.59000000000000021e+01  +1.01500000000000004e+01  +3.19899999999999984e+01  
  57 +2.41500000000000021e+01  +1.04299999999999997e+01  +3.19899999999999984e+01  
  58 +2.34500000000000028e+01  +1.04299999999999997e+01  +3.20600000000000023e+01  
  59 +2.42900000000000027e+01  +1.02200000000000006e+01  +3.18500000000000014e+01  
  60 +2.64600000000000044e+01  +1.02200000000000006e+01  +3.19899999999999984e+01  
  61 +2.59000000000000021e+01  +1.00099999999999998e+01  +3.17100000000000044e+01  
  62 +2.41500000000000021e+01  +1.05700000000000003e+01  +3.18500000000000014e+01  
  63 +2.42199999999999989e+01  +1.05700000000000003e+01  +3.16400000000000006e+01  
  64 +2.40800000000000018e+01  +1.10600000000000005e+01  +3.15700000000000003e+01  
  65 +2.42900000000000027e+01  +1.03599999999999994e+01  +3.16400000000000006e+01  
  66 +2.45000000000000000e+01  +9.87000000000000099e+00  +3.18500000000000014e+01  
  67 +2.44300000000000033e+01  +9.94000000000000128e+00  +3.17800000000000011e+01  
  68 +2.45000000000000000e+01  +9.80000000000000071e+00  +3.18500000000000014e+01  
  69 +2.49900000000000020e+01  +9.31000000000000050e+00  +3.10800000000000018e+01  
  70 +2.78600000000000030e+01  +8.12000000000000099e+00  +3.18500000000000014e+01  
  71 +2.80700000000000003e+01  +8.12000000000000099e+00  +3.17100000000000044e+01  
  72 +2.82100000000000044e+01  +8.19000000000000128e+00  +3.19899999999999984e+01  
  73 +2.77899999999999991e+01  +8.19000000000000128e+00  +3.17800000000000011e+01  
  74 +2.22600000000000016e+01  +7.28000000000000025e+00  +3.18500000000000014e+01  
  75 +2.25400000000000027e+01  +7.20999999999999996e+00  +3.37400000000000020e+01  
  76 +2.23300000000000018e+01  +7.07000000000000028e+00  +3.20600000000000023e+01  
  77 +2.20500000000000007e+01  +7.28000000000000025e+00  +3.16400000000000006e+01  
  78 +2.82800000000000011e+01  +8.40000000000000036e+00  +3.16400000000000006e+01  
  79 +2.75800000000000018e+01  +8.33000000000000007e+00  +3.16400000000000006e+01  
  80 +2.77899999999999991e+01  +8.19000000000000128e+00  +3.15000000000000000e+01  
  81 +2.75100000000000051e+01  +8.33000000000000007e+00  +3.15700000000000003e+01  
  82 +2.14200000000000017e+01  +6.37000000000000099e+00  +3.24800000000000040e+01  
  83 +2.19100000000000001e+01  +7.49000000000000110e+00  +3.07300000000000040e+01  
  84 +2.41500000000000021e+01  +1.20400000000000009e+01  +3.15700000000000003e+01  
  85 +2.40800000000000018e+01  +1.22500000000000000e+01  +3.17100000000000044e+01  
  86 +2.44300000000000033e+01  +1.21099999999999994e+01  +3.15000000000000000e+01  
  87 +2.39400000000000013e+01  +1.18300000000000001e+01  +3.14300000000000033e+01  
  88 +2.40100000000000016e+01  +1.12000000000000011e+01  +3.16400000000000006e+01  
  89 +2.40800000000000018e+01  +1.13400000000000016e+01  +3.13600000000000030e+01  
  90 +2.67399999999999984e+01  +9.16999999999999993e+00  +3.15700000000000003e+01  
  91 +2.68800000000000026e+01  +9.16999999999999993e+00  +3.17100000000000044e+01  
  92 +2.70199999999999996e+01  +9.02999999999999936e+00  +3.19899999999999984e+01  
  93 +2.67399999999999984e+01  +9.31000000000000050e+00  +3.14300000000000033e+01  
  94 +2.75100000000000051e+01  +8.33000000000000007e+00  +3.15000000000000000e+01  
  95 +2.67399999999999984e+01  +8.75000000000000000e+00  +3.15000000000000000e+01  
  96 +2.74399999999999977e+01  +8.40000000000000036e+00  +3.14300000000000033e+01  
  97 +2.65300000000000011e+01  +8.95999999999999908e+00  +3.13600000000000030e+01  
  98 +2.60399999999999991e+01  +8.40000000000000036e+00  +3.15000000000000000e+01  
  99 +2.61800000000000033e+01  +8.33000000000000007e+00  +3.14300000000000033e+01  
 100 +2.58300000000000018e+01  +8.47000000000000064e+00  +3.17100000000000044e+01  
 101 +2.63200000000000003e+01  +9.16999999999999993e+00  +3.14300000000000033e+01  
 102 +2.62500000000000000e+01  +9.16999999999999993e+00  +3.15700000000000003e+01  
 103 +2.64600000000000044e+01  +9.09999999999999964e+00  +3.12899999999999991e+01  
 104 +2.36600000000000001e+01  +8.05000000000000071e+00  +3.14300000000000033e+01  
 105 +2.33100000000000023e+01  +7.42000000000000082e+00  +3.15000000000000000e+01  
 106 +2.36600000000000001e+01  +8.12000000000000099e+00  +3.06600000000000037e+01  
 107 +2.41500000000000021e+01  +1.13400000000000016e+01  +3.12199999999999989e+01  
 108 +2.39400000000000013e+01  +1.16200000000000010e+01  +3.12899999999999991e+01  
 109 +2.59699999999999989e+01  +9.94000000000000128e+00  +3.13600000000000030e+01  
 110 +2.59699999999999989e+01  +1.00800000000000001e+01  +3.12199999999999989e+01  
 111 +2.70899999999999999e+01  +9.24000000000000021e+00  +3.13600000000000030e+01  
 112 +2.75100000000000051e+01  +9.31000000000000050e+00  +3.15000000000000000e+01  
 113 +2.69500000000000028e+01  +9.24000000000000021e+00  +3.12899999999999991e+01  
 114 +2.73000000000000007e+01  +9.24000000000000021e+00  +3.11500000000000021e+01  
 115 +2.71600000000000037e+01  +8.47000000000000064e+00  +3.05899999999999999e+01  
 116 +2.36600000000000001e+01  +1.21099999999999994e+01  +3.12899999999999991e+01  
 117 +2.38700000000000010e+01  +1.27400000000000020e+01  +3.12199999999999989e+01  
 118 +2.39400000000000013e+01  +1.18300000000000001e+01  +3.14300000000000033e+01  
 119 +2.35199999999999996e+01  +1.21799999999999997e+01  +3.12199999999999989e+01  
 120 +2.39400000000000013e+01  +1.17599999999999998e+01  +3.08000000000000007e+01  
 121 +2.56899999999999977e+01  +9.31000000000000050e+00  +3.12199999999999989e+01  
 122 +2.57600000000000051e+01  +9.38000000000000078e+00  +3.12899999999999991e+01  
 123 +2.60399999999999991e+01  +9.24000000000000021e+00  +3.13600000000000030e+01  
 124 +2.26099999999999994e+01  +1.24600000000000009e+01  +3.19899999999999984e+01  
 125 +2.31000000000000014e+01  +1.26700000000000017e+01  +3.09399999999999977e+01  
 126 +2.40100000000000016e+01  +1.12700000000000014e+01  +3.10800000000000018e+01  
 127 +2.45000000000000000e+01  +1.14100000000000001e+01  +3.10800000000000018e+01  
 128 +2.54800000000000040e+01  +9.24000000000000021e+00  +3.12199999999999989e+01  
 129 +2.53400000000000034e+01  +9.16999999999999993e+00  +3.13600000000000030e+01  
 130 +2.61800000000000033e+01  +1.04299999999999997e+01  +3.11500000000000021e+01  
 131 +2.61800000000000033e+01  +1.07100000000000009e+01  +3.12899999999999991e+01  
 132 +2.62500000000000000e+01  +1.05700000000000003e+01  +3.10100000000000051e+01  
 133 +2.75800000000000018e+01  +9.80000000000000071e+00  +3.11500000000000021e+01  
 134 +2.80000000000000000e+01  +8.75000000000000000e+00  +3.08700000000000010e+01  
 135 +2.03700000000000010e+01  +6.50999999999999979e+00  +3.11500000000000021e+01  
 136 +2.00199999999999996e+01  +6.30000000000000071e+00  +3.12899999999999991e+01  
 137 +2.14200000000000017e+01  +7.35000000000000053e+00  +3.08700000000000010e+01  
 138 +2.01600000000000001e+01  +6.30000000000000071e+00  +3.10100000000000051e+01  
 139 +2.49900000000000020e+01  +1.16900000000000013e+01  +3.09399999999999977e+01  
 140 +2.46400000000000006e+01  +1.17599999999999998e+01  +3.11500000000000021e+01  
 141 +2.46400000000000006e+01  +9.16999999999999993e+00  +3.05199999999999996e+01  
 142 +2.63900000000000006e+01  +1.09200000000000017e+01  +3.09399999999999977e+01  
 143 +2.65300000000000011e+01  +1.07100000000000009e+01  +3.10800000000000018e+01  
 144 +1.98800000000000026e+01  +5.74000000000000021e+00  +3.10800000000000018e+01  
 145 +1.99500000000000028e+01  +6.58000000000000007e+00  +3.10800000000000018e+01  
 146 +2.56200000000000010e+01  +1.07800000000000011e+01  +3.08700000000000010e+01  
 147 +2.56200000000000010e+01  +1.09200000000000017e+01  +3.09399999999999977e+01  
 148 +2.55500000000000007e+01  +1.16200000000000010e+01  +3.09399999999999977e+01  
 149 +2.14900000000000020e+01  +7.35000000000000053e+00  +3.10100000000000051e+01  
 150 +2.17000000000000028e+01  +7.49000000000000110e+00  +3.07300000000000040e+01  
 151 +2.81400000000000006e+01  +8.75000000000000000e+00  +3.07300000000000040e+01  
 152 +2.84899999999999984e+01  +8.82000000000000028e+00  +3.03800000000000026e+01  
 153 +2.83500000000000014e+01  +8.82000000000000028e+00  +3.08000000000000007e+01  
 154 +2.44300000000000033e+01  +7.70000000000000018e+00  +3.07300000000000040e+01  
 155 +2.49900000000000020e+01  +8.05000000000000071e+00  +3.07300000000000040e+01  
 156 +2.45700000000000003e+01  +7.55999999999999961e+00  +3.10800000000000018e+01  
 157 +2.43599999999999994e+01  +7.70000000000000018e+00  +3.05899999999999999e+01  
 158 +2.19800000000000040e+01  +7.28000000000000025e+00  +3.07300000000000040e+01  
 159 +2.23300000000000018e+01  +6.44000000000000128e+00  +3.05899999999999999e+01  
 160 +2.26099999999999994e+01  +6.65000000000000036e+00  +3.08700000000000010e+01  
 161 +2.19100000000000001e+01  +7.49000000000000110e+00  +3.07300000000000040e+01  
 162 +2.44300000000000033e+01  +1.04299999999999997e+01  +3.06600000000000037e+01  
 163 +2.46400000000000006e+01  +1.06400000000000006e+01  +3.05899999999999999e+01  
 164 +2.44300000000000033e+01  +1.04299999999999997e+01  +3.06600000000000037e+01  
 165 +2.38700000000000010e+01  +1.09900000000000020e+01  +3.06600000000000037e+01  
 166 +2.45000000000000000e+01  +1.05000000000000000e+01  +3.08000000000000007e+01  
 167 +2.44300000000000033e+01  +1.03599999999999994e+01  +3.05199999999999996e+01  
 168 +2.35900000000000034e+01  +8.19000000000000128e+00  +3.04500000000000028e+01  
 169 +2.40100000000000016e+01  +7.49000000000000110e+00  +3.07300000000000040e+01  
 170 +2.42199999999999989e+01  +7.70000000000000018e+00  +3.05199999999999996e+01  
 171 +2.55500000000000007e+01  +8.89000000000000057e+00  +3.03100000000000023e+01  
 172 +2.45000000000000000e+01  +9.16999999999999993e+00  +3.03800000000000026e+01  
 173 +2.49200000000000017e+01  +7.49000000000000110e+00  +3.03800000000000026e+01  
 174 +2.38000000000000007e+01  +1.03599999999999994e+01  +3.04500000000000028e+01  
 175 +2.34500000000000028e+01  +1.02900000000000009e+01  +3.03800000000000026e+01  
 176 +2.30300000000000011e+01  +1.12000000000000011e+01  +3.04500000000000028e+01  
 177 +2.38700000000000010e+01  +1.02900000000000009e+01  +3.05199999999999996e+01  
 178 +2.45000000000000000e+01  +9.80000000000000071e+00  +3.03800000000000026e+01  
 179 +2.41500000000000021e+01  +9.02999999999999936e+00  +3.00300000000000011e+01  
 180 +2.28900000000000006e+01  +8.82000000000000028e+00  +3.03800000000000026e+01  
 181 +2.27500000000000000e+01  +8.47000000000000064e+00  +3.12199999999999989e+01  
 182 +2.29600000000000009e+01  +9.09999999999999964e+00  +3.08000000000000007e+01  
 183 +2.33100000000000023e+01  +8.75000000000000000e+00  +2.95399999999999991e+01  
 184 +2.45700000000000003e+01  +1.00800000000000001e+01  +3.03100000000000023e+01  
 185 +2.46400000000000006e+01  +1.01500000000000004e+01  +3.01700000000000017e+01  
 186 +2.48500000000000014e+01  +1.06400000000000006e+01  +3.02399999999999984e+01  
 187 +2.45000000000000000e+01  +1.14100000000000001e+01  +3.04500000000000028e+01  
 188 +2.47800000000000011e+01  +1.05000000000000000e+01  +3.02399999999999984e+01  
 189 +2.49200000000000017e+01  +1.07800000000000011e+01  +3.01000000000000014e+01  
 190 +2.47100000000000009e+01  +1.05000000000000000e+01  +3.01700000000000017e+01  
 191 +2.43599999999999994e+01  +1.10600000000000005e+01  +2.96800000000000033e+01  
 192 +2.47100000000000009e+01  +1.02200000000000006e+01  +3.01000000000000014e+01  
 193 +2.68100000000000023e+01  +1.02200000000000006e+01  +3.01700000000000017e+01  
 194 +2.72300000000000040e+01  +1.05000000000000000e+01  +3.01000000000000014e+01  
 195 +2.67399999999999984e+01  +1.06400000000000006e+01  +3.02399999999999984e+01  
 196 +2.67399999999999984e+01  +1.01500000000000004e+01  +3.01000000000000014e+01  
 197 +2.42199999999999989e+01  +1.02200000000000006e+01  +2.98900000000000006e+01  
 198 +2.63200000000000003e+01  +9.59000000000000163e+00  +3.05199999999999996e+01  
 199 +2.64600000000000044e+01  +9.73000000000000043e+00  +3.01700000000000017e+01  
 200 +2.66700000000000017e+01  +9.59000000000000163e+00  +2.98900000000000006e+01  
 201 +2.58300000000000018e+01  +8.75000000000000000e+00  +3.01700000000000017e+01  
 202 +2.65300000000000011e+01  +8.54000000000000092e+00  +3.03100000000000023e+01  
 203 +2.59000000000000021e+01  +8.67999999999999972e+00  +3.01000000000000014e+01  
 204 +2.49900000000000020e+01  +1.02200000000000006e+01  +2.98200000000000003e+01  
 205 +2.66700000000000017e+01  +1.02200000000000006e+01  +2.99600000000000044e+01  
 206 +2.55500000000000007e+01  +8.75000000000000000e+00  +3.01000000000000014e+01  
 207 +2.61800000000000033e+01  +8.60999999999999943e+00  +2.98900000000000006e+01  
 208 +2.35199999999999996e+01  +8.82000000000000028e+00  +2.95399999999999991e+01  
 209 +2.48500000000000014e+01  +8.40000000000000036e+00  +2.98900000000000006e+01  
 210 +2.63900000000000006e+01  +8.54000000000000092e+00  +2.97500000000000000e+01  
 211 +2.63900000000000006e+01  +8.60999999999999943e+00  +2.99600000000000044e+01  
 212 +2.52000000000000028e+01  +7.70000000000000018e+00  +2.96800000000000033e+01  
 213 +2.48500000000000014e+01  +8.40000000000000036e+00  +2.98900000000000006e+01  
 214 +2.50600000000000023e+01  +8.19000000000000128e+00  +3.00300000000000011e+01  
 215 +2.52699999999999996e+01  +8.47000000000000064e+00  +2.95399999999999991e+01  
 216 +2.26800000000000033e+01  +7.62999999999999989e+00  +2.98200000000000003e+01  
 217 +2.26099999999999994e+01  +7.77000000000000046e+00  +2.96800000000000033e+01  
 218 +2.33800000000000026e+01  +6.79000000000000092e+00  +3.01700000000000017e+01  
 219 +2.28900000000000006e+01  +8.60999999999999943e+00  +2.92600000000000051e+01  
 220 +2.33800000000000026e+01  +8.75000000000000000e+00  +2.96100000000000030e+01  
 221 +2.35199999999999996e+01  +8.33000000000000007e+00  +3.01000000000000014e+01  
 222 +2.28900000000000006e+01  +8.60999999999999943e+00  +2.92600000000000051e+01  
 223 +2.54800000000000040e+01  +8.47000000000000064e+00  +2.96800000000000033e+01  
 224 +2.54100000000000001e+01  +8.47000000000000064e+00  +2.94000000000000021e+01  
 225 +2.34500000000000028e+01  +9.38000000000000078e+00  +2.94699999999999989e+01  
 226 +2.34500000000000028e+01  +9.73000000000000043e+00  +2.94000000000000021e+01  
 227 +2.29600000000000009e+01  +1.21099999999999994e+01  +2.97500000000000000e+01  
 228 +2.36600000000000001e+01  +8.95999999999999908e+00  +2.94699999999999989e+01  
 229 +2.35199999999999996e+01  +8.82000000000000028e+00  +2.95399999999999991e+01  
 230 +2.42199999999999989e+01  +9.16999999999999993e+00  +2.89100000000000037e+01  
 231 +2.57600000000000051e+01  +8.33000000000000007e+00  +2.91899999999999977e+01  
 232 +2.55500000000000007e+01  +8.47000000000000064e+00  +2.94699999999999989e+01  
 233 +2.73700000000000010e+01  +9.24000000000000021e+00  +2.92600000000000051e+01  
 234 +2.78600000000000030e+01  +9.09999999999999964e+00  +2.90500000000000007e+01  
 235 +2.75800000000000018e+01  +9.02999999999999936e+00  +2.94000000000000021e+01  
 236 +2.05800000000000018e+01  +7.62999999999999989e+00  +2.92600000000000051e+01  
 237 +2.05100000000000016e+01  +7.70000000000000018e+00  +2.92600000000000051e+01  
 238 +2.07900000000000027e+01  +7.55999999999999961e+00  +2.91899999999999977e+01  
 239 +2.03000000000000007e+01  +7.49000000000000110e+00  +2.92600000000000051e+01  
 240 +1.91800000000000033e+01  +7.28000000000000025e+00  +2.91899999999999977e+01  
 241 +1.97400000000000020e+01  +6.58000000000000007e+00  +2.95399999999999991e+01  
 242 +2.42199999999999989e+01  +8.25999999999999979e+00  +2.90500000000000007e+01  
 243 +2.47100000000000009e+01  +8.40000000000000036e+00  +2.90500000000000007e+01  
 244 +2.45000000000000000e+01  +8.05000000000000071e+00  +2.89100000000000037e+01  
 245 +2.41500000000000021e+01  +8.19000000000000128e+00  +2.89800000000000040e+01  
 246 +2.46400000000000006e+01  +7.91000000000000014e+00  +2.90500000000000007e+01  
 247 +2.53400000000000034e+01  +7.62999999999999989e+00  +2.89800000000000040e+01  
 248 +2.63200000000000003e+01  +8.05000000000000071e+00  +2.89800000000000040e+01  
 249 +2.23300000000000018e+01  +8.47000000000000064e+00  +2.89800000000000040e+01  
 250 +2.18400000000000034e+01  +7.55999999999999961e+00  +3.05899999999999999e+01  
 251 +2.26099999999999994e+01  +8.60999999999999943e+00  +2.90500000000000007e+01  
 252 +2.22600000000000016e+01  +8.40000000000000036e+00  +2.89100000000000037e+01  
 253 +2.40800000000000018e+01  +7.98000000000000043e+00  +2.88399999999999999e+01  
 254 +2.56200000000000010e+01  +1.02200000000000006e+01  +2.89100000000000037e+01  
 255 +2.57600000000000051e+01  +1.02200000000000006e+01  +2.89100000000000037e+01  
 256 +2.60399999999999991e+01  +1.09200000000000017e+01  +2.88399999999999999e+01  
 257 +2.51300000000000026e+01  +9.73000000000000043e+00  +2.88399999999999999e+01  
 258 +2.40800000000000018e+01  +9.09999999999999964e+00  +2.88399999999999999e+01  
 259 +2.43599999999999994e+01  +9.31000000000000050e+00  +2.88399999999999999e+01  
 260 +2.28200000000000003e+01  +7.62999999999999989e+00  +2.87699999999999996e+01  
 261 +2.14900000000000020e+01  +8.33000000000000007e+00  +2.84899999999999984e+01  
 262 +2.45700000000000003e+01  +7.91000000000000014e+00  +2.87000000000000028e+01  
 263 +2.43599999999999994e+01  +1.02900000000000009e+01  +2.88399999999999999e+01  
 264 +2.48500000000000014e+01  +1.07800000000000011e+01  +2.89100000000000037e+01  
 265 +2.39400000000000013e+01  +1.09900000000000020e+01  +2.89100000000000037e+01  
 266 +2.43599999999999994e+01  +9.80000000000000071e+00  +2.89800000000000040e+01  
 267 +2.51300000000000026e+01  +9.66000000000000014e+00  +2.89100000000000037e+01  
 268 +2.49200000000000017e+01  +9.45000000000000107e+00  +2.87000000000000028e+01  
 269 +2.45000000000000000e+01  +9.45000000000000107e+00  +2.88399999999999999e+01  
 270 +2.44300000000000033e+01  +9.38000000000000078e+00  +2.87699999999999996e+01  
 271 +2.45700000000000003e+01  +8.89000000000000057e+00  +2.82800000000000011e+01  
 272 +2.40800000000000018e+01  +7.77000000000000046e+00  +2.85600000000000023e+01  
 273 +2.42199999999999989e+01  +7.49000000000000110e+00  +2.89100000000000037e+01  
 274 +2.25400000000000027e+01  +1.38599999999999994e+01  +2.87699999999999996e+01  
 275 +2.23300000000000018e+01  +1.41400000000000006e+01  +2.91899999999999977e+01  
 276 +2.30300000000000011e+01  +1.35800000000000018e+01  +2.94000000000000021e+01  
 277 +2.24000000000000021e+01  +1.38599999999999994e+01  +2.83500000000000014e+01  
 278 +2.44300000000000033e+01  +1.24600000000000009e+01  +2.87699999999999996e+01  
 279 +2.51300000000000026e+01  +1.22500000000000000e+01  +2.90500000000000007e+01  
 280 +2.44300000000000033e+01  +1.23900000000000006e+01  +2.97500000000000000e+01  
 281 +2.43599999999999994e+01  +1.23900000000000006e+01  +2.87000000000000028e+01  
 282 +2.41500000000000021e+01  +9.94000000000000128e+00  +2.75800000000000018e+01  
 283 +2.31000000000000014e+01  +7.42000000000000082e+00  +2.87699999999999996e+01  
 284 +2.36600000000000001e+01  +7.00000000000000000e+00  +2.86300000000000026e+01  
 285 +2.31000000000000014e+01  +7.42000000000000082e+00  +2.87699999999999996e+01  
 286 +2.36600000000000001e+01  +7.62999999999999989e+00  +2.88399999999999999e+01  
 287 +2.33800000000000026e+01  +6.92999999999999972e+00  +2.89100000000000037e+01  
 288 +2.28900000000000006e+01  +7.62999999999999989e+00  +2.87000000000000028e+01  
 289 +2.38700000000000010e+01  +1.27400000000000020e+01  +2.97500000000000000e+01  
 290 +2.43599999999999994e+01  +1.21799999999999997e+01  +2.83500000000000014e+01  
 291 +2.49200000000000017e+01  +9.45000000000000107e+00  +2.87000000000000028e+01  
 292 +2.48500000000000014e+01  +9.45000000000000107e+00  +2.87699999999999996e+01  
 293 +2.59000000000000021e+01  +9.16999999999999993e+00  +2.85600000000000023e+01  
 294 +2.46400000000000006e+01  +7.98000000000000043e+00  +2.85600000000000023e+01  
 295 +2.48500000000000014e+01  +7.70000000000000018e+00  +2.87699999999999996e+01  
 296 +2.10700000000000003e+01  +7.07000000000000028e+00  +2.87000000000000028e+01  
 297 +2.10700000000000003e+01  +6.92999999999999972e+00  +2.87699999999999996e+01  
 298 +2.12100000000000009e+01  +7.14000000000000057e+00  +2.87000000000000028e+01  
 299 +2.10000000000000000e+01  +7.07000000000000028e+00  +2.86300000000000026e+01  
 300 +2.09300000000000033e+01  +6.79000000000000092e+00  +2.86300000000000026e+01  
 301 +2.07199999999999989e+01  +7.20999999999999996e+00  +2.86300000000000026e+01  
 302 +2.59699999999999989e+01  +9.16999999999999993e+00  +2.86300000000000026e+01  
 303 +2.65300000000000011e+01  +9.02999999999999936e+00  +2.83500000000000014e+01  
 304 +2.26099999999999994e+01  +1.19000000000000004e+01  +2.84899999999999984e+01  
 305 +2.22600000000000016e+01  +1.27400000000000020e+01  +2.84200000000000017e+01  
 306 +2.26800000000000033e+01  +1.20400000000000009e+01  +2.87000000000000028e+01  
 307 +2.28900000000000006e+01  +1.11300000000000008e+01  +2.83500000000000014e+01  
 308 +2.26800000000000033e+01  +9.24000000000000021e+00  +2.87699999999999996e+01  
 309 +2.27500000000000000e+01  +1.00099999999999998e+01  +2.82800000000000011e+01  
 310 +2.16300000000000026e+01  +7.49000000000000110e+00  +2.87699999999999996e+01  
 311 +2.13500000000000014e+01  +8.25999999999999979e+00  +2.84200000000000017e+01  
 312 +2.28200000000000003e+01  +1.09900000000000020e+01  +2.84200000000000017e+01  
 313 +2.22600000000000016e+01  +1.11300000000000008e+01  +2.85600000000000023e+01  
 314 +2.26800000000000033e+01  +1.08500000000000014e+01  +2.82800000000000011e+01  
 315 +2.27500000000000000e+01  +1.04299999999999997e+01  +2.84200000000000017e+01  
 316 +2.03000000000000007e+01  +1.45600000000000005e+01  +2.83500000000000014e+01  
 317 +2.05100000000000016e+01  +1.42100000000000009e+01  +2.87699999999999996e+01  
 318 +2.01600000000000001e+01  +1.45600000000000005e+01  +2.84899999999999984e+01  
 319 +2.07900000000000027e+01  +1.49100000000000001e+01  +2.73700000000000010e+01  
 320 +2.43599999999999994e+01  +1.19700000000000006e+01  +2.85600000000000023e+01  
 321 +2.42199999999999989e+01  +1.21099999999999994e+01  +2.78600000000000030e+01  
 322 +2.33800000000000026e+01  +1.18300000000000001e+01  +2.84200000000000017e+01  
 323 +2.28900000000000006e+01  +1.01500000000000004e+01  +2.74399999999999977e+01  
 324 +2.59000000000000021e+01  +8.33000000000000007e+00  +2.80700000000000003e+01  
 325 +2.61800000000000033e+01  +1.09200000000000017e+01  +2.82100000000000044e+01  
 326 +2.63200000000000003e+01  +1.09200000000000017e+01  +2.81400000000000006e+01  
 327 +2.66000000000000014e+01  +1.07100000000000009e+01  +2.85600000000000023e+01  
 328 +2.59000000000000021e+01  +1.10600000000000005e+01  +2.80700000000000003e+01  
 329 +2.56899999999999977e+01  +1.14800000000000004e+01  +2.80700000000000003e+01  
 330 +2.63200000000000003e+01  +1.15500000000000007e+01  +2.80700000000000003e+01  
 331 +2.55500000000000007e+01  +1.14800000000000004e+01  +2.79300000000000033e+01  
 332 +2.70199999999999996e+01  +8.89000000000000057e+00  +2.80000000000000000e+01  
 333 +2.68800000000000026e+01  +8.82000000000000028e+00  +2.79300000000000033e+01  
 334 +2.70199999999999996e+01  +8.89000000000000057e+00  +2.80000000000000000e+01  
 335 +2.73700000000000010e+01  +8.89000000000000057e+00  +2.79300000000000033e+01  
 336 +2.71600000000000037e+01  +8.89000000000000057e+00  +2.80700000000000003e+01  
 337 +1.93200000000000003e+01  +1.43500000000000014e+01  +2.78600000000000030e+01  
 338 +1.92500000000000000e+01  +1.38599999999999994e+01  +2.77199999999999989e+01  
 339 +1.91099999999999994e+01  +1.41400000000000006e+01  +2.80700000000000003e+01  
 340 +1.93900000000000006e+01  +1.44900000000000020e+01  +2.77899999999999991e+01  
 341 +2.47800000000000011e+01  +8.60999999999999943e+00  +2.77899999999999991e+01  
 342 +2.50600000000000023e+01  +7.84000000000000075e+00  +2.69500000000000028e+01  
 343 +2.54100000000000001e+01  +8.60999999999999943e+00  +2.70899999999999999e+01  
 344 +2.46400000000000006e+01  +8.67999999999999972e+00  +2.77899999999999991e+01  
 345 +2.48500000000000014e+01  +1.21099999999999994e+01  +2.75800000000000018e+01  
 346 +2.51300000000000026e+01  +1.26700000000000017e+01  +2.77899999999999991e+01  
 347 +2.52000000000000028e+01  +1.21099999999999994e+01  +2.82100000000000044e+01  
 348 +2.47800000000000011e+01  +1.20400000000000009e+01  +2.74399999999999977e+01  
 349 +2.17000000000000028e+01  +1.13400000000000016e+01  +2.75800000000000018e+01  
 350 +2.16300000000000026e+01  +1.18300000000000001e+01  +2.75800000000000018e+01  
 351 +2.17000000000000028e+01  +1.16200000000000010e+01  +2.77199999999999989e+01  
 352 +2.16300000000000026e+01  +1.04299999999999997e+01  +2.73700000000000010e+01  
 353 +2.38000000000000007e+01  +7.55999999999999961e+00  +2.75100000000000051e+01  
 354 +2.38700000000000010e+01  +7.55999999999999961e+00  +2.76500000000000021e+01  
 355 +2.37300000000000040e+01  +7.35000000000000053e+00  +2.73000000000000007e+01  
 356 +2.31000000000000014e+01  +7.55999999999999961e+00  +2.75100000000000051e+01  
 357 +2.31000000000000014e+01  +7.55999999999999961e+00  +2.75800000000000018e+01  
 358 +2.31000000000000014e+01  +1.40000000000000000e+01  +2.74399999999999977e+01  
 359 +2.31000000000000014e+01  +1.42100000000000009e+01  +2.74399999999999977e+01  
 360 +2.33100000000000023e+01  +1.39300000000000015e+01  +2.77899999999999991e+01  
 361 +2.31000000000000014e+01  +1.39300000000000015e+01  +2.73700000000000010e+01  
 362 +2.69500000000000028e+01  +1.02200000000000006e+01  +2.74399999999999977e+01  
 363 +2.71600000000000037e+01  +1.01500000000000004e+01  +2.74399999999999977e+01  
 364 +2.70899999999999999e+01  +1.05000000000000000e+01  +2.80000000000000000e+01  
 365 +2.64600000000000044e+01  +1.03599999999999994e+01  +2.68800000000000026e+01  
 366 +2.11400000000000006e+01  +1.49100000000000001e+01  +2.80000000000000000e+01  
 367 +2.05800000000000018e+01  +1.48400000000000016e+01  +2.71600000000000037e+01  
 368 +2.31000000000000014e+01  +1.45600000000000005e+01  +2.73000000000000007e+01  
 369 +2.31700000000000017e+01  +1.37199999999999989e+01  +2.72300000000000040e+01  
 370 +2.42199999999999989e+01  +1.33699999999999992e+01  +2.73700000000000010e+01  
 371 +2.45000000000000000e+01  +1.37900000000000009e+01  +2.72300000000000040e+01  
 372 +2.42199999999999989e+01  +1.33699999999999992e+01  +2.74399999999999977e+01  
 373 +2.43599999999999994e+01  +1.32300000000000022e+01  +2.72300000000000040e+01  
 374 +2.11400000000000006e+01  +9.66000000000000014e+00  +2.73700000000000010e+01  
 375 +2.14200000000000017e+01  +9.66000000000000014e+00  +2.79300000000000033e+01  
 376 +1.94600000000000009e+01  +9.38000000000000078e+00  +2.58300000000000018e+01  
 377 +2.50600000000000023e+01  +1.33000000000000007e+01  +2.72300000000000040e+01  
 378 +2.40800000000000018e+01  +1.28100000000000005e+01  +2.66000000000000014e+01  
 379 +2.24699999999999989e+01  +1.31600000000000001e+01  +2.71600000000000037e+01  
 380 +2.18400000000000034e+01  +1.31600000000000001e+01  +2.75100000000000051e+01  
 381 +2.28200000000000003e+01  +1.33000000000000007e+01  +2.72300000000000040e+01  
 382 +2.19800000000000040e+01  +1.28800000000000026e+01  +2.68100000000000023e+01  
 383 +2.21900000000000013e+01  +7.84000000000000075e+00  +2.70199999999999996e+01  
 384 +2.17699999999999996e+01  +7.55999999999999961e+00  +2.71600000000000037e+01  
 385 +2.17699999999999996e+01  +7.20999999999999996e+00  +2.70199999999999996e+01  
 386 +2.15600000000000023e+01  +7.35000000000000053e+00  +2.73000000000000007e+01  
 387 +2.20500000000000007e+01  +7.98000000000000043e+00  +2.70199999999999996e+01  
 388 +2.38700000000000010e+01  +1.15500000000000007e+01  +2.63200000000000003e+01  
 389 +2.45000000000000000e+01  +1.17599999999999998e+01  +2.70899999999999999e+01  
 390 +2.46400000000000006e+01  +1.17599999999999998e+01  +2.72300000000000040e+01  
 391 +2.21200000000000010e+01  +7.91000000000000014e+00  +2.70899999999999999e+01  
 392 +2.21200000000000010e+01  +7.91000000000000014e+00  +2.71600000000000037e+01  
 393 +2.05100000000000016e+01  +1.42100000000000009e+01  +2.70199999999999996e+01  
 394 +1.98100000000000023e+01  +1.37900000000000009e+01  +2.69500000000000028e+01  
 395 +2.02300000000000040e+01  +1.40700000000000003e+01  +2.72300000000000040e+01  
 396 +2.10700000000000003e+01  +1.47000000000000011e+01  +2.68100000000000023e+01  
 397 +2.04400000000000013e+01  +1.02900000000000009e+01  +2.70199999999999996e+01  
 398 +1.99500000000000028e+01  +1.14100000000000001e+01  +2.68800000000000026e+01  
 399 +2.05100000000000016e+01  +1.03599999999999994e+01  +2.70899999999999999e+01  
 400 +2.00900000000000034e+01  +9.73000000000000043e+00  +2.68800000000000026e+01  
 401 +2.19100000000000001e+01  +8.12000000000000099e+00  +2.67399999999999984e+01  
 402 +2.24699999999999989e+01  +7.14000000000000057e+00  +2.69500000000000028e+01  
 403 +2.09300000000000033e+01  +1.48400000000000016e+01  +2.69500000000000028e+01  
 404 +2.08599999999999994e+01  +1.51199999999999992e+01  +2.68100000000000023e+01  
 405 +2.10700000000000003e+01  +1.47000000000000011e+01  +2.68100000000000023e+01  
 406 +1.85500000000000007e+01  +9.02999999999999936e+00  +2.69500000000000028e+01  
 407 +1.82699999999999996e+01  +7.84000000000000075e+00  +2.55500000000000007e+01  
 408 +1.83399999999999999e+01  +8.95999999999999908e+00  +2.73000000000000007e+01  
 409 +1.87600000000000016e+01  +9.24000000000000021e+00  +2.66000000000000014e+01  
 410 +2.70899999999999999e+01  +1.07100000000000009e+01  +2.67399999999999984e+01  
 411 +2.59000000000000021e+01  +1.02200000000000006e+01  +2.67399999999999984e+01  
 412 +2.64600000000000044e+01  +9.80000000000000071e+00  +2.68800000000000026e+01  
 413 +2.68800000000000026e+01  +9.66000000000000014e+00  +2.72300000000000040e+01  
 414 +2.73700000000000010e+01  +9.24000000000000021e+00  +2.66700000000000017e+01  
 415 +2.61100000000000030e+01  +1.00099999999999998e+01  +2.67399999999999984e+01  
 416 +2.01600000000000001e+01  +9.66000000000000014e+00  +2.70199999999999996e+01  
 417 +1.93200000000000003e+01  +9.24000000000000021e+00  +2.61100000000000030e+01  
 418 +2.17699999999999996e+01  +1.27400000000000020e+01  +2.67399999999999984e+01  
 419 +2.19100000000000001e+01  +1.29500000000000011e+01  +2.68800000000000026e+01  
 420 +1.77100000000000009e+01  +1.09200000000000017e+01  +2.68100000000000023e+01  
 421 +1.72199999999999989e+01  +1.19000000000000004e+01  +2.52699999999999996e+01  
 422 +1.77100000000000009e+01  +1.09200000000000017e+01  +2.69500000000000028e+01  
 423 +1.77800000000000011e+01  +1.05700000000000003e+01  +2.66000000000000014e+01  
 424 +2.58300000000000018e+01  +9.52000000000000135e+00  +2.67399999999999984e+01  
 425 +2.59000000000000021e+01  +1.02200000000000006e+01  +2.67399999999999984e+01  
 426 +2.75800000000000018e+01  +9.09999999999999964e+00  +2.67399999999999984e+01  
 427 +2.75100000000000051e+01  +9.02999999999999936e+00  +2.65300000000000011e+01  
 428 +2.77199999999999989e+01  +8.95999999999999908e+00  +2.67399999999999984e+01  
 429 +2.81400000000000006e+01  +8.89000000000000057e+00  +2.68100000000000023e+01  
 430 +2.77899999999999991e+01  +8.95999999999999908e+00  +2.66000000000000014e+01  
 431 +2.28900000000000006e+01  +1.44199999999999999e+01  +2.66700000000000017e+01  
 432 +2.26800000000000033e+01  +1.53300000000000018e+01  +2.66700000000000017e+01  
 433 +2.30300000000000011e+01  +1.46300000000000026e+01  +2.67399999999999984e+01  
 434 +2.30300000000000011e+01  +1.34400000000000013e+01  +2.70899999999999999e+01  
 435 +2.56899999999999977e+01  +1.02200000000000006e+01  +2.66700000000000017e+01  
 436 +2.54800000000000040e+01  +1.04299999999999997e+01  +2.70899999999999999e+01  
 437 +2.43599999999999994e+01  +1.05000000000000000e+01  +2.55500000000000007e+01  
 438 +2.24000000000000021e+01  +9.80000000000000071e+00  +2.66700000000000017e+01  
 439 +2.30300000000000011e+01  +1.02200000000000006e+01  +2.66000000000000014e+01  
 440 +2.24000000000000021e+01  +9.73000000000000043e+00  +2.68800000000000026e+01  
 441 +2.21200000000000010e+01  +9.80000000000000071e+00  +2.64600000000000044e+01  
 442 +2.07199999999999989e+01  +8.12000000000000099e+00  +2.66700000000000017e+01  
 443 +2.17699999999999996e+01  +7.20999999999999996e+00  +2.66000000000000014e+01  
 444 +2.06500000000000021e+01  +7.55999999999999961e+00  +2.72300000000000040e+01  
 445 +2.07900000000000027e+01  +8.40000000000000036e+00  +2.66000000000000014e+01  
 446 +2.11400000000000006e+01  +1.45600000000000005e+01  +2.66000000000000014e+01  
 447 +2.05100000000000016e+01  +1.42800000000000011e+01  +2.63200000000000003e+01  
 448 +2.14200000000000017e+01  +1.45600000000000005e+01  +2.63200000000000003e+01  
 449 +2.47800000000000011e+01  +1.28800000000000026e+01  +2.65300000000000011e+01  
 450 +1.74300000000000033e+01  +1.05700000000000003e+01  +2.63200000000000003e+01  
 451 +1.91099999999999994e+01  +9.24000000000000021e+00  +2.62500000000000000e+01  
 452 +2.81400000000000006e+01  +9.02999999999999936e+00  +2.65300000000000011e+01  
 453 +2.78600000000000030e+01  +8.82000000000000028e+00  +2.66000000000000014e+01  
 454 +1.96700000000000017e+01  +9.45000000000000107e+00  +2.56200000000000010e+01  
 455 +2.35900000000000034e+01  +1.28100000000000005e+01  +2.63900000000000006e+01  
 456 +2.20500000000000007e+01  +9.87000000000000099e+00  +2.65300000000000011e+01  
 457 +2.17000000000000028e+01  +9.52000000000000135e+00  +2.61100000000000030e+01  
 458 +2.37300000000000040e+01  +1.30199999999999996e+01  +2.63900000000000006e+01  
 459 +2.47100000000000009e+01  +1.38599999999999994e+01  +2.65300000000000011e+01  
 460 +2.36600000000000001e+01  +1.34400000000000013e+01  +2.62500000000000000e+01  
 461 +2.35199999999999996e+01  +1.27400000000000020e+01  +2.63200000000000003e+01  
 462 +1.72900000000000027e+01  +1.07100000000000009e+01  +2.62500000000000000e+01  
 463 +1.70100000000000016e+01  +1.10600000000000005e+01  +2.64600000000000044e+01  
 464 +2.09300000000000033e+01  +1.07800000000000011e+01  +2.63900000000000006e+01  
 465 +2.07900000000000027e+01  +1.15500000000000007e+01  +2.63200000000000003e+01  
 466 +2.08599999999999994e+01  +1.12700000000000014e+01  +2.65300000000000011e+01  
 467 +2.09300000000000033e+01  +1.05000000000000000e+01  +2.62500000000000000e+01  
 468 +2.19800000000000040e+01  +1.41400000000000006e+01  +2.56200000000000010e+01  
 469 +2.17000000000000028e+01  +1.50500000000000007e+01  +2.63200000000000003e+01  
 470 +2.35199999999999996e+01  +1.18300000000000001e+01  +2.56200000000000010e+01  
 471 +1.69400000000000013e+01  +1.02200000000000006e+01  +2.61100000000000030e+01  
 472 +2.34500000000000028e+01  +1.35800000000000018e+01  +2.61800000000000033e+01  
 473 +2.37300000000000040e+01  +1.35800000000000018e+01  +2.63200000000000003e+01  
 474 +1.72199999999999989e+01  +1.07800000000000011e+01  +2.61100000000000030e+01  
 475 +2.12100000000000009e+01  +1.03599999999999994e+01  +2.63200000000000003e+01  
 476 +1.97400000000000020e+01  +9.45000000000000107e+00  +2.54800000000000040e+01  
 477 +1.92500000000000000e+01  +9.16999999999999993e+00  +2.61100000000000030e+01  
 478 +2.26099999999999994e+01  +7.98000000000000043e+00  +2.62500000000000000e+01  
 479 +2.26800000000000033e+01  +7.98000000000000043e+00  +2.61800000000000033e+01  
 480 +2.25400000000000027e+01  +7.91000000000000014e+00  +2.61800000000000033e+01  
 481 +2.31000000000000014e+01  +7.91000000000000014e+00  +2.62500000000000000e+01  
 482 +2.32400000000000020e+01  +9.02999999999999936e+00  +2.63900000000000006e+01  
 483 +2.33100000000000023e+01  +7.77000000000000046e+00  +2.61800000000000033e+01  
 484 +2.30300000000000011e+01  +7.98000000000000043e+00  +2.61800000000000033e+01  
 485 +2.33800000000000026e+01  +8.82000000000000028e+00  +2.58300000000000018e+01  
 486 +2.18400000000000034e+01  +7.49000000000000110e+00  +2.61100000000000030e+01  
 487 +2.23300000000000018e+01  +7.98000000000000043e+00  +2.62500000000000000e+01  
 488 +2.34500000000000028e+01  +7.70000000000000018e+00  +2.60399999999999991e+01  
 489 +2.37300000000000040e+01  +7.62999999999999989e+00  +2.61100000000000030e+01  
 490 +2.33800000000000026e+01  +7.77000000000000046e+00  +2.62500000000000000e+01  
 491 +1.71500000000000021e+01  +1.08500000000000014e+01  +2.45700000000000003e+01  
 492 +1.69400000000000013e+01  +1.09900000000000020e+01  +2.50600000000000023e+01  
 493 +1.68700000000000010e+01  +1.00099999999999998e+01  +2.59699999999999989e+01  
 494 +1.68000000000000007e+01  +9.87000000000000099e+00  +2.62500000000000000e+01  
 495 +2.19800000000000040e+01  +9.66000000000000014e+00  +2.60399999999999991e+01  
 496 +2.15600000000000023e+01  +9.45000000000000107e+00  +2.60399999999999991e+01  
 497 +2.14900000000000020e+01  +9.38000000000000078e+00  +2.61100000000000030e+01  
 498 +2.14200000000000017e+01  +9.31000000000000050e+00  +2.61100000000000030e+01  
 499 +2.14900000000000020e+01  +9.45000000000000107e+00  +2.61800000000000033e+01  
 500 +1.92500000000000000e+01  +9.31000000000000050e+00  +2.60399999999999991e+01  
 501 +1.94600000000000009e+01  +7.42000000000000082e+00  +2.56899999999999977e+01  
 502 +2.02300000000000040e+01  +1.30199999999999996e+01  +2.60399999999999991e+01  
 503 +1.90400000000000027e+01  +1.36500000000000004e+01  +2.61800000000000033e+01  
 504 +2.00199999999999996e+01  +1.30199999999999996e+01  +2.65300000000000011e+01  
 505 +2.03700000000000010e+01  +1.25300000000000011e+01  +2.59699999999999989e+01  
 506 +1.97400000000000020e+01  +1.24600000000000009e+01  +2.60399999999999991e+01  
 507 +1.95300000000000011e+01  +1.26000000000000014e+01  +2.59699999999999989e+01  
 508 +1.97400000000000020e+01  +1.23200000000000003e+01  +2.60399999999999991e+01  
 509 +2.00900000000000034e+01  +9.52000000000000135e+00  +2.49900000000000020e+01  
 510 +2.35199999999999996e+01  +7.62999999999999989e+00  +2.59000000000000021e+01  
 511 +2.04400000000000013e+01  +1.24600000000000009e+01  +2.59000000000000021e+01  
 512 +2.60399999999999991e+01  +1.14100000000000001e+01  +2.59699999999999989e+01  
 513 +2.59699999999999989e+01  +1.13400000000000016e+01  +2.59699999999999989e+01  
 514 +2.66000000000000014e+01  +1.14100000000000001e+01  +2.65300000000000011e+01  
 515 +2.59000000000000021e+01  +1.15500000000000007e+01  +2.58300000000000018e+01  
 516 +2.09300000000000033e+01  +1.17599999999999998e+01  +2.60399999999999991e+01  
 517 +2.06500000000000021e+01  +1.21099999999999994e+01  +2.56899999999999977e+01  
 518 +1.84100000000000001e+01  +1.21099999999999994e+01  +2.59000000000000021e+01  
 519 +1.84800000000000004e+01  +1.21099999999999994e+01  +2.59000000000000021e+01  
 520 +1.81999999999999993e+01  +1.23900000000000006e+01  +2.59000000000000021e+01  
 521 +2.49900000000000020e+01  +1.31600000000000001e+01  +2.58300000000000018e+01  
 522 +2.50600000000000023e+01  +1.32300000000000022e+01  +2.59000000000000021e+01  
 523 +2.47100000000000009e+01  +1.35800000000000018e+01  +2.59000000000000021e+01  
 524 +2.47100000000000009e+01  +1.25300000000000011e+01  +2.54800000000000040e+01  
 525 +1.91800000000000033e+01  +1.14800000000000004e+01  +2.57600000000000051e+01  
 526 +2.63200000000000003e+01  +1.19000000000000004e+01  +2.57600000000000051e+01  
 527 +2.56899999999999977e+01  +1.13400000000000016e+01  +2.56899999999999977e+01  
 528 +1.93900000000000006e+01  +1.05700000000000003e+01  +2.58300000000000018e+01  
 529 +1.95300000000000011e+01  +1.08500000000000014e+01  +2.61100000000000030e+01  
 530 +1.98800000000000026e+01  +9.52000000000000135e+00  +2.52699999999999996e+01  
 531 +1.92500000000000000e+01  +1.11300000000000008e+01  +2.57600000000000051e+01  
 532 +1.91800000000000033e+01  +1.15500000000000007e+01  +2.56899999999999977e+01  
 533 +1.92500000000000000e+01  +1.11300000000000008e+01  +2.55500000000000007e+01  
 534 +2.28900000000000006e+01  +1.47699999999999996e+01  +2.56899999999999977e+01  
 535 +2.33800000000000026e+01  +1.49100000000000001e+01  +2.56200000000000010e+01  
 536 +2.31700000000000017e+01  +1.50500000000000007e+01  +2.57600000000000051e+01  
 537 +2.24000000000000021e+01  +1.46300000000000026e+01  +2.56899999999999977e+01  
 538 +2.09300000000000033e+01  +1.25300000000000011e+01  +2.58300000000000018e+01  
 539 +2.05800000000000018e+01  +1.19000000000000004e+01  +2.56200000000000010e+01  
 540 +1.91099999999999994e+01  +1.19700000000000006e+01  +2.55500000000000007e+01  
 541 +1.87600000000000016e+01  +1.23200000000000003e+01  +2.55500000000000007e+01  
 542 +2.24000000000000021e+01  +1.16200000000000010e+01  +2.56899999999999977e+01  
 543 +2.21200000000000010e+01  +1.12700000000000014e+01  +2.57600000000000051e+01  
 544 +2.19800000000000040e+01  +1.19000000000000004e+01  +2.57600000000000051e+01  
 545 +2.31000000000000014e+01  +1.16200000000000010e+01  +2.52000000000000028e+01  
 546 +1.92500000000000000e+01  +1.14800000000000004e+01  +2.55500000000000007e+01  
 547 +2.62500000000000000e+01  +1.11300000000000008e+01  +2.55500000000000007e+01  
 548 +2.54800000000000040e+01  +1.14100000000000001e+01  +2.55500000000000007e+01  
 549 +2.23300000000000018e+01  +1.52599999999999998e+01  +2.56200000000000010e+01  
 550 +2.22600000000000016e+01  +1.51900000000000013e+01  +2.55500000000000007e+01  
 551 +2.23300000000000018e+01  +1.52599999999999998e+01  +2.56200000000000010e+01  
 552 +2.22600000000000016e+01  +1.56099999999999994e+01  +2.56200000000000010e+01  
 553 +2.24000000000000021e+01  +1.54000000000000004e+01  +2.56899999999999977e+01  
 554 +1.84800000000000004e+01  +1.26000000000000014e+01  +2.56200000000000010e+01  
 555 +1.83399999999999999e+01  +1.28100000000000005e+01  +2.57600000000000051e+01  
 556 +1.83399999999999999e+01  +1.27400000000000020e+01  +2.54100000000000001e+01  
 557 +2.07900000000000027e+01  +1.23200000000000003e+01  +2.53400000000000034e+01  
 558 +2.03000000000000007e+01  +1.12700000000000014e+01  +2.56200000000000010e+01  
 559 +2.02300000000000040e+01  +1.11300000000000008e+01  +2.57600000000000051e+01  
 560 +2.02300000000000040e+01  +9.66000000000000014e+00  +2.47800000000000011e+01  
 561 +2.63200000000000003e+01  +1.10600000000000005e+01  +2.56200000000000010e+01  
 562 +2.62500000000000000e+01  +1.11300000000000008e+01  +2.56899999999999977e+01  
 563 +2.70899999999999999e+01  +1.08500000000000014e+01  +2.57600000000000051e+01  
 564 +1.96700000000000017e+01  +9.45000000000000107e+00  +2.56200000000000010e+01  
 565 +1.81300000000000026e+01  +8.95999999999999908e+00  +2.46400000000000006e+01  
 566 +1.97400000000000020e+01  +9.45000000000000107e+00  +2.54800000000000040e+01  
 567 +1.86900000000000013e+01  +1.31600000000000001e+01  +2.55500000000000007e+01  
 568 +1.91099999999999994e+01  +1.19700000000000006e+01  +2.55500000000000007e+01  
 569 +1.91099999999999994e+01  +1.23900000000000006e+01  +2.55500000000000007e+01  
 570 +2.42199999999999989e+01  +1.19700000000000006e+01  +2.55500000000000007e+01  
 571 +2.48500000000000014e+01  +1.16900000000000013e+01  +2.56200000000000010e+01  
 572 +2.44300000000000033e+01  +1.23200000000000003e+01  +2.53400000000000034e+01  
 573 +2.34500000000000028e+01  +1.17599999999999998e+01  +2.55500000000000007e+01  
 574 +2.35199999999999996e+01  +1.16200000000000010e+01  +2.57600000000000051e+01  
 575 +2.33100000000000023e+01  +1.15500000000000007e+01  +2.53400000000000034e+01  
 576 +2.50600000000000023e+01  +1.16200000000000010e+01  +2.55500000000000007e+01  
 577 +2.50600000000000023e+01  +1.09200000000000017e+01  +2.48500000000000014e+01  
 578 +2.57600000000000051e+01  +1.12000000000000011e+01  +2.49200000000000017e+01  
 579 +2.63200000000000003e+01  +1.10600000000000005e+01  +2.54800000000000040e+01  
 580 +2.48500000000000014e+01  +1.00800000000000001e+01  +2.55500000000000007e+01  
 581 +2.47100000000000009e+01  +9.31000000000000050e+00  +2.57600000000000051e+01  
 582 +2.52699999999999996e+01  +9.80000000000000071e+00  +2.54100000000000001e+01  
 583 +2.46400000000000006e+01  +1.02200000000000006e+01  +2.54100000000000001e+01  
 584 +2.56899999999999977e+01  +9.38000000000000078e+00  +2.55500000000000007e+01  
 585 +2.55500000000000007e+01  +9.02999999999999936e+00  +2.55500000000000007e+01  
 586 +2.59000000000000021e+01  +9.16999999999999993e+00  +2.56899999999999977e+01  
 587 +2.55500000000000007e+01  +9.59000000000000163e+00  +2.53400000000000034e+01  
 588 +2.42199999999999989e+01  +1.30199999999999996e+01  +2.54800000000000040e+01  
 589 +2.42199999999999989e+01  +1.30199999999999996e+01  +2.55500000000000007e+01  
 590 +2.43599999999999994e+01  +1.36500000000000004e+01  +2.52699999999999996e+01  
 591 +2.43599999999999994e+01  +1.27400000000000020e+01  +2.53400000000000034e+01  
 592 +2.52000000000000028e+01  +1.24600000000000009e+01  +2.54100000000000001e+01  
 593 +2.45000000000000000e+01  +1.24600000000000009e+01  +2.54800000000000040e+01  
 594 +2.44300000000000033e+01  +1.26000000000000014e+01  +2.56200000000000010e+01  
 595 +2.44300000000000033e+01  +1.23900000000000006e+01  +2.54100000000000001e+01  
 596 +2.68100000000000023e+01  +1.14100000000000001e+01  +2.54800000000000040e+01  
 597 +2.72300000000000040e+01  +1.07800000000000011e+01  +2.48500000000000014e+01  
 598 +2.38700000000000010e+01  +1.09200000000000017e+01  +2.54800000000000040e+01  
 599 +2.34500000000000028e+01  +1.05000000000000000e+01  +2.57600000000000051e+01  
 600 +2.77199999999999989e+01  +8.47000000000000064e+00  +2.54800000000000040e+01  
 601 +2.80700000000000003e+01  +8.05000000000000071e+00  +2.56200000000000010e+01  
 602 +2.82100000000000044e+01  +8.54000000000000092e+00  +2.56200000000000010e+01  
 603 +2.73700000000000010e+01  +8.40000000000000036e+00  +2.52699999999999996e+01  
 604 +1.91800000000000033e+01  +1.48400000000000016e+01  +2.54100000000000001e+01  
 605 +1.86200000000000010e+01  +1.58200000000000003e+01  +2.54100000000000001e+01  
 606 +1.89699999999999989e+01  +1.47699999999999996e+01  +2.55500000000000007e+01  
 607 +1.94600000000000009e+01  +1.44900000000000020e+01  +2.51300000000000026e+01  
 608 +2.56200000000000010e+01  +1.25300000000000011e+01  +2.54800000000000040e+01  
 609 +2.52699999999999996e+01  +1.25300000000000011e+01  +2.53400000000000034e+01  
 610 +1.84100000000000001e+01  +1.05700000000000003e+01  +2.54100000000000001e+01  
 611 +1.81999999999999993e+01  +1.04299999999999997e+01  +2.51300000000000026e+01  
 612 +1.81999999999999993e+01  +1.12000000000000011e+01  +2.51300000000000026e+01  
 613 +2.46400000000000006e+01  +1.00099999999999998e+01  +2.52000000000000028e+01  
 614 +2.19100000000000001e+01  +1.02200000000000006e+01  +2.54100000000000001e+01  
 615 +2.19800000000000040e+01  +1.02200000000000006e+01  +2.52699999999999996e+01  
 616 +2.24000000000000021e+01  +1.02200000000000006e+01  +2.56200000000000010e+01  
 617 +2.14200000000000017e+01  +1.04299999999999997e+01  +2.54800000000000040e+01  
 618 +2.52699999999999996e+01  +9.80000000000000071e+00  +2.54800000000000040e+01  
 619 +2.47800000000000011e+01  +1.34400000000000013e+01  +2.53400000000000034e+01  
 620 +2.61100000000000030e+01  +1.23900000000000006e+01  +2.53400000000000034e+01  
 621 +2.54800000000000040e+01  +1.29500000000000011e+01  +2.53400000000000034e+01  
 622 +2.47800000000000011e+01  +1.23900000000000006e+01  +2.47100000000000009e+01  
 623 +2.32400000000000020e+01  +1.16200000000000010e+01  +2.52699999999999996e+01  
 624 +2.59000000000000021e+01  +9.31000000000000050e+00  +2.50600000000000023e+01  
 625 +2.46400000000000006e+01  +1.38599999999999994e+01  +2.52000000000000028e+01  
 626 +2.45000000000000000e+01  +1.42100000000000009e+01  +2.54100000000000001e+01  
 627 +2.77199999999999989e+01  +8.25999999999999979e+00  +2.51300000000000026e+01  
 628 +2.66700000000000017e+01  +8.75000000000000000e+00  +2.52000000000000028e+01  
 629 +2.28900000000000006e+01  +1.15500000000000007e+01  +2.46400000000000006e+01  
 630 +2.52699999999999996e+01  +8.75000000000000000e+00  +2.41500000000000021e+01  
 631 +2.45000000000000000e+01  +9.87000000000000099e+00  +2.52000000000000028e+01  
 632 +2.42900000000000027e+01  +9.87000000000000099e+00  +2.52699999999999996e+01  
 633 +2.42900000000000027e+01  +9.66000000000000014e+00  +2.51300000000000026e+01  
 634 +2.60399999999999991e+01  +9.31000000000000050e+00  +2.52000000000000028e+01  
 635 +2.59699999999999989e+01  +9.31000000000000050e+00  +2.52699999999999996e+01  
 636 +2.61100000000000030e+01  +9.24000000000000021e+00  +2.52000000000000028e+01  
 637 +2.62500000000000000e+01  +9.09999999999999964e+00  +2.53400000000000034e+01  
 638 +2.61800000000000033e+01  +9.16999999999999993e+00  +2.51300000000000026e+01  
 639 +2.65300000000000011e+01  +8.89000000000000057e+00  +2.53400000000000034e+01  
 640 +2.66000000000000014e+01  +8.75000000000000000e+00  +2.51300000000000026e+01  
 641 +1.98100000000000023e+01  +1.42800000000000011e+01  +2.49900000000000020e+01  
 642 +1.91099999999999994e+01  +1.44199999999999999e+01  +2.49900000000000020e+01  
 643 +2.66000000000000014e+01  +9.24000000000000021e+00  +2.49900000000000020e+01  
 644 +2.66700000000000017e+01  +8.67999999999999972e+00  +2.50600000000000023e+01  
 645 +1.99500000000000028e+01  +1.51199999999999992e+01  +2.52699999999999996e+01  
 646 +1.86900000000000013e+01  +1.40700000000000003e+01  +2.50600000000000023e+01  
 647 +1.83399999999999999e+01  +1.40000000000000000e+01  +2.49200000000000017e+01  
 648 +1.86200000000000010e+01  +1.38599999999999994e+01  +2.53400000000000034e+01  
 649 +2.70199999999999996e+01  +9.38000000000000078e+00  +2.50600000000000023e+01  
 650 +2.74399999999999977e+01  +9.52000000000000135e+00  +2.56200000000000010e+01  
 651 +2.69500000000000028e+01  +9.38000000000000078e+00  +2.49900000000000020e+01  
 652 +2.70899999999999999e+01  +9.52000000000000135e+00  +2.49900000000000020e+01  
 653 +2.63200000000000003e+01  +8.05000000000000071e+00  +2.39400000000000013e+01  
 654 +2.68100000000000023e+01  +8.25999999999999979e+00  +2.52000000000000028e+01  
 655 +2.66700000000000017e+01  +8.60999999999999943e+00  +2.49900000000000020e+01  
 656 +2.12800000000000011e+01  +1.50500000000000007e+01  +2.49900000000000020e+01  
 657 +2.12100000000000009e+01  +1.49800000000000022e+01  +2.50600000000000023e+01  
 658 +2.16300000000000026e+01  +1.46300000000000026e+01  +2.49200000000000017e+01  
 659 +2.11400000000000006e+01  +1.51199999999999992e+01  +2.50600000000000023e+01  
 660 +2.24000000000000021e+01  +1.46300000000000026e+01  +2.49900000000000020e+01  
 661 +2.26099999999999994e+01  +1.50500000000000007e+01  +2.51300000000000026e+01  
 662 +2.24000000000000021e+01  +1.46300000000000026e+01  +2.49900000000000020e+01  
 663 +2.24699999999999989e+01  +1.46300000000000026e+01  +2.48500000000000014e+01  
 664 +2.19800000000000040e+01  +1.41400000000000006e+01  +2.51300000000000026e+01  
 665 +2.28900000000000006e+01  +1.42800000000000011e+01  +2.49900000000000020e+01  
 666 +1.90400000000000027e+01  +1.44900000000000020e+01  +2.49900000000000020e+01  
 667 +2.41500000000000021e+01  +9.31000000000000050e+00  +2.49900000000000020e+01  
 668 +2.42199999999999989e+01  +8.95999999999999908e+00  +2.52000000000000028e+01  
 669 +2.39400000000000013e+01  +9.16999999999999993e+00  +2.47800000000000011e+01  
 670 +2.60399999999999991e+01  +7.98000000000000043e+00  +2.49900000000000020e+01  
 671 +2.68800000000000026e+01  +8.40000000000000036e+00  +2.49900000000000020e+01  
 672 +2.17699999999999996e+01  +1.49800000000000022e+01  +2.48500000000000014e+01  
 673 +2.17699999999999996e+01  +1.57500000000000000e+01  +2.47800000000000011e+01  
 674 +2.18400000000000034e+01  +1.49100000000000001e+01  +2.49200000000000017e+01  
 675 +2.16300000000000026e+01  +1.48400000000000016e+01  +2.47800000000000011e+01  
 676 +2.09300000000000033e+01  +1.54699999999999989e+01  +2.42199999999999989e+01  
 677 +2.02300000000000040e+01  +1.36500000000000004e+01  +2.47800000000000011e+01  
 678 +1.98800000000000026e+01  +1.41400000000000006e+01  +2.47800000000000011e+01  
 679 +1.96700000000000017e+01  +1.44199999999999999e+01  +2.45000000000000000e+01  
 680 +2.70899999999999999e+01  +9.73000000000000043e+00  +2.47800000000000011e+01  
 681 +2.70899999999999999e+01  +9.66000000000000014e+00  +2.47100000000000009e+01  
 682 +2.73000000000000007e+01  +1.03599999999999994e+01  +2.47800000000000011e+01  
 683 +2.03700000000000010e+01  +9.59000000000000163e+00  +2.47100000000000009e+01  
 684 +2.74399999999999977e+01  +9.02999999999999936e+00  +2.47800000000000011e+01  
 685 +2.80000000000000000e+01  +8.67999999999999972e+00  +2.47800000000000011e+01  
 686 +2.73700000000000010e+01  +9.09999999999999964e+00  +2.48500000000000014e+01  
 687 +2.35900000000000034e+01  +1.37900000000000009e+01  +2.47100000000000009e+01  
 688 +2.35199999999999996e+01  +1.38599999999999994e+01  +2.46400000000000006e+01  
 689 +2.35900000000000034e+01  +1.37199999999999989e+01  +2.47800000000000011e+01  
 690 +2.33800000000000026e+01  +1.35800000000000018e+01  +2.44300000000000033e+01  
 691 +1.92500000000000000e+01  +1.33699999999999992e+01  +2.47100000000000009e+01  
 692 +1.91800000000000033e+01  +1.33699999999999992e+01  +2.43599999999999994e+01  
 693 +1.86200000000000010e+01  +1.34400000000000013e+01  +2.49200000000000017e+01  
 694 +2.02300000000000040e+01  +1.36500000000000004e+01  +2.47800000000000011e+01  
 695 +2.49900000000000020e+01  +1.21099999999999994e+01  +2.44300000000000033e+01  
 696 +2.50600000000000023e+01  +1.27400000000000020e+01  +2.46400000000000006e+01  
 697 +2.53400000000000034e+01  +1.28800000000000026e+01  +2.46400000000000006e+01  
 698 +2.49900000000000020e+01  +1.34400000000000013e+01  +2.46400000000000006e+01  
 699 +1.88300000000000018e+01  +1.08500000000000014e+01  +2.46400000000000006e+01  
 700 +1.89000000000000021e+01  +1.10600000000000005e+01  +2.45700000000000003e+01  
 701 +1.86900000000000013e+01  +1.14100000000000001e+01  +2.47800000000000011e+01  
 702 +1.65199999999999996e+01  +1.15500000000000007e+01  +2.40800000000000018e+01  
 703 +1.73599999999999994e+01  +1.08500000000000014e+01  +2.44300000000000033e+01  
 704 +2.04400000000000013e+01  +9.66000000000000014e+00  +2.45000000000000000e+01  
 705 +1.95300000000000011e+01  +1.09200000000000017e+01  +2.41500000000000021e+01  
 706 +2.04400000000000013e+01  +9.59000000000000163e+00  +2.44300000000000033e+01  
 707 +2.35900000000000034e+01  +1.40700000000000003e+01  +2.43599999999999994e+01  
 708 +2.33800000000000026e+01  +1.34400000000000013e+01  +2.42900000000000027e+01  
 709 +2.05800000000000018e+01  +1.33699999999999992e+01  +2.44300000000000033e+01  
 710 +2.07199999999999989e+01  +1.30900000000000016e+01  +2.50600000000000023e+01  
 711 +2.11400000000000006e+01  +1.28800000000000026e+01  +2.40800000000000018e+01  
 712 +2.05800000000000018e+01  +9.66000000000000014e+00  +2.42900000000000027e+01  
 713 +1.95300000000000011e+01  +8.67999999999999972e+00  +2.37300000000000040e+01  
 714 +2.26800000000000033e+01  +1.16900000000000013e+01  +2.43599999999999994e+01  
 715 +2.26800000000000033e+01  +1.17599999999999998e+01  +2.44300000000000033e+01  
 716 +2.25400000000000027e+01  +1.17599999999999998e+01  +2.41500000000000021e+01  
 717 +1.93200000000000003e+01  +1.48400000000000016e+01  +2.42900000000000027e+01  
 718 +1.87600000000000016e+01  +1.46300000000000026e+01  +2.42900000000000027e+01  
 719 +1.88300000000000018e+01  +1.56099999999999994e+01  +2.42900000000000027e+01  
 720 +1.95300000000000011e+01  +1.47000000000000011e+01  +2.43599999999999994e+01  
 721 +2.39400000000000013e+01  +1.35800000000000018e+01  +2.42900000000000027e+01  
 722 +2.42199999999999989e+01  +1.39300000000000015e+01  +2.42199999999999989e+01  
 723 +2.42900000000000027e+01  +1.33699999999999992e+01  +2.42199999999999989e+01  
 724 +2.32400000000000020e+01  +1.35099999999999998e+01  +2.41500000000000021e+01  
 725 +2.36600000000000001e+01  +1.41400000000000006e+01  +2.41500000000000021e+01  
 726 +2.29600000000000009e+01  +1.31600000000000001e+01  +2.40800000000000018e+01  
 727 +1.99500000000000028e+01  +1.24600000000000009e+01  +2.41500000000000021e+01  
 728 +1.99500000000000028e+01  +1.25300000000000011e+01  +2.42199999999999989e+01  
 729 +2.01600000000000001e+01  +1.22500000000000000e+01  +2.40800000000000018e+01  
 730 +1.97400000000000020e+01  +1.25300000000000011e+01  +2.40800000000000018e+01  
 731 +2.26099999999999994e+01  +1.20400000000000009e+01  +2.42900000000000027e+01  
 732 +2.25400000000000027e+01  +1.16900000000000013e+01  +2.40800000000000018e+01  
 733 +1.91800000000000033e+01  +1.22500000000000000e+01  +2.42900000000000027e+01  
 734 +1.94600000000000009e+01  +1.09900000000000020e+01  +2.40100000000000016e+01  
 735 +2.53400000000000034e+01  +8.67999999999999972e+00  +2.41500000000000021e+01  
 736 +2.52000000000000028e+01  +8.40000000000000036e+00  +2.39400000000000013e+01  
 737 +2.28200000000000003e+01  +1.37199999999999989e+01  +2.40800000000000018e+01  
 738 +2.25400000000000027e+01  +1.43500000000000014e+01  +2.40800000000000018e+01  
 739 +2.26800000000000033e+01  +1.42100000000000009e+01  +2.42199999999999989e+01  
 740 +2.28900000000000006e+01  +1.32300000000000022e+01  +2.40100000000000016e+01  
 741 +2.29600000000000009e+01  +1.25300000000000011e+01  +2.41500000000000021e+01  
 742 +2.00900000000000034e+01  +1.34400000000000013e+01  +2.37300000000000040e+01  
 743 +2.13500000000000014e+01  +1.27400000000000020e+01  +2.39400000000000013e+01  
 744 +1.97400000000000020e+01  +1.26000000000000014e+01  +2.41500000000000021e+01  
 745 +1.95300000000000011e+01  +1.25300000000000011e+01  +2.39400000000000013e+01  
 746 +2.29600000000000009e+01  +1.19000000000000004e+01  +2.38000000000000007e+01  
 747 +2.24699999999999989e+01  +1.15500000000000007e+01  +2.39400000000000013e+01  
 748 +1.96700000000000017e+01  +7.98000000000000043e+00  +2.40800000000000018e+01  
 749 +1.98100000000000023e+01  +7.70000000000000018e+00  +2.39400000000000013e+01  
 750 +1.99500000000000028e+01  +7.77000000000000046e+00  +2.45000000000000000e+01  
 751 +2.28200000000000003e+01  +1.31600000000000001e+01  +2.35199999999999996e+01  
 752 +2.08599999999999994e+01  +1.25300000000000011e+01  +2.41500000000000021e+01  
 753 +2.15600000000000023e+01  +1.26700000000000017e+01  +2.38000000000000007e+01  
 754 +1.94600000000000009e+01  +1.26000000000000014e+01  +2.38000000000000007e+01  
 755 +1.92500000000000000e+01  +1.27400000000000020e+01  +2.40800000000000018e+01  
 756 +2.24000000000000021e+01  +1.12000000000000011e+01  +2.35199999999999996e+01  
 757 +2.19800000000000040e+01  +1.23200000000000003e+01  +2.36600000000000001e+01  
 758 +2.12800000000000011e+01  +1.40000000000000000e+01  +2.38700000000000010e+01  
 759 +2.09300000000000033e+01  +1.44199999999999999e+01  +2.39400000000000013e+01  
 760 +2.17699999999999996e+01  +1.47000000000000011e+01  +2.39400000000000013e+01  
 761 +2.12800000000000011e+01  +1.37199999999999989e+01  +2.37300000000000040e+01  
 762 +2.53400000000000034e+01  +8.33000000000000007e+00  +2.38000000000000007e+01  
 763 +2.51300000000000026e+01  +7.98000000000000043e+00  +2.38700000000000010e+01  
 764 +2.38000000000000007e+01  +1.26000000000000014e+01  +2.38000000000000007e+01  
 765 +2.42199999999999989e+01  +1.26700000000000017e+01  +2.36600000000000001e+01  
 766 +2.39400000000000013e+01  +1.26700000000000017e+01  +2.38700000000000010e+01  
 767 +2.29600000000000009e+01  +1.25300000000000011e+01  +2.41500000000000021e+01  
 768 +2.17000000000000028e+01  +1.25300000000000011e+01  +2.38000000000000007e+01  
 769 +2.19100000000000001e+01  +1.22500000000000000e+01  +2.40800000000000018e+01  
 770 +2.55500000000000007e+01  +1.09200000000000017e+01  +2.38000000000000007e+01  
 771 +2.56899999999999977e+01  +1.08500000000000014e+01  +2.37300000000000040e+01  
 772 +2.57600000000000051e+01  +1.13400000000000016e+01  +2.38000000000000007e+01  
 773 +2.53400000000000034e+01  +1.05700000000000003e+01  +2.37300000000000040e+01  
 774 +2.29600000000000009e+01  +1.09200000000000017e+01  +2.38000000000000007e+01  
 775 +2.26800000000000033e+01  +9.66000000000000014e+00  +2.48500000000000014e+01  
 776 +2.33100000000000023e+01  +1.07800000000000011e+01  +2.37300000000000040e+01  
 777 +2.54800000000000040e+01  +8.12000000000000099e+00  +2.36600000000000001e+01  
 778 +2.12800000000000011e+01  +1.36500000000000004e+01  +2.34500000000000028e+01  
 779 +2.15600000000000023e+01  +1.28100000000000005e+01  +2.35900000000000034e+01  
 780 +1.95300000000000011e+01  +1.42800000000000011e+01  +2.37300000000000040e+01  
 781 +1.96000000000000014e+01  +1.33000000000000007e+01  +2.37300000000000040e+01  
 782 +2.38000000000000007e+01  +1.17599999999999998e+01  +2.37300000000000040e+01  
 783 +2.39400000000000013e+01  +1.18300000000000001e+01  +2.31700000000000017e+01  
 784 +2.43599999999999994e+01  +1.16900000000000013e+01  +2.36600000000000001e+01  
 785 +2.33800000000000026e+01  +1.07100000000000009e+01  +2.38000000000000007e+01  
 786 +2.35199999999999996e+01  +1.07800000000000011e+01  +2.35199999999999996e+01  
 787 +2.35900000000000034e+01  +1.06400000000000006e+01  +2.37300000000000040e+01  
 788 +2.36600000000000001e+01  +1.05700000000000003e+01  +2.38000000000000007e+01  
 789 +2.35199999999999996e+01  +1.06400000000000006e+01  +2.38000000000000007e+01  
 790 +2.36600000000000001e+01  +1.06400000000000006e+01  +2.36600000000000001e+01  
 791 +2.46400000000000006e+01  +1.14100000000000001e+01  +2.31700000000000017e+01  
 792 +2.47100000000000009e+01  +1.18300000000000001e+01  +2.38000000000000007e+01  
 793 +2.38700000000000010e+01  +1.05700000000000003e+01  +2.36600000000000001e+01  
 794 +2.38000000000000007e+01  +1.05000000000000000e+01  +2.38000000000000007e+01  
 795 +2.40100000000000016e+01  +1.04299999999999997e+01  +2.36600000000000001e+01  
 796 +2.40800000000000018e+01  +1.03599999999999994e+01  +2.38000000000000007e+01  
 797 +2.40100000000000016e+01  +1.04299999999999997e+01  +2.36600000000000001e+01  
 798 +2.39400000000000013e+01  +1.04299999999999997e+01  +2.38000000000000007e+01  
 799 +2.45000000000000000e+01  +1.02200000000000006e+01  +2.35900000000000034e+01  
 800 +2.14200000000000017e+01  +1.28800000000000026e+01  +2.34500000000000028e+01  
 801 +2.37300000000000040e+01  +1.07800000000000011e+01  +2.26800000000000033e+01  
 802 +2.14200000000000017e+01  +1.28100000000000005e+01  +2.33100000000000023e+01  
 803 +2.10000000000000000e+01  +1.32300000000000022e+01  +2.33100000000000023e+01  
 804 +2.23300000000000018e+01  +1.10600000000000005e+01  +2.33800000000000026e+01  
 805 +2.19800000000000040e+01  +1.05700000000000003e+01  +2.28900000000000006e+01  
 806 +2.24000000000000021e+01  +1.11300000000000008e+01  +2.33100000000000023e+01  
 807 +2.24699999999999989e+01  +1.18300000000000001e+01  +2.24000000000000021e+01  
 808 +2.31000000000000014e+01  +1.12000000000000011e+01  +2.28200000000000003e+01  
 809 +2.11400000000000006e+01  +9.87000000000000099e+00  +2.32400000000000020e+01  
 810 +2.08599999999999994e+01  +1.14800000000000004e+01  +2.35900000000000034e+01  
 811 +2.13500000000000014e+01  +9.80000000000000071e+00  +2.28200000000000003e+01  
 812 +1.93900000000000006e+01  +8.12000000000000099e+00  +2.31700000000000017e+01  
 813 +2.09300000000000033e+01  +7.55999999999999961e+00  +2.29600000000000009e+01  
 814 +1.95300000000000011e+01  +8.67999999999999972e+00  +2.37300000000000040e+01  
 815 +1.92500000000000000e+01  +7.98000000000000043e+00  +2.30300000000000011e+01  
 816 +1.98100000000000023e+01  +8.33000000000000007e+00  +2.23300000000000018e+01  
 817 +1.92500000000000000e+01  +7.91000000000000014e+00  +2.29600000000000009e+01  
 818 +2.36600000000000001e+01  +8.40000000000000036e+00  +2.29600000000000009e+01  
 819 +2.47800000000000011e+01  +7.62999999999999989e+00  +2.31000000000000014e+01  
 820 +2.40800000000000018e+01  +8.33000000000000007e+00  +2.42900000000000027e+01  
 821 +2.35900000000000034e+01  +8.40000000000000036e+00  +2.28900000000000006e+01  
 822 +2.12100000000000009e+01  +1.21799999999999997e+01  +2.26800000000000033e+01  
 823 +2.16300000000000026e+01  +9.87000000000000099e+00  +2.24699999999999989e+01  
 824 +2.35199999999999996e+01  +8.47000000000000064e+00  +2.27500000000000000e+01  
 825 +2.39400000000000013e+01  +8.12000000000000099e+00  +2.27500000000000000e+01  
 826 +1.87600000000000016e+01  +7.55999999999999961e+00  +2.28200000000000003e+01  
 827 +1.85500000000000007e+01  +7.77000000000000046e+00  +2.29600000000000009e+01  
 828 +1.86200000000000010e+01  +7.42000000000000082e+00  +2.26800000000000033e+01  
 829 +1.59600000000000009e+01  +1.02900000000000009e+01  +2.26800000000000033e+01  
 830 +1.59600000000000009e+01  +1.02900000000000009e+01  +2.28200000000000003e+01  
 831 +2.47100000000000009e+01  +8.60999999999999943e+00  +2.27500000000000000e+01  
 832 +2.50600000000000023e+01  +8.47000000000000064e+00  +2.26800000000000033e+01  
 833 +2.48500000000000014e+01  +8.89000000000000057e+00  +2.28200000000000003e+01  
 834 +2.44300000000000033e+01  +8.47000000000000064e+00  +2.27500000000000000e+01  
 835 +2.43599999999999994e+01  +8.54000000000000092e+00  +2.28200000000000003e+01  
 836 +2.42900000000000027e+01  +8.40000000000000036e+00  +2.27500000000000000e+01  
 837 +2.42199999999999989e+01  +8.47000000000000064e+00  +2.28200000000000003e+01  
 838 +1.58900000000000006e+01  +1.03599999999999994e+01  +2.26099999999999994e+01  
 839 +1.61000000000000014e+01  +9.80000000000000071e+00  +2.24000000000000021e+01  
 840 +1.67300000000000004e+01  +9.87000000000000099e+00  +2.26099999999999994e+01  
 841 +1.68000000000000007e+01  +1.00099999999999998e+01  +2.27500000000000000e+01  
 842 +2.38700000000000010e+01  +9.16999999999999993e+00  +2.26800000000000033e+01  
 843 +2.39400000000000013e+01  +9.16999999999999993e+00  +2.22600000000000016e+01  
 844 +2.38700000000000010e+01  +9.24000000000000021e+00  +2.31000000000000014e+01  
 845 +2.38000000000000007e+01  +8.95999999999999908e+00  +2.26800000000000033e+01  
 846 +2.42199999999999989e+01  +8.89000000000000057e+00  +2.26800000000000033e+01  
 847 +2.33800000000000026e+01  +8.67999999999999972e+00  +2.26099999999999994e+01  
 848 +1.99500000000000028e+01  +6.37000000000000099e+00  +2.21200000000000010e+01  
 849 +1.81300000000000026e+01  +7.14000000000000057e+00  +2.26099999999999994e+01  
 850 +1.68700000000000010e+01  +1.06400000000000006e+01  +2.26099999999999994e+01  
 851 +1.68000000000000007e+01  +1.07100000000000009e+01  +2.28200000000000003e+01  
 852 +1.68700000000000010e+01  +1.07800000000000011e+01  +2.24699999999999989e+01  
 853 +1.67300000000000004e+01  +9.94000000000000128e+00  +2.25400000000000027e+01  
 854 +1.67300000000000004e+01  +9.80000000000000071e+00  +2.26099999999999994e+01  
 855 +1.61000000000000014e+01  +9.73000000000000043e+00  +2.26099999999999994e+01  
 856 +1.61000000000000014e+01  +9.80000000000000071e+00  +2.26800000000000033e+01  
 857 +1.61699999999999982e+01  +9.66000000000000014e+00  +2.27500000000000000e+01  
 858 +1.61699999999999982e+01  +9.73000000000000043e+00  +2.24000000000000021e+01  
 859 +2.32400000000000020e+01  +8.82000000000000028e+00  +2.26099999999999994e+01  
 860 +2.31700000000000017e+01  +8.82000000000000028e+00  +2.27500000000000000e+01  
 861 +2.19800000000000040e+01  +9.66000000000000014e+00  +2.18400000000000034e+01  
 862 +2.35199999999999996e+01  +8.54000000000000092e+00  +2.26800000000000033e+01  
 863 +2.40100000000000016e+01  +7.98000000000000043e+00  +2.26099999999999994e+01  
 864 +2.39400000000000013e+01  +7.42000000000000082e+00  +2.27500000000000000e+01  
 865 +2.40800000000000018e+01  +7.84000000000000075e+00  +2.25400000000000027e+01  
 866 +2.39400000000000013e+01  +8.12000000000000099e+00  +2.27500000000000000e+01  
 867 +1.80599999999999987e+01  +6.92999999999999972e+00  +2.25400000000000027e+01  
 868 +1.79900000000000020e+01  +7.20999999999999996e+00  +2.25400000000000027e+01  
 869 +1.57500000000000000e+01  +1.07100000000000009e+01  +2.25400000000000027e+01  
 870 +1.51900000000000013e+01  +1.16200000000000010e+01  +2.10700000000000003e+01  
 871 +1.58200000000000003e+01  +1.07100000000000009e+01  +2.26099999999999994e+01  
 872 +1.68000000000000007e+01  +9.87000000000000099e+00  +2.24699999999999989e+01  
 873 +1.77100000000000009e+01  +1.00099999999999998e+01  +2.25400000000000027e+01  
 874 +1.68000000000000007e+01  +9.87000000000000099e+00  +2.24699999999999989e+01  
 875 +1.53300000000000018e+01  +9.38000000000000078e+00  +2.25400000000000027e+01  
 876 +1.52599999999999998e+01  +9.38000000000000078e+00  +2.26099999999999994e+01  
 877 +1.51199999999999992e+01  +9.45000000000000107e+00  +2.23300000000000018e+01  
 878 +1.64499999999999993e+01  +9.16999999999999993e+00  +2.25400000000000027e+01  
 879 +1.64499999999999993e+01  +9.16999999999999993e+00  +2.25400000000000027e+01  
 880 +1.68700000000000010e+01  +7.98000000000000043e+00  +2.25400000000000027e+01  
 881 +1.70800000000000018e+01  +8.12000000000000099e+00  +2.27500000000000000e+01  
 882 +1.68700000000000010e+01  +8.05000000000000071e+00  +2.24699999999999989e+01  
 883 +1.70100000000000016e+01  +7.84000000000000075e+00  +2.24000000000000021e+01  
 884 +1.81999999999999993e+01  +6.79000000000000092e+00  +2.24699999999999989e+01  
 885 +1.87600000000000016e+01  +6.02000000000000046e+00  +2.26099999999999994e+01  
 886 +1.82699999999999996e+01  +6.50999999999999979e+00  +2.23300000000000018e+01  
 887 +1.80599999999999987e+01  +6.92999999999999972e+00  +2.25400000000000027e+01  
 888 +1.72900000000000027e+01  +6.30000000000000071e+00  +2.24000000000000021e+01  
 889 +1.69400000000000013e+01  +1.12000000000000011e+01  +2.23300000000000018e+01  
 890 +1.67300000000000004e+01  +1.15500000000000007e+01  +2.22600000000000016e+01  
 891 +1.49100000000000001e+01  +9.38000000000000078e+00  +2.24000000000000021e+01  
 892 +1.45600000000000005e+01  +9.16999999999999993e+00  +2.23300000000000018e+01  
 893 +1.40000000000000000e+01  +8.82000000000000028e+00  +2.24699999999999989e+01  
 894 +1.73599999999999994e+01  +8.89000000000000057e+00  +2.24000000000000021e+01  
 895 +1.79199999999999982e+01  +8.54000000000000092e+00  +2.23300000000000018e+01  
 896 +1.77800000000000011e+01  +9.24000000000000021e+00  +2.22600000000000016e+01  
 897 +1.70800000000000018e+01  +8.67999999999999972e+00  +2.23300000000000018e+01  
 898 +1.75000000000000000e+01  +7.42000000000000082e+00  +2.24000000000000021e+01  
 899 +1.70800000000000018e+01  +7.55999999999999961e+00  +2.21200000000000010e+01  
 900 +1.67300000000000004e+01  +7.42000000000000082e+00  +2.24000000000000021e+01  
 901 +1.67300000000000004e+01  +7.42000000000000082e+00  +2.24699999999999989e+01  
 902 +1.64499999999999993e+01  +7.20999999999999996e+00  +2.24000000000000021e+01  
 903 +1.65199999999999996e+01  +7.28000000000000025e+00  +2.24699999999999989e+01  
 904 +1.64499999999999993e+01  +7.20999999999999996e+00  +2.24000000000000021e+01  
 905 +1.63099999999999987e+01  +7.28000000000000025e+00  +2.28200000000000003e+01  
 906 +1.62400000000000020e+01  +7.00000000000000000e+00  +2.22600000000000016e+01  
 907 +1.86900000000000013e+01  +6.02000000000000046e+00  +2.24000000000000021e+01  
 908 +1.90400000000000027e+01  +5.60000000000000053e+00  +2.23300000000000018e+01  
 909 +1.90400000000000027e+01  +5.74000000000000021e+00  +2.24699999999999989e+01  
 910 +1.80599999999999987e+01  +5.81000000000000050e+00  +2.24000000000000021e+01  
 911 +1.81300000000000026e+01  +5.53000000000000025e+00  +2.23300000000000018e+01  
 912 +1.78500000000000014e+01  +5.74000000000000021e+00  +2.24000000000000021e+01  
 913 +1.81999999999999993e+01  +5.95000000000000018e+00  +2.22600000000000016e+01  
 914 +1.70800000000000018e+01  +1.12000000000000011e+01  +2.23300000000000018e+01  
 915 +1.71500000000000021e+01  +1.11300000000000008e+01  +2.24000000000000021e+01  
 916 +1.70100000000000016e+01  +1.11300000000000008e+01  +2.22600000000000016e+01  
 917 +1.72900000000000027e+01  +1.14100000000000001e+01  +2.22600000000000016e+01  
 918 +1.49100000000000001e+01  +9.66000000000000014e+00  +2.21200000000000010e+01  
 919 +1.71500000000000021e+01  +8.75000000000000000e+00  +2.22600000000000016e+01  
 920 +1.68000000000000007e+01  +8.40000000000000036e+00  +2.21900000000000013e+01  
 921 +1.63800000000000026e+01  +7.91000000000000014e+00  +2.23300000000000018e+01  
 922 +1.63800000000000026e+01  +7.91000000000000014e+00  +2.24000000000000021e+01  
 923 +1.68700000000000010e+01  +7.98000000000000043e+00  +2.22600000000000016e+01  
 924 +1.51900000000000013e+01  +7.91000000000000014e+00  +2.21200000000000010e+01  
 925 +1.79199999999999982e+01  +7.00000000000000000e+00  +2.23300000000000018e+01  
 926 +1.81999999999999993e+01  +6.16000000000000014e+00  +2.21200000000000010e+01  
 927 +1.67300000000000004e+01  +1.16200000000000010e+01  +2.23300000000000018e+01  
 928 +1.66600000000000001e+01  +1.20400000000000009e+01  +2.16300000000000026e+01  
 929 +1.75000000000000000e+01  +1.19000000000000004e+01  +2.17699999999999996e+01  
 930 +1.77800000000000011e+01  +1.14100000000000001e+01  +2.22600000000000016e+01  
 931 +1.72199999999999989e+01  +1.12000000000000011e+01  +2.17699999999999996e+01  
 932 +2.17000000000000028e+01  +9.73000000000000043e+00  +2.22600000000000016e+01  
 933 +2.07199999999999989e+01  +8.75000000000000000e+00  +2.15600000000000023e+01  
 934 +1.81300000000000026e+01  +9.66000000000000014e+00  +2.22600000000000016e+01  
 935 +1.85500000000000007e+01  +1.05000000000000000e+01  +2.16300000000000026e+01  
 936 +1.81999999999999993e+01  +9.59000000000000163e+00  +2.24000000000000021e+01  
 937 +1.81300000000000026e+01  +9.52000000000000135e+00  +2.21200000000000010e+01  
 938 +1.47000000000000011e+01  +6.08999999999999986e+00  +2.16300000000000026e+01  
 939 +1.60300000000000011e+01  +6.92999999999999972e+00  +2.23300000000000018e+01  
 940 +1.80599999999999987e+01  +5.53000000000000025e+00  +2.21200000000000010e+01  
 941 +1.62400000000000020e+01  +9.80000000000000071e+00  +2.21900000000000013e+01  
 942 +1.61699999999999982e+01  +1.07800000000000011e+01  +2.15600000000000023e+01  
 943 +1.62400000000000020e+01  +9.66000000000000014e+00  +2.16300000000000026e+01  
 944 +1.61699999999999982e+01  +9.73000000000000043e+00  +2.24000000000000021e+01  
 945 +1.69400000000000013e+01  +8.25999999999999979e+00  +2.14200000000000017e+01  
 946 +2.18400000000000034e+01  +9.80000000000000071e+00  +2.19800000000000040e+01  
 947 +1.81999999999999993e+01  +9.59000000000000163e+00  +2.20500000000000007e+01  
 948 +1.79900000000000020e+01  +9.38000000000000078e+00  +2.20500000000000007e+01  
 949 +1.50500000000000007e+01  +8.19000000000000128e+00  +2.17699999999999996e+01  
 950 +1.49100000000000001e+01  +7.70000000000000018e+00  +2.18400000000000034e+01  
 951 +1.80599999999999987e+01  +6.08999999999999986e+00  +2.16300000000000026e+01  
 952 +1.47000000000000011e+01  +9.59000000000000163e+00  +2.20500000000000007e+01  
 953 +1.46300000000000026e+01  +9.66000000000000014e+00  +2.21200000000000010e+01  
 954 +1.43500000000000014e+01  +9.52000000000000135e+00  +2.19800000000000040e+01  
 955 +1.82699999999999996e+01  +9.16999999999999993e+00  +2.14900000000000020e+01  
 956 +1.38599999999999994e+01  +9.24000000000000021e+00  +2.17699999999999996e+01  
 957 +1.42100000000000009e+01  +9.38000000000000078e+00  +2.20500000000000007e+01  
 958 +2.54800000000000040e+01  +9.31000000000000050e+00  +2.18400000000000034e+01  
 959 +2.54800000000000040e+01  +9.59000000000000163e+00  +2.17000000000000028e+01  
 960 +2.54800000000000040e+01  +9.80000000000000071e+00  +2.24699999999999989e+01  
 961 +2.56899999999999977e+01  +8.60999999999999943e+00  +2.17699999999999996e+01  
 962 +1.93900000000000006e+01  +7.42000000000000082e+00  +2.17699999999999996e+01  
 963 +1.88300000000000018e+01  +7.07000000000000028e+00  +2.09300000000000033e+01  
 964 +2.00199999999999996e+01  +6.92999999999999972e+00  +2.12800000000000011e+01  
 965 +2.05100000000000016e+01  +8.67999999999999972e+00  +2.11400000000000006e+01  
 966 +2.02300000000000040e+01  +8.54000000000000092e+00  +2.17000000000000028e+01  
 967 +2.09300000000000033e+01  +6.30000000000000071e+00  +1.89000000000000021e+01  
 968 +1.99500000000000028e+01  +7.14000000000000057e+00  +2.07900000000000027e+01  
 969 +2.43599999999999994e+01  +9.31000000000000050e+00  +2.12100000000000009e+01  
 970 +2.40800000000000018e+01  +1.00099999999999998e+01  +2.10700000000000003e+01  
 971 +2.39400000000000013e+01  +1.08500000000000014e+01  +2.18400000000000034e+01  
 972 +2.42900000000000027e+01  +9.16999999999999993e+00  +2.08599999999999994e+01  
 973 +2.49200000000000017e+01  +7.91000000000000014e+00  +2.09300000000000033e+01  
 974 +2.56200000000000010e+01  +7.84000000000000075e+00  +2.07900000000000027e+01  
 975 +2.45000000000000000e+01  +8.25999999999999979e+00  +2.05100000000000016e+01  
 976 +2.44300000000000033e+01  +9.80000000000000071e+00  +2.07199999999999989e+01  
 977 +2.40800000000000018e+01  +8.67999999999999972e+00  +2.03000000000000007e+01  
 978 +2.28200000000000003e+01  +9.38000000000000078e+00  +2.00199999999999996e+01  
 979 +1.96000000000000014e+01  +8.95999999999999908e+00  +1.83399999999999999e+01  
 980 +1.99500000000000028e+01  +7.98000000000000043e+00  +2.03700000000000010e+01  
 981 +2.43599999999999994e+01  +8.40000000000000036e+00  +2.05800000000000018e+01  
 982 +2.42900000000000027e+01  +8.40000000000000036e+00  +2.06500000000000021e+01  
 983 +2.42900000000000027e+01  +8.47000000000000064e+00  +2.05100000000000016e+01  
 984 +2.49200000000000017e+01  +7.91000000000000014e+00  +1.91800000000000033e+01  
 985 +2.40800000000000018e+01  +8.67999999999999972e+00  +2.03000000000000007e+01  
 986 +2.48500000000000014e+01  +7.35000000000000053e+00  +1.91099999999999994e+01  
 987 +1.97400000000000020e+01  +8.95999999999999908e+00  +1.93200000000000003e+01  
 988 +1.95300000000000011e+01  +8.75000000000000000e+00  +2.05100000000000016e+01  
 989 +2.39400000000000013e+01  +8.75000000000000000e+00  +2.02300000000000040e+01  
 990 +2.28900000000000006e+01  +9.24000000000000021e+00  +1.96700000000000017e+01  
 991 +2.33100000000000023e+01  +8.60999999999999943e+00  +1.96000000000000014e+01  
 992 +2.27500000000000000e+01  +9.16999999999999993e+00  +1.95300000000000011e+01  
 993 +2.22600000000000016e+01  +8.75000000000000000e+00  +1.93900000000000006e+01  
 994 +2.16300000000000026e+01  +8.25999999999999979e+00  +1.81999999999999993e+01  
 995 +2.35900000000000034e+01  +7.00000000000000000e+00  +1.94600000000000009e+01  
 996 +2.40100000000000016e+01  +7.00000000000000000e+00  +1.94600000000000009e+01  
 997 +2.34500000000000028e+01  +6.65000000000000036e+00  +1.95300000000000011e+01  
 998 +2.35900000000000034e+01  +7.14000000000000057e+00  +1.93200000000000003e+01  
 999 +2.19800000000000040e+01  +8.47000000000000064e+00  +1.91099999999999994e+01  
1000 +2.35199999999999996e+01  +6.72000000000000064e+00  +1.89000000000000021e+01  
1001 +2.37300000000000040e+01  +7.91000000000000014e+00  +1.92500000000000000e+01  
1002 +2.42199999999999989e+01  +8.05000000000000071e+00  +1.86900000000000013e+01  
1003 +2.42199999999999989e+01  +7.98000000000000043e+00  +1.90400000000000027e+01  
1004 +2.33100000000000023e+01  +8.60999999999999943e+00  +1.96000000000000014e+01  
1005 +1.84100000000000001e+01  +8.89000000000000057e+00  +1.89000000000000021e+01  
1006 +1.91800000000000033e+01  +9.52000000000000135e+00  +1.89000000000000021e+01  
1007 +1.83399999999999999e+01  +9.31000000000000050e+00  +1.95300000000000011e+01  
1008 +1.83399999999999999e+01  +8.82000000000000028e+00  +1.88300000000000018e+01  
1009 +1.84100000000000001e+01  +8.40000000000000036e+00  +1.86900000000000013e+01  
1010 +1.82699999999999996e+01  +9.16999999999999993e+00  +1.85500000000000007e+01  
1011 +1.81300000000000026e+01  +9.59000000000000163e+00  +1.87600000000000016e+01  
1012 +1.81999999999999993e+01  +1.02200000000000006e+01  +1.89699999999999989e+01  
1013 +1.82699999999999996e+01  +9.38000000000000078e+00  +1.86200000000000010e+01  
1014 +1.81999999999999993e+01  +9.73000000000000043e+00  +1.86200000000000010e+01  
1015 +1.86200000000000010e+01  +7.91000000000000014e+00  +1.87600000000000016e+01  
1016 +1.86900000000000013e+01  +7.91000000000000014e+00  +1.85500000000000007e+01  
1017 +1.84800000000000004e+01  +8.19000000000000128e+00  +1.87600000000000016e+01  
1018 +1.87600000000000016e+01  +7.70000000000000018e+00  +1.87600000000000016e+01  
1019 +2.06500000000000021e+01  +6.50999999999999979e+00  +1.86900000000000013e+01  
1020 +2.03000000000000007e+01  +7.77000000000000046e+00  +1.84100000000000001e+01  
1021 +1.96700000000000017e+01  +6.92999999999999972e+00  +1.83399999999999999e+01  
1022 +1.81999999999999993e+01  +1.00099999999999998e+01  +1.85500000000000007e+01  
1023 +1.82699999999999996e+01  +9.87000000000000099e+00  +1.86900000000000013e+01  
1024 +1.89000000000000021e+01  +9.87000000000000099e+00  +1.85500000000000007e+01  
1025 +1.89699999999999989e+01  +7.49000000000000110e+00  +1.86200000000000010e+01  
1026 +1.94600000000000009e+01  +6.92999999999999972e+00  +1.89699999999999989e+01  
1027 +1.88300000000000018e+01  +7.62999999999999989e+00  +1.86900000000000013e+01  
1028 +1.96000000000000014e+01  +6.92999999999999972e+00  +1.84100000000000001e+01  
1029 +1.81300000000000026e+01  +9.52000000000000135e+00  +1.77100000000000009e+01  
1030 +2.12100000000000009e+01  +6.50999999999999979e+00  +1.77100000000000009e+01  
1031 +1.96700000000000017e+01  +6.92999999999999972e+00  +1.84800000000000004e+01  
1032 +1.95300000000000011e+01  +7.70000000000000018e+00  +1.70800000000000018e+01  
1033 +2.13500000000000014e+01  +6.44000000000000128e+00  +1.74300000000000033e+01  
1034 +2.06500000000000021e+01  +7.77000000000000046e+00  +1.73599999999999994e+01  
1035 +2.06500000000000021e+01  +7.84000000000000075e+00  +1.72900000000000027e+01  
1036 +2.01600000000000001e+01  +7.77000000000000046e+00  +1.61699999999999982e+01  
1037 +2.03700000000000010e+01  +8.25999999999999979e+00  +1.73599999999999994e+01  
1038 +1.93900000000000006e+01  +8.95999999999999908e+00  +1.70100000000000016e+01  
1039 +1.89000000000000021e+01  +8.89000000000000057e+00  +1.66600000000000001e+01  
1040 +1.93200000000000003e+01  +9.09999999999999964e+00  +1.70800000000000018e+01  
1041 +1.56099999999999994e+01  +9.73000000000000043e+00  +2.19100000000000001e+01  
1042 +2.66000000000000014e+01  +9.24000000000000021e+00  +2.49200000000000017e+01  
1043 +2.64600000000000044e+01  +9.73000000000000043e+00  +2.42199999999999989e+01  
1044 +2.68800000000000026e+01  +8.67999999999999972e+00  +2.43599999999999994e+01  
1045 +2.67399999999999984e+01  +9.31000000000000050e+00  +3.14300000000000033e+01  
1046 +2.71600000000000037e+01  +9.80000000000000071e+00  +3.15000000000000000e+01  
1047 +2.26800000000000033e+01  +7.00000000000000000e+00  +2.88399999999999999e+01  
1048 +2.28200000000000003e+01  +7.62999999999999989e+00  +2.87699999999999996e+01  
1049 +2.28200000000000003e+01  +7.77000000000000046e+00  +2.89800000000000040e+01  
1050 +2.13500000000000014e+01  +8.25999999999999979e+00  +2.84200000000000017e+01  
1051 +2.25400000000000027e+01  +9.16999999999999993e+00  +2.77199999999999989e+01  
1052 +2.10700000000000003e+01  +7.84000000000000075e+00  +2.89800000000000040e+01  
1053 +2.26800000000000033e+01  +1.08500000000000014e+01  +2.82800000000000011e+01  
1054 +2.26099999999999994e+01  +1.11300000000000008e+01  +2.75100000000000051e+01  
1055 +2.21200000000000010e+01  +1.15500000000000007e+01  +2.83500000000000014e+01  
1056 +2.24699999999999989e+01  +1.38599999999999994e+01  +2.80700000000000003e+01  
1057 +2.19100000000000001e+01  +1.49800000000000022e+01  +2.80000000000000000e+01  
1058 +2.24699999999999989e+01  +1.38599999999999994e+01  +2.80700000000000003e+01  
1059 +2.12800000000000011e+01  +1.37900000000000009e+01  +2.80700000000000003e+01  
1060 +2.26099999999999994e+01  +1.36500000000000004e+01  +2.78600000000000030e+01  
1061 +2.05800000000000018e+01  +1.48400000000000016e+01  +2.71600000000000037e+01  
1062 +1.98800000000000026e+01  +1.56099999999999994e+01  +2.68800000000000026e+01  
1063 +2.03000000000000007e+01  +1.48400000000000016e+01  +2.73000000000000007e+01  
1064 +1.86900000000000013e+01  +1.49800000000000022e+01  +2.60399999999999991e+01  
1065 +1.80599999999999987e+01  +1.45600000000000005e+01  +2.60399999999999991e+01  
1066 +1.86900000000000013e+01  +1.49800000000000022e+01  +2.60399999999999991e+01  
1067 +1.83399999999999999e+01  +1.55400000000000009e+01  +2.60399999999999991e+01  
1068 +1.86900000000000013e+01  +1.49800000000000022e+01  +2.60399999999999991e+01  
1069 +1.89000000000000021e+01  +1.54699999999999989e+01  +2.64600000000000044e+01  
1070 +1.86200000000000010e+01  +1.46300000000000026e+01  +2.69500000000000028e+01  
1071 +1.89000000000000021e+01  +1.48400000000000016e+01  +2.59000000000000021e+01  
1072 +2.45700000000000003e+01  +7.91000000000000014e+00  +2.28900000000000006e+01  
1073 +2.37300000000000040e+01  +7.77000000000000046e+00  +2.21200000000000010e+01  
1074 +2.35199999999999996e+01  +8.54000000000000092e+00  +2.26800000000000033e+01  
1075 +2.36600000000000001e+01  +8.47000000000000064e+00  +2.26099999999999994e+01  
1076 +2.50600000000000023e+01  +7.35000000000000053e+00  +2.22600000000000016e+01  
1077 +2.40800000000000018e+01  +7.84000000000000075e+00  +2.25400000000000027e+01  
1078 +2.39400000000000013e+01  +7.42000000000000082e+00  +2.24000000000000021e+01  
1079 +2.50600000000000023e+01  +7.84000000000000075e+00  +2.26800000000000033e+01  
1080 +2.19800000000000040e+01  +9.66000000000000014e+00  +2.18400000000000034e+01  
1081 +2.14900000000000020e+01  +7.84000000000000075e+00  +2.18400000000000034e+01  
1082 +2.33800000000000026e+01  +9.16999999999999993e+00  +3.15000000000000000e+01  
1083 +2.33100000000000023e+01  +9.09999999999999964e+00  +3.16400000000000006e+01  
1084 +2.33800000000000026e+01  +9.73000000000000043e+00  +3.19200000000000017e+01  
1085 +2.39400000000000013e+01  +1.17599999999999998e+01  +3.15000000000000000e+01  
1086 +2.56200000000000010e+01  +1.09200000000000017e+01  +2.99600000000000044e+01  
1087 +2.51300000000000026e+01  +1.14800000000000004e+01  +3.01000000000000014e+01  
1088 +2.67399999999999984e+01  +9.73000000000000043e+00  +2.99600000000000044e+01  
1089 +2.08599999999999994e+01  +7.49000000000000110e+00  +2.94000000000000021e+01  
1090 +2.13500000000000014e+01  +7.98000000000000043e+00  +2.90500000000000007e+01  
1091 +2.26800000000000033e+01  +7.28000000000000025e+00  +2.86300000000000026e+01  
1092 +2.12800000000000011e+01  +7.07000000000000028e+00  +2.88399999999999999e+01  
1093 +2.30300000000000011e+01  +1.05700000000000003e+01  +2.89100000000000037e+01  
1094 +2.65300000000000011e+01  +9.02999999999999936e+00  +2.83500000000000014e+01  
1095 +2.67399999999999984e+01  +8.95999999999999908e+00  +2.84899999999999984e+01  
1096 +2.64600000000000044e+01  +9.09999999999999964e+00  +2.84899999999999984e+01  
1097 +2.50600000000000023e+01  +1.10600000000000005e+01  +2.80000000000000000e+01  
1098 +2.52000000000000028e+01  +1.16200000000000010e+01  +2.74399999999999977e+01  
1099 +1.79900000000000020e+01  +8.82000000000000028e+00  +2.77199999999999989e+01  
1100 +1.61699999999999982e+01  +8.67999999999999972e+00  +2.76500000000000021e+01  
1101 +1.79900000000000020e+01  +8.75000000000000000e+00  +2.80000000000000000e+01  
1102 +2.00199999999999996e+01  +1.45600000000000005e+01  +2.76500000000000021e+01  
1103 +1.99500000000000028e+01  +1.42100000000000009e+01  +2.77199999999999989e+01  
1104 +2.08599999999999994e+01  +1.04299999999999997e+01  +2.70199999999999996e+01  
1105 +2.05100000000000016e+01  +1.03599999999999994e+01  +2.70899999999999999e+01  
1106 +2.08599999999999994e+01  +1.07100000000000009e+01  +2.71600000000000037e+01  
1107 +2.03000000000000007e+01  +1.10600000000000005e+01  +2.71600000000000037e+01  
1108 +2.16300000000000026e+01  +1.51199999999999992e+01  +2.72300000000000040e+01  
1109 +2.38700000000000010e+01  +1.40000000000000000e+01  +2.63900000000000006e+01  
1110 +2.43599999999999994e+01  +1.42100000000000009e+01  +2.63900000000000006e+01  
1111 +2.37300000000000040e+01  +1.44199999999999999e+01  +2.65300000000000011e+01  
1112 +2.06500000000000021e+01  +1.56800000000000015e+01  +2.62500000000000000e+01  
1113 +2.08599999999999994e+01  +1.59600000000000009e+01  +2.61800000000000033e+01  
1114 +2.01600000000000001e+01  +1.59600000000000009e+01  +2.62500000000000000e+01  
1115 +1.87600000000000016e+01  +1.40000000000000000e+01  +2.66700000000000017e+01  
1116 +2.07900000000000027e+01  +1.24600000000000009e+01  +2.59000000000000021e+01  
1117 +2.09300000000000033e+01  +1.28800000000000026e+01  +2.63900000000000006e+01  
1118 +2.19800000000000040e+01  +1.39300000000000015e+01  +2.54800000000000040e+01  
1119 +2.12800000000000011e+01  +1.37199999999999989e+01  +2.60399999999999991e+01  
1120 +2.20500000000000007e+01  +1.38599999999999994e+01  +2.52699999999999996e+01  
1121 +2.17000000000000028e+01  +1.09900000000000020e+01  +2.54800000000000040e+01  
1122 +1.81999999999999993e+01  +1.28100000000000005e+01  +2.53400000000000034e+01  
1123 +1.83399999999999999e+01  +1.28800000000000026e+01  +2.55500000000000007e+01  
1124 +2.42199999999999989e+01  +9.73000000000000043e+00  +2.52699999999999996e+01  
1125 +2.70899999999999999e+01  +9.52000000000000135e+00  +2.49900000000000020e+01  
1126 +2.77199999999999989e+01  +9.73000000000000043e+00  +2.50600000000000023e+01  
1127 +2.70199999999999996e+01  +1.02200000000000006e+01  +2.50600000000000023e+01  
1128 +2.33100000000000023e+01  +1.27400000000000020e+01  +2.47100000000000009e+01  
1129 +2.27500000000000000e+01  +1.21799999999999997e+01  +2.40800000000000018e+01  
1130 +2.00900000000000034e+01  +1.24600000000000009e+01  +2.42900000000000027e+01  
1131 +2.03700000000000010e+01  +1.20400000000000009e+01  +2.40800000000000018e+01  
1132 +1.95300000000000011e+01  +1.09900000000000020e+01  +2.38700000000000010e+01  
1133 +1.93200000000000003e+01  +1.14100000000000001e+01  +2.40100000000000016e+01  
1134 +2.22600000000000016e+01  +1.28100000000000005e+01  +2.35900000000000034e+01  
1135 +2.59000000000000021e+01  +7.55999999999999961e+00  +2.28900000000000006e+01  
1136 +2.56200000000000010e+01  +7.98000000000000043e+00  +2.38000000000000007e+01  
1137 +2.51300000000000026e+01  +9.73000000000000043e+00  +2.34500000000000028e+01  
1138 +2.55500000000000007e+01  +9.09999999999999964e+00  +2.33100000000000023e+01  
1139 +2.52699999999999996e+01  +9.87000000000000099e+00  +2.35900000000000034e+01  
1140 +1.73599999999999994e+01  +6.16000000000000014e+00  +2.24000000000000021e+01  
1141 +1.69400000000000013e+01  +5.74000000000000021e+00  +2.24699999999999989e+01  
1142 +1.65199999999999996e+01  +7.55999999999999961e+00  +2.17699999999999996e+01  
1143 +1.68700000000000010e+01  +8.05000000000000071e+00  +2.24699999999999989e+01  
1144 +1.49100000000000001e+01  +9.66000000000000014e+00  +2.21200000000000010e+01  
1145 +1.47699999999999996e+01  +1.00800000000000001e+01  +2.15600000000000023e+01  
1146 +1.45600000000000005e+01  +1.02200000000000006e+01  +2.21900000000000013e+01  
1147 +1.68700000000000010e+01  +7.35000000000000053e+00  +2.16300000000000026e+01  
1148 +1.86900000000000013e+01  +7.70000000000000018e+00  +1.89699999999999989e+01  
1149 +2.33100000000000023e+01  +1.08500000000000014e+01  +3.33900000000000006e+01  
1150 +2.37300000000000040e+01  +1.11300000000000008e+01  +3.34600000000000009e+01  
1151 +2.29600000000000009e+01  +1.07800000000000011e+01  +3.38800000000000026e+01  
1152 +2.44300000000000033e+01  +7.62999999999999989e+00  +3.28999999999999986e+01  
1153 +2.30300000000000011e+01  +8.95999999999999908e+00  +3.28300000000000054e+01  
1154 +2.54100000000000001e+01  +1.02900000000000009e+01  +3.27600000000000051e+01  
1155 +2.52699999999999996e+01  +1.04299999999999997e+01  +3.28999999999999986e+01  
1156 +2.64600000000000044e+01  +8.47000000000000064e+00  +3.27600000000000051e+01  
1157 +2.72300000000000040e+01  +7.84000000000000075e+00  +3.26199999999999974e+01  
1158 +2.68800000000000026e+01  +8.19000000000000128e+00  +3.30399999999999991e+01  
1159 +2.48500000000000014e+01  +1.08500000000000014e+01  +3.25500000000000043e+01  
1160 +2.45700000000000003e+01  +8.47000000000000064e+00  +3.47899999999999991e+01  
1161 +2.25400000000000027e+01  +7.00000000000000000e+00  +3.20600000000000023e+01  
1162 +2.21200000000000010e+01  +6.37000000000000099e+00  +3.29699999999999989e+01  
1163 +2.33100000000000023e+01  +7.07000000000000028e+00  +3.12199999999999989e+01  
1164 +2.29600000000000009e+01  +7.07000000000000028e+00  +3.15000000000000000e+01  
1165 +2.59699999999999989e+01  +9.52000000000000135e+00  +3.26899999999999977e+01  
1166 +2.29600000000000009e+01  +1.26700000000000017e+01  +3.05899999999999999e+01  
1167 +2.20500000000000007e+01  +1.33699999999999992e+01  +3.09399999999999977e+01  
1168 +2.80000000000000000e+01  +8.75000000000000000e+00  +3.08700000000000010e+01  
1169 +2.82800000000000011e+01  +8.40000000000000036e+00  +3.08700000000000010e+01  
1170 +2.77899999999999991e+01  +8.54000000000000092e+00  +3.08700000000000010e+01  
1171 +2.41500000000000021e+01  +1.00800000000000001e+01  +3.05899999999999999e+01  
1172 +2.42199999999999989e+01  +1.00099999999999998e+01  +3.06600000000000037e+01  
1173 +2.44300000000000033e+01  +1.07800000000000011e+01  +3.04500000000000028e+01  
1174 +2.31700000000000017e+01  +1.11300000000000008e+01  +3.08000000000000007e+01  
1175 +2.47100000000000009e+01  +1.03599999999999994e+01  +3.03100000000000023e+01  
1176 +2.36600000000000001e+01  +7.62999999999999989e+00  +2.99600000000000044e+01  
1177 +2.38700000000000010e+01  +7.35000000000000053e+00  +2.96100000000000030e+01  
1178 +2.35199999999999996e+01  +7.49000000000000110e+00  +3.00300000000000011e+01  
1179 +2.44300000000000033e+01  +1.12000000000000011e+01  +2.94000000000000021e+01  
1180 +2.42900000000000027e+01  +1.12700000000000014e+01  +2.97500000000000000e+01  
1181 +1.89000000000000021e+01  +6.30000000000000071e+00  +3.07300000000000040e+01  
1182 +2.44300000000000033e+01  +9.80000000000000071e+00  +2.91200000000000010e+01  
1183 +1.99500000000000028e+01  +1.48400000000000016e+01  +2.84899999999999984e+01  
1184 +2.01600000000000001e+01  +1.45600000000000005e+01  +2.84899999999999984e+01  
1185 +1.98100000000000023e+01  +1.42800000000000011e+01  +2.87000000000000028e+01  
1186 +2.02300000000000040e+01  +1.48400000000000016e+01  +2.88399999999999999e+01  
1187 +2.12800000000000011e+01  +1.43500000000000014e+01  +2.91200000000000010e+01  
1188 +2.58300000000000018e+01  +1.09200000000000017e+01  +2.81400000000000006e+01  
1189 +2.62500000000000000e+01  +8.25999999999999979e+00  +2.80700000000000003e+01  
1190 +2.60399999999999991e+01  +8.47000000000000064e+00  +2.82800000000000011e+01  
1191 +2.39400000000000013e+01  +1.31600000000000001e+01  +2.85600000000000023e+01  
1192 +1.89699999999999989e+01  +1.47699999999999996e+01  +2.77899999999999991e+01  
1193 +2.51300000000000026e+01  +8.12000000000000099e+00  +2.59000000000000021e+01  
1194 +2.36600000000000001e+01  +9.24000000000000021e+00  +2.77199999999999989e+01  
1195 +2.35900000000000034e+01  +9.16999999999999993e+00  +2.75800000000000018e+01  
1196 +2.38000000000000007e+01  +9.38000000000000078e+00  +2.76500000000000021e+01  
1197 +2.51300000000000026e+01  +1.23900000000000006e+01  +2.73700000000000010e+01  
1198 +1.92500000000000000e+01  +1.52599999999999998e+01  +2.73000000000000007e+01  
1199 +2.63200000000000003e+01  +1.20400000000000009e+01  +2.74399999999999977e+01  
1200 +2.30300000000000011e+01  +1.34400000000000013e+01  +2.70899999999999999e+01  
1201 +2.55500000000000007e+01  +8.33000000000000007e+00  +2.66000000000000014e+01  
1202 +2.65300000000000011e+01  +8.54000000000000092e+00  +2.67399999999999984e+01  
1203 +2.57600000000000051e+01  +1.02900000000000009e+01  +2.68100000000000023e+01  
1204 +2.73700000000000010e+01  +9.09999999999999964e+00  +2.65300000000000011e+01  
1205 +2.04400000000000013e+01  +1.19700000000000006e+01  +2.66000000000000014e+01  
1206 +2.10000000000000000e+01  +1.16900000000000013e+01  +2.69500000000000028e+01  
1207 +2.16300000000000026e+01  +1.53300000000000018e+01  +2.61800000000000033e+01  
1208 +2.22600000000000016e+01  +1.54000000000000004e+01  +2.64600000000000044e+01  
1209 +2.01600000000000001e+01  +1.13400000000000016e+01  +2.61800000000000033e+01  
1210 +1.93900000000000006e+01  +1.13400000000000016e+01  +2.64600000000000044e+01  
1211 +2.33100000000000023e+01  +1.05000000000000000e+01  +2.57600000000000051e+01  
1212 +2.33800000000000026e+01  +1.03599999999999994e+01  +2.59000000000000021e+01  
1213 +2.56899999999999977e+01  +1.23900000000000006e+01  +2.68800000000000026e+01  
1214 +1.89699999999999989e+01  +1.47699999999999996e+01  +2.55500000000000007e+01  
1215 +1.82699999999999996e+01  +1.51199999999999992e+01  +2.55500000000000007e+01  
1216 +2.28900000000000006e+01  +1.30199999999999996e+01  +2.59000000000000021e+01  
1217 +2.19800000000000040e+01  +1.41400000000000006e+01  +2.51300000000000026e+01  
1218 +2.21900000000000013e+01  +1.40700000000000003e+01  +2.47800000000000011e+01  
1219 +2.09300000000000033e+01  +1.49800000000000022e+01  +2.50600000000000023e+01  
1220 +2.13500000000000014e+01  +1.61699999999999982e+01  +2.51300000000000026e+01  
1221 +1.84100000000000001e+01  +1.51199999999999992e+01  +2.49900000000000020e+01  
1222 +1.87600000000000016e+01  +1.48400000000000016e+01  +2.50600000000000023e+01  
1223 +2.72300000000000040e+01  +8.12000000000000099e+00  +2.45700000000000003e+01  
1224 +2.71600000000000037e+01  +8.19000000000000128e+00  +2.50600000000000023e+01  
1225 +2.23300000000000018e+01  +1.48400000000000016e+01  +2.45700000000000003e+01  
1226 +2.33100000000000023e+01  +1.47699999999999996e+01  +2.49200000000000017e+01  
1227 +2.41500000000000021e+01  +9.09999999999999964e+00  +2.44300000000000033e+01  
1228 +2.35900000000000034e+01  +8.89000000000000057e+00  +2.48500000000000014e+01  
1229 +2.19800000000000040e+01  +8.19000000000000128e+00  +2.46400000000000006e+01  
1230 +2.26800000000000033e+01  +7.77000000000000046e+00  +2.33800000000000026e+01  
1231 +2.19800000000000040e+01  +7.84000000000000075e+00  +2.50600000000000023e+01  
1232 +2.14900000000000020e+01  +8.75000000000000000e+00  +2.51300000000000026e+01  
1233 +2.49200000000000017e+01  +1.21799999999999997e+01  +2.42900000000000027e+01  
1234 +2.52000000000000028e+01  +1.18300000000000001e+01  +2.43599999999999994e+01  
1235 +1.95300000000000011e+01  +1.47000000000000011e+01  +2.43599999999999994e+01  
1236 +1.96700000000000017e+01  +1.47000000000000011e+01  +2.40800000000000018e+01  
1237 +1.90400000000000027e+01  +1.63099999999999987e+01  +2.46400000000000006e+01  
1238 +2.54100000000000001e+01  +1.19000000000000004e+01  +2.40800000000000018e+01  
1239 +2.52699999999999996e+01  +1.19000000000000004e+01  +2.45700000000000003e+01  
1240 +2.05800000000000018e+01  +1.53300000000000018e+01  +2.38700000000000010e+01  
1241 +2.04400000000000013e+01  +1.60300000000000011e+01  +2.42900000000000027e+01  
1242 +2.04400000000000013e+01  +1.21799999999999997e+01  +2.33800000000000026e+01  
1243 +2.03700000000000010e+01  +1.11300000000000008e+01  +2.46400000000000006e+01  
1244 +2.51300000000000026e+01  +8.25999999999999979e+00  +2.39400000000000013e+01  
1245 +1.87600000000000016e+01  +8.19000000000000128e+00  +2.43599999999999994e+01  
1246 +2.45000000000000000e+01  +1.02200000000000006e+01  +2.35900000000000034e+01  
1247 +2.44300000000000033e+01  +1.01500000000000004e+01  +2.37300000000000040e+01  
1248 +2.47800000000000011e+01  +1.00800000000000001e+01  +2.38000000000000007e+01  
1249 +2.03700000000000010e+01  +1.15500000000000007e+01  +2.32400000000000020e+01  
1250 +2.16300000000000026e+01  +9.87000000000000099e+00  +2.24699999999999989e+01  
1251 +2.28200000000000003e+01  +7.49000000000000110e+00  +2.28200000000000003e+01  
1252 +1.79900000000000020e+01  +7.20999999999999996e+00  +2.25400000000000027e+01  
1253 +1.81999999999999993e+01  +7.35000000000000053e+00  +2.19100000000000001e+01  
1254 +1.75000000000000000e+01  +7.00000000000000000e+00  +2.17699999999999996e+01  
1255 +1.79199999999999982e+01  +9.38000000000000078e+00  +2.24000000000000021e+01  
1256 +2.07900000000000027e+01  +7.62999999999999989e+00  +2.20500000000000007e+01  
1257 +2.15600000000000023e+01  +7.91000000000000014e+00  +2.23300000000000018e+01  
1258 +1.42100000000000009e+01  +7.70000000000000018e+00  +2.17000000000000028e+01  
1259 +1.49800000000000022e+01  +7.77000000000000046e+00  +2.18400000000000034e+01  
1260 +2.59000000000000021e+01  +8.60999999999999943e+00  +2.20500000000000007e+01  
1261 +1.70100000000000016e+01  +1.23900000000000006e+01  +2.11400000000000006e+01  
1262 +1.65199999999999996e+01  +1.18300000000000001e+01  +2.12100000000000009e+01  
1263 +2.42900000000000027e+01  +8.60999999999999943e+00  +1.93200000000000003e+01  
1264 +2.35199999999999996e+01  +8.60999999999999943e+00  +1.92500000000000000e+01  
1265 +2.32400000000000020e+01  +9.45000000000000107e+00  +1.88300000000000018e+01  
1266 +2.24000000000000021e+01  +7.62999999999999989e+00  +3.55600000000000023e+01  
1267 +1.88300000000000018e+01  +7.70000000000000018e+00  +1.85500000000000007e+01  
1268 +1.98100000000000023e+01  +9.16999999999999993e+00  +1.76400000000000006e+01  
1269 +2.07199999999999989e+01  +7.77000000000000046e+00  +1.75000000000000000e+01  
1270 +2.28900000000000006e+01  +8.40000000000000036e+00  +3.31100000000000065e+01  
1271 +2.32400000000000020e+01  +9.09999999999999964e+00  +3.35300000000000011e+01  
1272 +2.64600000000000044e+01  +8.89000000000000057e+00  +3.29699999999999989e+01  
1273 +2.56200000000000010e+01  +1.13400000000000016e+01  +3.17100000000000044e+01  
1274 +2.48500000000000014e+01  +1.20400000000000009e+01  +3.14300000000000033e+01  
1275 +2.45700000000000003e+01  +1.23200000000000003e+01  +3.15000000000000000e+01  
1276 +2.31000000000000014e+01  +9.94000000000000128e+00  +3.08000000000000007e+01  
1277 +2.16300000000000026e+01  +7.62999999999999989e+00  +3.09399999999999977e+01  
1278 +2.46400000000000006e+01  +7.70000000000000018e+00  +3.05199999999999996e+01  
1279 +2.63900000000000006e+01  +9.66000000000000014e+00  +3.05899999999999999e+01  
1280 +2.20500000000000007e+01  +6.79000000000000092e+00  +3.03800000000000026e+01  
1281 +2.16300000000000026e+01  +6.30000000000000071e+00  +3.03800000000000026e+01  
1282 +2.25400000000000027e+01  +6.50999999999999979e+00  +3.03800000000000026e+01  
1283 +2.18400000000000034e+01  +7.55999999999999961e+00  +3.05899999999999999e+01  
1284 +2.58300000000000018e+01  +9.09999999999999964e+00  +3.03100000000000023e+01  
1285 +2.27500000000000000e+01  +9.66000000000000014e+00  +2.94000000000000021e+01  
1286 +2.26800000000000033e+01  +1.33000000000000007e+01  +2.83500000000000014e+01  
1287 +2.31000000000000014e+01  +1.41400000000000006e+01  +2.79300000000000033e+01  
1288 +2.35199999999999996e+01  +1.40000000000000000e+01  +2.82100000000000044e+01  
1289 +2.24000000000000021e+01  +1.07100000000000009e+01  +2.68800000000000026e+01  
1290 +2.38700000000000010e+01  +1.42100000000000009e+01  +2.72300000000000040e+01  
1291 +2.09300000000000033e+01  +1.56800000000000015e+01  +2.68800000000000026e+01  
1292 +2.39400000000000013e+01  +1.38599999999999994e+01  +2.59699999999999989e+01  
1293 +2.31000000000000014e+01  +1.20400000000000009e+01  +2.70899999999999999e+01  
1294 +2.33100000000000023e+01  +7.42000000000000082e+00  +2.39400000000000013e+01  
1295 +2.26099999999999994e+01  +1.18300000000000001e+01  +2.63900000000000006e+01  
1296 +1.98800000000000026e+01  +1.57500000000000000e+01  +2.53400000000000034e+01  
1297 +1.93900000000000006e+01  +1.63099999999999987e+01  +2.53400000000000034e+01  
1298 +1.98100000000000023e+01  +1.58200000000000003e+01  +2.56899999999999977e+01  
1299 +1.91099999999999994e+01  +1.58200000000000003e+01  +2.60399999999999991e+01  
1300 +2.15600000000000023e+01  +8.54000000000000092e+00  +2.54800000000000040e+01  
1301 +2.05800000000000018e+01  +9.66000000000000014e+00  +2.42900000000000027e+01  
1302 +2.61100000000000030e+01  +1.11300000000000008e+01  +2.43599999999999994e+01  
1303 +2.61100000000000030e+01  +1.20400000000000009e+01  +2.46400000000000006e+01  
1304 +2.30300000000000011e+01  +1.00800000000000001e+01  +2.49200000000000017e+01  
1305 +1.99500000000000028e+01  +1.15500000000000007e+01  +2.49900000000000020e+01  
1306 +1.93900000000000006e+01  +1.42800000000000011e+01  +2.44300000000000033e+01  
1307 +2.28200000000000003e+01  +1.22500000000000000e+01  +2.39400000000000013e+01  
1308 +2.31000000000000014e+01  +1.23200000000000003e+01  +2.29600000000000009e+01  
1309 +2.62500000000000000e+01  +9.24000000000000021e+00  +2.37300000000000040e+01  
1310 +2.67399999999999984e+01  +1.03599999999999994e+01  +2.38000000000000007e+01  
1311 +2.22600000000000016e+01  +1.28800000000000026e+01  +2.33800000000000026e+01  
1312 +2.21900000000000013e+01  +1.35800000000000018e+01  +2.35199999999999996e+01  
1313 +1.58900000000000006e+01  +1.05000000000000000e+01  +2.26099999999999994e+01  
1314 +1.70800000000000018e+01  +1.05700000000000003e+01  +2.20500000000000007e+01  
1315 +2.43599999999999994e+01  +9.66000000000000014e+00  +2.19800000000000040e+01  
1316 +1.81300000000000026e+01  +1.07800000000000011e+01  +1.89000000000000021e+01  
1317 +1.84800000000000004e+01  +1.04299999999999997e+01  +1.89699999999999989e+01  
1318 +1.85500000000000007e+01  +8.05000000000000071e+00  +1.84800000000000004e+01  
1319 +2.07199999999999989e+01  +7.28000000000000025e+00  +2.94000000000000021e+01  
1320 +2.07199999999999989e+01  +7.20999999999999996e+00  +2.93300000000000018e+01  
1321 +2.07199999999999989e+01  +7.28000000000000025e+00  +2.94000000000000021e+01  
1322 +2.07900000000000027e+01  +7.14000000000000057e+00  +2.95399999999999991e+01  
1323 +2.03000000000000007e+01  +6.58000000000000007e+00  +2.96100000000000030e+01  
1324 +2.40800000000000018e+01  +1.16900000000000013e+01  +3.21300000000000026e+01  
1325 +2.41500000000000021e+01  +1.13400000000000016e+01  +3.22700000000000031e+01  
1326 +2.45000000000000000e+01  +1.16200000000000010e+01  +3.22700000000000031e+01  
1327 +2.38000000000000007e+01  +1.19700000000000006e+01  +3.24100000000000037e+01  
1328 +2.17699999999999996e+01  +7.62999999999999989e+00  +3.08700000000000010e+01  
1329 +2.18400000000000034e+01  +7.55999999999999961e+00  +3.05899999999999999e+01  
1330 +2.00199999999999996e+01  +1.36500000000000004e+01  +2.54100000000000001e+01  
1331 +2.16300000000000026e+01  +7.49000000000000110e+00  +2.87699999999999996e+01  
1332 +2.19100000000000001e+01  +6.72000000000000064e+00  +2.86300000000000026e+01  
1333 +2.17699999999999996e+01  +7.28000000000000025e+00  +2.88399999999999999e+01  
1334 +1.83399999999999999e+01  +1.45600000000000005e+01  +2.55500000000000007e+01  
1335 +1.79900000000000020e+01  +6.79000000000000092e+00  +2.26800000000000033e+01  
1336 +1.68000000000000007e+01  +1.00099999999999998e+01  +2.24000000000000021e+01  
1337 +2.19100000000000001e+01  +7.84000000000000075e+00  +3.07300000000000040e+01  
1338 +2.62500000000000000e+01  +8.95999999999999908e+00  +2.55500000000000007e+01  
1339 +2.59000000000000021e+01  +9.16999999999999993e+00  +2.56899999999999977e+01  
1340 +2.59699999999999989e+01  +9.24000000000000021e+00  +2.58300000000000018e+01  
1341 +2.64600000000000044e+01  +8.54000000000000092e+00  +2.59000000000000021e+01  
1342 +2.50600000000000023e+01  +9.31000000000000050e+00  +2.04400000000000013e+01  
1343 +1.84100000000000001e+01  +8.40000000000000036e+00  +1.86900000000000013e+01  
1344 +1.86200000000000010e+01  +8.47000000000000064e+00  +1.81999999999999993e+01  
1345 +1.84100000000000001e+01  +8.40000000000000036e+00  +1.88300000000000018e+01  
1346 +2.69500000000000028e+01  +9.24000000000000021e+00  +3.12899999999999991e+01  
1347 +2.70899999999999999e+01  +9.16999999999999993e+00  +3.11500000000000021e+01  
1348 +2.72300000000000040e+01  +1.00099999999999998e+01  +3.12899999999999991e+01  
1349 +2.26099999999999994e+01  +1.23200000000000003e+01  +2.97500000000000000e+01  
1350 +2.29600000000000009e+01  +1.21099999999999994e+01  +2.97500000000000000e+01  
1351 +2.28900000000000006e+01  +1.23900000000000006e+01  +2.98200000000000003e+01  
1352 +2.33800000000000026e+01  +1.22500000000000000e+01  +2.99600000000000044e+01  
1353 +2.08599999999999994e+01  +7.49000000000000110e+00  +2.94000000000000021e+01  
1354 +2.03000000000000007e+01  +7.77000000000000046e+00  +2.94000000000000021e+01  
1355 +2.10000000000000000e+01  +7.84000000000000075e+00  +2.99600000000000044e+01  
1356 +1.90400000000000027e+01  +1.20400000000000009e+01  +2.49200000000000017e+01  
1357 +2.15600000000000023e+01  +9.66000000000000014e+00  +2.25400000000000027e+01  
# numEdges
1357
# id   initNode   termNode parentEdge nDau   dauEdges      ...   radiusRelativeToParent
   0          0          1 2147483646    2        920       1201 +3.22400000000000020e-01  # rad = +3.22400000000000020e-01 , len = +3.28329103187638027e-01 
   1          2          3          2    2 2147483645 2147483645 +9.45121951219512257e-01  # rad = +7.75000000000000688e-02 , len = +6.06217782649101644e-01 
   2          4          2          4    2          1       1202 +8.19999999999999951e-01  # rad = +8.20000000000000312e-02 , len = +1.19411054764624125e+00 
   3          4          5          4    2 2147483645 2147483645 +8.15385000000000026e-01  # rad = +8.15385000000000137e-02 , len = +9.77496803063829578e-01 
   4          6          4          6    2          2          3 +9.04977375565610864e-01  # rad = +1.00000000000000006e-01 , len = +9.89949493661157892e-02 
   5          6          7          6    2 2147483645 2147483645 +6.63649773755656147e-01  # rad = +7.33333000000000179e-02 , len = +6.75055553269506281e-01 
   6          8          6          8    2          4          5 +1.14999947963824445e+00  # rad = +1.10500000000000029e-01 , len = +6.99999999999931788e-02 
   7          8          9          8    2 2147483645 2147483645 +7.87481136886363342e-01  # rad = +7.56667000000000450e-02 , len = +5.68682688324516183e-01 
   8         10          8         27    2          6          7 +7.13076066790352514e-01  # rad = +9.60870000000000474e-02 , len = +1.54317853795340865e+00 
   9         11         12         11    2 2147483645 2147483645 +1.00000000000000000e+00  # rad = +7.00000000000000205e-02 , len = +2.96984848098351184e-01 
  10         11         13         11    2 2147483645 2147483645 +1.00000000000000000e+00  # rad = +7.00000000000000205e-02 , len = +9.82496819333276705e-01 
  11         14         11         13    2          9         10 +7.04698223053094930e-01  # rad = +7.00000000000000205e-02 , len = +1.56524758424982730e-01 
  12         14         15         13    2 2147483645 2147483645 +8.05369397774965745e-01  # rad = +8.00000000000000433e-02 , len = +4.02119385257662998e-01 
  13         16         14       1077    2         11         12 +9.01857585139319018e-01  # rad = +9.93333000000000688e-02 , len = +8.57321409974108661e-01 
  14         17         18         16    2 2147483645 2147483645 +1.00000000000000000e+00  # rad = +8.00000000000000433e-02 , len = +1.71464281994823164e-01 
  15         17         19         16    2 2147483645 2147483645 +1.00000000000000000e+00  # rad = +8.00000000000000433e-02 , len = +2.42487113059643794e-01 
  16         20         17       1001    2         14         15 +1.14285714285714302e+00  # rad = +8.00000000000000433e-02 , len = +1.71464281994823164e-01 
  17         21         22         19    2 2147483645 2147483645 +8.10439560439560447e-01  # rad = +7.37500000000000655e-02 , len = +5.37680202350801495e-01 
  18         21         23         19    2 2147483645 2147483645 +1.01648351648351642e+00  # rad = +9.25000000000000960e-02 , len = +2.88617393793236532e-01 
  19         24         21         31    2         17         18 +6.63628076572470360e-01  # rad = +9.10000000000000669e-02 , len = +6.45368112010497375e-01 
  20         25         26         22    2 2147483645 2147483645 +6.79201445507029322e-01  # rad = +7.70588000000000245e-02 , len = +1.40872282582486585e+00 
  21         25         27         22    2       1001       1322 +6.16984707593318915e-01  # rad = +7.00000000000000205e-02 , len = +2.96984848098351184e-01 
  22         28         25         33    2         20         21 +8.84391126077670231e-01  # rad = +1.13455000000000056e-01 , len = +1.13304898393670572e+00 
  23         29         30         25    2 2147483645 2147483645 +1.02000040800016323e+00  # rad = +8.50000000000000616e-02 , len = +3.28329103187635751e-01 
  24         29         31         25    2 2147483645 2147483645 +1.02000040800016323e+00  # rad = +8.50000000000000616e-02 , len = +2.61916017074177887e-01 
  25         20         29       1001    2         23         24 +1.19047571428571430e+00  # rad = +8.33333000000000268e-02 , len = +7.30821455623740124e-01 
  26         10         32         27    2       1206       1207 +6.93135435992578874e-01  # rad = +9.34000000000000385e-02 , len = +3.50000000000000366e-01 
  27         33         10         92    2          8         26 +9.94986302785961563e-01  # rad = +1.34750000000000036e-01 , len = +2.09999999999993747e-01 
  28         34         35         30    2 2147483645 2147483645 +7.44680851063829752e-01  # rad = +7.00000000000000205e-02 , len = +2.88617393793237420e-01 
  29         34         36         30    2       1079       1080 +8.08510638297872397e-01  # rad = +7.60000000000000953e-02 , len = +3.76961536499412220e-01 
  30         24         34         31    2         28         29 +6.85505925250683656e-01  # rad = +9.40000000000000557e-02 , len = +4.19999999999998153e-01 
  31         37         24         37    2         19         30 +1.05076628352490431e+00  # rad = +1.37125000000000080e-01 , len = +6.02162768692984240e-01 
  32         28         38         33    2 2147483645 2147483645 +8.15560544408587051e-01  # rad = +1.04625000000000051e-01 , len = +2.39334493961903449e+00 
  33         37         28         37    2         22         32 +9.83034482758620598e-01  # rad = +1.28286000000000122e-01 , len = +6.10245852095691932e-01 
  34         39         40         36    2 2147483645 2147483645 +9.84848484848484862e-01  # rad = +8.12499999999999750e-02 , len = +6.37730350540100188e-01 
  35         39         41         36    2       1083       1208 +9.09090909090909172e-01  # rad = +7.50000000000000389e-02 , len = +4.02119385257665496e-01 
  36         42         39       1002    2         34         35 +7.16768027801911289e-01  # rad = +8.25000000000000039e-02 , len = +5.51180551180819989e-01 
  37         43         37         61    2         31         33 +1.05668016194331971e+00  # rad = +1.30500000000000060e-01 , len = +1.21243556529819857e-01 
  38         44         45         44    2 2147483645 2147483645 +1.03571374999999977e+00  # rad = +8.28571000000000030e-02 , len = +5.51180551180827871e-01 
  39         46         47         40    2       1265       1335 +8.49999999999999978e-01  # rad = +8.50000000000000616e-02 , len = +5.28488410468953007e-01 
  40         48         46         45    2         39         41 +8.03858520900321505e-01  # rad = +1.00000000000000061e-01 , len = +1.21243556529821897e-01 
  41         46         49         40    2         42         43 +8.12500000000000000e-01  # rad = +8.12500000000000167e-02 , len = +5.14392845984469438e-01 
  42         49         50         41    2 2147483645 2147483645 +8.61538461538461475e-01  # rad = +7.00000000000000205e-02 , len = +2.52388589282477316e-01 
  43         49         51         41    2 2147483645 2147483645 +8.61538461538461475e-01  # rad = +7.00000000000000205e-02 , len = +6.60378679243960098e-01 
  44         48         44         45    2         38       1084 +6.43086816720257248e-01  # rad = +8.00000000000000433e-02 , len = +5.98080262172226318e-01 
  45         52         48         51    2         40         44 +1.30261780104712055e+00  # rad = +1.24400000000000094e-01 , len = +3.42928563989644886e-01 
  46         53         54         48    2 2147483645 2147483645 +9.49152542372881269e-01  # rad = +7.00000000000000344e-02 , len = +3.76961536499415495e-01 
  47         53         55         48    2 2147483645 2147483645 +9.49152542372881269e-01  # rad = +7.00000000000000344e-02 , len = +1.21243556529828059e-01 
  48         56         53         53    2         46         47 +8.38068181818181879e-01  # rad = +7.37500000000000933e-02 , len = +5.33104117410475475e-01 
  49         57         58         50    2 2147483645 2147483645 +6.79611650485436813e-01  # rad = +7.00000000000000205e-02 , len = +7.03491293478461954e-01 
  50         59         57         58    2         49         51 +8.93066164931112572e-01  # rad = +1.03000000000000050e-01 , len = +2.88617393793234367e-01 
  51         57         52         50    2         45         54 +9.27184466019417397e-01  # rad = +9.55000000000000432e-02 , len = +1.21243556529817817e-01 
  52         56         60         53    2 2147483645 2147483645 +8.33332954545454530e-01  # rad = +7.33333000000000734e-02 , len = +5.64358042380900704e-01 
  53         61         56         97    2         48         52 +1.01538422485222135e+00  # rad = +8.80000000000000504e-02 , len = +3.13049516849965459e-01 
  54         52         62         51    2         55         56 +1.00000000000000000e+00  # rad = +9.55000000000000432e-02 , len = +1.21243556529819857e-01 
  55         62         63         54    2 2147483645 2147483645 +1.18324607329842935e+00  # rad = +1.13000000000000045e-01 , len = +2.21359436211786331e-01 
  56         62         64         54    2         78         79 +9.56806282722513113e-01  # rad = +9.13750000000000395e-02 , len = +5.68682688324518071e-01 
  57         59         65         58    2 2147483645 2147483645 +1.04480070751649579e+00  # rad = +1.20500000000000107e-01 , len = +2.52388589282479314e-01 
  58         66         59         60    2         50         57 +9.53165289256198367e-01  # rad = +1.15333000000000019e-01 , len = +4.08166632639169358e-01 
  59         66         67         60    2 2147483645 2147483645 +1.07851239669421495e+00  # rad = +1.30500000000000088e-01 , len = +1.21243556529819857e-01 
  60         68         66         62    2         58         59 +8.08326430270154717e-01  # rad = +1.21000000000000121e-01 , len = +7.00000000000002842e-02 
  61         68         43         62    2         37       1085 +8.25027389573257164e-01  # rad = +1.23500000000000096e-01 , len = +3.76961536499416827e-01 
  62         69         68        130    2         60         61 +8.58109192634885720e-01  # rad = +1.49692000000000158e-01 , len = +1.03590540108641260e+00 
  63         70         71         65    2 2147483645 2147483645 +9.11764705882353033e-01  # rad = +7.75000000000000827e-02 , len = +2.52388589282475373e-01 
  64         70         72         65    2 2147483645 2147483645 +8.23529411764705843e-01  # rad = +7.00000000000000067e-02 , len = +3.83405790253616541e-01 
  65         73         70         70    2         63         64 +9.41828254847645430e-01  # rad = +8.50000000000000616e-02 , len = +1.21243556529823951e-01 
  66         74         75         68    2 2147483645 2147483645 +7.28230802603036853e-01  # rad = +8.39286000000000754e-02 , len = +1.91191003972467355e+00 
  67         74         76         68    2       1086       1087 +7.37527114967461928e-01  # rad = +8.50000000000000616e-02 , len = +3.05122926047847798e-01 
  68         77         74         74    2         66         67 +8.33851852923727099e-01  # rad = +1.15250000000000075e-01 , len = +2.96984848098351184e-01 
  69         73         78         70    2 2147483645 2147483645 +8.17174515235457144e-01  # rad = +7.37500000000000933e-02 , len = +5.51180551180828315e-01 
  70         79         73         72    2         65         69 +9.45026178010471174e-01  # rad = +9.02499999999999969e-02 , len = +2.88617393793233978e-01 
  71         79         80         72    2 2147483645 2147483645 +9.45026178010471174e-01  # rad = +9.02499999999999969e-02 , len = +2.88617393793233978e-01 
  72         81         79         84    2         70         71 +1.32074454034632560e+00  # rad = +9.55000000000000432e-02 , len = +9.89949493661145541e-02 
  73         77         82         74    2 2147483645 2147483645 +6.38050414574500402e-01  # rad = +8.81875000000000298e-02 , len = +1.38946032688954579e+00 
  74         83         77       1269    2         68         73 +8.80343949044585905e-01  # rad = +1.38214000000000087e-01 , len = +9.44351629426239958e-01 
  75         84         85         77    2 2147483645 2147483645 +8.23529411764705843e-01  # rad = +7.00000000000000344e-02 , len = +2.61916017074177443e-01 
  76         84         86         77    2       1210       1211 +1.24941176470588244e+00  # rad = +1.06200000000000128e-01 , len = +2.96984848098350740e-01 
  77         87         84        107    2         75         76 +1.00000000000000000e+00  # rad = +8.50000000000000616e-02 , len = +3.28329103187639915e-01 
  78         64         88         56    2 2147483645 2147483645 +9.84952120383037033e-01  # rad = +9.00000000000000105e-02 , len = +1.71464281994823164e-01 
  79         64         89         56    2         94         95 +1.02872777017783856e+00  # rad = +9.40000000000000557e-02 , len = +3.49999999999999256e-01 
  80         90         91         82    2 2147483645 2147483645 +8.74999999999999889e-01  # rad = +7.00000000000000205e-02 , len = +1.97989898732239128e-01 
  81         90         92         82    2 2147483645 2147483645 +9.16666250000000016e-01  # rad = +7.33333000000000734e-02 , len = +5.23832034148351111e-01 
  82         93         90        112    2         80         81 +6.34920634920634996e-01  # rad = +8.00000000000000433e-02 , len = +1.97989898732231578e-01 
  83         81         94         84    2 2147483645 2147483645 +9.68085003395212418e-01  # rad = +7.00000000000000067e-02 , len = +7.00000000000002842e-02 
  84         95         81         86    2         72         83 +8.50678823529411710e-01  # rad = +7.23077000000000580e-02 , len = +8.79886356298363315e-01 
  85         95         96         86    2 2147483645 2147483645 +8.87700000000000045e-01  # rad = +7.54545000000000493e-02 , len = +7.85748051222526556e-01 
  86         97         95        102    2         84         85 +7.28569346944722973e-01  # rad = +8.50000000000000616e-02 , len = +3.28329103187636473e-01 
  87         98         99       1007    2 2147483645 2147483645 +9.46745562130177576e-01  # rad = +8.00000000000000433e-02 , len = +1.71464281994824608e-01 
  88         98        100       1007    2 2147483645 2147483645 +8.28402366863905337e-01  # rad = +7.00000000000000344e-02 , len = +3.05122926047848408e-01 
  89        101        102        111    2 2147483645 2147483645 +7.08890732167195892e-01  # rad = +9.70000000000000168e-02 , len = +1.56524758424982730e-01 
  90        101        103        111    2        102        112 +1.01826672561909182e+00  # rad = +1.39333000000000096e-01 , len = +2.10000000000005571e-01 
  91        104        105         93    2       1088       1089 +5.11015291200198951e-01  # rad = +7.81000000000000305e-02 , len = +7.24085630295200677e-01 
  92        104         33         93    2         27       1078 +8.86124070063402547e-01  # rad = +1.35429000000000077e-01 , len = +1.40872282582486963e+00 
  93        106        104        153    2         91         92 +1.00054337152209483e+00  # rad = +1.52833000000000108e-01 , len = +7.73175271203107806e-01 
  94         89        107         79    2        115        116 +9.57446808510638347e-01  # rad = +9.00000000000000105e-02 , len = +1.56524758424989086e-01 
  95         89        108         79    2        106        107 +8.08510638297872397e-01  # rad = +7.60000000000000953e-02 , len = +3.20780298646909323e-01 
  96        109        110        110    2        121        137 +8.79120879120879106e-01  # rad = +8.00000000000000433e-02 , len = +1.97989898732235381e-01 
  97        109         61        110    2         53       1209 +9.52381318681318589e-01  # rad = +8.66667000000000687e-02 , len = +3.63730669589464706e-01 
  98        111        112         99    2 2147483645 2147483645 +7.21649484536082464e-01  # rad = +7.00000000000000205e-02 , len = +4.48218696620303447e-01 
  99        113        111        971    2         98        100 +7.95081967213114749e-01  # rad = +9.70000000000000168e-02 , len = +1.56524758424984312e-01 
 100        111        114         99    2        123        124 +9.53608247422680466e-01  # rad = +9.25000000000000960e-02 , len = +2.96984848098351184e-01 
 101         97        115        102    2 2147483645 2147483645 +7.18679660915254481e-01  # rad = +8.38462000000000790e-02 , len = +1.10900856624284327e+00 
 102        103         97         90    2         86        101 +8.37324969676961017e-01  # rad = +1.16667000000000132e-01 , len = +1.71464281994823164e-01 
 103        116        117        104    2 2147483645 2147483645 +9.33333333333333237e-01  # rad = +7.00000000000000205e-02 , len = +6.67757440991864626e-01 
 104        118        116       1315    2        103        105 +8.82352941176470562e-01  # rad = +7.50000000000000666e-02 , len = +4.20000000000001705e-01 
 105        116        119        104    2        113        114 +1.19999999999999996e+00  # rad = +9.00000000000000105e-02 , len = +1.71464281994823164e-01 
 106        108        120         95    2 2147483645 2147483645 +9.70394736842105310e-01  # rad = +7.37500000000000655e-02 , len = +5.09607692249634425e-01 
 107        108         87         95    2         77       1315 +1.11842105263157898e+00  # rad = +8.50000000000000616e-02 , len = +2.52388589282480758e-01 
 108        121        122        118    2        109        110 +1.00000000000000000e+00  # rad = +1.57000000000000139e-01 , len = +1.21243556529826005e-01 
 109        122        123        108    2        111       1090 +1.02802547770700636e+00  # rad = +1.61400000000000043e-01 , len = +3.20780298646904660e-01 
 110        122        109        108    2         96         97 +5.79617834394904441e-01  # rad = +9.10000000000000669e-02 , len = +6.02162768692982575e-01 
 111        123        101        109    2         89         90 +8.47791201982651788e-01  # rad = +1.36833500000000191e-01 , len = +2.96984848098351184e-01 
 112        103         93         90    2         82       1303 +9.04308383512879232e-01  # rad = +1.26000000000000056e-01 , len = +3.76961536499412830e-01 
 113        119        124        105    2 2147483645 2147483645 +8.44444444444444442e-01  # rad = +7.60000000000000397e-02 , len = +1.22449989791751324e+00 
 114        119        125        105    2       1091       1092 +9.25925555555555557e-01  # rad = +8.33333000000000407e-02 , len = +7.03491293478463064e-01 
 115        107        126         94    2 2147483645 2147483645 +8.88888888888888951e-01  # rad = +8.00000000000000433e-02 , len = +2.09999999999998493e-01 
 116        107        127         94    2        128        129 +8.88888888888888951e-01  # rad = +8.00000000000000433e-02 , len = +3.83405790253612988e-01 
 117        128        129        119    2       1002       1007 +9.12331574981160576e-01  # rad = +1.51333000000000079e-01 , len = +2.10000000000003212e-01 
 118        128        121        119    2        108        972 +9.46495855312735612e-01  # rad = +1.57000000000000139e-01 , len = +2.21359436211780697e-01 
 119         69        128        130    2        117        118 +9.50878218798009600e-01  # rad = +1.65875000000000106e-01 , len = +5.14392845984468550e-01 
 120        130        131        121    2 2147483645 2147483645 +8.94117647058823573e-01  # rad = +7.60000000000000536e-02 , len = +3.13049516849970233e-01 
 121        110        130         96    2        120        122 +1.06250000000000000e+00  # rad = +8.50000000000000616e-02 , len = +4.14125584816974535e-01 
 122        130        132        121    2        131        132 +8.23529411764705843e-01  # rad = +7.00000000000000205e-02 , len = +2.09999999999997300e-01 
 123        114        133        100    2 2147483645 2147483645 +7.92792432432432359e-01  # rad = +7.33333000000000734e-02 , len = +6.26099033699942020e-01 
 124        114        134        100    2        142       1323 +9.33660540540540484e-01  # rad = +8.63636000000000403e-02 , len = +8.99166280506558890e-01 
 125        135        136        126    2 2147483645 2147483645 +9.78260444234589466e-01  # rad = +7.50000000000000389e-02 , len = +4.31508980207828075e-01 
 126        137        135        139    2        125        127 +9.34959756097560990e-01  # rad = +7.66667000000000320e-02 , len = +1.37349918092440215e+00 
 127        135        138        126    2        133        134 +9.91303916824384013e-01  # rad = +7.60000000000000397e-02 , len = +3.28329103187638749e-01 
 128        127        139        116    2 2147483645 2147483645 +9.68750000000000000e-01  # rad = +7.75000000000000688e-02 , len = +5.81463670404268496e-01 
 129        127        140        116    2 2147483645 2147483645 +1.00000000000000000e+00  # rad = +8.00000000000000433e-02 , len = +3.83405790253616208e-01 
 130        141         69        157    2         62        119 +9.24613207397160020e-01  # rad = +1.74444000000000099e-01 , len = +6.75055553269509612e-01 
 131        132        142        122    2 2147483645 2147483645 +1.07142857142857140e+00  # rad = +7.50000000000000666e-02 , len = +3.83405790253619150e-01 
 132        132        143        122    2 2147483645 2147483645 +1.00000000000000000e+00  # rad = +7.00000000000000205e-02 , len = +3.20780298646909323e-01 
 133        138        144        127    2 2147483645 2147483645 +9.21052631578947345e-01  # rad = +7.00000000000000067e-02 , len = +6.29999999999999005e-01 
 134        138        145        127    2 2147483645 2147483645 +9.21052631578947345e-01  # rad = +7.00000000000000067e-02 , len = +3.56931365951492219e-01 
 135        146        147        137    2 2147483645 2147483645 +8.74999999999999889e-01  # rad = +7.00000000000000205e-02 , len = +1.56524758424984339e-01 
 136        146        148        137    2 2147483645 2147483645 +9.90384999999999960e-01  # rad = +7.92308000000000734e-02 , len = +8.45813218151619695e-01 
 137        110        146         96    2        135        136 +1.00000000000000000e+00  # rad = +8.00000000000000433e-02 , len = +8.57321409974111437e-01 
 138        137        149        139    2 2147483645 2147483645 +8.53658536585365835e-01  # rad = +7.00000000000000067e-02 , len = +1.56524758424989086e-01 
 139        150        137       1214    2        126        138 +7.52293577981651307e-01  # rad = +8.20000000000000590e-02 , len = +3.42928563989644886e-01 
 140        151        152        142    2 2147483645 2147483645 +1.12244857142857146e+00  # rad = +7.85714000000000690e-02 , len = +4.99899989997999061e-01 
 141        151        153        142    2 2147483645 2147483645 +1.00000000000000000e+00  # rad = +7.00000000000000205e-02 , len = +2.32163735324877885e-01 
 142        134        151        124    2        140        141 +8.10526657063855627e-01  # rad = +7.00000000000000205e-02 , len = +1.97989898732231578e-01 
 143        154        155        145    2 2147483645 2147483645 +8.74999999999999889e-01  # rad = +7.00000000000000205e-02 , len = +6.60378679243961431e-01 
 144        154        156        145    2 2147483645 2147483645 +9.37500000000000000e-01  # rad = +7.50000000000000666e-02 , len = +4.02119385257659334e-01 
 145        157        154        159    2        143        144 +1.00000000000000000e+00  # rad = +8.00000000000000433e-02 , len = +1.56524758424990668e-01 
 146        158        159        148    2 2147483645 2147483645 +7.28541057934508740e-01  # rad = +7.23077000000000303e-02 , len = +9.20706250657612246e-01 
 147        158        160        148    2 2147483645 2147483645 +7.05289672544080481e-01  # rad = +7.00000000000000067e-02 , len = +9.01886910870755010e-01 
 148        161        158       1336    2        146        147 +6.32165605095541427e-01  # rad = +9.92500000000000743e-02 , len = +2.21359436211788579e-01 
 149        162        163        152    2 2147483645 2147483645 +1.00000000000000000e+00  # rad = +7.00000000000000205e-02 , len = +3.05122926047846743e-01 
 150        164        165       1292    2 2147483645 2147483645 +1.00000000000000000e+00  # rad = +7.00000000000000205e-02 , len = +7.91959594928936417e-01 
 151        164        166       1292    2 2147483645 2147483645 +1.00000000000000000e+00  # rad = +7.00000000000000205e-02 , len = +1.71464281994818807e-01 
 152        167        162        169    2        149       1292 +8.53658536585365835e-01  # rad = +7.00000000000000205e-02 , len = +1.56524758424989086e-01 
 153        168        106       1100    2         93        154 +9.18338513704436310e-01  # rad = +1.52750000000000080e-01 , len = +2.32163735324877885e-01 
 154        106        169        153    2 2147483645 2147483645 +5.36824877250409060e-01  # rad = +8.20000000000000590e-02 , len = +7.24085630295202676e-01 
 155        168        170       1100    2        158        159 +4.83300968539015108e-01  # rad = +8.03889000000000964e-02 , len = +8.01186619958168644e-01 
 156        141        171        157    2        186       1220 +5.62212787609915887e-01  # rad = +1.06071000000000026e-01 , len = +9.74987179402887705e-01 
 157        172        141        164    2        130        156 +7.49669205736151367e-01  # rad = +1.88667000000000085e-01 , len = +1.97989898732231578e-01 
 158        170        173        155    2 2147483645 2147483645 +9.04693309648471389e-01  # rad = +7.27273000000000502e-02 , len = +7.44110206891427262e-01 
 159        170        157        155    2        145       1215 +9.95162267427468272e-01  # rad = +8.00000000000000433e-02 , len = +1.56524758424985921e-01 
 160        174        175        162    2 2147483645 2147483645 +1.00000000000000000e+00  # rad = +7.00000000000000205e-02 , len = +3.63730669589461930e-01 
 161        174        176        162    2 2147483645 2147483645 +1.06593428571428572e+00  # rad = +7.46154000000000678e-02 , len = +1.13951744172698022e+00 
 162        177        174       1097    2        160        161 +8.72817955112219379e-01  # rad = +7.00000000000000205e-02 , len = +1.21243556529818830e-01 
 163        172        178        164    2        168       1096 +6.34966046402587581e-01  # rad = +1.59800000000000192e-01 , len = +6.30000000000000782e-01 
 164        179        172        192    2        157        163 +9.85769682726204466e-01  # rad = +2.51667000000000141e-01 , len = +5.14392845984467106e-01 
 165        180        181        167    2 2147483645 2147483645 +5.18133259689348091e-01  # rad = +7.69231000000000359e-02 , len = +9.20706250657609915e-01 
 166        180        182        167    2       1005       1212 +5.86971076773854628e-01  # rad = +8.71429000000000925e-02 , len = +5.09607692249634425e-01 
 167        183        180        205    2        165        166 +4.33917981662638175e-01  # rad = +1.48462000000000094e-01 , len = +9.41753683295163513e-01 
 168        178        184        163    2        169        170 +6.64580725907384262e-01  # rad = +1.06200000000000128e-01 , len = +2.96984848098349519e-01 
 169        184        167        168    2        152       1098 +7.72128060263653437e-01  # rad = +8.20000000000000590e-02 , len = +3.76961536499412220e-01 
 170        184        185        168    2        180        181 +9.41619585687382243e-01  # rad = +1.00000000000000061e-01 , len = +1.71464281994823164e-01 
 171        186        187        172    2 2147483645 2147483645 +8.33333333333333259e-01  # rad = +7.50000000000000389e-02 , len = +8.71492971859212484e-01 
 172        188        186        175    2        171        173 +9.00000000000000022e-01  # rad = +8.99999999999999967e-02 , len = +1.56524758424985921e-01 
 173        186        189        172    2       1008       1009 +8.88888888888888951e-01  # rad = +8.00000000000000433e-02 , len = +2.09999999999998493e-01 
 174        190        191        176    2       1105       1106 +9.57446808510638347e-01  # rad = +8.99999999999999967e-02 , len = +8.22313808712951122e-01 
 175        190        188        176    2        172       1101 +1.06382978723404253e+00  # rad = +1.00000000000000061e-01 , len = +9.89949493661145541e-02 
 176        192        190        181    2        174        175 +9.39999999999999947e-01  # rad = +9.40000000000001112e-02 , len = +2.88617393793235699e-01 
 177        193        194        179    2 2147483645 2147483645 +1.00000000000000000e+00  # rad = +7.00000000000000344e-02 , len = +5.09607692249637312e-01 
 178        193        195        179    2 2147483645 2147483645 +1.00000000000000000e+00  # rad = +7.00000000000000344e-02 , len = +4.31508980207828408e-01 
 179        196        193        184    2        177        178 +8.03278293469691707e-01  # rad = +7.00000000000000344e-02 , len = +1.21243556529823951e-01 
 180        185        197        170    2 2147483645 2147483645 +7.42856999999999990e-01  # rad = +7.42857000000000239e-02 , len = +5.09607692249638422e-01 
 181        185        192        170    2        176        188 +1.00000000000000000e+00  # rad = +1.00000000000000061e-01 , len = +1.21243556529821897e-01 
 182        198        199        972    2        183        184 +6.84491978609625740e-01  # rad = +8.00000000000000433e-02 , len = +4.02119385257661166e-01 
 183        199        200        182    2        217       1010 +1.09999999999999987e+00  # rad = +8.80000000000000088e-02 , len = +3.76961536499414163e-01 
 184        199        196        182    2        179        189 +1.08928625000000001e+00  # rad = +8.71429000000000786e-02 , len = +5.09607692249632982e-01 
 185        201        202        186    2 2147483645 2147483645 +9.33333333333333237e-01  # rad = +7.00000000000000067e-02 , len = +7.44110206891424597e-01 
 186        171        201        156    2        185        187 +7.07073563933591664e-01  # rad = +7.50000000000000666e-02 , len = +3.42928563989646329e-01 
 187        201        203        186    2        190        191 +1.13333333333333330e+00  # rad = +8.50000000000000616e-02 , len = +1.21243556529821897e-01 
 188        192        204        181    2 2147483645 2147483645 +8.34999999999999964e-01  # rad = +8.35000000000000187e-02 , len = +3.95979797464468208e-01 
 189        196        205        184    2 2147483645 2147483645 +8.03278293469691707e-01  # rad = +7.00000000000000344e-02 , len = +1.71464281994818807e-01 
 190        203        206        187    2 2147483645 2147483645 +8.82352941176470562e-01  # rad = +7.50000000000000389e-02 , len = +3.56931365951496382e-01 
 191        203        207        187    2        194        195 +8.94117647058823573e-01  # rad = +7.60000000000000953e-02 , len = +3.56931365951496382e-01 
 192        208        179        202    2        164        193 +8.50999999999999979e-01  # rad = +2.55300000000000249e-01 , len = +8.25287828578614602e-01 
 193        179        209        192    2        196       1293 +5.60481786133960047e-01  # rad = +1.43091000000000079e-01 , len = +9.52102935611479961e-01 
 194        207        210        191    2 2147483645 2147483645 +9.21052631578947345e-01  # rad = +7.00000000000000205e-02 , len = +2.61916017074173668e-01 
 195        207        211        191    2 2147483645 2147483645 +9.21052631578947345e-01  # rad = +7.00000000000000205e-02 , len = +2.21359436211785221e-01 
 196        209        212        193    2 2147483645 2147483645 +5.46378178921106183e-01  # rad = +7.81818000000000374e-02 , len = +8.10308583195315846e-01 
 197        213        214       1293    2 2147483645 2147483645 +5.41613378898742837e-01  # rad = +7.75000000000000827e-02 , len = +3.28329103187640248e-01 
 198        213        215       1293    2        206        207 +5.79051792216142225e-01  # rad = +8.28571000000000585e-02 , len = +5.51180551180826317e-01 
 199        216        217        201    2 2147483645 2147483645 +5.64211272941233410e-01  # rad = +7.00000000000000205e-02 , len = +2.09999999999999659e-01 
 200        216        218        201    2 2147483645 2147483645 +6.06882571513778890e-01  # rad = +7.52941000000000582e-02 , len = +1.14808536267996986e+00 
 201        219        216       1109    2        199        200 +3.49681510710259269e-01  # rad = +1.24067000000000080e-01 , len = +1.14808536267996741e+00 
 202        220        208        204    2        192       1346 +9.83606557377049273e-01  # rad = +3.00000000000000155e-01 , len = +1.71464281994821693e-01 
 203        220        221        204    2       1100       1104 +7.29098360655737743e-01  # rad = +2.22375000000000211e-01 , len = +6.60378679243960431e-01 
 204        183        220        205    2        202        203 +8.91440128835019219e-01  # rad = +3.05000000000000271e-01 , len = +9.89949493661195640e-02 
 205        222        183       1345    2        167        204 +9.64326381059751991e-01  # rad = +3.42143000000000308e-01 , len = +5.23832034148350112e-01 
 206        215        223        198    2 2147483645 2147483645 +9.35345311385506029e-01  # rad = +7.75000000000000827e-02 , len = +2.52388589282485198e-01 
 207        215        224        198    2        213        214 +8.44828023186908528e-01  # rad = +7.00000000000000344e-02 , len = +1.97989898732231578e-01 
 208        225        226        210    2 2147483645 2147483645 +4.74523813841587649e-01  # rad = +7.85000000000000558e-02 , len = +3.56931365951493940e-01 
 209        225        227        210    2       1285       1353 +5.27718840106631837e-01  # rad = +8.73000000000000581e-02 , len = +2.78772308524358170e+00 
 210        228        225        211    2        208        209 +5.84554770318021166e-01  # rad = +1.65429000000000187e-01 , len = +4.69574275274956154e-01 
 211        229        228       1346    2        210        212 +9.43333333333333357e-01  # rad = +2.83000000000000140e-01 , len = +2.09999999999999659e-01 
 212        228        230        211    2        236        237 +5.48763250883392173e-01  # rad = +1.55300000000000077e-01 , len = +8.19328993750369827e-01 
 213        224        231        207    2 2147483645 2147483645 +1.07142857142857140e+00  # rad = +7.50000000000000389e-02 , len = +4.31508980207834736e-01 
 214        224        232        207    2 2147483645 2147483645 +1.00000000000000000e+00  # rad = +7.00000000000000344e-02 , len = +1.56524758424984339e-01 
 215        233        234        217    2 2147483645 2147483645 +9.82817220037686679e-01  # rad = +7.33333000000000734e-02 , len = +5.51180551180830314e-01 
 216        233        235        217    2 2147483645 2147483645 +9.38144136465126510e-01  # rad = +7.00000000000000067e-02 , len = +3.28329103187639915e-01 
 217        200        233        183    2        215        216 +8.47902272727272699e-01  # rad = +7.46154000000000400e-02 , len = +1.00468900660850990e+00 
 218        236        237        219    2 2147483645 2147483645 +1.00000000000000000e+00  # rad = +7.00000000000000205e-02 , len = +9.89949493661170521e-02 
 219        238        236       1012    2        218        220 +8.23529411764705843e-01  # rad = +7.00000000000000205e-02 , len = +2.32163735324881076e-01 
 220        236        239        219    2 2147483645 2147483645 +1.00000000000000000e+00  # rad = +7.00000000000000205e-02 , len = +3.13049516849971010e-01 
 221        240        241       1108    2 2147483645 2147483645 +2.19916225304364055e-01  # rad = +7.18750000000000361e-02 , len = +9.62340895940726249e-01 
 222        242        243        224    2 2147483645 2147483645 +8.67647058823529438e-01  # rad = +7.37500000000000655e-02 , len = +5.09607692249638311e-01 
 223        242        244        224    2        227        240 +1.10588235294117654e+00  # rad = +9.40000000000001112e-02 , len = +3.76961536499414496e-01 
 224        245        242        231    2        222        223 +6.44383628107255690e-01  # rad = +8.50000000000000616e-02 , len = +1.21243556529816776e-01 
 225        246        247        227    2 2147483645 2147483645 +1.00000000000000000e+00  # rad = +7.00000000000000067e-02 , len = +7.57165767847440163e-01 
 226        246        248        227    2 2147483645 2147483645 +1.00000000000000000e+00  # rad = +7.00000000000000067e-02 , len = +1.68727591104715269e+00 
 227        244        246        223    2        225        226 +7.44680851063829752e-01  # rad = +7.00000000000000067e-02 , len = +2.42487113059641740e-01 
 228        249        250        230    2       1214       1343 +4.78795048143053681e-01  # rad = +1.74042000000000058e-01 , len = +1.91319105162029945e+00 
 229        249        251        230    2       1109       1110 +1.04539202200825310e+00  # rad = +3.80000000000000282e-01 , len = +3.20780298646905437e-01 
 230        252        249        239    2        228        229 +9.20059835528230785e-01  # rad = +3.63500000000000156e-01 , len = +1.21243556529821897e-01 
 231        229        245       1346    2        224        232 +4.39696666666666680e-01  # rad = +1.31909000000000054e-01 , len = +1.05233074648610203e+00 
 232        245        253        231    2        251        252 +5.87526249156615554e-01  # rad = +7.75000000000000827e-02 , len = +2.61916017074178886e-01 
 233        254        255        235    2 2147483645 2147483645 +9.33333333333333237e-01  # rad = +7.00000000000000067e-02 , len = +1.40000000000004121e-01 
 234        254        256        235    2 2147483645 2147483645 +9.33333333333333237e-01  # rad = +7.00000000000000067e-02 , len = +8.19328993750374046e-01 
 235        257        254        245    2        233        234 +8.13449023861171350e-01  # rad = +7.50000000000000111e-02 , len = +6.96491205974633432e-01 
 236        230        258        212    2 2147483645 2147483645 +5.60206052801030308e-01  # rad = +8.70000000000000634e-02 , len = +1.71464281994821693e-01 
 237        230        259        212    2        249        250 +7.34063103670315464e-01  # rad = +1.14000000000000004e-01 , len = +2.10000000000002046e-01 
 238        252        260        239    2        973       1304 +3.73339273013518713e-01  # rad = +1.47500000000000131e-01 , len = +9.62340895940726693e-01 
 239        261        252        282    2        230        238 +1.01044245524296672e+00  # rad = +3.95083000000000129e-01 , len = +8.79886356298359540e-01 
 240        244        262        223    2        268        269 +8.24468085106383031e-01  # rad = +7.75000000000000827e-02 , len = +2.61916017074176999e-01 
 241        263        264        243    2 2147483645 2147483645 +8.61538461538461475e-01  # rad = +7.00000000000000067e-02 , len = +6.96491205974635874e-01 
 242        263        265        243    2 2147483645 2147483645 +8.61538461538461475e-01  # rad = +7.00000000000000067e-02 , len = +8.19328993750374046e-01 
 243        266        263        246    2        241        242 +1.08333333333333326e+00  # rad = +8.12500000000000028e-02 , len = +5.09607692249637645e-01 
 244        257        267        245    2 2147483645 2147483645 +7.59219088937093223e-01  # rad = +7.00000000000000067e-02 , len = +9.89949493661195640e-02 
 245        268        257        247    2        235        244 +1.07387740792549491e+00  # rad = +9.21999999999999903e-02 , len = +3.76961536499414163e-01 
 246        269        266        248    2        243       1111 +6.78733031674208176e-01  # rad = +7.50000000000000111e-02 , len = +4.02119385257663275e-01 
 247        269        268        248    2        245       1295 +7.76987330316742053e-01  # rad = +8.58571000000000195e-02 , len = +4.42718872423573828e-01 
 248        270        269        250    2        246        247 +1.00000000000000000e+00  # rad = +1.10500000000000029e-01 , len = +1.21243556529819857e-01 
 249        259        271        237    2        294       1122 +1.03508771929824572e+00  # rad = +1.18000000000000063e-01 , len = +7.30821455623737792e-01 
 250        259        270        237    2        248        259 +9.69298245614035103e-01  # rad = +1.10500000000000029e-01 , len = +1.21243556529823951e-01 
 251        253        272        232    2 2147483645 2147483645 +9.80645161290322531e-01  # rad = +7.60000000000000397e-02 , len = +3.49999999999998035e-01 
 252        253        273        232    2 2147483645 2147483645 +9.03225806451612767e-01  # rad = +7.00000000000000344e-02 , len = +5.14392845984466440e-01 
 253        274        275        255    2 2147483645 2147483645 +1.04754340053404094e+00  # rad = +9.44286000000000292e-02 , len = +5.46717477313465317e-01 
 254        274        276        255    2 2147483645 2147483645 +9.99524088974284131e-01  # rad = +9.01000000000000134e-02 , len = +8.45813218151620250e-01 
 255        277        274        984    2        253        254 +8.45618198874296456e-01  # rad = +9.01428999999999703e-02 , len = +4.42718872423571552e-01 
 256        278        279        258    2 2147483645 2147483645 +8.87700000000000045e-01  # rad = +7.54545000000000077e-02 , len = +7.82623792124926387e-01 
 257        278        280        258    2 2147483645 2147483645 +8.94117647058823573e-01  # rad = +7.60000000000000397e-02 , len = +9.82496819333274374e-01 
 258        281        278        265    2        256        257 +8.76288659793814428e-01  # rad = +8.50000000000000339e-02 , len = +1.21243556529821897e-01 
 259        270        282        250    2 2147483645 2147483645 +7.49622624434389095e-01  # rad = +8.28333000000000402e-02 , len = +1.34465608986089658e+00 
 260        283        284        263    2 2147483645 2147483645 +9.41935483870967705e-01  # rad = +7.30000000000000371e-02 , len = +7.13862731902988767e-01 
 261        285        286       1294    2 2147483645 2147483645 +9.03225806451612767e-01  # rad = +7.00000000000000067e-02 , len = +6.02162768692982353e-01 
 262        285        287       1294    2 2147483645 2147483645 +9.03225806451612767e-01  # rad = +7.00000000000000067e-02 , len = +5.81463670404267718e-01 
 263        288        283        975    2        260       1294 +1.10714285714285721e+00  # rad = +7.75000000000000550e-02 , len = +3.05122926047846355e-01 
 264        281        289        265    2 2147483645 2147483645 +8.85385567010309349e-01  # rad = +8.58824000000000254e-02 , len = +1.21041315260533811e+00 
 265        290        281        291    2        258        264 +1.06155950752393990e+00  # rad = +9.70000000000000168e-02 , len = +4.08166632639172688e-01 
 266        291        292       1295    2 2147483645 2147483645 +1.28702227305604322e+00  # rad = +1.10500000000000029e-01 , len = +9.89949493661145541e-02 
 267        291        293       1295    2        275        276 +9.48086995717302372e-01  # rad = +8.14000000000000418e-02 , len = +1.02878569196893555e+00 
 268        262        294        240    2 2147483645 2147483645 +1.16129032258064524e+00  # rad = +9.00000000000000105e-02 , len = +1.71464281994823164e-01 
 269        262        295        240    2 2147483645 2147483645 +9.03225806451612767e-01  # rad = +7.00000000000000067e-02 , len = +3.56931365951495161e-01 
 270        296        297        271    2 2147483645 2147483645 +8.74999999999999889e-01  # rad = +7.00000000000000205e-02 , len = +1.56524758424984339e-01 
 271        298        296       1016    2        270        272 +8.87479768234658573e-01  # rad = +8.00000000000000433e-02 , len = +1.56524758424985921e-01 
 272        296        299        271    2        273        274 +8.74999999999999889e-01  # rad = +7.00000000000000205e-02 , len = +9.89949493661170521e-02 
 273        299        300        272    2 2147483645 2147483645 +1.00000000000000000e+00  # rad = +7.00000000000000205e-02 , len = +2.88617393793234811e-01 
 274        299        301        272    2 2147483645 2147483645 +1.00000000000000000e+00  # rad = +7.00000000000000205e-02 , len = +3.13049516849971454e-01 
 275        293        302        267    2 2147483645 2147483645 +8.59950859950859958e-01  # rad = +7.00000000000000067e-02 , len = +9.89949493661145541e-02 
 276        293        303        267    2        304       1316 +9.12600737100737192e-01  # rad = +7.42857000000000239e-02 , len = +6.78675180038285530e-01 
 277        304        305        279    2 2147483645 2147483645 +9.64102666666666663e-01  # rad = +7.23077000000000580e-02 , len = +9.12688336728371241e-01 
 278        304        306        279    2 2147483645 2147483645 +1.03333333333333344e+00  # rad = +7.75000000000000550e-02 , len = +2.61916017074180774e-01 
 279        307        304        285    2        277        278 +9.37500000000000000e-01  # rad = +7.50000000000000389e-02 , len = +8.31203946092653689e-01 
 280        308        309       1110    2        286        293 +3.60183447937131584e-01  # rad = +7.33333500000000471e-02 , len = +9.15368778143540007e-01 
 281        261        310        282    2       1016       1338 +3.94649616368286438e-01  # rad = +1.54308000000000139e-01 , len = +8.96437393240598235e-01 
 282        311        261        430    2        239        281 +7.43804168347042660e-01  # rad = +3.91000000000000181e-01 , len = +1.71464281994821721e-01 
 283        312        313        284    2 2147483645 2147483645 +1.00000000000000000e+00  # rad = +6.99999999999999928e-02 , len = +5.93969696196698593e-01 
 284        314        312        980    2        283        285 +9.03225806451612767e-01  # rad = +6.99999999999999928e-02 , len = +2.42487113059641740e-01 
 285        312        307        284    2        279        292 +1.14285714285714302e+00  # rad = +8.00000000000000433e-02 , len = +1.71464281994821721e-01 
 286        309        315        280    2        980       1017 +9.54545237603355079e-01  # rad = +7.00000000000000205e-02 , len = +4.42718872423573218e-01 
 287        316        317        289    2 2147483645 2147483645 +9.21875000000000000e-01  # rad = +7.37500000000000239e-02 , len = +5.85662018573851584e-01 
 288        316        318        289    2       1112       1324 +1.12500000000000000e+00  # rad = +9.00000000000000522e-02 , len = +1.97989898732231578e-01 
 289        319        316        328    2        287        288 +1.03225806451612900e+00  # rad = +8.00000000000000294e-02 , len = +1.15021737076085007e+00 
 290        290        320        291    2 2147483645 2147483645 +9.05608755129958976e-01  # rad = +8.27500000000000180e-02 , len = +2.96984848098349907e-01 
 291        321        290        348    2        265        290 +7.09708737864077621e-01  # rad = +9.13750000000000118e-02 , len = +5.14392845984466107e-01 
 292        307        322        285    2 2147483645 2147483645 +8.74999999999999889e-01  # rad = +6.99999999999999928e-02 , len = +8.57321409974112880e-01 
 293        309        323        280    2 2147483645 2147483645 +1.11188838366173104e+00  # rad = +8.15385000000000137e-02 , len = +8.63017960415660257e-01 
 294        271        324        249    2       1117       1118 +6.35593220338983134e-01  # rad = +7.50000000000000666e-02 , len = +1.45828666591997824e+00 
 295        325        326        297    2 2147483645 2147483645 +9.21052631578947345e-01  # rad = +7.00000000000000067e-02 , len = +1.56524758424984312e-01 
 296        325        327        297    2 2147483645 2147483645 +1.11842105263157898e+00  # rad = +8.50000000000000339e-02 , len = +5.85662018573850585e-01 
 297        328        325        299    2        295        296 +1.02307711982252303e+00  # rad = +7.60000000000000397e-02 , len = +3.42928563989647051e-01 
 298        329        330        300    2 2147483645 2147483645 +9.12499999999999978e-01  # rad = +7.29999999999999816e-02 , len = +6.33876959669621765e-01 
 299        329        328        300    2        297       1116 +9.28571249999999959e-01  # rad = +7.42857000000000517e-02 , len = +4.69574275274957764e-01 
 300        331        329       1021    2        298        299 +9.41176470588235392e-01  # rad = +7.99999999999999878e-02 , len = +1.97989898732229080e-01 
 301        332        333        304    2 2147483645 2147483645 +9.13043081285616842e-01  # rad = +7.00000000000000344e-02 , len = +1.71464281994818807e-01 
 302        334        335       1296    2 2147483645 2147483645 +9.13043081285616842e-01  # rad = +7.00000000000000344e-02 , len = +3.56931365951495716e-01 
 303        334        336       1296    2 2147483645 2147483645 +9.13043081285616842e-01  # rad = +7.00000000000000344e-02 , len = +1.56524758424989086e-01 
 304        303        332        276    2        301       1296 +1.03205192924075573e+00  # rad = +7.66667000000000598e-02 , len = +6.18223260642948635e-01 
 305        337        338        307    2 2147483645 2147483645 +8.61111111111111160e-01  # rad = +7.75000000000000550e-02 , len = +5.14392845984470437e-01 
 306        337        339        307    2 2147483645 2147483645 +9.11111111111110983e-01  # rad = +8.20000000000000312e-02 , len = +3.63730669589463651e-01 
 307        340        337       1027    2        305        306 +1.13924050632911400e+00  # rad = +9.00000000000000522e-02 , len = +1.71464281994824608e-01 
 308        341        342        310    2 2147483645 2147483645 +7.89989473684210686e-01  # rad = +9.00588000000000499e-02 , len = +1.17341382299681141e+00 
 309        341        343        310    2       1133       1134 +8.22169298245614133e-01  # rad = +9.37273000000000273e-02 , len = +9.41753683295158517e-01 
 310        344        341       1122    2        308        309 +8.29845313921746985e-01  # rad = +1.14000000000000046e-01 , len = +1.56524758424985921e-01 
 311        345        346        313    2 2147483645 2147483645 +1.04166625000000002e+00  # rad = +8.33333000000000268e-02 , len = +6.60378679243963762e-01 
 312        345        347        313    2 2147483645 2147483645 +1.14772750000000001e+00  # rad = +9.18182000000000026e-02 , len = +7.20694109869092991e-01 
 313        348        345       1127    2        311        312 +9.75609756097561065e-01  # rad = +7.99999999999999878e-02 , len = +1.71464281994825329e-01 
 314        349        350        316    2 2147483645 2147483645 +1.02227662042973044e+00  # rad = +7.37500000000000655e-02 , len = +4.94974746830581791e-01 
 315        349        351        316    2 2147483645 2147483645 +9.70296453289235639e-01  # rad = +7.00000000000000205e-02 , len = +3.13049516849968623e-01 
 316        352        349        335    2        314        315 +8.24490285714285731e-01  # rad = +7.21429000000000514e-02 , len = +9.36536171218177671e-01 
 317        353        354        320    2 2147483645 2147483645 +9.79020979020978954e-01  # rad = +7.00000000000000205e-02 , len = +1.56524758424982730e-01 
 318        353        355        320    2 2147483645 2147483645 +9.79020979020978954e-01  # rad = +7.00000000000000205e-02 , len = +3.05122926047848797e-01 
 319        356        357        342    2 2147483645 2147483645 +1.11842105263157898e+00  # rad = +8.50000000000000616e-02 , len = +6.99999999999967315e-02 
 320        356        353        342    2        317        318 +9.40789473684210509e-01  # rad = +7.15000000000000219e-02 , len = +6.99999999999999289e-01 
 321        358        359        323    2 2147483645 2147483645 +1.00000000000000000e+00  # rad = +7.00000000000000067e-02 , len = +2.10000000000000853e-01 
 322        358        360        323    2       1223       1224 +1.21428571428571441e+00  # rad = +8.50000000000000339e-02 , len = +4.14125584816974535e-01 
 323        361        358        330    2        321        322 +9.03225806451612767e-01  # rad = +7.00000000000000067e-02 , len = +9.89949493661132912e-02 
 324        362        363        326    2 2147483645 2147483645 +9.21052631578947345e-01  # rad = +7.00000000000000067e-02 , len = +2.21359436211787469e-01 
 325        362        364        326    2 2147483645 2147483645 +1.14035131578947357e+00  # rad = +8.66667000000000548e-02 , len = +6.41560597293818646e-01 
 326        365        362        367    2        324        325 +7.91666666666666741e-01  # rad = +7.60000000000000397e-02 , len = +7.57165767847433058e-01 
 327        319        366        328    2 2147483645 2147483645 +1.05806451612903207e+00  # rad = +8.20000000000000312e-02 , len = +7.20694109869088106e-01 
 328        367        319        362    2        289        327 +6.20829428115962978e-01  # rad = +7.75000000000000411e-02 , len = +3.05122926047845522e-01 
 329        361        368        330    2 2147483645 2147483645 +9.03225806451612767e-01  # rad = +7.00000000000000067e-02 , len = +6.33876959669618212e-01 
 330        369        361       1227    2        323        329 +6.31107491856677583e-01  # rad = +7.75000000000000272e-02 , len = +2.61916017074176444e-01 
 331        370        371        333    2 2147483645 2147483645 +8.74999999999999889e-01  # rad = +7.00000000000000067e-02 , len = +5.23832034148352998e-01 
 332        370        372        333    2 2147483645 2147483645 +8.74999999999999889e-01  # rad = +7.00000000000000067e-02 , len = +6.99999999999967315e-02 
 333        373        370        338    2        331        332 +8.79120879120879106e-01  # rad = +7.99999999999999878e-02 , len = +2.42487113059639686e-01 
 334        374        375        336    2 2147483645 2147483645 +1.95780442023292978e-01  # rad = +8.00000000000000433e-02 , len = +6.26099033699943686e-01 
 335        374        352        336    2        316       1225 +2.14134858462976668e-01  # rad = +8.75000000000000361e-02 , len = +9.12688336728371574e-01 
 336        376        374        514    2        334        335 +3.34387070376432116e-01  # rad = +4.08621000000000401e-01 , len = +2.29617072535994060e+00 
 337        373        377        338    2 2147483645 2147483645 +7.99201098901098805e-01  # rad = +7.27273000000000225e-02 , len = +7.03491293478464952e-01 
 338        378        373        408    2        333        337 +8.79947697644131388e-01  # rad = +9.10000000000000114e-02 , len = +8.07279381626957782e-01 
 339        379        380        340    2 2147483645 2147483645 +8.58757062146892625e-01  # rad = +7.59999999999999981e-02 , len = +7.20694109869086663e-01 
 340        381        379       1130    2        339        341 +6.15652173913043499e-01  # rad = +8.85000000000000231e-02 , len = +3.83405790253617873e-01 
 341        379        382        340    2        373        374 +1.00282485875706207e+00  # rad = +8.87500000000000233e-02 , len = +6.64078308635355663e-01 
 342        383        356        350    2        319        320 +8.94117647058823573e-01  # rad = +7.60000000000000397e-02 , len = +1.07079409785448787e+00 
 343        384        385        345    2 2147483645 2147483645 +7.59768341567533811e-01  # rad = +7.50000000000000389e-02 , len = +3.76961536499416439e-01 
 344        384        386        345    2 2147483645 2147483645 +8.61070787109871616e-01  # rad = +8.50000000000000616e-02 , len = +3.28329103187636473e-01 
 345        387        384        358    2        343        344 +8.48060996563573921e-01  # rad = +9.87143000000000326e-02 , len = +5.23832034148354220e-01 
 346        388        389       1231    2        347        348 +8.89281507656065950e-01  # rad = +1.51000000000000023e-01 , len = +1.01680873324337551e+00 
 347        389        390        346    2       1127       1132 +7.50549668874172182e-01  # rad = +1.13333000000000017e-01 , len = +1.97989898732236630e-01 
 348        389        321        346    2        291       1119 +8.52649006622516636e-01  # rad = +1.28750000000000031e-01 , len = +8.90954544295052830e-01 
 349        391        392        351    2 2147483645 2147483645 +8.90052356020942459e-01  # rad = +8.50000000000000616e-02 , len = +7.00000000000038369e-02 
 350        391        383        351    2        342        359 +8.90052356020942459e-01  # rad = +8.50000000000000616e-02 , len = +1.21243556529821384e-01 
 351        387        391        358    2        349        350 +8.20446735395188975e-01  # rad = +9.55000000000000432e-02 , len = +1.21243556529821897e-01 
 352        393        394        354    2 2147483645 2147483645 +7.74950647859014241e-01  # rad = +8.63636000000000403e-02 , len = +8.19328993750372936e-01 
 353        393        395        354    2 2147483645 2147483645 +6.81956857255662019e-01  # rad = +7.60000000000000397e-02 , len = +3.76961536499416161e-01 
 354        396        393        398    2        352        353 +6.95438377535101404e-01  # rad = +1.11444000000000015e-01 , len = +7.73175271203106695e-01 
 355        397        398        357    2 2147483645 2147483645 +7.77235298640902128e-01  # rad = +7.17647000000000146e-02 , len = +1.23048770818728448e+00 
 356        397        399        357    2       1028       1317 +9.20577949667129913e-01  # rad = +8.50000000000000616e-02 , len = +1.21243556529820870e-01 
 357        400        397        372    2        355        356 +1.41398621745788655e-01  # rad = +9.23333000000000625e-02 , len = +6.75055553269505504e-01 
 358        401        387        406    2        345        351 +9.28577696584844348e-01  # rad = +1.16400000000000031e-01 , len = +3.42928563989646329e-01 
 359        383        402        350    2 2147483645 2147483645 +8.58823529411764652e-01  # rad = +7.30000000000000371e-02 , len = +7.57165767847436721e-01 
 360        403        404        361    2       1037       1228 +6.82666666666666644e-01  # rad = +1.02400000000000060e-01 , len = +3.20780298646907769e-01 
 361        405        403       1318    2        360        362 +9.36037441497659883e-01  # rad = +1.50000000000000078e-01 , len = +2.42487113059641740e-01 
 362        403        367        361    2        328       1308 +8.32219999999999960e-01  # rad = +1.24833000000000069e-01 , len = +4.08166632639172688e-01 
 363        406        407        365    2 2147483645 2147483645 +3.26977449657680663e-01  # rad = +3.90192000000000261e-01 , len = +1.85862852662924638e+00 
 364        406        408        365    2       1024       1108 +9.78078151056287926e-01  # rad = +1.16717000000000093e+00 , len = +4.14125584816971815e-01 
 365        409        406        403    2        363        364 +9.87716960361538443e-01  # rad = +1.19333000000000067e+00 , len = +4.59020696701141928e-01 
 366        365        410        367    2 2147483645 2147483645 +7.91666666666666741e-01  # rad = +7.60000000000000397e-02 , len = +7.34166193719103632e-01 
 367        411        365        389    2        326        366 +7.35632183908045967e-01  # rad = +9.60000000000000159e-02 , len = +5.93969696196702812e-01 
 368        412        413        370    2 2147483645 2147483645 +7.84313368983957204e-01  # rad = +7.33333000000000318e-02 , len = +5.64358042380898151e-01 
 369        412        414        370    2        380       1136 +9.09090909090909061e-01  # rad = +8.50000000000000339e-02 , len = +1.08894444302728077e+00 
 370        415        412        379    2        368        369 +9.07766990291262177e-01  # rad = +9.35000000000000414e-02 , len = +4.31508980207830406e-01 
 371        400        416        372    2 2147483645 2147483645 +1.33231240428790199e-01  # rad = +8.70000000000000356e-02 , len = +1.71464281994818807e-01 
 372        417        400        454    2        357        371 +5.44393497290537764e-01  # rad = +6.53000000000000247e-01 , len = +1.19411054764624058e+00 
 373        382        418        341    2 2147483645 2147483645 +7.88732394366197131e-01  # rad = +7.00000000000000067e-02 , len = +2.61916017074180774e-01 
 374        382        419        341    2 2147483645 2147483645 +7.88732394366197131e-01  # rad = +7.00000000000000067e-02 , len = +1.21243556529822924e-01 
 375        420        421        377    2 2147483645 2147483645 +8.97443609022556377e-01  # rad = +1.19360000000000091e-01 , len = +1.89000000000000212e+00 
 376        420        422        377    2 2147483645 2147483645 +9.09774436090225458e-01  # rad = +1.21000000000000121e-01 , len = +1.40000000000000568e-01 
 377        423        420        402    2        375        376 +2.12171970965940815e-01  # rad = +1.33000000000000063e-01 , len = +4.14125584816974812e-01 
 378        415        424        379    2 2147483645 2147483645 +7.41504854368932098e-01  # rad = +7.63750000000000123e-02 , len = +5.64358042380897706e-01 
 379        425        415       1325    2        370        378 +7.89272030651341105e-01  # rad = +1.03000000000000008e-01 , len = +2.96984848098351184e-01 
 380        414        426        369    2        381        382 +9.11764705882353033e-01  # rad = +7.75000000000000272e-02 , len = +2.61916017074176000e-01 
 381        426        427        380    2 2147483645 2147483645 +9.03225806451612767e-01  # rad = +7.00000000000000067e-02 , len = +2.32163735324874637e-01 
 382        426        428        380    2        383        384 +9.03225806451612767e-01  # rad = +7.00000000000000067e-02 , len = +1.97989898732231578e-01 
 383        428        429        382    2 2147483645 2147483645 +1.00000000000000000e+00  # rad = +7.00000000000000067e-02 , len = +4.31508980207830406e-01 
 384        428        430        382    2        404        405 +1.00000000000000000e+00  # rad = +7.00000000000000067e-02 , len = +1.56524758424982730e-01 
 385        431        432        387    2 2147483645 2147483645 +7.64505119453924853e-01  # rad = +7.00000000000000067e-02 , len = +9.33916484488844678e-01 
 386        431        433        387    2 2147483645 2147483645 +8.46416382252559774e-01  # rad = +7.75000000000000272e-02 , len = +2.61916017074177443e-01 
 387        434        431        421    2        385        386 +4.75933674662785577e-01  # rad = +9.15625000000000189e-02 , len = +1.07536040470160343e+00 
 388        435        436        390    2 2147483645 2147483645 +6.31087938966468087e-01  # rad = +9.31429000000000007e-02 , len = +5.14392845984462888e-01 
 389        435        411        390    2        367       1325 +8.84200256113177541e-01  # rad = +1.30500000000000033e-01 , len = +2.21359436211789717e-01 
 390        437        435        544    2        388        389 +7.11710669077757707e-01  # rad = +1.47591000000000055e-01 , len = +1.76116438755727667e+00 
 391        438        439        393    2 2147483645 2147483645 +8.26446590909090895e-01  # rad = +7.27273000000000225e-02 , len = +7.60394634384014223e-01 
 392        438        440        393    2 2147483645 2147483645 +7.95454545454545414e-01  # rad = +7.00000000000000067e-02 , len = +2.21359436211787469e-01 
 393        441        438        410    2        391        392 +9.19402847850321225e-01  # rad = +8.80000000000000088e-02 , len = +3.49999999999999256e-01 
 394        442        443        396    2 2147483645 2147483645 +8.12064965197215716e-01  # rad = +7.00000000000000067e-02 , len = +1.39122248400462656e+00 
 395        442        444        396    2 2147483645 2147483645 +8.46867749419953575e-01  # rad = +7.30000000000000371e-02 , len = +7.95047168412040595e-01 
 396        445        442        407    2        394        395 +1.54790422387507592e-01  # rad = +8.61999999999999711e-02 , len = +2.96984848098350351e-01 
 397        446        447        399    2 2147483645 2147483645 +6.41562064156206424e-01  # rad = +9.19999999999999984e-02 , len = +7.44110206891424819e-01 
 398        446        396        399    2        354       1318 +1.11750348675034883e+00  # rad = +1.60250000000000115e-01 , len = +2.61916017074176999e-01 
 399        448        446        419    2        397        398 +1.03097971831390955e+00  # rad = +1.43400000000000027e-01 , len = +3.95979797464468208e-01 
 400        378        449        408    2 2147483645 2147483645 +6.76882844341639478e-01  # rad = +7.00000000000000067e-02 , len = +7.06965345685344970e-01 
 401        423        450        402    2        423        424 +2.75716678631251488e-01  # rad = +1.72833000000000014e-01 , len = +4.48218696620298451e-01 
 402        409        423        403    2        377        401 +5.18842546992559051e-01  # rad = +6.26850000000000351e-01 , len = +1.65205932096883279e+00 
 403        451        409        431    2        365        402 +1.02415929878694900e+00  # rad = +1.20817000000000108e+00 , len = +4.94974746830582735e-01 
 404        430        452        384    2 2147483645 2147483645 +1.00000000000000000e+00  # rad = +7.00000000000000067e-02 , len = +3.63730669589465705e-01 
 405        430        453        384    2 2147483645 2147483645 +1.00000000000000000e+00  # rad = +7.00000000000000067e-02 , len = +1.56524758424985921e-01 
 406        445        401        407    2        358        433 +2.25097956119967996e-01  # rad = +1.25353000000000075e-01 , len = +1.16292734080852744e+00 
 407        454        445        513    2        396        406 +4.52749593495934910e-01  # rad = +5.56882000000000099e-01 , len = +1.82134565637607748e+00 
 408        455        378        414    2        338        400 +5.62039333377875927e-01  # rad = +1.03415237341529173e-01 , len = +5.33104117410472478e-01 
 409        441        456        410    2 2147483645 2147483645 +8.88059568946332978e-01  # rad = +8.50000000000000339e-02 , len = +1.21243556529819857e-01 
 410        457        441        450    2        393        409 +1.06349222222222206e+00  # rad = +9.57143000000000577e-02 , len = +6.14247507117447800e-01 
 411        458        459        413    2 2147483645 2147483645 +5.37383177570093462e-01  # rad = +7.18750000000000361e-02 , len = +1.29830658936939614e+00 
 412        458        460        413    2        425        426 +8.43790654205607615e-01  # rad = +1.12857000000000013e-01 , len = +4.48218696620301782e-01 
 413        455        458        414    2        411        412 +7.26902173913043348e-01  # rad = +1.33750000000000036e-01 , len = +2.52388589282478815e-01 
 414        461        455        422    2        408        413 +8.81889159952646384e-01  # rad = +1.83999999999999997e-01 , len = +1.21243556529822924e-01 
 415        462        463        424    2 2147483645 2147483645 +7.79786554513288377e-01  # rad = +1.08650000000000080e-01 , len = +4.94974746830585510e-01 
 416        464        465        418    2 2147483645 2147483645 +1.00000000000000000e+00  # rad = +7.00000000000000205e-02 , len = +7.85748051222527333e-01 
 417        464        466        418    2       1137       1138 +1.00000000000000000e+00  # rad = +7.00000000000000205e-02 , len = +5.14392845984468217e-01 
 418        467        464        429    2        416        417 +1.40452538077686317e-01  # rad = +7.00000000000000205e-02 , len = +3.13049516849971843e-01 
 419        468        448       1045    2        399        420 +9.13569786535303852e-01  # rad = +1.39091000000000020e-01 , len = +9.89949493661167357e-01 
 420        448        469        419    2       1139       1140 +6.47058400615424412e-01  # rad = +9.00000000000000522e-02 , len = +5.64358042380899261e-01 
 421        461        434        422    2        387       1347 +9.22077424116792832e-01  # rad = +1.92385000000000028e-01 , len = +1.15021737076084740e+00 
 422        470        461        520    2        414        421 +8.10264077669902827e-01  # rad = +2.08643000000000051e-01 , len = +1.14808536267997185e+00 
 423        450        471        401    2        447        448 +5.91611555663559607e-01  # rad = +1.02250000000000035e-01 , len = +6.37730350540101409e-01 
 424        450        462        401    2        415        427 +8.06171275161572165e-01  # rad = +1.39333000000000123e-01 , len = +2.10000000000000853e-01 
 425        460        472        412    2 2147483645 2147483645 +6.20253949688543860e-01  # rad = +7.00000000000000067e-02 , len = +2.61916017074173169e-01 
 426        460        473        412    2       1034       1229 +9.77635414728372898e-01  # rad = +1.10332999999999973e-01 , len = +1.71464281994824608e-01 
 427        462        474        424    2        445        446 +1.08612460795360755e+00  # rad = +1.51333000000000134e-01 , len = +1.71464281994821693e-01 
 428        467        475        429    2 2147483645 2147483645 +1.52491327055773701e-01  # rad = +7.60000000000000397e-02 , len = +3.20780298646906992e-01 
 429        476        467        574    2        418        428 +4.06848163265306095e-01  # rad = +4.98389000000000193e-01 , len = +1.76394444356957991e+00 
 430        451        311        431    2        282       1305 +4.45612756109759534e-01  # rad = +5.25676000000000143e-01 , len = +3.26908244007397508e+00 
 431        477        451        455    2        403        430 +1.02357483731019516e+00  # rad = +1.17967000000000066e+00 , len = +2.09999999999998493e-01 
 432        478        479        433    2        439       1232 +1.66467065868263475e+00  # rad = +1.39000000000000012e-01 , len = +9.89949493661170521e-02 
 433        401        478        406    2        432        434 +6.66118880282083325e-01  # rad = +8.35000000000000187e-02 , len = +8.65852181379707320e-01 
 434        478        480        433    2        440        441 +1.14371257485029942e+00  # rad = +9.55000000000000432e-02 , len = +1.21243556529817817e-01 
 435        481        482        437    2 2147483645 2147483645 +7.22689523809523782e-01  # rad = +7.58824000000000581e-02 , len = +1.13736537664903370e+00 
 436        481        483        437    2        443        444 +1.07619047619047614e+00  # rad = +1.13000000000000045e-01 , len = +2.61916017074175556e-01 
 437        484        481        439    2        435        436 +9.72222222222222210e-01  # rad = +1.05000000000000093e-01 , len = +1.21243556529819857e-01 
 438        484        485        439    2 2147483645 2147483645 +6.85185185185185119e-01  # rad = +7.40000000000000380e-02 , len = +9.74987179402889259e-01 
 439        479        484        432    2        437        438 +7.76978417266187105e-01  # rad = +1.08000000000000054e-01 , len = +3.49999999999997868e-01 
 440        480        486        434    2 2147483645 2147483645 +8.47215706806282776e-01  # rad = +8.09091000000000810e-02 , len = +8.19328993750372714e-01 
 441        480        487        434    2 2147483645 2147483645 +8.11518324607329866e-01  # rad = +7.75000000000000272e-02 , len = +2.32163735324877885e-01 
 442        488        489        444    2 2147483645 2147483645 +1.14285714285714302e+00  # rad = +8.00000000000000433e-02 , len = +2.96984848098352017e-01 
 443        483        490        436    2 2147483645 2147483645 +8.45132743362831951e-01  # rad = +9.55000000000000432e-02 , len = +9.89949493661145541e-02 
 444        483        488        436    2        442        464 +6.19469026548672530e-01  # rad = +7.00000000000000067e-02 , len = +2.10000000000003212e-01 
 445        474        491        427    2        648        649 +6.24450714649151251e-01  # rad = +9.45000000000000978e-02 , len = +1.54317853795340465e+00 
 446        474        492        427    2 2147483645 2147483645 +5.77920050484692638e-01  # rad = +8.74583750000001159e-02 , len = +1.10679718105893299e+00 
 447        471        493        423    2 2147483645 2147483645 +7.57946210268948706e-01  # rad = +7.75000000000000827e-02 , len = +2.61916017074178886e-01 
 448        471        494        423    2 2147483645 2147483645 +7.33496332518337457e-01  # rad = +7.50000000000000527e-02 , len = +4.02119385257660833e-01 
 449        457        495        450    2 2147483645 2147483645 +8.44444444444444442e-01  # rad = +7.60000000000000397e-02 , len = +3.20780298646910100e-01 
 450        496        457        463    2        410        449 +1.91341174069444092e-01  # rad = +9.00000000000000105e-02 , len = +1.71464281994824608e-01 
 451        497        498        453    2 2147483645 2147483645 +1.00000000000000000e+00  # rad = +7.00000000000000067e-02 , len = +9.89949493661170521e-02 
 452        497        499        453    2 2147483645 2147483645 +1.00000000000000000e+00  # rad = +7.00000000000000067e-02 , len = +9.89949493661170521e-02 
 453        496        497        463    2        451        452 +1.48820913165123164e-01  # rad = +7.00000000000000067e-02 , len = +1.21243556529823951e-01 
 454        500        417       1042    2        372        455 +9.87649238369699423e-01  # rad = +1.19950000000000068e+00 , len = +1.21243556529823951e-01 
 455        417        477        454    2        431        456 +9.60817007086286035e-01  # rad = +1.15250000000000075e+00 , len = +9.89949493661170521e-02 
 456        477        501        455    2 2147483645 2147483645 +3.16802603036876351e-01  # rad = +3.65115000000000356e-01 , len = +1.81190507477627039e+00 
 457        502        503        459    2 2147483645 2147483645 +9.41935483870967705e-01  # rad = +7.30000000000000371e-02 , len = +1.35373557240696196e+00 
 458        502        504        459    2 2147483645 2147483645 +9.51612903225806495e-01  # rad = +7.37500000000000239e-02 , len = +5.33104117410477141e-01 
 459        505        502        465    2        457        458 +7.75000000000000022e-01  # rad = +7.75000000000000272e-02 , len = +5.14392845984465108e-01 
 460        506        507        462    2 2147483645 2147483645 +8.86075949367088556e-01  # rad = +7.00000000000000067e-02 , len = +2.61916017074176999e-01 
 461        506        508        462    2 2147483645 2147483645 +8.86075949367088556e-01  # rad = +7.00000000000000067e-02 , len = +1.40000000000000568e-01 
 462        505        506        465    2        460        461 +7.90000000000000036e-01  # rad = +7.90000000000000008e-02 , len = +6.37730350540099966e-01 
 463        509        496        614    2        450        453 +3.91073789233007674e-01  # rad = +4.70364000000000115e-01 , len = +1.80784401982029164e+00 
 464        488        510        444    2 2147483645 2147483645 +1.14285714285714302e+00  # rad = +8.00000000000000433e-02 , len = +1.71464281994818807e-01 
 465        511        505        470    2        459        462 +9.25925925925925819e-01  # rad = +1.00000000000000019e-01 , len = +1.21243556529819857e-01 
 466        512        513        468    2 2147483645 2147483645 +8.74999999999999889e-01  # rad = +7.00000000000000067e-02 , len = +9.89949493661157892e-02 
 467        512        514        468    2 2147483645 2147483645 +9.49999999999999956e-01  # rad = +7.59999999999999981e-02 , len = +7.91959594928936417e-01 
 468        515        512        478    2        466        467 +8.00000000000000044e-01  # rad = +8.00000000000000294e-02 , len = +2.42487113059639686e-01 
 469        511        516        470    2 2147483645 2147483645 +6.73400925925925820e-01  # rad = +7.27273000000000225e-02 , len = +8.65852181379710206e-01 
 470        517        511        489    2        465        469 +7.27272727272727293e-01  # rad = +1.08000000000000040e-01 , len = +4.59020696701143538e-01 
 471        518        519        476    2 2147483645 2147483645 +5.91411022211708159e-01  # rad = +7.00000000000000205e-02 , len = +7.00000000000002842e-02 
 472        518        520        476    2 2147483645 2147483645 +5.91411022211708159e-01  # rad = +7.00000000000000205e-02 , len = +3.50000000000001421e-01 
 473        521        522        475    2 2147483645 2147483645 +8.03673938002296140e-01  # rad = +6.99999999999999928e-02 , len = +1.21243556529822938e-01 
 474        521        523        475    2 2147483645 2147483645 +8.03673938002296140e-01  # rad = +6.99999999999999928e-02 , len = +5.09607692249638311e-01 
 475        524        521        538    2        473        474 +1.02470588235294113e+00  # rad = +8.71000000000000107e-02 , len = +7.73175271203106917e-01 
 476        525        518        483    2        471        472 +9.06980842911877527e-01  # rad = +1.18361000000000091e-01 , len = +1.00468900660851412e+00 
 477        515        526        478    2 2147483645 2147483645 +7.37500000000000044e-01  # rad = +7.37500000000000239e-02 , len = +5.51180551180824652e-01 
 478        527        515        497    2        468        477 +7.72200772200772212e-01  # rad = +1.00000000000000006e-01 , len = +3.28329103187644078e-01 
 479        528        529        480    2       1141       1142 +1.52260449645896162e-01  # rad = +1.08400000000000024e-01 , len = +4.20000000000001705e-01 
 480        530        528        575    2        479        481 +5.85186585566332296e-01  # rad = +7.11938000000000182e-01 , len = +1.28693434175951738e+00 
 481        528        531        480    2        483        484 +1.74796119886844098e-01  # rad = +1.24444000000000068e-01 , len = +5.81463670404265387e-01 
 482        525        532        483    2        494        495 +9.84674329501915691e-01  # rad = +1.28500000000000031e-01 , len = +9.89949493661220897e-02 
 483        531        525        481    2        476        482 +1.04866445951592691e+00  # rad = +1.30500000000000088e-01 , len = +3.56931365951493940e-01 
 484        531        533        481    2 2147483645 2147483645 +5.62502008935746201e-01  # rad = +7.00000000000000205e-02 , len = +2.10000000000004405e-01 
 485        534        535        487    2 2147483645 2147483645 +9.65630114566284781e-01  # rad = +7.37500000000000239e-02 , len = +5.14392845984468994e-01 
 486        534        536        487    2 2147483645 2147483645 +9.16530278232405737e-01  # rad = +7.00000000000000067e-02 , len = +4.02119385257664885e-01 
 487        537        534       1145    2        485        486 +7.65664160401002492e-01  # rad = +7.63750000000000401e-02 , len = +5.09607692249633981e-01 
 488        517        538        489    2       1040       1041 +6.99373737373737314e-01  # rad = +1.03857000000000074e-01 , len = +5.23832034148354886e-01 
 489        539        517        506    2        470        488 +1.01434426229508201e+00  # rad = +1.48500000000000104e-01 , len = +2.32163735324876275e-01 
 490        540        541        495    2        504        515 +9.63281513627196384e-01  # rad = +1.22750000000000109e-01 , len = +4.94974746830581513e-01 
 491        542        543        493    2 2147483645 2147483645 +6.51565673987198557e-01  # rad = +8.50000000000000339e-02 , len = +4.53651848888551812e-01 
 492        542        544        493    2 2147483645 2147483645 +6.02287378789620909e-01  # rad = +7.85714000000000135e-02 , len = +5.09607692249635424e-01 
 493        545        542        578    2        491        492 +4.45576511896385696e-01  # rad = +1.30455000000000015e-01 , len = +8.54458893101355699e-01 
 494        532        546        482    2 2147483645 2147483645 +7.00389105058365824e-01  # rad = +9.00000000000000105e-02 , len = +1.71464281994818807e-01 
 495        532        540        482    2        490       1355 +9.91665369649805450e-01  # rad = +1.27429000000000070e-01 , len = +4.48218696620299006e-01 
 496        527        547        497    2        511        527 +7.38738996138996185e-01  # rad = +9.56667000000000350e-02 , len = +6.14247507117450242e-01 
 497        548        527        525    2        478        496 +9.86396112304434580e-01  # rad = +1.29499999999999976e-01 , len = +2.61916017074168894e-01 
 498        549        550        501    2 2147483645 2147483645 +8.96286811779769432e-01  # rad = +7.00000000000000067e-02 , len = +1.21243556529820870e-01 
 499        551        552       1297    2 2147483645 2147483645 +8.96286811779769432e-01  # rad = +7.00000000000000067e-02 , len = +3.56931365951494661e-01 
 500        551        553       1297    2 2147483645 2147483645 +8.96286811779769432e-01  # rad = +7.00000000000000067e-02 , len = +1.71464281994821721e-01 
 501        537        549       1145    2        498       1297 +7.82957393483709296e-01  # rad = +7.81000000000000305e-02 , len = +6.37730350540097857e-01 
 502        554        555        504    2 2147483645 2147483645 +7.95454545454545414e-01  # rad = +7.00000000000000205e-02 , len = +2.88617393793237864e-01 
 503        554        556        504    2       1048       1049 +1.05113636363636376e+00  # rad = +9.25000000000000822e-02 , len = +2.88617393793237420e-01 
 504        541        554        490    2        502        503 +7.16904276985743327e-01  # rad = +8.80000000000000365e-02 , len = +4.02119385257663664e-01 
 505        539        557        506    2 2147483645 2147483645 +7.19166666666666621e-01  # rad = +1.05286000000000060e-01 , len = +5.46717477313464872e-01 
 506        558        539        508    2        489        505 +2.89805153543283733e-01  # rad = +1.46400000000000058e-01 , len = +6.89420046125726937e-01 
 507        558        559        508    2 2147483645 2147483645 +2.52061199563708649e-01  # rad = +1.27333000000000029e-01 , len = +2.10000000000002046e-01 
 508        560        558        631    2        506        507 +4.20156695749087150e-01  # rad = +5.05167000000000255e-01 , len = +1.81730569800460473e+00 
 509        561        562        511    2 2147483645 2147483645 +1.12352941176470589e+00  # rad = +9.55000000000000432e-02 , len = +1.21243556529819857e-01 
 510        561        563        511    2 2147483645 2147483645 +9.16176470588235370e-01  # rad = +7.78750000000000414e-02 , len = +8.10308583195315846e-01 
 511        547        561        496    2        509        510 +8.88501432577898043e-01  # rad = +8.50000000000000339e-02 , len = +1.21243556529821897e-01 
 512        564        565       1298    2 2147483645 2147483645 +3.53729268292682864e-01  # rad = +4.35087000000000168e-01 , len = +1.88999999999999990e+00 
 513        566        454       1350    2        407       1298 +1.00408163265306127e+00  # rad = +1.23000000000000087e+00 , len = +1.56524758424982730e-01 
 514        564        376       1298    2        336       1042 +9.93495934959349625e-01  # rad = +1.22200000000000064e+00 , len = +3.05122926047848408e-01 
 515        541        567        490    2 2147483645 2147483645 +5.90631364562118066e-01  # rad = +7.25000000000000505e-02 , len = +8.42911620515460536e-01 
 516        568        569       1355    2 2147483645 2147483645 +9.83182791986125681e-01  # rad = +1.25286000000000036e-01 , len = +4.19999999999999929e-01 
 517        470        570        520    2        518        519 +7.37864077669902807e-01  # rad = +1.90000000000000058e-01 , len = +7.17286553617171307e-01 
 518        570        571        517    2        524       1146 +7.84210526315789469e-01  # rad = +1.49000000000000021e-01 , len = +6.92964645562818671e-01 
 519        570        572        517    2        554        569 +6.90226315789473799e-01  # rad = +1.31143000000000037e-01 , len = +4.59020696701140540e-01 
 520        573        470        522    2        422        517 +9.22112802148612465e-01  # rad = +2.57500000000000062e-01 , len = +1.21243556529819857e-01 
 521        573        574        522    2       1231       1233 +8.28111011638316907e-01  # rad = +2.31250000000000094e-01 , len = +2.61916017074177943e-01 
 522        575        573        570    2        520        521 +9.15573770491803329e-01  # rad = +2.79250000000000054e-01 , len = +3.28329103187638027e-01 
 523        576        577        524    2 2147483645 2147483645 +5.86390769230769160e-01  # rad = +7.62308000000000291e-02 , len = +9.89949493661165469e-01 
 524        571        576        518    2        523        525 +8.72483221476510140e-01  # rad = +1.30000000000000004e-01 , len = +2.32163735324878967e-01 
 525        576        548        524    2        497        526 +1.00989230769230764e+00  # rad = +1.31286000000000069e-01 , len = +4.69574275274957764e-01 
 526        548        578        525    2       1240       1241 +7.09138826683728740e-01  # rad = +9.31000000000000161e-02 , len = +7.20694109869089328e-01 
 527        547        579        496    2        541        542 +1.04529580303282121e+00  # rad = +1.00000000000000006e-01 , len = +1.21243556529819857e-01 
 528        580        581        530    2 2147483645 2147483645 +4.28280195599022029e-01  # rad = +8.75833000000000028e-02 , len = +8.10308583195316623e-01 
 529        580        582        530    2        564        565 +8.73207823960880147e-01  # rad = +1.78570999999999980e-01 , len = +5.23832034148350112e-01 
 530        583        580        559    2        528        529 +1.01944167497507476e+00  # rad = +2.04499999999999960e-01 , len = +2.88617393793237420e-01 
 531        584        585        533    2 2147483645 2147483645 +6.46651270207852180e-01  # rad = +7.00000000000000067e-02 , len = +3.76961536499415495e-01 
 532        584        586        533    2       1277       1348 +8.68360277136258629e-01  # rad = +9.40000000000000141e-02 , len = +3.28329103187642191e-01 
 533        587        584        565    2        531        532 +6.64110429447852813e-01  # rad = +1.08250000000000013e-01 , len = +3.28329103187637639e-01 
 534        588        589        536    2 2147483645 2147483645 +1.45394736842105265e+00  # rad = +1.10500000000000029e-01 , len = +6.99999999999967315e-02 
 535        588        590        536    2        572        573 +1.03947368421052633e+00  # rad = +7.90000000000000285e-02 , len = +6.78675180038288306e-01 
 536        591        588        555    2        534        535 +9.49999999999999956e-01  # rad = +7.60000000000000397e-02 , len = +3.42928563989643442e-01 
 537        524        592        538    2        552        553 +8.67647058823529438e-01  # rad = +7.37500000000000239e-02 , len = +4.99899989998002059e-01 
 538        593        524        540    2        475        537 +8.49999999999999978e-01  # rad = +8.50000000000000339e-02 , len = +2.21359436211787469e-01 
 539        593        594        540    2 2147483645 2147483645 +7.75000000000000022e-01  # rad = +7.75000000000000272e-02 , len = +2.09999999999997300e-01 
 540        595        593        554    2        538        539 +1.00000000000000000e+00  # rad = +1.00000000000000006e-01 , len = +1.21243556529821897e-01 
 541        579        596        527    2 2147483645 2147483645 +7.75000000000000022e-01  # rad = +7.75000000000000272e-02 , len = +6.02162768692985240e-01 
 542        579        597        527    2 2147483645 2147483645 +7.94999999999999929e-01  # rad = +7.95000000000000151e-02 , len = +1.14166545012101062e+00 
 543        598        599        545    2       1143       1144 +4.35952029707016908e-01  # rad = +1.11999999999999988e-01 , len = +6.56658206375280495e-01 
 544        598        437        545    2        390        559 +8.07192430004398442e-01  # rad = +2.07375000000000032e-01 , len = +6.49153294684698845e-01 
 545        575        598        570    2        543        544 +8.42324590163934461e-01  # rad = +2.56909000000000054e-01 , len = +8.54458893101357697e-01 
 546        600        601        548    2 2147483645 2147483645 +8.74999999999999889e-01  # rad = +7.00000000000000067e-02 , len = +5.64358042380898595e-01 
 547        600        602        548    2 2147483645 2147483645 +8.74999999999999889e-01  # rad = +7.00000000000000067e-02 , len = +5.14392845984471880e-01 
 548        603        600        577    2        546        547 +9.06282463321049447e-01  # rad = +8.00000000000000294e-02 , len = +4.14125584816973591e-01 
 549        604        605        551    2 2147483645 2147483645 +8.06122448979591844e-01  # rad = +7.90000000000000563e-02 , len = +1.12871608476179697e+00 
 550        604        606        551    2       1039       1339 +9.20918367346938771e-01  # rad = +9.02500000000000385e-02 , len = +2.61916017074180274e-01 
 551        607        604        591    2        549        550 +7.52878993907825977e-01  # rad = +9.80000000000000593e-02 , len = +5.28488410468949676e-01 
 552        592        608        537    2 2147483645 2147483645 +9.49152542372881269e-01  # rad = +7.00000000000000067e-02 , len = +4.31508980207827242e-01 
 553        592        609        537    2        567        568 +9.49152542372881269e-01  # rad = +7.00000000000000067e-02 , len = +1.21243556529817817e-01 
 554        572        595        519    2        540        555 +7.62526402476685683e-01  # rad = +1.00000000000000006e-01 , len = +9.89949493661145541e-02 
 555        595        591        554    2        536        566 +8.00000000000000044e-01  # rad = +8.00000000000000294e-02 , len = +3.63730669589465705e-01 
 556        610        611        558    2 2147483645 2147483645 +1.25959613370281470e-01  # rad = +7.60000000000000397e-02 , len = +3.76961536499414163e-01 
 557        610        612        558    2 2147483645 2147483645 +1.30931703371739955e-01  # rad = +7.90000000000000285e-02 , len = +7.20694109869089994e-01 
 558        500        610       1042    2        556        557 +4.96803622890078289e-01  # rad = +6.03368000000000348e-01 , len = +1.64015243194039684e+00 
 559        437        583        544    2        530        560 +9.67329716696805231e-01  # rad = +2.00600000000000084e-01 , len = +4.20000000000000540e-01 
 560        583        613        559    2        580        581 +8.49950149551346068e-01  # rad = +1.70500000000000124e-01 , len = +2.96984848098348631e-01 
 561        614        615        563    2 2147483645 2147483645 +1.08474576271186440e+00  # rad = +8.00000000000000433e-02 , len = +1.56524758424987503e-01 
 562        614        616        563    2 2147483645 2147483645 +9.49152542372881269e-01  # rad = +7.00000000000000067e-02 , len = +5.33104117410475808e-01 
 563        617        614       1047    2        561        562 +1.44767371103058679e-01  # rad = +7.37500000000000239e-02 , len = +5.37680202350801273e-01 
 564        582        618        529    2 2147483645 2147483645 +8.31601995844790109e-01  # rad = +1.48500000000000049e-01 , len = +7.00000000000038369e-02 
 565        582        587        529    2        533        571 +9.12802190725257701e-01  # rad = +1.62999999999999923e-01 , len = +3.56931365951494661e-01 
 566        591        619        555    2 2147483645 2147483645 +9.06249999999999889e-01  # rad = +7.25000000000000089e-02 , len = +8.16333265278342379e-01 
 567        609        620        553    2 2147483645 2147483645 +1.00000000000000000e+00  # rad = +7.00000000000000067e-02 , len = +8.51586754241754229e-01 
 568        609        621        553    2 2147483645 2147483645 +1.00000000000000000e+00  # rad = +7.00000000000000067e-02 , len = +4.69574275274957764e-01 
 569        572        622        519    2        641        642 +7.32787872780094940e-01  # rad = +9.61000000000000187e-02 , len = +7.24085630295203231e-01 
 570        623        575        579    2        522        545 +9.51142462429872659e-01  # rad = +3.05000000000000049e-01 , len = +1.21243556529823951e-01 
 571        587        624        565    2        585        603 +9.78527607361963203e-01  # rad = +1.59499999999999947e-01 , len = +5.28488410468954672e-01 
 572        590        625        535    2 2147483645 2147483645 +8.86075949367088556e-01  # rad = +7.00000000000000067e-02 , len = +3.56931365951494661e-01 
 573        590        626        535    2 2147483645 2147483645 +8.86075949367088556e-01  # rad = +7.00000000000000067e-02 , len = +5.93969696196700703e-01 
 574        530        476        575    2        429       1350 +1.00690448791714604e+00  # rad = +1.22500000000000075e+00 , len = +2.61916017074179830e-01 
 575        509        530        614    2        480        574 +1.01151527748908765e+00  # rad = +1.21660000000000057e+00 , len = +3.49999999999998590e-01 
 576        603        627        577    2 2147483645 2147483645 +8.49639809363483822e-01  # rad = +7.50000000000000111e-02 , len = +4.02119385257659334e-01 
 577        628        603        590    2        548        576 +7.29526446280991836e-01  # rad = +8.82726999999999817e-02 , len = +7.85748051222526556e-01 
 578        629        545        661    2        493        579 +9.87113958192852192e-01  # rad = +2.92778000000000094e-01 , len = +6.02162768692986350e-01 
 579        545        623        578    2        570       1150 +1.09525647418863437e+00  # rad = +3.20667000000000035e-01 , len = +1.56524758424984339e-01 
 580        613        630        560    2        679        680 +6.48246334310850325e-01  # rad = +1.10526000000000013e-01 , len = +1.75698605572155864e+00 
 581        613        631        560    2        582        583 +5.47409384164222801e-01  # rad = +9.33332999999999940e-02 , len = +1.97989898732232855e-01 
 582        631        632        581    2 2147483645 2147483645 +8.30357439413371257e-01  # rad = +7.75000000000000272e-02 , len = +2.21359436211782973e-01 
 583        631        633        581    2        617       1050 +9.91071782525636658e-01  # rad = +9.25000000000000128e-02 , len = +3.05122926047845966e-01 
 584        634        635        585    2 2147483645 2147483645 +9.58620689655172331e-01  # rad = +1.39000000000000012e-01 , len = +9.89949493661145541e-02 
 585        624        634        571    2        584        586 +9.09090909090909061e-01  # rad = +1.44999999999999990e-01 , len = +1.97989898732231578e-01 
 586        634        636        585    2        587        588 +1.02413793103448292e+00  # rad = +1.48500000000000049e-01 , len = +9.89949493661195640e-02 
 587        636        637        586    2 2147483645 2147483645 +8.57461279461279480e-01  # rad = +1.27333000000000029e-01 , len = +2.42487113059641740e-01 
 588        636        638        586    2        593        594 +8.78787878787878673e-01  # rad = +1.30499999999999949e-01 , len = +1.21243556529821897e-01 
 589        628        639        590    2 2147483645 2147483645 +1.00000000000000000e+00  # rad = +1.21000000000000010e-01 , len = +2.42487113059643794e-01 
 590        640        628        594    2        577        589 +1.17933723196881091e+00  # rad = +1.21000000000000010e-01 , len = +9.89949493661170521e-02 
 591        641        607        627    2        551        592 +8.57772652388797407e-01  # rad = +1.30167000000000088e-01 , len = +4.31508980207830128e-01 
 592        607        642        591    2        599        613 +7.96415374096353101e-01  # rad = +1.03667000000000065e-01 , len = +3.83405790253618206e-01 
 593        638        643        588    2        969       1157 +9.45816091954023164e-01  # rad = +1.23429000000000011e-01 , len = +4.48218696620297896e-01 
 594        638        640        588    2        590        595 +7.86206896551724155e-01  # rad = +1.02600000000000038e-01 , len = +5.93969696196698593e-01 
 595        640        644        594    2        604        605 +1.07699805068226118e+00  # rad = +1.10500000000000029e-01 , len = +1.21243556529821897e-01 
 596        641        645        627    2       1236       1237 +5.92257001647446435e-01  # rad = +8.98750000000000659e-02 , len = +8.96437393240596347e-01 
 597        646        647        599    2 2147483645 2147483645 +9.05172881985973454e-01  # rad = +7.50000000000000389e-02 , len = +3.83405790253617818e-01 
 598        646        648        599    2 2147483645 2147483645 +1.02586259958410331e+00  # rad = +8.50000000000000616e-02 , len = +3.56931365951496382e-01 
 599        642        646        592    2        597        598 +7.99262060250610085e-01  # rad = +8.28571000000000585e-02 , len = +5.51180551180825096e-01 
 600        649        650        601    2 2147483645 2147483645 +8.75773821989528800e-01  # rad = +8.36364000000000413e-02 , len = +7.13862731902987879e-01 
 601        651        649       1157    2        600        602 +9.22705314009661826e-01  # rad = +9.55000000000000432e-02 , len = +9.89949493661145541e-02 
 602        649        652        601    2        630       1319 +7.32984293193717273e-01  # rad = +7.00000000000000067e-02 , len = +1.71464281994823164e-01 
 603        624        653        571    2 2147483645 2147483645 +5.44636990595611326e-01  # rad = +8.68696000000000468e-02 , len = +1.73735431043871991e+00 
 604        644        654        595    2 2147483645 2147483645 +6.72268778280542989e-01  # rad = +7.42856999999999684e-02 , len = +4.64327470649756269e-01 
 605        644        655        595    2        618        619 +7.69230769230769273e-01  # rad = +8.50000000000000061e-02 , len = +9.89949493661170521e-02 
 606        656        657        607    2 2147483645 2147483645 +5.74948665297741246e-01  # rad = +7.00000000000000344e-02 , len = +1.21243556529820870e-01 
 607        658        656       1152    2        606        608 +9.19735599622285238e-01  # rad = +1.21750000000000094e-01 , len = +5.51180551180826317e-01 
 608        656        659        607    2       1153       1154 +6.57084188911704281e-01  # rad = +8.00000000000000294e-02 , len = +1.71464281994822443e-01 
 609        660        661        611    2 2147483645 2147483645 +9.84126666666666594e-01  # rad = +8.85714000000000362e-02 , len = +4.89999999999997438e-01 
 610        662        663       1299    2       1160       1161 +1.11111111111111116e+00  # rad = +1.00000000000000019e-01 , len = +1.56524758424984339e-01 
 611        664        660       1149    2        609       1299 +7.53768844221105572e-01  # rad = +9.00000000000000522e-02 , len = +6.60378679243962763e-01 
 612        662        665       1299    2 2147483645 2147483645 +8.61111111111110938e-01  # rad = +7.75000000000000272e-02 , len = +6.02162768692983463e-01 
 613        642        666        592    2       1155       1156 +6.75238986369818717e-01  # rad = +7.00000000000000344e-02 , len = +9.89949493661158031e-02 
 614        560        509        631    2        463        575 +1.00034932173363389e+00  # rad = +1.20275000000000043e+00 , len = +2.88617393793236532e-01 
 615        667        668        617    2 2147483645 2147483645 +7.89473684210526327e-01  # rad = +7.49999999999999972e-02 , len = +4.14125584816974202e-01 
 616        667        669        617    2       1162       1163 +8.94736842105263164e-01  # rad = +8.50000000000000339e-02 , len = +3.28329103187641413e-01 
 617        633        667        583    2        615        616 +1.02702702702702697e+00  # rad = +9.50000000000000289e-02 , len = +4.02119385257662110e-01 
 618        655        670        605    2 2147483645 2147483645 +8.23529411764705843e-01  # rad = +7.00000000000000067e-02 , len = +8.90954544295051054e-01 
 619        655        671        605    2       1158       1159 +8.23529411764705843e-01  # rad = +7.00000000000000067e-02 , len = +2.96984848098349907e-01 
 620        672        673        622    2 2147483645 2147483645 +7.50000000000000000e-01  # rad = +7.50000000000000389e-02 , len = +7.73175271203106140e-01 
 621        672        674        622    2 2147483645 2147483645 +8.49999999999999978e-01  # rad = +8.50000000000000339e-02 , len = +1.21243556529824978e-01 
 622        675        672        624    2        620        621 +8.67678958785249366e-01  # rad = +1.00000000000000019e-01 , len = +2.09999999999998493e-01 
 623        675        676        624    2       1175       1176 +9.19019522776572506e-01  # rad = +1.05917000000000011e-01 , len = +1.09567330897489601e+00 
 624        658        675       1152    2        622        623 +8.70632672332389168e-01  # rad = +1.15250000000000075e-01 , len = +2.52388589282478815e-01 
 625        677        678        656    2        626        627 +1.02564102564102577e+00  # rad = +1.60000000000000087e-01 , len = +6.02162768692984907e-01 
 626        678        679        625    2       1171       1245 +8.62499999999999933e-01  # rad = +1.38000000000000067e-01 , len = +4.48218696620300117e-01 
 627        678        641        625    2        591        596 +9.48437500000000044e-01  # rad = +1.51750000000000107e-01 , len = +2.61916017074176999e-01 
 628        680        681        630    2 2147483645 2147483645 +1.29032258064516125e+00  # rad = +9.99999999999999639e-02 , len = +9.89949493661170521e-02 
 629        680        682        630    2 2147483645 2147483645 +9.80645161290322531e-01  # rad = +7.59999999999999704e-02 , len = +6.64078308635358994e-01 
 630        652        680        602    2        628        629 +1.10714285714285721e+00  # rad = +7.74999999999999301e-02 , len = +2.96984848098349907e-01 
 631        683        560        650    2        508        614 +9.77106867127184198e-01  # rad = +1.20233000000000079e+00 , len = +1.71464281994819528e-01 
 632        684        685        634    2 2147483645 2147483645 +9.69162128122410538e-01  # rad = +7.33333000000000318e-02 , len = +6.60378679243963984e-01 
 633        684        686        634    2 2147483645 2147483645 +9.25109724621266616e-01  # rad = +7.00000000000000067e-02 , len = +1.21243556529819857e-01 
 634        651        684       1157    2        632        633 +7.31079227053140102e-01  # rad = +7.56667000000000034e-02 , len = +6.37730350540098079e-01 
 635        687        688        637    2 2147483645 2147483645 +8.53658536585365835e-01  # rad = +7.00000000000000067e-02 , len = +1.21243556529822924e-01 
 636        687        689        637    2 2147483645 2147483645 +1.03658536585365857e+00  # rad = +8.50000000000000339e-02 , len = +9.89949493661183150e-02 
 637        690        687        654    2        635        636 +8.19999999999999951e-01  # rad = +8.20000000000000312e-02 , len = +4.08166632639169358e-01 
 638        691        692        640    2 2147483645 2147483645 +9.82800982800982936e-01  # rad = +8.00000000000000294e-02 , len = +3.56931365951495716e-01 
 639        691        693        640    2 2147483645 2147483645 +8.96805896805896841e-01  # rad = +7.30000000000000371e-02 , len = +6.67757440991861517e-01 
 640        694        691       1337    2        638        639 +5.21794871794871717e-01  # rad = +8.14000000000000001e-02 , len = +1.02161636635285391e+00 
 641        622        695        569    2       1167       1168 +7.90842872008324704e-01  # rad = +7.60000000000000397e-02 , len = +4.48218696620299006e-01 
 642        622        696        569    2        643        644 +7.80437044745057262e-01  # rad = +7.50000000000000250e-02 , len = +4.53651848888552089e-01 
 643        696        697        642    2 2147483645 2147483645 +9.33333333333333237e-01  # rad = +7.00000000000000067e-02 , len = +3.13049516849971843e-01 
 644        696        698        642    2 2147483645 2147483645 +9.33333333333333237e-01  # rad = +7.00000000000000067e-02 , len = +7.03491293478461621e-01 
 645        699        700        647    2 2147483645 2147483645 +1.70448181317905317e-01  # rad = +7.00000000000000067e-02 , len = +2.32163735324877329e-01 
 646        699        701        647    2 2147483645 2147483645 +1.78564680214862104e-01  # rad = +7.33333000000000318e-02 , len = +5.93969696196699037e-01 
 647        566        699       1350    2        645        646 +3.35250612244897939e-01  # rad = +4.10681999999999992e-01 , len = +1.86914418919461833e+00 
 648        491        702        445    2 2147483645 2147483645 +8.62841269841269853e-01  # rad = +8.15385000000000693e-02 , len = +1.06160256216721738e+00 
 649        491        703        445    2 2147483645 2147483645 +8.20105820105820116e-01  # rad = +7.75000000000000827e-02 , len = +2.52388589282475373e-01 
 650        704        683        652    2        631       1047 +9.96759821790198397e-01  # rad = +1.23050000000000037e+00 , len = +2.32163735324878412e-01 
 651        704        705        652    2        677        678 +4.74643175374645565e-01  # rad = +5.85947000000000107e-01 , len = +1.59317293474374688e+00 
 652        706        704        658    2        650        651 +9.97438735688834788e-01  # rad = +1.23450000000000015e+00 , len = +9.89949493661132912e-02 
 653        690        707        654    2 2147483645 2147483645 +7.37500000000000044e-01  # rad = +7.37500000000000239e-02 , len = +5.37680202350801939e-01 
 654        708        690        670    2        637        653 +1.11111111111111116e+00  # rad = +1.00000000000000019e-01 , len = +1.97989898732234104e-01 
 655        709        710        657    2 2147483645 2147483645 +5.83754619029267063e-01  # rad = +1.03000000000000091e-01 , len = +7.03491293478459845e-01 
 656        709        677        657    2        625       1337 +8.84133209403550113e-01  # rad = +1.56000000000000055e-01 , len = +5.68682688324515184e-01 
 657        711        709        687    2        655        656 +1.12743769968051133e+00  # rad = +1.76444000000000129e-01 , len = +8.22313808712948902e-01 
 658        712        706        752    2        652        659 +1.01986716767197327e+00  # rad = +1.23767000000000027e+00 , len = +2.10000000000000270e-01 
 659        706        713        658    2        694       1328 +5.81391647208060358e-01  # rad = +7.19571000000000405e-01 , len = +1.46499146755194531e+00 
 660        714        715        662    2 2147483645 2147483645 +9.55357142857142905e-01  # rad = +3.21000000000000174e-01 , len = +9.89949493661183011e-02 
 661        714        629        662    2        578       1242 +8.82738095238095322e-01  # rad = +2.96600000000000030e-01 , len = +3.76961536499414829e-01 
 662        716        714        676    2        660        661 +9.15531335149863734e-01  # rad = +3.36000000000000132e-01 , len = +2.61916017074173613e-01 
 663        717        718        665    2 2147483645 2147483645 +6.40732265446224192e-01  # rad = +7.00000000000000344e-02 , len = +5.98080262172225652e-01 
 664        717        719        665    2 2147483645 2147483645 +6.86498855835240285e-01  # rad = +7.50000000000000527e-02 , len = +9.12688336728368133e-01 
 665        720        717       1171    2        663        664 +7.46243169398907114e-01  # rad = +1.09250000000000055e-01 , len = +2.61916017074176000e-01 
 666        721        722        668    2 2147483645 2147483645 +9.70297125771992564e-01  # rad = +7.00000000000000067e-02 , len = +4.53651848888549092e-01 
 667        721        723        668    2 2147483645 2147483645 +9.70297125771992564e-01  # rad = +7.00000000000000067e-02 , len = +4.14125584816976311e-01 
 668        708        721        670    2        666        667 +8.01587222222222229e-01  # rad = +7.21428500000000361e-02 , len = +5.77234787586471398e-01 
 669        724        725        671    2 2147483645 2147483645 +1.02499999999999991e+00  # rad = +8.20000000000000312e-02 , len = +7.57165767847437388e-01 
 670        724        708        671    2        654        668 +1.12500000000000000e+00  # rad = +9.00000000000000105e-02 , len = +2.10000000000000270e-01 
 671        726        724        684    2        669        670 +5.97460791635548993e-01  # rad = +8.00000000000000294e-02 , len = +4.53651848888550702e-01 
 672        727        728        673    2 2147483645 2147483645 +1.09677419354838701e+00  # rad = +8.50000000000000339e-02 , len = +9.89949493661145541e-02 
 673        729        727       1056    2        672        674 +9.11764705882353033e-01  # rad = +7.75000000000000272e-02 , len = +3.05122926047845966e-01 
 674        727        730        673    2        688        689 +1.09677419354838701e+00  # rad = +8.50000000000000339e-02 , len = +2.32163735324878967e-01 
 675        716        731        676    2       1148       1174 +7.82016348773841963e-01  # rad = +2.87000000000000199e-01 , len = +3.20780298646909323e-01 
 676        732        716        691    2        662        675 +9.37820219608364147e-01  # rad = +3.66999999999999993e-01 , len = +9.89949493661157892e-02 
 677        705        733        651    2 2147483645 2147483645 +1.22024688239721332e-01  # rad = +7.15000000000000080e-02 , len = +1.38238923606920272e+00 
 678        705        734        651    2       1057       1058 +1.53597509672376509e-01  # rad = +9.00000000000000105e-02 , len = +1.71464281994823164e-01 
 679        630        735        580    2 2147483645 2147483645 +7.69049816332808667e-01  # rad = +8.50000000000000339e-02 , len = +9.89949493661195640e-02 
 680        630        736        580    2        718       1179 +6.72110634601813195e-01  # rad = +7.42856999999999962e-02 , len = +4.14125584816972703e-01 
 681        737        738        683    2 2147483645 2147483645 +9.29411764705882382e-01  # rad = +7.90000000000000285e-02 , len = +6.89420046125728714e-01 
 682        737        739        683    2 2147483645 2147483645 +8.67647058823529438e-01  # rad = +7.37500000000000239e-02 , len = +5.28488410468952785e-01 
 683        740        737        685    2        681        682 +8.49999999999999978e-01  # rad = +8.50000000000000339e-02 , len = +4.99899989997996341e-01 
 684        741        726       1054    2        671        685 +1.00676691729323298e+00  # rad = +1.33900000000000019e-01 , len = +6.33876959669618212e-01 
 685        726        740        684    2        683        695 +7.46825989544436131e-01  # rad = +1.00000000000000019e-01 , len = +1.21243556529822938e-01 
 686        711        742        687    2        722        723 +5.09128115015974436e-01  # rad = +7.96785500000000285e-02 , len = +1.24040316026685105e+00 
 687        743        711        697    2        657        686 +8.19371727748691159e-01  # rad = +1.56500000000000028e-01 , len = +2.88617393793237420e-01 
 688        730        744        674    2 2147483645 2147483645 +1.17647058823529416e+00  # rad = +1.00000000000000006e-01 , len = +9.89949493661170521e-02 
 689        730        745        674    2        698        699 +9.11764705882353033e-01  # rad = +7.75000000000000272e-02 , len = +2.52388589282480258e-01 
 690        732        746        691    2        725       1247 +5.17643541434021692e-01  # rad = +2.02571000000000140e-01 , len = +5.46717477313464650e-01 
 691        747        732        700    2        676        690 +9.01095130858466598e-01  # rad = +3.91333000000000153e-01 , len = +2.10000000000002046e-01 
 692        748        749        694    2 2147483645 2147483645 +6.36557002903320845e-01  # rad = +8.20000000000000312e-02 , len = +3.42928563989645607e-01 
 693        748        750        694    2 2147483645 2147483645 +7.09750190190811869e-01  # rad = +9.14286000000000543e-02 , len = +5.46717477313464983e-01 
 694        713        748        659    2        692        693 +1.79020555303090328e-01  # rad = +1.28818000000000044e-01 , len = +7.95047168412036820e-01 
 695        740        751        685    2 2147483645 2147483645 +8.12500000000000000e-01  # rad = +8.12500000000000167e-02 , len = +4.99899989998001781e-01 
 696        743        752        697    2 2147483645 2147483645 +4.73583769633507901e-01  # rad = +9.04544999999999932e-02 , len = +5.72974694031073817e-01 
 697        753        743        710    2        687        696 +9.43988375598641793e-01  # rad = +1.91000000000000086e-01 , len = +2.61916017074176999e-01 
 698        745        754        689    2 2147483645 2147483645 +9.03225806451612767e-01  # rad = +7.00000000000000067e-02 , len = +1.71464281994823164e-01 
 699        745        755        689    2 2147483645 2147483645 +9.03225806451612767e-01  # rad = +7.00000000000000067e-02 , len = +3.76961536499416827e-01 
 700        756        747        746    2        691        701 +9.07282097992967995e-01  # rad = +4.34286000000000172e-01 , len = +5.51180551180827427e-01 
 701        747        757        700    2        711       1059 +5.94845332338597155e-01  # rad = +2.58333000000000146e-01 , len = +9.54672718789007280e-01 
 702        758        759        704    2 2147483645 2147483645 +8.92856818181818168e-01  # rad = +7.85714000000000412e-02 , len = +5.51180551180825429e-01 
 703        758        760        704    2 2147483645 2147483645 +9.26573863636363626e-01  # rad = +8.15385000000000137e-02 , len = +8.57321409974112325e-01 
 704        761        758        721    2        702        703 +8.19145668301855201e-01  # rad = +8.80000000000000088e-02 , len = +3.13049516849970233e-01 
 705        762        763        718    2 2147483645 2147483645 +9.37500000000000000e-01  # rad = +7.49999999999999972e-02 , len = +4.14125584816973313e-01 
 706        764        765        708    2 2147483645 2147483645 +9.26886180357960221e-01  # rad = +7.85714000000000412e-02 , len = +4.48218696620297896e-01 
 707        764        766        708    2 2147483645 2147483645 +8.25771624599500709e-01  # rad = +7.00000000000000067e-02 , len = +1.71464281994823164e-01 
 708        767        764       1320    2        706        707 +6.37362406015037575e-01  # rad = +8.47692000000000168e-02 , len = +9.12688336728371241e-01 
 709        768        769        711    2 2147483645 2147483645 +6.61207778915046118e-01  # rad = +1.29200000000000037e-01 , len = +4.48218696620299561e-01 
 710        768        753        711    2        697        741 +1.03548106448311161e+00  # rad = +2.02333000000000068e-01 , len = +1.97989898732234104e-01 
 711        757        768        701    2        709        710 +7.56388072758803487e-01  # rad = +1.95400000000000074e-01 , len = +3.76961536499416827e-01 
 712        770        771        714    2 2147483645 2147483645 +1.00000000000000000e+00  # rad = +7.00000000000000344e-02 , len = +1.71464281994818807e-01 
 713        770        772        714    2 2147483645 2147483645 +1.00000000000000000e+00  # rad = +7.00000000000000344e-02 , len = +4.69574275274957764e-01 
 714        773        770       1249    2        712        713 +9.54545888429949252e-01  # rad = +7.00000000000000344e-02 , len = +4.14125584816972425e-01 
 715        774        775        716    2 2147483645 2147483645 +2.82766033415909890e-01  # rad = +7.68182000000000309e-02 , len = +1.66388100536066097e+00 
 716        756        774        746    2        715        717 +5.67549047667794127e-01  # rad = +2.71667000000000158e-01 , len = +6.85857127979288994e-01 
 717        774        776        716    2        727        728 +3.98771289851178046e-01  # rad = +1.08333000000000040e-01 , len = +3.83405790253617207e-01 
 718        736        762        680    2        705        719 +1.07692328402370863e+00  # rad = +8.00000000000000294e-02 , len = +2.10000000000000853e-01 
 719        762        777        718    2       1060       1061 +1.15625000000000000e+00  # rad = +9.25000000000000128e-02 , len = +2.88617393793236143e-01 
 720        761        778        721    2 2147483645 2147483645 +9.30847350343017244e-01  # rad = +1.00000000000000006e-01 , len = +2.88617393793236976e-01 
 721        779        761        741    2        704        720 +6.50099848714069561e-01  # rad = +1.07429000000000011e-01 , len = +9.62340895940725249e-01 
 722        742        780        686    2 2147483645 2147483645 +8.78530043531163707e-01  # rad = +7.00000000000000344e-02 , len = +1.00955435712991815e+00 
 723        742        781        686    2 2147483645 2147483645 +8.78530043531163707e-01  # rad = +7.00000000000000344e-02 , len = +5.09607692249638311e-01 
 724        782        783        725    2 2147483645 2147483645 +6.78193414665742011e-01  # rad = +8.90000000000000374e-02 , len = +5.81463670404267607e-01 
 725        746        782        690    2        724        726 +6.47827181580779121e-01  # rad = +1.31231000000000098e-01 , len = +8.54458893101358918e-01 
 726        782        784        725    2        732        733 +8.15356127744206738e-01  # rad = +1.07000000000000053e-01 , len = +5.68682688324516183e-01 
 727        776        785        717    2 2147483645 2147483645 +1.02000313847119539e+00  # rad = +1.10500000000000029e-01 , len = +1.21243556529819857e-01 
 728        776        786        717    2        734        743 +1.06384942722900711e+00  # rad = +1.15250000000000075e-01 , len = +2.96984848098351184e-01 
 729        787        788        731    2 2147483645 2147483645 +1.00000000000000000e+00  # rad = +1.30500000000000033e-01 , len = +1.21243556529817817e-01 
 730        787        789        731    2 2147483645 2147483645 +9.27203065134099669e-01  # rad = +1.21000000000000066e-01 , len = +9.89949493661170521e-02 
 731        790        787        734    2        729        730 +9.76306792252388367e-01  # rad = +1.30500000000000033e-01 , len = +9.89949493661170521e-02 
 732        784        791        726    2 2147483645 2147483645 +7.59345794392523366e-01  # rad = +8.12500000000000167e-02 , len = +6.29999999999999782e-01 
 733        784        792        726    2 2147483645 2147483645 +7.47663551401869131e-01  # rad = +8.00000000000000294e-02 , len = +4.02119385257663053e-01 
 734        786        790        728    2        731        735 +1.15980043383947939e+00  # rad = +1.33667000000000091e-01 , len = +2.42487113059643794e-01 
 735        790        793        734    2        736        737 +9.76306792252388367e-01  # rad = +1.30500000000000033e-01 , len = +2.21359436211787469e-01 
 736        793        794        735    2 2147483645 2147483645 +9.22091954022988602e-01  # rad = +1.20333000000000093e-01 , len = +1.71464281994823164e-01 
 737        793        795        735    2        738       1300 +9.22091954022988602e-01  # rad = +1.20333000000000093e-01 , len = +1.97989898732234104e-01 
 738        795        796        737    2 2147483645 2147483645 +9.41828093706630676e-01  # rad = +1.13333000000000086e-01 , len = +1.71464281994823164e-01 
 739        797        798       1300    2 2147483645 2147483645 +8.89199139055786847e-01  # rad = +1.07000000000000053e-01 , len = +1.56524758424985921e-01 
 740        797        799       1300    2       1064       1329 +1.01904714417491471e+00  # rad = +1.22625000000000040e-01 , len = +5.37680202350800385e-01 
 741        753        779        710    2        721        742 +8.16722927055893000e-01  # rad = +1.65250000000000008e-01 , len = +2.52388589282476372e-01 
 742        779        800        741    2        744        745 +6.47503782148260210e-01  # rad = +1.07000000000000053e-01 , len = +2.10000000000001463e-01 
 743        786        801        728    2 2147483645 2147483645 +7.34190021691973893e-01  # rad = +8.46154000000000073e-02 , len = +8.65852181379706209e-01 
 744        800        802        742    2 2147483645 2147483645 +8.41121495327102786e-01  # rad = +9.00000000000000105e-02 , len = +1.56524758424986699e-01 
 745        800        803        742    2 2147483645 2147483645 +7.34312149532710290e-01  # rad = +7.85714000000000412e-02 , len = +5.64358042380899705e-01 
 746        804        756        747    2        700        716 +8.10956374417619696e-01  # rad = +4.78667000000000231e-01 , len = +2.09999999999998493e-01 
 747        805        804        763    2        746        748 +5.55885178278804348e-01  # rad = +5.90250000000000052e-01 , len = +7.76337555448659677e-01 
 748        804        806        747    2        749        750 +7.65777213045319760e-01  # rad = +4.52000000000000179e-01 , len = +1.21243556529821897e-01 
 749        806        807        748    2 2147483645 2147483645 +3.56334070796460234e-01  # rad = +1.61063000000000095e-01 , len = +1.15021737076084829e+00 
 750        806        808        748    2 2147483645 2147483645 +3.37389380530973448e-01  # rad = +1.52500000000000052e-01 , len = +8.57321409974112880e-01 
 751        809        810        753    2 2147483645 2147483645 +3.96335529120317887e-01  # rad = +4.92760000000000142e-01 , len = +1.67122709408386494e+00 
 752        809        712        753    2        658       1333 +9.76087638443162930e-01  # rad = +1.21356000000000042e+00 , len = +1.20838735511424500e+00 
 753        811        809       1184    2        751        752 +9.65662135922330078e-01  # rad = +1.24329000000000045e+00 , len = +4.74763098818770712e-01 
 754        812        813        755    2 2147483645 2147483645 +3.11109471820596062e-01  # rad = +1.05435000000000001e-01 , len = +1.65205932096883568e+00 
 755        814        812       1328    2        754        756 +4.70975067088584720e-01  # rad = +3.38900000000000090e-01 , len = +8.04238770515324775e-01 
 756        812        815        755    2        757        758 +1.06619356742401883e+00  # rad = +3.61333000000000126e-01 , len = +2.42487113059643794e-01 
 757        815        816        756    2 2147483645 2147483645 +4.01795573612152790e-01  # rad = +1.45182000000000033e-01 , len = +9.62340895940727026e-01 
 758        815        817        756    2        767        890 +9.88008291520564130e-01  # rad = +3.57000000000000095e-01 , len = +9.89949493661170521e-02 
 759        818        819        761    2 2147483645 2147483645 +8.05881999999999987e-01  # rad = +8.05882000000000404e-02 , len = +1.36634549071602041e+00 
 760        818        820        761    2 2147483645 2147483645 +7.90000000000000036e-01  # rad = +7.90000000000000285e-02 , len = +1.39649561402820255e+00 
 761        821        818        764    2        759        760 +9.34579439252336441e-01  # rad = +1.00000000000000019e-01 , len = +9.89949493661145541e-02 
 762        805        822        763    2 2147483645 2147483645 +2.13385507901527549e-01  # rad = +2.26577000000000056e-01 , len = +1.79696967141908170e+00 
 763        823        805        859    2        747        762 +8.09314024390243913e-01  # rad = +1.06182000000000021e+00 , len = +8.88200427831467243e-01 
 764        824        821        995    2        761        765 +9.68325791855203732e-01  # rad = +1.07000000000000040e-01 , len = +1.71464281994824608e-01 
 765        821        825        764    2        776       1311 +1.11838317757009320e+00  # rad = +1.19666999999999996e-01 , len = +4.69574275274954045e-01 
 766        826        827        767    2 2147483645 2147483645 +5.22943722943722933e-01  # rad = +1.51000000000000079e-01 , len = +3.28329103187641413e-01 
 767        817        826        758    2        766        768 +8.08823529411764830e-01  # rad = +2.88750000000000173e-01 , len = +6.18223260642948524e-01 
 768        826        828        767    2        785        786 +9.69696969696969613e-01  # rad = +2.80000000000000082e-01 , len = +2.42487113059640713e-01 
 769        829        830        778    2 2147483645 2147483645 +9.79090186259748529e-01  # rad = +1.15750000000000033e-01 , len = +1.39999999999997016e-01 
 770        831        832        772    2 2147483645 2147483645 +1.00000000000000000e+00  # rad = +7.00000000000000067e-02 , len = +3.83405790253616541e-01 
 771        831        833        772    2 2147483645 2147483645 +1.00000000000000000e+00  # rad = +7.00000000000000067e-02 , len = +3.20780298646910100e-01 
 772        834        831        774    2        770        771 +1.00000000000000000e+00  # rad = +7.00000000000000067e-02 , len = +3.13049516849967846e-01 
 773        834        835        774    2 2147483645 2147483645 +1.00000000000000000e+00  # rad = +7.00000000000000067e-02 , len = +1.21243556529823951e-01 
 774        836        834        776    2        772        773 +6.91925232536301227e-01  # rad = +7.00000000000000067e-02 , len = +1.56524758424985921e-01 
 775        836        837        776    2 2147483645 2147483645 +6.91925232536301227e-01  # rad = +7.00000000000000067e-02 , len = +1.21243556529823951e-01 
 776        825        836        765    2        774        775 +8.45404330350054911e-01  # rad = +1.01167000000000035e-01 , len = +4.48218696620300117e-01 
 777        829        838        778    2        806       1253 +9.34682208049263163e-01  # rad = +1.10500000000000029e-01 , len = +1.21243556529822924e-01 
 778        839        829        966    2        769        777 +8.44442857142857273e-01  # rad = +1.18222000000000008e-01 , len = +5.81463670404266164e-01 
 779        840        841        791    2 2147483645 2147483645 +1.10000000000000009e+00  # rad = +1.10000000000000084e-01 , len = +2.09999999999999659e-01 
 780        842        843        782    2 2147483645 2147483645 +1.06122428571428573e+00  # rad = +7.42856999999999962e-02 , len = +4.25793377120877115e-01 
 781        842        844        782    2 2147483645 2147483645 +1.12244857142857146e+00  # rad = +7.85714000000000135e-02 , len = +4.25793377120873617e-01 
 782        845        842        784    2        780        781 +9.42307873520744854e-01  # rad = +7.00000000000000067e-02 , len = +2.21359436211787469e-01 
 783        845        846        784    2 2147483645 2147483645 +9.42307873520744854e-01  # rad = +7.00000000000000067e-02 , len = +4.25793377120873284e-01 
 784        847        845        797    2        782        783 +6.94258878504672827e-01  # rad = +7.42856999999999962e-02 , len = +5.09607692249634869e-01 
 785        828        848        768    2 2147483645 2147483645 +3.78882142857142890e-01  # rad = +1.06087000000000056e-01 , len = +1.78465682975747675e+00 
 786        828        849        768    2        802        803 +9.83928571428571486e-01  # rad = +2.75500000000000078e-01 , len = +5.68682688324516517e-01 
 787        850        851        789    2 2147483645 2147483645 +7.85712965188293810e-01  # rad = +8.50000000000001033e-02 , len = +2.32163735324878939e-01 
 788        850        852        789    2       1254       1255 +1.11231997929415249e+00  # rad = +1.20333000000000051e-01 , len = +1.97989898732234104e-01 
 789        853        850        808    2        787        788 +9.79022624434389144e-01  # rad = +1.08182000000000042e-01 , len = +7.17286553617170974e-01 
 790        840        854        791    2 2147483645 2147483645 +1.10499999999999998e+00  # rad = +1.10499999999999987e-01 , len = +7.00000000000002842e-02 
 791        853        840        808    2        779        790 +9.04977375565610864e-01  # rad = +1.00000000000000006e-01 , len = +9.89949493661145541e-02 
 792        855        856        794    2 2147483645 2147483645 +8.33333333333333370e-01  # rad = +1.00000000000000006e-01 , len = +9.89949493661195640e-02 
 793        855        857        794    2 2147483645 2147483645 +9.49999999999999956e-01  # rad = +1.14000000000000004e-01 , len = +1.71464281994821721e-01 
 794        858        855        811    2        792        793 +9.02255639097744311e-01  # rad = +1.19999999999999982e-01 , len = +2.21359436211782973e-01 
 795        859        860        796    2 2147483645 2147483645 +1.41001959927242987e-01  # rad = +8.00000000000000155e-02 , len = +1.56524758424985921e-01 
 796        861        859        904    2        795        797 +5.89542766861339107e-01  # rad = +5.67368000000000205e-01 , len = +1.69885255393162038e+00 
 797        859        847        796    2        784        798 +1.88590121402687494e-01  # rad = +1.07000000000000040e-01 , len = +1.97989898732234104e-01 
 798        847        862        797    2        993       1312 +1.12460747663551386e+00  # rad = +1.20332999999999996e-01 , len = +2.09999999999998493e-01 
 799        863        864        801    2 2147483645 2147483645 +5.31400724637681177e-01  # rad = +7.33332999999999902e-02 , len = +5.81463670404265054e-01 
 800        863        865        801    2        996       1313 +7.24637681159420399e-01  # rad = +1.00000000000000006e-01 , len = +1.71464281994821000e-01 
 801        866        863       1311    2        799        800 +1.15320013036175384e+00  # rad = +1.37999999999999984e-01 , len = +2.10000000000000853e-01 
 802        849        867        786    2        817       1340 +6.90562613430127148e-01  # rad = +1.90250000000000058e-01 , len = +2.32163735324878939e-01 
 803        849        868        786    2        852       1330 +9.72776769509981931e-01  # rad = +2.68000000000000071e-01 , len = +1.71464281994821360e-01 
 804        869        870        806    2 2147483645 2147483645 +9.45719417475728186e-01  # rad = +9.74091000000001095e-02 , len = +1.81730569800460540e+00 
 805        869        871        806    2 2147483645 2147483645 +1.07281553398058249e+00  # rad = +1.10500000000000029e-01 , len = +9.89949493661145541e-02 
 806        838        869        777    2        804        805 +9.32126696832579205e-01  # rad = +1.03000000000000036e-01 , len = +3.83405790253617207e-01 
 807        872        873        812    2 2147483645 2147483645 +7.16894977168949676e-01  # rad = +7.85000000000000003e-02 , len = +9.23363417079104631e-01 
 808        874        853       1341    2        789        791 +1.00913242009132431e+00  # rad = +1.10499999999999987e-01 , len = +1.21243556529823951e-01 
 809        875        876        813    2 2147483645 2147483645 +9.33461909353905384e-01  # rad = +1.21000000000000066e-01 , len = +9.89949493661158031e-02 
 810        875        877        813    2        824        846 +9.29604628736740546e-01  # rad = +1.20499999999999982e-01 , len = +3.05122926047849630e-01 
 811        878        858       1188    2        794       1342 +6.69915505018070068e-01  # rad = +1.33000000000000063e-01 , len = +6.41560597293818646e-01 
 812        879        872       1301    2        807       1341 +5.89864034993212494e-01  # rad = +1.09500000000000014e-01 , len = +7.85748051222529664e-01 
 813        879        875       1301    2        809        810 +6.98275119050184245e-01  # rad = +1.29625000000000046e-01 , len = +1.13951744172697711e+00 
 814        880        881        816    2 2147483645 2147483645 +6.62245456715356173e-01  # rad = +1.41500000000000153e-01 , len = +3.28329103187639137e-01 
 815        880        882        816    2        872       1331 +1.05538056882906561e+00  # rad = +2.25500000000000034e-01 , len = +9.89949493661195640e-02 
 816        883        880        828    2        814        815 +8.82465668559628269e-01  # rad = +2.13667000000000107e-01 , len = +2.42487113059643294e-01 
 817        867        884        802    2        818        819 +4.82260183968462541e-01  # rad = +9.17500000000000954e-02 , len = +2.10000000000000853e-01 
 818        884        885        817    2 2147483645 2147483645 +1.02815585831062672e+00  # rad = +9.43333000000000643e-02 , len = +9.62340895940728247e-01 
 819        884        886        817    2        838        853 +1.37329700272479571e+00  # rad = +1.26000000000000056e-01 , len = +3.20780298646908546e-01 
 820        887        888       1340    2       1065       1066 +5.28909329829172159e-01  # rad = +1.00625000000000048e-01 , len = +1.00468900660850902e+00 
 821        889        890       1255    2        854        855 +1.10187041036717059e+00  # rad = +1.27541500000000030e-01 , len = +4.14125584816973313e-01 
 822        891        892        824    2 2147483645 2147483645 +6.22222222222222232e-01  # rad = +6.99999999999999928e-02 , len = +4.14125584816973313e-01 
 823        891        893        824    2 2147483645 2147483645 +6.22222222222222232e-01  # rad = +6.99999999999999928e-02 , len = +1.07079409785448498e+00 
 824        877        891        810    2        822        823 +9.33609958506223969e-01  # rad = +1.12500000000000058e-01 , len = +2.32163735324877329e-01 
 825        894        895        827    2 2147483645 2147483645 +7.52154075546719647e-01  # rad = +7.56667000000000312e-02 , len = +6.64078308635358328e-01 
 826        894        896        827    2        883       1190 +1.22976143141153083e+00  # rad = +1.23713999999999991e-01 , len = +5.64358042380899705e-01 
 827        897        894        848    2        825        826 +5.71906342163793990e-01  # rad = +1.00599999999999995e-01 , len = +3.56931365951493607e-01 
 828        898        883       1187    2        816        829 +9.57962413452027817e-01  # rad = +2.42125000000000146e-01 , len = +6.45368112010500927e-01 
 829        883        899        828    2        831       1071 +7.20289106866287998e-01  # rad = +1.74400000000000055e-01 , len = +4.02119385257663664e-01 
 830        900        901        831    2 2147483645 2147483645 +1.02417916307492729e+00  # rad = +1.20000000000000051e-01 , len = +6.99999999999967315e-02 
 831        899        900        829    2        830        832 +6.71829128440367018e-01  # rad = +1.17167000000000091e-01 , len = +4.69574275274957209e-01 
 832        900        902        831    2        833       1302 +9.61021448018639979e-01  # rad = +1.12599999999999992e-01 , len = +3.50000000000001421e-01 
 833        902        903        832    2 2147483645 2147483645 +1.15896980461811738e+00  # rad = +1.30500000000000088e-01 , len = +1.21243556529819857e-01 
 834        904        905       1302    2 2147483645 2147483645 +8.65262877442273592e-01  # rad = +9.74286000000000596e-02 , len = +4.48218696620297896e-01 
 835        904        906       1302    2        864        865 +9.14742451154529457e-01  # rad = +1.03000000000000036e-01 , len = +3.28329103187638582e-01 
 836        907        908        838    2 2147483645 2147483645 +6.14709110867178943e-01  # rad = +7.00000000000000344e-02 , len = +5.51180551180827649e-01 
 837        907        909        838    2 2147483645 2147483645 +6.14709110867178943e-01  # rad = +7.00000000000000344e-02 , len = +4.53651848888550979e-01 
 838        886        907        819    2        836        837 +9.03769841269841168e-01  # rad = +1.13875000000000060e-01 , len = +6.49153294684699844e-01 
 839        910        911        841    2 2147483645 2147483645 +8.04597701149425193e-01  # rad = +7.00000000000000344e-02 , len = +2.96984848098351184e-01 
 840        910        912        841    2 2147483645 2147483645 +8.04597701149425193e-01  # rad = +7.00000000000000344e-02 , len = +2.21359436211784083e-01 
 841        913        910        867    2        839        840 +8.07424593967517423e-01  # rad = +8.70000000000000634e-02 , len = +2.42487113059643294e-01 
 842        914        915        843    2 2147483645 2147483645 +7.69230769230769273e-01  # rad = +8.50000000000001033e-02 , len = +1.21243556529821897e-01 
 843        916        914        845    2        842        844 +9.13223140495867836e-01  # rad = +1.10499999999999987e-01 , len = +1.21243556529821897e-01 
 844        914        917        843    2        856        857 +9.04977375565610864e-01  # rad = +1.00000000000000006e-01 , len = +3.05122926047847187e-01 
 845        889        916       1255    2        843        858 +1.04535637149028071e+00  # rad = +1.21000000000000080e-01 , len = +1.21243556529821897e-01 
 846        877        918        810    2        880       1321 +1.14937759336099576e+00  # rad = +1.38500000000000012e-01 , len = +3.63730669589463651e-01 
 847        897        919        848    2 2147483645 2147483645 +6.87879397632396361e-01  # rad = +1.21000000000000024e-01 , len = +1.21243556529821897e-01 
 848        920        897        872    2        827        847 +8.45106142294098417e-01  # rad = +1.75902927775520523e-01 , len = +4.20000000000000540e-01 
 849        921        922        850    2 2147483645 2147483645 +6.40301318267419983e-01  # rad = +8.50000000000000616e-02 , len = +7.00000000000002842e-02 
 850        923        921       1068    2        849        851 +5.79062159214830952e-01  # rad = +1.32750000000000007e-01 , len = +4.99899989997998062e-01 
 851        921        924        850    2        876        877 +7.13120150659133811e-01  # rad = +9.46667000000000203e-02 , len = +1.20838735511424633e+00 
 852        868        925        803    2 2147483645 2147483645 +5.85074626865671577e-01  # rad = +1.56800000000000050e-01 , len = +3.05122926047848575e-01 
 853        886        926        819    2        867        878 +9.40476190476190466e-01  # rad = +1.18500000000000036e-01 , len = +4.14125584816973313e-01 
 854        890        927        821    2 2147483645 2147483645 +7.84058522128091684e-01  # rad = +1.00000000000000006e-01 , len = +9.89949493661170521e-02 
 855        890        928        821    2       1196       1197 +8.64604854106310494e-01  # rad = +1.10273000000000065e-01 , len = +8.01186619958171198e-01 
 856        917        929        844    2 2147483645 2147483645 +1.15545000000000009e+00  # rad = +1.15545000000000064e-01 , len = +7.24085630295202676e-01 
 857        917        930        844    2 2147483645 2147483645 +7.37500000000000044e-01  # rad = +7.37500000000000655e-02 , len = +4.89999999999998437e-01 
 858        916        931        845    2 2147483645 2147483645 +6.31198347107438051e-01  # rad = +7.63750000000000123e-02 , len = +5.37680202350803382e-01 
 859        932        823        873    2        763       1356 +9.98098136173450001e-01  # rad = +1.31200000000000050e+00 , len = +2.61916017074174112e-01 
 860        932        933        873    2        892        893 +4.74604031951312288e-01  # rad = +6.23867000000000060e-01 , len = +1.55267511089732091e+00 
 861        934        935        863    2 2147483645 2147483645 +9.71821649484536088e-01  # rad = +9.42667000000000366e-02 , len = +1.13088460949824454e+00 
 862        934        936        863    2 2147483645 2147483645 +1.00000000000000000e+00  # rad = +9.70000000000000584e-02 , len = +1.71464281994821000e-01 
 863        937        934        875    2        861        862 +1.07777777777777772e+00  # rad = +9.70000000000000584e-02 , len = +1.97989898732232855e-01 
 864        906        938        835    2 2147483645 2147483645 +8.22468932038834866e-01  # rad = +8.47143000000000340e-02 , len = +1.89647040578016979e+00 
 865        906        939        835    2 2147483645 2147483645 +1.11893203883495151e+00  # rad = +1.15250000000000075e-01 , len = +2.32163735324878967e-01 
 866        913        940        867    2 2147483645 2147483645 +7.57043155452436278e-01  # rad = +8.15714000000000578e-02 , len = +4.64327470649756269e-01 
 867        926        913        853    2        841        866 +9.09282700421940815e-01  # rad = +1.07750000000000068e-01 , len = +2.52388589282479536e-01 
 868        941        942        870    2 2147483645 2147483645 +5.86872586872586921e-01  # rad = +7.60000000000000259e-02 , len = +1.16713324003731467e+00 
 869        941        943        870    2 2147483645 2147483645 +6.87258687258687329e-01  # rad = +8.90000000000000097e-02 , len = +5.77234787586471398e-01 
 870        944        941       1342    2        868        869 +9.73684210526315708e-01  # rad = +1.29500000000000032e-01 , len = +2.32163735324879994e-01 
 871        920        945        872    2 2147483645 2147483645 +4.79638037310887222e-01  # rad = +9.98333000000000276e-02 , len = +7.95047168412038041e-01 
 872        882        920        815    2        848        871 +9.23028824833702966e-01  # rad = +2.08143000000000161e-01 , len = +4.53651848888548481e-01 
 873        946        932        999    2        859        860 +1.01525391002123966e+00  # rad = +1.31450000000000022e+00 , len = +3.20780298646906992e-01 
 874        937        947        875    2 2147483645 2147483645 +1.22777777777777763e+00  # rad = +1.10499999999999987e-01 , len = +1.21243556529819857e-01 
 875        948        937        883    2        863        874 +9.20716112531969277e-01  # rad = +9.00000000000000105e-02 , len = +2.10000000000000853e-01 
 876        924        949        851    2 2147483645 2147483645 +9.50703890597221601e-01  # rad = +9.00000000000000105e-02 , len = +4.69574275274957764e-01 
 877        924        950        851    2       1193       1194 +9.52213397107958714e-01  # rad = +9.01429000000000258e-02 , len = +4.48218696620298618e-01 
 878        926        951        853    2 2147483645 2147483645 +6.22362869198312296e-01  # rad = +7.37500000000000655e-02 , len = +5.14392845984466107e-01 
 879        952        953        880    2 2147483645 2147483645 +7.96252927400468491e-01  # rad = +8.50000000000001033e-02 , len = +1.21243556529819843e-01 
 880        918        952        846    2        879        881 +7.70758122743682272e-01  # rad = +1.06750000000000025e-01 , len = +2.32163735324876802e-01 
 881        952        954        880    2        884        885 +7.02576112412178100e-01  # rad = +7.50000000000000111e-02 , len = +3.63730669589463318e-01 
 882        948        955        883    2 2147483645 2147483645 +7.84314066496163642e-01  # rad = +7.66667000000000043e-02 , len = +6.60378679243960431e-01 
 883        896        948        826    2        875        882 +7.90128845563153770e-01  # rad = +9.77500000000000174e-02 , len = +3.28329103187641413e-01 
 884        954        956        881    2 2147483645 2147483645 +9.33333333333333237e-01  # rad = +7.00000000000000067e-02 , len = +6.02162768692987571e-01 
 885        954        957        881    2 2147483645 2147483645 +9.33333333333333237e-01  # rad = +7.00000000000000067e-02 , len = +2.09999999999999659e-01 
 886        958        959        888    2 2147483645 2147483645 +8.95349045430010482e-01  # rad = +6.99999999999999928e-02 , len = +3.13049516849971843e-01 
 887        958        960        888    2 2147483645 2147483645 +1.03488407788001813e+00  # rad = +8.09090999999999838e-02 , len = +7.98122797569393083e-01 
 888        961        958        900    2        886        887 +7.55379710144927552e-01  # rad = +7.81817999999999819e-02 , len = +7.34166193719105742e-01 
 889        962        963        890    2 2147483645 2147483645 +5.09370259628056155e-01  # rad = +1.27936999999999967e-01 , len = +1.06850362657315889e+00 
 890        817        962        758    2        889        891 +7.03549019607843218e-01  # rad = +2.51167000000000029e-01 , len = +1.29452694062348606e+00 
 891        962        964        890    2        894        895 +8.19773298243797965e-01  # rad = +2.05900000000000111e-01 , len = +9.36536171218174673e-01 
 892        933        965        860    2 2147483645 2147483645 +1.30751265894814117e-01  # rad = +8.15714000000000022e-02 , len = +4.74763098818769158e-01 
 893        933        966        860    2 2147483645 2147483645 +1.22421926468301745e-01  # rad = +7.63750000000000123e-02 , len = +5.51180551180821987e-01 
 894        964        967        891    2        943        953 +6.63059737736765409e-01  # rad = +1.36524000000000062e-01 , len = +2.62476665629537420e+00 
 895        964        968        891    2        905        906 +5.79771733851384141e-01  # rad = +1.19375000000000037e-01 , len = +5.37680202350801051e-01 
 896        969        970        898    2 2147483645 2147483645 +7.57009345794392496e-01  # rad = +8.09999999999999887e-02 , len = +7.66811580507231194e-01 
 897        969        971        898    2 2147483645 2147483645 +8.13490654205607400e-01  # rad = +8.70434999999999820e-02 , len = +1.71607109409837810e+00 
 898        972        969        903    2        896        897 +6.23299760582989193e-01  # rad = +1.07000000000000012e-01 , len = +3.83405790253617151e-01 
 899        973        974        901    2 2147483645 2147483645 +4.61589963099630962e-01  # rad = +7.81817999999999819e-02 , len = +7.17286553617171196e-01 
 900        973        961        901    2        888       1195 +6.11070110701106950e-01  # rad = +1.03499999999999981e-01 , len = +1.33734812221799104e+00 
 901        975        973        908    2        899        900 +7.92705471598328271e-01  # rad = +1.69374999999999970e-01 , len = +6.89420046125729269e-01 
 902        972        976        903    2 2147483645 2147483645 +4.54950572911508921e-01  # rad = +7.80999999999999889e-02 , len = +6.60378679243963318e-01 
 903        977        972       1199    2        898        902 +6.13096428571428542e-01  # rad = +1.71666999999999986e-01 , len = +7.73175271203107695e-01 
 904        978        861        916    2        796       1314 +1.39274457308248900e+00  # rad = +9.62386500000000145e-01 , len = +2.02395652127213621e+00 
 905        968        979        895    2 2147483645 2147483645 +6.70157068062827266e-01  # rad = +8.00000000000000433e-02 , len = +3.07203515604883792e+00 
 906        968        980        895    2        913        914 +6.22288586387434450e-01  # rad = +7.42856999999999962e-02 , len = +9.39148550549912309e-01 
 907        981        982        909    2 2147483645 2147483645 +1.00000000000000000e+00  # rad = +2.42500000000000021e-01 , len = +9.89949493661145541e-02 
 908        981        975        909    2        901        912 +8.81101030927835094e-01  # rad = +2.13666999999999968e-01 , len = +2.10000000000000853e-01 
 909        983        981        911    2        907        908 +8.94833948339483376e-01  # rad = +2.42500000000000021e-01 , len = +1.21243556529819857e-01 
 910        983        984        911    2 2147483645 2147483645 +4.36479704797048007e-01  # rad = +1.18286000000000002e-01 , len = +1.57461106308827725e+00 
 911        985        983       1349    2        909        910 +9.67857142857142860e-01  # rad = +2.70999999999999963e-01 , len = +3.63730669589464706e-01 
 912        975        986        908    2 2147483645 2147483645 +4.17510893118731463e-01  # rad = +8.92082999999999765e-02 , len = +1.70604806497355344e+00 
 913        980        987        906    2 2147483645 2147483645 +1.03733019948657690e+00  # rad = +7.70588000000000245e-02 , len = +1.45155089473294030e+00 
 914        980        988        906    2 2147483645 2147483645 +9.42307873520744854e-01  # rad = +7.00000000000000067e-02 , len = +8.88200427831466910e-01 
 915        978        989        916    2       1198       1199 +7.16949348769898576e-01  # rad = +4.95412000000000075e-01 , len = +1.30207526664168105e+00 
 916        990        978        918    2        904        915 +1.09508716323296373e+00  # rad = +6.91000000000000059e-01 , len = +3.83405790253614598e-01 
 917        990        991        918    2        927       1332 +8.52139461172741752e-01  # rad = +5.37699999999999956e-01 , len = +7.60394634384016666e-01 
 918        992        990        920    2        916        917 +1.29152160074994193e+00  # rad = +6.30999999999999894e-01 , len = +2.10000000000000853e-01 
 919        993        994        921    2 2147483645 2147483645 +3.23141884723873452e-01  # rad = +1.02332087341529140e-01 , len = +1.43286426433211100e+00 
 920          1        992          0    2        918        921 +1.51541873449131526e+00  # rad = +4.88571000000000089e-01 , len = +4.31508980207829573e-01 
 921        992        993        920    2        919        925 +6.48172936993804294e-01  # rad = +3.16678500000000029e-01 , len = +6.60378679243961209e-01 
 922        995        996        924    2 2147483645 2147483645 +6.55463986658784359e-01  # rad = +7.42856999999999962e-02 , len = +4.19999999999998153e-01 
 923        995        997        924    2 2147483645 2147483645 +8.08826202430007246e-01  # rad = +9.16667000000000176e-02 , len = +3.83405790253616208e-01 
 924        998        995        927    2        922        923 +5.31513363692215246e-01  # rad = +1.13333000000000017e-01 , len = +1.97989898732234104e-01 
 925        993        999        921    2 2147483645 2147483645 +5.34715807988227820e-01  # rad = +1.69333000000000011e-01 , len = +4.84974226119284535e-01 
 926        998       1000        927    2 2147483645 2147483645 +5.42009220220703747e-01  # rad = +1.15571000000000007e-01 , len = +5.98080262172226318e-01 
 927        991        998        917    2        924        926 +3.96553840431467408e-01  # rad = +2.13227000000000028e-01 , len = +1.52239942196520750e+00 
 928       1001       1002        930    2 2147483645 2147483645 +4.58501552007465840e-01  # rad = +1.13000000000000003e-01 , len = +7.57165767847433613e-01 
 929       1001       1003        930    2 2147483645 2147483645 +4.07782353776551476e-01  # rad = +1.00500000000000006e-01 , len = +5.37680202350796943e-01 
 930       1004       1001       1332    2        928        929 +4.58350381253487094e-01  # rad = +2.46455000000000007e-01 , len = +8.88200427831467243e-01 
 931       1005       1006        933    2 2147483645 2147483645 +8.68778280542986447e-01  # rad = +9.60000000000000575e-02 , len = +9.94886928248635560e-01 
 932       1005       1007        933    2 2147483645 2147483645 +7.66762895927601829e-01  # rad = +8.47273000000000193e-02 , len = +7.60394634384014223e-01 
 933       1008       1005        934    2        931        932 +1.00324124093224265e+00  # rad = +1.10500000000000029e-01 , len = +1.21243556529821897e-01 
 934       1009       1008       1260    2        933        935 +1.12678260869565205e+00  # rad = +1.10143000000000019e-01 , len = +4.48218696620299561e-01 
 935       1008       1010        934    2        948        952 +8.94291965898876939e-01  # rad = +9.85000000000000042e-02 , len = +4.53651848888550702e-01 
 936       1011       1012        937    2       1257       1258 +1.02105263157894743e+00  # rad = +9.70000000000000723e-02 , len = +6.67757440991859852e-01 
 937       1013       1011        948    2        936        938 +7.30769230769230727e-01  # rad = +9.50000000000000289e-02 , len = +2.88617393793235699e-01 
 938       1011       1014        937    2        945        946 +8.42105263157894801e-01  # rad = +8.00000000000000433e-02 , len = +2.09999999999998493e-01 
 939       1015       1016        941    2 2147483645 2147483645 +8.49999999999999978e-01  # rad = +8.50000000000000339e-02 , len = +2.21359436211787469e-01 
 940       1015       1017        941    2       1259       1260 +9.39999999999999947e-01  # rad = +9.40000000000000557e-02 , len = +3.13049516849971843e-01 
 941       1018       1015       1073    2        939        940 +1.00000000000000000e+00  # rad = +1.00000000000000006e-01 , len = +2.52388589282479536e-01 
 942       1019       1020        943    2 2147483645 2147483645 +5.51970457902511091e-01  # rad = +7.47368000000000338e-02 , len = +1.33734812221799726e+00 
 943        967       1019        894    2        942        944 +9.91767015323313128e-01  # rad = +1.35400000000000048e-01 , len = +4.08166632639171800e-01 
 944       1019       1021        943    2        955        956 +8.26170605612998377e-01  # rad = +1.11863500000000005e-01 , len = +1.12218536793169865e+00 
 945       1014       1022        938    2 2147483645 2147483645 +9.49999999999999956e-01  # rad = +7.60000000000000259e-02 , len = +2.88617393793235699e-01 
 946       1014       1023        938    2 2147483645 2147483645 +1.00000000000000000e+00  # rad = +8.00000000000000433e-02 , len = +1.71464281994823164e-01 
 947       1013       1024        948    2 2147483645 2147483645 +5.92307692307692313e-01  # rad = +7.70000000000000268e-02 , len = +8.01186619958173973e-01 
 948       1010       1013        935    2        937        947 +1.31979695431472077e+00  # rad = +1.30000000000000060e-01 , len = +2.21359436211787469e-01 
 949       1025       1026        951    2 2147483645 2147483645 +7.29304635761589437e-01  # rad = +8.81000000000000533e-02 , len = +8.22313808712952343e-01 
 950       1025       1027        951    2       1073       1203 +7.45033112582781487e-01  # rad = +9.00000000000000105e-02 , len = +2.09999999999997300e-01 
 951       1028       1025        955    2        949        950 +9.98347107438016579e-01  # rad = +1.20800000000000032e-01 , len = +8.68677155219362951e-01 
 952       1010       1029        935    2 2147483645 2147483645 +1.13125888324873092e+00  # rad = +1.11429000000000014e-01 , len = +9.20706250657613356e-01 
 953        967       1030        894    2        957        958 +9.54000761770824046e-01  # rad = +1.30244000000000026e-01 , len = +1.24040316026685504e+00 
 954       1028       1031        955    2 2147483645 2147483645 +1.00000000000000000e+00  # rad = +1.21000000000000066e-01 , len = +9.89949493661170521e-02 
 955       1021       1028        944    2        951        954 +1.08167543479329731e+00  # rad = +1.21000000000000066e-01 , len = +9.89949493661170521e-02 
 956       1021       1032        944    2 2147483645 2147483645 +8.59529694672525157e-01  # rad = +9.61500000000000132e-02 , len = +1.48327340702919508e+00 
 957       1030       1033        953    2 2147483645 2147483645 +1.04572955376063415e+00  # rad = +1.36200000000000015e-01 , len = +3.20780298646906603e-01 
 958       1030       1034        953    2        960       1205 +9.32664844445809438e-01  # rad = +1.21474000000000013e-01 , len = +1.42256810030311076e+00 
 959       1035       1036        960    2 2147483645 2147483645 +7.10257851239669447e-01  # rad = +8.59412000000000509e-02 , len = +1.22449989791751812e+00 
 960       1034       1035        958    2        959        961 +9.96097930421324773e-01  # rad = +1.21000000000000066e-01 , len = +9.89949493661145541e-02 
 961       1035       1037        960    2        964       1204 +1.01534710743801648e+00  # rad = +1.22857000000000022e-01 , len = +5.09607692249635646e-01 
 962       1038       1039        964    2 2147483645 2147483645 +9.13857780455080482e-01  # rad = +1.00125000000000047e-01 , len = +6.06217782649106418e-01 
 963       1038       1040        964    2 2147483645 2147483645 +7.94063689384189808e-01  # rad = +8.70000000000000356e-02 , len = +1.71464281994823164e-01 
 964       1037       1038        961    2        962        963 +8.91792897433601794e-01  # rad = +1.09562999999999994e-01 , len = +1.25415310070182340e+00 
 965        839       1041        966    2 2147483645 2147483645 +5.71428571428571508e-01  # rad = +8.00000000000000433e-02 , len = +6.96491205974636873e-01 
 966        944        839       1342    2        778        965 +1.05263157894736836e+00  # rad = +1.40000000000000013e-01 , len = +9.89949493661145541e-02 
 967       1042       1043        969    2 2147483645 2147483645 +7.81818000000000013e-01  # rad = +7.81818000000000235e-02 , len = +8.65852181379710650e-01 
 968       1042       1044        969    2 2147483645 2147483645 +8.49999999999999978e-01  # rad = +8.50000000000000061e-02 , len = +8.40000000000002300e-01 
 969        643       1042        593    2        967        968 +8.10182372051948874e-01  # rad = +1.00000000000000006e-01 , len = +7.00000000000002842e-02 
 970       1045       1046       1303    2 2147483645 2147483645 +5.55555555555555469e-01  # rad = +7.00000000000000067e-02 , len = +6.49153294684702509e-01 
 971       1045        113       1303    2         99       1352 +9.68253968253968256e-01  # rad = +1.22000000000000053e-01 , len = +2.61916017074181717e-01 
 972        121        198        118    2        182       1216 +7.44426751592356606e-01  # rad = +1.16875000000000062e-01 , len = +9.82496819333275484e-01 
 973        260       1047        238    2 2147483645 2147483645 +4.74576271186440635e-01  # rad = +7.00000000000000067e-02 , len = +6.49153294684698512e-01 
 974       1048       1049       1304    2 2147483645 2147483645 +5.25423728813559254e-01  # rad = +7.75000000000000550e-02 , len = +2.52388589282483200e-01 
 975       1048        288       1304    2        263       1014 +4.74576271186440635e-01  # rad = +7.00000000000000067e-02 , len = +9.89949493661145541e-02 
 976       1050       1051       1305    2 2147483645 2147483645 +2.59715109687335910e-01  # rad = +1.36526000000000092e-01 , len = +1.65354165354248250e+00 
 977       1050       1052       1305    2       1012       1013 +2.99614211034934075e-01  # rad = +1.57500000000000140e-01 , len = +7.53923072998832100e-01 
 978       1053       1054       1306    2 2147483645 2147483645 +1.00000000000000000e+00  # rad = +7.75000000000000550e-02 , len = +8.22313808712947458e-01 
 979       1053       1055       1306    2 2147483645 2147483645 +9.03225806451612767e-01  # rad = +6.99999999999999928e-02 , len = +8.99166280506559890e-01 
 980        315        314        286    2        284       1306 +1.10714285714285721e+00  # rad = +7.75000000000000550e-02 , len = +4.48218696620300672e-01 
 981       1056       1057        983    2 2147483645 2147483645 +6.11848745519713244e-01  # rad = +8.53529000000000371e-02 , len = +1.25415310070182606e+00 
 982       1058       1059       1307    2 2147483645 2147483645 +5.34050179211469578e-01  # rad = +7.44999999999999968e-02 , len = +1.19205704561484560e+00 
 983       1060       1056       1131    2        981       1307 +1.18320610687022887e+00  # rad = +1.39499999999999957e-01 , len = +3.28329103187638027e-01 
 984       1058        277       1307    2        255       1115 +7.64157706093190003e-01  # rad = +1.06600000000000042e-01 , len = +2.88617393793236532e-01 
 985       1061       1062       1308    2 2147483645 2147483645 +7.15241162192689517e-01  # rad = +8.92857000000000511e-02 , len = +1.07763630228384399e+00 
 986       1061       1063       1308    2       1026       1128 +6.08813374668557228e-01  # rad = +7.60000000000000397e-02 , len = +3.13049516849970233e-01 
 987       1064       1065        991    2 2147483645 2147483645 +1.00000000000000000e+00  # rad = +7.00000000000000067e-02 , len = +7.57165767847440829e-01 
 988       1066       1067       1309    2 2147483645 2147483645 +1.00000000000000000e+00  # rad = +7.00000000000000067e-02 , len = +6.60378679243961875e-01 
 989       1068       1069       1310    2 2147483645 2147483645 +1.00000000000000000e+00  # rad = +7.00000000000000067e-02 , len = +6.78675180038287196e-01 
 990       1068       1070       1310    2 2147483645 2147483645 +1.21428571428571441e+00  # rad = +8.50000000000000616e-02 , len = +9.77496803063829134e-01 
 991       1071       1064       1039    2        987       1309 +7.48663101604277959e-01  # rad = +7.00000000000000067e-02 , len = +2.88617393793235699e-01 
 992        866       1072       1311    2 2147483645 2147483645 +6.57658335213550993e-01  # rad = +7.87000000000000061e-02 , len = +6.78675180038285530e-01 
 993        862       1073        798    2 2147483645 2147483645 +6.65310430222798344e-01  # rad = +8.00587999999999994e-02 , len = +9.74987179402890924e-01 
 994       1074       1075       1312    2 2147483645 2147483645 +1.11080917121654088e+00  # rad = +1.33667000000000036e-01 , len = +1.71464281994824608e-01 
 995       1074        824       1312    2        764       1185 +9.18285092202471454e-01  # rad = +1.10500000000000001e-01 , len = +9.89949493661145541e-02 
 996        865       1076        800    2 2147483645 2147483645 +8.19999999999999951e-01  # rad = +8.19999999999999896e-02 , len = +1.13088460949824654e+00 
 997       1077       1078       1313    2 2147483645 2147483645 +7.42856999999999990e-01  # rad = +7.42856999999999962e-02 , len = +4.64327470649756269e-01 
 998       1077       1079       1313    2 2147483645 2147483645 +7.19999999999999973e-01  # rad = +7.20000000000000084e-02 , len = +9.89949493661167024e-01 
 999       1080        946       1314    2        873       1256 +1.34535345206941304e+00  # rad = +1.29475000000000029e+00 , len = +2.42487113059643794e-01 
1000       1080       1081       1314    2       1191       1192 +5.41028994068391555e-01  # rad = +5.20679000000000114e-01 , len = +1.88480768249707631e+00 
1001         27         20         21    2         16         25 +1.00000000000000000e+00  # rad = +7.00000000000000205e-02 , len = +3.20780298646908546e-01 
1002        129         42        117    2         36       1077 +7.60574362498595780e-01  # rad = +1.15100000000000036e-01 , len = +1.18173601112939020e+00 
1003       1082       1083       1005    2 2147483645 2147483645 +9.26316179501549319e-01  # rad = +8.00000000000000433e-02 , len = +1.71464281994823164e-01 
1004       1082       1084       1005    2 2147483645 2147483645 +9.64912301015705687e-01  # rad = +8.33333000000000407e-02 , len = +7.00000000000001399e-01 
1005        182       1082        166    2       1003       1004 +9.91057217512843813e-01  # rad = +8.63636000000000403e-02 , len = +8.19328993750374046e-01 
1006        118       1085       1315    2 2147483645 2147483645 +1.30000000000000004e+00  # rad = +1.10500000000000084e-01 , len = +9.89949493661145541e-02 
1007        129         98        117    2         87         88 +5.58371273945537316e-01  # rad = +8.45000000000000612e-02 , len = +1.04999999999999649e+00 
1008        189       1086        173    2 2147483645 2147483645 +9.09091249999999906e-01  # rad = +7.27273000000000780e-02 , len = +7.27461339178927302e-01 
1009        189       1087        173    2 2147483645 2147483645 +8.74999999999999889e-01  # rad = +7.00000000000000067e-02 , len = +7.30821455623738125e-01 
1010        200       1088        183    2 2147483645 2147483645 +9.09090909090909172e-01  # rad = +8.00000000000000433e-02 , len = +1.71464281994821721e-01 
1011        238       1089       1012    2       1264       1354 +1.08823529411764719e+00  # rad = +9.25000000000000822e-02 , len = +2.32163735324880549e-01 
1012       1052        238        977    2        219       1011 +5.39682539682539653e-01  # rad = +8.50000000000000616e-02 , len = +4.48218696620295676e-01 
1013       1052       1090        977    2 2147483645 2147483645 +5.58730158730158744e-01  # rad = +8.80000000000000365e-02 , len = +3.20780298646908935e-01 
1014        288       1091        975    2 2147483645 2147483645 +1.00000000000000000e+00  # rad = +7.00000000000000067e-02 , len = +4.14125584816971481e-01 
1015        298       1092       1016    2 2147483645 2147483645 +7.76544797205326098e-01  # rad = +7.00000000000000205e-02 , len = +1.71464281994820250e-01 
1016        310        298        281    2        271       1015 +5.84175156181144239e-01  # rad = +9.01429000000000258e-02 , len = +5.51180551180827982e-01 
1017        315       1093        286    2 2147483645 2147483645 +1.05357142857142860e+00  # rad = +7.37500000000000655e-02 , len = +5.81463670404267607e-01 
1018       1094       1095       1316    2 2147483645 2147483645 +1.04326943139796757e+00  # rad = +7.75000000000000827e-02 , len = +2.61916017074172225e-01 
1019       1094       1096       1316    2 2147483645 2147483645 +1.07692328402370863e+00  # rad = +8.00000000000000433e-02 , len = +1.71464281994818807e-01 
1020        331       1097       1021    2 2147483645 2147483645 +8.23529411764705843e-01  # rad = +7.00000000000000067e-02 , len = +6.49153294684697624e-01 
1021       1098        331       1132    2        300       1020 +9.30657273962508746e-01  # rad = +8.50000000000000339e-02 , len = +6.18223260642952632e-01 
1022       1099       1100       1024    2 2147483645 2147483645 +5.86387142832268227e-01  # rad = +6.73536000000000579e-01 , len = +1.82671836909798824e+00 
1023       1099       1101       1024    2 2147483645 2147483645 +9.49487210739844323e-01  # rad = +1.09060000000000090e+00 , len = +2.88617393793237420e-01 
1024        408       1099        364    2       1022       1023 +9.84106856756085335e-01  # rad = +1.14862000000000108e+00 , len = +5.64358042380895486e-01 
1025       1102       1103       1026    2 2147483645 2147483645 +8.23529411764705843e-01  # rad = +7.00000000000000067e-02 , len = +3.63730669589462652e-01 
1026       1063       1102        986    2       1025       1027 +1.11842105263157898e+00  # rad = +8.50000000000000616e-02 , len = +5.28488410468954672e-01 
1027       1102        340       1026    2        307       1120 +9.29411764705882382e-01  # rad = +7.90000000000000563e-02 , len = +6.49153294684697513e-01 
1028        399       1104        356    2 2147483645 2147483645 +8.82352941176470562e-01  # rad = +7.50000000000000389e-02 , len = +3.63730669589462263e-01 
1029       1105       1106       1317    2 2147483645 2147483645 +8.73949411764705864e-01  # rad = +7.42857000000000239e-02 , len = +4.99899989997999561e-01 
1030       1105       1107       1317    2 2147483645 2147483645 +8.23529411764705843e-01  # rad = +7.00000000000000067e-02 , len = +7.34166193719107740e-01 
1031        405       1108       1318    2 2147483645 2147483645 +5.76876131045241825e-01  # rad = +9.24444000000000238e-02 , len = +8.16333265278343601e-01 
1032       1109       1110       1034    2 2147483645 2147483645 +6.12394024695048556e-01  # rad = +7.37499999999999961e-02 , len = +5.33104117410472478e-01 
1033       1109       1111       1034    2 2147483645 2147483645 +6.16842288817477491e-01  # rad = +7.42856999999999962e-02 , len = +4.64327470649755214e-01 
1034        473       1109        426    2       1032       1033 +1.09150480817162610e+00  # rad = +1.20428999999999994e-01 , len = +4.48218696620296786e-01 
1035       1112       1113       1037    2 2147483645 2147483645 +8.94117647058823573e-01  # rad = +7.59999999999999981e-02 , len = +3.56931365951492219e-01 
1036       1112       1114       1037    2 2147483645 2147483645 +8.67647058823529438e-01  # rad = +7.37500000000000239e-02 , len = +5.64358042380899816e-01 
1037        404       1112        360    2       1035       1036 +8.30078125000000000e-01  # rad = +8.50000000000000616e-02 , len = +8.19328993750376156e-01 
1038       1071       1115       1039    2 2147483645 2147483645 +8.22706951871657655e-01  # rad = +7.69231000000000359e-02 , len = +1.14808536267997185e+00 
1039        606       1071        550    2        991       1038 +1.03601108033241007e+00  # rad = +9.35000000000000414e-02 , len = +3.63730669589465372e-01 
1040        538       1116        488    2 2147483645 2147483645 +6.74003678134357798e-01  # rad = +7.00000000000000205e-02 , len = +1.71464281994823164e-01 
1041        538       1117        488    2 2147483645 2147483645 +7.31775421974445672e-01  # rad = +7.60000000000000397e-02 , len = +6.60378679243961875e-01 
1042        376        500        514    2        454        558 +9.93862520458265064e-01  # rad = +1.21450000000000080e+00 , len = +3.05122926047845966e-01 
1043       1118       1119       1044    2 2147483645 2147483645 +5.38594800693240949e-01  # rad = +7.76923000000000474e-02 , len = +9.20706250657613245e-01 
1044       1120       1118       1148    2       1043       1045 +7.63825641242877995e-01  # rad = +1.44250000000000017e-01 , len = +2.32163735324881604e-01 
1045       1118        468       1044    2        419       1145 +1.05545927209705370e+00  # rad = +1.52250000000000080e-01 , len = +2.52388589282476816e-01 
1046        617       1121       1047    2 2147483645 2147483645 +1.43949410919483822e-01  # rad = +7.33333000000000318e-02 , len = +6.26099033699943686e-01 
1047        683        617        650    2        563       1046 +4.14008939455505931e-01  # rad = +5.09438000000000168e-01 , len = +1.54951605348250698e+00 
1048        556       1122        503    2 2147483645 2147483645 +1.08108108108108092e+00  # rad = +1.00000000000000019e-01 , len = +1.71464281994821000e-01 
1049        556       1123        503    2 2147483645 2147483645 +8.64864864864864913e-01  # rad = +8.00000000000000433e-02 , len = +1.97989898732234104e-01 
1050        633       1124        583    2 2147483645 2147483645 +8.64864864864864913e-01  # rad = +7.99999999999999878e-02 , len = +1.71464281994821693e-01 
1051       1125       1126       1319    2 2147483645 2147483645 +1.00000000000000000e+00  # rad = +7.00000000000000067e-02 , len = +6.67757440991860740e-01 
1052       1125       1127       1319    2 2147483645 2147483645 +1.00000000000000000e+00  # rad = +7.00000000000000067e-02 , len = +7.06965345685344748e-01 
1053        767       1128       1320    2 2147483645 2147483645 +6.94235338345864594e-01  # rad = +9.23333000000000348e-02 , len = +6.92964645562816450e-01 
1054       1129        741       1174    2        684       1320 +7.13136729222520138e-01  # rad = +1.33000000000000063e-01 , len = +4.14125584816974812e-01 
1055        729       1130       1056    2 2147483645 2147483645 +9.11764705882353033e-01  # rad = +7.75000000000000272e-02 , len = +3.05122926047847576e-01 
1056       1131        729       1178    2        673       1055 +8.96624472573839704e-01  # rad = +8.50000000000000339e-02 , len = +2.96984848098349907e-01 
1057        734       1132        678    2 2147483645 2147483645 +7.77777777777777679e-01  # rad = +7.00000000000000067e-02 , len = +1.56524758424985921e-01 
1058        734       1133        678    2 2147483645 2147483645 +8.25396666666666667e-01  # rad = +7.42856999999999962e-02 , len = +4.42718872423571552e-01 
1059        757       1134        701    2       1251       1252 +4.91129665973762564e-01  # rad = +1.26875000000000043e-01 , len = +5.68682688324515739e-01 
1060        777       1135        719    2 2147483645 2147483645 +8.64864864864864913e-01  # rad = +8.00000000000000294e-02 , len = +1.04062481231229498e+00 
1061        777       1136        719    2 2147483645 2147483645 +7.56756756756756688e-01  # rad = +7.00000000000000067e-02 , len = +2.42487113059641740e-01 
1062       1137       1138       1064    2 2147483645 2147483645 +7.50950570342205359e-01  # rad = +7.90000000000000563e-02 , len = +7.69999999999999796e-01 
1063       1137       1139       1064    2 2147483645 2147483645 +8.07984790874524683e-01  # rad = +8.50000000000000616e-02 , len = +2.42487113059641740e-01 
1064        799       1137        740    2       1062       1063 +8.57900101936799220e-01  # rad = +1.05200000000000085e-01 , len = +8.10308583195318066e-01 
1065        888       1140        820    2 2147483645 2147483645 +6.95652173913043348e-01  # rad = +7.00000000000000205e-02 , len = +1.56524758424984339e-01 
1066        888       1141        820    2 2147483645 2147483645 +8.14906832298136541e-01  # rad = +8.20000000000000451e-02 , len = +6.64078308635360437e-01 
1067        923       1142       1068    2 2147483645 2147483645 +4.69465648854961781e-01  # rad = +1.07625000000000012e-01 , len = +7.34166193719108628e-01 
1068       1143        923       1331    2        850       1067 +1.01662971175166295e+00  # rad = +2.29250000000000065e-01 , len = +2.21359436211784083e-01 
1069       1144       1145       1321    2 2147483645 2147483645 +6.64259927797833938e-01  # rad = +9.19999999999999984e-02 , len = +7.13862731902988989e-01 
1070       1144       1146       1321    2 2147483645 2147483645 +8.67227436823104658e-01  # rad = +1.20111000000000023e-01 , len = +6.64078308635359882e-01 
1071        899       1147        829    2 2147483645 2147483645 +4.91208142201834841e-01  # rad = +8.56667000000000678e-02 , len = +5.72974694031070153e-01 
1072       1018       1148       1073    2 2147483645 2147483645 +1.03000000000000003e+00  # rad = +1.03000000000000050e-01 , len = +2.21359436211784083e-01 
1073       1027       1018        950    2        941       1072 +1.11111111111111116e+00  # rad = +1.00000000000000006e-01 , len = +1.21243556529821897e-01 
1074       1149       1150       1322    2 2147483645 2147483645 +1.00000000000000000e+00  # rad = +7.00000000000000205e-02 , len = +5.09607692249637312e-01 
1075       1149       1151       1322    2 2147483645 2147483645 +1.05357142857142860e+00  # rad = +7.37500000000000655e-02 , len = +6.06217782649109527e-01 
1076         16       1152       1077    2 2147483645 2147483645 +6.70845174001071354e-01  # rad = +7.38889000000000074e-02 , len = +1.38769593211192777e+00 
1077         42         16       1002    2         13       1076 +9.56933101650738416e-01  # rad = +1.10143000000000060e-01 , len = +4.14125584816975423e-01 
1078         33       1153         92    2 2147483645 2147483645 +5.45843947751220138e-01  # rad = +7.39231000000000610e-02 , len = +9.52102935611480627e-01 
1079         36       1154         29    2 2147483645 2147483645 +9.21052631578947345e-01  # rad = +7.00000000000000344e-02 , len = +1.40000000000000568e-01 
1080         36       1155         29    2 2147483645 2147483645 +9.21052631578947345e-01  # rad = +7.00000000000000344e-02 , len = +1.97989898732227831e-01 
1081       1156       1157       1083    2 2147483645 2147483645 +1.06593428571428572e+00  # rad = +7.46154000000000400e-02 , len = +1.00468900660851324e+00 
1082       1156       1158       1083    2 2147483645 2147483645 +1.21428571428571441e+00  # rad = +8.50000000000000616e-02 , len = +5.77234787586467957e-01 
1083         41       1156         35    2       1081       1082 +9.33333333333333237e-01  # rad = +7.00000000000000205e-02 , len = +1.71464281994826079e-01 
1084         44       1159         44    2 2147483645 2147483645 +1.00000000000000000e+00  # rad = +8.00000000000000433e-02 , len = +3.56931365951496382e-01 
1085         43       1160         61    2 2147483645 2147483645 +8.58704453441295423e-01  # rad = +1.06050000000000116e-01 , len = +2.85115765961827838e+00 
1086         76       1161         67    2 2147483645 2147483645 +9.11764705882353033e-01  # rad = +7.75000000000000688e-02 , len = +2.21359436211787469e-01 
1087         76       1162         67    2 2147483645 2147483645 +8.47058823529411753e-01  # rad = +7.20000000000000639e-02 , len = +1.16713324003731178e+00 
1088        105       1163         91    2 2147483645 2147483645 +8.96286811779769432e-01  # rad = +7.00000000000000205e-02 , len = +4.48218696620300561e-01 
1089        105       1164         91    2 2147483645 2147483645 +8.96286811779769432e-01  # rad = +7.00000000000000205e-02 , len = +4.94974746830584678e-01 
1090        123       1165        109    2 2147483645 2147483645 +5.42750929368029711e-01  # rad = +8.76000000000000945e-02 , len = +1.36095554666564578e+00 
1091        125       1166        114    2 2147483645 2147483645 +9.00000360000144051e-01  # rad = +7.50000000000000666e-02 , len = +3.76961536499413497e-01 
1092        125       1167        114    2 2147483645 2147483645 +8.40000336000134351e-01  # rad = +7.00000000000000067e-02 , len = +1.26194294641239546e+00 
1093       1168       1169       1323    2 2147483645 2147483645 +8.10526657063855627e-01  # rad = +7.00000000000000205e-02 , len = +4.48218696620299839e-01 
1094       1168       1170       1323    2 2147483645 2147483645 +8.10526657063855627e-01  # rad = +7.00000000000000205e-02 , len = +2.96984848098349907e-01 
1095       1171       1172       1096    2 2147483645 2147483645 +8.48938826466916319e-01  # rad = +8.50000000000000616e-02 , len = +1.21243556529821897e-01 
1096        178       1171        163    2       1095       1097 +6.26564455569461831e-01  # rad = +1.00125000000000075e-01 , len = +4.94974746830580237e-01 
1097       1171        177       1096    2        162       1099 +8.00998751560549338e-01  # rad = +8.02000000000001045e-02 , len = +3.56931365951496382e-01 
1098        167       1173        169    2 2147483645 2147483645 +8.53658536585365835e-01  # rad = +7.00000000000000205e-02 , len = +4.25793377120876559e-01 
1099        177       1174       1097    2 2147483645 2147483645 +1.22016334164588525e+00  # rad = +9.78571000000000440e-02 , len = +1.12871608476179675e+00 
1100        221        168        203    2        153        155 +7.47984260820685809e-01  # rad = +1.66333000000000120e-01 , len = +3.83405790253617818e-01 
1101        188       1175        175    2 2147483645 2147483645 +1.00000000000000000e+00  # rad = +1.00000000000000061e-01 , len = +1.71464281994824608e-01 
1102       1176       1177       1104    2 2147483645 2147483645 +8.25972461106414313e-01  # rad = +8.50000000000000616e-02 , len = +4.94974746830584289e-01 
1103       1176       1178       1104    2 2147483645 2147483645 +7.53092538067613115e-01  # rad = +7.75000000000000827e-02 , len = +2.09999999999998493e-01 
1104        221       1176        203    2       1102       1103 +4.62772344013490766e-01  # rad = +1.02909000000000084e-01 , len = +7.27461339178928190e-01 
1105        191       1179        174    2 2147483645 2147483645 +9.11111111111110983e-01  # rad = +8.20000000000000590e-02 , len = +3.20780298646910877e-01 
1106        191       1180        174    2 2147483645 2147483645 +8.61111111111111160e-01  # rad = +7.75000000000000827e-02 , len = +2.32163735324876802e-01 
1107        240       1181       1108    2 2147483645 2147483645 +2.70052229147352274e-01  # rad = +8.82609000000000588e-02 , len = +1.84672683415821393e+00 
1108        408        240        364    2        221       1107 +2.80018334946922909e-01  # rad = +3.26829000000000147e-01 , len = +2.66460128349439751e+00 
1109        251        219        229    2        201       1345 +9.33684210526315894e-01  # rad = +3.54800000000000282e-01 , len = +3.50000000000003586e-01 
1110        251        308        229    2        280       1221 +5.35789473684210593e-01  # rad = +2.03600000000000086e-01 , len = +6.92964645562818116e-01 
1111        266       1182        246    2 2147483645 2147483645 +1.06666666666666665e+00  # rad = +8.00000000000000433e-02 , len = +1.56524758424984312e-01 
1112        318       1183        288    2 2147483645 2147483645 +8.44444444444444442e-01  # rad = +7.60000000000000397e-02 , len = +3.49999999999999256e-01 
1113       1184       1185       1324    2 2147483645 2147483645 +1.00000000000000000e+00  # rad = +9.00000000000000522e-02 , len = +4.94974746830583290e-01 
1114       1184       1186       1324    2 2147483645 2147483645 +8.88888888888888951e-01  # rad = +8.00000000000000294e-02 , len = +4.53651848888552589e-01 
1115        277       1187        984    2 2147483645 2147483645 +7.66104127579737337e-01  # rad = +8.16667000000000504e-02 , len = +1.44478372083852169e+00 
1116        328       1188        299    2 2147483645 2147483645 +9.42307873520744854e-01  # rad = +7.00000000000000067e-02 , len = +1.71464281994821721e-01 
1117        324       1189        294    2 2147483645 2147483645 +9.33333333333333237e-01  # rad = +7.00000000000000067e-02 , len = +3.56931365951492885e-01 
1118        324       1190        294    2 2147483645 2147483645 +9.33333333333333237e-01  # rad = +7.00000000000000067e-02 , len = +2.88617393793235699e-01 
1119        321       1191        348    2 2147483645 2147483645 +6.12221359223300898e-01  # rad = +7.88235000000000186e-02 , len = +1.29263297188335691e+00 
1120        340       1192       1027    2 2147483645 2147483645 +8.86075949367088556e-01  # rad = +7.00000000000000067e-02 , len = +5.04777178564958628e-01 
1121        344       1193       1122    2 2147483645 2147483645 +6.14064422202001747e-01  # rad = +8.43571000000001014e-02 , len = +2.03120653799656470e+00 
1122        271        344        249    2        310       1121 +1.16419491525423746e+00  # rad = +1.37375000000000080e-01 , len = +5.37680202350804715e-01 
1123       1194       1195       1125    2 2147483645 2147483645 +8.03439590028663275e-01  # rad = +9.25000000000000822e-02 , len = +1.71464281994818807e-01 
1124       1194       1196       1125    2 2147483645 2147483645 +6.94866672457222334e-01  # rad = +8.00000000000000433e-02 , len = +2.09999999999999659e-01 
1125        222       1194       1345    2       1123       1124 +3.24492671927846643e-01  # rad = +1.15130000000000038e-01 , len = +1.83341211951923655e+00 
1126        348       1197       1127    2 2147483645 2147483645 +9.58187804878048888e-01  # rad = +7.85714000000000412e-02 , len = +4.99899989997999783e-01 
1127        390        348        347    2        313       1126 +7.23531539798646484e-01  # rad = +8.19999999999999896e-02 , len = +3.76961536499412830e-01 
1128       1063       1198        986    2 2147483645 2147483645 +1.06907894736842102e+00  # rad = +8.12500000000000167e-02 , len = +1.13088460949824587e+00 
1129       1098       1199       1132    2 2147483645 2147483645 +7.79057036152203009e-01  # rad = +7.11538499999999768e-02 , len = +1.19616052434445197e+00 
1130       1200        381       1347    2        340       1131 +7.47199625750448293e-01  # rad = +1.43750000000000072e-01 , len = +2.88617393793239141e-01 
1131        381       1060       1130    2        983       1222 +8.20173913043478309e-01  # rad = +1.17900000000000046e-01 , len = +7.50666370633451874e-01 
1132        390       1098        347    2       1021       1129 +8.05884429071850206e-01  # rad = +9.13332999999999923e-02 , len = +6.14247507117448244e-01 
1133        343       1201        309    2 2147483645 2147483645 +7.82411314526290647e-01  # rad = +7.33333000000000873e-02 , len = +5.81463670404263722e-01 
1134        343       1202        309    2 2147483645 2147483645 +7.65675528901398006e-01  # rad = +7.17647000000000979e-02 , len = +1.17549989366226781e+00 
1135        425       1203       1325    2 2147483645 2147483645 +9.75731800766283630e-01  # rad = +1.27333000000000029e-01 , len = +1.71464281994821693e-01 
1136        414       1204        369    2 2147483645 2147483645 +8.23529411764705843e-01  # rad = +7.00000000000000067e-02 , len = +1.97989898732234104e-01 
1137        466       1205        417    2 2147483645 2147483645 +1.00000000000000000e+00  # rad = +7.00000000000000205e-02 , len = +8.19328993750372159e-01 
1138        466       1206        417    2 2147483645 2147483645 +1.04761857142857151e+00  # rad = +7.33333000000000457e-02 , len = +6.10245852095695596e-01 
1139        469       1207        420    2 2147483645 2147483645 +8.44444444444444442e-01  # rad = +7.60000000000000397e-02 , len = +3.20780298646908546e-01 
1140        469       1208        420    2 2147483645 2147483645 +8.11111111111111116e-01  # rad = +7.30000000000000371e-02 , len = +6.75055553269506392e-01 
1141        529       1209        479    2 2147483645 2147483645 +6.45756457564575559e-01  # rad = +7.00000000000000205e-02 , len = +8.01186619958171087e-01 
1142        529       1210        479    2 2147483645 2147483645 +6.80350553505535083e-01  # rad = +7.37500000000000655e-02 , len = +6.18223260642950412e-01 
1143        599       1211        543    2 2147483645 2147483645 +6.24999999999999889e-01  # rad = +7.00000000000000067e-02 , len = +1.40000000000000568e-01 
1144        599       1212        543    2 2147483645 2147483645 +6.24999999999999889e-01  # rad = +7.00000000000000067e-02 , len = +2.09999999999998493e-01 
1145        468        537       1045    2        487        501 +6.55172413793103536e-01  # rad = +9.97500000000000053e-02 , len = +6.49153294684699178e-01 
1146        571       1213        518    2 2147483645 2147483645 +6.37919463087248340e-01  # rad = +9.50500000000000511e-02 , len = +1.66829254029381691e+00 
1147       1214       1215       1339    2 2147483645 2147483645 +8.86426592797784019e-01  # rad = +8.00000000000000433e-02 , len = +7.82623792124925610e-01 
1148        731       1120        675    2       1044       1149 +6.58020905923344945e-01  # rad = +1.88852000000000075e-01 , len = +2.14158819570896641e+00 
1149       1120        664       1148    2        611       1326 +6.32241120030500037e-01  # rad = +1.19400000000000034e-01 , len = +3.20780298646907769e-01 
1150        623       1216        579    2 2147483645 2147483645 +3.21501744800681111e-01  # rad = +1.03095000000000020e-01 , len = +1.57461106308827903e+00 
1151       1217       1218       1326    2 2147483645 2147483645 +8.51482412060301508e-01  # rad = +1.01667000000000021e-01 , len = +4.14125584816972980e-01 
1152       1217        658       1326    2        607        624 +1.10866834170854278e+00  # rad = +1.32374999999999993e-01 , len = +6.37730350540103519e-01 
1153        659       1219        608    2 2147483645 2147483645 +8.74999999999999889e-01  # rad = +7.00000000000000067e-02 , len = +2.52388589282475373e-01 
1154        659       1220        608    2 2147483645 2147483645 +1.01562500000000000e+00  # rad = +8.12500000000000167e-02 , len = +1.07307968017291167e+00 
1155        666       1221        613    2 2147483645 2147483645 +1.07792142857142870e+00  # rad = +7.54545000000000354e-02 , len = +8.90954544295049833e-01 
1156        666       1222        613    2 2147483645 2147483645 +1.00000000000000000e+00  # rad = +7.00000000000000344e-02 , len = +4.53651848888550702e-01 
1157        643        651        593    2        601        634 +8.38538755073766962e-01  # rad = +1.03500000000000036e-01 , len = +3.76961536499416827e-01 
1158        671       1223        619    2 2147483645 2147483645 +1.21428571428571441e+00  # rad = +8.50000000000000061e-02 , len = +6.14247507117450242e-01 
1159        671       1224        619    2 2147483645 2147483645 +1.00000000000000000e+00  # rad = +7.00000000000000067e-02 , len = +3.56931365951495327e-01 
1160        663       1225        610    2 2147483645 2147483645 +8.19999999999999951e-01  # rad = +8.20000000000000312e-02 , len = +3.76961536499414496e-01 
1161        663       1226        610    2 2147483645 2147483645 +9.01537999999999951e-01  # rad = +9.01538000000000617e-02 , len = +8.54458893101362138e-01 
1162        669       1227        616    2 2147483645 2147483645 +8.73949411764705864e-01  # rad = +7.42856999999999962e-02 , len = +4.14125584816971815e-01 
1163        669       1228        616    2 2147483645 2147483645 +8.82352941176470562e-01  # rad = +7.49999999999999972e-02 , len = +4.53651848888548204e-01 
1164       1229       1230       1166    2 2147483645 2147483645 +8.67225000000000024e-01  # rad = +7.63158000000000170e-02 , len = +1.50133274126690330e+00 
1165       1229       1231       1166    2 2147483645 2147483645 +8.44155681818181791e-01  # rad = +7.42856999999999962e-02 , len = +5.46717477313467537e-01 
1166       1232       1229       1239    2       1164       1165 +1.51637077333186293e-01  # rad = +8.80000000000000088e-02 , len = +8.90954544295051276e-01 
1167        695       1233        641    2 2147483645 2147483645 +9.21052631578947345e-01  # rad = +7.00000000000000067e-02 , len = +1.71464281994823164e-01 
1168        695       1234        641    2       1172       1173 +9.86842105263157854e-01  # rad = +7.50000000000000250e-02 , len = +3.56931365951495716e-01 
1169       1235       1236       1327    2 2147483645 2147483645 +9.79508196721311508e-01  # rad = +1.43400000000000138e-01 , len = +3.13049516849968679e-01 
1170       1235       1237       1327    2 2147483645 2147483645 +6.54599043715846984e-01  # rad = +9.58333000000000795e-02 , len = +1.70604806497354922e+00 
1171        679        720        626    2        665       1327 +1.06086956521739140e+00  # rad = +1.46400000000000058e-01 , len = +3.42928563989646329e-01 
1172       1234       1238       1168    2 2147483645 2147483645 +1.09333333333333327e+00  # rad = +8.19999999999999896e-02 , len = +3.56931365951491553e-01 
1173       1234       1239       1168    2 2147483645 2147483645 +1.13333333333333330e+00  # rad = +8.50000000000000339e-02 , len = +2.32163735324877885e-01 
1174        731       1129        675    2       1054       1246 +6.49825783972125426e-01  # rad = +1.86500000000000027e-01 , len = +2.88617393793236532e-01 
1175        676       1240        623    2 2147483645 2147483645 +8.36234032308316944e-01  # rad = +8.85714000000000362e-02 , len = +5.14392845984466107e-01 
1176        676       1241        623    2 2147483645 2147483645 +7.65798691428193790e-01  # rad = +8.11111000000000054e-02 , len = +7.47395477642195161e-01 
1177       1131       1242       1178    2 2147483645 2147483645 +9.11008438818565414e-01  # rad = +8.63636000000000265e-02 , len = +7.17286553617170974e-01 
1178       1243       1131       1244    2       1056       1177 +1.52500820415806038e-01  # rad = +9.48000000000000231e-02 , len = +1.06850362657316178e+00 
1179        736       1244        680    2 2147483645 2147483645 +9.42307873520744854e-01  # rad = +7.00000000000000067e-02 , len = +1.56524758424985921e-01 
1180        814       1245       1328    2 2147483645 2147483645 +1.54754708013524728e-01  # rad = +1.11357000000000039e-01 , len = +1.10900856624283661e+00 
1181       1246       1247       1329    2 2147483645 2147483645 +9.24224260958205868e-01  # rad = +1.13333000000000086e-01 , len = +1.71464281994821721e-01 
1182       1246       1248       1329    2       1248       1249 +8.17125382262996913e-01  # rad = +1.00200000000000081e-01 , len = +3.76961536499414829e-01 
1183        811       1249       1184    2 2147483645 2147483645 +4.10672621359223333e-01  # rad = +5.28741000000000239e-01 , len = +2.04921936356262346e+00 
1184       1250        811       1356    2        753       1183 +9.81326219512195230e-01  # rad = +1.28750000000000075e+00 , len = +4.53651848888552089e-01 
1185        824       1251        995    2 2147483645 2147483645 +6.50452488687782826e-01  # rad = +7.18750000000000083e-02 , len = +1.20635815577298522e+00 
1186       1252       1253       1330    2 2147483645 2147483645 +4.63805970149253732e-01  # rad = +1.24300000000000063e-01 , len = +6.78675180038287751e-01 
1187       1252        898       1330    2        828       1189 +9.43097014925373012e-01  # rad = +2.52750000000000086e-01 , len = +5.51180551180829092e-01 
1188       1143        878       1331    2        811       1301 +8.80410199556541095e-01  # rad = +1.98532500000000028e-01 , len = +1.19820699380365836e+00 
1189        898       1254       1187    2 2147483645 2147483645 +4.71612265084075166e-01  # rad = +1.19200000000000042e-01 , len = +7.57165767847440385e-01 
1190        896       1255        826    2 2147483645 2147483645 +9.31584137607708196e-01  # rad = +1.15250000000000005e-01 , len = +2.42487113059641740e-01 
1191       1081       1256       1000    2 2147483645 2147483645 +1.50153549499787792e-01  # rad = +7.81818000000000374e-02 , len = +7.60394634384014001e-01 
1192       1081       1257       1000    2 2147483645 2147483645 +1.56046239621724703e-01  # rad = +8.12500000000000167e-02 , len = +4.99899989997997951e-01 
1193        950       1258        877    2 2147483645 2147483645 +8.06800091854155910e-01  # rad = +7.27273000000000225e-02 , len = +7.13862731902989323e-01 
1194        950       1259        877    2 2147483645 2147483645 +7.76544797205326098e-01  # rad = +6.99999999999999928e-02 , len = +9.89949493661183150e-02 
1195        961       1260        900    2 2147483645 2147483645 +7.88129468599033878e-01  # rad = +8.15714000000000022e-02 , len = +3.50000000000003586e-01 
1196        928       1261        855    2 2147483645 2147483645 +6.65015915047201034e-01  # rad = +7.33333000000000318e-02 , len = +6.96491205974635874e-01 
1197        928       1262        855    2 2147483645 2147483645 +7.51381571191497399e-01  # rad = +8.28571000000000030e-02 , len = +4.90000000000002045e-01 
1198        989       1263        915    2 2147483645 2147483645 +2.98452601067394407e-01  # rad = +1.47856999999999988e-01 , len = +9.84987309562924240e-01 
1199        989        977        915    2        903       1349 +5.65186148094918961e-01  # rad = +2.79999999999999971e-01 , len = +1.71464281994821721e-01 
1200       1004       1264       1332    2 2147483645 2147483645 +5.40574669890273474e-01  # rad = +2.90667000000000009e-01 , len = +4.08166632639170857e-01 
1201          1       1265          0    2 2147483645 2147483645 +5.83470843672456607e-01  # rad = +1.88111000000000028e-01 , len = +7.17286553617170641e-01 
1202          2       1266          2    2 2147483645 2147483645 +8.53658536585365835e-01  # rad = +7.00000000000000205e-02 , len = +6.06217782649106751e-01 
1203       1027       1267        950    2 2147483645 2147483645 +1.14814444444444441e+00  # rad = +1.03333000000000022e-01 , len = +1.56524758424985921e-01 
1204       1037       1268        961    2 2147483645 2147483645 +7.85466029611662342e-01  # rad = +9.65000000000000302e-02 , len = +1.10458136866416479e+00 
1205       1034       1269        958    2 2147483645 2147483645 +9.38472430314305939e-01  # rad = +1.14000000000000004e-01 , len = +1.56524758424984339e-01 
1206         32       1270         26    2 2147483645 2147483645 +7.49464668094218300e-01  # rad = +7.00000000000000205e-02 , len = +4.25793377120878280e-01 
1207         32       1271         26    2 2147483645 2147483645 +8.66264453961456016e-01  # rad = +8.09091000000000810e-02 , len = +8.57321409974112880e-01 
1208         41       1272         35    2 2147483645 2147483645 +9.90476000000000023e-01  # rad = +7.42857000000000239e-02 , len = +4.02119385257660833e-01 
1209         61       1273         97    2 2147483645 2147483645 +8.24999682692429737e-01  # rad = +7.15000000000000219e-02 , len = +1.35915414872633411e+00 
1210         86       1274         76    2 2147483645 2147483645 +6.99488700564971699e-01  # rad = +7.42857000000000239e-02 , len = +4.31508980207825799e-01 
1211         86       1275         76    2 2147483645 2147483645 +7.29755178907721236e-01  # rad = +7.75000000000000827e-02 , len = +2.52388589282478315e-01 
1212        182       1276        166    2 2147483645 2147483645 +8.29760083724548902e-01  # rad = +7.23077000000000580e-02 , len = +8.51586754241752453e-01 
1213        150       1277       1214    2 2147483645 2147483645 +7.11009174311926562e-01  # rad = +7.75000000000000550e-02 , len = +2.61916017074170338e-01 
1214        250        150        228    2        139       1213 +6.26285609220762818e-01  # rad = +1.09000000000000083e-01 , len = +2.10000000000002629e-01 
1215        157       1278        159    2 2147483645 2147483645 +9.49999999999999956e-01  # rad = +7.60000000000000397e-02 , len = +2.88617393793237420e-01 
1216        198       1279        972    2 2147483645 2147483645 +5.98930481283422411e-01  # rad = +7.00000000000000067e-02 , len = +1.21243556529820870e-01 
1217       1280       1281       1219    2 2147483645 2147483645 +9.71786833855799448e-01  # rad = +7.75000000000000688e-02 , len = +6.45368112010501038e-01 
1218       1280       1282       1219    2 2147483645 2147483645 +9.24764890282131713e-01  # rad = +7.37500000000000655e-02 , len = +5.64358042380900704e-01 
1219       1283       1280       1343    2       1217       1218 +4.58222727847301226e-01  # rad = +7.97500000000000431e-02 , len = +8.25287828578609162e-01 
1220        171       1284        156    2 2147483645 2147483645 +6.59935326338018768e-01  # rad = +7.00000000000000067e-02 , len = +3.50000000000000366e-01 
1221        308       1285       1110    2 2147483645 2147483645 +4.17485265225933211e-01  # rad = +8.50000000000000616e-02 , len = +7.60394634384016888e-01 
1222       1060       1286       1131    2 2147483645 2147483645 +7.36028837998303653e-01  # rad = +8.67778000000000299e-02 , len = +6.06217782649106085e-01 
1223        360       1287        322    2 2147483645 2147483645 +8.94117647058823573e-01  # rad = +7.60000000000000397e-02 , len = +3.28329103187641802e-01 
1224        360       1288        322    2 2147483645 2147483645 +1.12605058823529403e+00  # rad = +9.57143000000000160e-02 , len = +4.74763098818771989e-01 
1225        352       1289        335    2 2147483645 2147483645 +9.05494857142857157e-01  # rad = +7.92308000000000734e-02 , len = +9.54672718789009056e-01 
1226        369       1290       1227    2 2147483645 2147483645 +6.14450325732899039e-01  # rad = +7.54545000000000077e-02 , len = +8.54458893101359807e-01 
1227       1200        369       1347    2        330       1226 +6.38303402032383005e-01  # rad = +1.22800000000000117e-01 , len = +3.42928563989644886e-01 
1228        404       1291        360    2 2147483645 2147483645 +7.16145507812499971e-01  # rad = +7.33333000000000318e-02 , len = +5.68682688324519958e-01 
1229        473       1292        426    2 2147483645 2147483645 +8.83041338493469774e-01  # rad = +9.74286000000000041e-02 , len = +4.94974746830581791e-01 
1230        388       1293       1231    2 2147483645 2147483645 +5.15116018845700796e-01  # rad = +8.74667000000000361e-02 , len = +1.19411054764623814e+00 
1231        574        388        521    2        346       1230 +7.34270270270270253e-01  # rad = +1.69800000000000034e-01 , len = +6.64078308635356329e-01 
1232        479       1294        432    2 2147483645 2147483645 +5.87966187050359745e-01  # rad = +8.17273000000000582e-02 , len = +2.39334493961902739e+00 
1233        574       1295        521    2 2147483645 2147483645 +3.96911135135135151e-01  # rad = +9.17857000000000395e-02 , len = +1.12654338576017299e+00 
1234       1296       1297       1236    2 2147483645 2147483645 +1.01265822784810133e+00  # rad = +8.00000000000000433e-02 , len = +7.44110206891425818e-01 
1235       1296       1298       1236    2 2147483645 2147483645 +9.49367088607594889e-01  # rad = +7.50000000000000527e-02 , len = +3.63730669589458877e-01 
1236        645       1296        596    2       1234       1235 +8.78998609179415968e-01  # rad = +7.90000000000000563e-02 , len = +6.37730350540102076e-01 
1237        645       1299        596    2 2147483645 2147483645 +8.34492350486787271e-01  # rad = +7.50000000000000527e-02 , len = +1.33734812221799859e+00 
1238       1232       1300       1239    2 2147483645 2147483645 +1.46467631515009494e-01  # rad = +8.50000000000000339e-02 , len = +4.14125584816973924e-01 
1239       1301       1232       1333    2       1166       1238 +4.78207093180394838e-01  # rad = +5.80333000000000210e-01 , len = +1.53681488800701072e+00 
1240        578       1302        526    2 2147483645 2147483645 +9.66702470461868968e-01  # rad = +9.00000000000000522e-02 , len = +6.64078308635360437e-01 
1241        578       1303        526    2 2147483645 2147483645 +8.75816326530612255e-01  # rad = +8.15385000000000137e-02 , len = +9.52102935611480516e-01 
1242        629       1304        661    2 2147483645 2147483645 +3.08189817936614929e-01  # rad = +9.14091000000000209e-02 , len = +1.50296373875087319e+00 
1243       1243       1305       1244    2 2147483645 2147483645 +1.27084017013171707e-01  # rad = +7.90000000000000285e-02 , len = +6.89420046125726937e-01 
1244       1301       1243       1333    2       1178       1243 +5.12241669138732258e-01  # rad = +6.21636000000000188e-01 , len = +1.52561463023923616e+00 
1245        679       1306        626    2 2147483645 2147483645 +5.81159420289855122e-01  # rad = +8.02000000000000490e-02 , len = +3.20780298646908546e-01 
1246       1129       1307       1174    2 2147483645 2147483645 +6.21983914209115252e-01  # rad = +1.16000000000000006e-01 , len = +1.71464281994823164e-01 
1247        746       1308        690    2 2147483645 2147483645 +4.34415587621130361e-01  # rad = +8.80000000000000088e-02 , len = +9.49526197637537539e-01 
1248       1248       1309       1182    2 2147483645 2147483645 +7.90158682634730547e-01  # rad = +7.91739000000000609e-02 , len = +1.69452058116742754e+00 
1249       1248        773       1182    2        714       1250 +7.31869261477045896e-01  # rad = +7.33333000000000318e-02 , len = +7.47395477642193384e-01 
1250        773       1310       1249    2 2147483645 2147483645 +9.54545888429949252e-01  # rad = +7.00000000000000344e-02 , len = +1.41739197119215610e+00 
1251       1134       1311       1059    2 2147483645 2147483645 +7.70443349753694551e-01  # rad = +9.77500000000000452e-02 , len = +2.21359436211788024e-01 
1252       1134       1312       1059    2 2147483645 2147483645 +7.31034482758620707e-01  # rad = +9.27500000000000130e-02 , len = +7.76337555448660899e-01 
1253        838       1313        777    2 2147483645 2147483645 +1.20965610859728501e+00  # rad = +1.33667000000000147e-01 , len = +1.40000000000000568e-01 
1254        852       1314        788    2 2147483645 2147483645 +7.13495882260061665e-01  # rad = +8.58571000000000195e-02 , len = +5.14392845984466551e-01 
1255        852        889        788    2        821        845 +9.61914021922498419e-01  # rad = +1.15750000000000033e-01 , len = +4.48218696620298451e-01 
1256        946       1315        999    2 2147483645 2147483645 +2.86187294844564621e-01  # rad = +3.70541000000000120e-01 , len = +2.52388589282478870e+00 
1257       1012       1316        936    2 2147483645 2147483645 +7.56013402061855744e-01  # rad = +7.33333000000000457e-02 , len = +5.68682688324516850e-01 
1258       1012       1317        936    2 2147483645 2147483645 +7.83505154639175250e-01  # rad = +7.60000000000000259e-02 , len = +3.50000000000000366e-01 
1259       1017       1318        940    2 2147483645 2147483645 +8.72340425531914931e-01  # rad = +8.20000000000000312e-02 , len = +3.20780298646910100e-01 
1260       1017       1009        940    2        934       1351 +1.03989361702127669e+00  # rad = +9.77500000000000452e-02 , len = +2.32163735324877329e-01 
1261       1319       1320       1264    2 2147483645 2147483645 +7.56756756756756688e-01  # rad = +7.00000000000000205e-02 , len = +9.89949493661170521e-02 
1262       1321       1322       1334    2 2147483645 2147483645 +8.37837837837837829e-01  # rad = +7.75000000000000688e-02 , len = +2.09999999999999076e-01 
1263       1321       1323       1334    2 2147483645 2147483645 +7.56756756756756688e-01  # rad = +7.00000000000000205e-02 , len = +8.42911620515460203e-01 
1264       1089       1319       1011    2       1261       1334 +1.00000000000000000e+00  # rad = +9.25000000000000822e-02 , len = +2.52388589282480258e-01 
1265         47       1324         39    2 2147483645 2147483645 +8.23529411764705843e-01  # rad = +7.00000000000000205e-02 , len = +3.83405790253616208e-01 
1266       1325       1326       1335    2 2147483645 2147483645 +8.23529411764705843e-01  # rad = +7.00000000000000205e-02 , len = +4.48218696620297341e-01 
1267       1325       1327       1335    2 2147483645 2147483645 +8.23529411764705843e-01  # rad = +7.00000000000000205e-02 , len = +7.34166193719106075e-01 
1268        161       1328       1336    2 2147483645 2147483645 +6.94267515923566947e-01  # rad = +1.09000000000000083e-01 , len = +2.42487113059640713e-01 
1269       1329         83       1344    2         74       1336 +9.02081106859263904e-01  # rad = +1.57000000000000112e-01 , len = +1.71464281994823886e-01 
1270        694       1330       1337    2 2147483645 2147483645 +5.60605769230769213e-01  # rad = +8.74545000000000461e-02 , len = +6.64078308635360104e-01 
1271       1331       1332       1338    2 2147483645 2147483645 +4.53638178189076369e-01  # rad = +7.00000000000000205e-02 , len = +8.31203946092653356e-01 
1272       1331       1333       1338    2 2147483645 2147483645 +5.50846359229592797e-01  # rad = +8.50000000000000616e-02 , len = +2.61916017074175056e-01 
1273       1214       1334       1339    2 2147483645 2147483645 +8.08864265927977888e-01  # rad = +7.30000000000000371e-02 , len = +6.64078308635358439e-01 
1274        887       1335       1340    2 2147483645 2147483645 +6.99080157687253623e-01  # rad = +1.33000000000000063e-01 , len = +2.09999999999998493e-01 
1275        874       1336       1341    2 2147483645 2147483645 +1.22070319634703206e+00  # rad = +1.33667000000000147e-01 , len = +1.56524758424982757e-01 
1276       1329       1337       1344    2 2147483645 2147483645 +6.02153503177393912e-01  # rad = +1.04800000000000088e-01 , len = +3.20780298646910877e-01 
1277        586       1338        532    2 2147483645 2147483645 +8.51063829787234161e-01  # rad = +8.00000000000000294e-02 , len = +4.31508980207826076e-01 
1278       1339       1340       1348    2 2147483645 2147483645 +8.51063829787234161e-01  # rad = +8.00000000000000294e-02 , len = +1.71464281994824608e-01 
1279       1339       1341       1348    2 2147483645 2147483645 +8.60735106382978787e-01  # rad = +8.09091000000000116e-02 , len = +8.68677155219361730e-01 
1280        985       1342       1349    2 2147483645 2147483645 +3.94046428571428575e-01  # rad = +1.10333000000000001e-01 , len = +1.17341382299681540e+00 
1281       1343       1344       1351    2 2147483645 2147483645 +1.18215856777493600e+00  # rad = +1.15556000000000103e-01 , len = +5.37680202350804715e-01 
1282       1343       1345       1351    2 2147483645 2147483645 +9.92327365728900235e-01  # rad = +9.70000000000000723e-02 , len = +1.40000000000000568e-01 
1283       1346       1347       1352    2 2147483645 2147483645 +7.82786885245901676e-01  # rad = +9.55000000000000432e-02 , len = +2.09999999999996106e-01 
1284       1346       1348       1352    2 2147483645 2147483645 +6.24842622950819715e-01  # rad = +7.62308000000000430e-02 , len = +8.19328993750373713e-01 
1285        227       1349        209    2 2147483645 2147483645 +8.01832760595647120e-01  # rad = +7.00000000000000205e-02 , len = +4.08166632639172688e-01 
1286       1350       1351       1353    2 2147483645 2147483645 +8.01832760595647120e-01  # rad = +7.00000000000000205e-02 , len = +2.96984848098351184e-01 
1287       1350       1352       1353    2 2147483645 2147483645 +9.00016036655211904e-01  # rad = +7.85714000000000690e-02 , len = +4.90000000000003544e-01 
1288       1353       1354       1354    2 2147483645 2147483645 +7.89189189189189122e-01  # rad = +7.30000000000000371e-02 , len = +6.26099033699939689e-01 
1289       1353       1355       1354    2 2147483645 2147483645 +9.62162162162162105e-01  # rad = +8.89999999999999819e-02 , len = +6.75055553269508613e-01 
1290        568       1356       1355    2 2147483645 2147483645 +7.66701457282094379e-01  # rad = +9.77000000000000368e-02 , len = +6.37730350540099633e-01 
1291       1250       1357       1356    2 2147483645 2147483645 +9.86089939024390350e-01  # rad = +1.29375000000000062e+00 , len = +2.32163735324880022e-01 
1292        162        164        152    2        150        151 +1.00000000000000000e+00  # rad = +7.00000000000000205e-02 , len = +0                       
1293        209        213        193    2        197        198 +1.00000000000000000e+00  # rad = +1.43091000000000079e-01 , len = +0                       
1294        283        285        263    2        261        262 +1.00000000000000000e+00  # rad = +7.75000000000000550e-02 , len = +0                       
1295        268        291        247    2        266        267 +1.00000000000000000e+00  # rad = +8.58571000000000195e-02 , len = +0                       
1296        332        334        304    2        302        303 +1.00000000000000000e+00  # rad = +7.66667000000000598e-02 , len = +0                       
1297        549        551        501    2        499        500 +1.00000000000000000e+00  # rad = +7.81000000000000305e-02 , len = +0                       
1298        454        564        513    2        512        514 +1.00000000000000000e+00  # rad = +1.23000000000000087e+00 , len = +0                       
1299        660        662        611    2        610        612 +1.00000000000000000e+00  # rad = +9.00000000000000522e-02 , len = +0                       
1300        795        797        737    2        739        740 +1.00000000000000000e+00  # rad = +1.20333000000000093e-01 , len = +0                       
1301        878        879       1188    2        812        813 +9.35040862327326749e-01  # rad = +1.85635999999999968e-01 , len = +0                       
1302        902        904        832    2        834        835 +1.00000000000000000e+00  # rad = +1.12599999999999992e-01 , len = +0                       
1303         93       1045        112    2        970        971 +1.00000000000000000e+00  # rad = +1.26000000000000056e-01 , len = +0                       
1304        260       1048        238    2        974        975 +1.00000000000000000e+00  # rad = +1.47500000000000131e-01 , len = +0                       
1305        311       1050        430    2        976        977 +1.00000000000000000e+00  # rad = +5.25676000000000143e-01 , len = +0                       
1306        314       1053        980    2        978        979 +1.00000000000000000e+00  # rad = +7.75000000000000550e-02 , len = +0                       
1307       1056       1058        983    2        982        984 +1.00000000000000000e+00  # rad = +1.39499999999999957e-01 , len = +0                       
1308        367       1061        362    2        985        986 +1.00000000000000000e+00  # rad = +1.24833000000000069e-01 , len = +0                       
1309       1064       1066        991    2        988       1310 +1.00000000000000000e+00  # rad = +7.00000000000000067e-02 , len = +0                       
1310       1066       1068       1309    2        989        990 +1.00000000000000000e+00  # rad = +7.00000000000000067e-02 , len = +0                       
1311        825        866        765    2        801        992 +1.00000000000000000e+00  # rad = +1.19666999999999996e-01 , len = +0                       
1312        862       1074        798    2        994        995 +1.00000000000000000e+00  # rad = +1.20332999999999996e-01 , len = +0                       
1313        865       1077        800    2        997        998 +1.00000000000000000e+00  # rad = +1.00000000000000006e-01 , len = +0                       
1314        861       1080        904    2        999       1000 +1.00000000000000000e+00  # rad = +9.62386500000000145e-01 , len = +0                       
1315         87        118        107    2        104       1006 +1.00000000000000000e+00  # rad = +8.50000000000000616e-02 , len = +0                       
1316        303       1094        276    2       1018       1019 +1.00000000000000000e+00  # rad = +7.42857000000000239e-02 , len = +0                       
1317        399       1105        356    2       1029       1030 +1.00000000000000000e+00  # rad = +8.50000000000000616e-02 , len = +0                       
1318        396        405        398    2        361       1031 +1.00000000000000000e+00  # rad = +1.60250000000000115e-01 , len = +0                       
1319        652       1125        602    2       1051       1052 +1.00000000000000000e+00  # rad = +7.00000000000000067e-02 , len = +0                       
1320        741        767       1054    2        708       1053 +1.00000000000000000e+00  # rad = +1.33000000000000063e-01 , len = +0                       
1321        918       1144        846    2       1069       1070 +1.00000000000000000e+00  # rad = +1.38500000000000012e-01 , len = +0                       
1322         27       1149         21    2       1074       1075 +1.00000000000000000e+00  # rad = +7.00000000000000205e-02 , len = +0                       
1323        134       1168        124    2       1093       1094 +1.00000000000000000e+00  # rad = +8.63636000000000403e-02 , len = +0                       
1324        318       1184        288    2       1113       1114 +1.00000000000000000e+00  # rad = +9.00000000000000522e-02 , len = +0                       
1325        411        425        389    2        379       1135 +1.00000000000000000e+00  # rad = +1.30500000000000033e-01 , len = +0                       
1326        664       1217       1149    2       1151       1152 +1.00000000000000000e+00  # rad = +1.19400000000000034e-01 , len = +0                       
1327        720       1235       1171    2       1169       1170 +1.00000000000000000e+00  # rad = +1.46400000000000058e-01 , len = +0                       
1328        713        814        659    2        755       1180 +1.00000000000000000e+00  # rad = +7.19571000000000405e-01 , len = +0                       
1329        799       1246        740    2       1181       1182 +1.00000000000000000e+00  # rad = +1.22625000000000040e-01 , len = +0                       
1330        868       1252        803    2       1186       1187 +1.00000000000000000e+00  # rad = +2.68000000000000071e-01 , len = +0                       
1331        882       1143        815    2       1068       1188 +1.00000000000000000e+00  # rad = +2.25500000000000034e-01 , len = +0                       
1332        991       1004        917    2        930       1200 +1.00000000000000000e+00  # rad = +5.37699999999999956e-01 , len = +0                       
1333        712       1301        752    2       1239       1244 +1.00000000000000000e+00  # rad = +1.21356000000000042e+00 , len = +0                       
1334       1319       1321       1264    2       1262       1263 +1.00000000000000000e+00  # rad = +9.25000000000000822e-02 , len = +0                       
1335         47       1325         39    2       1266       1267 +1.00000000000000000e+00  # rad = +8.50000000000000616e-02 , len = +0                       
1336         83        161       1269    2        148       1268 +1.00000000000000000e+00  # rad = +1.57000000000000112e-01 , len = +0                       
1337        677        694        656    2        640       1270 +1.00000000000000000e+00  # rad = +1.56000000000000055e-01 , len = +0                       
1338        310       1331        281    2       1271       1272 +1.00000000000000000e+00  # rad = +1.54308000000000139e-01 , len = +0                       
1339        606       1214        550    2       1147       1273 +1.00000000000000000e+00  # rad = +9.02500000000000385e-02 , len = +0                       
1340        867        887        802    2        820       1274 +1.00000000000000000e+00  # rad = +1.90250000000000058e-01 , len = +0                       
1341        872        874        812    2        808       1275 +1.00000000000000000e+00  # rad = +1.09500000000000014e-01 , len = +0                       
1342        858        944        811    2        870        966 +1.00000000000000000e+00  # rad = +1.33000000000000063e-01 , len = +0                       
1343        250       1283        228    2       1219       1344 +1.00000000000000000e+00  # rad = +1.74042000000000058e-01 , len = +0                       
1344       1283       1329       1343    2       1269       1276 +1.00000000000000000e+00  # rad = +1.74042000000000058e-01 , len = +0                       
1345        219        222       1109    2        205       1125 +1.00000000000000000e+00  # rad = +3.54800000000000282e-01 , len = +0                       
1346        208        229        202    2        211        231 +1.00000000000000000e+00  # rad = +3.00000000000000155e-01 , len = +0                       
1347        434       1200        421    2       1130       1227 +1.00000000000000000e+00  # rad = +1.92385000000000028e-01 , len = +0                       
1348        586       1339        532    2       1278       1279 +1.00000000000000000e+00  # rad = +9.40000000000000141e-02 , len = +0                       
1349        977        985       1199    2        911       1280 +1.00000000000000000e+00  # rad = +2.79999999999999971e-01 , len = +0                       
1350        476        566        574    2        513        647 +1.00000000000000000e+00  # rad = +1.22500000000000075e+00 , len = +0                       
1351       1009       1343       1260    2       1281       1282 +1.00000000000000000e+00  # rad = +9.77500000000000452e-02 , len = +0                       
1352        113       1346        971    2       1283       1284 +1.00000000000000000e+00  # rad = +1.22000000000000053e-01 , len = +0                       
1353        227       1350        209    2       1286       1287 +1.00000000000000000e+00  # rad = +8.73000000000000581e-02 , len = +0                       
1354       1089       1353       1011    2       1288       1289 +1.00000000000000000e+00  # rad = +9.25000000000000822e-02 , len = +0                       
1355        540        568        495    2        516       1290 +1.00000000000000000e+00  # rad = +1.27429000000000070e-01 , len = +0                       
1356        823       1250        859    2       1184       1291 +1.00000000000000000e+00  # rad = +1.31200000000000050e+00 , len = +0                       
