# Supplementary material for: Quantification of Hepatic Vascular and Parenchymal Regeneration in Mice
Source: PLoS One. 2016 Aug 5;11(8):e0160581. doi: 10.1371/journal.pone.0160581 (PMC4975469; doi:10.1371/journal.pone.0160581)
Supplement: S1 Dataset — Vascular trees are stored in text format, can thus be read using any text editor or imported in spreadsheets, and viewed interactively in 3D using the viewer tool from [35]. (ZIP) [file pone.0160581.s001.zip › regenerationQuantificationVascularTrees/HV-POD02/HVM-003-HV4.tree]

# numNodes
 910
# id xCoord [mm]               yCoord [mm]               zCoord [mm]
   0 +1.72199999999999989e+01  +9.09999999999999964e+00  +2.31700000000000017e+01  
   1 +1.72199999999999989e+01  +9.09999999999999964e+00  +2.31700000000000017e+01  
   2 +2.23300000000000018e+01  +7.62999999999999989e+00  +2.70899999999999999e+01  
   3 +2.21900000000000013e+01  +8.05000000000000071e+00  +2.89800000000000040e+01  
   4 +2.19800000000000040e+01  +7.84000000000000075e+00  +2.56899999999999977e+01  
   5 +2.20500000000000007e+01  +9.38000000000000078e+00  +2.63200000000000003e+01  
   6 +2.18400000000000034e+01  +9.52000000000000135e+00  +2.73000000000000007e+01  
   7 +2.17699999999999996e+01  +1.03599999999999994e+01  +2.73000000000000007e+01  
   8 +2.21200000000000010e+01  +8.25999999999999979e+00  +2.52000000000000028e+01  
   9 +2.52000000000000028e+01  +1.17599999999999998e+01  +2.58300000000000018e+01  
  10 +2.50600000000000023e+01  +1.19000000000000004e+01  +2.57600000000000051e+01  
  11 +2.52699999999999996e+01  +1.18300000000000001e+01  +2.59000000000000021e+01  
  12 +2.57600000000000051e+01  +1.12000000000000011e+01  +2.55500000000000007e+01  
  13 +2.16300000000000026e+01  +6.72000000000000064e+00  +2.56200000000000010e+01  
  14 +2.14900000000000020e+01  +6.16000000000000014e+00  +2.55500000000000007e+01  
  15 +2.14200000000000017e+01  +6.16000000000000014e+00  +2.60399999999999991e+01  
  16 +2.17699999999999996e+01  +7.07000000000000028e+00  +2.55500000000000007e+01  
  17 +2.61800000000000033e+01  +9.45000000000000107e+00  +2.52000000000000028e+01  
  18 +2.59699999999999989e+01  +9.02999999999999936e+00  +2.52000000000000028e+01  
  19 +2.66000000000000014e+01  +8.95999999999999908e+00  +2.61800000000000033e+01  
  20 +2.58300000000000018e+01  +9.87000000000000099e+00  +2.49900000000000020e+01  
  21 +2.19800000000000040e+01  +7.91000000000000014e+00  +2.55500000000000007e+01  
  22 +2.20500000000000007e+01  +8.25999999999999979e+00  +2.49900000000000020e+01  
  23 +2.58300000000000018e+01  +1.06400000000000006e+01  +2.51300000000000026e+01  
  24 +2.66700000000000017e+01  +1.02900000000000009e+01  +2.66700000000000017e+01  
  25 +2.56899999999999977e+01  +1.04299999999999997e+01  +2.47800000000000011e+01  
  26 +2.16300000000000026e+01  +8.47000000000000064e+00  +2.50600000000000023e+01  
  27 +2.14200000000000017e+01  +8.47000000000000064e+00  +2.49200000000000017e+01  
  28 +2.14200000000000017e+01  +9.09999999999999964e+00  +2.52699999999999996e+01  
  29 +2.55500000000000007e+01  +9.87000000000000099e+00  +2.52000000000000028e+01  
  30 +2.55500000000000007e+01  +1.02200000000000006e+01  +2.46400000000000006e+01  
  31 +2.24000000000000021e+01  +8.40000000000000036e+00  +2.40100000000000016e+01  
  32 +2.61100000000000030e+01  +1.11300000000000008e+01  +2.46400000000000006e+01  
  33 +2.52000000000000028e+01  +1.00800000000000001e+01  +2.42199999999999989e+01  
  34 +2.53400000000000034e+01  +1.23900000000000006e+01  +2.45000000000000000e+01  
  35 +2.52699999999999996e+01  +1.26700000000000017e+01  +2.43599999999999994e+01  
  36 +2.53400000000000034e+01  +1.27400000000000020e+01  +2.49200000000000017e+01  
  37 +2.49200000000000017e+01  +1.15500000000000007e+01  +2.40800000000000018e+01  
  38 +2.52000000000000028e+01  +7.55999999999999961e+00  +2.42199999999999989e+01  
  39 +2.60399999999999991e+01  +8.05000000000000071e+00  +2.43599999999999994e+01  
  40 +2.56200000000000010e+01  +7.28000000000000025e+00  +2.52699999999999996e+01  
  41 +2.47800000000000011e+01  +7.91000000000000014e+00  +2.38700000000000010e+01  
  42 +2.10000000000000000e+01  +6.85999999999999943e+00  +2.40800000000000018e+01  
  43 +2.09300000000000033e+01  +6.30000000000000071e+00  +2.42199999999999989e+01  
  44 +2.45000000000000000e+01  +1.36500000000000004e+01  +2.41500000000000021e+01  
  45 +2.45000000000000000e+01  +1.39300000000000015e+01  +2.40800000000000018e+01  
  46 +2.44300000000000033e+01  +1.39300000000000015e+01  +2.42199999999999989e+01  
  47 +2.45000000000000000e+01  +1.34400000000000013e+01  +2.41500000000000021e+01  
  48 +2.42900000000000027e+01  +1.03599999999999994e+01  +2.41500000000000021e+01  
  49 +2.45000000000000000e+01  +1.03599999999999994e+01  +2.49900000000000020e+01  
  50 +2.43599999999999994e+01  +1.07100000000000009e+01  +2.40100000000000016e+01  
  51 +2.42900000000000027e+01  +1.02900000000000009e+01  +2.40800000000000018e+01  
  52 +2.18400000000000034e+01  +7.55999999999999961e+00  +2.39400000000000013e+01  
  53 +2.40800000000000018e+01  +1.24600000000000009e+01  +2.40800000000000018e+01  
  54 +2.42199999999999989e+01  +1.23900000000000006e+01  +2.45700000000000003e+01  
  55 +2.42199999999999989e+01  +1.30199999999999996e+01  +2.40100000000000016e+01  
  56 +2.40100000000000016e+01  +1.23900000000000006e+01  +2.40100000000000016e+01  
  57 +2.50600000000000023e+01  +1.19000000000000004e+01  +2.39400000000000013e+01  
  58 +2.42900000000000027e+01  +1.09200000000000017e+01  +2.40100000000000016e+01  
  59 +2.46400000000000006e+01  +6.92999999999999972e+00  +2.40800000000000018e+01  
  60 +2.46400000000000006e+01  +6.65000000000000036e+00  +2.41500000000000021e+01  
  61 +2.47100000000000009e+01  +7.84000000000000075e+00  +2.38000000000000007e+01  
  62 +2.46400000000000006e+01  +6.50999999999999979e+00  +2.40800000000000018e+01  
  63 +2.46400000000000006e+01  +6.23000000000000043e+00  +2.40100000000000016e+01  
  64 +2.47100000000000009e+01  +6.44000000000000128e+00  +2.41500000000000021e+01  
  65 +2.38700000000000010e+01  +1.35800000000000018e+01  +2.39400000000000013e+01  
  66 +2.34500000000000028e+01  +1.27400000000000020e+01  +2.38700000000000010e+01  
  67 +2.40800000000000018e+01  +1.13400000000000016e+01  +2.39400000000000013e+01  
  68 +2.43599999999999994e+01  +9.52000000000000135e+00  +2.40800000000000018e+01  
  69 +2.44300000000000033e+01  +9.66000000000000014e+00  +2.40100000000000016e+01  
  70 +2.27500000000000000e+01  +8.75000000000000000e+00  +2.34500000000000028e+01  
  71 +2.35199999999999996e+01  +1.40700000000000003e+01  +2.38000000000000007e+01  
  72 +2.34500000000000028e+01  +1.40700000000000003e+01  +2.41500000000000021e+01  
  73 +2.31700000000000017e+01  +1.19700000000000006e+01  +2.34500000000000028e+01  
  74 +2.40100000000000016e+01  +1.12700000000000014e+01  +2.38700000000000010e+01  
  75 +2.42199999999999989e+01  +9.24000000000000021e+00  +2.39400000000000013e+01  
  76 +2.47100000000000009e+01  +8.60999999999999943e+00  +2.47100000000000009e+01  
  77 +2.39400000000000013e+01  +8.89000000000000057e+00  +2.34500000000000028e+01  
  78 +2.35900000000000034e+01  +1.11300000000000008e+01  +2.42199999999999989e+01  
  79 +2.45700000000000003e+01  +8.25999999999999979e+00  +2.36600000000000001e+01  
  80 +2.47100000000000009e+01  +7.14000000000000057e+00  +2.38000000000000007e+01  
  81 +2.46400000000000006e+01  +6.50999999999999979e+00  +2.37300000000000040e+01  
  82 +2.47800000000000011e+01  +6.02000000000000046e+00  +2.38700000000000010e+01  
  83 +2.45000000000000000e+01  +8.33000000000000007e+00  +2.35900000000000034e+01  
  84 +2.49900000000000020e+01  +7.98000000000000043e+00  +2.34500000000000028e+01  
  85 +2.43599999999999994e+01  +8.54000000000000092e+00  +2.34500000000000028e+01  
  86 +2.27500000000000000e+01  +8.67999999999999972e+00  +2.33800000000000026e+01  
  87 +2.31000000000000014e+01  +9.24000000000000021e+00  +2.28900000000000006e+01  
  88 +2.54100000000000001e+01  +8.82000000000000028e+00  +2.35900000000000034e+01  
  89 +2.07199999999999989e+01  +9.59000000000000163e+00  +2.31700000000000017e+01  
  90 +2.13500000000000014e+01  +9.73000000000000043e+00  +2.31700000000000017e+01  
  91 +2.06500000000000021e+01  +9.59000000000000163e+00  +2.32400000000000020e+01  
  92 +2.03700000000000010e+01  +9.38000000000000078e+00  +2.30300000000000011e+01  
  93 +2.04400000000000013e+01  +9.31000000000000050e+00  +2.29600000000000009e+01  
  94 +2.00900000000000034e+01  +9.16999999999999993e+00  +2.29600000000000009e+01  
  95 +2.38700000000000010e+01  +7.14000000000000057e+00  +2.30300000000000011e+01  
  96 +2.41500000000000021e+01  +7.14000000000000057e+00  +2.30300000000000011e+01  
  97 +2.39400000000000013e+01  +6.65000000000000036e+00  +2.29600000000000009e+01  
  98 +2.38000000000000007e+01  +7.20999999999999996e+00  +2.29600000000000009e+01  
  99 +2.35199999999999996e+01  +7.91000000000000014e+00  +2.28200000000000003e+01  
 100 +2.37300000000000040e+01  +6.85999999999999943e+00  +2.28200000000000003e+01  
 101 +2.37300000000000040e+01  +6.16000000000000014e+00  +2.28200000000000003e+01  
 102 +2.36600000000000001e+01  +8.95999999999999908e+00  +2.31700000000000017e+01  
 103 +2.34500000000000028e+01  +7.70000000000000018e+00  +2.27500000000000000e+01  
 104 +2.31000000000000014e+01  +7.49000000000000110e+00  +2.28200000000000003e+01  
 105 +2.22600000000000016e+01  +7.07000000000000028e+00  +2.27500000000000000e+01  
 106 +2.28900000000000006e+01  +6.37000000000000099e+00  +2.28200000000000003e+01  
 107 +2.35199999999999996e+01  +5.95000000000000018e+00  +2.28200000000000003e+01  
 108 +2.38700000000000010e+01  +5.95000000000000018e+00  +2.28900000000000006e+01  
 109 +2.35199999999999996e+01  +7.62999999999999989e+00  +2.26800000000000033e+01  
 110 +2.29600000000000009e+01  +6.72000000000000064e+00  +2.26099999999999994e+01  
 111 +2.38000000000000007e+01  +7.14000000000000057e+00  +2.26099999999999994e+01  
 112 +2.21200000000000010e+01  +8.12000000000000099e+00  +2.22600000000000016e+01  
 113 +2.18400000000000034e+01  +8.05000000000000071e+00  +2.22600000000000016e+01  
 114 +2.21900000000000013e+01  +8.05000000000000071e+00  +2.23300000000000018e+01  
 115 +2.27500000000000000e+01  +8.67999999999999972e+00  +2.24699999999999989e+01  
 116 +2.03700000000000010e+01  +1.02200000000000006e+01  +2.13500000000000014e+01  
 117 +2.04400000000000013e+01  +1.02900000000000009e+01  +2.14200000000000017e+01  
 118 +1.98100000000000023e+01  +1.00099999999999998e+01  +2.14200000000000017e+01  
 119 +2.10700000000000003e+01  +1.04299999999999997e+01  +2.10000000000000000e+01  
 120 +2.00199999999999996e+01  +9.94000000000000128e+00  +1.98800000000000026e+01  
 121 +2.24000000000000021e+01  +1.08500000000000014e+01  +2.08599999999999994e+01  
 122 +2.26800000000000033e+01  +1.31600000000000001e+01  +2.09300000000000033e+01  
 123 +2.33100000000000023e+01  +1.44900000000000020e+01  +2.08599999999999994e+01  
 124 +2.23300000000000018e+01  +1.34400000000000013e+01  +2.11400000000000006e+01  
 125 +2.30300000000000011e+01  +1.21799999999999997e+01  +2.06500000000000021e+01  
 126 +2.14900000000000020e+01  +1.37900000000000009e+01  +2.08599999999999994e+01  
 127 +2.14900000000000020e+01  +1.36500000000000004e+01  +2.09300000000000033e+01  
 128 +2.12800000000000011e+01  +1.33000000000000007e+01  +2.06500000000000021e+01  
 129 +2.17000000000000028e+01  +1.40000000000000000e+01  +2.09300000000000033e+01  
 130 +2.29600000000000009e+01  +9.52000000000000135e+00  +2.26800000000000033e+01  
 131 +2.24000000000000021e+01  +1.08500000000000014e+01  +2.08599999999999994e+01  
 132 +2.26099999999999994e+01  +8.67999999999999972e+00  +1.85500000000000007e+01  
 133 +2.25400000000000027e+01  +1.09200000000000017e+01  +2.07900000000000027e+01  
 134 +2.36600000000000001e+01  +9.80000000000000071e+00  +2.03000000000000007e+01  
 135 +2.26099999999999994e+01  +1.09900000000000020e+01  +2.07199999999999989e+01  
 136 +2.42199999999999989e+01  +1.23200000000000003e+01  +2.07199999999999989e+01  
 137 +2.39400000000000013e+01  +1.37900000000000009e+01  +2.12800000000000011e+01  
 138 +2.45000000000000000e+01  +1.14800000000000004e+01  +2.06500000000000021e+01  
 139 +2.41500000000000021e+01  +1.30900000000000016e+01  +2.05100000000000016e+01  
 140 +2.36600000000000001e+01  +1.13400000000000016e+01  +2.07199999999999989e+01  
 141 +2.32400000000000020e+01  +1.11300000000000008e+01  +2.05800000000000018e+01  
 142 +2.17000000000000028e+01  +1.25300000000000011e+01  +2.05800000000000018e+01  
 143 +2.28900000000000006e+01  +1.10600000000000005e+01  +2.06500000000000021e+01  
 144 +2.26800000000000033e+01  +1.28100000000000005e+01  +2.02300000000000040e+01  
 145 +2.19100000000000001e+01  +1.00800000000000001e+01  +1.88300000000000018e+01  
 146 +1.88300000000000018e+01  +1.08500000000000014e+01  +2.05800000000000018e+01  
 147 +1.75000000000000000e+01  +9.45000000000000107e+00  +2.00199999999999996e+01  
 148 +1.96000000000000014e+01  +1.00800000000000001e+01  +2.15600000000000023e+01  
 149 +1.86200000000000010e+01  +1.12700000000000014e+01  +2.00900000000000034e+01  
 150 +1.92500000000000000e+01  +1.34400000000000013e+01  +2.05100000000000016e+01  
 151 +1.93900000000000006e+01  +1.40700000000000003e+01  +2.09300000000000033e+01  
 152 +1.97400000000000020e+01  +1.33000000000000007e+01  +2.04400000000000013e+01  
 153 +1.91099999999999994e+01  +1.33699999999999992e+01  +2.04400000000000013e+01  
 154 +2.36600000000000001e+01  +1.43500000000000014e+01  +2.05800000000000018e+01  
 155 +2.38700000000000010e+01  +1.38599999999999994e+01  +2.01600000000000001e+01  
 156 +2.16300000000000026e+01  +1.27400000000000020e+01  +2.05100000000000016e+01  
 157 +2.15600000000000023e+01  +1.28800000000000026e+01  +2.06500000000000021e+01  
 158 +2.14900000000000020e+01  +1.30199999999999996e+01  +2.04400000000000013e+01  
 159 +1.93200000000000003e+01  +1.37900000000000009e+01  +2.04400000000000013e+01  
 160 +1.87600000000000016e+01  +1.30900000000000016e+01  +2.04400000000000013e+01  
 161 +1.87600000000000016e+01  +1.31600000000000001e+01  +2.07900000000000027e+01  
 162 +1.86200000000000010e+01  +1.28800000000000026e+01  +2.03000000000000007e+01  
 163 +2.13500000000000014e+01  +1.31600000000000001e+01  +2.03700000000000010e+01  
 164 +2.40800000000000018e+01  +9.45000000000000107e+00  +1.97400000000000020e+01  
 165 +2.38700000000000010e+01  +9.73000000000000043e+00  +2.04400000000000013e+01  
 166 +1.89699999999999989e+01  +8.89000000000000057e+00  +2.03000000000000007e+01  
 167 +1.89000000000000021e+01  +9.02999999999999936e+00  +2.00900000000000034e+01  
 168 +1.98100000000000023e+01  +1.00099999999999998e+01  +2.14200000000000017e+01  
 169 +1.90400000000000027e+01  +8.54000000000000092e+00  +2.02300000000000040e+01  
 170 +1.96700000000000017e+01  +1.63800000000000026e+01  +1.98100000000000023e+01  
 171 +2.00199999999999996e+01  +1.68700000000000010e+01  +2.02300000000000040e+01  
 172 +2.06500000000000021e+01  +1.75700000000000003e+01  +2.03000000000000007e+01  
 173 +1.99500000000000028e+01  +1.71500000000000021e+01  +2.03000000000000007e+01  
 174 +2.12800000000000011e+01  +1.35800000000000018e+01  +2.02300000000000040e+01  
 175 +2.10700000000000003e+01  +1.35800000000000018e+01  +1.98100000000000023e+01  
 176 +2.12100000000000009e+01  +1.36500000000000004e+01  +2.03000000000000007e+01  
 177 +1.86200000000000010e+01  +8.05000000000000071e+00  +2.00900000000000034e+01  
 178 +1.91800000000000033e+01  +8.33000000000000007e+00  +2.00199999999999996e+01  
 179 +1.96000000000000014e+01  +1.56800000000000015e+01  +2.01600000000000001e+01  
 180 +2.03700000000000010e+01  +1.56099999999999994e+01  +2.02300000000000040e+01  
 181 +1.96700000000000017e+01  +1.63800000000000026e+01  +2.09300000000000033e+01  
 182 +1.94600000000000009e+01  +1.53300000000000018e+01  +1.97400000000000020e+01  
 183 +2.14900000000000020e+01  +1.42800000000000011e+01  +2.01600000000000001e+01  
 184 +2.14200000000000017e+01  +1.43500000000000014e+01  +1.95300000000000011e+01  
 185 +2.14900000000000020e+01  +1.42800000000000011e+01  +2.01600000000000001e+01  
 186 +2.20500000000000007e+01  +1.43500000000000014e+01  +2.01600000000000001e+01  
 187 +2.14200000000000017e+01  +1.44900000000000020e+01  +2.02300000000000040e+01  
 188 +2.38000000000000007e+01  +1.39300000000000015e+01  +2.01600000000000001e+01  
 189 +2.42199999999999989e+01  +1.41400000000000006e+01  +2.00199999999999996e+01  
 190 +2.37300000000000040e+01  +1.40000000000000000e+01  +2.00199999999999996e+01  
 191 +2.39400000000000013e+01  +1.39300000000000015e+01  +2.02300000000000040e+01  
 192 +1.75700000000000003e+01  +1.12700000000000014e+01  +2.01600000000000001e+01  
 193 +1.86200000000000010e+01  +1.13400000000000016e+01  +1.99500000000000028e+01  
 194 +1.93200000000000003e+01  +8.25999999999999979e+00  +2.00900000000000034e+01  
 195 +1.93900000000000006e+01  +7.70000000000000018e+00  +2.02300000000000040e+01  
 196 +1.94600000000000009e+01  +8.19000000000000128e+00  +1.99500000000000028e+01  
 197 +2.11400000000000006e+01  +1.68000000000000007e+01  +1.99500000000000028e+01  
 198 +2.16300000000000026e+01  +1.67300000000000004e+01  +2.00199999999999996e+01  
 199 +2.12800000000000011e+01  +1.69400000000000013e+01  +2.00900000000000034e+01  
 200 +2.07900000000000027e+01  +1.65899999999999999e+01  +1.96700000000000017e+01  
 201 +2.35199999999999996e+01  +1.42100000000000009e+01  +1.99500000000000028e+01  
 202 +2.33100000000000023e+01  +1.46300000000000026e+01  +1.95300000000000011e+01  
 203 +2.33800000000000026e+01  +1.44900000000000020e+01  +2.01600000000000001e+01  
 204 +1.75000000000000000e+01  +1.22500000000000000e+01  +2.02300000000000040e+01  
 205 +1.87600000000000016e+01  +1.13400000000000016e+01  +1.97400000000000020e+01  
 206 +2.33100000000000023e+01  +1.09900000000000020e+01  +1.99500000000000028e+01  
 207 +2.39400000000000013e+01  +1.03599999999999994e+01  +1.81999999999999993e+01  
 208 +2.31000000000000014e+01  +1.12700000000000014e+01  +1.91800000000000033e+01  
 209 +1.94600000000000009e+01  +7.49000000000000110e+00  +1.98800000000000026e+01  
 210 +1.98100000000000023e+01  +7.98000000000000043e+00  +1.98800000000000026e+01  
 211 +1.80599999999999987e+01  +1.37900000000000009e+01  +1.98100000000000023e+01  
 212 +1.72199999999999989e+01  +1.36500000000000004e+01  +1.99500000000000028e+01  
 213 +1.80599999999999987e+01  +1.39300000000000015e+01  +1.96700000000000017e+01  
 214 +1.87600000000000016e+01  +1.38599999999999994e+01  +1.97400000000000020e+01  
 215 +1.97400000000000020e+01  +1.55400000000000009e+01  +1.95300000000000011e+01  
 216 +1.91099999999999994e+01  +1.47699999999999996e+01  +1.97400000000000020e+01  
 217 +1.86200000000000010e+01  +1.51900000000000013e+01  +2.03700000000000010e+01  
 218 +1.89000000000000021e+01  +1.43500000000000014e+01  +1.96700000000000017e+01  
 219 +1.86900000000000013e+01  +1.36500000000000004e+01  +1.96000000000000014e+01  
 220 +2.07900000000000027e+01  +1.65899999999999999e+01  +1.96700000000000017e+01  
 221 +2.06500000000000021e+01  +1.65199999999999996e+01  +1.98800000000000026e+01  
 222 +2.04400000000000013e+01  +1.59600000000000009e+01  +1.92500000000000000e+01  
 223 +2.09300000000000033e+01  +1.68700000000000010e+01  +1.94600000000000009e+01  
 224 +1.84800000000000004e+01  +1.49100000000000001e+01  +1.94600000000000009e+01  
 225 +1.88300000000000018e+01  +1.28100000000000005e+01  +1.94600000000000009e+01  
 226 +1.75700000000000003e+01  +1.44199999999999999e+01  +1.85500000000000007e+01  
 227 +1.86900000000000013e+01  +1.23900000000000006e+01  +1.96000000000000014e+01  
 228 +1.85500000000000007e+01  +1.27400000000000020e+01  +2.02300000000000040e+01  
 229 +1.87600000000000016e+01  +1.19700000000000006e+01  +1.95300000000000011e+01  
 230 +1.98100000000000023e+01  +1.55400000000000009e+01  +1.95300000000000011e+01  
 231 +2.00199999999999996e+01  +1.53300000000000018e+01  +1.96700000000000017e+01  
 232 +2.01600000000000001e+01  +1.56800000000000015e+01  +1.92500000000000000e+01  
 233 +1.82699999999999996e+01  +1.53300000000000018e+01  +1.95300000000000011e+01  
 234 +1.77100000000000009e+01  +1.55400000000000009e+01  +1.96000000000000014e+01  
 235 +1.83399999999999999e+01  +1.57500000000000000e+01  +1.93200000000000003e+01  
 236 +1.94600000000000009e+01  +1.24600000000000009e+01  +1.96700000000000017e+01  
 237 +1.86200000000000010e+01  +1.16200000000000010e+01  +1.94600000000000009e+01  
 238 +2.08599999999999994e+01  +1.69400000000000013e+01  +1.94600000000000009e+01  
 239 +2.14200000000000017e+01  +1.72199999999999989e+01  +1.95300000000000011e+01  
 240 +1.86900000000000013e+01  +1.54000000000000004e+01  +1.88300000000000018e+01  
 241 +1.97400000000000020e+01  +1.30900000000000016e+01  +1.92500000000000000e+01  
 242 +1.86200000000000010e+01  +1.16900000000000013e+01  +1.91800000000000033e+01  
 243 +1.80599999999999987e+01  +1.58900000000000006e+01  +1.88300000000000018e+01  
 244 +1.84100000000000001e+01  +1.58900000000000006e+01  +1.93900000000000006e+01  
 245 +2.10700000000000003e+01  +1.57500000000000000e+01  +1.92500000000000000e+01  
 246 +2.03000000000000007e+01  +1.58900000000000006e+01  +1.91800000000000033e+01  
 247 +2.01600000000000001e+01  +1.35800000000000018e+01  +1.91800000000000033e+01  
 248 +2.00199999999999996e+01  +1.28800000000000026e+01  +1.90400000000000027e+01  
 249 +2.10000000000000000e+01  +1.62400000000000020e+01  +1.86200000000000010e+01  
 250 +2.01600000000000001e+01  +1.56099999999999994e+01  +1.91800000000000033e+01  
 251 +2.10000000000000000e+01  +1.47000000000000011e+01  +1.85500000000000007e+01  
 252 +1.99500000000000028e+01  +1.54000000000000004e+01  +1.86900000000000013e+01  
 253 +1.86900000000000013e+01  +1.16200000000000010e+01  +1.86900000000000013e+01  
 254 +1.81300000000000026e+01  +1.21799999999999997e+01  +1.90400000000000027e+01  
 255 +2.28900000000000006e+01  +1.26700000000000017e+01  +1.90400000000000027e+01  
 256 +2.27500000000000000e+01  +1.12700000000000014e+01  +1.83399999999999999e+01  
 257 +2.66000000000000014e+01  +9.87000000000000099e+00  +1.91800000000000033e+01  
 258 +2.72300000000000040e+01  +9.87000000000000099e+00  +1.93200000000000003e+01  
 259 +2.59000000000000021e+01  +9.94000000000000128e+00  +1.93900000000000006e+01  
 260 +2.67399999999999984e+01  +9.87000000000000099e+00  +1.90400000000000027e+01  
 261 +1.82699999999999996e+01  +7.55999999999999961e+00  +1.91800000000000033e+01  
 262 +1.83399999999999999e+01  +7.62999999999999989e+00  +1.91800000000000033e+01  
 263 +1.83399999999999999e+01  +7.00000000000000000e+00  +1.96000000000000014e+01  
 264 +1.81999999999999993e+01  +7.49000000000000110e+00  +1.91099999999999994e+01  
 265 +1.69400000000000013e+01  +1.26700000000000017e+01  +1.91099999999999994e+01  
 266 +1.68000000000000007e+01  +1.27400000000000020e+01  +1.90400000000000027e+01  
 267 +1.68000000000000007e+01  +1.29500000000000011e+01  +1.91800000000000033e+01  
 268 +1.77100000000000009e+01  +1.21099999999999994e+01  +1.90400000000000027e+01  
 269 +1.83399999999999999e+01  +6.23000000000000043e+00  +1.91099999999999994e+01  
 270 +1.83399999999999999e+01  +7.62999999999999989e+00  +1.89699999999999989e+01  
 271 +2.03000000000000007e+01  +1.26000000000000014e+01  +1.90400000000000027e+01  
 272 +2.00900000000000034e+01  +1.29500000000000011e+01  +1.89699999999999989e+01  
 273 +1.76400000000000006e+01  +1.30199999999999996e+01  +1.88300000000000018e+01  
 274 +1.77800000000000011e+01  +1.20400000000000009e+01  +1.89699999999999989e+01  
 275 +1.72900000000000027e+01  +1.18300000000000001e+01  +1.93900000000000006e+01  
 276 +2.77899999999999991e+01  +9.59000000000000163e+00  +1.86900000000000013e+01  
 277 +2.66000000000000014e+01  +9.87000000000000099e+00  +1.89699999999999989e+01  
 278 +1.75000000000000000e+01  +1.17599999999999998e+01  +1.89000000000000021e+01  
 279 +1.84100000000000001e+01  +8.12000000000000099e+00  +1.89699999999999989e+01  
 280 +1.83399999999999999e+01  +8.19000000000000128e+00  +1.90400000000000027e+01  
 281 +1.84100000000000001e+01  +7.98000000000000043e+00  +1.89699999999999989e+01  
 282 +1.83399999999999999e+01  +8.67999999999999972e+00  +1.88300000000000018e+01  
 283 +1.82699999999999996e+01  +6.23000000000000043e+00  +1.88300000000000018e+01  
 284 +1.84800000000000004e+01  +7.91000000000000014e+00  +1.89000000000000021e+01  
 285 +1.68700000000000010e+01  +1.17599999999999998e+01  +1.88300000000000018e+01  
 286 +1.75000000000000000e+01  +1.16900000000000013e+01  +1.89000000000000021e+01  
 287 +1.75700000000000003e+01  +1.16200000000000010e+01  +1.88300000000000018e+01  
 288 +1.73599999999999994e+01  +1.13400000000000016e+01  +1.89000000000000021e+01  
 289 +1.74300000000000033e+01  +1.14100000000000001e+01  +1.88300000000000018e+01  
 290 +1.70100000000000016e+01  +1.07800000000000011e+01  +1.92500000000000000e+01  
 291 +1.86900000000000013e+01  +7.84000000000000075e+00  +1.89000000000000021e+01  
 292 +1.97400000000000020e+01  +7.84000000000000075e+00  +1.81999999999999993e+01  
 293 +1.86900000000000013e+01  +7.84000000000000075e+00  +1.88300000000000018e+01  
 294 +1.84800000000000004e+01  +8.89000000000000057e+00  +1.89699999999999989e+01  
 295 +1.81999999999999993e+01  +9.09999999999999964e+00  +1.86200000000000010e+01  
 296 +1.96700000000000017e+01  +1.04299999999999997e+01  +1.87600000000000016e+01  
 297 +2.00199999999999996e+01  +9.94000000000000128e+00  +1.85500000000000007e+01  
 298 +2.06500000000000021e+01  +1.13400000000000016e+01  +1.88300000000000018e+01  
 299 +2.17699999999999996e+01  +8.19000000000000128e+00  +1.87600000000000016e+01  
 300 +2.05800000000000018e+01  +8.25999999999999979e+00  +1.88300000000000018e+01  
 301 +2.11400000000000006e+01  +8.67999999999999972e+00  +1.88300000000000018e+01  
 302 +2.04400000000000013e+01  +1.28100000000000005e+01  +1.86900000000000013e+01  
 303 +2.05800000000000018e+01  +1.27400000000000020e+01  +1.85500000000000007e+01  
 304 +2.07900000000000027e+01  +1.30900000000000016e+01  +1.85500000000000007e+01  
 305 +1.87600000000000016e+01  +1.15500000000000007e+01  +1.84100000000000001e+01  
 306 +1.86900000000000013e+01  +1.28800000000000026e+01  +1.79900000000000020e+01  
 307 +2.10000000000000000e+01  +1.63099999999999987e+01  +1.85500000000000007e+01  
 308 +2.17699999999999996e+01  +1.63800000000000026e+01  +1.87600000000000016e+01  
 309 +1.77800000000000011e+01  +9.38000000000000078e+00  +1.89000000000000021e+01  
 310 +1.81999999999999993e+01  +9.87000000000000099e+00  +1.79199999999999982e+01  
 311 +2.25400000000000027e+01  +8.47000000000000064e+00  +1.81999999999999993e+01  
 312 +2.19800000000000040e+01  +1.07800000000000011e+01  +1.82699999999999996e+01  
 313 +2.26800000000000033e+01  +1.14100000000000001e+01  +1.81999999999999993e+01  
 314 +2.47800000000000011e+01  +9.24000000000000021e+00  +1.83399999999999999e+01  
 315 +2.50600000000000023e+01  +9.09999999999999964e+00  +1.85500000000000007e+01  
 316 +2.48500000000000014e+01  +9.16999999999999993e+00  +1.81999999999999993e+01  
 317 +2.40800000000000018e+01  +1.02200000000000006e+01  +1.80599999999999987e+01  
 318 +2.46400000000000006e+01  +8.82000000000000028e+00  +1.82699999999999996e+01  
 319 +2.44300000000000033e+01  +8.60999999999999943e+00  +1.81999999999999993e+01  
 320 +2.46400000000000006e+01  +8.82000000000000028e+00  +1.82699999999999996e+01  
 321 +2.43599999999999994e+01  +8.95999999999999908e+00  +1.81999999999999993e+01  
 322 +2.45000000000000000e+01  +8.54000000000000092e+00  +1.83399999999999999e+01  
 323 +2.14200000000000017e+01  +1.65199999999999996e+01  +1.81999999999999993e+01  
 324 +2.18400000000000034e+01  +1.67300000000000004e+01  +1.81999999999999993e+01  
 325 +2.17699999999999996e+01  +1.66600000000000001e+01  +1.79199999999999982e+01  
 326 +1.83399999999999999e+01  +1.42100000000000009e+01  +1.81999999999999993e+01  
 327 +1.83399999999999999e+01  +1.47699999999999996e+01  +1.81300000000000026e+01  
 328 +1.81999999999999993e+01  +1.45600000000000005e+01  +1.83399999999999999e+01  
 329 +2.34500000000000028e+01  +1.01500000000000004e+01  +1.79900000000000020e+01  
 330 +2.19800000000000040e+01  +8.47000000000000064e+00  +1.81999999999999993e+01  
 331 +2.25400000000000027e+01  +8.19000000000000128e+00  +1.78500000000000014e+01  
 332 +2.43599999999999994e+01  +9.87000000000000099e+00  +1.61000000000000014e+01  
 333 +2.15600000000000023e+01  +7.28000000000000025e+00  +1.80599999999999987e+01  
 334 +2.15600000000000023e+01  +7.20999999999999996e+00  +1.81300000000000026e+01  
 335 +2.13500000000000014e+01  +7.14000000000000057e+00  +1.79900000000000020e+01  
 336 +1.97400000000000020e+01  +1.61000000000000014e+01  +1.79900000000000020e+01  
 337 +1.94600000000000009e+01  +1.63800000000000026e+01  +1.83399999999999999e+01  
 338 +1.96700000000000017e+01  +1.65199999999999996e+01  +1.78500000000000014e+01  
 339 +1.96700000000000017e+01  +1.50500000000000007e+01  +1.72199999999999989e+01  
 340 +1.87600000000000016e+01  +1.30199999999999996e+01  +1.78500000000000014e+01  
 341 +2.31000000000000014e+01  +9.73000000000000043e+00  +1.81999999999999993e+01  
 342 +2.24699999999999989e+01  +9.73000000000000043e+00  +1.70800000000000018e+01  
 343 +2.14200000000000017e+01  +7.07000000000000028e+00  +1.79199999999999982e+01  
 344 +2.10000000000000000e+01  +7.00000000000000000e+00  +1.80599999999999987e+01  
 345 +2.19800000000000040e+01  +1.63099999999999987e+01  +1.75000000000000000e+01  
 346 +2.23300000000000018e+01  +1.66600000000000001e+01  +1.79199999999999982e+01  
 347 +1.97400000000000020e+01  +1.16900000000000013e+01  +1.79199999999999982e+01  
 348 +2.05100000000000016e+01  +1.21799999999999997e+01  +1.77800000000000011e+01  
 349 +1.98800000000000026e+01  +1.16200000000000010e+01  +1.80599999999999987e+01  
 350 +1.91800000000000033e+01  +1.11300000000000008e+01  +1.77800000000000011e+01  
 351 +1.84100000000000001e+01  +1.05700000000000003e+01  +1.79199999999999982e+01  
 352 +1.80599999999999987e+01  +9.45000000000000107e+00  +1.77800000000000011e+01  
 353 +1.83399999999999999e+01  +1.28100000000000005e+01  +1.73599999999999994e+01  
 354 +1.90400000000000027e+01  +1.36500000000000004e+01  +1.76400000000000006e+01  
 355 +2.24000000000000021e+01  +7.91000000000000014e+00  +1.68000000000000007e+01  
 356 +1.75700000000000003e+01  +6.44000000000000128e+00  +1.78500000000000014e+01  
 357 +1.75000000000000000e+01  +6.44000000000000128e+00  +1.78500000000000014e+01  
 358 +1.76400000000000006e+01  +6.37000000000000099e+00  +1.79900000000000020e+01  
 359 +1.76400000000000006e+01  +6.50999999999999979e+00  +1.77800000000000011e+01  
 360 +1.70100000000000016e+01  +9.59000000000000163e+00  +1.83399999999999999e+01  
 361 +1.79900000000000020e+01  +9.24000000000000021e+00  +1.76400000000000006e+01  
 362 +1.77800000000000011e+01  +6.02000000000000046e+00  +1.77100000000000009e+01  
 363 +1.79199999999999982e+01  +7.14000000000000057e+00  +1.76400000000000006e+01  
 364 +1.96000000000000014e+01  +1.05000000000000000e+01  +1.77100000000000009e+01  
 365 +1.96000000000000014e+01  +1.05700000000000003e+01  +1.77800000000000011e+01  
 366 +1.93900000000000006e+01  +1.09200000000000017e+01  +1.76400000000000006e+01  
 367 +1.97400000000000020e+01  +1.02900000000000009e+01  +1.76400000000000006e+01  
 368 +1.99500000000000028e+01  +1.40700000000000003e+01  +1.76400000000000006e+01  
 369 +2.09300000000000033e+01  +1.37199999999999989e+01  +1.76400000000000006e+01  
 370 +2.00199999999999996e+01  +1.40700000000000003e+01  +1.77100000000000009e+01  
 371 +1.94600000000000009e+01  +1.42100000000000009e+01  +1.74300000000000033e+01  
 372 +1.85500000000000007e+01  +1.40000000000000000e+01  +1.72900000000000027e+01  
 373 +2.00900000000000034e+01  +9.16999999999999993e+00  +1.78500000000000014e+01  
 374 +1.98100000000000023e+01  +1.02200000000000006e+01  +1.75700000000000003e+01  
 375 +1.80599999999999987e+01  +8.95999999999999908e+00  +1.76400000000000006e+01  
 376 +1.76400000000000006e+01  +9.16999999999999993e+00  +1.73599999999999994e+01  
 377 +1.76400000000000006e+01  +1.26700000000000017e+01  +1.75000000000000000e+01  
 378 +1.70800000000000018e+01  +1.22500000000000000e+01  +1.74300000000000033e+01  
 379 +1.79199999999999982e+01  +1.28100000000000005e+01  +1.73599999999999994e+01  
 380 +1.73599999999999994e+01  +1.28100000000000005e+01  +1.75700000000000003e+01  
 381 +1.79199999999999982e+01  +1.07100000000000009e+01  +1.75000000000000000e+01  
 382 +1.78500000000000014e+01  +1.07800000000000011e+01  +1.72199999999999989e+01  
 383 +1.75700000000000003e+01  +1.07800000000000011e+01  +1.77100000000000009e+01  
 384 +1.96000000000000014e+01  +1.44900000000000020e+01  +1.72900000000000027e+01  
 385 +1.84100000000000001e+01  +1.28800000000000026e+01  +1.71500000000000021e+01  
 386 +1.98100000000000023e+01  +1.00099999999999998e+01  +1.73599999999999994e+01  
 387 +1.98100000000000023e+01  +9.66000000000000014e+00  +1.64499999999999993e+01  
 388 +2.03000000000000007e+01  +9.31000000000000050e+00  +1.75000000000000000e+01  
 389 +1.73599999999999994e+01  +9.24000000000000021e+00  +1.72900000000000027e+01  
 390 +1.74300000000000033e+01  +9.02999999999999936e+00  +1.70800000000000018e+01  
 391 +1.95300000000000011e+01  +1.48400000000000016e+01  +1.72900000000000027e+01  
 392 +2.02300000000000040e+01  +1.47000000000000011e+01  +1.69400000000000013e+01  
 393 +1.78500000000000014e+01  +1.29500000000000011e+01  +1.72900000000000027e+01  
 394 +1.75000000000000000e+01  +1.28800000000000026e+01  +1.70100000000000016e+01  
 395 +1.77800000000000011e+01  +1.30199999999999996e+01  +1.73599999999999994e+01  
 396 +1.81999999999999993e+01  +7.84000000000000075e+00  +1.72900000000000027e+01  
 397 +1.81999999999999993e+01  +7.84000000000000075e+00  +1.72900000000000027e+01  
 398 +1.75000000000000000e+01  +7.35000000000000053e+00  +1.67300000000000004e+01  
 399 +1.84100000000000001e+01  +7.55999999999999961e+00  +1.70100000000000016e+01  
 400 +1.92500000000000000e+01  +7.49000000000000110e+00  +1.72900000000000027e+01  
 401 +1.93900000000000006e+01  +7.28000000000000025e+00  +1.71500000000000021e+01  
 402 +1.93200000000000003e+01  +7.55999999999999961e+00  +1.75700000000000003e+01  
 403 +1.90400000000000027e+01  +7.70000000000000018e+00  +1.70100000000000016e+01  
 404 +1.99500000000000028e+01  +1.54000000000000004e+01  +1.70100000000000016e+01  
 405 +1.93200000000000003e+01  +1.50500000000000007e+01  +1.72199999999999989e+01  
 406 +1.91800000000000033e+01  +1.55400000000000009e+01  +1.73599999999999994e+01  
 407 +1.91800000000000033e+01  +1.50500000000000007e+01  +1.71500000000000021e+01  
 408 +2.07900000000000027e+01  +1.61699999999999982e+01  +1.71500000000000021e+01  
 409 +2.12800000000000011e+01  +1.63800000000000026e+01  +1.71500000000000021e+01  
 410 +2.16300000000000026e+01  +1.58900000000000006e+01  +1.73599999999999994e+01  
 411 +2.07199999999999989e+01  +1.61699999999999982e+01  +1.70800000000000018e+01  
 412 +1.91099999999999994e+01  +1.50500000000000007e+01  +1.69400000000000013e+01  
 413 +1.84800000000000004e+01  +1.54699999999999989e+01  +1.72900000000000027e+01  
 414 +1.84800000000000004e+01  +1.41400000000000006e+01  +1.71500000000000021e+01  
 415 +1.85500000000000007e+01  +1.41400000000000006e+01  +1.68000000000000007e+01  
 416 +1.80599999999999987e+01  +1.45600000000000005e+01  +1.72199999999999989e+01  
 417 +2.24699999999999989e+01  +1.14800000000000004e+01  +1.71500000000000021e+01  
 418 +2.21900000000000013e+01  +1.21099999999999994e+01  +1.57500000000000000e+01  
 419 +2.26800000000000033e+01  +1.12000000000000011e+01  +1.65899999999999999e+01  
 420 +2.07900000000000027e+01  +1.62400000000000020e+01  +1.70100000000000016e+01  
 421 +2.05800000000000018e+01  +1.61000000000000014e+01  +1.70800000000000018e+01  
 422 +2.03700000000000010e+01  +1.65199999999999996e+01  +1.73599999999999994e+01  
 423 +2.00900000000000034e+01  +1.55400000000000009e+01  +1.68700000000000010e+01  
 424 +2.22600000000000016e+01  +9.45000000000000107e+00  +1.70100000000000016e+01  
 425 +2.19100000000000001e+01  +9.24000000000000021e+00  +1.72900000000000027e+01  
 426 +1.71500000000000021e+01  +9.31000000000000050e+00  +1.61000000000000014e+01  
 427 +1.78500000000000014e+01  +8.95999999999999908e+00  +1.63099999999999987e+01  
 428 +2.24000000000000021e+01  +1.65899999999999999e+01  +1.65899999999999999e+01  
 429 +2.07199999999999989e+01  +1.62400000000000020e+01  +1.68700000000000010e+01  
 430 +1.89000000000000021e+01  +7.55999999999999961e+00  +1.68700000000000010e+01  
 431 +1.84100000000000001e+01  +7.28000000000000025e+00  +1.69400000000000013e+01  
 432 +2.13500000000000014e+01  +1.50500000000000007e+01  +1.75700000000000003e+01  
 433 +2.06500000000000021e+01  +1.49100000000000001e+01  +1.66600000000000001e+01  
 434 +1.81300000000000026e+01  +6.23000000000000043e+00  +1.69400000000000013e+01  
 435 +1.84100000000000001e+01  +5.87999999999999989e+00  +1.70100000000000016e+01  
 436 +1.76400000000000006e+01  +6.02000000000000046e+00  +1.70100000000000016e+01  
 437 +1.81999999999999993e+01  +6.37000000000000099e+00  +1.68000000000000007e+01  
 438 +1.72900000000000027e+01  +1.09200000000000017e+01  +1.67300000000000004e+01  
 439 +1.68000000000000007e+01  +9.73000000000000043e+00  +1.68700000000000010e+01  
 440 +1.81999999999999993e+01  +1.32300000000000022e+01  +1.68000000000000007e+01  
 441 +1.82699999999999996e+01  +1.33699999999999992e+01  +1.65199999999999996e+01  
 442 +1.78500000000000014e+01  +1.34400000000000013e+01  +1.68000000000000007e+01  
 443 +1.73599999999999994e+01  +1.07100000000000009e+01  +1.68000000000000007e+01  
 444 +1.71500000000000021e+01  +1.06400000000000006e+01  +1.67300000000000004e+01  
 445 +1.81999999999999993e+01  +5.95000000000000018e+00  +1.65899999999999999e+01  
 446 +1.84100000000000001e+01  +6.92999999999999972e+00  +1.65899999999999999e+01  
 447 +1.70800000000000018e+01  +1.16200000000000010e+01  +1.67300000000000004e+01  
 448 +1.68000000000000007e+01  +1.17599999999999998e+01  +1.65199999999999996e+01  
 449 +1.70100000000000016e+01  +1.18300000000000001e+01  +1.68000000000000007e+01  
 450 +1.70100000000000016e+01  +7.77000000000000046e+00  +1.67300000000000004e+01  
 451 +1.75700000000000003e+01  +7.28000000000000025e+00  +1.65899999999999999e+01  
 452 +1.91800000000000033e+01  +7.28000000000000025e+00  +1.67300000000000004e+01  
 453 +1.93200000000000003e+01  +6.50999999999999979e+00  +1.66600000000000001e+01  
 454 +1.94600000000000009e+01  +6.85999999999999943e+00  +1.68000000000000007e+01  
 455 +1.91099999999999994e+01  +7.55999999999999961e+00  +1.65899999999999999e+01  
 456 +2.17699999999999996e+01  +1.56099999999999994e+01  +1.68000000000000007e+01  
 457 +2.10000000000000000e+01  +1.50500000000000007e+01  +1.62400000000000020e+01  
 458 +1.97400000000000020e+01  +1.22500000000000000e+01  +1.65899999999999999e+01  
 459 +2.01600000000000001e+01  +1.23900000000000006e+01  +1.68700000000000010e+01  
 460 +1.93900000000000006e+01  +1.21799999999999997e+01  +1.69400000000000013e+01  
 461 +1.98800000000000026e+01  +1.23900000000000006e+01  +1.62400000000000020e+01  
 462 +1.90400000000000027e+01  +7.62999999999999989e+00  +1.65899999999999999e+01  
 463 +1.96000000000000014e+01  +8.19000000000000128e+00  +1.61699999999999982e+01  
 464 +1.98100000000000023e+01  +7.35000000000000053e+00  +1.54000000000000004e+01  
 465 +1.71500000000000021e+01  +7.77000000000000046e+00  +1.65199999999999996e+01  
 466 +1.75700000000000003e+01  +7.20999999999999996e+00  +1.64499999999999993e+01  
 467 +1.85500000000000007e+01  +6.37000000000000099e+00  +1.58200000000000003e+01  
 468 +1.77100000000000009e+01  +7.07000000000000028e+00  +1.62400000000000020e+01  
 469 +1.71500000000000021e+01  +7.20999999999999996e+00  +1.65199999999999996e+01  
 470 +1.82699999999999996e+01  +1.22500000000000000e+01  +1.63800000000000026e+01  
 471 +1.77100000000000009e+01  +1.18300000000000001e+01  +1.63099999999999987e+01  
 472 +1.82699999999999996e+01  +1.23200000000000003e+01  +1.64499999999999993e+01  
 473 +1.83399999999999999e+01  +1.23900000000000006e+01  +1.62400000000000020e+01  
 474 +2.16300000000000026e+01  +1.51199999999999992e+01  +1.48400000000000016e+01  
 475 +2.13500000000000014e+01  +1.55400000000000009e+01  +1.59600000000000009e+01  
 476 +1.81999999999999993e+01  +1.23200000000000003e+01  +1.56800000000000015e+01  
 477 +1.82699999999999996e+01  +1.24600000000000009e+01  +1.63099999999999987e+01  
 478 +2.21200000000000010e+01  +7.70000000000000018e+00  +1.62400000000000020e+01  
 479 +2.14900000000000020e+01  +7.28000000000000025e+00  +1.57500000000000000e+01  
 480 +2.21900000000000013e+01  +7.14000000000000057e+00  +1.58200000000000003e+01  
 481 +2.04400000000000013e+01  +1.29500000000000011e+01  +1.61699999999999982e+01  
 482 +2.10000000000000000e+01  +1.35099999999999998e+01  +1.61699999999999982e+01  
 483 +2.04400000000000013e+01  +1.28800000000000026e+01  +1.62400000000000020e+01  
 484 +2.03700000000000010e+01  +1.28800000000000026e+01  +1.61000000000000014e+01  
 485 +1.89000000000000021e+01  +1.06400000000000006e+01  +1.61699999999999982e+01  
 486 +1.89000000000000021e+01  +1.18300000000000001e+01  +1.55400000000000009e+01  
 487 +1.89000000000000021e+01  +1.04299999999999997e+01  +1.58200000000000003e+01  
 488 +1.87600000000000016e+01  +1.10600000000000005e+01  +1.77800000000000011e+01  
 489 +1.92500000000000000e+01  +1.33000000000000007e+01  +1.61000000000000014e+01  
 490 +1.93900000000000006e+01  +1.30900000000000016e+01  +1.57500000000000000e+01  
 491 +1.93900000000000006e+01  +1.21799999999999997e+01  +1.69400000000000013e+01  
 492 +1.94600000000000009e+01  +1.36500000000000004e+01  +1.58200000000000003e+01  
 493 +2.07199999999999989e+01  +1.28100000000000005e+01  +1.58900000000000006e+01  
 494 +2.45700000000000003e+01  +9.66000000000000014e+00  +1.60300000000000011e+01  
 495 +2.45000000000000000e+01  +9.24000000000000021e+00  +1.60300000000000011e+01  
 496 +2.46400000000000006e+01  +9.09999999999999964e+00  +1.58900000000000006e+01  
 497 +2.35900000000000034e+01  +7.91000000000000014e+00  +1.61699999999999982e+01  
 498 +2.13500000000000014e+01  +1.63099999999999987e+01  +1.58900000000000006e+01  
 499 +2.15600000000000023e+01  +1.55400000000000009e+01  +1.58200000000000003e+01  
 500 +2.19800000000000040e+01  +1.58200000000000003e+01  +1.58900000000000006e+01  
 501 +2.23300000000000018e+01  +1.60300000000000011e+01  +1.58900000000000006e+01  
 502 +2.20500000000000007e+01  +1.57500000000000000e+01  +1.59600000000000009e+01  
 503 +2.46400000000000006e+01  +8.40000000000000036e+00  +1.70100000000000016e+01  
 504 +2.46400000000000006e+01  +9.02999999999999936e+00  +1.58200000000000003e+01  
 505 +1.92500000000000000e+01  +1.42100000000000009e+01  +1.58900000000000006e+01  
 506 +2.02300000000000040e+01  +1.42800000000000011e+01  +1.54000000000000004e+01  
 507 +2.55500000000000007e+01  +9.24000000000000021e+00  +1.58200000000000003e+01  
 508 +2.58300000000000018e+01  +9.45000000000000107e+00  +1.55400000000000009e+01  
 509 +2.57600000000000051e+01  +9.16999999999999993e+00  +1.59600000000000009e+01  
 510 +2.33800000000000026e+01  +7.77000000000000046e+00  +1.56800000000000015e+01  
 511 +2.45700000000000003e+01  +8.12000000000000099e+00  +1.54699999999999989e+01  
 512 +1.81999999999999993e+01  +6.02000000000000046e+00  +1.57500000000000000e+01  
 513 +1.81999999999999993e+01  +5.81000000000000050e+00  +1.57500000000000000e+01  
 514 +1.79199999999999982e+01  +6.16000000000000014e+00  +1.57500000000000000e+01  
 515 +2.33800000000000026e+01  +7.62999999999999989e+00  +1.54699999999999989e+01  
 516 +2.32400000000000020e+01  +7.28000000000000025e+00  +1.57500000000000000e+01  
 517 +2.00900000000000034e+01  +1.24600000000000009e+01  +1.56099999999999994e+01  
 518 +2.01600000000000001e+01  +1.22500000000000000e+01  +1.53300000000000018e+01  
 519 +2.08599999999999994e+01  +1.33000000000000007e+01  +1.45600000000000005e+01  
 520 +1.82699999999999996e+01  +9.02999999999999936e+00  +1.55400000000000009e+01  
 521 +1.82699999999999996e+01  +9.02999999999999936e+00  +1.56099999999999994e+01  
 522 +1.82699999999999996e+01  +9.09999999999999964e+00  +1.54699999999999989e+01  
 523 +1.80599999999999987e+01  +8.75000000000000000e+00  +1.55400000000000009e+01  
 524 +1.78500000000000014e+01  +8.12000000000000099e+00  +1.55400000000000009e+01  
 525 +1.80599999999999987e+01  +8.75000000000000000e+00  +1.55400000000000009e+01  
 526 +1.75700000000000003e+01  +8.12000000000000099e+00  +1.56800000000000015e+01  
 527 +1.81999999999999993e+01  +8.75000000000000000e+00  +1.56800000000000015e+01  
 528 +1.84100000000000001e+01  +1.04299999999999997e+01  +1.54699999999999989e+01  
 529 +1.79900000000000020e+01  +9.66000000000000014e+00  +1.52599999999999998e+01  
 530 +1.86200000000000010e+01  +1.07100000000000009e+01  +1.55400000000000009e+01  
 531 +1.81300000000000026e+01  +1.05000000000000000e+01  +1.53300000000000018e+01  
 532 +1.84100000000000001e+01  +9.16999999999999993e+00  +1.53300000000000018e+01  
 533 +1.91099999999999994e+01  +9.94000000000000128e+00  +1.54000000000000004e+01  
 534 +2.03000000000000007e+01  +1.42100000000000009e+01  +1.49800000000000022e+01  
 535 +2.03000000000000007e+01  +1.44900000000000020e+01  +1.54699999999999989e+01  
 536 +1.91800000000000033e+01  +9.80000000000000071e+00  +1.51199999999999992e+01  
 537 +2.09300000000000033e+01  +1.23900000000000006e+01  +1.49100000000000001e+01  
 538 +2.01600000000000001e+01  +1.22500000000000000e+01  +1.53300000000000018e+01  
 539 +2.06500000000000021e+01  +1.15500000000000007e+01  +1.50500000000000007e+01  
 540 +1.81300000000000026e+01  +1.05000000000000000e+01  +1.51199999999999992e+01  
 541 +1.73599999999999994e+01  +1.05000000000000000e+01  +1.54000000000000004e+01  
 542 +2.28900000000000006e+01  +9.09999999999999964e+00  +1.52599999999999998e+01  
 543 +2.25400000000000027e+01  +9.02999999999999936e+00  +1.58200000000000003e+01  
 544 +2.39400000000000013e+01  +1.00099999999999998e+01  +1.48400000000000016e+01  
 545 +2.27500000000000000e+01  +8.89000000000000057e+00  +1.51199999999999992e+01  
 546 +2.34500000000000028e+01  +1.03599999999999994e+01  +1.51900000000000013e+01  
 547 +2.31700000000000017e+01  +1.12000000000000011e+01  +1.50500000000000007e+01  
 548 +2.34500000000000028e+01  +1.04299999999999997e+01  +1.52599999999999998e+01  
 549 +2.35900000000000034e+01  +1.02200000000000006e+01  +1.51900000000000013e+01  
 550 +2.35900000000000034e+01  +1.02900000000000009e+01  +1.51199999999999992e+01  
 551 +2.40800000000000018e+01  +9.94000000000000128e+00  +1.49800000000000022e+01  
 552 +2.42199999999999989e+01  +9.94000000000000128e+00  +1.51199999999999992e+01  
 553 +2.48500000000000014e+01  +9.66000000000000014e+00  +1.42100000000000009e+01  
 554 +1.92500000000000000e+01  +9.87000000000000099e+00  +1.50500000000000007e+01  
 555 +1.91800000000000033e+01  +9.66000000000000014e+00  +1.51199999999999992e+01  
 556 +1.91800000000000033e+01  +9.45000000000000107e+00  +1.53300000000000018e+01  
 557 +1.93900000000000006e+01  +9.09999999999999964e+00  +1.47699999999999996e+01  
 558 +1.79900000000000020e+01  +9.52000000000000135e+00  +1.51199999999999992e+01  
 559 +1.79199999999999982e+01  +9.45000000000000107e+00  +1.50500000000000007e+01  
 560 +1.79900000000000020e+01  +9.59000000000000163e+00  +1.50500000000000007e+01  
 561 +2.24000000000000021e+01  +9.02999999999999936e+00  +1.50500000000000007e+01  
 562 +2.24000000000000021e+01  +8.47000000000000064e+00  +1.51199999999999992e+01  
 563 +1.89000000000000021e+01  +9.73000000000000043e+00  +1.44900000000000020e+01  
 564 +2.05100000000000016e+01  +1.02900000000000009e+01  +1.33000000000000007e+01  
 565 +1.97400000000000020e+01  +8.82000000000000028e+00  +1.49800000000000022e+01  
 566 +2.01600000000000001e+01  +8.75000000000000000e+00  +1.49800000000000022e+01  
 567 +1.98100000000000023e+01  +8.89000000000000057e+00  +1.51199999999999992e+01  
 568 +2.36600000000000001e+01  +1.00800000000000001e+01  +1.44900000000000020e+01  
 569 +1.93200000000000003e+01  +8.89000000000000057e+00  +1.46300000000000026e+01  
 570 +1.91800000000000033e+01  +7.62999999999999989e+00  +1.48400000000000016e+01  
 571 +1.93200000000000003e+01  +8.82000000000000028e+00  +1.45600000000000005e+01  
 572 +1.96000000000000014e+01  +8.54000000000000092e+00  +1.42100000000000009e+01  
 573 +1.88300000000000018e+01  +8.40000000000000036e+00  +1.44199999999999999e+01  
 574 +1.87600000000000016e+01  +8.40000000000000036e+00  +1.44900000000000020e+01  
 575 +1.79199999999999982e+01  +8.25999999999999979e+00  +1.44900000000000020e+01  
 576 +1.83399999999999999e+01  +7.14000000000000057e+00  +1.45600000000000005e+01  
 577 +2.52000000000000028e+01  +9.80000000000000071e+00  +1.36500000000000004e+01  
 578 +2.49200000000000017e+01  +9.31000000000000050e+00  +1.40700000000000003e+01  
 579 +1.87600000000000016e+01  +7.84000000000000075e+00  +1.41400000000000006e+01  
 580 +1.88300000000000018e+01  +7.62999999999999989e+00  +1.40000000000000000e+01  
 581 +1.86200000000000010e+01  +7.62999999999999989e+00  +1.42100000000000009e+01  
 582 +1.88300000000000018e+01  +8.40000000000000036e+00  +1.44199999999999999e+01  
 583 +2.32400000000000020e+01  +9.80000000000000071e+00  +1.40700000000000003e+01  
 584 +2.24699999999999989e+01  +1.00099999999999998e+01  +1.47699999999999996e+01  
 585 +2.33100000000000023e+01  +9.80000000000000071e+00  +1.40000000000000000e+01  
 586 +2.52699999999999996e+01  +8.89000000000000057e+00  +1.38599999999999994e+01  
 587 +2.45700000000000003e+01  +8.89000000000000057e+00  +1.40700000000000003e+01  
 588 +2.42900000000000027e+01  +8.75000000000000000e+00  +1.45600000000000005e+01  
 589 +2.40100000000000016e+01  +8.25999999999999979e+00  +1.40000000000000000e+01  
 590 +2.26099999999999994e+01  +8.60999999999999943e+00  +1.40700000000000003e+01  
 591 +2.21200000000000010e+01  +8.67999999999999972e+00  +1.42100000000000009e+01  
 592 +2.25400000000000027e+01  +8.47000000000000064e+00  +1.40000000000000000e+01  
 593 +2.31700000000000017e+01  +9.59000000000000163e+00  +1.37900000000000009e+01  
 594 +2.28900000000000006e+01  +1.03599999999999994e+01  +1.35800000000000018e+01  
 595 +2.21200000000000010e+01  +7.84000000000000075e+00  +1.40000000000000000e+01  
 596 +2.17699999999999996e+01  +7.07000000000000028e+00  +1.39300000000000015e+01  
 597 +2.19800000000000040e+01  +7.70000000000000018e+00  +1.41400000000000006e+01  
 598 +1.99500000000000028e+01  +1.21099999999999994e+01  +1.39300000000000015e+01  
 599 +2.00199999999999996e+01  +1.21799999999999997e+01  +1.37199999999999989e+01  
 600 +1.94600000000000009e+01  +1.23200000000000003e+01  +1.40700000000000003e+01  
 601 +2.01600000000000001e+01  +1.19700000000000006e+01  +1.40700000000000003e+01  
 602 +2.52699999999999996e+01  +8.82000000000000028e+00  +1.39300000000000015e+01  
 603 +2.52699999999999996e+01  +8.47000000000000064e+00  +1.39300000000000015e+01  
 604 +2.53400000000000034e+01  +8.75000000000000000e+00  +1.40700000000000003e+01  
 605 +2.52000000000000028e+01  +9.02999999999999936e+00  +1.37900000000000009e+01  
 606 +2.30300000000000011e+01  +9.38000000000000078e+00  +1.33699999999999992e+01  
 607 +2.30300000000000011e+01  +1.21799999999999997e+01  +1.37199999999999989e+01  
 608 +2.29600000000000009e+01  +1.21799999999999997e+01  +1.35800000000000018e+01  
 609 +2.27500000000000000e+01  +1.35800000000000018e+01  +1.36500000000000004e+01  
 610 +2.31000000000000014e+01  +1.18300000000000001e+01  +1.38599999999999994e+01  
 611 +1.98100000000000023e+01  +7.91000000000000014e+00  +1.37199999999999989e+01  
 612 +1.98100000000000023e+01  +8.12000000000000099e+00  +1.32300000000000022e+01  
 613 +1.98800000000000026e+01  +7.70000000000000018e+00  +1.36500000000000004e+01  
 614 +2.50600000000000023e+01  +9.31000000000000050e+00  +1.30900000000000016e+01  
 615 +2.54100000000000001e+01  +9.87000000000000099e+00  +1.34400000000000013e+01  
 616 +1.93200000000000003e+01  +6.16000000000000014e+00  +1.37199999999999989e+01  
 617 +1.99500000000000028e+01  +7.49000000000000110e+00  +1.34400000000000013e+01  
 618 +2.35199999999999996e+01  +1.10600000000000005e+01  +1.37900000000000009e+01  
 619 +2.33100000000000023e+01  +1.14800000000000004e+01  +1.35800000000000018e+01  
 620 +2.35199999999999996e+01  +1.23900000000000006e+01  +1.30199999999999996e+01  
 621 +2.42199999999999989e+01  +1.14100000000000001e+01  +1.35800000000000018e+01  
 622 +2.42900000000000027e+01  +1.14800000000000004e+01  +1.35800000000000018e+01  
 623 +2.41500000000000021e+01  +1.14800000000000004e+01  +1.36500000000000004e+01  
 624 +2.35900000000000034e+01  +1.09200000000000017e+01  +1.37900000000000009e+01  
 625 +2.24000000000000021e+01  +1.10600000000000005e+01  +1.33699999999999992e+01  
 626 +2.26800000000000033e+01  +1.06400000000000006e+01  +1.37199999999999989e+01  
 627 +2.63900000000000006e+01  +9.59000000000000163e+00  +1.35099999999999998e+01  
 628 +2.65300000000000011e+01  +9.59000000000000163e+00  +1.35099999999999998e+01  
 629 +2.63200000000000003e+01  +9.73000000000000043e+00  +1.36500000000000004e+01  
 630 +2.61800000000000033e+01  +9.59000000000000163e+00  +1.34400000000000013e+01  
 631 +2.59699999999999989e+01  +9.52000000000000135e+00  +1.35099999999999998e+01  
 632 +2.61100000000000030e+01  +9.59000000000000163e+00  +1.36500000000000004e+01  
 633 +2.59000000000000021e+01  +9.45000000000000107e+00  +1.34400000000000013e+01  
 634 +2.75800000000000018e+01  +8.75000000000000000e+00  +1.35099999999999998e+01  
 635 +2.80700000000000003e+01  +8.89000000000000057e+00  +1.34400000000000013e+01  
 636 +2.77199999999999989e+01  +8.67999999999999972e+00  +1.35099999999999998e+01  
 637 +2.56200000000000010e+01  +1.01500000000000004e+01  +1.30199999999999996e+01  
 638 +2.66700000000000017e+01  +9.87000000000000099e+00  +1.33699999999999992e+01  
 639 +2.27500000000000000e+01  +8.89000000000000057e+00  +1.33699999999999992e+01  
 640 +2.14900000000000020e+01  +7.98000000000000043e+00  +1.34400000000000013e+01  
 641 +2.05100000000000016e+01  +7.42000000000000082e+00  +1.26700000000000017e+01  
 642 +1.99500000000000028e+01  +6.58000000000000007e+00  +1.31600000000000001e+01  
 643 +2.06500000000000021e+01  +1.05700000000000003e+01  +1.31600000000000001e+01  
 644 +2.10000000000000000e+01  +1.08500000000000014e+01  +1.28100000000000005e+01  
 645 +2.07900000000000027e+01  +1.07100000000000009e+01  +1.32300000000000022e+01  
 646 +2.01600000000000001e+01  +6.44000000000000128e+00  +1.29500000000000011e+01  
 647 +2.01600000000000001e+01  +6.16000000000000014e+00  +1.33699999999999992e+01  
 648 +2.33100000000000023e+01  +1.32300000000000022e+01  +1.30900000000000016e+01  
 649 +2.46400000000000006e+01  +8.89000000000000057e+00  +1.28800000000000026e+01  
 650 +2.53400000000000034e+01  +9.02999999999999936e+00  +1.28100000000000005e+01  
 651 +2.37300000000000040e+01  +1.25300000000000011e+01  +1.28800000000000026e+01  
 652 +2.38700000000000010e+01  +1.26700000000000017e+01  +1.30199999999999996e+01  
 653 +2.37300000000000040e+01  +1.26000000000000014e+01  +1.28100000000000005e+01  
 654 +2.45000000000000000e+01  +8.95999999999999908e+00  +1.28100000000000005e+01  
 655 +2.45700000000000003e+01  +8.67999999999999972e+00  +1.29500000000000011e+01  
 656 +2.61800000000000033e+01  +1.04299999999999997e+01  +1.25300000000000011e+01  
 657 +2.61100000000000030e+01  +1.07800000000000011e+01  +1.23200000000000003e+01  
 658 +2.67399999999999984e+01  +1.04299999999999997e+01  +1.23200000000000003e+01  
 659 +2.61800000000000033e+01  +1.09200000000000017e+01  +1.24600000000000009e+01  
 660 +2.63200000000000003e+01  +1.12000000000000011e+01  +1.18300000000000001e+01  
 661 +2.75800000000000018e+01  +1.02200000000000006e+01  +1.23900000000000006e+01  
 662 +2.71600000000000037e+01  +1.06400000000000006e+01  +1.18300000000000001e+01  
 663 +2.56200000000000010e+01  +1.35099999999999998e+01  +1.22500000000000000e+01  
 664 +2.56200000000000010e+01  +1.34400000000000013e+01  +1.23200000000000003e+01  
 665 +2.63200000000000003e+01  +1.38599999999999994e+01  +1.23200000000000003e+01  
 666 +2.51300000000000026e+01  +1.28800000000000026e+01  +1.19700000000000006e+01  
 667 +2.30300000000000011e+01  +9.52000000000000135e+00  +1.27400000000000020e+01  
 668 +2.30300000000000011e+01  +9.38000000000000078e+00  +1.22500000000000000e+01  
 669 +2.27500000000000000e+01  +9.02999999999999936e+00  +1.20400000000000009e+01  
 670 +2.31000000000000014e+01  +9.59000000000000163e+00  +1.16900000000000013e+01  
 671 +2.26800000000000033e+01  +8.89000000000000057e+00  +1.19700000000000006e+01  
 672 +2.29600000000000009e+01  +8.54000000000000092e+00  +1.17599999999999998e+01  
 673 +2.26800000000000033e+01  +8.89000000000000057e+00  +1.19700000000000006e+01  
 674 +2.28900000000000006e+01  +8.54000000000000092e+00  +1.20400000000000009e+01  
 675 +2.24000000000000021e+01  +8.54000000000000092e+00  +1.18300000000000001e+01  
 676 +2.67399999999999984e+01  +1.17599999999999998e+01  +1.19000000000000004e+01  
 677 +2.78600000000000030e+01  +1.26700000000000017e+01  +1.18300000000000001e+01  
 678 +2.66700000000000017e+01  +1.16200000000000010e+01  +1.19700000000000006e+01  
 679 +2.66000000000000014e+01  +1.16900000000000013e+01  +1.18300000000000001e+01  
 680 +2.66000000000000014e+01  +1.19000000000000004e+01  +1.16200000000000010e+01  
 681 +2.79300000000000033e+01  +1.09900000000000020e+01  +1.18300000000000001e+01  
 682 +2.88399999999999999e+01  +1.10600000000000005e+01  +1.18300000000000001e+01  
 683 +2.79300000000000033e+01  +1.09900000000000020e+01  +1.18300000000000001e+01  
 684 +2.85600000000000023e+01  +1.14800000000000004e+01  +1.18300000000000001e+01  
 685 +2.82100000000000044e+01  +1.09900000000000020e+01  +1.15500000000000007e+01  
 686 +2.24699999999999989e+01  +8.60999999999999943e+00  +1.17599999999999998e+01  
 687 +2.23300000000000018e+01  +8.47000000000000064e+00  +1.17599999999999998e+01  
 688 +2.25400000000000027e+01  +8.82000000000000028e+00  +1.16200000000000010e+01  
 689 +2.19800000000000040e+01  +7.91000000000000014e+00  +1.16200000000000010e+01  
 690 +2.66000000000000014e+01  +1.23900000000000006e+01  +1.16900000000000013e+01  
 691 +2.62500000000000000e+01  +1.31600000000000001e+01  +1.16900000000000013e+01  
 692 +2.69500000000000028e+01  +1.30199999999999996e+01  +1.17599999999999998e+01  
 693 +2.33100000000000023e+01  +9.73000000000000043e+00  +1.12000000000000011e+01  
 694 +2.26800000000000033e+01  +8.19000000000000128e+00  +1.07800000000000011e+01  
 695 +2.87699999999999996e+01  +1.16900000000000013e+01  +1.14800000000000004e+01  
 696 +2.92600000000000051e+01  +1.24600000000000009e+01  +1.16200000000000010e+01  
 697 +2.84899999999999984e+01  +1.07800000000000011e+01  +1.09200000000000017e+01  
 698 +2.85600000000000023e+01  +1.12700000000000014e+01  +1.14800000000000004e+01  
 699 +2.89100000000000037e+01  +1.18300000000000001e+01  +1.14100000000000001e+01  
 700 +3.03100000000000023e+01  +1.19700000000000006e+01  +1.15500000000000007e+01  
 701 +2.86300000000000026e+01  +1.19000000000000004e+01  +1.12000000000000011e+01  
 702 +2.93300000000000018e+01  +1.23200000000000003e+01  +1.14800000000000004e+01  
 703 +2.45000000000000000e+01  +1.34400000000000013e+01  +2.41500000000000021e+01  
 704 +2.49200000000000017e+01  +1.35099999999999998e+01  +2.42199999999999989e+01  
 705 +2.45700000000000003e+01  +1.36500000000000004e+01  +2.51300000000000026e+01  
 706 +2.38700000000000010e+01  +6.02000000000000046e+00  +2.31000000000000014e+01  
 707 +1.85500000000000007e+01  +6.37000000000000099e+00  +1.58200000000000003e+01  
 708 +1.89000000000000021e+01  +5.60000000000000053e+00  +1.44900000000000020e+01  
 709 +1.89000000000000021e+01  +6.58000000000000007e+00  +1.51199999999999992e+01  
 710 +2.17000000000000028e+01  +7.00000000000000000e+00  +1.41400000000000006e+01  
 711 +2.19800000000000040e+01  +7.70000000000000018e+00  +1.41400000000000006e+01  
 712 +2.21900000000000013e+01  +7.84000000000000075e+00  +1.42100000000000009e+01  
 713 +2.16300000000000026e+01  +7.91000000000000014e+00  +1.42100000000000009e+01  
 714 +2.55500000000000007e+01  +8.75000000000000000e+00  +1.40000000000000000e+01  
 715 +2.53400000000000034e+01  +8.75000000000000000e+00  +1.40700000000000003e+01  
 716 +2.52699999999999996e+01  +8.33000000000000007e+00  +1.41400000000000006e+01  
 717 +2.62500000000000000e+01  +8.82000000000000028e+00  +1.41400000000000006e+01  
 718 +2.35900000000000034e+01  +1.09200000000000017e+01  +1.37900000000000009e+01  
 719 +2.41500000000000021e+01  +1.15500000000000007e+01  +1.22500000000000000e+01  
 720 +2.10700000000000003e+01  +7.35000000000000053e+00  +2.54100000000000001e+01  
 721 +2.07199999999999989e+01  +6.85999999999999943e+00  +2.40100000000000016e+01  
 722 +2.18400000000000034e+01  +7.55999999999999961e+00  +2.39400000000000013e+01  
 723 +2.17000000000000028e+01  +7.28000000000000025e+00  +2.38000000000000007e+01  
 724 +2.13500000000000014e+01  +7.62999999999999989e+00  +2.38000000000000007e+01  
 725 +2.45700000000000003e+01  +8.60999999999999943e+00  +2.38000000000000007e+01  
 726 +2.15600000000000023e+01  +8.67999999999999972e+00  +2.21900000000000013e+01  
 727 +1.81999999999999993e+01  +1.33000000000000007e+01  +2.05100000000000016e+01  
 728 +1.80599999999999987e+01  +1.35099999999999998e+01  +2.05100000000000016e+01  
 729 +1.81300000000000026e+01  +1.35800000000000018e+01  +2.09300000000000033e+01  
 730 +1.84800000000000004e+01  +1.54000000000000004e+01  +2.04400000000000013e+01  
 731 +1.77800000000000011e+01  +1.54000000000000004e+01  +2.05100000000000016e+01  
 732 +1.84800000000000004e+01  +1.54000000000000004e+01  +2.04400000000000013e+01  
 733 +1.82699999999999996e+01  +1.65199999999999996e+01  +2.08599999999999994e+01  
 734 +1.86900000000000013e+01  +1.56099999999999994e+01  +2.12100000000000009e+01  
 735 +2.15600000000000023e+01  +1.46300000000000026e+01  +2.02300000000000040e+01  
 736 +2.17699999999999996e+01  +1.57500000000000000e+01  +2.12800000000000011e+01  
 737 +2.18400000000000034e+01  +1.56800000000000015e+01  +2.03000000000000007e+01  
 738 +1.83399999999999999e+01  +1.26700000000000017e+01  +2.04400000000000013e+01  
 739 +1.90400000000000027e+01  +8.25999999999999979e+00  +1.96700000000000017e+01  
 740 +1.86200000000000010e+01  +9.02999999999999936e+00  +1.89699999999999989e+01  
 741 +1.84100000000000001e+01  +9.09999999999999964e+00  +1.91099999999999994e+01  
 742 +2.17699999999999996e+01  +1.02200000000000006e+01  +1.86200000000000010e+01  
 743 +2.17699999999999996e+01  +1.00099999999999998e+01  +1.89000000000000021e+01  
 744 +2.22600000000000016e+01  +1.62400000000000020e+01  +1.86200000000000010e+01  
 745 +2.21200000000000010e+01  +1.66600000000000001e+01  +1.91800000000000033e+01  
 746 +2.26800000000000033e+01  +1.14100000000000001e+01  +1.81999999999999993e+01  
 747 +2.26099999999999994e+01  +1.21799999999999997e+01  +1.80599999999999987e+01  
 748 +2.26800000000000033e+01  +1.14100000000000001e+01  +1.81999999999999993e+01  
 749 +2.19100000000000001e+01  +1.20400000000000009e+01  +1.81300000000000026e+01  
 750 +2.21900000000000013e+01  +1.26700000000000017e+01  +1.83399999999999999e+01  
 751 +2.55500000000000007e+01  +9.02999999999999936e+00  +1.81300000000000026e+01  
 752 +1.79900000000000020e+01  +7.14000000000000057e+00  +1.79199999999999982e+01  
 753 +1.69400000000000013e+01  +1.30199999999999996e+01  +1.75000000000000000e+01  
 754 +1.70100000000000016e+01  +1.28100000000000005e+01  +1.77100000000000009e+01  
 755 +2.03700000000000010e+01  +1.54699999999999989e+01  +1.62400000000000020e+01  
 756 +2.61800000000000033e+01  +9.45000000000000107e+00  +1.50500000000000007e+01  
 757 +2.60399999999999991e+01  +9.73000000000000043e+00  +1.56800000000000015e+01  
 758 +2.45700000000000003e+01  +8.05000000000000071e+00  +1.52599999999999998e+01  
 759 +2.46400000000000006e+01  +7.84000000000000075e+00  +1.56800000000000015e+01  
 760 +1.86900000000000013e+01  +8.40000000000000036e+00  +1.43500000000000014e+01  
 761 +2.02300000000000040e+01  +1.17599999999999998e+01  +1.38599999999999994e+01  
 762 +2.03700000000000010e+01  +1.21799999999999997e+01  +1.42100000000000009e+01  
 763 +2.25400000000000027e+01  +8.95999999999999908e+00  +1.21099999999999994e+01  
 764 +2.57600000000000051e+01  +1.19700000000000006e+01  +1.17599999999999998e+01  
 765 +2.35900000000000034e+01  +1.00099999999999998e+01  +1.09200000000000017e+01  
 766 +2.31700000000000017e+01  +1.05000000000000000e+01  +1.09200000000000017e+01  
 767 +2.40100000000000016e+01  +1.02900000000000009e+01  +1.07800000000000011e+01  
 768 +2.59699999999999989e+01  +1.16200000000000010e+01  +2.59699999999999989e+01  
 769 +2.17699999999999996e+01  +7.07000000000000028e+00  +2.57600000000000051e+01  
 770 +2.54800000000000040e+01  +1.02900000000000009e+01  +2.41500000000000021e+01  
 771 +2.40100000000000016e+01  +1.02200000000000006e+01  +2.39400000000000013e+01  
 772 +2.44300000000000033e+01  +9.31000000000000050e+00  +2.47100000000000009e+01  
 773 +2.43599999999999994e+01  +1.05700000000000003e+01  +2.39400000000000013e+01  
 774 +2.31000000000000014e+01  +9.24000000000000021e+00  +2.28900000000000006e+01  
 775 +2.02300000000000040e+01  +8.95999999999999908e+00  +2.32400000000000020e+01  
 776 +1.95300000000000011e+01  +1.00099999999999998e+01  +2.16300000000000026e+01  
 777 +2.26099999999999994e+01  +8.54000000000000092e+00  +2.26099999999999994e+01  
 778 +2.05800000000000018e+01  +1.48400000000000016e+01  +2.11400000000000006e+01  
 779 +2.02300000000000040e+01  +1.49800000000000022e+01  +2.14200000000000017e+01  
 780 +2.07199999999999989e+01  +1.56099999999999994e+01  +2.14900000000000020e+01  
 781 +2.17000000000000028e+01  +1.43500000000000014e+01  +2.10000000000000000e+01  
 782 +2.21200000000000010e+01  +1.42100000000000009e+01  +2.10700000000000003e+01  
 783 +2.17000000000000028e+01  +1.26000000000000014e+01  +2.06500000000000021e+01  
 784 +1.85500000000000007e+01  +1.48400000000000016e+01  +2.05800000000000018e+01  
 785 +2.00199999999999996e+01  +1.75700000000000003e+01  +2.03000000000000007e+01  
 786 +1.96700000000000017e+01  +1.74300000000000033e+01  +2.06500000000000021e+01  
 787 +2.37300000000000040e+01  +1.38599999999999994e+01  +2.00199999999999996e+01  
 788 +2.09300000000000033e+01  +1.37199999999999989e+01  +1.90400000000000027e+01  
 789 +2.01600000000000001e+01  +1.39300000000000015e+01  +1.93900000000000006e+01  
 790 +2.03700000000000010e+01  +1.30199999999999996e+01  +1.89699999999999989e+01  
 791 +1.74300000000000033e+01  +1.34400000000000013e+01  +1.84800000000000004e+01  
 792 +1.71500000000000021e+01  +1.33699999999999992e+01  +1.90400000000000027e+01  
 793 +2.10000000000000000e+01  +1.63099999999999987e+01  +1.85500000000000007e+01  
 794 +2.08599999999999994e+01  +1.68700000000000010e+01  +1.81999999999999993e+01  
 795 +2.15600000000000023e+01  +1.51199999999999992e+01  +1.81999999999999993e+01  
 796 +1.86200000000000010e+01  +1.10600000000000005e+01  +1.79900000000000020e+01  
 797 +2.28200000000000003e+01  +1.65199999999999996e+01  +1.75000000000000000e+01  
 798 +2.26099999999999994e+01  +1.68700000000000010e+01  +1.80599999999999987e+01  
 799 +1.94600000000000009e+01  +1.68000000000000007e+01  +1.78500000000000014e+01  
 800 +1.99500000000000028e+01  +1.71500000000000021e+01  +1.78500000000000014e+01  
 801 +1.68000000000000007e+01  +1.14100000000000001e+01  +1.77100000000000009e+01  
 802 +1.75700000000000003e+01  +1.07800000000000011e+01  +1.78500000000000014e+01  
 803 +2.03000000000000007e+01  +1.11300000000000008e+01  +1.75000000000000000e+01  
 804 +1.98100000000000023e+01  +1.02200000000000006e+01  +1.75700000000000003e+01  
 805 +1.97400000000000020e+01  +1.02900000000000009e+01  +1.75000000000000000e+01  
 806 +2.03000000000000007e+01  +1.02900000000000009e+01  +1.75700000000000003e+01  
 807 +1.92500000000000000e+01  +1.58200000000000003e+01  +1.73599999999999994e+01  
 808 +1.87600000000000016e+01  +1.60300000000000011e+01  +1.77800000000000011e+01  
 809 +1.82699999999999996e+01  +1.39300000000000015e+01  +1.73599999999999994e+01  
 810 +1.78500000000000014e+01  +1.12000000000000011e+01  +1.71500000000000021e+01  
 811 +1.79900000000000020e+01  +1.14800000000000004e+01  +1.70800000000000018e+01  
 812 +1.76400000000000006e+01  +1.14800000000000004e+01  +1.72199999999999989e+01  
 813 +1.97400000000000020e+01  +1.56800000000000015e+01  +1.68700000000000010e+01  
 814 +1.83399999999999999e+01  +7.14000000000000057e+00  +1.70100000000000016e+01  
 815 +1.83399999999999999e+01  +7.07000000000000028e+00  +1.69400000000000013e+01  
 816 +1.85500000000000007e+01  +6.92999999999999972e+00  +1.72199999999999989e+01  
 817 +2.32400000000000020e+01  +1.05000000000000000e+01  +1.54000000000000004e+01  
 818 +2.28900000000000006e+01  +1.13400000000000016e+01  +1.52599999999999998e+01  
 819 +2.26800000000000033e+01  +1.07100000000000009e+01  +1.54699999999999989e+01  
 820 +2.37300000000000040e+01  +1.09900000000000020e+01  +1.53300000000000018e+01  
 821 +2.16300000000000026e+01  +1.37199999999999989e+01  +1.35099999999999998e+01  
 822 +2.12800000000000011e+01  +1.39300000000000015e+01  +1.45600000000000005e+01  
 823 +1.96700000000000017e+01  +9.02999999999999936e+00  +1.33699999999999992e+01  
 824 +2.40100000000000016e+01  +8.12000000000000099e+00  +1.38599999999999994e+01  
 825 +2.38000000000000007e+01  +8.05000000000000071e+00  +1.40700000000000003e+01  
 826 +2.25400000000000027e+01  +1.36500000000000004e+01  +1.47000000000000011e+01  
 827 +2.10700000000000003e+01  +1.00099999999999998e+01  +1.25300000000000011e+01  
 828 +2.37300000000000040e+01  +1.27400000000000020e+01  +1.23900000000000006e+01  
 829 +2.44300000000000033e+01  +1.40700000000000003e+01  +1.28100000000000005e+01  
 830 +2.33800000000000026e+01  +1.17599999999999998e+01  +1.16900000000000013e+01  
 831 +2.52699999999999996e+01  +1.30199999999999996e+01  +1.19000000000000004e+01  
 832 +2.72300000000000040e+01  +1.08500000000000014e+01  +1.10600000000000005e+01  
 833 +2.67399999999999984e+01  +1.19700000000000006e+01  +1.12700000000000014e+01  
 834 +2.68800000000000026e+01  +1.05700000000000003e+01  +1.02200000000000006e+01  
 835 +2.78600000000000030e+01  +1.10600000000000005e+01  +1.03599999999999994e+01  
 836 +2.60399999999999991e+01  +1.20400000000000009e+01  +2.59699999999999989e+01  
 837 +2.59699999999999989e+01  +1.18300000000000001e+01  +2.66000000000000014e+01  
 838 +2.47800000000000011e+01  +1.35099999999999998e+01  +2.53400000000000034e+01  
 839 +2.44300000000000033e+01  +1.38599999999999994e+01  +2.53400000000000034e+01  
 840 +1.72900000000000027e+01  +8.89000000000000057e+00  +2.33800000000000026e+01  
 841 +1.72199999999999989e+01  +9.09999999999999964e+00  +2.31700000000000017e+01  
 842 +1.84800000000000004e+01  +7.98000000000000043e+00  +2.46400000000000006e+01  
 843 +2.26099999999999994e+01  +9.87000000000000099e+00  +2.31700000000000017e+01  
 844 +1.88300000000000018e+01  +1.54699999999999989e+01  +2.13500000000000014e+01  
 845 +1.86200000000000010e+01  +1.57500000000000000e+01  +2.13500000000000014e+01  
 846 +2.05100000000000016e+01  +1.33000000000000007e+01  +2.08599999999999994e+01  
 847 +2.06500000000000021e+01  +1.29500000000000011e+01  +2.03700000000000010e+01  
 848 +2.22600000000000016e+01  +1.58900000000000006e+01  +2.03000000000000007e+01  
 849 +2.17699999999999996e+01  +1.61699999999999982e+01  +2.04400000000000013e+01  
 850 +2.10000000000000000e+01  +1.59600000000000009e+01  +2.05100000000000016e+01  
 851 +1.96000000000000014e+01  +1.68000000000000007e+01  +1.93900000000000006e+01  
 852 +1.93900000000000006e+01  +1.70100000000000016e+01  +1.93900000000000006e+01  
 853 +1.99500000000000028e+01  +1.72199999999999989e+01  +1.95300000000000011e+01  
 854 +1.96700000000000017e+01  +1.63800000000000026e+01  +1.98100000000000023e+01  
 855 +1.83399999999999999e+01  +7.84000000000000075e+00  +1.91800000000000033e+01  
 856 +1.75000000000000000e+01  +8.60999999999999943e+00  +1.82699999999999996e+01  
 857 +1.77100000000000009e+01  +1.45600000000000005e+01  +1.72199999999999989e+01  
 858 +1.79199999999999982e+01  +1.49800000000000022e+01  +1.72900000000000027e+01  
 859 +1.86200000000000010e+01  +6.58000000000000007e+00  +1.71500000000000021e+01  
 860 +1.86900000000000013e+01  +6.58000000000000007e+00  +1.75000000000000000e+01  
 861 +2.08599999999999994e+01  +6.65000000000000036e+00  +1.65899999999999999e+01  
 862 +1.79900000000000020e+01  +1.28100000000000005e+01  +1.61000000000000014e+01  
 863 +2.19800000000000040e+01  +1.56099999999999994e+01  +1.54699999999999989e+01  
 864 +2.14200000000000017e+01  +1.21799999999999997e+01  +1.29500000000000011e+01  
 865 +2.28200000000000003e+01  +7.77000000000000046e+00  +1.33699999999999992e+01  
 866 +2.35199999999999996e+01  +1.38599999999999994e+01  +1.30199999999999996e+01  
 867 +2.33800000000000026e+01  +1.35800000000000018e+01  +1.33000000000000007e+01  
 868 +2.56899999999999977e+01  +9.80000000000000071e+00  +1.08500000000000014e+01  
 869 +2.30300000000000011e+01  +9.73000000000000043e+00  +1.27400000000000020e+01  
 870 +2.36600000000000001e+01  +8.89000000000000057e+00  +1.04299999999999997e+01  
 871 +2.59000000000000021e+01  +9.94000000000000128e+00  +1.93900000000000006e+01  
 872 +2.57600000000000051e+01  +9.45000000000000107e+00  +1.91800000000000033e+01  
 873 +2.56200000000000010e+01  +9.38000000000000078e+00  +1.95300000000000011e+01  
 874 +2.45000000000000000e+01  +1.14800000000000004e+01  +2.06500000000000021e+01  
 875 +1.83399999999999999e+01  +5.17999999999999972e+00  +1.61000000000000014e+01  
 876 +1.81999999999999993e+01  +5.95000000000000018e+00  +1.65899999999999999e+01  
 877 +1.86900000000000013e+01  +5.67000000000000082e+00  +1.65199999999999996e+01  
 878 +1.81300000000000026e+01  +5.53000000000000025e+00  +1.67300000000000004e+01  
 879 +1.91099999999999994e+01  +1.70800000000000018e+01  +2.01600000000000001e+01  
 880 +1.90400000000000027e+01  +7.70000000000000018e+00  +1.70100000000000016e+01  
 881 +1.94600000000000009e+01  +8.33000000000000007e+00  +1.68700000000000010e+01  
 882 +1.91099999999999994e+01  +7.84000000000000075e+00  +1.70800000000000018e+01  
 883 +1.86200000000000010e+01  +1.07100000000000009e+01  +1.55400000000000009e+01  
 884 +1.89699999999999989e+01  +1.12000000000000011e+01  +1.45600000000000005e+01  
 885 +1.81999999999999993e+01  +1.13400000000000016e+01  +1.56099999999999994e+01  
 886 +1.79900000000000020e+01  +9.66000000000000014e+00  +1.52599999999999998e+01  
 887 +1.81300000000000026e+01  +9.73000000000000043e+00  +1.51900000000000013e+01  
 888 +1.75700000000000003e+01  +9.73000000000000043e+00  +1.53300000000000018e+01  
 889 +2.24699999999999989e+01  +1.09900000000000020e+01  +1.54000000000000004e+01  
 890 +2.26800000000000033e+01  +1.07100000000000009e+01  +1.54699999999999989e+01  
 891 +2.25400000000000027e+01  +1.08500000000000014e+01  +1.56099999999999994e+01  
 892 +2.25400000000000027e+01  +1.05000000000000000e+01  +1.58200000000000003e+01  
 893 +2.46400000000000006e+01  +1.00099999999999998e+01  +1.02200000000000006e+01  
 894 +2.40100000000000016e+01  +1.02900000000000009e+01  +1.07800000000000011e+01  
 895 +2.42900000000000027e+01  +1.07100000000000009e+01  +1.07100000000000009e+01  
 896 +2.41500000000000021e+01  +1.04299999999999997e+01  +1.08500000000000014e+01  
 897 +1.75700000000000003e+01  +1.40700000000000003e+01  +1.96700000000000017e+01  
 898 +1.79900000000000020e+01  +1.41400000000000006e+01  +1.97400000000000020e+01  
 899 +1.93200000000000003e+01  +1.70100000000000016e+01  +2.11400000000000006e+01  
 900 +1.96700000000000017e+01  +1.63800000000000026e+01  +2.09300000000000033e+01  
 901 +2.06500000000000021e+01  +1.65199999999999996e+01  +2.12800000000000011e+01  
 902 +1.93900000000000006e+01  +1.63800000000000026e+01  +2.16300000000000026e+01  
 903 +2.76500000000000021e+01  +1.29500000000000011e+01  +2.08599999999999994e+01  
 904 +2.28900000000000006e+01  +7.77000000000000046e+00  +1.42800000000000011e+01  
 905 +2.03700000000000010e+01  +1.05000000000000000e+01  +1.57500000000000000e+01  
 906 +2.35199999999999996e+01  +1.10600000000000005e+01  +1.37900000000000009e+01  
 907 +2.34500000000000028e+01  +1.12000000000000011e+01  +1.37900000000000009e+01  
 908 +2.24000000000000021e+01  +1.17599999999999998e+01  +1.42100000000000009e+01  
 909 +2.24699999999999989e+01  +8.19000000000000128e+00  +2.71600000000000037e+01  
# numEdges
 909
# id   initNode   termNode parentEdge nDau   dauEdges      ...   radiusRelativeToParent
   0          0          1 2147483646    2        806        908 +4.61576333333333366e-01  # rad = +4.61576333333333366e-01 , len = +0                       
   1          2          3          2    2 2147483645 2147483645 +7.34411589434545098e-01  # rad = +8.75000000000000083e-02 , len = +1.94115944734069079e+00 
   2          4          2        724    2          1        877 +7.63737179487179452e-01  # rad = +1.19143000000000013e-01 , len = +1.45828666591997780e+00 
   3          5          6          5    2 2147483645 2147483645 +6.50347831194877823e-01  # rad = +7.75000000000000550e-02 , len = +1.01197826063606722e+00 
   4          5          7          5    2 2147483645 2147483645 +6.46991197227420378e-01  # rad = +7.71000000000000157e-02 , len = +1.41393069137069038e+00 
   5          8          5         16    2          3          4 +4.94982346832814113e-01  # rad = +1.19167000000000037e-01 , len = +1.58546523140685625e+00 
   6          9         10          8    2 2147483645 2147483645 +8.88888888888888951e-01  # rad = +8.00000000000000294e-02 , len = +2.09999999999999659e-01 
   7          9         11          8    2 2147483645 2147483645 +9.44444444444444420e-01  # rad = +8.50000000000000616e-02 , len = +1.21243556529819857e-01 
   8         12          9         18    2          6          7 +1.03846113905340820e+00  # rad = +8.99999999999999967e-02 , len = +8.40000000000001079e-01 
   9         13         14         11    2 2147483645 2147483645 +9.33333333333333237e-01  # rad = +7.00000000000000067e-02 , len = +5.81463670404265831e-01 
  10         13         15         11    2 2147483645 2147483645 +1.02222266666666672e+00  # rad = +7.66667000000000043e-02 , len = +7.30821455623738125e-01 
  11         16         13        660    2          9         10 +8.49858356940509929e-01  # rad = +7.50000000000000250e-02 , len = +3.83405790253614931e-01 
  12         17         18         14    2 2147483645 2147483645 +1.05172519916820661e+00  # rad = +8.71429000000000370e-02 , len = +4.69574275274959374e-01 
  13         17         19         14    2 2147483645 2147483645 +1.06206951486354217e+00  # rad = +8.79999999999999949e-02 , len = +1.17341382299681518e+00 
  14         20         17         24    2         12         13 +7.22588887823000459e-01  # rad = +8.28571000000000168e-02 , len = +5.85662018573854026e-01 
  15          8         21         16    2        676        724 +8.20353063343717492e-01  # rad = +1.97500000000000064e-01 , len = +5.14392845984464886e-01 
  16         22          8         25    2          5         15 +8.63110496068948518e-01  # rad = +2.40750000000000047e-01 , len = +2.21359436211787469e-01 
  17         23         24         19    2 2147483645 2147483645 +7.50002419362643113e-01  # rad = +7.75000000000000272e-02 , len = +1.78877052748528831e+00 
  18         23         12         19    2          8        725 +8.38712705524856439e-01  # rad = +8.66666999999999993e-02 , len = +7.03491293478461288e-01 
  19         25         23         27    2         17         18 +9.22616071428571383e-01  # rad = +1.03332999999999994e-01 , len = +4.31508980207831294e-01 
  20         26         27         22    2 2147483645 2147483645 +7.45614035087719396e-01  # rad = +8.49999999999999922e-02 , len = +2.52388589282480258e-01 
  21         26         28         22    2 2147483645 2147483645 +6.14035087719298267e-01  # rad = +7.00000000000000067e-02 , len = +6.96491205974632543e-01 
  22         22         26         25    2         20         21 +4.08700297203987983e-01  # rad = +1.13999999999999990e-01 , len = +4.74763098818767548e-01 
  23         20         29         24    2 2147483645 2147483645 +6.62788770962875029e-01  # rad = +7.59999999999999981e-02 , len = +3.50000000000001421e-01 
  24         30         20         28    2         14         23 +9.60126937343526277e-01  # rad = +1.14667000000000019e-01 , len = +5.68682688324518404e-01 
  25         31         22         60    2         16         22 +1.20959670424978327e+00  # rad = +2.78933000000000042e-01 , len = +1.05000000000000093e+00 
  26         25         32         27    2 2147483645 2147483645 +6.49350892857142759e-01  # rad = +7.27272999999999947e-02 , len = +8.28251169633949846e-01 
  27         30         25         28    2         19         26 +9.37795677766706581e-01  # rad = +1.12000000000000016e-01 , len = +2.88617393793234367e-01 
  28         33         30         58    2         24         27 +7.83140983606557484e-01  # rad = +1.19429000000000021e-01 , len = +5.64358042380898595e-01 
  29         34         35         31    2 2147483645 2147483645 +7.74295034934969428e-01  # rad = +7.60000000000000259e-02 , len = +3.20780298646910877e-01 
  30         34         36         31    2 2147483645 2147483645 +8.44155804461976911e-01  # rad = +8.28570999999999891e-02 , len = +5.46717477313468092e-01 
  31         37         34         47    2         29         30 +7.28538451832223766e-01  # rad = +9.81538000000000549e-02 , len = +1.02878569196893466e+00 
  32         38         39         34    2 2147483645 2147483645 +7.81313089005235661e-01  # rad = +7.46154000000000123e-02 , len = +9.82496819333271487e-01 
  33         38         40         34    2 2147483645 2147483645 +8.62334031413612534e-01  # rad = +8.23528999999999789e-02 , len = +1.16503218839652645e+00 
  34         41         38         70    2         32         33 +6.84936419252809681e-01  # rad = +9.54999999999999738e-02 , len = +6.49153294684699511e-01 
  35         42         43         42    2 2147483645 2147483645 +9.24370025321135991e-01  # rad = +7.00000000000000067e-02 , len = +5.81463670404262833e-01 
  36         44         45         38    2 2147483645 2147483645 +8.21621621621621556e-01  # rad = +7.60000000000000259e-02 , len = +2.88617393793237420e-01 
  37         44         46         38    2 2147483645 2147483645 +8.21621621621621556e-01  # rad = +7.60000000000000259e-02 , len = +2.96984848098349519e-01 
  38         47         44        663    2         36         37 +7.78246127699672829e-01  # rad = +9.24999999999999989e-02 , len = +2.09999999999999076e-01 
  39         48         49         41    2 2147483645 2147483645 +1.00446458333333344e+00  # rad = +9.64286000000000448e-02 , len = +8.65852181379707986e-01 
  40         48         50         41    2        730        731 +1.40178124999999998e+00  # rad = +1.34570999999999996e-01 , len = +3.83405790253617151e-01 
  41         51         48         57    2         39         40 +6.66666666666666630e-01  # rad = +9.59999999999999742e-02 , len = +9.89949493661157892e-02 
  42         52         42         59    2         35        677 +4.97701342061332652e-01  # rad = +7.57272499999999821e-02 , len = +1.10236110236165619e+00 
  43         53         54         45    2 2147483645 2147483645 +8.84765625000000000e-01  # rad = +1.13250000000000003e-01 , len = +5.14392845984465108e-01 
  44         53         55         45    2         53        663 +1.10416406249999999e+00  # rad = +1.41333000000000042e-01 , len = +5.81463670404263278e-01 
  45         56         53         55    2         43         44 +9.25858951175406841e-01  # rad = +1.28000000000000030e-01 , len = +1.21243556529821897e-01 
  46         37         57         47    2 2147483645 2147483645 +5.56681288828519860e-01  # rad = +7.49999999999999695e-02 , len = +4.02119385257662110e-01 
  47         58         37        731    2         31         46 +7.61169491525423680e-01  # rad = +1.34726999999999986e-01 , len = +8.93700173436257961e-01 
  48         59         60         49    2 2147483645 2147483645 +9.94392151629102217e-01  # rad = +7.59999999999999842e-02 , len = +2.88617393793235699e-01 
  49         61         59         71    2         48         50 +6.36905000000000054e-01  # rad = +7.64285999999999993e-02 , len = +9.54672718789011165e-01 
  50         59         62         49    2         51         52 +9.71962066556236737e-01  # rad = +7.42856999999999962e-02 , len = +4.19999999999999929e-01 
  51         62         63         50    2 2147483645 2147483645 +9.42307873520744854e-01  # rad = +6.99999999999999650e-02 , len = +2.88617393793235699e-01 
  52         62         64         50    2 2147483645 2147483645 +9.42307873520744854e-01  # rad = +6.99999999999999650e-02 , len = +1.21243556529820870e-01 
  53         55         65         44    2         61         62 +6.67454522298401742e-01  # rad = +9.43333500000000102e-02 , len = +6.64078308635360437e-01 
  54         56         66         55    2 2147483645 2147483645 +6.75105244122965575e-01  # rad = +9.33333000000000079e-02 , len = +6.75055553269506614e-01 
  55         67         56         64    2         45         54 +9.34121621621621712e-01  # rad = +1.38250000000000012e-01 , len = +1.05465634213235449e+00 
  56         68         69         66    2         57         58 +9.49416342412451431e-01  # rad = +2.44000000000000022e-01 , len = +1.71464281994823164e-01 
  57         69         51         56    2         41        728 +5.90163934426229497e-01  # rad = +1.43999999999999989e-01 , len = +6.49153294684700177e-01 
  58         69         33         56    2         28        727 +6.25000000000000000e-01  # rad = +1.52499999999999997e-01 , len = +9.01886910870757785e-01 
  59         31         52         60    2         42        886 +6.59817866435385869e-01  # rad = +1.52154000000000011e-01 , len = +1.01197826063606722e+00 
  60         70         31         79    2         25         59 +8.03484320557491305e-01  # rad = +2.30600000000000055e-01 , len = +7.47395477642189721e-01 
  61         65         71         53    2 2147483645 2147483645 +7.81801982013784147e-01  # rad = +7.37499999999999961e-02 , len = +6.18223260642948969e-01 
  62         65         72         53    2 2147483645 2147483645 +9.80565197780000397e-01  # rad = +9.24999999999999989e-02 , len = +6.78675180038284087e-01 
  63         67         73         64    2 2147483645 2147483645 +6.72779729729729770e-01  # rad = +9.95713999999999766e-02 , len = +1.21041315260533966e+00 
  64         74         67         69    2         55         63 +8.70588235294117663e-01  # rad = +1.47999999999999965e-01 , len = +1.21243556529821897e-01 
  65         75         76         67    2 2147483645 2147483645 +3.60141772151898798e-01  # rad = +1.06692000000000023e-01 , len = +1.10900856624284105e+00 
  66         75         68         67    2         56        729 +8.67510548523206748e-01  # rad = +2.56999999999999951e-01 , len = +3.42928563989646329e-01 
  67         77         75        681    2         65         66 +9.46485623003194942e-01  # rad = +2.96250000000000069e-01 , len = +6.64078308635357328e-01 
  68         74         78         69    2 2147483645 2147483645 +5.96641176470588230e-01  # rad = +1.01428999999999978e-01 , len = +5.64358042380895930e-01 
  69         58         74        731    2         64         68 +9.60451977401129864e-01  # rad = +1.70000000000000012e-01 , len = +4.69574275274956376e-01 
  70         79         41         76    2         34         71 +1.14286065573770501e+00  # rad = +1.39428999999999997e-01 , len = +4.59020696701140540e-01 
  71         41         61         70    2         49         72 +8.60653092254839325e-01  # rad = +1.19999999999999954e-01 , len = +1.21243556529821384e-01 
  72         61         80         71    2         73         74 +6.06060833333333271e-01  # rad = +7.27272999999999947e-02 , len = +7.00000000000000178e-01 
  73         80         81         72    2 2147483645 2147483645 +9.62499639062635359e-01  # rad = +6.99999999999999650e-02 , len = +6.37730350540101298e-01 
  74         80         82         72    2 2147483645 2147483645 +9.62499639062635359e-01  # rad = +6.99999999999999650e-02 , len = +1.12436648829463093e+00 
  75         83         84         77    2 2147483645 2147483645 +6.25874125874125942e-01  # rad = +8.94999999999999962e-02 , len = +6.18223260642950745e-01 
  76         83         79         77    2         70        680 +8.53146853146853124e-01  # rad = +1.22000000000000011e-01 , len = +1.21243556529819857e-01 
  77         85         83         81    2         75         76 +6.37172557913638582e-01  # rad = +1.42999999999999988e-01 , len = +2.88617393793237420e-01 
  78         70         86         79    2 2147483645 2147483645 +7.70034843205574915e-01  # rad = +2.21000000000000002e-01 , len = +9.89949493661170521e-02 
  79         87         70        810    2         60         78 +7.15710723192020004e-01  # rad = +2.86999999999999977e-01 , len = +8.22313808712953342e-01 
  80         85         88         81    2 2147483645 2147483645 +3.63143800489241553e-01  # rad = +8.15000000000000030e-02 , len = +1.09567330897489756e+00 
  81         77         85        681    2         77         80 +7.17025559105431309e-01  # rad = +2.24428999999999990e-01 , len = +5.46717477313464095e-01 
  82         89         90         84    2 2147483645 2147483645 +1.00000000000000000e+00  # rad = +7.00000000000000067e-02 , len = +6.45368112010504369e-01 
  83         89         91         84    2 2147483645 2147483645 +1.00000000000000000e+00  # rad = +7.00000000000000067e-02 , len = +9.89949493661145541e-02 
  84         92         89         86    2         82         83 +9.21052631578947345e-01  # rad = +7.00000000000000067e-02 , len = +4.31508980207827242e-01 
  85         92         93         86    2 2147483645 2147483645 +9.21052631578947345e-01  # rad = +7.00000000000000067e-02 , len = +1.21243556529821897e-01 
  86         94         92        734    2         84         85 +1.35078452143126276e-01  # rad = +7.59999999999999981e-02 , len = +3.56931365951493607e-01 
  87         95         96         89    2 2147483645 2147483645 +8.94117647058823573e-01  # rad = +7.59999999999999981e-02 , len = +2.80000000000001137e-01 
  88         95         97         89    2         92        664 +9.11764705882353033e-01  # rad = +7.75000000000000272e-02 , len = +4.99899989997999783e-01 
  89         98         95         90    2         87         88 +1.16874956171891431e+00  # rad = +8.50000000000000061e-02 , len = +1.21243556529821384e-01 
  90         99         98         93    2         89         91 +6.45031485587583164e-01  # rad = +7.27272999999999947e-02 , len = +7.66811580507233304e-01 
  91         98        100         90    2 2147483645 2147483645 +9.62499639062635359e-01  # rad = +7.00000000000000067e-02 , len = +3.83405790253616374e-01 
  92         97        101         88    2         98         99 +1.09028999591042997e+00  # rad = +8.44974746830583351e-02 , len = +5.51180551180826095e-01 
  93        102         99        732    2         90         94 +3.32378206602166104e-01  # rad = +1.12749999999999989e-01 , len = +1.11561642153564544e+00 
  94         99        103         93    2         97        100 +8.69179600886918036e-01  # rad = +9.80000000000000038e-02 , len = +2.32163735324877080e-01 
  95        104        105         97    2 2147483645 2147483645 +1.08718000000000004e+00  # rad = +8.15385000000000137e-02 , len = +9.41753683295159960e-01 
  96        104        106         97    2 2147483645 2147483645 +9.33333333333333237e-01  # rad = +7.00000000000000067e-02 , len = +1.13951744172697977e+00 
  97        103        104         94    2         95         96 +7.65306122448979553e-01  # rad = +7.49999999999999833e-02 , len = +4.14125584816973924e-01 
  98        101        107         92    2 2147483645 2147483645 +8.28427124746190069e-01  # rad = +7.00000000000000067e-02 , len = +2.96984848098353071e-01 
  99        101        108         92    2 2147483645 2147483645 +8.28427124746190069e-01  # rad = +7.00000000000000067e-02 , len = +2.61916017074174334e-01 
 100        103        109         94    2        101        102 +8.67346938775510168e-01  # rad = +8.50000000000000061e-02 , len = +1.21243556529817817e-01 
 101        109        110        100    2 2147483645 2147483645 +8.48740000000000050e-01  # rad = +7.21428999999999959e-02 , len = +1.07079409785448365e+00 
 102        109        111        100    2 2147483645 2147483645 +9.11764705882352811e-01  # rad = +7.75000000000000133e-02 , len = +5.68682688324517738e-01 
 103        112        113        105    2 2147483645 2147483645 +9.21052631578947345e-01  # rad = +7.00000000000000067e-02 , len = +2.88617393793233978e-01 
 104        112        114        105    2 2147483645 2147483645 +9.21052631578947345e-01  # rad = +7.00000000000000067e-02 , len = +1.21243556529821897e-01 
 105        115        112        736    2        103        104 +4.15804965586668018e-01  # rad = +7.59999999999999981e-02 , len = +8.68677155219357733e-01 
 106        116        117        107    2 2147483645 2147483645 +9.83171154100041189e-01  # rad = +1.26600000000000001e+00 , len = +1.21243556529821897e-01 
 107        118        116        683    2        106        108 +9.92806476484194178e-01  # rad = +1.28766999999999987e+00 , len = +6.02162768692983019e-01 
 108        116        119        107    2        109        110 +9.63616454526392774e-01  # rad = +1.24082000000000003e+00 , len = +8.10308583195315513e-01 
 109        119        120        108    2 2147483645 2147483645 +5.19201012233845294e-01  # rad = +6.44235000000000002e-01 , len = +1.61152102065098557e+00 
 110        119        121        108    2        117        872 +9.83381957092890113e-01  # rad = +1.22019999999999995e+00 , len = +1.40174890761505733e+00 
 111        122        123        113    2 2147483645 2147483645 +5.94565669778227002e-01  # rad = +7.00000000000000067e-02 , len = +1.47332956258944470e+00 
 112        122        124        113    2 2147483645 2147483645 +5.94565669778227002e-01  # rad = +7.00000000000000067e-02 , len = +4.94974746830583789e-01 
 113        125        122        127    2        111        112 +1.51642548477881473e-01  # rad = +1.17733000000000004e-01 , len = +1.07763630228384577e+00 
 114        126        127        115    2 2147483645 2147483645 +9.52380952380952439e-01  # rad = +7.99999999999999739e-02 , len = +1.56524758424987503e-01 
 115        128        126        149    2        114        116 +6.34441087613292987e-01  # rad = +8.39999999999999775e-02 , len = +5.72974694031071041e-01 
 116        126        129        115    2        741        742 +1.25595238095238093e+00  # rad = +1.05499999999999969e-01 , len = +3.05122926047848020e-01 
 117        121        130        110    2        809        810 +4.85622029175544978e-01  # rad = +5.92555999999999861e-01 , len = +2.32269240322519099e+00 
 118        131        132        872    2        282        292 +3.32128339616456325e-01  # rad = +4.05262999999999984e-01 , len = +3.17633436527075963e+00 
 119        131        133        872    2        120        121 +1.01759547615145052e+00  # rad = +1.24167000000000005e+00 , len = +1.71464281994821721e-01 
 120        133        134        119    2        150        151 +4.87294530752937549e-01  # rad = +6.05058999999999902e-01 , len = +1.65798069952578109e+00 
 121        133        135        119    2        128        129 +9.92212101444022943e-01  # rad = +1.23199999999999954e+00 , len = +1.21243556529821897e-01 
 122        136        137        123    2 2147483645 2147483645 +2.53497858881368887e-01  # rad = +2.29864000000000013e-01 , len = +1.59777970947186665e+00 
 123        138        136        125    2        122        124 +7.64412466385102518e-01  # rad = +9.06769000000000047e-01 , len = +8.88200427831466466e-01 
 124        136        139        123    2        139        140 +3.19632673812183687e-01  # rad = +2.89832999999999952e-01 , len = +8.01186619958172197e-01 
 125        140        138        126    2        123        905 +9.85822204123694146e-01  # rad = +1.18622999999999967e+00 , len = +8.54458893101358585e-01 
 126        141        140        131    2        125        127 +9.84955020586574137e-01  # rad = +1.20328999999999997e+00 , len = +4.89999999999997937e-01 
 127        140        125        126    2        113        130 +6.45218525874893034e-01  # rad = +7.76384999999999770e-01 , len = +1.05233074648610114e+00 
 128        135        142        121    2        142        743 +4.44240259740259713e-01  # rad = +5.47303999999999902e-01 , len = +1.79424078651667873e+00 
 129        135        143        121    2        131        132 +9.92694805194805241e-01  # rad = +1.22299999999999986e+00 , len = +2.96984848098349907e-01 
 130        125        144        127    2 2147483645 2147483645 +1.74913219601099984e-01  # rad = +1.35800000000000004e-01 , len = +8.34146270146907787e-01 
 131        143        141        129    2        126        187 +9.98912510220768546e-01  # rad = +1.22166999999999981e+00 , len = +3.63730669589465705e-01 
 132        143        145        129    2        699        700 +3.96505314799672937e-01  # rad = +4.84926000000000024e-01 , len = +2.28761884937154747e+00 
 133        146        147        134    2 2147483645 2147483645 +2.09916271040138075e-01  # rad = +1.82390999999999970e-01 , len = +2.01059692628831232e+00 
 134        148        146        737    2        133        135 +6.66826554105909519e-01  # rad = +8.68875000000000064e-01 , len = +1.46499146755194509e+00 
 135        146        149        134    2        174        175 +6.44223852683067144e-01  # rad = +5.59749999999999970e-01 , len = +6.78675180038285197e-01 
 136        150        151        138    2 2147483645 2147483645 +8.98148333333333326e-01  # rad = +8.08333500000000121e-02 , len = +7.70000000000000240e-01 
 137        150        152        138    2 2147483645 2147483645 +8.19444444444444420e-01  # rad = +7.37500000000000239e-02 , len = +5.14392845984469438e-01 
 138        153        150        146    2        136        137 +9.00000000000000022e-01  # rad = +9.00000000000000105e-02 , len = +1.71464281994823886e-01 
 139        139        154        124    2 2147483645 2147483645 +3.00717654649401533e-01  # rad = +8.71578999999999826e-02 , len = +1.35373557240696063e+00 
 140        139        155        124    2        172        173 +4.36327126310668556e-01  # rad = +1.26461999999999963e-01 , len = +8.90954544295048945e-01 
 141        156        157        142    2 2147483645 2147483645 +1.00000000000000000e+00  # rad = +1.55999999999999944e-01 , len = +2.10000000000000853e-01 
 142        142        156        128    2        141        143 +2.85033546255828552e-01  # rad = +1.55999999999999944e-01 , len = +2.32163735324878967e-01 
 143        156        158        142    2        148        149 +9.79487179487179449e-01  # rad = +1.52799999999999964e-01 , len = +3.20780298646906992e-01 
 144        153        159        146    2 2147483645 2147483645 +7.74999999999999911e-01  # rad = +7.74999999999999994e-02 , len = +4.69574275274957764e-01 
 145        160        161        147    2 2147483645 2147483645 +8.10810810810810745e-01  # rad = +9.00000000000000105e-02 , len = +3.56931365951496049e-01 
 146        160        153        147    2        138        144 +9.00900900900900803e-01  # rad = +1.00000000000000019e-01 , len = +4.48218696620296231e-01 
 147        162        160        691    2        145        146 +8.67187500000000111e-01  # rad = +1.11000000000000071e-01 , len = +2.88617393793236143e-01 
 148        158        163        143    2        160        814 +8.37696335078534027e-01  # rad = +1.28000000000000003e-01 , len = +2.10000000000000853e-01 
 149        158        128        143    2        115        813 +8.66492146596858692e-01  # rad = +1.32399999999999934e-01 , len = +4.08166632639172688e-01 
 150        134        164        120    2 2147483645 2147483645 +1.43236775256627868e-01  # rad = +8.66666999999999993e-02 , len = +7.82623792124926165e-01 
 151        134        165        120    2 2147483645 2147483645 +1.28086682455760520e-01  # rad = +7.75000000000000133e-02 , len = +2.61916017074176999e-01 
 152        166        167        153    2 2147483645 2147483645 +1.42942513132267024e-01  # rad = +7.75000000000000133e-02 , len = +2.61916017074172225e-01 
 153        168        166        887    2        152        154 +4.18023130300693879e-01  # rad = +5.42175999999999991e-01 , len = +1.79287478648119936e+00 
 154        166        169        153    2        161        162 +1.81982787876999341e-01  # rad = +9.86667000000000100e-02 , len = +3.63730669589463984e-01 
 155        170        171        213    2        156        157 +8.23463731706344459e-01  # rad = +1.03250000000000008e-01 , len = +7.34166193719104965e-01 
 156        171        172        155    2 2147483645 2147483645 +7.99031476997578705e-01  # rad = +8.25000000000000316e-02 , len = +9.44351629426243844e-01 
 157        171        173        155    2        745        746 +7.36077481840193726e-01  # rad = +7.60000000000000259e-02 , len = +2.96984848098349519e-01 
 158        174        175        160    2 2147483645 2147483645 +6.70634722222222202e-01  # rad = +9.65713999999999601e-02 , len = +4.69574275274957764e-01 
 159        174        176        160    2        169        740 +1.08333333333333348e+00  # rad = +1.56000000000000000e-01 , len = +1.21243556529818830e-01 
 160        163        174        148    2        158        159 +1.12500000000000000e+00  # rad = +1.43999999999999934e-01 , len = +4.48218696620300172e-01 
 161        169        177        154    2 2147483645 2147483645 +8.23479451527212358e-01  # rad = +8.12499999999999889e-02 , len = +6.60378679243963651e-01 
 162        169        178        154    2        177        696 +9.93242907688206889e-01  # rad = +9.79999999999999760e-02 , len = +3.28329103187643689e-01 
 163        179        180        165    2 2147483645 2147483645 +5.51802423200926984e-01  # rad = +6.99999999999999928e-02 , len = +7.76337555448659233e-01 
 164        179        181        165    2        864        904 +8.76317428285392164e-01  # rad = +1.11167000000000002e-01 , len = +1.04297650980259671e+00 
 165        182        179        196    2        163        164 +6.34284999999999988e-01  # rad = +1.26857000000000025e-01 , len = +5.64358042380897040e-01 
 166        183        184        169    2 2147483645 2147483645 +5.50762773722627719e-01  # rad = +7.54544999999999938e-02 , len = +6.37730350540099966e-01 
 167        185        186        873    2 2147483645 2147483645 +5.35279562043795565e-01  # rad = +7.33332999999999902e-02 , len = +5.64358042380897151e-01 
 168        185        187        873    2        693        817 +9.48905109489051046e-01  # rad = +1.29999999999999977e-01 , len = +2.32163735324880022e-01 
 169        176        183        159    2        166        873 +8.78205128205128194e-01  # rad = +1.37000000000000011e-01 , len = +7.03491293478463620e-01 
 170        188        189        172    2 2147483645 2147483645 +8.51994594594594590e-01  # rad = +9.45714000000000138e-02 , len = +4.89999999999998159e-01 
 171        188        190        172    2        184        747 +1.03303603603603600e+00  # rad = +1.14667000000000019e-01 , len = +1.71464281994821000e-01 
 172        155        188        140    2        170        171 +8.77734022868529751e-01  # rad = +1.11000000000000043e-01 , len = +9.89949493661183150e-02 
 173        155        191        140    2 2147483645 2147483645 +6.72138666160585707e-01  # rad = +8.50000000000000061e-02 , len = +1.21243556529824978e-01 
 174        149        192        135    2 2147483645 2147483645 +3.17886556498436779e-01  # rad = +1.77936999999999984e-01 , len = +1.05233074648610403e+00 
 175        149        193        135    2        185        186 +9.23626619026351015e-01  # rad = +5.16999999999999904e-01 , len = +1.56524758424985921e-01 
 176        194        195        177    2 2147483645 2147483645 +1.04761857142857151e+00  # rad = +7.33332999999999902e-02 , len = +5.81463670404265054e-01 
 177        178        194        162    2        176        178 +7.14285714285714302e-01  # rad = +6.99999999999999928e-02 , len = +1.71464281994821693e-01 
 178        194        196        177    2        190        191 +1.00000000000000000e+00  # rad = +6.99999999999999928e-02 , len = +2.10000000000000270e-01 
 179        197        198        181    2 2147483645 2147483645 +7.77777777777777679e-01  # rad = +6.99999999999999928e-02 , len = +4.99899989998001060e-01 
 180        197        199        181    2 2147483645 2147483645 +1.00000000000000000e+00  # rad = +9.00000000000000383e-02 , len = +2.42487113059643794e-01 
 181        200        197        202    2        179        180 +9.80197825703400860e-01  # rad = +9.00000000000000383e-02 , len = +4.94974746830582735e-01 
 182        201        202        184    2 2147483645 2147483645 +8.55788625592417085e-01  # rad = +9.02857000000000104e-02 , len = +6.30000000000001337e-01 
 183        201        203        184    2 2147483645 2147483645 +8.15165876777251275e-01  # rad = +8.60000000000000209e-02 , len = +3.76961536499413497e-01 
 184        190        201        171    2        182        183 +9.20055464955043645e-01  # rad = +1.05499999999999969e-01 , len = +3.05122926047850018e-01 
 185        193        204        175    2 2147483645 2147483645 +2.85452611218568630e-01  # rad = +1.47578999999999960e-01 , len = +1.46999999999999997e+00 
 186        193        205        175    2        223        279 +1.01740812379110257e+00  # rad = +5.26000000000000023e-01 , len = +2.52388589282480258e-01 
 187        141        206        131    2        188        189 +7.90802753607766418e-01  # rad = +9.66099999999999848e-01 , len = +6.49153294684698068e-01 
 188        206        207        187    2        308        309 +4.51855915536693964e-01  # rad = +4.36537999999999982e-01 , len = +1.96374641947477890e+00 
 189        206        208        187    2        238        239 +4.25766483800848805e-01  # rad = +4.11333000000000115e-01 , len = +8.45813218151619695e-01 
 190        196        209        178    2 2147483645 2147483645 +1.00000000000000000e+00  # rad = +6.99999999999999928e-02 , len = +7.03491293478462509e-01 
 191        196        210        178    2 2147483645 2147483645 +1.06122428571428573e+00  # rad = +7.42856999999999962e-02 , len = +4.14125584816974812e-01 
 192        211        212        194    2 2147483645 2147483645 +8.03756841564395530e-01  # rad = +7.46154000000000123e-02 , len = +8.63017960415656815e-01 
 193        211        213        194    2        862        863 +1.07719966865338201e+00  # rad = +1.00000000000000019e-01 , len = +1.97989898732234104e-01 
 194        214        211        199    2        192        193 +3.86402913631633704e-01  # rad = +9.28333000000000214e-02 , len = +7.06965345685348190e-01 
 195        182        215        196    2        212        213 +9.61999999999999966e-01  # rad = +1.92400000000000043e-01 , len = +4.08166632639171800e-01 
 196        216        182        198    2        165        195 +8.83837267882237598e-01  # rad = +2.00000000000000039e-01 , len = +6.60378679243964983e-01 
 197        216        217        198    2        689        744 +5.34721547068753744e-01  # rad = +1.21000000000000024e-01 , len = +9.01886910870758007e-01 
 198        218        216        200    2        196        197 +1.02624036281179132e+00  # rad = +2.26286000000000015e-01 , len = +4.74763098818765994e-01 
 199        219        214        205    2        194        200 +8.83022085659574296e-01  # rad = +2.40250000000000019e-01 , len = +2.61916017074175556e-01 
 200        214        218        199    2        198        204 +9.17793964620187364e-01  # rad = +2.20500000000000029e-01 , len = +5.14392845984469438e-01 
 201        220        221        874    2 2147483645 2147483645 +9.25742390942100757e-01  # rad = +8.50000000000000616e-02 , len = +2.61916017074176999e-01 
 202        222        200        228    2        181        874 +7.60922207397217276e-01  # rad = +9.18182000000000026e-02 , len = +8.34146270146909674e-01 
 203        220        223        874    2        219        220 +8.93069130085320628e-01  # rad = +8.20000000000000173e-02 , len = +3.76961536499416827e-01 
 204        218        224        200    2        216        221 +6.38448979591836774e-01  # rad = +1.40778000000000070e-01 , len = +7.30821455623738792e-01 
 205        225        219        208    2        199        206 +9.51794078857610693e-01  # rad = +2.72077000000000013e-01 , len = +8.63017960415656815e-01 
 206        219        226        205    2 2147483645 2147483645 +3.97037235782517428e-01  # rad = +1.08024700000000015e-01 , len = +1.71749818049394265e+00 
 207        227        228        209    2        691        695 +5.66487494135169745e-01  # rad = +1.79900000000000060e-01 , len = +7.34166193719109073e-01 
 208        227        225        209    2        205        222 +9.00135717682030045e-01  # rad = +2.85857000000000028e-01 , len = +4.64327470649756269e-01 
 209        229        227        218    2        207        208 +7.04148558758314946e-01  # rad = +3.17571000000000048e-01 , len = +4.31508980207828408e-01 
 210        230        231        212    2 2147483645 2147483645 +5.68292682926829329e-01  # rad = +9.32000000000000328e-02 , len = +3.28329103187637972e-01 
 211        230        232        212    2        231        235 +8.53658536585365835e-01  # rad = +1.39999999999999986e-01 , len = +4.69574275274955100e-01 
 212        215        230        195    2        210        211 +8.52390852390852327e-01  # rad = +1.64000000000000035e-01 , len = +7.00000000000002842e-02 
 213        215        170        195    2        155        898 +6.51689189189189166e-01  # rad = +1.25384999999999996e-01 , len = +8.88200427831468353e-01 
 214        233        234        216    2 2147483645 2147483645 +6.34358787658141465e-01  # rad = +7.66667000000000182e-02 , len = +6.02162768692982353e-01 
 215        233        235        216    2        225        226 +7.03310524007711657e-01  # rad = +8.50000000000000616e-02 , len = +4.74763098818767548e-01 
 216        224        233        204    2        214        215 +8.58493514611658015e-01  # rad = +1.20857000000000048e-01 , len = +4.74763098818770712e-01 
 217        229        236        218    2 2147483645 2147483645 +2.69301552106430198e-01  # rad = +1.21455000000000021e-01 , len = +8.65852181379708319e-01 
 218        237        229        223    2        209        217 +8.37771416576728489e-01  # rad = +4.51000000000000123e-01 , len = +3.83405790253616208e-01 
 219        223        238        203    2 2147483645 2147483645 +8.53658536585365835e-01  # rad = +6.99999999999999928e-02 , len = +9.89949493661195640e-02 
 220        223        239        203    2 2147483645 2147483645 +8.53658536585365835e-01  # rad = +6.99999999999999928e-02 , len = +6.06217782649104531e-01 
 221        224        240        204    2 2147483645 2147483645 +5.98104817514100162e-01  # rad = +8.42000000000000387e-02 , len = +8.25287828578611382e-01 
 222        225        241        208    2        229        230 +4.92004743630556574e-01  # rad = +1.40642999999999990e-01 , len = +9.74987179402889037e-01 
 223        205        237        186    2        218        224 +1.02344676806083656e+00  # rad = +5.38333000000000061e-01 , len = +4.20000000000000540e-01 
 224        237        242        223    2        236        237 +9.40310179758625297e-01  # rad = +5.06200000000000094e-01 , len = +2.88617393793233978e-01 
 225        235        243        215    2 2147483645 2147483645 +9.11764705882353033e-01  # rad = +7.75000000000000133e-02 , len = +5.81463670404264610e-01 
 226        235        244        215    2 2147483645 2147483645 +9.41176470588235392e-01  # rad = +8.00000000000000433e-02 , len = +1.71464281994823164e-01 
 227        222        245        228    2 2147483645 2147483645 +6.29832514274822453e-01  # rad = +7.60000000000000259e-02 , len = +6.64078308635358994e-01 
 228        246        222        231    2        202        227 +9.24651340996168525e-01  # rad = +1.20667000000000010e-01 , len = +1.71464281994821721e-01 
 229        241        247        222    2        748        749 +7.50126206067845414e-01  # rad = +1.05499999999999969e-01 , len = +6.49153294684697846e-01 
 230        241        248        222    2        251        252 +6.56982572897335859e-01  # rad = +9.24000000000000377e-02 , len = +4.08166632639167526e-01 
 231        232        246        211    2        228        232 +9.32142857142857162e-01  # rad = +1.30500000000000033e-01 , len = +2.61916017074174612e-01 
 232        246        249        231    2        288        289 +7.25879693486590094e-01  # rad = +9.47273000000000004e-02 , len = +9.62340895940727692e-01 
 233        250        251        235    2 2147483645 2147483645 +6.31294964028776939e-01  # rad = +8.77500000000000224e-02 , len = +1.38946032688954468e+00 
 234        250        252        235    2 2147483645 2147483645 +6.17106474820143913e-01  # rad = +8.57777999999999735e-02 , len = +5.72974694031071818e-01 
 235        232        250        211    2        233        234 +9.92857142857142883e-01  # rad = +1.39000000000000040e-01 , len = +9.89949493661158031e-02 
 236        242        253        224    2        286        287 +9.27992888186487508e-01  # rad = +4.69750000000000167e-01 , len = +4.99899989998001559e-01 
 237        242        254        224    2        253        254 +4.95851442117739960e-01  # rad = +2.51000000000000001e-01 , len = +7.06965345685343416e-01 
 238        208        255        189    2 2147483645 2147483645 +1.97962721201556863e-01  # rad = +8.14285999999999899e-02 , len = +1.42256810030311076e+00 
 239        208        256        189    2        293        294 +4.05061106208351840e-01  # rad = +1.66615000000000013e-01 , len = +9.10000000000003695e-01 
 240        257        258        241    2 2147483645 2147483645 +8.73016070978700820e-01  # rad = +6.99999999999999928e-02 , len = +6.45368112010504036e-01 
 241        259        257        845    2        240        242 +1.80793235625704651e-01  # rad = +8.01817999999999975e-02 , len = +7.34166193719104632e-01 
 242        257        260        241    2        257        258 +8.73016070978700820e-01  # rad = +6.99999999999999928e-02 , len = +1.97989898732231578e-01 
 243        261        262        245    2 2147483645 2147483645 +8.49999999999999978e-01  # rad = +8.50000000000000061e-02 , len = +9.89949493661170521e-02 
 244        261        263        245    2 2147483645 2147483645 +7.66666999999999987e-01  # rad = +7.66667000000000598e-02 , len = +7.03491293478460955e-01 
 245        264        261        250    2        243        244 +1.25000000000000000e+00  # rad = +1.00000000000000047e-01 , len = +1.21243556529822924e-01 
 246        265        266        248    2 2147483645 2147483645 +8.30039853770693115e-01  # rad = +6.99999999999999928e-02 , len = +1.71464281994821721e-01 
 247        265        267        248    2 2147483645 2147483645 +8.30039853770693115e-01  # rad = +6.99999999999999928e-02 , len = +3.20780298646909323e-01 
 248        268        265        256    2        246        247 +7.59759459459459441e-01  # rad = +8.43333000000000277e-02 , len = +9.54672718789010610e-01 
 249        264        269        250    2 2147483645 2147483645 +8.94736250000000011e-01  # rad = +7.15789000000000286e-02 , len = +1.26775391933923909e+00 
 250        270        264        264    2        245        249 +1.14285714285714302e+00  # rad = +8.00000000000000294e-02 , len = +2.42487113059642767e-01 
 251        248        271        230    2 2147483645 2147483645 +8.11688311688311681e-01  # rad = +7.50000000000000250e-02 , len = +3.95979797464468208e-01 
 252        248        272        230    2        285        750 +9.19913419913419794e-01  # rad = +8.50000000000000061e-02 , len = +1.21243556529824978e-01 
 253        254        273        237    2        751        752 +3.90195816733067746e-01  # rad = +9.79391499999999748e-02 , len = +9.94886928248633784e-01 
 254        254        274        237    2        256        259 +4.83731075697211188e-01  # rad = +1.21416500000000024e-01 , len = +3.83405790253617873e-01 
 255        268        275        256    2 2147483645 2147483645 +6.89189189189189144e-01  # rad = +7.64999999999999847e-02 , len = +6.14247507117445801e-01 
 256        274        268        254    2        248        255 +9.14208530142114228e-01  # rad = +1.11000000000000015e-01 , len = +1.21243556529822924e-01 
 257        260        276        242    2 2147483645 2147483645 +1.15125999999999995e+00  # rad = +8.05881999999999987e-02 , len = +1.14166545012100729e+00 
 258        260        277        242    2 2147483645 2147483645 +1.00000000000000000e+00  # rad = +6.99999999999999928e-02 , len = +1.56524758424984312e-01 
 259        274        278        254    2        265        266 +6.91833482269707978e-01  # rad = +8.40000000000000191e-02 , len = +4.02119385257662998e-01 
 260        279        280        262    2 2147483645 2147483645 +7.38461538461538392e-01  # rad = +9.60000000000000436e-02 , len = +1.21243556529823951e-01 
 261        279        281        262    2        271        821 +8.82053846153846188e-01  # rad = +1.14667000000000033e-01 , len = +1.40000000000000568e-01 
 262        282        279        276    2        260        261 +1.28895366707318293e+00  # rad = +1.30000000000000004e-01 , len = +5.81463670404263278e-01 
 263        270        283        264    2 2147483645 2147483645 +1.04081571428571440e+00  # rad = +7.28571000000000218e-02 , len = +1.40872282582486674e+00 
 264        284        270        271    2        250        263 +8.23529411764705843e-01  # rad = +6.99999999999999928e-02 , len = +3.20780298646908546e-01 
 265        278        285        259    2 2147483645 2147483645 +8.33333333333333259e-01  # rad = +6.99999999999999928e-02 , len = +6.33876959669618212e-01 
 266        278        286        259    2        267        268 +8.33333333333333259e-01  # rad = +6.99999999999999928e-02 , len = +6.99999999999985079e-02 
 267        286        287        266    2 2147483645 2147483645 +1.00000000000000000e+00  # rad = +6.99999999999999928e-02 , len = +1.21243556529821897e-01 
 268        286        288        266    2        269        270 +1.00000000000000000e+00  # rad = +6.99999999999999928e-02 , len = +3.76961536499415162e-01 
 269        288        289        268    2 2147483645 2147483645 +1.00000000000000000e+00  # rad = +6.99999999999999928e-02 , len = +1.21243556529822924e-01 
 270        288        290        268    2 2147483645 2147483645 +1.09523857142857151e+00  # rad = +7.66667000000000043e-02 , len = +7.47395477642190165e-01 
 271        281        284        261    2        264        272 +7.41276914892689209e-01  # rad = +8.50000000000000061e-02 , len = +1.21243556529819857e-01 
 272        284        291        271    2        273        274 +9.11764705882353033e-01  # rad = +7.75000000000000133e-02 , len = +2.21359436211787192e-01 
 273        291        292        272    2 2147483645 2147483645 +9.89247741935483815e-01  # rad = +7.66667000000000598e-02 , len = +1.26194294641239857e+00 
 274        291        293        272    2 2147483645 2147483645 +1.29032258064516125e+00  # rad = +1.00000000000000019e-01 , len = +7.00000000000002842e-02 
 275        282        294        276    2        697        698 +9.95468832108827417e-01  # rad = +1.00400000000000045e-01 , len = +2.88617393793235699e-01 
 276        295        282        291    2        262        275 +6.58477348253866612e-01  # rad = +1.00857000000000030e-01 , len = +4.90000000000000491e-01 
 277        296        297        279    2 2147483645 2147483645 +4.08565644637510050e-01  # rad = +7.75000000000000133e-02 , len = +6.37730350540098856e-01 
 278        296        298        279    2 2147483645 2147483645 +3.69027033866138054e-01  # rad = +6.99999999999999928e-02 , len = +1.33917885287963112e+00 
 279        205        296        186    2        277        278 +3.60623574144486703e-01  # rad = +1.89687999999999996e-01 , len = +1.61759080116078935e+00 
 280        299        300        282    2 2147483645 2147483645 +7.44276513610336532e-01  # rad = +7.50000000000000111e-02 , len = +1.19411054764623636e+00 
 281        299        301        282    2 2147483645 2147483645 +6.94658079369647408e-01  # rad = +7.00000000000000067e-02 , len = +8.01186619958170088e-01 
 282        132        299        118    2        280        281 +2.48650876097743945e-01  # rad = +1.00769000000000011e-01 , len = +9.94886928248632008e-01 
 283        302        303        285    2 2147483645 2147483645 +1.07692328402370863e+00  # rad = +8.00000000000000294e-02 , len = +2.10000000000000270e-01 
 284        302        304        285    2 2147483645 2147483645 +1.07692328402370863e+00  # rad = +8.00000000000000294e-02 , len = +4.69574275274957764e-01 
 285        272        302        252    2        283        284 +8.73949411764705864e-01  # rad = +7.42856999999999962e-02 , len = +4.69574275274952990e-01 
 286        253        305        236    2        756        822 +9.08994145822245803e-01  # rad = +4.27000000000000046e-01 , len = +2.96984848098351184e-01 
 287        253        306        236    2        307        319 +5.97181479510377922e-01  # rad = +2.80526000000000109e-01 , len = +1.44138821973818110e+00 
 288        249        307        232    2        303        892 +8.97312601541477406e-01  # rad = +8.50000000000000061e-02 , len = +9.89949493661145541e-02 
 289        249        308        232    2        701        702 +8.70921054437316267e-01  # rad = +8.25000000000000039e-02 , len = +7.95047168412038041e-01 
 290        295        309        291    2 2147483645 2147483645 +4.84998073997662649e-01  # rad = +7.42857000000000101e-02 , len = +5.77234787586472287e-01 
 291        310        295        329    2        276        290 +6.99392694063927012e-01  # rad = +1.53167000000000053e-01 , len = +1.04062481231229831e+00 
 292        132        311        118    2        310        311 +3.91516126564724676e-01  # rad = +1.58667000000000030e-01 , len = +4.14125584816973313e-01 
 293        256        312        239    2 2147483645 2147483645 +5.21161360021606734e-01  # rad = +8.68333000000000160e-02 , len = +9.15368778143538231e-01 
 294        256        313        239    2        394        889 +9.04282327521531593e-01  # rad = +1.50666999999999968e-01 , len = +2.09999999999998493e-01 
 295        314        315        297    2 2147483645 2147483645 +5.89933376857306846e-01  # rad = +7.50000000000000111e-02 , len = +3.76961536499416827e-01 
 296        314        316        297    2        301        706 +7.07920052228768304e-01  # rad = +8.99999999999999550e-02 , len = +1.71464281994823164e-01 
 297        317        314        309    2        295        296 +3.17568124536323548e-01  # rad = +1.27133000000000024e-01 , len = +1.23644652128589860e+00 
 298        318        319        301    2 2147483645 2147483645 +8.23529411764705843e-01  # rad = +7.00000000000000067e-02 , len = +3.05122926047845966e-01 
 299        320        321        875    2 2147483645 2147483645 +8.23529411764705843e-01  # rad = +7.00000000000000067e-02 , len = +3.20780298646909323e-01 
 300        320        322        875    2 2147483645 2147483645 +8.23529411764705843e-01  # rad = +7.00000000000000067e-02 , len = +3.20780298646908546e-01 
 301        316        318        296    2        298        875 +9.44444444444444420e-01  # rad = +8.50000000000000339e-02 , len = +4.14125584816973313e-01 
 302        323        324        303    2 2147483645 2147483645 +8.52458433217163969e-01  # rad = +7.42857000000000101e-02 , len = +4.69574275274957764e-01 
 303        307        323        288    2        302        304 +1.02521058823529421e+00  # rad = +8.71429000000000370e-02 , len = +5.85662018573855248e-01 
 304        323        325        303    2        324        325 +9.18032335393933474e-01  # rad = +8.00000000000000294e-02 , len = +4.69574275274955100e-01 
 305        326        327        307    2 2147483645 2147483645 +7.26141078838174248e-01  # rad = +6.99999999999999928e-02 , len = +5.64358042380896707e-01 
 306        326        328        307    2 2147483645 2147483645 +7.26141078838174248e-01  # rad = +6.99999999999999928e-02 , len = +4.02119385257662110e-01 
 307        306        326        287    2        305        306 +3.43640161696242064e-01  # rad = +9.63999999999999996e-02 , len = +1.39122248400462367e+00 
 308        207        329        188    2        320        321 +5.00529163555062828e-01  # rad = +2.18500000000000028e-01 , len = +5.72974694031068821e-01 
 309        207        317        188    2        297        312 +9.17063348437020420e-01  # rad = +4.00333000000000105e-01 , len = +2.42487113059642767e-01 
 310        311        330        292    2 2147483645 2147483645 +5.71427581034493648e-01  # rad = +9.06667000000000167e-02 , len = +5.59999999999998721e-01 
 311        311        331        292    2        314        333 +9.66382423566337079e-01  # rad = +1.53333000000000053e-01 , len = +4.48218696620297341e-01 
 312        317        332        309    2        516        779 +9.68246434842993220e-01  # rad = +3.87621000000000104e-01 , len = +2.01059692628830700e+00 
 313        333        334        314    2 2147483645 2147483645 +7.23844150150094179e-01  # rad = +7.00000000000000067e-02 , len = +9.89949493661195640e-02 
 314        331        333        311    2        313        315 +6.30692023243528799e-01  # rad = +9.67059000000000113e-02 , len = +1.35373557240696063e+00 
 315        333        335        314    2        322        323 +8.01398880523318646e-01  # rad = +7.75000000000000272e-02 , len = +2.61916017074175556e-01 
 316        336        337        318    2 2147483645 2147483645 +8.15217391304347783e-01  # rad = +7.50000000000000250e-02 , len = +5.28488410468952230e-01 
 317        336        338        318    2        760        761 +7.60869565217391242e-01  # rad = +7.00000000000000067e-02 , len = +4.48218696620297896e-01 
 318        339        336        380    2        316        317 +7.30158730158730229e-01  # rad = +9.20000000000000262e-02 , len = +1.30395552071380361e+00 
 319        306        340        287    2        331        332 +7.34334785367488196e-01  # rad = +2.06000000000000100e-01 , len = +2.09999999999998493e-01 
 320        329        341        308    2 2147483645 2147483645 +3.20366132723112096e-01  # rad = +7.00000000000000067e-02 , len = +5.85662018573852694e-01 
 321        329        342        308    2        399        400 +3.66132723112128133e-01  # rad = +8.00000000000000155e-02 , len = +1.40174890761505799e+00 
 322        335        343        315    2 2147483645 2147483645 +9.03225806451612767e-01  # rad = +7.00000000000000067e-02 , len = +1.21243556529823951e-01 
 323        335        344        315    2 2147483645 2147483645 +9.03225806451612767e-01  # rad = +7.00000000000000067e-02 , len = +3.83405790253617207e-01 
 324        325        345        304    2 2147483645 2147483645 +9.21875000000000000e-01  # rad = +7.37500000000000100e-02 , len = +5.85662018573854026e-01 
 325        325        346        304    2        758        759 +9.58333749999999984e-01  # rad = +7.66667000000000182e-02 , len = +5.60000000000002274e-01 
 326        347        348        328    2 2147483645 2147483645 +7.38766336633663312e-01  # rad = +7.46153999999999845e-02 , len = +9.23363417079102633e-01 
 327        347        349        328    2 2147483645 2147483645 +7.92079207920792117e-01  # rad = +8.00000000000000155e-02 , len = +2.10000000000000853e-01 
 328        350        347        763    2        326        327 +5.49767573511000807e-01  # rad = +1.00999999999999993e-01 , len = +8.04238770515322887e-01 
 329        351        310        755    2        291        330 +7.53224419604471174e-01  # rad = +2.19000000000000028e-01 , len = +7.30821455623738125e-01 
 330        310        352        329    2        337        338 +1.02022374429223750e+00  # rad = +2.23429000000000044e-01 , len = +4.64327470649755214e-01 
 331        340        353        319    2        360        361 +5.21844660194174748e-01  # rad = +1.07500000000000040e-01 , len = +6.78675180038288306e-01 
 332        340        354        319    2        347        348 +1.01310679611650500e+00  # rad = +2.08700000000000080e-01 , len = +7.20694109869091437e-01 
 333        331        355        311    2        453        830 +8.07882191048241327e-01  # rad = +1.23875000000000013e-01 , len = +1.09567330897489801e+00 
 334        356        357        336    2 2147483645 2147483645 +1.00000000000000000e+00  # rad = +6.99999999999999928e-02 , len = +7.00000000000002842e-02 
 335        356        358        336    2 2147483645 2147483645 +1.14285714285714302e+00  # rad = +8.00000000000000294e-02 , len = +1.71464281994823164e-01 
 336        359        356        340    2        334        335 +8.86075949367088556e-01  # rad = +6.99999999999999928e-02 , len = +1.21243556529820870e-01 
 337        352        360        330    2 2147483645 2147483645 +3.88825980512825076e-01  # rad = +8.68749999999999939e-02 , len = +1.19820699380365525e+00 
 338        352        361        330    2        351        352 +9.98079926956661811e-01  # rad = +2.22999999999999976e-01 , len = +2.61916017074176000e-01 
 339        359        362        340    2 2147483645 2147483645 +8.86075949367088556e-01  # rad = +6.99999999999999928e-02 , len = +5.14392845984466884e-01 
 340        363        359        373    2        336        339 +6.36629570234747089e-01  # rad = +7.90000000000000008e-02 , len = +7.03491293478462176e-01 
 341        364        365        342    2 2147483645 2147483645 +1.03050671221939583e+00  # rad = +1.11000000000000015e-01 , len = +9.89949493661170521e-02 
 342        366        364        762    2        341        343 +8.63092948717948727e-01  # rad = +1.07714000000000032e-01 , len = +4.74763098818770712e-01 
 343        364        367        342    2        349        350 +8.40187905007705571e-01  # rad = +9.05000000000000249e-02 , len = +2.61916017074175556e-01 
 344        368        369        346    2 2147483645 2147483645 +8.00000000000000044e-01  # rad = +7.80000000000000415e-02 , len = +1.04062481231229631e+00 
 345        368        370        346    2 2147483645 2147483645 +1.13846153846153864e+00  # rad = +1.11000000000000015e-01 , len = +9.89949493661145541e-02 
 346        371        368        348    2        344        345 +5.10174715217857622e-01  # rad = +9.75000000000000172e-02 , len = +5.51180551180827649e-01 
 347        354        372        332    2        391        771 +5.24676569238140766e-01  # rad = +1.09500000000000014e-01 , len = +6.96491205974634098e-01 
 348        354        371        332    2        346        359 +9.15721130809774797e-01  # rad = +1.91111000000000086e-01 , len = +7.30821455623737126e-01 
 349        367        373        343    2 2147483645 2147483645 +7.73480662983425327e-01  # rad = +6.99999999999999928e-02 , len = +1.19205704561484960e+00 
 350        367        374        343    2        364        893 +9.39226519337016508e-01  # rad = +8.49999999999999645e-02 , len = +1.21243556529821897e-01 
 351        361        375        338    2        372        823 +1.09058295964125551e+00  # rad = +2.43200000000000000e-01 , len = +2.88617393793236532e-01 
 352        361        376        338    2        365        366 +6.42748878923766864e-01  # rad = +1.43332999999999988e-01 , len = +4.53651848888552089e-01 
 353        377        378        354    2 2147483645 2147483645 +9.62809917355372025e-01  # rad = +9.32000000000000328e-02 , len = +7.03491293478461954e-01 
 354        379        377        361    2        353        355 +1.30307717366868725e+00  # rad = +9.68000000000000249e-02 , len = +3.42928563989642721e-01 
 355        377        380        354    2        708        709 +8.30578512396694335e-01  # rad = +8.04000000000000131e-02 , len = +3.20780298646909323e-01 
 356        351        381        755    2        357        358 +5.09028374892519286e-01  # rad = +1.48000000000000020e-01 , len = +6.60378679243962652e-01 
 357        381        382        356    2        417        772 +8.67567567567567588e-01  # rad = +1.28400000000000014e-01 , len = +2.96984848098350351e-01 
 358        381        383        356    2        764        765 +5.40540540540540571e-01  # rad = +8.00000000000000294e-02 , len = +4.14125584816971815e-01 
 359        371        384        348    2        367        368 +7.80698128312865225e-01  # rad = +1.49200000000000055e-01 , len = +3.42928563989646329e-01 
 360        353        385        331    2        415        828 +8.60465116279069853e-01  # rad = +9.25000000000000405e-02 , len = +2.32163735324876275e-01 
 361        353        379        331    2        354        371 +6.91029767441860510e-01  # rad = +7.42857000000000101e-02 , len = +4.20000000000001705e-01 
 362        386        387        364    2 2147483645 2147483645 +8.99160000000000070e-01  # rad = +7.64285999999999993e-02 , len = +9.74987179402888371e-01 
 363        386        388        364    2 2147483645 2147483645 +8.23529411764705843e-01  # rad = +6.99999999999999928e-02 , len = +8.65852181379707431e-01 
 364        374        386        350    2        362        363 +1.00000000000000000e+00  # rad = +8.49999999999999645e-02 , len = +2.96984848098351184e-01 
 365        376        389        352    2 2147483645 2147483645 +5.72094353707799264e-01  # rad = +8.20000000000000173e-02 , len = +2.96984848098350351e-01 
 366        376        390        352    2        401        402 +6.44652661982934916e-01  # rad = +9.24000000000000793e-02 , len = +3.76961536499412220e-01 
 367        384        391        359    2        380        382 +9.13760053619302903e-01  # rad = +1.36333000000000037e-01 , len = +3.56931365951494661e-01 
 368        384        392        359    2        407        408 +5.89812332439678344e-01  # rad = +8.80000000000000365e-02 , len = +7.50666370633455204e-01 
 369        393        394        371    2 2147483645 2147483645 +1.06122428571428573e+00  # rad = +7.42857000000000101e-02 , len = +4.53651848888551812e-01 
 370        393        395        371    2 2147483645 2147483645 +1.00000000000000000e+00  # rad = +7.00000000000000067e-02 , len = +1.21243556529818830e-01 
 371        379        393        361    2        369        370 +9.42307873520744854e-01  # rad = +7.00000000000000067e-02 , len = +1.71464281994820278e-01 
 372        375        396        351    2        373        876 +8.70986842105263226e-01  # rad = +2.11823999999999985e-01 , len = +1.18173601112938709e+00 
 373        396        363        372    2        340        707 +5.85821247828385738e-01  # rad = +1.24091000000000062e-01 , len = +8.31203946092653800e-01 
 374        397        398        876    2        424        425 +4.63935625802553042e-01  # rad = +9.82727000000000322e-02 , len = +1.02161636635285058e+00 
 375        397        399        876    2        405        406 +8.77143288768033824e-01  # rad = +1.85800000000000021e-01 , len = +4.48218696620301227e-01 
 376        400        401        378    2 2147483645 2147483645 +9.21052631578947345e-01  # rad = +6.99999999999999928e-02 , len = +2.88617393793237420e-01 
 377        400        402        378    2 2147483645 2147483645 +1.07894736842105265e+00  # rad = +8.20000000000000034e-02 , len = +2.96984848098347409e-01 
 378        403        400        829    2        376        377 +8.44444444444444442e-01  # rad = +7.60000000000000120e-02 , len = +4.08166632639169968e-01 
 379        339        404        380    2        711        775 +6.57596031746031651e-01  # rad = +8.28570999999999891e-02 , len = +4.94974746830582513e-01 
 380        391        339        367    2        318        379 +9.24207638649483298e-01  # rad = +1.26000000000000056e-01 , len = +2.61916017074176499e-01 
 381        405        406        382    2        769        770 +6.36015325670498122e-01  # rad = +8.30000000000000321e-02 , len = +5.28488410468952008e-01 
 382        391        405        367    2        381        383 +9.57215054315536218e-01  # rad = +1.30500000000000033e-01 , len = +3.05122926047848020e-01 
 383        405        407        382    2        387        388 +7.45849042145593888e-01  # rad = +9.73333000000000392e-02 , len = +1.56524758424981147e-01 
 384        408        409        386    2 2147483645 2147483645 +8.23529411764705843e-01  # rad = +6.99999999999999928e-02 , len = +5.33104117410473921e-01 
 385        408        410        386    2 2147483645 2147483645 +8.77828235294117687e-01  # rad = +7.46154000000000123e-02 , len = +9.09999999999998588e-01 
 386        411        408        396    2        384        385 +9.44444444444444420e-01  # rad = +8.50000000000000061e-02 , len = +9.89949493661195640e-02 
 387        407        412        383    2 2147483645 2147483645 +7.96233149394914186e-01  # rad = +7.74999999999999994e-02 , len = +2.21359436211788579e-01 
 388        407        413        383    2 2147483645 2147483645 +7.47198543561145012e-01  # rad = +7.27272999999999947e-02 , len = +8.28251169633947848e-01 
 389        414        415        391    2 2147483645 2147483645 +8.74999999999999889e-01  # rad = +6.99999999999999928e-02 , len = +3.56931365951496382e-01 
 390        414        416        391    2        824        825 +1.23571374999999994e+00  # rad = +9.88571000000000033e-02 , len = +5.98080262172227983e-01 
 391        372        414        347    2        389        390 +7.30593607305936144e-01  # rad = +8.00000000000000155e-02 , len = +2.10000000000000853e-01 
 392        417        418        394    2 2147483645 2147483645 +7.72377548682703252e-01  # rad = +8.42856999999999357e-02 , len = +1.56054477667255775e+00 
 393        417        419        394    2 2147483645 2147483645 +7.63649942726231323e-01  # rad = +8.33332999999999990e-02 , len = +6.60378679243965316e-01 
 394        313        417        294    2        392        393 +7.24279371063338395e-01  # rad = +1.09124999999999958e-01 , len = +1.07307968017291055e+00 
 395        411        420        396    2        403        404 +9.44444444444444420e-01  # rad = +8.50000000000000061e-02 , len = +1.21243556529826005e-01 
 396        421        411        398    2        386        395 +9.00000000000000022e-01  # rad = +9.00000000000000105e-02 , len = +1.56524758424981147e-01 
 397        421        422        398    2 2147483645 2147483645 +7.42856999999999990e-01  # rad = +7.42856999999999962e-02 , len = +5.46717477313463429e-01 
 398        423        421        711    2        396        397 +1.17647058823529416e+00  # rad = +1.00000000000000019e-01 , len = +7.73175271203107806e-01 
 399        342        424        321    2 2147483645 2147483645 +8.74999999999999889e-01  # rad = +7.00000000000000067e-02 , len = +3.56931365951492885e-01 
 400        342        425        321    2 2147483645 2147483645 +8.74999999999999889e-01  # rad = +7.00000000000000067e-02 , len = +7.73175271203107695e-01 
 401        390        426        366    2 2147483645 2147483645 +9.52380952380952328e-01  # rad = +8.80000000000000365e-02 , len = +1.05697682093790601e+00 
 402        390        427        366    2 2147483645 2147483645 +8.11688311688311681e-01  # rad = +7.50000000000000250e-02 , len = +8.79886356298359318e-01 
 403        420        428        395    2 2147483645 2147483645 +8.23529411764705843e-01  # rad = +6.99999999999999928e-02 , len = +1.70029409220875616e+00 
 404        420        429        395    2 2147483645 2147483645 +8.23529411764705843e-01  # rad = +6.99999999999999928e-02 , len = +1.56524758424987503e-01 
 405        399        430        375    2        436        829 +5.24757804090419722e-01  # rad = +9.74999999999999756e-02 , len = +5.09607692249638311e-01 
 406        399        431        375    2        429        777 +7.70721205597416525e-01  # rad = +1.43200000000000049e-01 , len = +2.88617393793235699e-01 
 407        392        432        368    2 2147483645 2147483645 +9.21052272727272636e-01  # rad = +8.10526000000000024e-02 , len = +1.33184083133082853e+00 
 408        392        433        368    2        430        431 +1.23052272727272727e+00  # rad = +1.08286000000000021e-01 , len = +5.46717477313464650e-01 
 409        434        435        411    2 2147483645 2147483645 +1.00000000000000000e+00  # rad = +7.00000000000000067e-02 , len = +4.53651848888549203e-01 
 410        434        436        411    2 2147483645 2147483645 +1.00000000000000000e+00  # rad = +7.00000000000000067e-02 , len = +5.37680202350804382e-01 
 411        437        434        420    2        409        410 +6.57622787569050349e-01  # rad = +7.00000000000000067e-02 , len = +2.09999999999999659e-01 
 412        438        439        418    2 2147483645 2147483645 +9.41935483870967705e-01  # rad = +7.30000000000000371e-02 , len = +1.29452694062348694e+00 
 413        440        441        415    2 2147483645 2147483645 +1.01333333333333342e+00  # rad = +7.60000000000000259e-02 , len = +3.20780298646908546e-01 
 414        440        442        415    2 2147483645 2147483645 +1.13333333333333330e+00  # rad = +8.50000000000000061e-02 , len = +4.08166632639168747e-01 
 415        385        440        360    2        413        414 +8.10810810810810745e-01  # rad = +7.49999999999999972e-02 , len = +5.37680202350803604e-01 
 416        443        444        417    2 2147483645 2147483645 +8.48484848484848508e-01  # rad = +6.99999999999999928e-02 , len = +2.32163735324875720e-01 
 417        382        443        357    2        416        418 +6.42523364485981241e-01  # rad = +8.24999999999999761e-02 , len = +6.49153294684699622e-01 
 418        443        438        417    2        412        423 +9.39393939393939448e-01  # rad = +7.74999999999999994e-02 , len = +2.32163735324877885e-01 
 419        437        445        420    2        846        897 +6.57622787569050349e-01  # rad = +7.00000000000000067e-02 , len = +4.69574275274956987e-01 
 420        446        437        429    2        411        419 +7.25752896016145344e-01  # rad = +1.06444000000000025e-01 , len = +6.33876959669618545e-01 
 421        447        448        423    2 2147483645 2147483645 +9.50166151201430442e-01  # rad = +7.42856999999999823e-02 , len = +3.76961536499416161e-01 
 422        447        449        423    2 2147483645 2147483645 +9.91279300297511656e-01  # rad = +7.74999999999999994e-02 , len = +2.32163735324877329e-01 
 423        438        447        418    2        421        422 +1.00879741935483880e+00  # rad = +7.81818000000000235e-02 , len = +7.30821455623738125e-01 
 424        398        450        374    2 2147483645 2147483645 +7.12303620435787321e-01  # rad = +6.99999999999999928e-02 , len = +6.45368112010500927e-01 
 425        398        451        374    2        439        440 +8.14061280498042716e-01  # rad = +8.00000000000000294e-02 , len = +1.71464281994823164e-01 
 426        452        453        428    2 2147483645 2147483645 +9.21052631578947345e-01  # rad = +6.99999999999999928e-02 , len = +7.85748051222527666e-01 
 427        452        454        428    2 2147483645 2147483645 +9.21052631578947345e-01  # rad = +6.99999999999999928e-02 , len = +5.09607692249635646e-01 
 428        455        452        437    2        426        427 +7.60000000000000009e-01  # rad = +7.60000000000000120e-02 , len = +3.20780298646909323e-01 
 429        431        446        406    2        420        441 +1.02421089385474873e+00  # rad = +1.46667000000000075e-01 , len = +4.94974746830584678e-01 
 430        433        456        408    2 2147483645 2147483645 +6.62732947934174366e-01  # rad = +7.17647000000000285e-02 , len = +1.32815661727071666e+00 
 431        433        457        408    2        447        448 +8.83902812921337988e-01  # rad = +9.57143000000000577e-02 , len = +5.64358042380895930e-01 
 432        458        459        433    2 2147483645 2147483645 +5.81895297639444808e-01  # rad = +9.00000000000000383e-02 , len = +5.23832034148351111e-01 
 433        460        458        822    2        432        434 +6.86716068677378777e-01  # rad = +1.54666999999999999e-01 , len = +4.99899989998001559e-01 
 434        458        461        433    2        464        487 +9.56894489451531327e-01  # rad = +1.48000000000000020e-01 , len = +4.02119385257660555e-01 
 435        462        463        436    2 2147483645 2147483645 +1.00000000000000000e+00  # rad = +8.20000000000000034e-02 , len = +8.96437393240599678e-01 
 436        430        462        405    2        435        437 +8.41025641025641035e-01  # rad = +8.20000000000000034e-02 , len = +3.20780298646910100e-01 
 437        462        455        436    2        428        438 +1.21951219512195119e+00  # rad = +9.99999999999999917e-02 , len = +9.89949493661145541e-02 
 438        455        464        437    2 2147483645 2147483645 +8.49999999999999978e-01  # rad = +8.50000000000000061e-02 , len = +1.39649561402820099e+00 
 439        451        465        425    2 2147483645 2147483645 +9.21875000000000000e-01  # rad = +7.37500000000000100e-02 , len = +6.49153294684698179e-01 
 440        451        466        425    2        442        443 +1.25000000000000000e+00  # rad = +1.00000000000000019e-01 , len = +1.56524758424985921e-01 
 441        446        467        429    2        483        882 +8.47723073356651424e-01  # rad = +1.24333000000000027e-01 , len = +9.62340895940725360e-01 
 442        466        468        440    2 2147483645 2147483645 +8.49999999999999978e-01  # rad = +8.50000000000000061e-02 , len = +2.88617393793234367e-01 
 443        466        469        440    2 2147483645 2147483645 +7.42856999999999990e-01  # rad = +7.42857000000000101e-02 , len = +4.25793377120873617e-01 
 444        470        471        446    2 2147483645 2147483645 +8.88888888888888951e-01  # rad = +8.00000000000000294e-02 , len = +7.03491293478461621e-01 
 445        470        472        446    2 2147483645 2147483645 +1.11111111111111116e+00  # rad = +1.00000000000000019e-01 , len = +9.89949493661145541e-02 
 446        473        470        450    2        444        445 +9.00000000000000022e-01  # rad = +9.00000000000000383e-02 , len = +2.10000000000000853e-01 
 447        457        474        431    2 2147483645 2147483645 +8.98507328580995801e-01  # rad = +8.60000000000000209e-02 , len = +1.53681488800701183e+00 
 448        457        475        431    2        468        469 +9.66417766206303597e-01  # rad = +9.25000000000000405e-02 , len = +6.64078308635360992e-01 
 449        473        476        450    2 2147483645 2147483645 +7.33333000000000013e-01  # rad = +7.33333000000000179e-02 , len = +5.81463670404265831e-01 
 450        477        473        828    2        446        449 +1.14754041924241679e+00  # rad = +1.00000000000000019e-01 , len = +1.21243556529819857e-01 
 451        478        479        453    2 2147483645 2147483645 +9.43240558745969238e-01  # rad = +8.09091000000000254e-02 , len = +9.01886910870759118e-01 
 452        478        480        453    2 2147483645 2147483645 +8.16061964750786295e-01  # rad = +7.00000000000000067e-02 , len = +7.03491293478463064e-01 
 453        355        478        333    2        451        452 +6.92454490413723533e-01  # rad = +8.57778000000000151e-02 , len = +6.60378679243961653e-01 
 454        481        482        456    2 2147483645 2147483645 +1.00000000000000000e+00  # rad = +6.99999999999999928e-02 , len = +7.91959594928931421e-01 
 455        481        483        456    2 2147483645 2147483645 +1.00000000000000000e+00  # rad = +6.99999999999999928e-02 , len = +9.89949493661183011e-02 
 456        484        481        464    2        454        455 +7.43099787685774893e-01  # rad = +6.99999999999999928e-02 , len = +1.21243556529818830e-01 
 457        485        486        459    2 2147483645 2147483645 +4.16907932831499739e-01  # rad = +9.00000000000000383e-02 , len = +1.34647688431699231e+00 
 458        485        487        459    2        502        780 +9.01757961783439477e-01  # rad = +1.94667000000000062e-01 , len = +4.08166632639169635e-01 
 459        488        485        757    2        457        458 +7.11285008237232286e-01  # rad = +2.15874999999999984e-01 , len = +1.66976046186272176e+00 
 460        489        490        461    2 2147483645 2147483645 +7.02787171240295327e-01  # rad = +8.50000000000000061e-02 , len = +4.31508980207829240e-01 
 461        491        489        906    2        460        462 +5.37000448436466327e-01  # rad = +1.20947000000000041e-01 , len = +1.40698258695692546e+00 
 462        489        492        461    2        475        476 +7.44127593077959726e-01  # rad = +9.00000000000000105e-02 , len = +4.94974746830584011e-01 
 463        484        493        464    2 2147483645 2147483645 +7.43099787685774893e-01  # rad = +6.99999999999999928e-02 , len = +4.14125584816972092e-01 
 464        461        484        434    2        456        463 +6.36486486486486425e-01  # rad = +9.42000000000000060e-02 , len = +7.06965345685345858e-01 
 465        494        495        779    2        466        467 +6.38883642495784221e-01  # rad = +1.89429000000000070e-01 , len = +4.25793377120875338e-01 
 466        495        496        465    2        473        474 +4.92708613781416782e-01  # rad = +9.33333000000000218e-02 , len = +2.42487113059643794e-01 
 467        495        497        465    2 2147483645 2147483645 +4.72347686996183291e-01  # rad = +8.94763499999999962e-02 , len = +1.61759080116078602e+00 
 468        475        498        448    2 2147483645 2147483645 +8.37837837837837829e-01  # rad = +7.75000000000000411e-02 , len = +7.73175271203106140e-01 
 469        475        499        448    2        472        832 +9.18918918918918859e-01  # rad = +8.50000000000000061e-02 , len = +2.52388589282480258e-01 
 470        500        501        472    2 2147483645 2147483645 +9.42307873520744854e-01  # rad = +7.00000000000000067e-02 , len = +4.08166632639169635e-01 
 471        500        502        472    2 2147483645 2147483645 +9.42307873520744854e-01  # rad = +7.00000000000000067e-02 , len = +1.21243556529819857e-01 
 472        499        500        469    2        470        471 +8.73949411764705864e-01  # rad = +7.42857000000000239e-02 , len = +5.09607692249637312e-01 
 473        496        503        466    2 2147483645 2147483645 +8.57143163265415509e-01  # rad = +8.00000000000000294e-02 , len = +1.32075735848792486e+00 
 474        496        504        466    2        479        480 +7.50000267857238501e-01  # rad = +7.00000000000000067e-02 , len = +9.89949493661170521e-02 
 475        492        505        462    2 2147483645 2147483645 +8.51852222222222233e-01  # rad = +7.66667000000000043e-02 , len = +6.02162768692984685e-01 
 476        492        506        462    2        500        501 +1.04814777777777768e+00  # rad = +9.43333000000000227e-02 , len = +1.07990740343790859e+00 
 477        507        508        781    2        712        713 +5.57650397917754503e-01  # rad = +1.06000000000000053e-01 , len = +4.48218696620300117e-01 
 478        507        509        781    2 2147483645 2147483645 +9.86409901977160053e-01  # rad = +1.87500000000000056e-01 , len = +2.61916017074179830e-01 
 479        504        510        474    2        484        485 +1.03571428571428581e+00  # rad = +7.25000000000000228e-02 , len = +1.78740034687251637e+00 
 480        504        511        474    2        714        715 +1.05357142857142860e+00  # rad = +7.37499999999999961e-02 , len = +9.77496803063824915e-01 
 481        512        513        483    2 2147483645 2147483645 +7.74908035021415031e-01  # rad = +7.00000000000000067e-02 , len = +2.09999999999999964e-01 
 482        512        514        483    2 2147483645 2147483645 +7.74908035021415031e-01  # rad = +7.00000000000000067e-02 , len = +3.13049516849971454e-01 
 483        467        512        441    2        481        482 +7.26543234700361196e-01  # rad = +9.03332999999999914e-02 , len = +4.99899989998000949e-01 
 484        510        515        479    2 2147483645 2147483645 +9.65517241379310276e-01  # rad = +7.00000000000000067e-02 , len = +2.52388589282481757e-01 
 485        510        516        479    2 2147483645 2147483645 +9.65517241379310276e-01  # rad = +7.00000000000000067e-02 , len = +5.14392845984467550e-01 
 486        517        518        487    2        504        894 +9.36555891238670668e-01  # rad = +1.23999999999999999e-01 , len = +3.56931365951492940e-01 
 487        461        517        434    2        486        488 +8.94594594594594672e-01  # rad = +1.32400000000000045e-01 , len = +6.67757440991864626e-01 
 488        517        519        487    2        786        787 +5.90067975830815716e-01  # rad = +7.81250000000000139e-02 , len = +1.54951605348250299e+00 
 489        520        521        490    2 2147483645 2147483645 +1.00000000000000000e+00  # rad = +6.99999999999999928e-02 , len = +6.99999999999985079e-02 
 490        522        520        499    2        489        491 +6.05688278201278796e-01  # rad = +6.99999999999999928e-02 , len = +9.89949493661183150e-02 
 491        520        523        490    2        492        878 +1.08571428571428585e+00  # rad = +7.60000000000000259e-02 , len = +3.49999999999999978e-01 
 492        523        524        491    2 2147483645 2147483645 +9.21052631578947345e-01  # rad = +6.99999999999999928e-02 , len = +6.64078308635357883e-01 
 493        525        526        878    2 2147483645 2147483645 +9.21052631578947345e-01  # rad = +6.99999999999999928e-02 , len = +8.10308583195314180e-01 
 494        525        527        878    2 2147483645 2147483645 +1.05263157894736836e+00  # rad = +8.00000000000000155e-02 , len = +1.97989898732234104e-01 
 495        528        529        496    2        525        901 +9.94318181818181768e-01  # rad = +8.75000000000000083e-02 , len = +9.01886910870757341e-01 
 496        530        528        780    2        495        497 +7.67439629535960566e-01  # rad = +8.80000000000000365e-02 , len = +3.56931365951496771e-01 
 497        528        531        496    2        506        507 +7.95454545454545414e-01  # rad = +6.99999999999999928e-02 , len = +3.20780298646905437e-01 
 498        522        532        499    2 2147483645 2147483645 +6.05688278201278796e-01  # rad = +6.99999999999999928e-02 , len = +2.09999999999998493e-01 
 499        533        522        502    2        490        498 +5.54741687586700061e-01  # rad = +1.15571000000000007e-01 , len = +1.19000000000000106e+00 
 500        506        534        476    2 2147483645 2147483645 +7.87481196989822219e-01  # rad = +7.42856999999999823e-02 , len = +4.31508980207826076e-01 
 501        506        535        476    2 2147483645 2147483645 +8.21555060620162814e-01  # rad = +7.74999999999999994e-02 , len = +2.32163735324877329e-01 
 502        487        533        458    2        499        503 +1.07020193458572854e+00  # rad = +2.08333000000000046e-01 , len = +6.78675180038284087e-01 
 503        533        536        502    2        519        520 +1.05888169421071066e+00  # rad = +2.20599999999999991e-01 , len = +3.20780298646910877e-01 
 504        518        537        486    2 2147483645 2147483645 +6.24999999999999889e-01  # rad = +7.74999999999999994e-02 , len = +8.88200427831470130e-01 
 505        538        539        894    2 2147483645 2147483645 +6.58602016129032242e-01  # rad = +8.16666500000000212e-02 , len = +8.99166280506559890e-01 
 506        531        540        497    2 2147483645 2147483645 +1.10714285714285721e+00  # rad = +7.74999999999999994e-02 , len = +2.10000000000002629e-01 
 507        531        541        497    2 2147483645 2147483645 +1.07142857142857140e+00  # rad = +7.49999999999999833e-02 , len = +7.73175271203111247e-01 
 508        542        543        509    2 2147483645 2147483645 +7.37848079970958248e-01  # rad = +8.33333000000000268e-02 , len = +6.64078308635358994e-01 
 509        544        542        530    2        508        510 +4.23000000000000043e-01  # rad = +1.12941000000000000e-01 , len = +1.45155089473294052e+00 
 510        542        545        509    2        526        527 +7.52605342612514439e-01  # rad = +8.50000000000000339e-02 , len = +2.88617393793236143e-01 
 511        546        547        513    2 2147483645 2147483645 +6.70839038258609688e-01  # rad = +7.69231000000000220e-02 , len = +8.96437393240600788e-01 
 512        546        548        513    2        784        785 +9.68020441801041298e-01  # rad = +1.11000000000000071e-01 , len = +9.89949493661157892e-02 
 513        549        546        515    2        511        512 +5.38975323149236241e-01  # rad = +1.14667000000000033e-01 , len = +1.97989898732232855e-01 
 514        549        550        515    2 2147483645 2147483645 +5.73443008225616890e-01  # rad = +1.22000000000000011e-01 , len = +9.89949493661183150e-02 
 515        551        549        518    2        513        514 +6.85553904998823849e-01  # rad = +2.12750000000000106e-01 , len = +6.02162768692982020e-01 
 516        332        552        312    2        517        518 +8.58743463331450019e-01  # rad = +3.32867000000000024e-01 , len = +9.92421281513050091e-01 
 517        552        553        516    2        543        544 +7.77658944863864554e-01  # rad = +2.58857000000000004e-01 , len = +1.14166545012100684e+00 
 518        552        551        516    2        515        530 +9.32303292305936115e-01  # rad = +3.10333000000000137e-01 , len = +1.97989898732229080e-01 
 519        536        554        503    2        528        529 +9.51949229374433381e-01  # rad = +2.10000000000000048e-01 , len = +1.21243556529818830e-01 
 520        536        555        503    2        521        522 +9.51949229374433381e-01  # rad = +2.10000000000000048e-01 , len = +1.40000000000000568e-01 
 521        555        556        520    2 2147483645 2147483645 +6.19047619047619069e-01  # rad = +1.30000000000000004e-01 , len = +2.96984848098351184e-01 
 522        555        557        520    2        533        535 +8.00952380952380860e-01  # rad = +1.68200000000000016e-01 , len = +6.92964645562816006e-01 
 523        558        559        525    2 2147483645 2147483645 +9.44444444444444420e-01  # rad = +8.50000000000000616e-02 , len = +1.21243556529822924e-01 
 524        558        560        525    2 2147483645 2147483645 +9.44444444444444420e-01  # rad = +8.50000000000000616e-02 , len = +9.89949493661157892e-02 
 525        529        558        495    2        523        524 +1.02857142857142869e+00  # rad = +9.00000000000000383e-02 , len = +1.97989898732232855e-01 
 526        545        561        510    2 2147483645 2147483645 +8.23529411764705843e-01  # rad = +7.00000000000000067e-02 , len = +3.83405790253613599e-01 
 527        545        562        510    2 2147483645 2147483645 +8.23529411764705843e-01  # rad = +7.00000000000000067e-02 , len = +5.46717477313464428e-01 
 528        554        563        519    2 2147483645 2147483645 +5.19576190476190414e-01  # rad = +1.09111000000000000e-01 , len = +6.75055553269504838e-01 
 529        554        564        519    2        606        792 +5.73261904761904750e-01  # rad = +1.20385000000000034e-01 , len = +2.19692967570653108e+00 
 530        551        544        518    2        509        534 +8.60366122842237124e-01  # rad = +2.66999999999999960e-01 , len = +2.10000000000000270e-01 
 531        565        566        533    2 2147483645 2147483645 +7.83582381933724537e-01  # rad = +6.99999999999999928e-02 , len = +4.25793377120873617e-01 
 532        565        567        533    2 2147483645 2147483645 +8.95522722209970978e-01  # rad = +8.00000000000000155e-02 , len = +1.71464281994820250e-01 
 533        557        565        522    2        531        532 +5.31113555291319872e-01  # rad = +8.93333000000000321e-02 , len = +4.94974746830585011e-01 
 534        544        568        530    2        549        675 +8.57052434456928913e-01  # rad = +2.28833000000000009e-01 , len = +4.53651848888550702e-01 
 535        557        569        522    2        536        537 +1.03151010701545798e+00  # rad = +1.73500000000000043e-01 , len = +2.61916017074173613e-01 
 536        569        570        535    2 2147483645 2147483645 +4.50780979827089368e-01  # rad = +7.82105000000000161e-02 , len = +1.28502918254800758e+00 
 537        569        571        535    2        538        539 +8.53025936599423606e-01  # rad = +1.48000000000000048e-01 , len = +9.89949493661183150e-02 
 538        571        572        537    2        575        788 +9.97749999999999915e-01  # rad = +1.47666999999999993e-01 , len = +5.28488410468952452e-01 
 539        571        573        537    2        542        891 +7.65202702702702742e-01  # rad = +1.13250000000000017e-01 , len = +6.60378679243961209e-01 
 540        574        575        542    2 2147483645 2147483645 +8.50678823529411710e-01  # rad = +7.23077000000000025e-02 , len = +8.51586754241754229e-01 
 541        574        576        542    2 2147483645 2147483645 +8.23529411764705843e-01  # rad = +6.99999999999999928e-02 , len = +1.33000000000000029e+00 
 542        573        574        539    2        540        541 +7.50551876379690897e-01  # rad = +8.50000000000000616e-02 , len = +9.89949493661183150e-02 
 543        553        577        517    2        577        578 +8.53753230548140563e-01  # rad = +2.21000000000000002e-01 , len = +6.75055553269508168e-01 
 544        553        578        517    2        551        552 +6.13593605735985537e-01  # rad = +1.58833000000000085e-01 , len = +3.83405790253616208e-01 
 545        579        580        547    2 2147483645 2147483645 +8.74999999999999889e-01  # rad = +6.99999999999999928e-02 , len = +2.61916017074176999e-01 
 546        579        581        547    2 2147483645 2147483645 +8.74999999999999889e-01  # rad = +6.99999999999999928e-02 , len = +2.61916017074176999e-01 
 547        582        579        891    2        545        546 +7.06401766004415066e-01  # rad = +8.00000000000000155e-02 , len = +6.29999999999999338e-01 
 548        583        584        549    2 2147483645 2147483645 +4.45256343439917435e-01  # rad = +8.71429000000000370e-02 , len = +1.06160256216721871e+00 
 549        568        583        534    2        548        550 +8.55270000393299923e-01  # rad = +1.95713999999999999e-01 , len = +6.56658206375279829e-01 
 550        583        585        549    2        558        559 +1.07299426714491553e+00  # rad = +2.09999999999999937e-01 , len = +9.89949493661170521e-02 
 551        578        586        544    2        567        569 +5.66632878557982278e-01  # rad = +8.99999999999999550e-02 , len = +5.85662018573851917e-01 
 552        578        587        544    2        553        554 +6.11604011760780164e-01  # rad = +9.71429000000000181e-02 , len = +5.46717477313466649e-01 
 553        587        588        552    2 2147483645 2147483645 +7.59190841533452287e-01  # rad = +7.37499999999999822e-02 , len = +5.81463670404264388e-01 
 554        587        589        552    2        789        790 +1.02941131055383361e+00  # rad = +9.99999999999999917e-02 , len = +8.45813218151619695e-01 
 555        590        591        557    2 2147483645 2147483645 +6.97211155378485992e-01  # rad = +7.00000000000000067e-02 , len = +5.14392845984466107e-01 
 556        590        592        557    2        568        868 +8.96414342629482053e-01  # rad = +8.99999999999999550e-02 , len = +1.71464281994820278e-01 
 557        593        590        559    2        555        556 +5.45652173913043437e-01  # rad = +1.00399999999999975e-01 , len = +1.16292734080853322e+00 
 558        585        594        550    2        587        588 +4.76190476190476164e-01  # rad = +9.99999999999999917e-02 , len = +8.16333265278341158e-01 
 559        585        593        550    2        557        570 +8.76190476190476186e-01  # rad = +1.83999999999999969e-01 , len = +3.28329103187639137e-01 
 560        595        596        568    2 2147483645 2147483645 +9.13385826771653586e-01  # rad = +7.25000000000000228e-02 , len = +8.48704895708750851e-01 
 561        595        597        568    2        667        883 +1.00787401574803170e+00  # rad = +8.00000000000000294e-02 , len = +2.42487113059641740e-01 
 562        598        599        564    2 2147483645 2147483645 +1.00000000000000000e+00  # rad = +7.00000000000000067e-02 , len = +2.32163735324879467e-01 
 563        598        600        564    2 2147483645 2147483645 +1.00000000000000000e+00  # rad = +7.00000000000000067e-02 , len = +5.51180551180828648e-01 
 564        601        598        718    2        562        563 +8.53658536585365835e-01  # rad = +7.00000000000000067e-02 , len = +2.88617393793233090e-01 
 565        602        603        567    2 2147483645 2147483645 +8.23529411764705843e-01  # rad = +7.00000000000000067e-02 , len = +3.49999999999999645e-01 
 566        602        604        567    2        670        884 +9.41176470588235392e-01  # rad = +8.00000000000000294e-02 , len = +1.71464281994823164e-01 
 567        586        602        551    2        565        566 +9.44444444444444420e-01  # rad = +8.50000000000000339e-02 , len = +9.89949493661183150e-02 
 568        592        595        556    2        560        561 +8.81944444444444420e-01  # rad = +7.93750000000000011e-02 , len = +7.57165767847438609e-01 
 569        586        605        551    2 2147483645 2147483645 +8.88888888888888951e-01  # rad = +8.00000000000000294e-02 , len = +1.71464281994819528e-01 
 570        593        606        559    2        835        836 +8.47826086956521729e-01  # rad = +1.56000000000000028e-01 , len = +4.90000000000002045e-01 
 571        607        608        573    2 2147483645 2147483645 +8.74999999999999889e-01  # rad = +6.99999999999999928e-02 , len = +1.56524758424982730e-01 
 572        607        609        573    2 2147483645 2147483645 +9.46428749999999930e-01  # rad = +7.57143000000000399e-02 , len = +1.42944044996635178e+00 
 573        610        607        582    2        571        572 +9.56174917858598428e-01  # rad = +8.00000000000000294e-02 , len = +3.83405790253616208e-01 
 574        611        612        575    2 2147483645 2147483645 +7.67045454545454586e-01  # rad = +8.77500000000000224e-02 , len = +5.33104117410470923e-01 
 575        572        611        538    2        574        576 +7.74716084162338170e-01  # rad = +1.14400000000000043e-01 , len = +8.25287828578613714e-01 
 576        611        613        575    2        579        580 +1.00961538461538480e+00  # rad = +1.15499999999999992e-01 , len = +2.32163735324877607e-01 
 577        577        614        543    2        610        611 +5.25891402714932177e-01  # rad = +1.16222000000000047e-01 , len = +7.57165767847437055e-01 
 578        577        615        543    2        598        599 +9.84162895927601755e-01  # rad = +2.17499999999999971e-01 , len = +3.05122926047844745e-01 
 579        613        616        576    2 2147483645 2147483645 +6.08089826839826819e-01  # rad = +7.02343750000000433e-02 , len = +1.64015243194039817e+00 
 580        613        617        576    2        602        603 +9.13419913419913354e-01  # rad = +1.05500000000000038e-01 , len = +3.05122926047845966e-01 
 581        618        619        673    2        582        583 +8.88752221880554805e-01  # rad = +1.18500000000000022e-01 , len = +5.14392845984465885e-01 
 582        619        610        581    2        573        791 +7.06048101265822847e-01  # rad = +8.36667000000000383e-02 , len = +4.94974746830582013e-01 
 583        619        620        581    2        609        614 +7.94654008438818504e-01  # rad = +9.41664999999999863e-02 , len = +1.08894444302728388e+00 
 584        621        622        586    2 2147483645 2147483645 +8.51581508515815044e-01  # rad = +7.00000000000000067e-02 , len = +9.89949493661195640e-02 
 585        621        623        586    2 2147483645 2147483645 +8.51581508515815044e-01  # rad = +7.00000000000000067e-02 , len = +1.21243556529818830e-01 
 586        624        621        675    2        584        585 +4.47434599431725366e-01  # rad = +8.21999999999999814e-02 , len = +8.25287828578607052e-01 
 587        594        625        558    2 2147483645 2147483645 +7.50000000000000000e-01  # rad = +7.50000000000000111e-02 , len = +8.79886356298358097e-01 
 588        594        626        558    2 2147483645 2147483645 +7.60000000000000009e-01  # rad = +7.60000000000000120e-02 , len = +3.76961536499413497e-01 
 589        627        628        591    2 2147483645 2147483645 +1.00000000000000000e+00  # rad = +7.00000000000000067e-02 , len = +1.40000000000000568e-01 
 590        627        629        591    2 2147483645 2147483645 +1.00000000000000000e+00  # rad = +7.00000000000000067e-02 , len = +2.09999999999999659e-01 
 591        630        627        594    2        589        590 +1.00000000000000000e+00  # rad = +7.00000000000000067e-02 , len = +2.21359436211783528e-01 
 592        631        632        593    2 2147483645 2147483645 +1.00000000000000000e+00  # rad = +7.00000000000000067e-02 , len = +2.10000000000003212e-01 
 593        633        631        599    2        592        594 +6.08695652173913082e-01  # rad = +7.00000000000000067e-02 , len = +1.21243556529818830e-01 
 594        631        630        593    2        591        600 +1.00000000000000000e+00  # rad = +7.00000000000000067e-02 , len = +2.32163735324881604e-01 
 595        634        635        597    2 2147483645 2147483645 +9.66850828729281742e-01  # rad = +7.00000000000000067e-02 , len = +5.14392845984465885e-01 
 596        634        636        597    2 2147483645 2147483645 +9.66850828729281742e-01  # rad = +7.00000000000000067e-02 , len = +1.56524758424982730e-01 
 597        633        634        599    2        595        596 +6.29565217391304333e-01  # rad = +7.23999999999999921e-02 , len = +1.82134565637607637e+00 
 598        615        637        578    2        617        840 +9.64859770114942616e-01  # rad = +2.09857000000000016e-01 , len = +5.46717477313467093e-01 
 599        615        633        578    2        593        597 +5.28735632183908066e-01  # rad = +1.15000000000000019e-01 , len = +6.45368112010503592e-01 
 600        630        638        594    2 2147483645 2147483645 +1.00000000000000000e+00  # rad = +7.00000000000000067e-02 , len = +5.68682688324515850e-01 
 601        639        640        836    2 2147483645 2147483645 +6.82134447874982008e-01  # rad = +7.89570623415292022e-02 , len = +1.55582775396249939e+00 
 602        617        641        580    2 2147483645 2147483645 +7.72876777251184865e-01  # rad = +8.15385000000000415e-02 , len = +9.54672718789008834e-01 
 603        617        642        580    2        607        608 +6.83818957345971645e-01  # rad = +7.21429000000000098e-02 , len = +9.52102935611482404e-01 
 604        643        644        606    2 2147483645 2147483645 +6.98173872180451127e-01  # rad = +7.42856999999999823e-02 , len = +5.68682688324516294e-01 
 605        643        645        606    2 2147483645 2147483645 +7.51879699248120259e-01  # rad = +8.00000000000000155e-02 , len = +2.10000000000001436e-01 
 606        564        643        529    2        604        605 +8.83831042073347950e-01  # rad = +1.06399999999999953e-01 , len = +3.42928563989644886e-01 
 607        642        646        603    2 2147483645 2147483645 +1.28217745613220435e+00  # rad = +9.25000000000000405e-02 , len = +3.28329103187637250e-01 
 608        642        647        603    2 2147483645 2147483645 +9.70296453289235639e-01  # rad = +6.99999999999999928e-02 , len = +5.14392845984465885e-01 
 609        620        648        583    2        838        839 +8.20060212495951291e-01  # rad = +7.72222000000000047e-02 , len = +8.68677155219361063e-01 
 610        614        649        577    2        615        616 +6.02295606683760365e-01  # rad = +7.00000000000000067e-02 , len = +6.30000000000000782e-01 
 611        614        650        577    2 2147483645 2147483645 +6.02295606683760365e-01  # rad = +7.00000000000000067e-02 , len = +4.84974226119287588e-01 
 612        651        652        614    2 2147483645 2147483645 +7.56097560975609873e-01  # rad = +7.75000000000000272e-02 , len = +2.42487113059639686e-01 
 613        651        653        614    2        793        794 +6.82926829268292734e-01  # rad = +7.00000000000000067e-02 , len = +9.89949493661183150e-02 
 614        620        651        583    2        612        613 +1.08849750176548987e+00  # rad = +1.02500000000000022e-01 , len = +2.88617393793238253e-01 
 615        649        654        610    2 2147483645 2147483645 +1.00000000000000000e+00  # rad = +7.00000000000000067e-02 , len = +1.71464281994823164e-01 
 616        649        655        610    2 2147483645 2147483645 +1.00000000000000000e+00  # rad = +7.00000000000000067e-02 , len = +2.32163735324878412e-01 
 617        637        656        598    2        618        619 +8.11981492158946327e-01  # rad = +1.70399999999999996e-01 , len = +7.95047168412038707e-01 
 618        656        657        617    2        620        621 +5.24257629107981238e-01  # rad = +8.93335000000000240e-02 , len = +4.14125584816974812e-01 
 619        656        658        617    2        622        623 +7.37235915492957861e-01  # rad = +1.25625000000000070e-01 , len = +5.98080262172222987e-01 
 620        657        659        618    2 2147483645 2147483645 +7.83580627648082673e-01  # rad = +7.00000000000000067e-02 , len = +2.10000000000000853e-01 
 621        657        660        618    2        638        720 +8.25558161272087254e-01  # rad = +7.37500000000000100e-02 , len = +6.78675180038285308e-01 
 622        658        661        619    2 2147483645 2147483645 +6.36815920398009938e-01  # rad = +8.00000000000000433e-02 , len = +8.68677155219363062e-01 
 623        658        662        619    2        641        798 +6.16915422885572107e-01  # rad = +7.75000000000000272e-02 , len = +6.78675180038289749e-01 
 624        663        664        626    2 2147483645 2147483645 +8.34861925764077473e-01  # rad = +7.00000000000000067e-02 , len = +9.89949493661157892e-02 
 625        663        665        626    2 2147483645 2147483645 +8.67389339051739872e-01  # rad = +7.27273000000000225e-02 , len = +7.85748051222526889e-01 
 626        666        663        796    2        624        625 +1.03630123187626610e+00  # rad = +8.38462000000000096e-02 , len = +8.45813218151616919e-01 
 627        667        668        835    2        628        629 +1.02836879432624118e+00  # rad = +1.45000000000000046e-01 , len = +5.09607692249638311e-01 
 628        668        669        627    2        632        719 +5.71428275862068902e-01  # rad = +8.28570999999999891e-02 , len = +4.94974746830584511e-01 
 629        668        670        627    2        650        651 +6.94255172413793087e-01  # rad = +1.00667000000000006e-01 , len = +6.02162768692983019e-01 
 630        671        672        632    2 2147483645 2147483645 +9.37500000000000000e-01  # rad = +7.50000000000000250e-02 , len = +4.94974746830582013e-01 
 631        673        674        879    2 2147483645 2147483645 +8.74999999999999889e-01  # rad = +7.00000000000000067e-02 , len = +4.14125584816971481e-01 
 632        669        671        628    2        630        879 +9.65517740785038492e-01  # rad = +8.00000000000000017e-02 , len = +1.71464281994820278e-01 
 633        673        675        879    2        643        644 +9.21875000000000000e-01  # rad = +7.37499999999999822e-02 , len = +4.69574275274956376e-01 
 634        676        677        636    2 2147483645 2147483645 +9.19117499999999921e-01  # rad = +7.35294000000000086e-02 , len = +1.44478372083852524e+00 
 635        676        678        636    2 2147483645 2147483645 +8.74999999999999889e-01  # rad = +7.00000000000000067e-02 , len = +1.71464281994820278e-01 
 636        679        676        638    2        634        635 +9.41176470588235392e-01  # rad = +8.00000000000000433e-02 , len = +1.71464281994819528e-01 
 637        679        680        638    2        649        799 +1.08823529411764719e+00  # rad = +9.25000000000000405e-02 , len = +2.96984848098348631e-01 
 638        660        679        621    2        636        637 +1.15254237288135575e+00  # rad = +8.50000000000000339e-02 , len = +5.64358042380899261e-01 
 639        681        682        641    2 2147483645 2147483645 +9.03225806451612767e-01  # rad = +7.00000000000000067e-02 , len = +9.12688336728367355e-01 
 640        683        684        880    2 2147483645 2147483645 +9.03225806451612767e-01  # rad = +7.00000000000000067e-02 , len = +7.98122797569394860e-01 
 641        662        681        623    2        639        880 +1.00000000000000000e+00  # rad = +7.75000000000000272e-02 , len = +8.45813218151620250e-01 
 642        683        685        880    2        653        654 +9.67741935483870885e-01  # rad = +7.50000000000000250e-02 , len = +3.95979797464466932e-01 
 643        675        686        633    2 2147483645 2147483645 +9.49152542372881269e-01  # rad = +7.00000000000000067e-02 , len = +1.21243556529818830e-01 
 644        675        687        633    2        645        646 +9.49152542372881269e-01  # rad = +7.00000000000000067e-02 , len = +1.21243556529821897e-01 
 645        687        688        644    2 2147483645 2147483645 +1.00000000000000000e+00  # rad = +7.00000000000000067e-02 , len = +4.31508980207828075e-01 
 646        687        689        644    2 2147483645 2147483645 +1.15211222372648581e+00  # rad = +8.06478556608539870e-02 , len = +6.75055553269505948e-01 
 647        690        691        649    2 2147483645 2147483645 +8.92307692307692246e-01  # rad = +7.25000000000000228e-02 , len = +8.45813218151620250e-01 
 648        690        692        649    2 2147483645 2147483645 +9.72307692307692317e-01  # rad = +7.90000000000000147e-02 , len = +7.24085630295201677e-01 
 649        680        690        637    2        647        648 +8.78378378378378288e-01  # rad = +8.12499999999999889e-02 , len = +4.94974746830583512e-01 
 650        670        693        629    2        723        842 +9.18871129565796196e-01  # rad = +9.25000000000000128e-02 , len = +5.51180551180826983e-01 
 651        670        694        629    2 2147483645 2147483645 +8.60084112385679167e-01  # rad = +8.65820873415292097e-02 , len = +1.72177234267483814e+00 
 652        695        696        656    2 2147483645 2147483645 +8.44828023186908528e-01  # rad = +7.00000000000000067e-02 , len = +9.23363417079106963e-01 
 653        685        697        642    2 2147483645 2147483645 +1.04242400000000002e+00  # rad = +7.81817999999999957e-02 , len = +7.20694109869087107e-01 
 654        685        698        642    2        656        657 +1.47110666666666656e+00  # rad = +1.10333000000000014e-01 , len = +4.53651848888548204e-01 
 655        695        699        656    2        658        659 +8.44828023186908528e-01  # rad = +7.00000000000000067e-02 , len = +2.10000000000002046e-01 
 656        698        695        654    2        652        655 +7.50972963664542803e-01  # rad = +8.28571000000000030e-02 , len = +4.69574275274954545e-01 
 657        698        700        654    2 2147483645 2147483645 +6.94866449747582382e-01  # rad = +7.66667000000000043e-02 , len = +1.88610710194304687e+00 
 658        699        701        655    2 2147483645 2147483645 +1.00000000000000000e+00  # rad = +7.00000000000000067e-02 , len = +3.56931365951495327e-01 
 659        699        702        655    2 2147483645 2147483645 +1.00000000000000000e+00  # rad = +7.00000000000000067e-02 , len = +6.49153294684698179e-01 
 660          4         16        724    2         11        726 +5.65705128205128194e-01  # rad = +8.82500000000000367e-02 , len = +8.10308583195316845e-01 
 661        703        704        881    2 2147483645 2147483645 +6.25000631010373842e-01  # rad = +7.42856999999999962e-02 , len = +4.31508980207829240e-01 
 662        703        705        881    2        804        805 +7.06731618667810979e-01  # rad = +8.40000000000000191e-02 , len = +1.00468900660851301e+00 
 663         55         47         44    2         38        881 +8.40971323045573205e-01  # rad = +1.18857000000000004e-01 , len = +5.23832034148353998e-01 
 664         97        706         88    2 2147483645 2147483645 +9.03225806451612767e-01  # rad = +6.99999999999999928e-02 , len = +6.49153294684699289e-01 
 665        707        708        882    2 2147483645 2147483645 +7.50404156579508319e-01  # rad = +9.33000000000000079e-02 , len = +1.57616623488767749e+00 
 666        707        709        882    2 2147483645 2147483645 +6.58056992109898320e-01  # rad = +8.18181999999999798e-02 , len = +8.10308583195317067e-01 
 667        597        710        561    2 2147483645 2147483645 +9.43181249999999971e-01  # rad = +7.54545000000000077e-02 , len = +7.53923072998831212e-01 
 668        711        712        883    2 2147483645 2147483645 +9.49999999999999956e-01  # rad = +7.60000000000000120e-02 , len = +2.61916017074174112e-01 
 669        711        713        883    2 2147483645 2147483645 +8.74999999999999889e-01  # rad = +7.00000000000000067e-02 , len = +4.14125584816974368e-01 
 670        604        714        566    2 2147483645 2147483645 +8.74999999999999889e-01  # rad = +7.00000000000000067e-02 , len = +2.21359436211784083e-01 
 671        715        716        884    2 2147483645 2147483645 +8.74999999999999889e-01  # rad = +7.00000000000000067e-02 , len = +4.31508980207828963e-01 
 672        715        717        884    2 2147483645 2147483645 +8.74999999999999889e-01  # rad = +7.00000000000000067e-02 , len = +9.15368778143538120e-01 
 673        718        618        885    2        581        907 +7.25763959197448183e-01  # rad = +1.33333000000000035e-01 , len = +1.56524758424985921e-01 
 674        718        719        885    2        795        796 +5.13025681221899288e-01  # rad = +9.42500000000000004e-02 , len = +1.75559106855782354e+00 
 675        568        624        534    2        586        885 +8.02830011405697541e-01  # rad = +1.83713999999999988e-01 , len = +1.09567330897489867e+00 
 676         21        720         15    2 2147483645 2147483645 +4.53302531645569606e-01  # rad = +8.95272499999999888e-02 , len = +1.07763630228384866e+00 
 677         42        721         42    2 2147483645 2147483645 +9.24370025321135991e-01  # rad = +7.00000000000000067e-02 , len = +2.88617393793237420e-01 
 678        722        723        886    2 2147483645 2147483645 +4.99493933777620081e-01  # rad = +7.59999999999999981e-02 , len = +3.42928563989644886e-01 
 679        722        724        886    2 2147483645 2147483645 +4.84706284422361633e-01  # rad = +7.37499999999999822e-02 , len = +5.14392845984469549e-01 
 680         79        725         76    2 2147483645 2147483645 +7.40436885245901677e-01  # rad = +9.03332999999999914e-02 , len = +3.76961536499415162e-01 
 681        102         77        732    2         67         81 +9.22699589059671754e-01  # rad = +3.13000000000000000e-01 , len = +4.02119385257663331e-01 
 682        168        726        887    2 2147483645 2147483645 +3.15400154202004623e-01  # rad = +4.09073999999999993e-01 , len = +2.32901266634597759e+00 
 683        148        118        737    2        107        887 +9.95395241749808202e-01  # rad = +1.29700000000000015e+00 , len = +2.61916017074176999e-01 
 684        727        728        686    2 2147483645 2147483645 +9.88372093023255793e-01  # rad = +8.50000000000000061e-02 , len = +2.52388589282478815e-01 
 685        727        729        686    2 2147483645 2147483645 +9.44767441860465129e-01  # rad = +8.12500000000000028e-02 , len = +5.09607692249637867e-01 
 686        162        727        691    2        684        685 +6.71875000000000000e-01  # rad = +8.60000000000000209e-02 , len = +6.30000000000000226e-01 
 687        730        731        689    2 2147483645 2147483645 +7.86241081081081039e-01  # rad = +7.27273000000000225e-02 , len = +7.03491293478461621e-01 
 688        732        733        888    2 2147483645 2147483645 +8.33068108108108163e-01  # rad = +7.70588000000000106e-02 , len = +1.21445461010282174e+00 
 689        217        730        197    2        687        888 +7.64462809917355379e-01  # rad = +9.25000000000000405e-02 , len = +2.61916017074175556e-01 
 690        732        734        888    2        811        812 +8.78764324324324164e-01  # rad = +8.12857000000000163e-02 , len = +8.25287828578611271e-01 
 691        228        162        207    2        147        686 +7.11506392440244606e-01  # rad = +1.28000000000000003e-01 , len = +1.71464281994821721e-01 
 692        735        736        693    2 2147483645 2147483645 +8.26627725375662870e-01  # rad = +9.36842000000000091e-02 , len = +1.54951605348250188e+00 
 693        187        735        168    2        692        694 +8.71792307692307644e-01  # rad = +1.13332999999999962e-01 , len = +1.97989898732234104e-01 
 694        735        737        693    2        815        816 +7.50002205888840812e-01  # rad = +8.49999999999999922e-02 , len = +1.08894444302728233e+00 
 695        228        738        207    2 2147483645 2147483645 +4.86381322957198436e-01  # rad = +8.75000000000000222e-02 , len = +3.05122926047845966e-01 
 696        178        739        162    2 2147483645 2147483645 +7.14285714285714302e-01  # rad = +6.99999999999999928e-02 , len = +3.83405790253614598e-01 
 697        294        740        275    2 2147483645 2147483645 +6.97211155378485992e-01  # rad = +6.99999999999999928e-02 , len = +1.97989898732232855e-01 
 698        294        741        275    2 2147483645 2147483645 +6.97211155378485992e-01  # rad = +6.99999999999999928e-02 , len = +2.61916017074175556e-01 
 699        145        742        132    2 2147483645 2147483645 +1.44351921736512373e-01  # rad = +7.00000000000000067e-02 , len = +2.88617393793237420e-01 
 700        145        743        132    2 2147483645 2147483645 +1.44351921736512373e-01  # rad = +7.00000000000000067e-02 , len = +1.71464281994823164e-01 
 701        308        744        289    2 2147483645 2147483645 +8.48484848484848508e-01  # rad = +6.99999999999999928e-02 , len = +5.28488410468954672e-01 
 702        308        745        289    2 2147483645 2147483645 +9.84848484848484862e-01  # rad = +8.12499999999999889e-02 , len = +6.14247507117449465e-01 
 703        746        747        889    2 2147483645 2147483645 +5.03317249298121050e-01  # rad = +7.58332999999999924e-02 , len = +7.85748051222527777e-01 
 704        748        749        890    2 2147483645 2147483645 +5.03317249298121050e-01  # rad = +7.58332999999999924e-02 , len = +9.97346479414253140e-01 
 705        748        750        890    2 2147483645 2147483645 +4.99533408111928923e-01  # rad = +7.52631999999999746e-02 , len = +1.35915414872633411e+00 
 706        316        751        296    2 2147483645 2147483645 +8.38383333333333369e-01  # rad = +7.54545000000000077e-02 , len = +7.17286553617170974e-01 
 707        363        752        373    2 2147483645 2147483645 +7.09156989628579093e-01  # rad = +8.80000000000000226e-02 , len = +2.88617393793234867e-01 
 708        380        753        355    2 2147483645 2147483645 +9.23951492537313346e-01  # rad = +7.42857000000000101e-02 , len = +4.74763098818766771e-01 
 709        380        754        355    2 2147483645 2147483645 +8.70646766169154152e-01  # rad = +7.00000000000000067e-02 , len = +3.76961536499413497e-01 
 710        423        755        711    2 2147483645 2147483645 +1.03529411764705892e+00  # rad = +8.80000000000000365e-02 , len = +6.92964645562814896e-01 
 711        404        423        379    2        398        710 +1.02586259958410331e+00  # rad = +8.50000000000000061e-02 , len = +2.42487113059643794e-01 
 712        508        756        477    2 2147483645 2147483645 +6.91823584905660316e-01  # rad = +7.33333000000000179e-02 , len = +6.02162768692984907e-01 
 713        508        757        477    2 2147483645 2147483645 +6.60377358490566002e-01  # rad = +7.00000000000000067e-02 , len = +3.76961536499413497e-01 
 714        511        758        480    2 2147483645 2147483645 +1.15254237288135575e+00  # rad = +8.50000000000000061e-02 , len = +2.21359436211785776e-01 
 715        511        759        480    2 2147483645 2147483645 +9.49152542372881269e-01  # rad = +7.00000000000000067e-02 , len = +3.56931365951496771e-01 
 716        582        760        891    2 2147483645 2147483645 +7.06401766004415066e-01  # rad = +8.00000000000000155e-02 , len = +1.56524758424985116e-01 
 717        601        761        718    2 2147483645 2147483645 +1.03658536585365857e+00  # rad = +8.50000000000000061e-02 , len = +3.05122926047849241e-01 
 718        762        601        834    2        564        717 +7.61749050136092953e-01  # rad = +8.20000000000000034e-02 , len = +3.28329103187640248e-01 
 719        669        763        628    2 2147483645 2147483645 +9.35345311385506029e-01  # rad = +7.75000000000000133e-02 , len = +2.32163735324875192e-01 
 720        660        764        621    2 2147483645 2147483645 +1.11864406779661008e+00  # rad = +8.25000000000000039e-02 , len = +9.54672718789006725e-01 
 721        765        766        723    2 2147483645 2147483645 +8.23529411764705843e-01  # rad = +7.00000000000000067e-02 , len = +6.45368112010503370e-01 
 722        765        767        723    2        859        903 +1.00000000000000000e+00  # rad = +8.49999999999999922e-02 , len = +5.23832034148351111e-01 
 723        693        765        650    2        721        722 +9.18918918918918859e-01  # rad = +8.49999999999999922e-02 , len = +4.84974226119285534e-01 
 724         21          4         15    2          2        660 +7.89873417721518978e-01  # rad = +1.56000000000000028e-01 , len = +1.56524758424982341e-01 
 725         12        768         18    2        802        803 +9.61537707100881933e-01  # rad = +8.33333000000000268e-02 , len = +6.29999999999996674e-01 
 726         16        769        660    2 2147483645 2147483645 +7.93201133144475934e-01  # rad = +7.00000000000000067e-02 , len = +2.10000000000004405e-01 
 727         33        770         58    2 2147483645 2147483645 +6.19016393442622936e-01  # rad = +9.43999999999999839e-02 , len = +3.56931365951495716e-01 
 728         51        771         57    2 2147483645 2147483645 +5.85317361111111101e-01  # rad = +8.42857000000000051e-02 , len = +3.20780298646910100e-01 
 729         68        772         66    2 2147483645 2147483645 +4.87937743190661521e-01  # rad = +1.25400000000000039e-01 , len = +6.67757440991861628e-01 
 730         50        773         40    2 2147483645 2147483645 +1.15923936063490651e+00  # rad = +1.56000000000000000e-01 , len = +1.56524758424985921e-01 
 731         50         58         40    2         47         69 +1.31529081302806694e+00  # rad = +1.76999999999999963e-01 , len = +2.21359436211786331e-01 
 732        774        102        895    2         93        681 +8.45940149625935223e-01  # rad = +3.39221999999999968e-01 , len = +6.85857127979289771e-01 
 733         94        775        734    2 2147483645 2147483645 +1.33301104088611455e-01  # rad = +7.49999999999999972e-02 , len = +3.76961536499416827e-01 
 734        776         94        808    2         86        733 +6.95511358509085187e-01  # rad = +5.62636000000000025e-01 , len = +1.66976046186271820e+00 
 735        115        777        736    2 2147483645 2147483645 +3.82978257777194186e-01  # rad = +7.00000000000000067e-02 , len = +2.42487113059642767e-01 
 736        774        115        895    2        105        735 +4.55805486284289296e-01  # rad = +1.82777999999999996e-01 , len = +7.82623792124928275e-01 
 737        776        148        808    2        134        683 +1.61072398520062343e+00  # rad = +1.30299999999999994e+00 , len = +1.21243556529821897e-01 
 738        778        779        740    2 2147483645 2147483645 +8.15494393476044910e-01  # rad = +8.00000000000000017e-02 , len = +4.69574275274955100e-01 
 739        778        780        740    2 2147483645 2147483645 +7.90010193679918538e-01  # rad = +7.75000000000000272e-02 , len = +8.57321409974110438e-01 
 740        176        778        159    2        738        739 +6.28846153846153832e-01  # rad = +9.81000000000000066e-02 , len = +1.58700976682564932e+00 
 741        129        781        116    2 2147483645 2147483645 +7.58293838862559300e-01  # rad = +7.99999999999999739e-02 , len = +3.56931365951495716e-01 
 742        129        782        116    2 2147483645 2147483645 +7.44752606635071146e-01  # rad = +7.85713999999999718e-02 , len = +4.89999999999997937e-01 
 743        142        783        128    2 2147483645 2147483645 +2.85033546255828552e-01  # rad = +1.55999999999999944e-01 , len = +9.89949493661170521e-02 
 744        217        784        197    2 2147483645 2147483645 +6.61157024793388448e-01  # rad = +8.00000000000000294e-02 , len = +4.14125584816973313e-01 
 745        173        785        157    2 2147483645 2147483645 +9.21052631578947345e-01  # rad = +7.00000000000000067e-02 , len = +4.25793377120873007e-01 
 746        173        786        157    2 2147483645 2147483645 +9.21052631578947345e-01  # rad = +7.00000000000000067e-02 , len = +5.28488410468954672e-01 
 747        190        787        171    2 2147483645 2147483645 +7.84881439298141581e-01  # rad = +8.99999999999999828e-02 , len = +1.40000000000000568e-01 
 748        247        788        229    2 2147483645 2147483645 +7.07254976303317573e-01  # rad = +7.46153999999999845e-02 , len = +7.95047168412040928e-01 
 749        247        789        229    2 2147483645 2147483645 +7.58293838862559300e-01  # rad = +8.00000000000000294e-02 , len = +4.08166632639169358e-01 
 750        272        790        252    2 2147483645 2147483645 +8.23529411764705843e-01  # rad = +6.99999999999999928e-02 , len = +2.88617393793233534e-01 
 751        273        791        253    2 2147483645 2147483645 +1.01083172561738599e+00  # rad = +9.89999999999999908e-02 , len = +5.85662018573854026e-01 
 752        273        792        253    2 2147483645 2147483645 +8.19386323038335584e-01  # rad = +8.02500000000000296e-02 , len = +6.37730350540099855e-01 
 753        793        794        892    2 2147483645 2147483645 +9.64705882352941191e-01  # rad = +8.20000000000000173e-02 , len = +6.75055553269509612e-01 
 754        793        795        892    2 2147483645 2147483645 +9.70053529411764703e-01  # rad = +8.24545500000000153e-02 , len = +1.36095554666565155e+00 
 755        796        351        756    2        329        356 +7.80536912751677914e-01  # rad = +2.90750000000000064e-01 , len = +5.37680202350803604e-01 
 756        305        796        286    2        755        757 +8.72365339578454413e-01  # rad = +3.72500000000000053e-01 , len = +6.60378679243961320e-01 
 757        796        488        756    2        459        763 +8.14765100671140940e-01  # rad = +3.03500000000000048e-01 , len = +2.52388589282480258e-01 
 758        346        797        325    2 2147483645 2147483645 +1.00000000000000000e+00  # rad = +7.66667000000000182e-02 , len = +6.60378679243960098e-01 
 759        346        798        325    2 2147483645 2147483645 +9.13043081285616842e-01  # rad = +7.00000000000000344e-02 , len = +3.76961536499414163e-01 
 760        338        799        317    2 2147483645 2147483645 +1.00000000000000000e+00  # rad = +7.00000000000000067e-02 , len = +3.50000000000001421e-01 
 761        338        800        317    2 2147483645 2147483645 +1.00000000000000000e+00  # rad = +7.00000000000000067e-02 , len = +6.89420046125730157e-01 
 762        350        366        763    2        342        766 +6.79316764100721726e-01  # rad = +1.24799999999999994e-01 , len = +3.28329103187637972e-01 
 763        488        350        757    2        328        762 +6.05317957166392029e-01  # rad = +1.83714000000000016e-01 , len = +4.25793377120877115e-01 
 764        383        801        358    2 2147483645 2147483645 +9.37500000000000000e-01  # rad = +7.50000000000000250e-02 , len = +9.94886928248631675e-01 
 765        383        802        358    2 2147483645 2147483645 +1.00000000000000000e+00  # rad = +8.00000000000000294e-02 , len = +1.40000000000000568e-01 
 766        366        803        762    2 2147483645 2147483645 +6.29578525641025677e-01  # rad = +7.85713999999999996e-02 , len = +9.44351629426242956e-01 
 767        804        805        893    2 2147483645 2147483645 +1.30588235294117672e+00  # rad = +1.11000000000000015e-01 , len = +1.21243556529821897e-01 
 768        804        806        893    2 2147483645 2147483645 +8.67647058823529438e-01  # rad = +7.37500000000000100e-02 , len = +4.94974746830581791e-01 
 769        406        807        381    2 2147483645 2147483645 +9.15662650602409700e-01  # rad = +7.60000000000000259e-02 , len = +2.88617393793234811e-01 
 770        406        808        381    2 2147483645 2147483645 +9.23695180722891585e-01  # rad = +7.66667000000000043e-02 , len = +7.70000000000002016e-01 
 771        372        809        347    2 2147483645 2147483645 +6.39269406392694028e-01  # rad = +6.99999999999999928e-02 , len = +2.96984848098349907e-01 
 772        382        810        357    2        773        774 +6.56430685358255439e-01  # rad = +8.42857000000000328e-02 , len = +4.25793377120874783e-01 
 773        810        811        772    2 2147483645 2147483645 +9.01695068083909868e-01  # rad = +7.60000000000000259e-02 , len = +3.20780298646908546e-01 
 774        810        812        772    2 2147483645 2147483645 +8.30508615340443290e-01  # rad = +6.99999999999999928e-02 , len = +3.56931365951494273e-01 
 775        404        813        379    2 2147483645 2147483645 +8.44828023186908528e-01  # rad = +6.99999999999999928e-02 , len = +3.76961536499416827e-01 
 776        814        815        777    2 2147483645 2147483645 +9.53125000000000000e-01  # rad = +1.22000000000000039e-01 , len = +9.89949493661170521e-02 
 777        431        814        406    2        776        778 +8.93854748603352012e-01  # rad = +1.28000000000000003e-01 , len = +1.71464281994822443e-01 
 778        814        816        777    2        826        827 +6.74999999999999933e-01  # rad = +8.64000000000000185e-02 , len = +3.63730669589463651e-01 
 779        332        494        312    2        465        781 +7.64922437122859677e-01  # rad = +2.96499999999999986e-01 , len = +3.05122926047848408e-01 
 780        487        530        458    2        496        900 +5.89041799585959702e-01  # rad = +1.14667000000000074e-01 , len = +4.84974226119286589e-01 
 781        494        507        779    2        477        478 +6.41090219224283331e-01  # rad = +1.90083250000000092e-01 , len = +1.08669222873820215e+00 
 782        817        818        784    2 2147483645 2147483645 +8.43373493975903554e-01  # rad = +7.00000000000000067e-02 , len = +9.20706250657615577e-01 
 783        817        819        784    2        856        902 +9.63855421686747094e-01  # rad = +8.00000000000000294e-02 , len = +6.02162768692982797e-01 
 784        548        817        512    2        782        783 +7.47747747747747660e-01  # rad = +8.30000000000000321e-02 , len = +2.61916017074176999e-01 
 785        548        820        512    2 2147483645 2147483645 +7.31531531531531498e-01  # rad = +8.12000000000000499e-02 , len = +6.30000000000002780e-01 
 786        519        821        488    2 2147483645 2147483645 +9.86352640000000114e-01  # rad = +7.70588000000000106e-02 , len = +1.36813741999844618e+00 
 787        519        822        488    2 2147483645 2147483645 +1.08800000000000008e+00  # rad = +8.50000000000000061e-02 , len = +7.57165767847439275e-01 
 788        572        823        538    2 2147483645 2147483645 +5.84475204344911181e-01  # rad = +8.63077000000000288e-02 , len = +9.74987179402889037e-01 
 789        589        824        554    2 2147483645 2147483645 +8.00000000000000044e-01  # rad = +8.00000000000000294e-02 , len = +1.97989898732232855e-01 
 790        589        825        554    2 2147483645 2147483645 +7.60000000000000009e-01  # rad = +7.59999999999999981e-02 , len = +3.05122926047847187e-01 
 791        610        826        582    2 2147483645 2147483645 +9.00682111282027353e-01  # rad = +7.53570999999999963e-02 , len = +2.08124962462459129e+00 
 792        564        827        529    2 2147483645 2147483645 +6.91371848652240772e-01  # rad = +8.32307999999999937e-02 , len = +9.92421281513046982e-01 
 793        653        828        613    2 2147483645 2147483645 +1.12244857142857146e+00  # rad = +7.85713999999999857e-02 , len = +4.42718872423573218e-01 
 794        653        829        613    2 2147483645 2147483645 +1.11688285714285729e+00  # rad = +7.81818000000000374e-02 , len = +1.62815846894581973e+00 
 795        719        830        674    2 2147483645 2147483645 +8.40645092838196328e-01  # rad = +7.92308000000000456e-02 , len = +9.74987179402887039e-01 
 796        719        666        674    2        626        797 +8.58451989389920400e-01  # rad = +8.09090999999999977e-02 , len = +1.67561928850201691e+00 
 797        666        831        796    2 2147483645 2147483645 +9.88763933846749099e-01  # rad = +8.00000000000000155e-02 , len = +2.09999999999996106e-01 
 798        662        832        623    2        800        801 +1.00000000000000000e+00  # rad = +7.75000000000000272e-02 , len = +8.01186619958171642e-01 
 799        680        833        637    2 2147483645 2147483645 +8.64864864864864913e-01  # rad = +8.00000000000000433e-02 , len = +3.83405790253614931e-01 
 800        832        834        798    2 2147483645 2147483645 +9.86175483870967762e-01  # rad = +7.64286000000000409e-02 , len = +9.52102935611481738e-01 
 801        832        835        798    2 2147483645 2147483645 +9.67741935483870885e-01  # rad = +7.50000000000000250e-02 , len = +9.64883412646315386e-01 
 802        768        836        725    2 2147483645 2147483645 +8.91428756571502667e-01  # rad = +7.42857000000000378e-02 , len = +4.25793377120875338e-01 
 803        768        837        725    2 2147483645 2147483645 +8.72727949091179567e-01  # rad = +7.27272999999999947e-02 , len = +6.64078308635361769e-01 
 804        705        838        662    2 2147483645 2147483645 +1.10119047619047628e+00  # rad = +9.24999999999999989e-02 , len = +3.28329103187641413e-01 
 805        705        839        662    2 2147483645 2147483645 +9.04761904761904767e-01  # rad = +7.60000000000000259e-02 , len = +3.28329103187638749e-01 
 806          1        840          0    2 2147483645 2147483645 +9.65820749041870208e-01  # rad = +4.45799999999999974e-01 , len = +3.05122926047848020e-01 
 807        841        842        908    2 2147483645 2147483645 +2.81591560514728834e-01  # rad = +1.29975999999999980e-01 , len = +2.23671634321386392e+00 
 808        841        776        908    2        734        737 +1.75258769044340079e+00  # rad = +8.08953000000000033e-01 , len = +2.92160914565929053e+00 
 809        130        843        117    2 2147483645 2147483645 +3.05245411404154232e-01  # rad = +1.80875000000000036e-01 , len = +6.96491205974633432e-01 
 810        130         87        117    2         79        895 +6.76729288033536047e-01  # rad = +4.01000000000000079e-01 , len = +3.76961536499414829e-01 
 811        734        844        690    2 2147483645 2147483645 +8.61160081047465886e-01  # rad = +6.99999999999999928e-02 , len = +2.42487113059643794e-01 
 812        734        845        690    2 2147483645 2147483645 +9.84182949768532600e-01  # rad = +8.00000000000000294e-02 , len = +2.10000000000000853e-01 
 813        128        846        149    2 2147483645 2147483645 +5.80311933534743196e-01  # rad = +7.68332999999999655e-02 , len = +7.98122797569395526e-01 
 814        163        847        148    2 2147483645 2147483645 +5.83807031249999997e-01  # rad = +7.47272999999999826e-02 , len = +7.30821455623737570e-01 
 815        737        848        694    2 2147483645 2147483645 +8.23529411764705843e-01  # rad = +6.99999999999999789e-02 , len = +4.69574275274953767e-01 
 816        737        849        694    2 2147483645 2147483645 +8.23529411764705843e-01  # rad = +6.99999999999999789e-02 , len = +5.14392845984464886e-01 
 817        187        850        168    2 2147483645 2147483645 +6.72240769230769253e-01  # rad = +8.73912999999999773e-02 , len = +1.55425223178221517e+00 
 818        851        852        820    2 2147483645 2147483645 +7.15294117647058858e-01  # rad = +7.60000000000000675e-02 , len = +2.96984848098351184e-01 
 819        851        853        820    2 2147483645 2147483645 +7.29411764705882426e-01  # rad = +7.75000000000000133e-02 , len = +5.64358042380898151e-01 
 820        854        851        898    2        818        819 +8.47390038680863045e-01  # rad = +1.06250000000000011e-01 , len = +5.98080262172227095e-01 
 821        281        855        261    2 2147483645 2147483645 +6.62788770962875029e-01  # rad = +7.60000000000000259e-02 , len = +2.61916017074179330e-01 
 822        305        460        286    2        433        906 +5.27463700234192090e-01  # rad = +2.25227000000000066e-01 , len = +1.71892408209321279e+00 
 823        375        856        351    2 2147483645 2147483645 +4.54017269736842144e-01  # rad = +1.10417000000000043e-01 , len = +9.12688336728369243e-01 
 824        416        857        390    2 2147483645 2147483645 +8.46339817777377768e-01  # rad = +8.36667000000000383e-02 , len = +3.49999999999997868e-01 
 825        416        858        390    2 2147483645 2147483645 +9.13295049116350843e-01  # rad = +9.02857000000000243e-02 , len = +4.48218696620301837e-01 
 826        816        859        778    2 2147483645 2147483645 +8.10185185185185119e-01  # rad = +6.99999999999999928e-02 , len = +3.63730669589463318e-01 
 827        816        860        778    2 2147483645 2147483645 +9.58994212962962944e-01  # rad = +8.28571000000000030e-02 , len = +4.69574275274956376e-01 
 828        385        477        360    2        450        831 +9.42085405405405418e-01  # rad = +8.71429000000000370e-02 , len = +9.49526197637541425e-01 
 829        430        403        405    2        378        899 +9.23076923076923128e-01  # rad = +9.00000000000000383e-02 , len = +2.42487113059643794e-01 
 830        355        861        333    2 2147483645 2147483645 +6.09934207870837519e-01  # rad = +7.55556000000000144e-02 , len = +2.00082482991390531e+00 
 831        477        862        828    2 2147483645 2147483645 +9.75409356356054191e-01  # rad = +8.50000000000000061e-02 , len = +4.94974746830580514e-01 
 832        499        863        469    2 2147483645 2147483645 +8.23529411764705843e-01  # rad = +7.00000000000000067e-02 , len = +5.51180551180828759e-01 
 833        762        864        834    2 2147483645 2147483645 +6.64940964448614391e-01  # rad = +7.15789000000000147e-02 , len = +1.64015243194039773e+00 
 834        538        762        894    2        718        833 +8.68120967741935479e-01  # rad = +1.07646999999999993e-01 , len = +1.14166545012100751e+00 
 835        606        667        570    2        627        841 +9.03846153846153744e-01  # rad = +1.41000000000000014e-01 , len = +6.45368112010499595e-01 
 836        606        639        570    2        601        837 +7.41987179487179405e-01  # rad = +1.15750000000000033e-01 , len = +5.64358042380899261e-01 
 837        639        865        836    2 2147483645 2147483645 +6.31177537796976273e-01  # rad = +7.30588000000000071e-02 , len = +1.12218536793169799e+00 
 838        648        866        609    2 2147483645 2147483645 +9.45324013042881495e-01  # rad = +7.30000000000000232e-02 , len = +6.67757440991858742e-01 
 839        648        867        609    2 2147483645 2147483645 +9.06475081000023275e-01  # rad = +6.99999999999999928e-02 , len = +4.14125584816972425e-01 
 840        637        868        598    2 2147483645 2147483645 +4.14568015362842324e-01  # rad = +8.69999999999999801e-02 , len = +2.19915893013669894e+00 
 841        667        869        835    2 2147483645 2147483645 +6.73758865248226924e-01  # rad = +9.49999999999999734e-02 , len = +2.09999999999999076e-01 
 842        693        870        650    2 2147483645 2147483645 +8.26255135135135155e-01  # rad = +7.64286000000000271e-02 , len = +1.19205704561484827e+00 
 843        871        872        896    2 2147483645 2147483645 +1.80383314543404755e-01  # rad = +8.00000000000000155e-02 , len = +5.51180551180825207e-01 
 844        871        873        896    2 2147483645 2147483645 +1.57835400225479150e-01  # rad = +6.99999999999999928e-02 , len = +6.41560597293818646e-01 
 845        874        259        905    2        241        896 +3.73873532114345430e-01  # rad = +4.43499999999999950e-01 , len = +2.43294060757758901e+00 
 846        445        875        419    2 2147483645 2147483645 +1.06122428571428573e+00  # rad = +7.42856999999999823e-02 , len = +9.23363417079103965e-01 
 847        876        877        897    2 2147483645 2147483645 +1.00000000000000000e+00  # rad = +7.00000000000000067e-02 , len = +5.68682688324518626e-01 
 848        876        878        897    2 2147483645 2147483645 +1.00000000000000000e+00  # rad = +7.00000000000000067e-02 , len = +4.48218696620299006e-01 
 849        854        879        898    2 2147483645 2147483645 +6.61347848626231305e-01  # rad = +8.29231000000000412e-02 , len = +9.62340895940726471e-01 
 850        880        881        899    2 2147483645 2147483645 +8.38383333333333369e-01  # rad = +7.54545000000000216e-02 , len = +7.69999999999999019e-01 
 851        880        882        899    2 2147483645 2147483645 +8.88888888888888951e-01  # rad = +8.00000000000000294e-02 , len = +1.71464281994821721e-01 
 852        883        884        900    2 2147483645 2147483645 +7.32556010011598757e-01  # rad = +8.40000000000000191e-02 , len = +1.15021737076084873e+00 
 853        883        885        900    2 2147483645 2147483645 +6.88951485606146496e-01  # rad = +7.90000000000000563e-02 , len = +7.60394634384016554e-01 
 854        886        887        901    2 2147483645 2147483645 +7.99999999999999933e-01  # rad = +6.99999999999999928e-02 , len = +1.71464281994822443e-01 
 855        886        888        901    2 2147483645 2147483645 +7.99999999999999933e-01  # rad = +6.99999999999999928e-02 , len = +4.31508980207830406e-01 
 856        819        889        783    2 2147483645 2147483645 +9.49999999999999956e-01  # rad = +7.60000000000000120e-02 , len = +3.56931365951498158e-01 
 857        890        891        902    2 2147483645 2147483645 +8.74999999999999889e-01  # rad = +7.00000000000000067e-02 , len = +2.42487113059643794e-01 
 858        890        892        902    2 2147483645 2147483645 +1.06250000000000000e+00  # rad = +8.50000000000000339e-02 , len = +4.31508980207830128e-01 
 859        767        893        722    2 2147483645 2147483645 +8.82352941176470562e-01  # rad = +7.50000000000000250e-02 , len = +8.88200427831466355e-01 
 860        894        895        903    2 2147483645 2147483645 +8.23529411764705843e-01  # rad = +7.00000000000000067e-02 , len = +5.09607692249636868e-01 
 861        894        896        903    2 2147483645 2147483645 +9.11764705882353033e-01  # rad = +7.75000000000000133e-02 , len = +2.09999999999999659e-01 
 862        213        897        193    2 2147483645 2147483645 +7.37500000000000044e-01  # rad = +7.37500000000000100e-02 , len = +5.09607692249634425e-01 
 863        213        898        193    2 2147483645 2147483645 +8.49999999999999978e-01  # rad = +8.50000000000000616e-02 , len = +2.32163735324876275e-01 
 864        181        899        164    2 2147483645 2147483645 +7.19638022074896355e-01  # rad = +8.00000000000000294e-02 , len = +7.50666370633451652e-01 
 865        900        901        904    2 2147483645 2147483645 +7.07644354889490623e-01  # rad = +7.86667000000000338e-02 , len = +1.04999999999999938e+00 
 866        900        902        904    2 2147483645 2147483645 +8.09592774834258400e-01  # rad = +9.00000000000000105e-02 , len = +7.53923072998830324e-01 
 867        874        903        905    2 2147483645 2147483645 +7.81841632735641556e-01  # rad = +9.27444000000000157e-01 , len = +3.48245602987317193e+00 
 868        592        904        556    2 2147483645 2147483645 +8.54701111111111134e-01  # rad = +7.69230999999999804e-02 , len = +8.31203946092653800e-01 
 869        491        905        906    2 2147483645 2147483645 +4.68331949544237569e-01  # rad = +1.05481000000000019e-01 , len = +2.28010964648632708e+00 
 870        906        907        907    2 2147483645 2147483645 +1.00000000000000000e+00  # rad = +1.33333000000000035e-01 , len = +1.56524758424984339e-01 
 871        906        908        907    2 2147483645 2147483645 +5.85883464708661816e-01  # rad = +7.81176000000000093e-02 , len = +1.38592929112563068e+00 
 872        121        131        110    2        118        119 +1.00000000000000000e+00  # rad = +1.22019999999999995e+00 , len = +0                       
 873        183        185        169    2        167        168 +1.00000000000000000e+00  # rad = +1.37000000000000011e-01 , len = +0                       
 874        200        220        202    2        201        203 +1.00000000000000000e+00  # rad = +9.18182000000000026e-02 , len = +0                       
 875        318        320        301    2        299        300 +1.00000000000000000e+00  # rad = +8.50000000000000339e-02 , len = +0                       
 876        396        397        372    2        374        375 +1.00000000000000000e+00  # rad = +2.11823999999999985e-01 , len = +0                       
 877          2        909          2    2 2147483645 2147483645 +5.87529271547636012e-01  # rad = +7.00000000000000067e-02 , len = +5.81463670404266275e-01 
 878        523        525        491    2        493        494 +1.00000000000000000e+00  # rad = +7.60000000000000259e-02 , len = +0                       
 879        671        673        632    2        631        633 +1.00000000000000000e+00  # rad = +8.00000000000000017e-02 , len = +0                       
 880        681        683        641    2        640        642 +1.00000000000000000e+00  # rad = +7.75000000000000272e-02 , len = +0                       
 881         47        703        663    2        661        662 +1.00000000000000000e+00  # rad = +1.18857000000000004e-01 , len = +0                       
 882        467        707        441    2        665        666 +1.00000000000000000e+00  # rad = +1.24333000000000027e-01 , len = +0                       
 883        597        711        561    2        668        669 +1.00000000000000000e+00  # rad = +8.00000000000000294e-02 , len = +0                       
 884        604        715        566    2        671        672 +1.00000000000000000e+00  # rad = +8.00000000000000294e-02 , len = +0                       
 885        624        718        675    2        673        674 +1.00000000000000000e+00  # rad = +1.83713999999999988e-01 , len = +0                       
 886         52        722         59    2        678        679 +1.00000000000000000e+00  # rad = +1.52154000000000011e-01 , len = +0                       
 887        118        168        683    2        153        682 +1.00000000000000000e+00  # rad = +1.29700000000000015e+00 , len = +0                       
 888        730        732        689    2        688        690 +1.00000000000000000e+00  # rad = +9.25000000000000405e-02 , len = +0                       
 889        313        746        294    2        703        890 +1.00000000000000000e+00  # rad = +1.50666999999999968e-01 , len = +0                       
 890        746        748        889    2        704        705 +1.00000000000000000e+00  # rad = +1.50666999999999968e-01 , len = +0                       
 891        573        582        539    2        547        716 +1.00000000000000000e+00  # rad = +1.13250000000000017e-01 , len = +0                       
 892        307        793        288    2        753        754 +1.00000000000000000e+00  # rad = +8.50000000000000061e-02 , len = +0                       
 893        374        804        350    2        767        768 +1.00000000000000000e+00  # rad = +8.49999999999999645e-02 , len = +0                       
 894        518        538        486    2        505        834 +1.00000000000000000e+00  # rad = +1.23999999999999999e-01 , len = +0                       
 895         87        774        810    2        732        736 +1.00000000000000000e+00  # rad = +4.01000000000000079e-01 , len = +0                       
 896        259        871        845    2        843        844 +1.00000000000000000e+00  # rad = +4.43499999999999950e-01 , len = +0                       
 897        445        876        419    2        847        848 +1.00000000000000000e+00  # rad = +7.00000000000000067e-02 , len = +0                       
 898        170        854        213    2        820        849 +1.00000000000000000e+00  # rad = +1.25384999999999996e-01 , len = +0                       
 899        403        880        829    2        850        851 +1.00000000000000000e+00  # rad = +9.00000000000000383e-02 , len = +0                       
 900        530        883        780    2        852        853 +1.00000000000000000e+00  # rad = +1.14667000000000074e-01 , len = +0                       
 901        529        886        495    2        854        855 +1.00000000000000000e+00  # rad = +8.75000000000000083e-02 , len = +0                       
 902        819        890        783    2        857        858 +1.00000000000000000e+00  # rad = +8.00000000000000294e-02 , len = +0                       
 903        767        894        722    2        860        861 +1.00000000000000000e+00  # rad = +8.49999999999999922e-02 , len = +0                       
 904        181        900        164    2        865        866 +1.00000000000000000e+00  # rad = +1.11167000000000002e-01 , len = +0                       
 905        138        874        125    2        845        867 +1.00000000000000000e+00  # rad = +1.18622999999999967e+00 , len = +0                       
 906        460        491        822    2        461        869 +1.00000000000000000e+00  # rad = +2.25227000000000066e-01 , len = +0                       
 907        618        906        673    2        870        871 +1.00000000000000000e+00  # rad = +1.33333000000000035e-01 , len = +0                       
 908          1        841          0    2        807        808 +1.00000000000000000e+00  # rad = +4.61576333333333366e-01 , len = +0                       
