# Supplementary material for: Quantification of Hepatic Vascular and Parenchymal Regeneration in Mice
Source: PLoS One. 2016 Aug 5;11(8):e0160581. doi: 10.1371/journal.pone.0160581 (PMC4975469; doi:10.1371/journal.pone.0160581)
Supplement: S1 Dataset — Vascular trees are stored in text format, can thus be read using any text editor or imported in spreadsheets, and viewed interactively in 3D using the viewer tool from [35]. (ZIP) [file pone.0160581.s001.zip › regenerationQuantificationVascularTrees/HV-POD02/HVM-013-HV4.tree]

# numNodes
 608
# id xCoord [mm]               yCoord [mm]               zCoord [mm]
   0 +1.99500000000000028e+01  +9.31000000000000050e+00  +1.80599999999999987e+01  
   1 +1.99500000000000028e+01  +9.31000000000000050e+00  +1.80599999999999987e+01  
   2 +2.10000000000000000e+01  +1.12700000000000014e+01  +2.54800000000000040e+01  
   3 +2.10700000000000003e+01  +1.17599999999999998e+01  +2.58300000000000018e+01  
   4 +2.09300000000000033e+01  +1.05000000000000000e+01  +2.42900000000000027e+01  
   5 +2.05800000000000018e+01  +7.98000000000000043e+00  +2.46400000000000006e+01  
   6 +2.01600000000000001e+01  +7.49000000000000110e+00  +2.52699999999999996e+01  
   7 +2.05800000000000018e+01  +7.84000000000000075e+00  +2.62500000000000000e+01  
   8 +2.10000000000000000e+01  +7.98000000000000043e+00  +2.38700000000000010e+01  
   9 +1.96700000000000017e+01  +6.79000000000000092e+00  +2.42199999999999989e+01  
  10 +1.97400000000000020e+01  +6.79000000000000092e+00  +2.42199999999999989e+01  
  11 +1.96000000000000014e+01  +6.72000000000000064e+00  +2.43599999999999994e+01  
  12 +2.00199999999999996e+01  +6.85999999999999943e+00  +2.41500000000000021e+01  
  13 +1.99500000000000028e+01  +6.85999999999999943e+00  +2.42199999999999989e+01  
  14 +2.06500000000000021e+01  +7.55999999999999961e+00  +2.39400000000000013e+01  
  15 +2.10700000000000003e+01  +1.00800000000000001e+01  +2.40100000000000016e+01  
  16 +2.10000000000000000e+01  +1.00800000000000001e+01  +2.66700000000000017e+01  
  17 +2.11400000000000006e+01  +9.94000000000000128e+00  +2.38000000000000007e+01  
  18 +2.12100000000000009e+01  +9.80000000000000071e+00  +2.36600000000000001e+01  
  19 +2.03700000000000010e+01  +1.06400000000000006e+01  +2.36600000000000001e+01  
  20 +2.01600000000000001e+01  +1.05700000000000003e+01  +2.35900000000000034e+01  
  21 +2.02300000000000040e+01  +1.07800000000000011e+01  +2.36600000000000001e+01  
  22 +2.13500000000000014e+01  +9.66000000000000014e+00  +2.35900000000000034e+01  
  23 +2.12800000000000011e+01  +9.02999999999999936e+00  +2.46400000000000006e+01  
  24 +2.15600000000000023e+01  +9.59000000000000163e+00  +2.33100000000000023e+01  
  25 +2.11400000000000006e+01  +1.10600000000000005e+01  +2.25400000000000027e+01  
  26 +2.23300000000000018e+01  +8.47000000000000064e+00  +2.19800000000000040e+01  
  27 +2.08599999999999994e+01  +7.35000000000000053e+00  +2.28200000000000003e+01  
  28 +2.07900000000000027e+01  +7.35000000000000053e+00  +2.27500000000000000e+01  
  29 +2.06500000000000021e+01  +7.14000000000000057e+00  +2.29600000000000009e+01  
  30 +2.11400000000000006e+01  +7.70000000000000018e+00  +2.24699999999999989e+01  
  31 +2.12100000000000009e+01  +7.77000000000000046e+00  +2.25400000000000027e+01  
  32 +2.12100000000000009e+01  +7.77000000000000046e+00  +2.24000000000000021e+01  
  33 +2.09300000000000033e+01  +7.00000000000000000e+00  +2.17699999999999996e+01  
  34 +2.14900000000000020e+01  +8.05000000000000071e+00  +2.23300000000000018e+01  
  35 +2.12800000000000011e+01  +8.89000000000000057e+00  +2.20500000000000007e+01  
  36 +2.12800000000000011e+01  +8.89000000000000057e+00  +2.19800000000000040e+01  
  37 +2.12100000000000009e+01  +9.02999999999999936e+00  +2.21200000000000010e+01  
  38 +2.16300000000000026e+01  +8.19000000000000128e+00  +2.19100000000000001e+01  
  39 +1.84800000000000004e+01  +8.12000000000000099e+00  +2.17699999999999996e+01  
  40 +1.85500000000000007e+01  +8.12000000000000099e+00  +2.18400000000000034e+01  
  41 +1.82699999999999996e+01  +7.91000000000000014e+00  +2.19100000000000001e+01  
  42 +1.83399999999999999e+01  +8.25999999999999979e+00  +2.12800000000000011e+01  
  43 +2.17699999999999996e+01  +8.05000000000000071e+00  +2.15600000000000023e+01  
  44 +2.13500000000000014e+01  +7.42000000000000082e+00  +2.13500000000000014e+01  
  45 +2.24699999999999989e+01  +8.40000000000000036e+00  +2.08599999999999994e+01  
  46 +2.80700000000000003e+01  +9.38000000000000078e+00  +2.14900000000000020e+01  
  47 +2.83500000000000014e+01  +9.66000000000000014e+00  +2.15600000000000023e+01  
  48 +2.82800000000000011e+01  +9.02999999999999936e+00  +2.24699999999999989e+01  
  49 +2.68100000000000023e+01  +8.82000000000000028e+00  +2.06500000000000021e+01  
  50 +1.82699999999999996e+01  +8.19000000000000128e+00  +2.13500000000000014e+01  
  51 +1.81999999999999993e+01  +8.25999999999999979e+00  +2.08599999999999994e+01  
  52 +1.87600000000000016e+01  +8.40000000000000036e+00  +2.11400000000000006e+01  
  53 +1.84100000000000001e+01  +8.75000000000000000e+00  +1.91099999999999994e+01  
  54 +2.77199999999999989e+01  +7.70000000000000018e+00  +2.31700000000000017e+01  
  55 +2.63900000000000006e+01  +8.89000000000000057e+00  +2.02300000000000040e+01  
  56 +2.39400000000000013e+01  +6.92999999999999972e+00  +2.03700000000000010e+01  
  57 +2.38000000000000007e+01  +6.02000000000000046e+00  +2.05100000000000016e+01  
  58 +2.38000000000000007e+01  +6.79000000000000092e+00  +2.02300000000000040e+01  
  59 +2.40100000000000016e+01  +7.00000000000000000e+00  +2.03000000000000007e+01  
  60 +2.42900000000000027e+01  +6.85999999999999943e+00  +2.00900000000000034e+01  
  61 +2.40800000000000018e+01  +7.28000000000000025e+00  +2.04400000000000013e+01  
  62 +2.62500000000000000e+01  +8.82000000000000028e+00  +2.03000000000000007e+01  
  63 +2.56200000000000010e+01  +9.09999999999999964e+00  +1.98800000000000026e+01  
  64 +2.38700000000000010e+01  +6.79000000000000092e+00  +2.01600000000000001e+01  
  65 +2.31000000000000014e+01  +6.16000000000000014e+00  +2.02300000000000040e+01  
  66 +2.41500000000000021e+01  +8.05000000000000071e+00  +1.99500000000000028e+01  
  67 +2.42900000000000027e+01  +7.55999999999999961e+00  +2.03000000000000007e+01  
  68 +2.47800000000000011e+01  +8.47000000000000064e+00  +2.00900000000000034e+01  
  69 +2.32400000000000020e+01  +8.19000000000000128e+00  +1.95300000000000011e+01  
  70 +2.52000000000000028e+01  +8.82000000000000028e+00  +1.98800000000000026e+01  
  71 +2.44300000000000033e+01  +9.31000000000000050e+00  +1.93200000000000003e+01  
  72 +2.54800000000000040e+01  +8.95999999999999908e+00  +1.98100000000000023e+01  
  73 +2.56200000000000010e+01  +8.75000000000000000e+00  +1.91099999999999994e+01  
  74 +2.28200000000000003e+01  +7.35000000000000053e+00  +1.99500000000000028e+01  
  75 +2.26800000000000033e+01  +8.54000000000000092e+00  +1.93900000000000006e+01  
  76 +2.77899999999999991e+01  +1.13400000000000016e+01  +1.94600000000000009e+01  
  77 +2.82100000000000044e+01  +1.23200000000000003e+01  +1.99500000000000028e+01  
  78 +2.84200000000000017e+01  +1.15500000000000007e+01  +2.09300000000000033e+01  
  79 +2.76500000000000021e+01  +1.12000000000000011e+01  +1.92500000000000000e+01  
  80 +2.71600000000000037e+01  +1.00800000000000001e+01  +1.94600000000000009e+01  
  81 +2.70899999999999999e+01  +1.00099999999999998e+01  +1.95300000000000011e+01  
  82 +2.73700000000000010e+01  +1.01500000000000004e+01  +1.94600000000000009e+01  
  83 +2.63900000000000006e+01  +1.01500000000000004e+01  +1.92500000000000000e+01  
  84 +2.62500000000000000e+01  +1.00099999999999998e+01  +1.93900000000000006e+01  
  85 +2.68100000000000023e+01  +1.01500000000000004e+01  +2.06500000000000021e+01  
  86 +2.61100000000000030e+01  +9.94000000000000128e+00  +1.93200000000000003e+01  
  87 +2.21900000000000013e+01  +8.89000000000000057e+00  +1.89000000000000021e+01  
  88 +2.44300000000000033e+01  +9.52000000000000135e+00  +1.89699999999999989e+01  
  89 +2.40800000000000018e+01  +9.52000000000000135e+00  +1.94600000000000009e+01  
  90 +2.68100000000000023e+01  +1.08500000000000014e+01  +1.89699999999999989e+01  
  91 +2.76500000000000021e+01  +1.12700000000000014e+01  +1.91800000000000033e+01  
  92 +2.66700000000000017e+01  +1.07800000000000011e+01  +1.89000000000000021e+01  
  93 +2.79300000000000033e+01  +1.19000000000000004e+01  +1.90400000000000027e+01  
  94 +2.80700000000000003e+01  +1.12000000000000011e+01  +1.91099999999999994e+01  
  95 +1.77100000000000009e+01  +7.55999999999999961e+00  +1.90400000000000027e+01  
  96 +2.70199999999999996e+01  +1.14100000000000001e+01  +1.89699999999999989e+01  
  97 +2.70899999999999999e+01  +1.15500000000000007e+01  +1.91099999999999994e+01  
  98 +2.70899999999999999e+01  +1.21099999999999994e+01  +1.86900000000000013e+01  
  99 +2.68100000000000023e+01  +1.08500000000000014e+01  +1.89699999999999989e+01  
 100 +1.99500000000000028e+01  +9.31000000000000050e+00  +1.80599999999999987e+01  
 101 +2.05100000000000016e+01  +9.59000000000000163e+00  +1.95300000000000011e+01  
 102 +2.00900000000000034e+01  +9.24000000000000021e+00  +1.79199999999999982e+01  
 103 +2.00900000000000034e+01  +9.09999999999999964e+00  +1.80599999999999987e+01  
 104 +2.10700000000000003e+01  +8.40000000000000036e+00  +1.87600000000000016e+01  
 105 +1.97400000000000020e+01  +7.70000000000000018e+00  +1.75000000000000000e+01  
 106 +2.00199999999999996e+01  +9.16999999999999993e+00  +1.79900000000000020e+01  
 107 +2.62500000000000000e+01  +1.16900000000000013e+01  +1.79900000000000020e+01  
 108 +2.55500000000000007e+01  +1.18300000000000001e+01  +1.79900000000000020e+01  
 109 +2.62500000000000000e+01  +1.16900000000000013e+01  +1.79900000000000020e+01  
 110 +2.63200000000000003e+01  +1.28100000000000005e+01  +1.73599999999999994e+01  
 111 +2.63200000000000003e+01  +1.16200000000000010e+01  +1.80599999999999987e+01  
 112 +2.58300000000000018e+01  +1.17599999999999998e+01  +1.73599999999999994e+01  
 113 +2.03000000000000007e+01  +8.47000000000000064e+00  +1.93900000000000006e+01  
 114 +2.03000000000000007e+01  +9.38000000000000078e+00  +1.76400000000000006e+01  
 115 +2.00199999999999996e+01  +7.07000000000000028e+00  +1.78500000000000014e+01  
 116 +2.00900000000000034e+01  +7.00000000000000000e+00  +1.77800000000000011e+01  
 117 +2.01600000000000001e+01  +7.00000000000000000e+00  +1.79199999999999982e+01  
 118 +1.97400000000000020e+01  +7.49000000000000110e+00  +1.74300000000000033e+01  
 119 +2.61100000000000030e+01  +1.33699999999999992e+01  +1.75000000000000000e+01  
 120 +2.62500000000000000e+01  +1.37900000000000009e+01  +1.73599999999999994e+01  
 121 +2.61800000000000033e+01  +1.34400000000000013e+01  +1.75700000000000003e+01  
 122 +2.62500000000000000e+01  +1.30199999999999996e+01  +1.72199999999999989e+01  
 123 +1.97400000000000020e+01  +7.49000000000000110e+00  +1.74300000000000033e+01  
 124 +2.03000000000000007e+01  +7.55999999999999961e+00  +1.61000000000000014e+01  
 125 +1.96700000000000017e+01  +7.49000000000000110e+00  +1.73599999999999994e+01  
 126 +2.54100000000000001e+01  +1.24600000000000009e+01  +1.69400000000000013e+01  
 127 +2.47100000000000009e+01  +1.16200000000000010e+01  +1.73599999999999994e+01  
 128 +2.06500000000000021e+01  +9.45000000000000107e+00  +1.73599999999999994e+01  
 129 +2.19100000000000001e+01  +9.02999999999999936e+00  +1.85500000000000007e+01  
 130 +2.15600000000000023e+01  +9.59000000000000163e+00  +1.66600000000000001e+01  
 131 +1.96000000000000014e+01  +7.91000000000000014e+00  +1.68700000000000010e+01  
 132 +1.94600000000000009e+01  +7.20999999999999996e+00  +1.73599999999999994e+01  
 133 +1.91800000000000033e+01  +6.50999999999999979e+00  +1.72199999999999989e+01  
 134 +2.62500000000000000e+01  +1.30900000000000016e+01  +1.70800000000000018e+01  
 135 +2.64600000000000044e+01  +1.33000000000000007e+01  +1.70800000000000018e+01  
 136 +2.64600000000000044e+01  +1.37900000000000009e+01  +1.70100000000000016e+01  
 137 +2.66000000000000014e+01  +1.32300000000000022e+01  +1.72199999999999989e+01  
 138 +2.16300000000000026e+01  +1.12700000000000014e+01  +1.70100000000000016e+01  
 139 +2.14900000000000020e+01  +1.12000000000000011e+01  +1.69400000000000013e+01  
 140 +2.17699999999999996e+01  +1.16900000000000013e+01  +1.70800000000000018e+01  
 141 +2.21900000000000013e+01  +9.87000000000000099e+00  +1.63800000000000026e+01  
 142 +2.14200000000000017e+01  +7.84000000000000075e+00  +1.68700000000000010e+01  
 143 +2.17699999999999996e+01  +9.66000000000000014e+00  +1.64499999999999993e+01  
 144 +2.15600000000000023e+01  +9.59000000000000163e+00  +1.62400000000000020e+01  
 145 +2.26800000000000033e+01  +9.87000000000000099e+00  +1.61000000000000014e+01  
 146 +2.24699999999999989e+01  +1.19000000000000004e+01  +1.62400000000000020e+01  
 147 +2.26099999999999994e+01  +1.26700000000000017e+01  +1.62400000000000020e+01  
 148 +1.91800000000000033e+01  +1.01500000000000004e+01  +1.63099999999999987e+01  
 149 +1.91099999999999994e+01  +1.12700000000000014e+01  +1.70800000000000018e+01  
 150 +1.91800000000000033e+01  +1.00800000000000001e+01  +1.62400000000000020e+01  
 151 +2.29600000000000009e+01  +1.21799999999999997e+01  +1.62400000000000020e+01  
 152 +2.19800000000000040e+01  +1.12000000000000011e+01  +1.60300000000000011e+01  
 153 +1.86900000000000013e+01  +8.40000000000000036e+00  +1.59600000000000009e+01  
 154 +1.90400000000000027e+01  +1.02200000000000006e+01  +1.61000000000000014e+01  
 155 +1.86200000000000010e+01  +1.07100000000000009e+01  +1.65199999999999996e+01  
 156 +1.90400000000000027e+01  +1.02900000000000009e+01  +1.58200000000000003e+01  
 157 +2.14200000000000017e+01  +1.29500000000000011e+01  +1.60300000000000011e+01  
 158 +2.14200000000000017e+01  +1.30199999999999996e+01  +1.63099999999999987e+01  
 159 +2.14900000000000020e+01  +1.32300000000000022e+01  +1.57500000000000000e+01  
 160 +2.14900000000000020e+01  +1.28800000000000026e+01  +1.59600000000000009e+01  
 161 +2.13500000000000014e+01  +1.18300000000000001e+01  +1.60300000000000011e+01  
 162 +2.12100000000000009e+01  +1.20400000000000009e+01  +1.63800000000000026e+01  
 163 +2.14200000000000017e+01  +1.19700000000000006e+01  +1.58200000000000003e+01  
 164 +2.19800000000000040e+01  +1.07800000000000011e+01  +1.60300000000000011e+01  
 165 +2.08599999999999994e+01  +1.12700000000000014e+01  +1.51900000000000013e+01  
 166 +2.15600000000000023e+01  +1.21799999999999997e+01  +1.56800000000000015e+01  
 167 +2.19800000000000040e+01  +1.33699999999999992e+01  +1.60300000000000011e+01  
 168 +2.26800000000000033e+01  +9.87000000000000099e+00  +1.61000000000000014e+01  
 169 +2.29600000000000009e+01  +9.94000000000000128e+00  +1.59600000000000009e+01  
 170 +2.30300000000000011e+01  +9.87000000000000099e+00  +1.58900000000000006e+01  
 171 +2.37300000000000040e+01  +1.00800000000000001e+01  +1.56800000000000015e+01  
 172 +1.86200000000000010e+01  +8.33000000000000007e+00  +1.61000000000000014e+01  
 173 +1.86200000000000010e+01  +7.62999999999999989e+00  +1.58200000000000003e+01  
 174 +1.88300000000000018e+01  +7.20999999999999996e+00  +1.59600000000000009e+01  
 175 +1.86900000000000013e+01  +7.07000000000000028e+00  +1.60300000000000011e+01  
 176 +1.89699999999999989e+01  +6.85999999999999943e+00  +1.57500000000000000e+01  
 177 +1.79199999999999982e+01  +7.07000000000000028e+00  +1.59600000000000009e+01  
 178 +1.76400000000000006e+01  +6.65000000000000036e+00  +1.55400000000000009e+01  
 179 +1.78500000000000014e+01  +6.79000000000000092e+00  +1.60300000000000011e+01  
 180 +1.81999999999999993e+01  +7.28000000000000025e+00  +1.58200000000000003e+01  
 181 +2.14900000000000020e+01  +1.40000000000000000e+01  +1.58900000000000006e+01  
 182 +2.15600000000000023e+01  +1.39300000000000015e+01  +1.58200000000000003e+01  
 183 +2.15600000000000023e+01  +1.41400000000000006e+01  +1.58900000000000006e+01  
 184 +2.16300000000000026e+01  +1.35800000000000018e+01  +1.58900000000000006e+01  
 185 +1.93200000000000003e+01  +1.40000000000000000e+01  +1.58900000000000006e+01  
 186 +1.92500000000000000e+01  +1.41400000000000006e+01  +1.57500000000000000e+01  
 187 +1.93900000000000006e+01  +1.40700000000000003e+01  +1.59600000000000009e+01  
 188 +1.96700000000000017e+01  +1.33699999999999992e+01  +1.56800000000000015e+01  
 189 +2.14900000000000020e+01  +1.33699999999999992e+01  +1.58900000000000006e+01  
 190 +2.19800000000000040e+01  +1.36500000000000004e+01  +1.60300000000000011e+01  
 191 +2.14900000000000020e+01  +1.33000000000000007e+01  +1.59600000000000009e+01  
 192 +1.82699999999999996e+01  +5.81000000000000050e+00  +1.58900000000000006e+01  
 193 +1.84100000000000001e+01  +5.74000000000000021e+00  +1.56099999999999994e+01  
 194 +1.83399999999999999e+01  +5.87999999999999989e+00  +1.58200000000000003e+01  
 195 +1.83399999999999999e+01  +5.95000000000000018e+00  +1.61000000000000014e+01  
 196 +2.15600000000000023e+01  +1.18300000000000001e+01  +1.56800000000000015e+01  
 197 +2.13500000000000014e+01  +1.20400000000000009e+01  +1.57500000000000000e+01  
 198 +1.89699999999999989e+01  +1.02200000000000006e+01  +1.56800000000000015e+01  
 199 +1.89699999999999989e+01  +1.03599999999999994e+01  +1.57500000000000000e+01  
 200 +2.12800000000000011e+01  +1.34400000000000013e+01  +1.54000000000000004e+01  
 201 +1.95300000000000011e+01  +1.29500000000000011e+01  +1.57500000000000000e+01  
 202 +2.00199999999999996e+01  +1.28100000000000005e+01  +1.56099999999999994e+01  
 203 +1.94600000000000009e+01  +1.27400000000000020e+01  +1.58900000000000006e+01  
 204 +2.09300000000000033e+01  +1.21099999999999994e+01  +1.55400000000000009e+01  
 205 +1.81999999999999993e+01  +1.06400000000000006e+01  +1.60300000000000011e+01  
 206 +1.90400000000000027e+01  +1.05000000000000000e+01  +1.58200000000000003e+01  
 207 +1.91099999999999994e+01  +6.79000000000000092e+00  +1.56800000000000015e+01  
 208 +1.91099999999999994e+01  +6.72000000000000064e+00  +1.58900000000000006e+01  
 209 +2.00900000000000034e+01  +1.40700000000000003e+01  +1.56800000000000015e+01  
 210 +1.98100000000000023e+01  +1.46300000000000026e+01  +1.56800000000000015e+01  
 211 +2.00900000000000034e+01  +1.39300000000000015e+01  +1.55400000000000009e+01  
 212 +2.04400000000000013e+01  +1.44900000000000020e+01  +1.56099999999999994e+01  
 213 +1.98800000000000026e+01  +1.35800000000000018e+01  +1.56099999999999994e+01  
 214 +2.31700000000000017e+01  +8.95999999999999908e+00  +1.38599999999999994e+01  
 215 +2.38700000000000010e+01  +1.01500000000000004e+01  +1.56099999999999994e+01  
 216 +2.09300000000000033e+01  +1.47000000000000011e+01  +1.57500000000000000e+01  
 217 +2.04400000000000013e+01  +1.45600000000000005e+01  +1.54699999999999989e+01  
 218 +2.40100000000000016e+01  +1.02900000000000009e+01  +1.56099999999999994e+01  
 219 +2.45700000000000003e+01  +1.20400000000000009e+01  +1.56800000000000015e+01  
 220 +2.48500000000000014e+01  +1.00800000000000001e+01  +1.51199999999999992e+01  
 221 +2.49900000000000020e+01  +8.75000000000000000e+00  +1.47000000000000011e+01  
 222 +2.03000000000000007e+01  +1.49100000000000001e+01  +1.54000000000000004e+01  
 223 +2.04400000000000013e+01  +1.44900000000000020e+01  +1.54000000000000004e+01  
 224 +2.12800000000000011e+01  +8.25999999999999979e+00  +1.54699999999999989e+01  
 225 +2.12800000000000011e+01  +8.12000000000000099e+00  +1.53300000000000018e+01  
 226 +2.12100000000000009e+01  +7.42000000000000082e+00  +1.59600000000000009e+01  
 227 +2.06500000000000021e+01  +1.47699999999999996e+01  +1.53300000000000018e+01  
 228 +2.03000000000000007e+01  +1.42800000000000011e+01  +1.54699999999999989e+01  
 229 +1.84800000000000004e+01  +1.33699999999999992e+01  +1.52599999999999998e+01  
 230 +1.84800000000000004e+01  +1.34400000000000013e+01  +1.55400000000000009e+01  
 231 +1.84800000000000004e+01  +1.36500000000000004e+01  +1.50500000000000007e+01  
 232 +1.87600000000000016e+01  +1.28100000000000005e+01  +1.49800000000000022e+01  
 233 +1.87600000000000016e+01  +1.25300000000000011e+01  +1.51900000000000013e+01  
 234 +1.84800000000000004e+01  +1.26000000000000014e+01  +1.54699999999999989e+01  
 235 +1.89699999999999989e+01  +1.19700000000000006e+01  +1.47699999999999996e+01  
 236 +2.09300000000000033e+01  +1.14100000000000001e+01  +1.47699999999999996e+01  
 237 +2.05100000000000016e+01  +1.16900000000000013e+01  +1.48400000000000016e+01  
 238 +1.89000000000000021e+01  +1.05000000000000000e+01  +1.51900000000000013e+01  
 239 +1.88300000000000018e+01  +1.05000000000000000e+01  +1.48400000000000016e+01  
 240 +1.96000000000000014e+01  +1.12000000000000011e+01  +1.44199999999999999e+01  
 241 +1.86900000000000013e+01  +9.80000000000000071e+00  +1.54000000000000004e+01  
 242 +1.86200000000000010e+01  +9.73000000000000043e+00  +1.51900000000000013e+01  
 243 +1.78500000000000014e+01  +1.03599999999999994e+01  +1.44900000000000020e+01  
 244 +1.84100000000000001e+01  +9.38000000000000078e+00  +1.49100000000000001e+01  
 245 +2.71600000000000037e+01  +9.52000000000000135e+00  +1.31600000000000001e+01  
 246 +2.49900000000000020e+01  +1.02200000000000006e+01  +1.51900000000000013e+01  
 247 +1.91099999999999994e+01  +1.36500000000000004e+01  +1.50500000000000007e+01  
 248 +1.91099999999999994e+01  +1.37199999999999989e+01  +1.51199999999999992e+01  
 249 +1.92500000000000000e+01  +1.41400000000000006e+01  +1.49800000000000022e+01  
 250 +1.89699999999999989e+01  +1.31600000000000001e+01  +1.50500000000000007e+01  
 251 +1.90400000000000027e+01  +1.34400000000000013e+01  +1.51199999999999992e+01  
 252 +1.89000000000000021e+01  +1.29500000000000011e+01  +1.50500000000000007e+01  
 253 +1.89000000000000021e+01  +1.28100000000000005e+01  +1.51199999999999992e+01  
 254 +1.87600000000000016e+01  +1.28100000000000005e+01  +1.49800000000000022e+01  
 255 +1.93900000000000006e+01  +1.46300000000000026e+01  +1.49100000000000001e+01  
 256 +1.91800000000000033e+01  +1.42100000000000009e+01  +1.50500000000000007e+01  
 257 +1.89000000000000021e+01  +1.16200000000000010e+01  +1.49800000000000022e+01  
 258 +1.84800000000000004e+01  +1.19000000000000004e+01  +1.53300000000000018e+01  
 259 +1.89000000000000021e+01  +1.16900000000000013e+01  +1.49100000000000001e+01  
 260 +1.81300000000000026e+01  +1.07800000000000011e+01  +1.49800000000000022e+01  
 261 +1.78500000000000014e+01  +1.09900000000000020e+01  +1.49100000000000001e+01  
 262 +1.79199999999999982e+01  +1.08500000000000014e+01  +1.51199999999999992e+01  
 263 +1.81300000000000026e+01  +9.52000000000000135e+00  +1.49800000000000022e+01  
 264 +1.73599999999999994e+01  +9.24000000000000021e+00  +1.50500000000000007e+01  
 265 +1.78500000000000014e+01  +9.59000000000000163e+00  +1.53300000000000018e+01  
 266 +1.79199999999999982e+01  +1.15500000000000007e+01  +1.38599999999999994e+01  
 267 +1.84100000000000001e+01  +9.16999999999999993e+00  +1.47000000000000011e+01  
 268 +2.00199999999999996e+01  +9.09999999999999964e+00  +1.49100000000000001e+01  
 269 +1.97400000000000020e+01  +9.59000000000000163e+00  +1.42800000000000011e+01  
 270 +2.04400000000000013e+01  +9.38000000000000078e+00  +1.51199999999999992e+01  
 271 +1.98800000000000026e+01  +8.89000000000000057e+00  +1.48400000000000016e+01  
 272 +1.98100000000000023e+01  +8.89000000000000057e+00  +1.49100000000000001e+01  
 273 +1.95300000000000011e+01  +8.47000000000000064e+00  +1.47000000000000011e+01  
 274 +1.78500000000000014e+01  +8.05000000000000071e+00  +1.56800000000000015e+01  
 275 +1.81999999999999993e+01  +8.67999999999999972e+00  +1.41400000000000006e+01  
 276 +1.96000000000000014e+01  +7.62999999999999989e+00  +1.54699999999999989e+01  
 277 +1.93200000000000003e+01  +8.12000000000000099e+00  +1.44199999999999999e+01  
 278 +1.74300000000000033e+01  +1.05700000000000003e+01  +1.35800000000000018e+01  
 279 +1.76400000000000006e+01  +1.03599999999999994e+01  +1.45600000000000005e+01  
 280 +2.21900000000000013e+01  +9.94000000000000128e+00  +1.44900000000000020e+01  
 281 +2.16300000000000026e+01  +1.06400000000000006e+01  +1.30199999999999996e+01  
 282 +2.19800000000000040e+01  +9.66000000000000014e+00  +1.44199999999999999e+01  
 283 +2.02300000000000040e+01  +1.09900000000000020e+01  +1.38599999999999994e+01  
 284 +2.00900000000000034e+01  +1.18300000000000001e+01  +1.39300000000000015e+01  
 285 +1.92500000000000000e+01  +8.05000000000000071e+00  +1.44900000000000020e+01  
 286 +1.91800000000000033e+01  +7.84000000000000075e+00  +1.43500000000000014e+01  
 287 +2.10000000000000000e+01  +1.41400000000000006e+01  +1.43500000000000014e+01  
 288 +2.12100000000000009e+01  +1.47699999999999996e+01  +1.49800000000000022e+01  
 289 +2.14200000000000017e+01  +1.41400000000000006e+01  +1.43500000000000014e+01  
 290 +2.05100000000000016e+01  +1.38599999999999994e+01  +1.37900000000000009e+01  
 291 +1.90400000000000027e+01  +1.22500000000000000e+01  +1.43500000000000014e+01  
 292 +1.92500000000000000e+01  +1.24600000000000009e+01  +1.42100000000000009e+01  
 293 +1.86900000000000013e+01  +1.25300000000000011e+01  +1.43500000000000014e+01  
 294 +1.92500000000000000e+01  +7.84000000000000075e+00  +1.42800000000000011e+01  
 295 +1.86900000000000013e+01  +6.92999999999999972e+00  +1.42800000000000011e+01  
 296 +2.07199999999999989e+01  +1.48400000000000016e+01  +1.42100000000000009e+01  
 297 +2.08599999999999994e+01  +1.49100000000000001e+01  +1.41400000000000006e+01  
 298 +2.07199999999999989e+01  +1.49100000000000001e+01  +1.42800000000000011e+01  
 299 +2.03000000000000007e+01  +1.41400000000000006e+01  +1.40000000000000000e+01  
 300 +2.03000000000000007e+01  +1.34400000000000013e+01  +1.42100000000000009e+01  
 301 +2.06500000000000021e+01  +1.31600000000000001e+01  +1.45600000000000005e+01  
 302 +2.04400000000000013e+01  +1.37199999999999989e+01  +1.49100000000000001e+01  
 303 +2.00900000000000034e+01  +1.34400000000000013e+01  +1.40000000000000000e+01  
 304 +2.01600000000000001e+01  +1.42800000000000011e+01  +1.41400000000000006e+01  
 305 +2.00199999999999996e+01  +1.46300000000000026e+01  +1.38599999999999994e+01  
 306 +2.00199999999999996e+01  +1.47699999999999996e+01  +1.47000000000000011e+01  
 307 +1.84100000000000001e+01  +1.32300000000000022e+01  +1.40700000000000003e+01  
 308 +1.82699999999999996e+01  +1.33699999999999992e+01  +1.40700000000000003e+01  
 309 +1.85500000000000007e+01  +1.37199999999999989e+01  +1.41400000000000006e+01  
 310 +2.57600000000000051e+01  +8.54000000000000092e+00  +1.40700000000000003e+01  
 311 +2.62500000000000000e+01  +7.98000000000000043e+00  +1.35099999999999998e+01  
 312 +2.56899999999999977e+01  +8.67999999999999972e+00  +1.36500000000000004e+01  
 313 +2.04400000000000013e+01  +1.38599999999999994e+01  +1.38599999999999994e+01  
 314 +1.98100000000000023e+01  +1.31600000000000001e+01  +1.37900000000000009e+01  
 315 +1.95300000000000011e+01  +1.31600000000000001e+01  +1.38599999999999994e+01  
 316 +1.89699999999999989e+01  +1.43500000000000014e+01  +1.42800000000000011e+01  
 317 +1.96700000000000017e+01  +1.30199999999999996e+01  +1.38599999999999994e+01  
 318 +1.93200000000000003e+01  +1.33000000000000007e+01  +1.35800000000000018e+01  
 319 +2.43599999999999994e+01  +8.47000000000000064e+00  +1.34400000000000013e+01  
 320 +2.28900000000000006e+01  +8.60999999999999943e+00  +1.30199999999999996e+01  
 321 +2.13500000000000014e+01  +1.45600000000000005e+01  +1.37900000000000009e+01  
 322 +2.14200000000000017e+01  +1.45600000000000005e+01  +1.37199999999999989e+01  
 323 +2.15600000000000023e+01  +1.47000000000000011e+01  +1.39300000000000015e+01  
 324 +2.07900000000000027e+01  +1.40000000000000000e+01  +1.35800000000000018e+01  
 325 +1.96700000000000017e+01  +1.30199999999999996e+01  +1.38599999999999994e+01  
 326 +1.99500000000000028e+01  +1.34400000000000013e+01  +1.33000000000000007e+01  
 327 +1.82699999999999996e+01  +8.40000000000000036e+00  +1.37900000000000009e+01  
 328 +1.81999999999999993e+01  +7.91000000000000014e+00  +1.35800000000000018e+01  
 329 +1.84100000000000001e+01  +8.60999999999999943e+00  +1.35800000000000018e+01  
 330 +1.89000000000000021e+01  +8.95999999999999908e+00  +1.35099999999999998e+01  
 331 +1.84100000000000001e+01  +8.67999999999999972e+00  +1.30199999999999996e+01  
 332 +1.88300000000000018e+01  +1.05700000000000003e+01  +1.35099999999999998e+01  
 333 +1.84100000000000001e+01  +1.05700000000000003e+01  +1.30900000000000016e+01  
 334 +1.89000000000000021e+01  +1.05700000000000003e+01  +1.32300000000000022e+01  
 335 +2.12100000000000009e+01  +1.41400000000000006e+01  +1.33000000000000007e+01  
 336 +2.17699999999999996e+01  +1.40000000000000000e+01  +1.35800000000000018e+01  
 337 +1.92500000000000000e+01  +1.34400000000000013e+01  +1.34400000000000013e+01  
 338 +1.93200000000000003e+01  +1.34400000000000013e+01  +1.33699999999999992e+01  
 339 +1.87600000000000016e+01  +1.37900000000000009e+01  +1.35099999999999998e+01  
 340 +2.16300000000000026e+01  +1.39300000000000015e+01  +1.24600000000000009e+01  
 341 +1.96000000000000014e+01  +1.36500000000000004e+01  +1.29500000000000011e+01  
 342 +2.17699999999999996e+01  +7.62999999999999989e+00  +1.33000000000000007e+01  
 343 +2.17000000000000028e+01  +7.49000000000000110e+00  +1.32300000000000022e+01  
 344 +2.14200000000000017e+01  +7.70000000000000018e+00  +1.35099999999999998e+01  
 345 +2.24699999999999989e+01  +7.77000000000000046e+00  +1.30900000000000016e+01  
 346 +1.98100000000000023e+01  +7.00000000000000000e+00  +1.32300000000000022e+01  
 347 +1.98100000000000023e+01  +6.92999999999999972e+00  +1.32300000000000022e+01  
 348 +1.98100000000000023e+01  +7.07000000000000028e+00  +1.33000000000000007e+01  
 349 +2.15600000000000023e+01  +8.25999999999999979e+00  +1.21099999999999994e+01  
 350 +1.94600000000000009e+01  +1.07800000000000011e+01  +1.30900000000000016e+01  
 351 +1.99500000000000028e+01  +1.06400000000000006e+01  +1.31600000000000001e+01  
 352 +1.99500000000000028e+01  +1.12700000000000014e+01  +1.30900000000000016e+01  
 353 +1.91099999999999994e+01  +1.06400000000000006e+01  +1.30900000000000016e+01  
 354 +1.91099999999999994e+01  +1.05700000000000003e+01  +1.26700000000000017e+01  
 355 +2.28900000000000006e+01  +8.12000000000000099e+00  +1.30900000000000016e+01  
 356 +2.37300000000000040e+01  +7.70000000000000018e+00  +1.31600000000000001e+01  
 357 +2.27500000000000000e+01  +7.98000000000000043e+00  +1.31600000000000001e+01  
 358 +2.24699999999999989e+01  +7.62999999999999989e+00  +1.29500000000000011e+01  
 359 +2.21200000000000010e+01  +9.16999999999999993e+00  +1.30199999999999996e+01  
 360 +2.17000000000000028e+01  +9.73000000000000043e+00  +1.23900000000000006e+01  
 361 +2.16300000000000026e+01  +9.31000000000000050e+00  +1.33699999999999992e+01  
 362 +2.28200000000000003e+01  +8.67999999999999972e+00  +1.29500000000000011e+01  
 363 +2.25400000000000027e+01  +7.42000000000000082e+00  +1.24600000000000009e+01  
 364 +2.23300000000000018e+01  +7.49000000000000110e+00  +1.28100000000000005e+01  
 365 +1.96000000000000014e+01  +1.09200000000000017e+01  +1.14100000000000001e+01  
 366 +1.93900000000000006e+01  +9.59000000000000163e+00  +1.11300000000000008e+01  
 367 +1.81999999999999993e+01  +8.89000000000000057e+00  +1.26700000000000017e+01  
 368 +1.84800000000000004e+01  +9.38000000000000078e+00  +1.18300000000000001e+01  
 369 +1.77100000000000009e+01  +9.24000000000000021e+00  +1.24600000000000009e+01  
 370 +1.81999999999999993e+01  +7.20999999999999996e+00  +1.26700000000000017e+01  
 371 +1.80599999999999987e+01  +7.07000000000000028e+00  +1.26700000000000017e+01  
 372 +1.81999999999999993e+01  +6.65000000000000036e+00  +1.25300000000000011e+01  
 373 +1.79199999999999982e+01  +6.92999999999999972e+00  +1.26000000000000014e+01  
 374 +1.77100000000000009e+01  +7.00000000000000000e+00  +1.26000000000000014e+01  
 375 +1.77800000000000011e+01  +6.58000000000000007e+00  +1.26000000000000014e+01  
 376 +2.27500000000000000e+01  +8.60999999999999943e+00  +1.25300000000000011e+01  
 377 +2.33100000000000023e+01  +8.12000000000000099e+00  +1.20400000000000009e+01  
 378 +2.21900000000000013e+01  +8.67999999999999972e+00  +1.17599999999999998e+01  
 379 +1.81300000000000026e+01  +6.37000000000000099e+00  +1.22500000000000000e+01  
 380 +1.81300000000000026e+01  +4.54999999999999982e+00  +1.26700000000000017e+01  
 381 +2.55500000000000007e+01  +7.62999999999999989e+00  +1.22500000000000000e+01  
 382 +2.55500000000000007e+01  +7.77000000000000046e+00  +1.26000000000000014e+01  
 383 +2.56200000000000010e+01  +7.62999999999999989e+00  +1.21799999999999997e+01  
 384 +2.47100000000000009e+01  +7.70000000000000018e+00  +1.19700000000000006e+01  
 385 +2.16300000000000026e+01  +8.33000000000000007e+00  +1.21799999999999997e+01  
 386 +2.14900000000000020e+01  +8.54000000000000092e+00  +1.23900000000000006e+01  
 387 +2.16300000000000026e+01  +8.12000000000000099e+00  +1.19700000000000006e+01  
 388 +2.17000000000000028e+01  +7.98000000000000043e+00  +1.19000000000000004e+01  
 389 +2.18400000000000034e+01  +6.79000000000000092e+00  +1.21099999999999994e+01  
 390 +2.40100000000000016e+01  +7.77000000000000046e+00  +1.19000000000000004e+01  
 391 +2.38000000000000007e+01  +7.20999999999999996e+00  +1.15500000000000007e+01  
 392 +2.19100000000000001e+01  +8.89000000000000057e+00  +1.09200000000000017e+01  
 393 +2.14200000000000017e+01  +1.07100000000000009e+01  +1.14100000000000001e+01  
 394 +2.17699999999999996e+01  +1.25300000000000011e+01  +1.13400000000000016e+01  
 395 +2.14200000000000017e+01  +1.10600000000000005e+01  +1.21099999999999994e+01  
 396 +2.17000000000000028e+01  +9.94000000000000128e+00  +1.08500000000000014e+01  
 397 +1.97400000000000020e+01  +1.10600000000000005e+01  +1.12000000000000011e+01  
 398 +2.00199999999999996e+01  +1.12700000000000014e+01  +1.12000000000000011e+01  
 399 +1.98800000000000026e+01  +1.10600000000000005e+01  +1.08500000000000014e+01  
 400 +2.05100000000000016e+01  +7.84000000000000075e+00  +1.12000000000000011e+01  
 401 +2.04400000000000013e+01  +7.77000000000000046e+00  +1.13400000000000016e+01  
 402 +1.99500000000000028e+01  +7.77000000000000046e+00  +1.09200000000000017e+01  
 403 +2.08599999999999994e+01  +8.05000000000000071e+00  +1.09900000000000020e+01  
 404 +1.96000000000000014e+01  +9.73000000000000043e+00  +1.03599999999999994e+01  
 405 +1.91800000000000033e+01  +9.09999999999999964e+00  +1.07800000000000011e+01  
 406 +2.10700000000000003e+01  +7.70000000000000018e+00  +1.06400000000000006e+01  
 407 +2.17000000000000028e+01  +8.75000000000000000e+00  +1.08500000000000014e+01  
 408 +2.18400000000000034e+01  +8.82000000000000028e+00  +1.08500000000000014e+01  
 409 +1.99500000000000028e+01  +7.70000000000000018e+00  +1.08500000000000014e+01  
 410 +1.91800000000000033e+01  +7.35000000000000053e+00  +1.07800000000000011e+01  
 411 +1.98800000000000026e+01  +1.09900000000000020e+01  +1.07800000000000011e+01  
 412 +1.99500000000000028e+01  +1.12000000000000011e+01  +1.09200000000000017e+01  
 413 +2.17000000000000028e+01  +1.07100000000000009e+01  +1.03599999999999994e+01  
 414 +2.19100000000000001e+01  +8.82000000000000028e+00  +1.07800000000000011e+01  
 415 +2.11400000000000006e+01  +9.09999999999999964e+00  +1.13400000000000016e+01  
 416 +2.12800000000000011e+01  +8.95999999999999908e+00  +9.80000000000000071e+00  
 417 +2.21200000000000010e+01  +8.67999999999999972e+00  +1.05700000000000003e+01  
 418 +2.25400000000000027e+01  +7.28000000000000025e+00  +1.09900000000000020e+01  
 419 +2.25400000000000027e+01  +8.82000000000000028e+00  +9.31000000000000050e+00  
 420 +2.16300000000000026e+01  +1.10600000000000005e+01  +1.04299999999999997e+01  
 421 +2.14200000000000017e+01  +1.12700000000000014e+01  +1.03599999999999994e+01  
 422 +2.18400000000000034e+01  +1.14100000000000001e+01  +1.02900000000000009e+01  
 423 +2.14200000000000017e+01  +1.07800000000000011e+01  +1.03599999999999994e+01  
 424 +2.12100000000000009e+01  +1.09200000000000017e+01  +9.87000000000000099e+00  
 425 +2.13500000000000014e+01  +1.09200000000000017e+01  +1.04299999999999997e+01  
 426 +2.17000000000000028e+01  +1.07100000000000009e+01  +1.03599999999999994e+01  
 427 +2.19800000000000040e+01  +1.19000000000000004e+01  +9.59000000000000163e+00  
 428 +2.22600000000000016e+01  +1.24600000000000009e+01  +1.03599999999999994e+01  
 429 +2.12100000000000009e+01  +9.02999999999999936e+00  +9.52000000000000135e+00  
 430 +2.06500000000000021e+01  +8.33000000000000007e+00  +9.80000000000000071e+00  
 431 +2.10000000000000000e+01  +7.91000000000000014e+00  +9.16999999999999993e+00  
 432 +2.03700000000000010e+01  +8.12000000000000099e+00  +9.73000000000000043e+00  
 433 +1.92500000000000000e+01  +7.14000000000000057e+00  +9.38000000000000078e+00  
 434 +2.03000000000000007e+01  +8.12000000000000099e+00  +9.87000000000000099e+00  
 435 +2.02300000000000040e+01  +7.91000000000000014e+00  +8.33000000000000007e+00  
 436 +2.12100000000000009e+01  +9.02999999999999936e+00  +9.52000000000000135e+00  
 437 +2.00900000000000034e+01  +9.73000000000000043e+00  +9.94000000000000128e+00  
 438 +2.12800000000000011e+01  +9.09999999999999964e+00  +9.45000000000000107e+00  
 439 +2.15600000000000023e+01  +8.67999999999999972e+00  +8.05000000000000071e+00  
 440 +2.12100000000000009e+01  +9.38000000000000078e+00  +9.24000000000000021e+00  
 441 +2.31000000000000014e+01  +1.05000000000000000e+01  +8.75000000000000000e+00  
 442 +2.27500000000000000e+01  +8.75000000000000000e+00  +8.82000000000000028e+00  
 443 +2.07199999999999989e+01  +8.95999999999999908e+00  +8.25999999999999979e+00  
 444 +2.13500000000000014e+01  +9.80000000000000071e+00  +9.09999999999999964e+00  
 445 +2.09300000000000033e+01  +1.02200000000000006e+01  +8.89000000000000057e+00  
 446 +2.16300000000000026e+01  +1.02900000000000009e+01  +8.75000000000000000e+00  
 447 +2.25400000000000027e+01  +8.33000000000000007e+00  +8.33000000000000007e+00  
 448 +2.35199999999999996e+01  +8.95999999999999908e+00  +7.77000000000000046e+00  
 449 +2.14200000000000017e+01  +1.11300000000000008e+01  +8.82000000000000028e+00  
 450 +2.16300000000000026e+01  +1.02900000000000009e+01  +8.75000000000000000e+00  
 451 +2.21200000000000010e+01  +1.09200000000000017e+01  +8.75000000000000000e+00  
 452 +2.20500000000000007e+01  +1.06400000000000006e+01  +7.77000000000000046e+00  
 453 +2.27500000000000000e+01  +1.16900000000000013e+01  +8.60999999999999943e+00  
 454 +2.29600000000000009e+01  +1.20400000000000009e+01  +8.89000000000000057e+00  
 455 +2.28200000000000003e+01  +1.16900000000000013e+01  +8.54000000000000092e+00  
 456 +2.27500000000000000e+01  +1.16900000000000013e+01  +8.40000000000000036e+00  
 457 +2.29600000000000009e+01  +1.17599999999999998e+01  +8.54000000000000092e+00  
 458 +2.14200000000000017e+01  +7.70000000000000018e+00  +6.44000000000000128e+00  
 459 +2.21900000000000013e+01  +9.09999999999999964e+00  +6.92999999999999972e+00  
 460 +2.26800000000000033e+01  +1.08500000000000014e+01  +7.55999999999999961e+00  
 461 +2.19800000000000040e+01  +1.05700000000000003e+01  +7.70000000000000018e+00  
 462 +2.35900000000000034e+01  +9.02999999999999936e+00  +7.77000000000000046e+00  
 463 +2.38000000000000007e+01  +1.00800000000000001e+01  +7.49000000000000110e+00  
 464 +2.40800000000000018e+01  +8.89000000000000057e+00  +7.28000000000000025e+00  
 465 +2.35199999999999996e+01  +8.54000000000000092e+00  +5.95000000000000018e+00  
 466 +2.46400000000000006e+01  +8.47000000000000064e+00  +7.55999999999999961e+00  
 467 +2.41500000000000021e+01  +9.09999999999999964e+00  +7.07000000000000028e+00  
 468 +2.52699999999999996e+01  +8.95999999999999908e+00  +6.50999999999999979e+00  
 469 +2.51300000000000026e+01  +1.05000000000000000e+01  +7.00000000000000000e+00  
 470 +2.52699999999999996e+01  +1.07100000000000009e+01  +6.92999999999999972e+00  
 471 +2.52000000000000028e+01  +1.07100000000000009e+01  +7.07000000000000028e+00  
 472 +2.76500000000000021e+01  +8.95999999999999908e+00  +6.16000000000000014e+00  
 473 +2.61800000000000033e+01  +9.94000000000000128e+00  +6.37000000000000099e+00  
 474 +2.64600000000000044e+01  +9.94000000000000128e+00  +6.37000000000000099e+00  
 475 +2.61100000000000030e+01  +1.00099999999999998e+01  +6.44000000000000128e+00  
 476 +2.47800000000000011e+01  +8.47000000000000064e+00  +2.00900000000000034e+01  
 477 +2.59699999999999989e+01  +7.77000000000000046e+00  +2.07199999999999989e+01  
 478 +2.48500000000000014e+01  +8.47000000000000064e+00  +2.07199999999999989e+01  
 479 +2.56200000000000010e+01  +9.09999999999999964e+00  +1.98800000000000026e+01  
 480 +2.59699999999999989e+01  +9.02999999999999936e+00  +2.07900000000000027e+01  
 481 +2.61100000000000030e+01  +9.94000000000000128e+00  +1.93200000000000003e+01  
 482 +2.54100000000000001e+01  +1.07100000000000009e+01  +1.77100000000000009e+01  
 483 +2.40800000000000018e+01  +1.07100000000000009e+01  +1.85500000000000007e+01  
 484 +2.15600000000000023e+01  +1.21799999999999997e+01  +1.56800000000000015e+01  
 485 +2.14200000000000017e+01  +1.25300000000000011e+01  +1.52599999999999998e+01  
 486 +2.21900000000000013e+01  +1.26700000000000017e+01  +1.56099999999999994e+01  
 487 +2.07199999999999989e+01  +9.38000000000000078e+00  +2.37300000000000040e+01  
 488 +2.22600000000000016e+01  +7.91000000000000014e+00  +2.25400000000000027e+01  
 489 +2.16300000000000026e+01  +8.19000000000000128e+00  +2.19100000000000001e+01  
 490 +1.96700000000000017e+01  +8.60999999999999943e+00  +2.19100000000000001e+01  
 491 +2.49900000000000020e+01  +7.00000000000000000e+00  +2.10000000000000000e+01  
 492 +2.48500000000000014e+01  +6.58000000000000007e+00  +2.12100000000000009e+01  
 493 +2.59000000000000021e+01  +6.58000000000000007e+00  +2.24699999999999989e+01  
 494 +2.79300000000000033e+01  +1.03599999999999994e+01  +1.93200000000000003e+01  
 495 +2.73700000000000010e+01  +1.01500000000000004e+01  +1.94600000000000009e+01  
 496 +2.73000000000000007e+01  +1.01500000000000004e+01  +1.93900000000000006e+01  
 497 +2.75100000000000051e+01  +1.01500000000000004e+01  +1.96700000000000017e+01  
 498 +2.66000000000000014e+01  +1.07800000000000011e+01  +1.78500000000000014e+01  
 499 +2.66700000000000017e+01  +1.07800000000000011e+01  +1.89000000000000021e+01  
 500 +2.38700000000000010e+01  +1.07100000000000009e+01  +1.79900000000000020e+01  
 501 +2.40100000000000016e+01  +1.05000000000000000e+01  +1.86200000000000010e+01  
 502 +2.59699999999999989e+01  +1.37199999999999989e+01  +1.69400000000000013e+01  
 503 +1.86200000000000010e+01  +6.72000000000000064e+00  +1.58900000000000006e+01  
 504 +1.84100000000000001e+01  +6.23000000000000043e+00  +1.61000000000000014e+01  
 505 +1.81300000000000026e+01  +7.20999999999999996e+00  +1.53300000000000018e+01  
 506 +2.00900000000000034e+01  +1.37900000000000009e+01  +1.54000000000000004e+01  
 507 +2.03000000000000007e+01  +9.66000000000000014e+00  +1.49800000000000022e+01  
 508 +1.88300000000000018e+01  +1.24600000000000009e+01  +1.49100000000000001e+01  
 509 +1.91099999999999994e+01  +1.41400000000000006e+01  +1.37199999999999989e+01  
 510 +2.28900000000000006e+01  +7.77000000000000046e+00  +1.36500000000000004e+01  
 511 +1.90400000000000027e+01  +7.20999999999999996e+00  +1.07800000000000011e+01  
 512 +1.93200000000000003e+01  +7.20999999999999996e+00  +1.09200000000000017e+01  
 513 +2.07199999999999989e+01  +1.19000000000000004e+01  +2.40800000000000018e+01  
 514 +2.05800000000000018e+01  +7.49000000000000110e+00  +2.40800000000000018e+01  
 515 +2.10700000000000003e+01  +9.38000000000000078e+00  +2.19100000000000001e+01  
 516 +2.11400000000000006e+01  +9.16999999999999993e+00  +2.24000000000000021e+01  
 517 +2.38000000000000007e+01  +5.95000000000000018e+00  +2.08599999999999994e+01  
 518 +2.76500000000000021e+01  +1.01500000000000004e+01  +1.97400000000000020e+01  
 519 +2.76500000000000021e+01  +1.00800000000000001e+01  +1.98800000000000026e+01  
 520 +2.79300000000000033e+01  +1.01500000000000004e+01  +1.99500000000000028e+01  
 521 +2.14900000000000020e+01  +9.38000000000000078e+00  +1.98100000000000023e+01  
 522 +2.66000000000000014e+01  +1.17599999999999998e+01  +1.81999999999999993e+01  
 523 +1.97400000000000020e+01  +7.91000000000000014e+00  +1.72199999999999989e+01  
 524 +1.84800000000000004e+01  +6.16000000000000014e+00  +1.59600000000000009e+01  
 525 +1.81999999999999993e+01  +5.67000000000000082e+00  +1.63800000000000026e+01  
 526 +1.91099999999999994e+01  +1.14800000000000004e+01  +1.60300000000000011e+01  
 527 +1.86900000000000013e+01  +1.17599999999999998e+01  +1.61699999999999982e+01  
 528 +1.92500000000000000e+01  +1.16200000000000010e+01  +1.60300000000000011e+01  
 529 +2.29600000000000009e+01  +8.54000000000000092e+00  +1.56099999999999994e+01  
 530 +2.28200000000000003e+01  +8.33000000000000007e+00  +1.51199999999999992e+01  
 531 +2.26800000000000033e+01  +8.33000000000000007e+00  +1.55400000000000009e+01  
 532 +1.82699999999999996e+01  +9.73000000000000043e+00  +1.57500000000000000e+01  
 533 +1.84800000000000004e+01  +1.37900000000000009e+01  +1.49800000000000022e+01  
 534 +1.84800000000000004e+01  +1.37900000000000009e+01  +1.51900000000000013e+01  
 535 +2.51300000000000026e+01  +8.75000000000000000e+00  +1.47000000000000011e+01  
 536 +1.79199999999999982e+01  +1.28800000000000026e+01  +1.44199999999999999e+01  
 537 +1.88300000000000018e+01  +6.85999999999999943e+00  +1.41400000000000006e+01  
 538 +1.82699999999999996e+01  +6.92999999999999972e+00  +1.44900000000000020e+01  
 539 +1.79199999999999982e+01  +8.67999999999999972e+00  +1.41400000000000006e+01  
 540 +1.72900000000000027e+01  +7.55999999999999961e+00  +1.30900000000000016e+01  
 541 +1.74300000000000033e+01  +9.59000000000000163e+00  +1.35099999999999998e+01  
 542 +2.04400000000000013e+01  +1.26000000000000014e+01  +1.26000000000000014e+01  
 543 +1.77800000000000011e+01  +1.19000000000000004e+01  +1.37199999999999989e+01  
 544 +1.74300000000000033e+01  +1.14100000000000001e+01  +1.37900000000000009e+01  
 545 +2.17000000000000028e+01  +1.42100000000000009e+01  +1.32300000000000022e+01  
 546 +2.00199999999999996e+01  +9.59000000000000163e+00  +1.31600000000000001e+01  
 547 +2.00900000000000034e+01  +1.12700000000000014e+01  +1.30900000000000016e+01  
 548 +1.99500000000000028e+01  +1.15500000000000007e+01  +1.31600000000000001e+01  
 549 +1.81999999999999993e+01  +7.20999999999999996e+00  +1.16900000000000013e+01  
 550 +1.81999999999999993e+01  +7.70000000000000018e+00  +1.30900000000000016e+01  
 551 +2.55500000000000007e+01  +7.28000000000000025e+00  +1.08500000000000014e+01  
 552 +1.94600000000000009e+01  +7.20999999999999996e+00  +1.15500000000000007e+01  
 553 +2.04400000000000013e+01  +7.42000000000000082e+00  +1.17599999999999998e+01  
 554 +2.23300000000000018e+01  +1.11300000000000008e+01  +8.89000000000000057e+00  
 555 +2.38700000000000010e+01  +1.01500000000000004e+01  +7.07000000000000028e+00  
 556 +2.40800000000000018e+01  +1.09900000000000020e+01  +7.62999999999999989e+00  
 557 +2.07900000000000027e+01  +1.25300000000000011e+01  +2.38700000000000010e+01  
 558 +2.07199999999999989e+01  +1.24600000000000009e+01  +2.45700000000000003e+01  
 559 +2.11400000000000006e+01  +1.10600000000000005e+01  +2.24000000000000021e+01  
 560 +2.06500000000000021e+01  +1.20400000000000009e+01  +2.26800000000000033e+01  
 561 +2.74399999999999977e+01  +1.02200000000000006e+01  +1.98100000000000023e+01  
 562 +2.70199999999999996e+01  +1.16900000000000013e+01  +1.77800000000000011e+01  
 563 +2.71600000000000037e+01  +1.25300000000000011e+01  +1.82699999999999996e+01  
 564 +2.77199999999999989e+01  +1.28800000000000026e+01  +1.91800000000000033e+01  
 565 +2.66700000000000017e+01  +1.29500000000000011e+01  +1.73599999999999994e+01  
 566 +2.00199999999999996e+01  +1.19000000000000004e+01  +1.62400000000000020e+01  
 567 +2.06500000000000021e+01  +1.37199999999999989e+01  +1.56099999999999994e+01  
 568 +2.19100000000000001e+01  +1.42100000000000009e+01  +1.42100000000000009e+01  
 569 +2.19100000000000001e+01  +1.44199999999999999e+01  +1.47699999999999996e+01  
 570 +1.77800000000000011e+01  +4.62000000000000011e+00  +1.38599999999999994e+01  
 571 +1.81300000000000026e+01  +7.98000000000000043e+00  +1.26700000000000017e+01  
 572 +1.88300000000000018e+01  +8.12000000000000099e+00  +1.08500000000000014e+01  
 573 +2.61100000000000030e+01  +7.49000000000000110e+00  +1.15500000000000007e+01  
 574 +2.59699999999999989e+01  +7.70000000000000018e+00  +1.22500000000000000e+01  
 575 +2.19100000000000001e+01  +9.02999999999999936e+00  +1.85500000000000007e+01  
 576 +2.37300000000000040e+01  +9.45000000000000107e+00  +1.76400000000000006e+01  
 577 +2.26800000000000033e+01  +8.89000000000000057e+00  +1.78500000000000014e+01  
 578 +2.17000000000000028e+01  +8.95999999999999908e+00  +1.46300000000000026e+01  
 579 +2.24000000000000021e+01  +1.04299999999999997e+01  +9.45000000000000107e+00  
 580 +1.94600000000000009e+01  +1.27400000000000020e+01  +1.58900000000000006e+01  
 581 +1.90400000000000027e+01  +1.29500000000000011e+01  +1.59600000000000009e+01  
 582 +2.00199999999999996e+01  +1.30199999999999996e+01  +1.61699999999999982e+01  
 583 +1.84100000000000001e+01  +1.08500000000000014e+01  +1.23200000000000003e+01  
 584 +1.84100000000000001e+01  +1.05700000000000003e+01  +1.30900000000000016e+01  
 585 +1.82699999999999996e+01  +1.12700000000000014e+01  +1.30199999999999996e+01  
 586 +1.73599999999999994e+01  +1.10600000000000005e+01  +1.30900000000000016e+01  
 587 +1.94600000000000009e+01  +7.28000000000000025e+00  +1.75000000000000000e+01  
 588 +1.92500000000000000e+01  +1.24600000000000009e+01  +1.42100000000000009e+01  
 589 +2.00199999999999996e+01  +1.26700000000000017e+01  +1.49800000000000022e+01  
 590 +1.89699999999999989e+01  +1.24600000000000009e+01  +1.34400000000000013e+01  
 591 +1.96000000000000014e+01  +1.09200000000000017e+01  +1.14100000000000001e+01  
 592 +1.98100000000000023e+01  +1.05000000000000000e+01  +1.07800000000000011e+01  
 593 +1.94600000000000009e+01  +1.11300000000000008e+01  +1.14800000000000004e+01  
 594 +1.98800000000000026e+01  +1.24600000000000009e+01  +1.19000000000000004e+01  
 595 +1.89699999999999989e+01  +1.24600000000000009e+01  +1.34400000000000013e+01  
 596 +1.84800000000000004e+01  +1.24600000000000009e+01  +1.28800000000000026e+01  
 597 +1.86900000000000013e+01  +1.28800000000000026e+01  +1.31600000000000001e+01  
 598 +2.02300000000000040e+01  +1.15500000000000007e+01  +1.08500000000000014e+01  
 599 +2.01600000000000001e+01  +1.14100000000000001e+01  +1.12700000000000014e+01  
 600 +2.33100000000000023e+01  +8.12000000000000099e+00  +1.20400000000000009e+01  
 601 +2.52699999999999996e+01  +7.42000000000000082e+00  +9.45000000000000107e+00  
 602 +2.29600000000000009e+01  +7.49000000000000110e+00  +1.16200000000000010e+01  
 603 +2.47800000000000011e+01  +7.98000000000000043e+00  +7.42000000000000082e+00  
 604 +2.46400000000000006e+01  +8.47000000000000064e+00  +7.55999999999999961e+00  
 605 +2.52000000000000028e+01  +8.67999999999999972e+00  +7.49000000000000110e+00  
 606 +2.46400000000000006e+01  +8.47000000000000064e+00  +7.70000000000000018e+00  
 607 +2.12100000000000009e+01  +1.11300000000000008e+01  +2.58300000000000018e+01  
# numEdges
 607
# id   initNode   termNode parentEdge nDau   dauEdges      ...   radiusRelativeToParent
   0          0          1 2147483646    2         86        606 +8.82755000000000067e-01  # rad = +8.82755000000000067e-01 , len = +0                       
   1          2          3          2    2 2147483645 2147483645 +1.09023600185099467e+00  # rad = +1.15444000000000019e-01 , len = +6.06217782649104642e-01 
   2          4          2         12    2          1        581 +7.30268965517241520e-01  # rad = +1.05889000000000039e-01 , len = +1.41911944528993228e+00 
   3          5          6          5    2 2147483645 2147483645 +5.44850498338870448e-01  # rad = +8.19999999999999896e-02 , len = +9.01886910870758451e-01 
   4          5          7          5    2 2147483645 2147483645 +7.69933554817275767e-01  # rad = +1.15875000000000006e-01 , len = +1.61607549328612676e+00 
   5          8          5        488    2          3          4 +7.59602281330439499e-01  # rad = +1.50499999999999995e-01 , len = +8.77097486029915441e-01 
   6          9         10          8    2 2147483645 2147483645 +1.11026615969581743e+00  # rad = +1.09500000000000000e-01 , len = +7.00000000000002842e-02 
   7          9         11          8    2 2147483645 2147483645 +1.14913054499366285e+00  # rad = +1.13332999999999962e-01 , len = +1.71464281994823164e-01 
   8         12          9         10    2          6          7 +9.11658131667005600e-01  # rad = +9.86250000000000043e-02 , len = +3.63730669589461264e-01 
   9         12         13         10    2 2147483645 2147483645 +1.11848551515039474e+00  # rad = +1.20999999999999996e-01 , len = +9.89949493661120283e-02 
  10         14         12        487    2          8          9 +7.37366577150101454e-01  # rad = +1.08181999999999987e-01 , len = +9.64883412646317606e-01 
  11         15         16         13    2 2147483645 2147483645 +7.15920903954802235e-01  # rad = +1.26718000000000025e-01 , len = +2.66092089322474967e+00 
  12         15          4         13    2          2        485 +8.19209039548022599e-01  # rad = +1.45000000000000046e-01 , len = +5.23832034148351555e-01 
  13         17         15         14    2         11         12 +9.63700610343719899e-01  # rad = +1.77000000000000074e-01 , len = +2.61916017074176000e-01 
  14         18         17         19    2         13         15 +1.00000000000000000e+00  # rad = +1.83667000000000052e-01 , len = +2.10000000000000853e-01 
  15         17         19         14    2         16         17 +4.41404280572993524e-01  # rad = +8.10713999999999879e-02 , len = +1.04999999999999916e+00 
  16         19         20         15    2 2147483645 2147483645 +8.51101621533611019e-01  # rad = +6.89999999999999641e-02 , len = +2.32163735324877885e-01 
  17         19         21         15    2 2147483645 2147483645 +8.51101621533611019e-01  # rad = +6.89999999999999641e-02 , len = +1.97989898732231578e-01 
  18         22         23         20    2 2147483645 2147483645 +6.69093717816683808e-01  # rad = +1.29938000000000026e-01 , len = +1.22649908275546426e+00 
  19         22         18         20    2         14        455 +9.45762100926879512e-01  # rad = +1.83667000000000052e-01 , len = +2.09999999999999659e-01 
  20         24         22         22    2         18         19 +7.65570610288291320e-01  # rad = +1.94200000000000095e-01 , len = +3.56931365951496049e-01 
  21         24         25         22    2        539        540 +5.45814000244414954e-01  # rad = +1.38455000000000022e-01 , len = +1.71178269648924708e+00 
  22         26         24        457    2         20         21 +9.88615991394765192e-01  # rad = +2.53667000000000031e-01 , len = +1.90163087900885674e+00 
  23         27         28         25    2 2147483645 2147483645 +9.08610474980761529e-01  # rad = +9.80000000000000177e-02 , len = +9.89949493661145541e-02 
  24         27         29         25    2 2147483645 2147483645 +1.15198828077917970e+00  # rad = +1.24249999999999999e-01 , len = +3.28329103187638582e-01 
  25         30         27         27    2         23         24 +1.10058163265306130e+00  # rad = +1.07857000000000022e-01 , len = +5.68682688324518404e-01 
  26         30         31         27    2 2147483645 2147483645 +1.11734693877551017e+00  # rad = +1.09500000000000014e-01 , len = +1.21243556529823951e-01 
  27         32         30         29    2         25         26 +6.71232876712328785e-01  # rad = +9.80000000000000177e-02 , len = +1.21243556529819857e-01 
  28         32         33         29    2 2147483645 2147483645 +6.52397260273972601e-01  # rad = +9.52500000000000152e-02 , len = +1.03353761421633927e+00 
  29         34         32        459    2         27         28 +6.96661274699266642e-01  # rad = +1.46000000000000019e-01 , len = +4.02119385257662998e-01 
  30         35         36         32    2 2147483645 2147483645 +1.02851390682101651e+00  # rad = +1.40999999999999986e-01 , len = +6.99999999999967315e-02 
  31         35         37         32    2        489        490 +9.79881976205585925e-01  # rad = +1.34333000000000008e-01 , len = +1.71464281994821721e-01 
  32         38         35         38    2         30         31 +6.00399416641484218e-01  # rad = +1.37091000000000046e-01 , len = +7.95047168412038485e-01 
  33         39         40         35    2 2147483645 2147483645 +5.39579967689822193e-01  # rad = +8.34999999999999909e-02 , len = +9.89949493661195640e-02 
  34         39         41         35    2 2147483645 2147483645 +4.92730210016155024e-01  # rad = +7.62499999999999983e-02 , len = +3.28329103187641413e-01 
  35         42         39         43    2         33         34 +5.40543372711204895e-01  # rad = +1.54750000000000026e-01 , len = +5.28488410468950898e-01 
  36         43         44         37    2 2147483645 2147483645 +5.47361033234541328e-01  # rad = +1.43499999999999989e-01 , len = +7.85748051222526889e-01 
  37         45         43         76    2         36         38 +7.11795242154876995e-01  # rad = +2.62166999999999983e-01 , len = +1.05000000000000138e+00 
  38         43         38         37    2         32        590 +8.70944855759878234e-01  # rad = +2.28333000000000008e-01 , len = +4.02119385257659334e-01 
  39         46         47         41    2 2147483645 2147483645 +5.38683681773335143e-01  # rad = +7.48000000000000054e-02 , len = +4.02119385257662387e-01 
  40         46         48         41    2 2147483645 2147483645 +6.67353464355415982e-01  # rad = +9.26667000000000046e-02 , len = +1.06160256216721494e+00 
  41         49         46         47    2         39         40 +6.93851342910680846e-01  # rad = +1.38856999999999953e-01 , len = +1.61455876325391001e+00 
  42         42         50         43    2 2147483645 2147483645 +7.31785696820661968e-01  # rad = +2.09500000000000047e-01 , len = +1.21243556529820870e-01 
  43         51         42         45    2         35         42 +5.31788106533716221e-01  # rad = +2.86285999999999985e-01 , len = +4.42718872423574938e-01 
  44         51         52         45    2 2147483645 2147483645 +4.57883963101796909e-01  # rad = +2.46500000000000025e-01 , len = +6.41560597293820201e-01 
  45         53         51         86    2         43         44 +5.85026428807400078e-01  # rad = +5.38345999999999991e-01 , len = +1.82939880835207735e+00 
  46         49         54         47    2 2147483645 2147483645 +6.85921299188007483e-01  # rad = +1.37270000000000003e-01 , len = +2.90394559177681444e+00 
  47         55         49         54    2         41         46 +8.32120582120582264e-01  # rad = +2.00124999999999970e-01 , len = +5.98080262172227095e-01 
  48         56         57         50    2 2147483645 2147483645 +6.82974429223744295e-01  # rad = +7.47857000000000105e-02 , len = +9.31289428695504351e-01 
  49         56         58         50    2         55         56 +1.03500456621004555e+00  # rad = +1.13333000000000031e-01 , len = +2.42487113059640713e-01 
  50         59         56         52    2         48         49 +8.13521545319464967e-01  # rad = +1.09500000000000000e-01 , len = +1.21243556529821897e-01 
  51         59         60         52    2 2147483645 2147483645 +5.48538632986626973e-01  # rad = +7.38333000000000184e-02 , len = +3.76961536499414829e-01 
  52         61         59        492    2         50         51 +6.91675231243576660e-01  # rad = +1.34600000000000025e-01 , len = +3.20780298646909323e-01 
  53         55         62         54    2 2147483645 2147483645 +8.37143451143451123e-01  # rad = +2.01332999999999984e-01 , len = +1.71464281994821721e-01 
  54         63         55         64    2         47         53 +6.96429243657571084e-01  # rad = +2.40499999999999908e-01 , len = +8.71492971859211152e-01 
  55         58         64         49    2 2147483645 2147483645 +1.06765019897117353e+00  # rad = +1.20999999999999996e-01 , len = +9.89949493661195640e-02 
  56         58         65         49    2 2147483645 2147483645 +7.03169421086532687e-01  # rad = +7.96923000000000076e-02 , len = +9.41753683295159738e-01 
  57         66         67         59    2        462        492 +7.30251983239533664e-01  # rad = +2.66124999999999945e-01 , len = +6.18223260642949080e-01 
  58         66         68         59    2         60        586 +9.64796983774617312e-01  # rad = +3.51600000000000079e-01 , len = +7.69999999999999241e-01 
  59         69         66         66    2         57         58 +8.82631893801966050e-01  # rad = +3.64429000000000003e-01 , len = +1.01197826063606811e+00 
  60         68         70         58    2         61         62 +1.02714163822525584e+00  # rad = +3.61142999999999881e-01 , len = +5.85662018573854137e-01 
  61         70         71         60    2         78         79 +4.64976477461836457e-01  # rad = +1.67923000000000017e-01 , len = +1.07079409785448587e+00 
  62         70         72         60    2         63         64 +9.35363554049227108e-01  # rad = +3.37800000000000045e-01 , len = +3.20780298646909323e-01 
  63         72         73         62    2 2147483645 2147483645 +4.45127294256956796e-01  # rad = +1.50364000000000053e-01 , len = +7.44110206891427262e-01 
  64         72         63         62    2         54        587 +1.02230017761989322e+00  # rad = +3.45332999999999890e-01 , len = +2.09999999999998493e-01 
  65         69         74         66    2 2147483645 2147483645 +3.92730249534378462e-01  # rad = +1.62154000000000020e-01 , len = +1.02878569196893688e+00 
  66         75         69         77    2         59         65 +8.22124478816141147e-01  # rad = +4.12889000000000006e-01 , len = +6.75055553269505726e-01 
  67         76         77         69    2 2147483645 2147483645 +8.26406189555125792e-01  # rad = +1.06812999999999977e-01 , len = +1.17341382299681629e+00 
  68         76         78         69    2 2147483645 2147483645 +8.73601547388781374e-01  # rad = +1.12912999999999999e-01 , len = +1.61304060705241081e+00 
  69         79         76         80    2         67         68 +9.07750114127190311e-01  # rad = +1.29249999999999976e-01 , len = +2.88617393793235699e-01 
  70         80         81         72    2 2147483645 2147483645 +7.47440273037542569e-01  # rad = +1.09500000000000000e-01 , len = +1.21243556529823951e-01 
  71         80         82         72    2        463        591 +7.47440273037542569e-01  # rad = +1.09500000000000000e-01 , len = +2.21359436211784083e-01 
  72         83         80         75    2         70         71 +5.23214285714285743e-01  # rad = +1.46499999999999964e-01 , len = +8.01186619958175084e-01 
  73         84         85         74    2 2147483645 2147483645 +4.31861952861952836e-01  # rad = +1.28262999999999960e-01 , len = +1.38592929112563557e+00 
  74         86         84        450    2         73         75 +9.07402202207095443e-01  # rad = +2.96999999999999931e-01 , len = +1.71464281994819528e-01 
  75         84         83         74    2         72         82 +9.42760942760942688e-01  # rad = +2.79999999999999971e-01 , len = +2.42487113059643794e-01 
  76         75         45         77    2         37        457 +7.33376873175607624e-01  # rad = +3.68318000000000034e-01 , len = +1.49150930268637572e+00 
  77         87         75        497    2         66         76 +9.19820512820512803e-01  # rad = +5.02221999999999946e-01 , len = +7.76337555448659344e-01 
  78         71         88         61    2 2147483645 2147483645 +7.17590800545488183e-01  # rad = +1.20500000000000010e-01 , len = +4.08166632639172688e-01 
  79         71         89         61    2 2147483645 2147483645 +5.62757930718245869e-01  # rad = +9.44999999999999868e-02 , len = +4.31508980207830128e-01 
  80         90         79        467    2         69         81 +5.37301886792452832e-01  # rad = +1.42384999999999956e-01 , len = +9.52102935611481072e-01 
  81         79         91         80    2         83         84 +5.86438178178881109e-01  # rad = +8.34999999999999909e-02 , len = +9.89949493661145541e-02 
  82         83         92         75    2        466        592 +9.42142857142857171e-01  # rad = +2.63799999999999868e-01 , len = +7.73175271203108361e-01 
  83         91         93         81    2 2147483645 2147483645 +8.26347305389221520e-01  # rad = +6.89999999999999641e-02 , len = +7.03491293478461954e-01 
  84         91         94         81    2 2147483645 2147483645 +8.26347305389221520e-01  # rad = +6.89999999999999641e-02 , len = +4.31508980207827242e-01 
  85         53         95         86    2 2147483645 2147483645 +4.47060881887573203e-01  # rad = +4.11388999999999949e-01 , len = +1.38238923606920472e+00 
  86          1         53          0    2         45         85 +1.04242740058113514e+00  # rad = +9.20208000000000026e-01 , len = +1.94620142842410093e+00 
  87         96         97         89    2 2147483645 2147483645 +5.43735907997329626e-01  # rad = +8.63332999999999740e-02 , len = +2.10000000000000853e-01 
  88         96         98         89    2        543        544 +8.40513169330763699e-01  # rad = +1.33455000000000018e-01 , len = +7.57165767847436277e-01 
  89         99         96        595    2         87         88 +5.99162264150943424e-01  # rad = +1.58777999999999975e-01 , len = +5.98080262172224986e-01 
  90        100        101        606    2 2147483645 2147483645 +5.81958754127702482e-01  # rad = +5.13727000000000045e-01 , len = +1.59777970947186776e+00 
  91        100        102        606    2        100        101 +1.37561384529116215e+00  # rad = +1.21432999999999991e+00 , len = +2.10000000000000853e-01 
  92        103        104         94    2 2147483645 2147483645 +3.57809694793536803e-01  # rad = +3.98599999999999954e-01 , len = +1.39298241194926686e+00 
  93        103        105         94    2        109        499 +4.68026032315978391e-01  # rad = +5.21380999999999983e-01 , len = +1.54793410712471791e+00 
  94        106        103        100    2         92         93 +9.39291736930860099e-01  # rad = +1.11400000000000010e+00 , len = +1.21243556529821897e-01 
  95        107        108         97    2 2147483645 2147483645 +5.68180555555555578e-01  # rad = +1.22726999999999989e-01 , len = +7.13862731902988878e-01 
  96        109        110        582    2        119        545 +6.57407407407407329e-01  # rad = +1.42000000000000015e-01 , len = +1.28693434175951715e+00 
  97        111        107        468    2         95        582 +9.96374304613766637e-01  # rad = +2.16000000000000053e-01 , len = +1.21243556529819857e-01 
  98        109        112        582    2        111        112 +7.69907407407407374e-01  # rad = +1.66300000000000031e-01 , len = +7.60394634384016110e-01 
  99        106        113        100    2 2147483645 2147483645 +4.65430016863406404e-01  # rad = +5.51999999999999935e-01 , len = +1.59009433682407519e+00 
 100        102        106         91    2         94         99 +9.76670262613951734e-01  # rad = +1.18599999999999994e+00 , len = +1.21243556529825991e-01 
 101        102        114         91    2        114        134 +1.02080982928857900e+00  # rad = +1.23960000000000004e+00 , len = +3.76961536499412220e-01 
 102        115        116        104    2 2147483645 2147483645 +9.95303156180338933e-01  # rad = +1.20999999999999969e-01 , len = +1.21243556529823951e-01 
 103        115        117        104    2 2147483645 2147483645 +1.05014353752128375e+00  # rad = +1.27666999999999975e-01 , len = +1.71464281994821721e-01 
 104        118        115        109    2        102        103 +5.97400491400491340e-01  # rad = +1.21570999999999985e-01 , len = +6.56658206375278497e-01 
 105        119        120        107    2 2147483645 2147483645 +5.91692198581560302e-01  # rad = +8.34286000000000055e-02 , len = +4.64327470649756824e-01 
 106        119        121        107    2 2147483645 2147483645 +1.00000000000000000e+00  # rad = +1.40999999999999931e-01 , len = +1.21243556529822938e-01 
 107        122        119        119    2        105        106 +1.07633587786259532e+00  # rad = +1.40999999999999931e-01 , len = +4.69574275274955377e-01 
 108        123        124        583    2 2147483645 2147483645 +5.91552825552825512e-01  # rad = +1.20380999999999974e-01 , len = +1.44478372083852169e+00 
 109        105        118         93    2        104        583 +3.90309581668683792e-01  # rad = +2.03499999999999986e-01 , len = +2.21359436211784638e-01 
 110        123        125        583    2        116        117 +8.62407862407862269e-01  # rad = +1.75499999999999989e-01 , len = +9.89949493661195640e-02 
 111        112        126         98    2 2147483645 2147483645 +7.21040288634996918e-01  # rad = +1.19908999999999974e-01 , len = +9.18041393402280859e-01 
 112        112        127         98    2 2147483645 2147483645 +6.37757065544197199e-01  # rad = +1.06059000000000000e-01 , len = +1.12871608476179786e+00 
 113        128        129        114    2        497        596 +6.66158671794995882e-01  # rad = +8.26150000000000162e-01 , len = +1.78328348839997930e+00 
 114        114        128        101    2        113        115 +1.00045982575024195e+00  # rad = +1.24016999999999999e+00 , len = +4.53651848888552089e-01 
 115        128        130        114    2        127        128 +9.78664215389825620e-01  # rad = +1.21371000000000007e+00 , len = +1.15658981493008128e+00 
 116        125        131        110    2 2147483645 2147483645 +6.41737891737891752e-01  # rad = +1.12624999999999989e-01 , len = +6.49153294684697513e-01 
 117        125        132        110    2        118        566 +5.74358974358974428e-01  # rad = +1.00799999999999987e-01 , len = +3.50000000000001421e-01 
 118        132        133        117    2 2147483645 2147483645 +8.93849206349206393e-01  # rad = +9.00999999999999995e-02 , len = +7.66811580507231971e-01 
 119        110        122         96    2        107        120 +9.22535211267605737e-01  # rad = +1.30999999999999978e-01 , len = +2.61916017074175556e-01 
 120        122        134        119    2        123        471 +9.16030534351145009e-01  # rad = +1.20000000000000009e-01 , len = +1.56524758424983534e-01 
 121        135        136        123    2 2147483645 2147483645 +8.28482328482328501e-01  # rad = +9.96250000000000330e-02 , len = +4.94974746830583512e-01 
 122        135        137        123    2 2147483645 2147483645 +7.73388773388773543e-01  # rad = +9.29999999999999855e-02 , len = +2.09999999999995496e-01 
 123        134        135        120    2        121        122 +1.00208333333333321e+00  # rad = +1.20249999999999954e-01 , len = +2.96984848098352461e-01 
 124        138        139        126    2 2147483645 2147483645 +1.42337889521043315e-01  # rad = +6.90000000000000058e-02 , len = +1.71464281994823164e-01 
 125        138        140        126    2 2147483645 2147483645 +1.83300464970439114e-01  # rad = +8.88571000000000083e-02 , len = +4.48218696620298451e-01 
 126        141        138        130    2        124        125 +3.96835220249351250e-01  # rad = +4.84762000000000082e-01 , len = +1.63416645419002471e+00 
 127        130        142        115    2 2147483645 2147483645 +3.86925212777352090e-01  # rad = +4.69615000000000060e-01 , len = +1.76810633164411346e+00 
 128        130        143        115    2        129        130 +9.79228975620205833e-01  # rad = +1.18850000000000011e+00 , len = +3.05122926047845522e-01 
 129        143        144        128    2        207        479 +8.93352965923432940e-01  # rad = +1.06175000000000019e+00 , len = +3.05122926047843079e-01 
 130        143        141        128    2        126        131 +1.02782498948254108e+00  # rad = +1.22156999999999982e+00 , len = +4.74763098818770213e-01 
 131        141        145        130    2        148        597 +9.82645284347192560e-01  # rad = +1.20037000000000016e+00 , len = +5.64358042380900704e-01 
 132        146        147        137    2 2147483645 2147483645 +7.80476666666666596e-01  # rad = +1.17071499999999995e-01 , len = +7.82623792124927831e-01 
 133        148        149        134    2 2147483645 2147483645 +2.45337368014421825e-01  # rad = +1.90528999999999976e-01 , len = +1.36095554666565355e+00 
 134        114        148        101    2        133        135 +6.26492416908680183e-01  # rad = +7.76600000000000068e-01 , len = +1.90163087900885697e+00 
 135        148        150        134    2        138        139 +7.14009786247746581e-01  # rad = +5.54499999999999882e-01 , len = +9.89949493661145541e-02 
 136        146        151        137    2 2147483645 2147483645 +4.84166666666666634e-01  # rad = +7.26250000000000090e-02 , len = +5.64358042380899816e-01 
 137        152        146        149    2        132        136 +4.21517632082549998e-01  # rad = +1.49999999999999994e-01 , len = +8.79886356298354211e-01 
 138        150        153        135    2        156        157 +4.86492335437330947e-01  # rad = +2.69760000000000000e-01 , len = +1.77225844616410333e+00 
 139        150        154        135    2        140        141 +9.66636609558160553e-01  # rad = +5.36000000000000143e-01 , len = +2.42487113059643794e-01 
 140        154        155        139    2 2147483645 2147483645 +4.59654850746268662e-01  # rad = +2.46375000000000038e-01 , len = +7.70000000000000018e-01 
 141        154        156        139    2        179        180 +9.44029850746268551e-01  # rad = +5.06000000000000005e-01 , len = +2.88617393793237420e-01 
 142        157        158        144    2 2147483645 2147483645 +9.40939597315436194e-01  # rad = +1.40199999999999991e-01 , len = +2.88617393793233534e-01 
 143        157        159        144    2        173        181 +9.67785234899328883e-01  # rad = +1.44200000000000023e-01 , len = +4.02119385257663664e-01 
 144        160        157        151    2        142        143 +1.04063359919542942e+00  # rad = +1.49000000000000021e-01 , len = +1.21243556529820870e-01 
 145        161        162        146    2 2147483645 2147483645 +5.68484536082474179e-01  # rad = +1.10285999999999981e-01 , len = +4.31508980207830128e-01 
 146        152        161        149    2        145        147 +5.45162804160097991e-01  # rad = +1.94000000000000034e-01 , len = +8.90954544295051054e-01 
 147        161        163        146    2        177        178 +6.13402061855670144e-01  # rad = +1.19000000000000022e-01 , len = +2.61916017074176999e-01 
 148        145        164        131    2        149        150 +7.13054308254954750e-01  # rad = +8.55928999999999940e-01 , len = +1.15021737076084873e+00 
 149        164        152        148    2        137        146 +4.15755278767280911e-01  # rad = +3.55857000000000034e-01 , len = +4.19999999999999929e-01 
 150        164        165        148    2        216        217 +2.28277111769784602e-01  # rad = +1.95389000000000035e-01 , len = +1.48327340702919974e+00 
 151        166        160        186    2        144        152 +1.04512408759124087e+00  # rad = +1.43182000000000059e-01 , len = +7.57165767847440163e-01 
 152        160        167        151    2 2147483645 2147483645 +8.58410973446382841e-01  # rad = +1.22909000000000018e-01 , len = +6.96491205974632988e-01 
 153        168        169        597    2        154        155 +9.90361305264210179e-01  # rad = +1.18880000000000008e+00 , len = +3.20780298646906992e-01 
 154        169        170        153    2        260        506 +9.71988559892328352e-01  # rad = +1.15549999999999997e+00 , len = +1.21243556529821897e-01 
 155        169        171        153    2        195        196 +9.49419582772543680e-01  # rad = +1.12867000000000006e+00 , len = +8.31203946092656687e-01 
 156        153        172        138    2 2147483645 2147483645 +7.46341192170818402e-01  # rad = +2.01332999999999984e-01 , len = +1.71464281994823164e-01 
 157        153        173        138    2        158        475 +7.66422004744958474e-01  # rad = +2.06750000000000045e-01 , len = +7.85748051222528332e-01 
 158        173        174        157    2        159        160 +8.59559854897218867e-01  # rad = +1.77713999999999983e-01 , len = +4.90000000000000491e-01 
 159        174        175        158    2        472        473 +1.02787062358621162e+00  # rad = +1.82667000000000052e-01 , len = +2.10000000000000270e-01 
 160        174        176        158    2        189        190 +7.54960216977840770e-01  # rad = +1.34167000000000008e-01 , len = +4.31508980207828241e-01 
 161        177        178        163    2 2147483645 2147483645 +9.06148867313915973e-01  # rad = +1.12000000000000030e-01 , len = +6.56658206375279052e-01 
 162        177        179        163    2 2147483645 2147483645 +6.99029126213592256e-01  # rad = +8.63999999999999907e-02 , len = +2.96984848098348631e-01 
 163        180        177        475    2        161        162 +7.60877594740341223e-01  # rad = +1.23600000000000002e-01 , len = +3.76961536499416328e-01 
 164        181        182        166    2 2147483645 2147483645 +6.61197599100454392e-01  # rad = +8.35000000000000325e-02 , len = +1.21243556529820870e-01 
 165        181        183        166    2 2147483645 2147483645 +7.76016343854425639e-01  # rad = +9.79999999999999899e-02 , len = +1.56524758424985921e-01 
 166        184        181        170    2        164        165 +1.01638631790744483e+00  # rad = +1.26286000000000037e-01 , len = +4.42718872423571552e-01 
 167        185        186        169    2 2147483645 2147483645 +6.92267241379310394e-01  # rad = +8.83333000000000174e-02 , len = +2.10000000000000853e-01 
 168        185        187        169    2 2147483645 2147483645 +6.54388714733542320e-01  # rad = +8.35000000000000325e-02 , len = +1.21243556529821897e-01 
 169        188        185        184    2        167        168 +8.37897114639559737e-01  # rad = +1.27599999999999991e-01 , len = +7.50666370633453650e-01 
 170        189        184        173    2        166        171 +9.34210526315789380e-01  # rad = +1.24249999999999999e-01 , len = +2.52388589282481757e-01 
 171        184        190        170    2 2147483645 2147483645 +8.87991951710261573e-01  # rad = +1.10332999999999973e-01 , len = +3.83405790253617540e-01 
 172        189        191        173    2 2147483645 2147483645 +9.09774436090225458e-01  # rad = +1.21000000000000010e-01 , len = +9.89949493661157892e-02 
 173        159        189        143    2        170        172 +9.22330097087378675e-01  # rad = +1.33000000000000007e-01 , len = +1.97989898732231578e-01 
 174        192        193        176    2 2147483645 2147483645 +1.17365269461077837e+00  # rad = +9.79999999999999899e-02 , len = +3.20780298646910100e-01 
 175        192        194        176    2 2147483645 2147483645 +1.31137724550898205e+00  # rad = +1.09499999999999986e-01 , len = +1.21243556529821384e-01 
 176        195        192        501    2        174        175 +9.56107235155433166e-01  # rad = +8.34999999999999909e-02 , len = +2.61916017074176499e-01 
 177        163        196        147    2 2147483645 2147483645 +8.71151260504201663e-01  # rad = +1.03666999999999995e-01 , len = +2.42487113059642767e-01 
 178        163        197        147    2        185        186 +9.20168067226890818e-01  # rad = +1.09500000000000014e-01 , len = +1.21243556529821897e-01 
 179        156        198        141    2        219        510 +9.65084980237154166e-01  # rad = +4.88333000000000017e-01 , len = +1.71464281994823164e-01 
 180        156        199        141    2        187        188 +9.68379446640316388e-01  # rad = +4.89999999999999880e-01 , len = +1.21243556529822924e-01 
 181        159        200        143    2 2147483645 2147483645 +8.65859916782246830e-01  # rad = +1.24857000000000010e-01 , len = +4.59020696701139763e-01 
 182        201        202        183    2 2147483645 2147483645 +5.55981595092024605e-01  # rad = +9.06250000000000111e-02 , len = +5.28488410468951342e-01 
 183        203        201        547    2        182        184 +9.50598060313405768e-01  # rad = +1.63000000000000006e-01 , len = +2.61916017074175556e-01 
 184        201        188        183    2        169        194 +9.34269938650306830e-01  # rad = +1.52286000000000032e-01 , len = +4.48218696620297619e-01 
 185        197        204        178    2 2147483645 2147483645 +7.05805479452054851e-01  # rad = +7.72857000000000405e-02 , len = +4.74763098818766494e-01 
 186        197        166        178    2        151        589 +1.25114155251141557e+00  # rad = +1.37000000000000038e-01 , len = +2.61916017074175556e-01 
 187        199        205        180    2 2147483645 2147483645 +4.13848979591836696e-01  # rad = +2.02786000000000022e-01 , len = +8.65852181379709096e-01 
 188        199        206        180    2        236        505 +9.72789795918367339e-01  # rad = +4.76667000000000063e-01 , len = +1.71464281994824608e-01 
 189        176        207        160    2 2147483645 2147483645 +8.94407715757227995e-01  # rad = +1.20000000000000009e-01 , len = +1.71464281994821693e-01 
 190        176        208        160    2 2147483645 2147483645 +5.86334195442992701e-01  # rad = +7.86667000000000061e-02 , len = +2.42487113059642767e-01 
 191        209        210        192    2 2147483645 2147483645 +9.13533834586466198e-01  # rad = +1.21500000000000025e-01 , len = +6.26099033699943686e-01 
 192        211        209        477    2        191        193 +9.55851174690785843e-01  # rad = +1.33000000000000007e-01 , len = +1.97989898732232855e-01 
 193        209        212        192    2        197        198 +9.62406015037593932e-01  # rad = +1.28000000000000030e-01 , len = +5.51180551180826983e-01 
 194        188        213        184    2        477        548 +1.08020435233704992e+00  # rad = +1.64500000000000007e-01 , len = +3.05122926047850018e-01 
 195        171        214        155    2        295        296 +5.45939025578778603e-01  # rad = +6.16185000000000094e-01 , len = +2.20916273732833268e+00 
 196        171        215        155    2        201        202 +9.87294780582455456e-01  # rad = +1.11433000000000004e+00 , len = +1.71464281994821000e-01 
 197        212        216        193    2 2147483645 2147483645 +8.09570312499999889e-01  # rad = +1.03624999999999967e-01 , len = +5.51180551180828315e-01 
 198        212        217        193    2        203        204 +1.03906250000000000e+00  # rad = +1.33000000000000007e-01 , len = +1.56524758424985116e-01 
 199        218        219        201    2 2147483645 2147483645 +3.93094170403587406e-01  # rad = +4.38300000000000078e-01 , len = +1.83874957511891712e+00 
 200        218        220        201    2        224        225 +8.87271748878923683e-01  # rad = +9.89308000000000076e-01 , len = +9.94886928248632896e-01 
 201        215        218        196    2        199        200 +1.00060125815512468e+00  # rad = +1.11500000000000021e+00 , len = +1.97989898732234104e-01 
 202        215        221        196    2        287        513 +4.58528443100338301e-01  # rad = +5.10951999999999962e-01 , len = +2.01059692628831010e+00 
 203        217        222        198    2 2147483645 2147483645 +7.58142857142857118e-01  # rad = +1.00832999999999992e-01 , len = +3.83405790253615875e-01 
 204        217        223        198    2        208        209 +9.09774436090225458e-01  # rad = +1.21000000000000010e-01 , len = +9.89949493661145402e-02 
 205        224        225        207    2 2147483645 2147483645 +3.97450209643605890e-01  # rad = +1.51667000000000024e-01 , len = +1.97989898732230329e-01 
 206        224        226        207    2 2147483645 2147483645 +3.68689727463312356e-01  # rad = +1.40692000000000011e-01 , len = +9.74987179402888482e-01 
 207        144        224        129    2        205        206 +3.59406639981163178e-01  # rad = +3.81599999999999939e-01 , len = +1.56211395230950112e+00 
 208        223        227        204    2 2147483645 2147483645 +1.09917355371900838e+00  # rad = +1.33000000000000007e-01 , len = +3.56931365951493274e-01 
 209        223        228        204    2 2147483645 2147483645 +1.11570247933884303e+00  # rad = +1.34999999999999926e-01 , len = +2.61916017074176499e-01 
 210        229        230        212    2 2147483645 2147483645 +1.06015037593984940e+00  # rad = +1.40999999999999903e-01 , len = +2.88617393793237864e-01 
 211        229        231        212    2        511        512 +7.78947368421052611e-01  # rad = +1.03600000000000025e-01 , len = +3.50000000000000366e-01 
 212        232        229        215    2        210        211 +9.76505139500734143e-01  # rad = +1.32999999999999979e-01 , len = +6.85857127979288328e-01 
 213        233        234        214    2 2147483645 2147483645 +5.97668742390791485e-01  # rad = +1.02599999999999997e-01 , len = +4.02119385257661166e-01 
 214        235        233        244    2        213        215 +5.43938529784537383e-01  # rad = +1.71667000000000014e-01 , len = +7.30821455623739125e-01 
 215        233        232        214    2        212        593 +7.93396517676664748e-01  # rad = +1.36199999999999988e-01 , len = +3.49999999999998923e-01 
 216        165        236        150    2 2147483645 2147483645 +5.61784440270434948e-01  # rad = +1.09766499999999989e-01 , len = +4.48218696620301227e-01 
 217        165        237        150    2 2147483645 2147483645 +5.55302499117145798e-01  # rad = +1.08499999999999999e-01 , len = +6.49153294684697846e-01 
 218        238        239        219    2        240        309 +7.39197394136807739e-01  # rad = +2.83666999999999947e-01 , len = +3.56931365951494661e-01 
 219        198        238        179    2        218        220 +7.85836713881715943e-01  # rad = +3.83749999999999925e-01 , len = +5.68682688324516628e-01 
 220        238        240        219    2        261        262 +5.04049511400651462e-01  # rad = +1.93428999999999990e-01 , len = +1.25415310070182517e+00 
 221        241        242        510    2        222        223 +8.83599326247550443e-01  # rad = +3.46749999999999947e-01 , len = +2.32163735324877329e-01 
 222        242        243        221    2        256        257 +4.75847152126892547e-01  # rad = +1.64999999999999980e-01 , len = +1.21647030378879251e+00 
 223        242        244        221    2        243        246 +1.00456524873828412e+00  # rad = +3.48333000000000004e-01 , len = +4.94974746830584011e-01 
 224        220        245        200    2 2147483645 2147483645 +8.15194054834288306e-01  # rad = +8.06478000000000139e-01 , len = +3.08079535185315523e+00 
 225        220        246        200    2 2147483645 2147483645 +8.58849822300032040e-01  # rad = +8.49667000000000394e-01 , len = +2.10000000000001436e-01 
 226        247        248        228    2 2147483645 2147483645 +1.31137724550898205e+00  # rad = +1.09499999999999972e-01 , len = +9.89949493661145402e-02 
 227        247        249        228    2        233        234 +1.05538922155688630e+00  # rad = +8.81249999999999950e-02 , len = +5.14392845984467550e-01 
 228        250        247        230    2        226        227 +7.29257641921397304e-01  # rad = +8.34999999999999909e-02 , len = +5.09607692249636646e-01 
 229        250        251        230    2 2147483645 2147483645 +1.08646288209606978e+00  # rad = +1.24399999999999997e-01 , len = +2.96984848098351573e-01 
 230        252        250        232    2        228        229 +9.54166666666666718e-01  # rad = +1.14499999999999991e-01 , len = +2.21359436211784638e-01 
 231        252        253        232    2 2147483645 2147483645 +6.55555833333333338e-01  # rad = +7.86666999999999644e-02 , len = +1.56524758424985116e-01 
 232        254        252        593    2        230        231 +8.81057268722466813e-01  # rad = +1.19999999999999968e-01 , len = +2.10000000000000270e-01 
 233        249        255        227    2 2147483645 2147483645 +1.05531914893617040e+00  # rad = +9.29999999999999855e-02 , len = +5.14392845984469771e-01 
 234        249        256        227    2 2147483645 2147483645 +1.59999999999999987e+00  # rad = +1.40999999999999903e-01 , len = +1.21243556529818830e-01 
 235        257        258        236    2 2147483645 2147483645 +4.79330708661417304e-01  # rad = +1.82624999999999982e-01 , len = +6.14247507117449243e-01 
 236        206        257        188    2        235        237 +7.99300140349552102e-01  # rad = +3.80999999999999894e-01 , len = +1.40698258695692435e+00 
 237        257        259        236    2        244        245 +8.77952755905511806e-01  # rad = +3.34499999999999964e-01 , len = +9.89949493661183150e-02 
 238        260        261        240    2 2147483645 2147483645 +7.60223911608692404e-01  # rad = +1.24399999999999997e-01 , len = +3.56931365951496771e-01 
 239        260        262        240    2 2147483645 2147483645 +6.11112469138820336e-01  # rad = +9.99999999999999917e-02 , len = +2.61916017074177887e-01 
 240        239        260        218    2        238        239 +5.76859486651602138e-01  # rad = +1.63636000000000004e-01 , len = +7.66811580507232415e-01 
 241        263        264        243    2 2147483645 2147483645 +5.66090823970037405e-01  # rad = +1.20916999999999969e-01 , len = +8.22313808712954342e-01 
 242        263        265        243    2 2147483645 2147483645 +5.54775280898876400e-01  # rad = +1.18500000000000008e-01 , len = +4.53651848888550702e-01 
 243        244        263        223    2        241        242 +6.13206328427108538e-01  # rad = +2.13599999999999957e-01 , len = +3.20780298646907380e-01 
 244        259        235        237    2        214        269 +9.43497757847533647e-01  # rad = +3.15600000000000047e-01 , len = +3.20780298646907769e-01 
 245        259        266        237    2        522        523 +4.42783258594917739e-01  # rad = +1.48110999999999965e-01 , len = +1.44308696896618449e+00 
 246        244        267        223    2        252        253 +9.31579838832381713e-01  # rad = +3.24500000000000066e-01 , len = +2.96984848098349907e-01 
 247        268        269        248    2 2147483645 2147483645 +4.55929949238578713e-01  # rad = +8.98182000000000424e-02 , len = +8.45813218151619695e-01 
 248        270        268        479    2        247        249 +4.43083954288130522e-01  # rad = +1.96999999999999981e-01 , len = +5.46717477313467426e-01 
 249        268        271        248    2        250        251 +9.84771573604060868e-01  # rad = +1.94000000000000034e-01 , len = +2.61916017074173169e-01 
 250        271        272        249    2 2147483645 2147483645 +8.86597938144329856e-01  # rad = +1.71999999999999986e-01 , len = +9.89949493661157892e-02 
 251        271        273        249    2        254        255 +9.60237113402061859e-01  # rad = +1.86286000000000035e-01 , len = +5.64358042380899483e-01 
 252        267        274        246    2 2147483645 2147483645 +3.85571648690292756e-01  # rad = +1.25118000000000007e-01 , len = +1.59009433682407586e+00 
 253        267        275        246    2        303        517 +9.95035439137133992e-01  # rad = +3.22888999999999982e-01 , len = +7.73175271203108916e-01 
 254        273        276        251    2 2147483645 2147483645 +6.13497525310544023e-01  # rad = +1.14286000000000026e-01 , len = +1.14166545012100551e+00 
 255        273        277        251    2        263        264 +7.10375444209441320e-01  # rad = +1.32332999999999978e-01 , len = +4.94974746830584011e-01 
 256        243        278        222    2 2147483645 2147483645 +7.27703030303030296e-01  # rad = +1.20070999999999969e-01 , len = +1.02401171868294516e+00 
 257        243        279        222    2 2147483645 2147483645 +8.24242424242424332e-01  # rad = +1.35999999999999982e-01 , len = +2.21359436211786914e-01 
 258        280        281        260    2 2147483645 2147483645 +2.21237359555522595e-01  # rad = +1.25272999999999995e-01 , len = +1.72177234267483947e+00 
 259        280        282        260    2 2147483645 2147483645 +1.67773974901013367e-01  # rad = +9.50000000000000427e-02 , len = +3.56931365951494661e-01 
 260        170        280        154    2        258        259 +4.90037213327563836e-01  # rad = +5.66238000000000019e-01 , len = +1.63416645419002404e+00 
 261        240        283        220    2 2147483645 2147483645 +5.28359242926345063e-01  # rad = +1.02199999999999999e-01 , len = +8.68677155219361952e-01 
 262        240        284        220    2 2147483645 2147483645 +5.49297158130373386e-01  # rad = +1.06249999999999969e-01 , len = +9.36536171218175117e-01 
 263        277        285        255    2 2147483645 2147483645 +9.14359985793415153e-01  # rad = +1.20999999999999996e-01 , len = +1.21243556529822938e-01 
 264        277        286        255    2        271        272 +8.44838400096725839e-01  # rad = +1.11800000000000038e-01 , len = +3.20780298646907380e-01 
 265        287        288        267    2 2147483645 2147483645 +9.61842978602357901e-01  # rad = +1.21727000000000016e-01 , len = +9.15368778143541451e-01 
 266        287        289        267    2        549        550 +1.09155630708935170e+00  # rad = +1.38142999999999933e-01 , len = +4.20000000000001705e-01 
 267        290        287        291    2        265        266 +7.15005649717514125e-01  # rad = +1.26556000000000030e-01 , len = +7.95047168412038041e-01 
 268        291        292        269    2        521        601 +9.43125798471888488e-01  # rad = +2.66500000000000015e-01 , len = +3.28329103187639137e-01 
 269        235        291        244    2        268        270 +8.95345373891001217e-01  # rad = +2.82571000000000072e-01 , len = +5.09607692249634869e-01 
 270        291        293        269    2        284        514 +5.52664640037371147e-01  # rad = +1.56166999999999945e-01 , len = +4.48218696620301227e-01 
 271        286        294        264    2 2147483645 2147483645 +1.06887298747763859e+00  # rad = +1.19500000000000023e-01 , len = +9.89949493661145541e-02 
 272        286        295        264    2        515        516 +1.03245974955277275e+00  # rad = +1.15429000000000004e-01 , len = +1.03590540108641394e+00 
 273        296        297        275    2 2147483645 2147483645 +1.23654221436724465e+00  # rad = +1.34332999999999925e-01 , len = +1.71464281994822443e-01 
 274        296        298        275    2 2147483645 2147483645 +1.11381125961927907e+00  # rad = +1.20999999999999969e-01 , len = +9.89949493661157892e-02 
 275        299        296        288    2        273        274 +7.03601036269430047e-01  # rad = +1.08636000000000010e-01 , len = +8.42911620515460869e-01 
 276        300        301        278    2 2147483645 2147483645 +6.61427672955974821e-01  # rad = +1.05166999999999969e-01 , len = +5.68682688324518404e-01 
 277        300        302        278    2 2147483645 2147483645 +8.01603773584905643e-01  # rad = +1.27455000000000013e-01 , len = +7.66811580507231194e-01 
 278        303        300        289    2        276        277 +7.96593186372745565e-01  # rad = +1.59000000000000002e-01 , len = +2.96984848098348631e-01 
 279        304        305        281    2 2147483645 2147483645 +7.27792090642575440e-01  # rad = +1.06499999999999984e-01 , len = +4.69574275274957764e-01 
 280        304        306        281    2 2147483645 2147483645 +8.32956339308290050e-01  # rad = +1.21888999999999983e-01 , len = +7.57165767847437277e-01 
 281        299        304        288    2        279        280 +9.47752590673575090e-01  # rad = +1.46332999999999935e-01 , len = +2.42487113059643794e-01 
 282        307        308        284    2 2147483645 2147483645 +6.54563079329683273e-01  # rad = +7.86667000000000061e-02 , len = +1.97989898732231578e-01 
 283        307        309        284    2 2147483645 2147483645 +1.00056580852373878e+00  # rad = +1.20249999999999982e-01 , len = +5.14392845984464331e-01 
 284        293        307        270    2        282        283 +7.69573597494989436e-01  # rad = +1.20182000000000025e-01 , len = +8.04238770515325663e-01 
 285        310        311        287    2 2147483645 2147483645 +6.72726666666666695e-01  # rad = +1.00908999999999999e-01 , len = +9.31289428695502797e-01 
 286        310        312        287    2 2147483645 2147483645 +5.78095333333333294e-01  # rad = +8.67143000000000219e-02 , len = +4.48218696620300117e-01 
 287        221        310        202    2        285        286 +2.93569650378117719e-01  # rad = +1.49999999999999994e-01 , len = +1.01680873324337906e+00 
 288        313        299        290    2        275        281 +7.69253764062297507e-01  # rad = +1.54399999999999954e-01 , len = +3.42928563989646329e-01 
 289        314        303        300    2        278        290 +8.60344827586207006e-01  # rad = +1.99599999999999944e-01 , len = +4.48218696620300394e-01 
 290        303        313        289    2        288        291 +1.00558116232464934e+00  # rad = +2.00713999999999920e-01 , len = +5.64358042380895930e-01 
 291        313        290        290    2        267        299 +8.81851789112866991e-01  # rad = +1.77000000000000018e-01 , len = +9.89949493661157892e-02 
 292        315        316        293    2 2147483645 2147483645 +5.82371634879134903e-01  # rad = +1.17832999999999966e-01 , len = +1.38061580463212397e+00 
 293        317        315        521    2        292        294 +8.03616678184750022e-01  # rad = +2.02332999999999985e-01 , len = +1.97989898732234104e-01 
 294        315        318        293    2        314        481 +6.07908744495460396e-01  # rad = +1.22999999999999984e-01 , len = +3.76961536499414163e-01 
 295        214        319        195    2 2147483645 2147483645 +3.46188238921752434e-01  # rad = +2.13316000000000089e-01 , len = +1.35373557240695686e+00 
 296        214        320        195    2        330        336 +8.16188320066213890e-01  # rad = +5.02923000000000009e-01 , len = +9.52102935611481183e-01 
 297        321        322        305    2 2147483645 2147483645 +1.15046930216944898e+00  # rad = +1.09499999999999972e-01 , len = +9.89949493661183150e-02 
 298        321        323        305    2 2147483645 2147483645 +1.05065689695840092e+00  # rad = +9.99999999999999917e-02 , len = +2.88617393793237420e-01 
 299        290        324        291    2        305        524 +8.32768361581920913e-01  # rad = +1.47400000000000003e-01 , len = +3.76961536499415828e-01 
 300        325        314        594    2        289        301 +9.21446671273899898e-01  # rad = +2.31999999999999901e-01 , len = +2.10000000000000270e-01 
 301        314        326        300    2        315        316 +7.48383620689655249e-01  # rad = +1.73624999999999974e-01 , len = +5.81463670404266164e-01 
 302        327        328        303    2        551        552 +9.23042666233986009e-01  # rad = +2.67374999999999974e-01 , len = +5.37680202350802494e-01 
 303        275        327        253    2        302        304 +8.97110152405315775e-01  # rad = +2.89667000000000063e-01 , len = +4.53651848888549591e-01 
 304        327        329        303    2        306        307 +8.90677916366034217e-01  # rad = +2.58000000000000063e-01 , len = +3.28329103187639137e-01 
 305        324        321        299    2        297        298 +6.45716078697421980e-01  # rad = +9.51785500000000007e-02 , len = +8.19328993750372936e-01 
 306        329        330        304    2 2147483645 2147483645 +3.84689922480620172e-01  # rad = +9.92500000000000188e-02 , len = +6.06217782649108750e-01 
 307        329        331        304    2        343        554 +8.41085271317829397e-01  # rad = +2.17000000000000026e-01 , len = +5.64358042380900704e-01 
 308        332        333        309    2        563        600 +6.42072020026959400e-01  # rad = +1.66713999999999973e-01 , len = +5.93969696196699815e-01 
 309        239        332        218    2        308        310 +9.15333824519595107e-01  # rad = +2.59649999999999881e-01 , len = +1.33184083133083320e+00 
 310        332        334        309    2        326        526 +8.16483728095513284e-01  # rad = +2.11999999999999994e-01 , len = +2.88617393793233978e-01 
 311        335        336        524    2 2147483645 2147483645 +7.99635164835164836e-01  # rad = +9.09585000000000116e-02 , len = +6.41560597293817092e-01 
 312        337        338        314    2 2147483645 2147483645 +8.97435897435897578e-01  # rad = +1.04999999999999968e-01 , len = +9.89949493661183150e-02 
 313        337        339        314    2 2147483645 2147483645 +5.89743589743589758e-01  # rad = +6.89999999999999919e-02 , len = +6.06217782649105419e-01 
 314        318        337        294    2        312        313 +9.51219512195121908e-01  # rad = +1.16999999999999965e-01 , len = +2.10000000000000853e-01 
 315        326        340        301    2 2147483645 2147483645 +5.39050251979841577e-01  # rad = +9.35925999999999980e-02 , len = +1.94115944734068635e+00 
 316        326        341        301    2 2147483645 2147483645 +5.78833693304535601e-01  # rad = +1.00499999999999992e-01 , len = +5.37680202350802938e-01 
 317        342        343        319    2 2147483645 2147483645 +4.52592568298842202e-01  # rad = +6.89999999999999780e-02 , len = +1.71464281994819528e-01 
 318        342        344        319    2 2147483645 2147483645 +7.69623823423305153e-01  # rad = +1.17333000000000034e-01 , len = +4.14125584816970871e-01 
 319        345        342        331    2        317        318 +7.32252641690682160e-01  # rad = +1.52455000000000035e-01 , len = +7.44110206891424597e-01 
 320        346        347        322    2 2147483645 2147483645 +5.87494039915537059e-01  # rad = +6.89999999999999780e-02 , len = +7.00000000000002842e-02 
 321        346        348        322    2 2147483645 2147483645 +8.94012669436686891e-01  # rad = +1.05000000000000052e-01 , len = +9.89949493661157892e-02 
 322        349        346        359    2        320        321 +6.63548022598870024e-01  # rad = +1.17447999999999997e-01 , len = +2.42991769407937053e+00 
 323        350        351        325    2 2147483645 2147483645 +7.30158730158730118e-01  # rad = +6.89999999999999919e-02 , len = +5.14392845984469216e-01 
 324        350        352        325    2        527        528 +7.30158730158730118e-01  # rad = +6.89999999999999919e-02 , len = +6.92964645562818116e-01 
 325        353        350        326    2        323        324 +5.21379310344827540e-01  # rad = +9.44999999999999729e-02 , len = +3.76961536499416827e-01 
 326        334        353        310    2        325        327 +8.54952830188679180e-01  # rad = +1.81249999999999939e-01 , len = +2.61916017074174112e-01 
 327        353        354        326    2        339        340 +1.06797793103448280e+00  # rad = +1.93571000000000021e-01 , len = +4.25793377120875338e-01 
 328        355        356        330    2 2147483645 2147483645 +4.67158322056833608e-01  # rad = +1.72614999999999963e-01 , len = +9.41753683295163069e-01 
 329        355        357        330    2        331        482 +7.25304465493910810e-01  # rad = +2.68000000000000071e-01 , len = +2.10000000000000270e-01 
 330        320        355        296    2        328        329 +7.34704915066521025e-01  # rad = +3.69500000000000051e-01 , len = +4.94974746830582013e-01 
 331        357        345        329    2        319        332 +7.76865671641790989e-01  # rad = +2.08200000000000024e-01 , len = +3.56931365951495494e-01 
 332        345        358        331    2        337        338 +8.02113352545629210e-01  # rad = +1.67000000000000065e-01 , len = +1.97989898732234104e-01 
 333        359        360        335    2 2147483645 2147483645 +3.93272286638900626e-01  # rad = +1.08400000000000052e-01 , len = +9.41753683295158517e-01 
 334        359        361        335    2 2147483645 2147483645 +4.09507466368689121e-01  # rad = +1.12875000000000003e-01 , len = +6.18223260642947969e-01 
 335        362        359        336    2        333        334 +5.71858921161825684e-01  # rad = +2.75636000000000048e-01 , len = +8.57321409974111770e-01 
 336        320        362        296    2        335        350 +9.58397209910861192e-01  # rad = +4.82000000000000095e-01 , len = +1.21243556529820870e-01 
 337        358        363        332    2 2147483645 2147483645 +6.93113772455089872e-01  # rad = +1.15750000000000033e-01 , len = +5.37680202350802938e-01 
 338        358        364        332    2 2147483645 2147483645 +6.92616766467065936e-01  # rad = +1.15667000000000034e-01 , len = +2.42487113059640741e-01 
 339        354        365        327    2        371        602 +7.47178038032556557e-01  # rad = +1.44631999999999955e-01 , len = +1.39649561402820277e+00 
 340        354        366        327    2        376        377 +6.48904019713696711e-01  # rad = +1.25608999999999998e-01 , len = +1.84672683415820904e+00 
 341        367        368        343    2 2147483645 2147483645 +6.64363957486518775e-01  # rad = +1.06076999999999991e-01 , len = +1.01197826063606899e+00 
 342        367        369        343    2 2147483645 2147483645 +6.01820664257485927e-01  # rad = +9.60909000000000069e-02 , len = +6.37730350540099855e-01 
 343        331        367        307    2        341        342 +7.35792626728110633e-01  # rad = +1.59667000000000059e-01 , len = +4.59020696701139208e-01 
 344        370        371        530    2        345        346 +8.83024355848047837e-01  # rad = +1.80333000000000021e-01 , len = +1.97989898732233466e-01 
 345        371        372        344    2        352        353 +8.40506174687938312e-01  # rad = +1.51570999999999956e-01 , len = +4.64327470649756269e-01 
 346        371        373        344    2        347        348 +6.69134323723333924e-01  # rad = +1.20666999999999983e-01 , len = +2.10000000000000853e-01 
 347        373        374        346    2 2147483645 2147483645 +5.71821624802141382e-01  # rad = +6.89999999999999919e-02 , len = +2.21359436211784083e-01 
 348        373        375        346    2 2147483645 2147483645 +5.71821624802141382e-01  # rad = +6.89999999999999919e-02 , len = +3.76961536499413830e-01 
 349        376        377        350    2        364        604 +7.08402879951204101e-01  # rad = +3.43778000000000028e-01 , len = +8.90954544295050499e-01 
 350        362        376        336    2        349        351 +1.00681742738589208e+00  # rad = +4.85286000000000162e-01 , len = +4.31508980207828408e-01 
 351        376        378        350    2        358        366 +8.72681264244177801e-01  # rad = +4.23500000000000043e-01 , len = +9.54672718789010277e-01 
 352        372        379        345    2 2147483645 2147483645 +7.07259304220464458e-01  # rad = +1.07200000000000017e-01 , len = +4.02119385257661777e-01 
 353        372        380        345    2 2147483645 2147483645 +6.34656695542023197e-01  # rad = +9.61955500000000047e-02 , len = +2.10582525390878583e+00 
 354        381        382        356    2 2147483645 2147483645 +7.33349358011337493e-01  # rad = +1.09833000000000000e-01 , len = +3.76961536499416827e-01 
 355        381        383        356    2        555        556 +9.41449832742423331e-01  # rad = +1.41000000000000042e-01 , len = +9.89949493661170521e-02 
 356        384        381        365    2        354        355 +7.10418465216442585e-01  # rad = +1.49769000000000069e-01 , len = +8.88200427831466133e-01 
 357        385        386        358    2 2147483645 2147483645 +5.07142857142857117e-01  # rad = +1.24250000000000027e-01 , len = +3.28329103187641413e-01 
 358        378        385        351    2        357        359 +5.78512396694214837e-01  # rad = +2.45000000000000107e-01 , len = +7.82623792124925277e-01 
 359        385        349        358    2        322        360 +7.22448979591836737e-01  # rad = +1.77000000000000102e-01 , len = +1.21243556529821897e-01 
 360        349        387        359    2        361        362 +8.94536723163841696e-01  # rad = +1.58333000000000002e-01 , len = +2.09999999999998493e-01 
 361        387        388        360    2 2147483645 2147483645 +8.06319592251773187e-01  # rad = +1.27666999999999975e-01 , len = +1.71464281994823164e-01 
 362        387        389        360    2 2147483645 2147483645 +5.14106345487043148e-01  # rad = +8.14000000000000140e-02 , len = +1.35373557240696019e+00 
 363        390        391        364    2 2147483645 2147483645 +6.19285979887793325e-01  # rad = +1.51556000000000024e-01 , len = +6.92964645562817005e-01 
 364        377        390        349    2        363        365 +7.11875105445956446e-01  # rad = +2.44727000000000083e-01 , len = +7.95047168412038041e-01 
 365        390        384        364    2        356        531 +8.61441524637657441e-01  # rad = +2.10818000000000033e-01 , len = +7.06965345685344748e-01 
 366        378        392        351    2        380        381 +9.44328217237308087e-01  # rad = +3.99923000000000028e-01 , len = +9.09999999999998810e-01 
 367        393        394        369    2 2147483645 2147483645 +8.74174122750688509e-01  # rad = +1.22519000000000072e-01 , len = +1.85466978192884779e+00 
 368        393        395        369    2 2147483645 2147483645 +8.53603892860710367e-01  # rad = +1.19636000000000020e-01 , len = +7.82623792124925610e-01 
 369        396        393        381    2        367        368 +6.16739273927392806e-01  # rad = +1.40154000000000056e-01 , len = +9.92421281513046982e-01 
 370        397        398        371    2        574        575 +8.27145708582834427e-01  # rad = +1.03600000000000025e-01 , len = +3.49999999999998590e-01 
 371        365        397        339    2        370        372 +8.65990928701808715e-01  # rad = +1.25249999999999972e-01 , len = +2.88617393793235255e-01 
 372        397        399        371    2        384        385 +7.37193612774451168e-01  # rad = +9.23334999999999850e-02 , len = +3.76961536499415162e-01 
 373        400        401        375    2        532        533 +8.44444444444444553e-01  # rad = +1.33000000000000063e-01 , len = +1.71464281994823164e-01 
 374        400        402        375    2        382        383 +8.38799999999999990e-01  # rad = +1.32111000000000034e-01 , len = +6.29999999999998561e-01 
 375        403        400        379    2        373        374 +7.73226243544174574e-01  # rad = +1.57500000000000112e-01 , len = +4.59020696701137987e-01 
 376        366        404        340    2 2147483645 2147483645 +9.30132394971697973e-01  # rad = +1.16832999999999965e-01 , len = +8.10308583195317067e-01 
 377        366        405        340    2 2147483645 2147483645 +6.26282352379208485e-01  # rad = +7.86666999999999644e-02 , len = +6.37730350540101409e-01 
 378        403        406        379    2 2147483645 2147483645 +6.49672053885277823e-01  # rad = +1.32333000000000062e-01 , len = +5.37680202350804159e-01 
 379        407        403        388    2        375        378 +6.37867054140974998e-01  # rad = +2.03692000000000012e-01 , len = +1.10236110236165574e+00 
 380        392        408        366    2        387        388 +9.17676652755655464e-01  # rad = +3.67000000000000159e-01 , len = +1.21243556529819857e-01 
 381        392        396        366    2        369        386 +5.68234385119135488e-01  # rad = +2.27250000000000174e-01 , len = +1.07307968017291278e+00 
 382        402        409        374    2 2147483645 2147483645 +8.28848468333446831e-01  # rad = +1.09500000000000000e-01 , len = +9.89949493661170521e-02 
 383        402        410        374    2        483        484 +9.08327088584599318e-01  # rad = +1.19999999999999996e-01 , len = +8.88200427831466133e-01 
 384        399        411        372    2 2147483645 2147483645 +1.18591843697033039e+00  # rad = +1.09500000000000000e-01 , len = +9.89949493661157892e-02 
 385        399        412        372    2 2147483645 2147483645 +9.35016001776170058e-01  # rad = +8.63332999999999601e-02 , len = +1.71464281994823164e-01 
 386        396        413        381    2        395        598 +6.97834983498349826e-01  # rad = +1.58583000000000029e-01 , len = +9.12688336728371574e-01 
 387        408        414        380    2        390        391 +1.00000000000000000e+00  # rad = +3.67000000000000159e-01 , len = +9.89949493661145541e-02 
 388        408        407        380    2        379        389 +8.70117166212534099e-01  # rad = +3.19333000000000089e-01 , len = +1.56524758424985921e-01 
 389        407        415        388    2 2147483645 2147483645 +4.23798981001023978e-01  # rad = +1.35333000000000037e-01 , len = +8.22313808712952676e-01 
 390        414        416        387    2        402        403 +7.93643051771117158e-01  # rad = +2.91267000000000109e-01 , len = +1.17341382299681429e+00 
 391        414        417        387    2        392        393 +9.25068119891008234e-01  # rad = +3.39500000000000135e-01 , len = +3.28329103187641413e-01 
 392        417        418        391    2 2147483645 2147483645 +3.52759941089837992e-01  # rad = +1.19762000000000007e-01 , len = +1.52078926876803067e+00 
 393        417        419        391    2        413        414 +8.24586156111929314e-01  # rad = +2.79947000000000112e-01 , len = +1.33551488198372437e+00 
 394        420        421        395    2 2147483645 2147483645 +6.75777476447493086e-01  # rad = +7.62500000000000122e-02 , len = +3.05122926047848408e-01 
 395        413        420        386    2        394        396 +7.11507538639072235e-01  # rad = +1.12833000000000030e-01 , len = +3.63730669589463984e-01 
 396        420        422        395    2        400        401 +9.89666143769996398e-01  # rad = +1.11667000000000016e-01 , len = +4.31508980207828075e-01 
 397        423        424        399    2 2147483645 2147483645 +1.08974358974358965e+00  # rad = +1.10500000000000043e-01 , len = +5.51180551180825873e-01 
 398        423        425        399    2 2147483645 2147483645 +6.80473372781065011e-01  # rad = +6.89999999999999780e-02 , len = +1.71464281994823164e-01 
 399        426        423        598    2        397        398 +6.39412799606515203e-01  # rad = +1.01400000000000018e-01 , len = +2.88617393793237420e-01 
 400        422        427        396    2 2147483645 2147483645 +1.04043271512622360e+00  # rad = +1.16182000000000035e-01 , len = +8.65852181379708319e-01 
 401        422        428        396    2 2147483645 2147483645 +1.18264124584702723e+00  # rad = +1.32061999999999985e-01 , len = +1.13304898393670506e+00 
 402        416        429        390    2        408        584 +9.29044484957101235e-01  # rad = +2.70600000000000063e-01 , len = +2.96984848098349519e-01 
 403        416        430        390    2        404        405 +5.98763333985655843e-01  # rad = +1.74400000000000110e-01 , len = +8.90954544295048501e-01 
 404        430        431        403    2 2147483645 2147483645 +6.30733944954128489e-01  # rad = +1.10000000000000042e-01 , len = +8.34146270146908564e-01 
 405        430        432        403    2        406        407 +7.08715596330275255e-01  # rad = +1.23600000000000057e-01 , len = +3.56931365951495327e-01 
 406        432        433        405    2 2147483645 2147483645 +9.17880258899676393e-01  # rad = +1.13450000000000079e-01 , len = +1.52882307674890972e+00 
 407        432        434        405    2 2147483645 2147483645 +9.78964401294498354e-01  # rad = +1.21000000000000010e-01 , len = +1.56524758424985921e-01 
 408        429        435        402    2 2147483645 2147483645 +4.63414634146341486e-01  # rad = +1.25400000000000011e-01 , len = +1.90549206243426661e+00 
 409        436        437        584    2 2147483645 2147483645 +4.81500369549150042e-01  # rad = +1.30294000000000021e-01 , len = +1.38592929112563157e+00 
 410        436        438        584    2        411        412 +8.98004434589800504e-01  # rad = +2.43000000000000160e-01 , len = +1.21243556529821897e-01 
 411        438        439        410    2        429        430 +8.18539094650205690e-01  # rad = +1.98905000000000054e-01 , len = +1.48822041378285141e+00 
 412        438        440        410    2        415        416 +9.77777777777777635e-01  # rad = +2.37600000000000117e-01 , len = +3.56931365951496382e-01 
 413        419        441        393    2 2147483645 2147483645 +4.59840612687401562e-01  # rad = +1.28731000000000040e-01 , len = +1.85730988259902330e+00 
 414        419        442        393    2        419        420 +9.87240441940795965e-01  # rad = +2.76375000000000093e-01 , len = +5.37680202350801717e-01 
 415        440        443        412    2 2147483645 2147483645 +4.90458754208754233e-01  # rad = +1.16533000000000025e-01 , len = +1.17341382299681651e+00 
 416        440        444        412    2        417        418 +8.83236531986532070e-01  # rad = +2.09857000000000044e-01 , len = +4.64327470649756269e-01 
 417        444        445        416    2 2147483645 2147483645 +5.39143321404575437e-01  # rad = +1.13142999999999980e-01 , len = +6.29999999999998450e-01 
 418        444        446        416    2        421        585 +8.10671076018431580e-01  # rad = +1.70125000000000109e-01 , len = +6.64078308635360104e-01 
 419        442        447        414    2 2147483645 2147483645 +4.31478968792401607e-01  # rad = +1.19250000000000064e-01 , len = +6.78675180038285308e-01 
 420        442        448        414    2        435        436 +9.52057892356399926e-01  # rad = +2.63125000000000220e-01 , len = +1.31890105769917354e+00 
 421        446        449        418    2 2147483645 2147483645 +4.58486407053637079e-01  # rad = +7.80000000000000415e-02 , len = +8.68677155219360064e-01 
 422        450        451        585    2        425        534 +8.15282880235121299e-01  # rad = +1.38700000000000101e-01 , len = +7.98122797569396192e-01 
 423        450        452        585    2        431        432 +7.09672299779573912e-01  # rad = +1.20733000000000076e-01 , len = +1.12218536793169665e+00 
 424        453        454        425    2 2147483645 2147483645 +1.11917429807342139e+00  # rad = +1.26000000000000029e-01 , len = +4.94974746830584011e-01 
 425        451        453        422    2        424        426 +8.11701514059120499e-01  # rad = +1.12583000000000058e-01 , len = +1.00468900660851168e+00 
 426        453        455        425    2        427        428 +1.07476261957844432e+00  # rad = +1.21000000000000038e-01 , len = +9.89949493661157892e-02 
 427        455        456        426    2 2147483645 2147483645 +1.00000000000000000e+00  # rad = +1.21000000000000038e-01 , len = +1.56524758424985921e-01 
 428        455        457        426    2 2147483645 2147483645 +9.36636363636363600e-01  # rad = +1.13333000000000059e-01 , len = +1.56524758424985116e-01 
 429        439        458        411    2 2147483645 2147483645 +5.71463764108494088e-01  # rad = +1.13667000000000032e-01 , len = +1.88999999999999924e+00 
 430        439        459        411    2 2147483645 2147483645 +6.00935119780799831e-01  # rad = +1.19529000000000010e-01 , len = +1.35192455410795787e+00 
 431        452        460        423    2 2147483645 2147483645 +8.00940919218440683e-01  # rad = +9.67000000000000082e-02 , len = +6.96491205974636873e-01 
 432        452        461        423    2 2147483645 2147483645 +9.06959986084997394e-01  # rad = +1.09500000000000000e-01 , len = +1.21243556529819857e-01 
 433        462        463        435    2        535        536 +6.27701943844492516e-01  # rad = +1.45313000000000081e-01 , len = +1.10679718105893277e+00 
 434        462        464        435    2        437        438 +9.41684665226781958e-01  # rad = +2.18000000000000110e-01 , len = +7.06965345685344304e-01 
 435        448        462        420    2        433        434 +8.79809976247030834e-01  # rad = +2.31500000000000150e-01 , len = +9.89949493661195640e-02 
 436        448        465        420    2 2147483645 2147483645 +4.86882660332541517e-01  # rad = +1.28111000000000030e-01 , len = +1.86783296897768647e+00 
 437        464        466        434    2        578        605 +5.40266055045871552e-01  # rad = +1.17778000000000035e-01 , len = +7.53923072998829324e-01 
 438        464        467        434    2        439        440 +1.04701834862385312e+00  # rad = +2.28250000000000147e-01 , len = +3.05122926047846577e-01 
 439        467        468        438    2        443        444 +8.96332968236582595e-01  # rad = +2.04588000000000020e-01 , len = +1.25999999999999801e+00 
 440        467        469        438    2        441        442 +5.30917853231106185e-01  # rad = +1.21182000000000067e-01 , len = +1.71035084120188685e+00 
 441        469        470        440    2 2147483645 2147483645 +5.69391493786205904e-01  # rad = +6.90000000000000058e-02 , len = +2.61916017074175056e-01 
 442        469        471        440    2 2147483645 2147483645 +5.69391493786205904e-01  # rad = +6.90000000000000058e-02 , len = +2.32163735324878967e-01 
 443        468        472        439    2 2147483645 2147483645 +5.97996949967740110e-01  # rad = +1.22343000000000077e-01 , len = +2.40559763884154387e+00 
 444        468        473        439    2        445        446 +4.54300349971650363e-01  # rad = +9.29444000000000103e-02 , len = +1.34465608986090213e+00 
 445        473        474        444    2 2147483645 2147483645 +7.42379314945278979e-01  # rad = +6.89999999999999780e-02 , len = +2.80000000000001137e-01 
 446        473        475        444    2 2147483645 2147483645 +7.42379314945278979e-01  # rad = +6.89999999999999780e-02 , len = +1.21243556529820870e-01 
 447        476        477        586    2 2147483645 2147483645 +4.64493742889647288e-01  # rad = +1.63315999999999989e-01 , len = +1.51756383720751242e+00 
 448        476        478        586    2 2147483645 2147483645 +6.59556313993174048e-01  # rad = +2.31900000000000023e-01 , len = +6.33876959669614659e-01 
 449        479        480        587    2 2147483645 2147483645 +5.55570999585907055e-01  # rad = +1.91857000000000055e-01 , len = +9.77496803063825248e-01 
 450        479         86        587    2         74        588 +9.47804003671818385e-01  # rad = +3.27307999999999932e-01 , len = +1.12218536793170109e+00 
 451        481        482        588    2 2147483645 2147483645 +4.09522529238515398e-01  # rad = +1.34039999999999937e-01 , len = +1.91702895126808182e+00 
 452        481        483        588    2        469        470 +5.19981179806176419e-01  # rad = +1.70193999999999956e-01 , len = +2.30362757406660723e+00 
 453        484        485        589    2 2147483645 2147483645 +8.01094890510948732e-01  # rad = +1.09750000000000000e-01 , len = +5.64358042380900815e-01 
 454        484        486        589    2 2147483645 2147483645 +6.05175912408759120e-01  # rad = +8.29091000000000133e-02 , len = +8.01186619958172308e-01 
 455         18        487         19    2 2147483645 2147483645 +6.01632301937745972e-01  # rad = +1.10499999999999973e-01 , len = +6.49153294684701065e-01 
 456         26        488        457    2 2147483645 2147483645 +5.42114206432101287e-01  # rad = +1.39099999999999974e-01 , len = +7.95047168412037708e-01 
 457         45         26         76    2         22        456 +6.96648005256327418e-01  # rad = +2.56587999999999983e-01 , len = +1.13088460949825009e+00 
 458        489        490        590    2 2147483645 2147483645 +3.57956580958512349e-01  # rad = +8.17333000000000087e-02 , len = +2.00449494885868962e+00 
 459        489         34        590    2         29        488 +9.17830536978886169e-01  # rad = +2.09571000000000035e-01 , len = +4.64327470649757879e-01 
 460        491        492        462    2 2147483645 2147483645 +5.87182405948422304e-01  # rad = +1.04714000000000015e-01 , len = +4.90000000000000491e-01 
 461        491        493        462    2 2147483645 2147483645 +6.84623709577027229e-01  # rad = +1.22091000000000005e-01 , len = +1.77915710379943603e+00 
 462         67        491         57    2        460        461 +6.70109910756223615e-01  # rad = +1.78333000000000019e-01 , len = +1.13736537664903326e+00 
 463         82        494         71    2 2147483645 2147483645 +7.41755251141552496e-01  # rad = +8.12222000000000222e-02 , len = +6.14247507117450464e-01 
 464        495        496        591    2 2147483645 2147483645 +1.10502283105022836e+00  # rad = +1.20999999999999996e-01 , len = +9.89949493661170521e-02 
 465        495        497        591    2        495        541 +1.00000000000000000e+00  # rad = +1.09500000000000000e-01 , len = +2.52388589282482256e-01 
 466         92        498         82    2 2147483645 2147483645 +4.93032600454890113e-01  # rad = +1.30061999999999983e-01 , len = +1.05233074648610447e+00 
 467        499         90        592    2         80        595 +1.00454890068233516e+00  # rad = +2.64999999999999902e-01 , len = +1.71464281994821721e-01 
 468        499        111        592    2         97        498 +8.21781652767248016e-01  # rad = +2.16786000000000034e-01 , len = +1.23842642090679189e+00 
 469        483        500        452    2 2147483645 2147483645 +6.69823848079250661e-01  # rad = +1.14000000000000004e-01 , len = +5.98080262172226318e-01 
 470        483        501        452    2 2147483645 2147483645 +4.90616590479100279e-01  # rad = +8.34999999999999909e-02 , len = +2.32163735324878967e-01 
 471        134        502        120    2 2147483645 2147483645 +1.08666666666666667e+00  # rad = +1.30399999999999988e-01 , len = +7.03491293478460400e-01 
 472        175        503        159    2 2147483645 2147483645 +7.35398293068808218e-01  # rad = +1.34332999999999980e-01 , len = +3.83405790253616208e-01 
 473        175        504        159    2        500        501 +6.77265187472285590e-01  # rad = +1.23714000000000005e-01 , len = +8.88200427831466688e-01 
 474        180        505        475    2 2147483645 2147483645 +8.92615301273053996e-01  # rad = +1.44999999999999990e-01 , len = +4.99899989997997563e-01 
 475        173        180        157    2        163        474 +7.85702539298669955e-01  # rad = +1.62444000000000033e-01 , len = +5.46717477313466871e-01 
 476        211        506        477    2 2147483645 2147483645 +6.89937690002371706e-01  # rad = +9.59999999999999881e-02 , len = +1.97989898732234104e-01 
 477        213        211        194    2        192        476 +8.45854103343465002e-01  # rad = +1.39142999999999989e-01 , len = +4.14125584816972980e-01 
 478        270        507        479    2 2147483645 2147483645 +3.80557386119551699e-01  # rad = +1.69199999999999989e-01 , len = +3.42928563989643387e-01 
 479        144        270        129    2        248        478 +4.18753002119142959e-01  # rad = +4.44611000000000034e-01 , len = +1.59777970947186843e+00 
 480        254        508        593    2 2147483645 2147483645 +9.33678414096916320e-01  # rad = +1.27167000000000002e-01 , len = +3.63730669589464373e-01 
 481        318        509        294    2 2147483645 2147483645 +6.31436585365853675e-01  # rad = +7.76667000000000052e-02 , len = +8.77097486029916329e-01 
 482        357        510        329    2 2147483645 2147483645 +4.99533582089552231e-01  # rad = +1.33874999999999966e-01 , len = +5.51180551180827094e-01 
 483        410        511        383    2 2147483645 2147483645 +7.36110833333333381e-01  # rad = +8.83333000000000174e-02 , len = +1.97989898732234104e-01 
 484        410        512        383    2 2147483645 2147483645 +6.95833333333333304e-01  # rad = +8.35000000000000048e-02 , len = +2.42487113059641740e-01 
 485          4        513         12    2        537        538 +7.86862068965517247e-01  # rad = +1.14095000000000002e-01 , len = +1.43115338101826217e+00 
 486         14        514        487    2 2147483645 2147483645 +9.15611325435881973e-01  # rad = +1.34333000000000008e-01 , len = +1.71464281994822443e-01 
 487          8         14        488    2         10        486 +7.40493615303083885e-01  # rad = +1.46714000000000039e-01 , len = +5.51180551180826095e-01 
 488         34          8        459    2          5        487 +9.45407522987436244e-01  # rad = +1.98130000000000001e-01 , len = +1.61759080116078779e+00 
 489         37        515         31    2 2147483645 2147483645 +6.45517482673654275e-01  # rad = +8.67142999999999803e-02 , len = +4.31508980207830128e-01 
 490         37        516         31    2 2147483645 2147483645 +9.85610386129990523e-01  # rad = +1.32400000000000018e-01 , len = +3.20780298646910100e-01 
 491         61        517        492    2 2147483645 2147483645 +5.21813977389516959e-01  # rad = +1.01545000000000024e-01 , len = +1.42256810030311009e+00 
 492         67         61         57    2         52        491 +7.31235321747299216e-01  # rad = +1.94600000000000023e-01 , len = +3.76961536499415495e-01 
 493        518        519        495    2 2147483645 2147483645 +1.00000000000000000e+00  # rad = +9.79999999999999760e-02 , len = +1.56524758424985921e-01 
 494        518        520        495    2 2147483645 2147483645 +9.69387755102040782e-01  # rad = +9.49999999999999872e-02 , len = +3.50000000000001421e-01 
 495        497        518        465    2        493        494 +8.94977168949771640e-01  # rad = +9.79999999999999760e-02 , len = +1.56524758424982730e-01 
 496         87        521        497    2 2147483645 2147483645 +3.87492673992674008e-01  # rad = +2.11571000000000009e-01 , len = +1.24827881500889037e+00 
 497        129         87        113    2         77        496 +6.60896931549960653e-01  # rad = +5.46000000000000041e-01 , len = +4.69574275274957209e-01 
 498        111        522        468    2 2147483645 2147483645 +6.04282564372238040e-01  # rad = +1.30999999999999978e-01 , len = +3.42928563989645607e-01 
 499        105        523         93    2 2147483645 2147483645 +2.55475362546774831e-01  # rad = +1.33199999999999985e-01 , len = +3.50000000000000866e-01 
 500        504        524        473    2 2147483645 2147483645 +7.14012157071956421e-01  # rad = +8.83333000000000174e-02 , len = +1.71464281994823164e-01 
 501        504        195        473    2        176        502 +7.05928997526553248e-01  # rad = +8.73333000000000026e-02 , len = +2.88617393793236532e-01 
 502        195        525        501    2 2147483645 2147483645 +1.27590506713933860e+00  # rad = +1.11429000000000028e-01 , len = +4.20000000000000540e-01 
 503        526        527        505    2 2147483645 2147483645 +4.73914675767918070e-01  # rad = +1.38857000000000008e-01 , len = +5.23832034148349224e-01 
 504        526        528        505    2        546        547 +7.69054607508532384e-01  # rad = +2.25332999999999978e-01 , len = +1.97989898732234104e-01 
 505        206        526        188    2        503        504 +6.14684884835744905e-01  # rad = +2.93000000000000094e-01 , len = +1.00468900660851301e+00 
 506        170        529        154    2        507        508 +5.06620510601471286e-01  # rad = +5.85400000000000142e-01 , len = +1.36095554666565111e+00 
 507        529        530        506    2 2147483645 2147483645 +2.53886231636487880e-01  # rad = +1.48625000000000063e-01 , len = +5.51180551180827427e-01 
 508        529        531        506    2 2147483645 2147483645 +2.47693884523402796e-01  # rad = +1.45000000000000018e-01 , len = +3.56931365951493274e-01 
 509        241        532        510    2 2147483645 2147483645 +4.68510227327745887e-01  # rad = +1.83856999999999993e-01 , len = +5.51180551180827871e-01 
 510        198        241        179    2        221        509 +8.03609422258991346e-01  # rad = +3.92429000000000028e-01 , len = +5.77234787586471843e-01 
 511        231        533        211    2 2147483645 2147483645 +6.66023166023165913e-01  # rad = +6.89999999999999641e-02 , len = +1.56524758424985116e-01 
 512        231        534        211    2 2147483645 2147483645 +6.66023166023165913e-01  # rad = +6.89999999999999641e-02 , len = +1.97989898732234104e-01 
 513        221        535        202    2 2147483645 2147483645 +3.17055222408367143e-01  # rad = +1.62000000000000033e-01 , len = +1.40000000000000568e-01 
 514        293        536        270    2 2147483645 2147483645 +4.57309802967336254e-01  # rad = +7.14167000000000135e-02 , len = +8.48704895708753182e-01 
 515        295        537        272    2 2147483645 2147483645 +8.49006748737318961e-01  # rad = +9.79999999999999760e-02 , len = +2.10000000000000853e-01 
 516        295        538        272    2 2147483645 2147483645 +6.33661384920600534e-01  # rad = +7.31429000000000107e-02 , len = +4.69574275274957764e-01 
 517        275        539        253    2        518        519 +8.21334885982489382e-01  # rad = +2.65200000000000047e-01 , len = +2.80000000000001137e-01 
 518        539        540        517    2 2147483645 2147483645 +4.57726244343891364e-01  # rad = +1.21388999999999997e-01 , len = +1.65945774275815539e+00 
 519        539        541        517    2 2147483645 2147483645 +4.60030165912518829e-01  # rad = +1.21999999999999983e-01 , len = +1.21041315260534055e+00 
 520        325        542        594    2 2147483645 2147483645 +5.39947890602038294e-01  # rad = +1.35946999999999985e-01 , len = +1.53521985396228922e+00 
 521        292        317        268    2        293        594 +9.44757973733583500e-01  # rad = +2.51778000000000002e-01 , len = +7.82623792124926942e-01 
 522        266        543        245    2 2147483645 2147483645 +6.96551910391530749e-01  # rad = +1.03167000000000009e-01 , len = +4.02119385257660833e-01 
 523        266        544        245    2 2147483645 2147483645 +5.09752820519745353e-01  # rad = +7.54999999999999838e-02 , len = +5.14392845984462443e-01 
 524        324        335        299    2        311        525 +7.71709633649932170e-01  # rad = +1.13749999999999976e-01 , len = +5.23832034148351111e-01 
 525        335        545        524    2 2147483645 2147483645 +8.67032967032967061e-01  # rad = +9.86250000000000182e-02 , len = +4.99899989998001282e-01 
 526        334        546        310    2 2147483645 2147483645 +5.41778301886792435e-01  # rad = +1.14857000000000001e-01 , len = +1.48986576576549057e+00 
 527        352        547        324    2 2147483645 2147483645 +1.00000000000000000e+00  # rad = +6.89999999999999919e-02 , len = +1.40000000000000568e-01 
 528        352        548        324    2 2147483645 2147483645 +1.00000000000000000e+00  # rad = +6.89999999999999919e-02 , len = +2.88617393793235255e-01 
 529        370        549        530    2 2147483645 2147483645 +4.97169746648255362e-01  # rad = +1.01533000000000026e-01 , len = +9.80000000000000426e-01 
 530        550        370        552    2        344        529 +8.61241960991038447e-01  # rad = +2.04222000000000015e-01 , len = +6.45368112010502260e-01 
 531        384        551        365    2 2147483645 2147483645 +5.73428265138650417e-01  # rad = +1.20889000000000010e-01 , len = +1.46164291124747625e+00 
 532        401        552        373    2 2147483645 2147483645 +7.41854887218045045e-01  # rad = +9.86667000000000238e-02 , len = +1.14808536267997119e+00 
 533        401        553        373    2 2147483645 2147483645 +5.74651127819548857e-01  # rad = +7.64286000000000271e-02 , len = +5.46717477313464095e-01 
 534        451        554        422    2 2147483645 2147483645 +5.80904109589041151e-01  # rad = +8.05714000000000707e-02 , len = +3.28329103187640248e-01 
 535        463        555        433    2 2147483645 2147483645 +8.23835444867286548e-01  # rad = +1.19714000000000084e-01 , len = +4.31508980207829240e-01 
 536        463        556        433    2 2147483645 2147483645 +8.83313949887484351e-01  # rad = +1.28357000000000110e-01 , len = +9.62340895940728358e-01 
 537        513        557        485    2 2147483645 2147483645 +8.65068583198212115e-01  # rad = +9.87000000000000238e-02 , len = +6.67757440991863294e-01 
 538        513        558        485    2 2147483645 2147483645 +9.16779876418773898e-01  # rad = +1.04600000000000026e-01 , len = +7.44110206891424819e-01 
 539         25        559         21    2 2147483645 2147483645 +9.14860423964464986e-01  # rad = +1.26667000000000030e-01 , len = +1.40000000000000568e-01 
 540         25        560         21    2 2147483645 2147483645 +8.99931385648766735e-01  # rad = +1.24600000000000030e-01 , len = +1.10458136866416479e+00 
 541        497        561        465    2 2147483645 2147483645 +8.06696803652968142e-01  # rad = +8.83332999999999480e-02 , len = +1.71464281994826079e-01 
 542         99        562        595    2 2147483645 2147483645 +5.36784905660377398e-01  # rad = +1.42248000000000013e-01 , len = +1.47166572291400244e+00 
 543         98        563         88    2 2147483645 2147483645 +9.03862725263197442e-01  # rad = +1.20624999999999996e-01 , len = +5.98080262172230093e-01 
 544         98        564         88    2 2147483645 2147483645 +8.62335618747892663e-01  # rad = +1.15083000000000019e-01 , len = +1.10900856624284261e+00 
 545        110        565         96    2 2147483645 2147483645 +5.80985915492957750e-01  # rad = +8.25000000000000039e-02 , len = +3.76961536499416827e-01 
 546        528        566        504    2 2147483645 2147483645 +6.32397385203232520e-01  # rad = +1.42500000000000016e-01 , len = +8.45813218151619584e-01 
 547        528        203        504    2        183        599 +7.60967102022340192e-01  # rad = +1.71470999999999985e-01 , len = +1.14808536267997185e+00 
 548        213        567        194    2 2147483645 2147483645 +5.30901519756838969e-01  # rad = +8.73333000000000303e-02 , len = +7.82623792124925388e-01 
 549        289        568        266    2 2147483645 2147483645 +5.90873225570604399e-01  # rad = +8.16249999999999892e-02 , len = +5.14392845984466107e-01 
 550        289        569        266    2 2147483645 2147483645 +8.04173935704306508e-01  # rad = +1.11090999999999968e-01 , len = +7.03491293478459845e-01 
 551        328        570        302    2 2147483645 2147483645 +5.05219261337073400e-01  # rad = +1.35082999999999981e-01 , len = +3.32849815983124708e+00 
 552        328        550        302    2        530        553 +8.86863020102851674e-01  # rad = +2.37124999999999975e-01 , len = +5.33104117410473699e-01 
 553        550        571        552    2 2147483645 2147483645 +6.05465471797575150e-01  # rad = +1.43570999999999976e-01 , len = +5.09607692249635869e-01 
 554        331        572        307    2 2147483645 2147483645 +4.72846774193548369e-01  # rad = +1.02607749999999984e-01 , len = +2.28010964648632442e+00 
 555        383        573        355    2 2147483645 2147483645 +6.47324113475177265e-01  # rad = +9.12727000000000260e-02 , len = +8.10308583195315957e-01 
 556        383        574        355    2 2147483645 2147483645 +8.47517730496453958e-01  # rad = +1.19500000000000051e-01 , len = +3.63730669589462263e-01 
 557        575        576        596    2 2147483645 2147483645 +2.30206378986866800e-01  # rad = +1.90184999999999993e-01 , len = +2.07771509115181985e+00 
 558        575        577        596    2 2147483645 2147483645 +3.34382376081825361e-01  # rad = +2.76250000000000051e-01 , len = +1.05000000000000160e+00 
 559        168        578        597    2 2147483645 2147483645 +3.81473212426168606e-01  # rad = +4.57909000000000121e-01 , len = +1.98730973932097488e+00 
 560        426        579        598    2 2147483645 2147483645 +7.70151907833752647e-01  # rad = +1.22133000000000033e-01 , len = +1.18173601112938775e+00 
 561        580        581        599    2 2147483645 2147483645 +6.51503752821176785e-01  # rad = +1.11714000000000022e-01 , len = +4.74763098818766771e-01 
 562        580        582        599    2 2147483645 2147483645 +8.37202792308903487e-01  # rad = +1.43555999999999989e-01 , len = +6.85857127979286774e-01 
 563        333        583        308    2 2147483645 2147483645 +5.66339359621867322e-01  # rad = +9.44167000000000062e-02 , len = +8.19328993750375378e-01 
 564        584        585        600    2 2147483645 2147483645 +4.77682738102378879e-01  # rad = +7.96363999999999822e-02 , len = +7.17286553617173195e-01 
 565        584        586        600    2 2147483645 2147483645 +6.29821130798853157e-01  # rad = +1.04999999999999996e-01 , len = +1.15870617500728024e+00 
 566        132        587        117    2 2147483645 2147483645 +1.04828373015873022e+00  # rad = +1.05667000000000011e-01 , len = +1.56524758424985921e-01 
 567        588        589        601    2 2147483645 2147483645 +5.18112570356472846e-01  # rad = +1.38077000000000005e-01 , len = +1.10900856624284105e+00 
 568        588        590        601    2        571        603 +6.71043151969981211e-01  # rad = +1.78832999999999992e-01 , len = +8.19328993750373713e-01 
 569        591        592        602    2 2147483645 2147483645 +7.12843630731788136e-01  # rad = +1.03099999999999969e-01 , len = +7.85748051222528110e-01 
 570        591        593        602    2 2147483645 2147483645 +5.77327285801205736e-01  # rad = +8.34999999999999909e-02 , len = +2.61916017074175556e-01 
 571        590        594        568    2 2147483645 2147483645 +6.25069198637835388e-01  # rad = +1.11782999999999993e-01 , len = +1.78877052748529208e+00 
 572        595        596        603    2 2147483645 2147483645 +6.67757069444677387e-01  # rad = +1.19416999999999968e-01 , len = +7.44110206891423376e-01 
 573        595        597        603    2 2147483645 2147483645 +6.24683363808693048e-01  # rad = +1.11713999999999980e-01 , len = +5.77234787586473064e-01 
 574        398        598        370    2 2147483645 2147483645 +9.90994208494208384e-01  # rad = +1.02667000000000008e-01 , len = +4.94974746830584511e-01 
 575        398        599        370    2 2147483645 2147483645 +8.39768339768339755e-01  # rad = +8.69999999999999801e-02 , len = +2.09999999999999659e-01 
 576        600        601        604    2 2147483645 2147483645 +5.76694843765453324e-01  # rad = +1.98255000000000070e-01 , len = +3.32260440016562741e+00 
 577        600        602        604    2 2147483645 2147483645 +4.10677821152022560e-01  # rad = +1.41182000000000030e-01 , len = +8.34146270146909452e-01 
 578        466        603        437    2 2147483645 2147483645 +6.47404438859549236e-01  # rad = +7.62500000000000261e-02 , len = +5.28488410468952563e-01 
 579        604        605        605    2 2147483645 2147483645 +7.49998301889996388e-01  # rad = +8.83333000000000174e-02 , len = +6.02162768692985462e-01 
 580        604        606        605    2 2147483645 2147483645 +7.49998301889996388e-01  # rad = +8.83333000000000174e-02 , len = +1.40000000000000568e-01 
 581          2        607          2    2 2147483645 2147483645 +1.10493063491014154e+00  # rad = +1.16999999999999993e-01 , len = +4.31508980207827242e-01 
 582        107        109         97    2         96         98 +1.00000000000000000e+00  # rad = +2.16000000000000053e-01 , len = +0                       
 583        118        123        109    2        108        110 +1.00000000000000000e+00  # rad = +2.03499999999999986e-01 , len = +0                       
 584        429        436        402    2        409        410 +1.00000000000000000e+00  # rad = +2.70600000000000063e-01 , len = +0                       
 585        446        450        418    2        422        423 +1.00000000000000000e+00  # rad = +1.70125000000000109e-01 , len = +0                       
 586         68        476         58    2        447        448 +1.00000000000000000e+00  # rad = +3.51600000000000079e-01 , len = +0                       
 587         63        479         64    2        449        450 +1.00000000000000000e+00  # rad = +3.45332999999999890e-01 , len = +0                       
 588         86        481        450    2        451        452 +1.00000000000000000e+00  # rad = +3.27307999999999932e-01 , len = +0                       
 589        166        484        186    2        453        454 +1.00000000000000000e+00  # rad = +1.37000000000000038e-01 , len = +0                       
 590         38        489         38    2        458        459 +1.00000000000000000e+00  # rad = +2.28333000000000008e-01 , len = +0                       
 591         82        495         71    2        464        465 +1.00000000000000000e+00  # rad = +1.09500000000000000e-01 , len = +0                       
 592         92        499         82    2        467        468 +1.00000000000000000e+00  # rad = +2.63799999999999868e-01 , len = +0                       
 593        232        254        215    2        232        480 +1.00000000000000000e+00  # rad = +1.36199999999999988e-01 , len = +0                       
 594        317        325        521    2        300        520 +1.00000000000000000e+00  # rad = +2.51778000000000002e-01 , len = +0                       
 595         90         99        467    2         89        542 +1.00000000000000000e+00  # rad = +2.64999999999999902e-01 , len = +0                       
 596        129        575        113    2        557        558 +1.00000000000000000e+00  # rad = +8.26150000000000162e-01 , len = +0                       
 597        145        168        131    2        153        559 +1.00000000000000000e+00  # rad = +1.20037000000000016e+00 , len = +0                       
 598        413        426        386    2        399        560 +1.00000000000000000e+00  # rad = +1.58583000000000029e-01 , len = +0                       
 599        203        580        547    2        561        562 +1.00000000000000000e+00  # rad = +1.71470999999999985e-01 , len = +0                       
 600        333        584        308    2        564        565 +1.00000000000000000e+00  # rad = +1.66713999999999973e-01 , len = +0                       
 601        292        588        268    2        567        568 +1.00000000000000000e+00  # rad = +2.66500000000000015e-01 , len = +0                       
 602        365        591        339    2        569        570 +1.00000000000000000e+00  # rad = +1.44631999999999955e-01 , len = +0                       
 603        590        595        568    2        572        573 +1.00000000000000000e+00  # rad = +1.78832999999999992e-01 , len = +0                       
 604        377        600        349    2        576        577 +1.00000000000000000e+00  # rad = +3.43778000000000028e-01 , len = +0                       
 605        466        604        437    2        579        580 +1.00000000000000000e+00  # rad = +1.17778000000000035e-01 , len = +0                       
 606          1        100          0    2         90         91 +1.00000000000000000e+00  # rad = +8.82755000000000067e-01 , len = +0                       
