# Supplementary material for: Quantification of Hepatic Vascular and Parenchymal Regeneration in Mice
Source: PLoS One. 2016 Aug 5;11(8):e0160581. doi: 10.1371/journal.pone.0160581 (PMC4975469; doi:10.1371/journal.pone.0160581)
Supplement: S1 Dataset — Vascular trees are stored in text format, can thus be read using any text editor or imported in spreadsheets, and viewed interactively in 3D using the viewer tool from [35]. (ZIP) [file pone.0160581.s001.zip › regenerationQuantificationVascularTrees/HV-POD02-RIL/HVM-002-RIL_HV8.tree]

# numNodes
 530
# id xCoord [mm]               yCoord [mm]               zCoord [mm]
   0 +1.98800000000000026e+01  +8.60999999999999943e+00  +2.70899999999999999e+01  
   1 +1.98800000000000026e+01  +8.60999999999999943e+00  +2.70899999999999999e+01  
   2 +2.27500000000000000e+01  +8.12000000000000099e+00  +3.56300000000000026e+01  
   3 +2.24000000000000021e+01  +8.19000000000000128e+00  +3.61199999999999974e+01  
   4 +2.35199999999999996e+01  +8.19000000000000128e+00  +3.47199999999999989e+01  
   5 +2.40100000000000016e+01  +7.84000000000000075e+00  +3.54900000000000020e+01  
   6 +2.35199999999999996e+01  +8.25999999999999979e+00  +3.46499999999999986e+01  
   7 +2.31700000000000017e+01  +8.82000000000000028e+00  +3.47899999999999991e+01  
   8 +2.35199999999999996e+01  +8.25999999999999979e+00  +3.45800000000000054e+01  
   9 +2.32400000000000020e+01  +8.75000000000000000e+00  +3.45100000000000051e+01  
  10 +2.35900000000000034e+01  +8.19000000000000128e+00  +3.30399999999999991e+01  
  11 +2.56899999999999977e+01  +8.25999999999999979e+00  +3.36700000000000017e+01  
  12 +2.59699999999999989e+01  +8.33000000000000007e+00  +3.36000000000000014e+01  
  13 +2.65300000000000011e+01  +7.77000000000000046e+00  +3.38100000000000023e+01  
  14 +2.55500000000000007e+01  +8.25999999999999979e+00  +3.36000000000000014e+01  
  15 +2.54100000000000001e+01  +8.12000000000000099e+00  +3.39500000000000028e+01  
  16 +2.54100000000000001e+01  +8.60999999999999943e+00  +3.28300000000000054e+01  
  17 +2.31700000000000017e+01  +1.12000000000000011e+01  +3.33900000000000006e+01  
  18 +2.32400000000000020e+01  +1.11300000000000008e+01  +3.35300000000000011e+01  
  19 +2.30300000000000011e+01  +1.13400000000000016e+01  +3.35300000000000011e+01  
  20 +2.32400000000000020e+01  +1.11300000000000008e+01  +3.32500000000000000e+01  
  21 +2.47800000000000011e+01  +9.59000000000000163e+00  +3.33900000000000006e+01  
  22 +2.52699999999999996e+01  +9.38000000000000078e+00  +3.34600000000000009e+01  
  23 +2.46400000000000006e+01  +9.73000000000000043e+00  +3.36000000000000014e+01  
  24 +2.47800000000000011e+01  +9.73000000000000043e+00  +3.27600000000000051e+01  
  25 +2.33800000000000026e+01  +1.05700000000000003e+01  +3.33200000000000003e+01  
  26 +2.28900000000000006e+01  +9.87000000000000099e+00  +3.44399999999999977e+01  
  27 +2.33100000000000023e+01  +1.08500000000000014e+01  +3.33900000000000006e+01  
  28 +2.40100000000000016e+01  +9.87000000000000099e+00  +3.26899999999999977e+01  
  29 +2.28200000000000003e+01  +1.16900000000000013e+01  +3.30399999999999991e+01  
  30 +2.29600000000000009e+01  +1.19000000000000004e+01  +3.28300000000000054e+01  
  31 +2.26099999999999994e+01  +1.18300000000000001e+01  +3.31100000000000065e+01  
  32 +2.33100000000000023e+01  +8.40000000000000036e+00  +3.30399999999999991e+01  
  33 +2.35900000000000034e+01  +8.19000000000000128e+00  +3.28300000000000054e+01  
  34 +2.50600000000000023e+01  +1.00099999999999998e+01  +3.28999999999999986e+01  
  35 +2.50600000000000023e+01  +1.00800000000000001e+01  +3.31799999999999997e+01  
  36 +2.52699999999999996e+01  +1.02900000000000009e+01  +3.27600000000000051e+01  
  37 +2.44300000000000033e+01  +9.73000000000000043e+00  +3.22700000000000031e+01  
  38 +2.34500000000000028e+01  +9.02999999999999936e+00  +3.48600000000000065e+01  
  39 +2.59699999999999989e+01  +8.67999999999999972e+00  +3.26899999999999977e+01  
  40 +2.57600000000000051e+01  +9.02999999999999936e+00  +3.31799999999999997e+01  
  41 +2.63200000000000003e+01  +8.54000000000000092e+00  +3.28300000000000054e+01  
  42 +2.54800000000000040e+01  +8.82000000000000028e+00  +3.24800000000000040e+01  
  43 +2.45000000000000000e+01  +9.66000000000000014e+00  +3.22000000000000028e+01  
  44 +2.46400000000000006e+01  +1.07800000000000011e+01  +3.22700000000000031e+01  
  45 +2.50600000000000023e+01  +1.11300000000000008e+01  +3.22000000000000028e+01  
  46 +2.40100000000000016e+01  +1.08500000000000014e+01  +3.21300000000000026e+01  
  47 +2.41500000000000021e+01  +1.13400000000000016e+01  +3.22700000000000031e+01  
  48 +2.40800000000000018e+01  +1.07800000000000011e+01  +3.20600000000000023e+01  
  49 +2.35199999999999996e+01  +1.09900000000000020e+01  +3.20600000000000023e+01  
  50 +2.33100000000000023e+01  +1.09900000000000020e+01  +3.19200000000000017e+01  
  51 +2.30300000000000011e+01  +1.14100000000000001e+01  +3.22000000000000028e+01  
  52 +2.42199999999999989e+01  +1.05000000000000000e+01  +3.19200000000000017e+01  
  53 +2.56899999999999977e+01  +1.06400000000000006e+01  +3.19899999999999984e+01  
  54 +2.55500000000000007e+01  +1.09900000000000020e+01  +3.19899999999999984e+01  
  55 +2.57600000000000051e+01  +1.07100000000000009e+01  +3.20600000000000023e+01  
  56 +2.59000000000000021e+01  +1.01500000000000004e+01  +3.19899999999999984e+01  
  57 +2.41500000000000021e+01  +1.04299999999999997e+01  +3.19899999999999984e+01  
  58 +2.34500000000000028e+01  +1.04299999999999997e+01  +3.20600000000000023e+01  
  59 +2.42900000000000027e+01  +1.02200000000000006e+01  +3.18500000000000014e+01  
  60 +2.64600000000000044e+01  +1.02200000000000006e+01  +3.19899999999999984e+01  
  61 +2.59000000000000021e+01  +1.00099999999999998e+01  +3.17100000000000044e+01  
  62 +2.41500000000000021e+01  +1.05700000000000003e+01  +3.18500000000000014e+01  
  63 +2.42199999999999989e+01  +1.05700000000000003e+01  +3.16400000000000006e+01  
  64 +2.40800000000000018e+01  +1.10600000000000005e+01  +3.15700000000000003e+01  
  65 +2.42900000000000027e+01  +1.03599999999999994e+01  +3.16400000000000006e+01  
  66 +2.45000000000000000e+01  +9.87000000000000099e+00  +3.18500000000000014e+01  
  67 +2.44300000000000033e+01  +9.94000000000000128e+00  +3.17800000000000011e+01  
  68 +2.45000000000000000e+01  +9.80000000000000071e+00  +3.18500000000000014e+01  
  69 +2.49900000000000020e+01  +9.31000000000000050e+00  +3.10800000000000018e+01  
  70 +2.78600000000000030e+01  +8.12000000000000099e+00  +3.18500000000000014e+01  
  71 +2.80700000000000003e+01  +8.12000000000000099e+00  +3.17100000000000044e+01  
  72 +2.82100000000000044e+01  +8.19000000000000128e+00  +3.19899999999999984e+01  
  73 +2.77899999999999991e+01  +8.19000000000000128e+00  +3.17800000000000011e+01  
  74 +2.22600000000000016e+01  +7.28000000000000025e+00  +3.18500000000000014e+01  
  75 +2.25400000000000027e+01  +7.20999999999999996e+00  +3.37400000000000020e+01  
  76 +2.23300000000000018e+01  +7.07000000000000028e+00  +3.20600000000000023e+01  
  77 +2.20500000000000007e+01  +7.28000000000000025e+00  +3.16400000000000006e+01  
  78 +2.82800000000000011e+01  +8.40000000000000036e+00  +3.16400000000000006e+01  
  79 +2.75800000000000018e+01  +8.33000000000000007e+00  +3.16400000000000006e+01  
  80 +2.77899999999999991e+01  +8.19000000000000128e+00  +3.15000000000000000e+01  
  81 +2.75100000000000051e+01  +8.33000000000000007e+00  +3.15700000000000003e+01  
  82 +2.14200000000000017e+01  +6.37000000000000099e+00  +3.24800000000000040e+01  
  83 +2.19100000000000001e+01  +7.49000000000000110e+00  +3.07300000000000040e+01  
  84 +2.41500000000000021e+01  +1.20400000000000009e+01  +3.15700000000000003e+01  
  85 +2.40800000000000018e+01  +1.22500000000000000e+01  +3.17100000000000044e+01  
  86 +2.44300000000000033e+01  +1.21099999999999994e+01  +3.15000000000000000e+01  
  87 +2.39400000000000013e+01  +1.18300000000000001e+01  +3.14300000000000033e+01  
  88 +2.40100000000000016e+01  +1.12000000000000011e+01  +3.16400000000000006e+01  
  89 +2.40800000000000018e+01  +1.13400000000000016e+01  +3.13600000000000030e+01  
  90 +2.67399999999999984e+01  +9.16999999999999993e+00  +3.15700000000000003e+01  
  91 +2.68800000000000026e+01  +9.16999999999999993e+00  +3.17100000000000044e+01  
  92 +2.70199999999999996e+01  +9.02999999999999936e+00  +3.19899999999999984e+01  
  93 +2.67399999999999984e+01  +9.31000000000000050e+00  +3.14300000000000033e+01  
  94 +2.75100000000000051e+01  +8.33000000000000007e+00  +3.15000000000000000e+01  
  95 +2.67399999999999984e+01  +8.75000000000000000e+00  +3.15000000000000000e+01  
  96 +2.74399999999999977e+01  +8.40000000000000036e+00  +3.14300000000000033e+01  
  97 +2.65300000000000011e+01  +8.95999999999999908e+00  +3.13600000000000030e+01  
  98 +2.60399999999999991e+01  +8.40000000000000036e+00  +3.15000000000000000e+01  
  99 +2.61800000000000033e+01  +8.33000000000000007e+00  +3.14300000000000033e+01  
 100 +2.58300000000000018e+01  +8.47000000000000064e+00  +3.17100000000000044e+01  
 101 +2.63200000000000003e+01  +9.16999999999999993e+00  +3.14300000000000033e+01  
 102 +2.62500000000000000e+01  +9.16999999999999993e+00  +3.15700000000000003e+01  
 103 +2.64600000000000044e+01  +9.09999999999999964e+00  +3.12899999999999991e+01  
 104 +2.36600000000000001e+01  +8.05000000000000071e+00  +3.14300000000000033e+01  
 105 +2.33100000000000023e+01  +7.42000000000000082e+00  +3.15000000000000000e+01  
 106 +2.36600000000000001e+01  +8.12000000000000099e+00  +3.06600000000000037e+01  
 107 +2.41500000000000021e+01  +1.13400000000000016e+01  +3.12199999999999989e+01  
 108 +2.39400000000000013e+01  +1.16200000000000010e+01  +3.12899999999999991e+01  
 109 +2.59699999999999989e+01  +9.94000000000000128e+00  +3.13600000000000030e+01  
 110 +2.59699999999999989e+01  +1.00800000000000001e+01  +3.12199999999999989e+01  
 111 +2.70899999999999999e+01  +9.24000000000000021e+00  +3.13600000000000030e+01  
 112 +2.75100000000000051e+01  +9.31000000000000050e+00  +3.15000000000000000e+01  
 113 +2.69500000000000028e+01  +9.24000000000000021e+00  +3.12899999999999991e+01  
 114 +2.73000000000000007e+01  +9.24000000000000021e+00  +3.11500000000000021e+01  
 115 +2.71600000000000037e+01  +8.47000000000000064e+00  +3.05899999999999999e+01  
 116 +2.36600000000000001e+01  +1.21099999999999994e+01  +3.12899999999999991e+01  
 117 +2.38700000000000010e+01  +1.27400000000000020e+01  +3.12199999999999989e+01  
 118 +2.39400000000000013e+01  +1.18300000000000001e+01  +3.14300000000000033e+01  
 119 +2.35199999999999996e+01  +1.21799999999999997e+01  +3.12199999999999989e+01  
 120 +2.39400000000000013e+01  +1.17599999999999998e+01  +3.08000000000000007e+01  
 121 +2.56899999999999977e+01  +9.31000000000000050e+00  +3.12199999999999989e+01  
 122 +2.57600000000000051e+01  +9.38000000000000078e+00  +3.12899999999999991e+01  
 123 +2.60399999999999991e+01  +9.24000000000000021e+00  +3.13600000000000030e+01  
 124 +2.26099999999999994e+01  +1.24600000000000009e+01  +3.19899999999999984e+01  
 125 +2.31000000000000014e+01  +1.26700000000000017e+01  +3.09399999999999977e+01  
 126 +2.40100000000000016e+01  +1.12700000000000014e+01  +3.10800000000000018e+01  
 127 +2.45000000000000000e+01  +1.14100000000000001e+01  +3.10800000000000018e+01  
 128 +2.54800000000000040e+01  +9.24000000000000021e+00  +3.12199999999999989e+01  
 129 +2.53400000000000034e+01  +9.16999999999999993e+00  +3.13600000000000030e+01  
 130 +2.61800000000000033e+01  +1.04299999999999997e+01  +3.11500000000000021e+01  
 131 +2.61800000000000033e+01  +1.07100000000000009e+01  +3.12899999999999991e+01  
 132 +2.62500000000000000e+01  +1.05700000000000003e+01  +3.10100000000000051e+01  
 133 +2.75800000000000018e+01  +9.80000000000000071e+00  +3.11500000000000021e+01  
 134 +2.80000000000000000e+01  +8.75000000000000000e+00  +3.08700000000000010e+01  
 135 +2.03700000000000010e+01  +6.50999999999999979e+00  +3.11500000000000021e+01  
 136 +2.00199999999999996e+01  +6.30000000000000071e+00  +3.12899999999999991e+01  
 137 +2.14200000000000017e+01  +7.35000000000000053e+00  +3.08700000000000010e+01  
 138 +2.01600000000000001e+01  +6.30000000000000071e+00  +3.10100000000000051e+01  
 139 +2.49900000000000020e+01  +1.16900000000000013e+01  +3.09399999999999977e+01  
 140 +2.46400000000000006e+01  +1.17599999999999998e+01  +3.11500000000000021e+01  
 141 +2.46400000000000006e+01  +9.16999999999999993e+00  +3.05199999999999996e+01  
 142 +2.63900000000000006e+01  +1.09200000000000017e+01  +3.09399999999999977e+01  
 143 +2.65300000000000011e+01  +1.07100000000000009e+01  +3.10800000000000018e+01  
 144 +1.98800000000000026e+01  +5.74000000000000021e+00  +3.10800000000000018e+01  
 145 +1.99500000000000028e+01  +6.58000000000000007e+00  +3.10800000000000018e+01  
 146 +2.56200000000000010e+01  +1.07800000000000011e+01  +3.08700000000000010e+01  
 147 +2.56200000000000010e+01  +1.09200000000000017e+01  +3.09399999999999977e+01  
 148 +2.55500000000000007e+01  +1.16200000000000010e+01  +3.09399999999999977e+01  
 149 +2.14900000000000020e+01  +7.35000000000000053e+00  +3.10100000000000051e+01  
 150 +2.17000000000000028e+01  +7.49000000000000110e+00  +3.07300000000000040e+01  
 151 +2.81400000000000006e+01  +8.75000000000000000e+00  +3.07300000000000040e+01  
 152 +2.84899999999999984e+01  +8.82000000000000028e+00  +3.03800000000000026e+01  
 153 +2.83500000000000014e+01  +8.82000000000000028e+00  +3.08000000000000007e+01  
 154 +2.44300000000000033e+01  +7.70000000000000018e+00  +3.07300000000000040e+01  
 155 +2.49900000000000020e+01  +8.05000000000000071e+00  +3.07300000000000040e+01  
 156 +2.45700000000000003e+01  +7.55999999999999961e+00  +3.10800000000000018e+01  
 157 +2.43599999999999994e+01  +7.70000000000000018e+00  +3.05899999999999999e+01  
 158 +2.19800000000000040e+01  +7.28000000000000025e+00  +3.07300000000000040e+01  
 159 +2.23300000000000018e+01  +6.44000000000000128e+00  +3.05899999999999999e+01  
 160 +2.26099999999999994e+01  +6.65000000000000036e+00  +3.08700000000000010e+01  
 161 +2.19100000000000001e+01  +7.49000000000000110e+00  +3.07300000000000040e+01  
 162 +2.44300000000000033e+01  +1.04299999999999997e+01  +3.06600000000000037e+01  
 163 +2.46400000000000006e+01  +1.06400000000000006e+01  +3.05899999999999999e+01  
 164 +2.44300000000000033e+01  +1.04299999999999997e+01  +3.06600000000000037e+01  
 165 +2.38700000000000010e+01  +1.09900000000000020e+01  +3.06600000000000037e+01  
 166 +2.45000000000000000e+01  +1.05000000000000000e+01  +3.08000000000000007e+01  
 167 +2.44300000000000033e+01  +1.03599999999999994e+01  +3.05199999999999996e+01  
 168 +2.35900000000000034e+01  +8.19000000000000128e+00  +3.04500000000000028e+01  
 169 +2.40100000000000016e+01  +7.49000000000000110e+00  +3.07300000000000040e+01  
 170 +2.42199999999999989e+01  +7.70000000000000018e+00  +3.05199999999999996e+01  
 171 +2.55500000000000007e+01  +8.89000000000000057e+00  +3.03100000000000023e+01  
 172 +2.45000000000000000e+01  +9.16999999999999993e+00  +3.03800000000000026e+01  
 173 +2.49200000000000017e+01  +7.49000000000000110e+00  +3.03800000000000026e+01  
 174 +2.38000000000000007e+01  +1.03599999999999994e+01  +3.04500000000000028e+01  
 175 +2.34500000000000028e+01  +1.02900000000000009e+01  +3.03800000000000026e+01  
 176 +2.30300000000000011e+01  +1.12000000000000011e+01  +3.04500000000000028e+01  
 177 +2.38700000000000010e+01  +1.02900000000000009e+01  +3.05199999999999996e+01  
 178 +2.45000000000000000e+01  +9.80000000000000071e+00  +3.03800000000000026e+01  
 179 +2.41500000000000021e+01  +9.02999999999999936e+00  +3.00300000000000011e+01  
 180 +2.28900000000000006e+01  +8.82000000000000028e+00  +3.03800000000000026e+01  
 181 +2.27500000000000000e+01  +8.47000000000000064e+00  +3.12199999999999989e+01  
 182 +2.29600000000000009e+01  +9.09999999999999964e+00  +3.08000000000000007e+01  
 183 +2.33100000000000023e+01  +8.75000000000000000e+00  +2.95399999999999991e+01  
 184 +2.45700000000000003e+01  +1.00800000000000001e+01  +3.03100000000000023e+01  
 185 +2.46400000000000006e+01  +1.01500000000000004e+01  +3.01700000000000017e+01  
 186 +2.48500000000000014e+01  +1.06400000000000006e+01  +3.02399999999999984e+01  
 187 +2.45000000000000000e+01  +1.14100000000000001e+01  +3.04500000000000028e+01  
 188 +2.47800000000000011e+01  +1.05000000000000000e+01  +3.02399999999999984e+01  
 189 +2.49200000000000017e+01  +1.07800000000000011e+01  +3.01000000000000014e+01  
 190 +2.47100000000000009e+01  +1.05000000000000000e+01  +3.01700000000000017e+01  
 191 +2.43599999999999994e+01  +1.10600000000000005e+01  +2.96800000000000033e+01  
 192 +2.47100000000000009e+01  +1.02200000000000006e+01  +3.01000000000000014e+01  
 193 +2.68100000000000023e+01  +1.02200000000000006e+01  +3.01700000000000017e+01  
 194 +2.72300000000000040e+01  +1.05000000000000000e+01  +3.01000000000000014e+01  
 195 +2.67399999999999984e+01  +1.06400000000000006e+01  +3.02399999999999984e+01  
 196 +2.67399999999999984e+01  +1.01500000000000004e+01  +3.01000000000000014e+01  
 197 +2.42199999999999989e+01  +1.02200000000000006e+01  +2.98900000000000006e+01  
 198 +2.63200000000000003e+01  +9.59000000000000163e+00  +3.05199999999999996e+01  
 199 +2.64600000000000044e+01  +9.73000000000000043e+00  +3.01700000000000017e+01  
 200 +2.66700000000000017e+01  +9.59000000000000163e+00  +2.98900000000000006e+01  
 201 +2.58300000000000018e+01  +8.75000000000000000e+00  +3.01700000000000017e+01  
 202 +2.65300000000000011e+01  +8.54000000000000092e+00  +3.03100000000000023e+01  
 203 +2.59000000000000021e+01  +8.67999999999999972e+00  +3.01000000000000014e+01  
 204 +2.49900000000000020e+01  +1.02200000000000006e+01  +2.98200000000000003e+01  
 205 +2.66700000000000017e+01  +1.02200000000000006e+01  +2.99600000000000044e+01  
 206 +2.55500000000000007e+01  +8.75000000000000000e+00  +3.01000000000000014e+01  
 207 +2.61800000000000033e+01  +8.60999999999999943e+00  +2.98900000000000006e+01  
 208 +2.35199999999999996e+01  +8.82000000000000028e+00  +2.95399999999999991e+01  
 209 +2.48500000000000014e+01  +8.40000000000000036e+00  +2.98900000000000006e+01  
 210 +2.63900000000000006e+01  +8.54000000000000092e+00  +2.97500000000000000e+01  
 211 +2.63900000000000006e+01  +8.60999999999999943e+00  +2.99600000000000044e+01  
 212 +2.52000000000000028e+01  +7.70000000000000018e+00  +2.96800000000000033e+01  
 213 +2.48500000000000014e+01  +8.40000000000000036e+00  +2.98900000000000006e+01  
 214 +2.50600000000000023e+01  +8.19000000000000128e+00  +3.00300000000000011e+01  
 215 +2.52699999999999996e+01  +8.47000000000000064e+00  +2.95399999999999991e+01  
 216 +2.26800000000000033e+01  +7.62999999999999989e+00  +2.98200000000000003e+01  
 217 +2.26099999999999994e+01  +7.77000000000000046e+00  +2.96800000000000033e+01  
 218 +2.33800000000000026e+01  +6.79000000000000092e+00  +3.01700000000000017e+01  
 219 +2.28900000000000006e+01  +8.60999999999999943e+00  +2.92600000000000051e+01  
 220 +2.33800000000000026e+01  +8.75000000000000000e+00  +2.96100000000000030e+01  
 221 +2.35199999999999996e+01  +8.33000000000000007e+00  +3.01000000000000014e+01  
 222 +2.28900000000000006e+01  +8.60999999999999943e+00  +2.92600000000000051e+01  
 223 +2.54800000000000040e+01  +8.47000000000000064e+00  +2.96800000000000033e+01  
 224 +2.54100000000000001e+01  +8.47000000000000064e+00  +2.94000000000000021e+01  
 225 +2.34500000000000028e+01  +9.38000000000000078e+00  +2.94699999999999989e+01  
 226 +2.34500000000000028e+01  +9.73000000000000043e+00  +2.94000000000000021e+01  
 227 +2.29600000000000009e+01  +1.21099999999999994e+01  +2.97500000000000000e+01  
 228 +2.36600000000000001e+01  +8.95999999999999908e+00  +2.94699999999999989e+01  
 229 +2.35199999999999996e+01  +8.82000000000000028e+00  +2.95399999999999991e+01  
 230 +2.42199999999999989e+01  +9.16999999999999993e+00  +2.89100000000000037e+01  
 231 +2.57600000000000051e+01  +8.33000000000000007e+00  +2.91899999999999977e+01  
 232 +2.55500000000000007e+01  +8.47000000000000064e+00  +2.94699999999999989e+01  
 233 +2.73700000000000010e+01  +9.24000000000000021e+00  +2.92600000000000051e+01  
 234 +2.78600000000000030e+01  +9.09999999999999964e+00  +2.90500000000000007e+01  
 235 +2.75800000000000018e+01  +9.02999999999999936e+00  +2.94000000000000021e+01  
 236 +2.05800000000000018e+01  +7.62999999999999989e+00  +2.92600000000000051e+01  
 237 +2.02300000000000040e+01  +7.42000000000000082e+00  +2.92600000000000051e+01  
 238 +2.05100000000000016e+01  +7.70000000000000018e+00  +2.92600000000000051e+01  
 239 +2.07900000000000027e+01  +7.55999999999999961e+00  +2.91899999999999977e+01  
 240 +2.42199999999999989e+01  +8.25999999999999979e+00  +2.90500000000000007e+01  
 241 +2.47100000000000009e+01  +8.40000000000000036e+00  +2.90500000000000007e+01  
 242 +2.45000000000000000e+01  +8.05000000000000071e+00  +2.89100000000000037e+01  
 243 +2.41500000000000021e+01  +8.19000000000000128e+00  +2.89800000000000040e+01  
 244 +2.46400000000000006e+01  +7.91000000000000014e+00  +2.90500000000000007e+01  
 245 +2.53400000000000034e+01  +7.62999999999999989e+00  +2.89800000000000040e+01  
 246 +2.63200000000000003e+01  +8.05000000000000071e+00  +2.89800000000000040e+01  
 247 +2.23300000000000018e+01  +8.47000000000000064e+00  +2.89800000000000040e+01  
 248 +2.18400000000000034e+01  +7.55999999999999961e+00  +3.05899999999999999e+01  
 249 +2.26099999999999994e+01  +8.60999999999999943e+00  +2.90500000000000007e+01  
 250 +2.22600000000000016e+01  +8.40000000000000036e+00  +2.89100000000000037e+01  
 251 +2.40800000000000018e+01  +7.98000000000000043e+00  +2.88399999999999999e+01  
 252 +2.56200000000000010e+01  +1.02200000000000006e+01  +2.89100000000000037e+01  
 253 +2.57600000000000051e+01  +1.02200000000000006e+01  +2.89100000000000037e+01  
 254 +2.60399999999999991e+01  +1.09200000000000017e+01  +2.88399999999999999e+01  
 255 +2.51300000000000026e+01  +9.73000000000000043e+00  +2.88399999999999999e+01  
 256 +2.40800000000000018e+01  +9.09999999999999964e+00  +2.88399999999999999e+01  
 257 +2.43599999999999994e+01  +9.31000000000000050e+00  +2.88399999999999999e+01  
 258 +2.28200000000000003e+01  +7.62999999999999989e+00  +2.87699999999999996e+01  
 259 +2.14900000000000020e+01  +8.33000000000000007e+00  +2.84899999999999984e+01  
 260 +2.45700000000000003e+01  +7.91000000000000014e+00  +2.87000000000000028e+01  
 261 +2.43599999999999994e+01  +1.02900000000000009e+01  +2.88399999999999999e+01  
 262 +2.48500000000000014e+01  +1.07800000000000011e+01  +2.89100000000000037e+01  
 263 +2.39400000000000013e+01  +1.09900000000000020e+01  +2.89100000000000037e+01  
 264 +2.43599999999999994e+01  +9.80000000000000071e+00  +2.89800000000000040e+01  
 265 +2.51300000000000026e+01  +9.66000000000000014e+00  +2.89100000000000037e+01  
 266 +2.49200000000000017e+01  +9.45000000000000107e+00  +2.87000000000000028e+01  
 267 +2.45000000000000000e+01  +9.45000000000000107e+00  +2.88399999999999999e+01  
 268 +2.44300000000000033e+01  +9.38000000000000078e+00  +2.87699999999999996e+01  
 269 +2.45700000000000003e+01  +8.95999999999999908e+00  +2.82800000000000011e+01  
 270 +2.40800000000000018e+01  +7.77000000000000046e+00  +2.85600000000000023e+01  
 271 +2.42199999999999989e+01  +7.49000000000000110e+00  +2.89100000000000037e+01  
 272 +2.41500000000000021e+01  +9.94000000000000128e+00  +2.75800000000000018e+01  
 273 +2.31000000000000014e+01  +7.42000000000000082e+00  +2.87699999999999996e+01  
 274 +2.36600000000000001e+01  +7.00000000000000000e+00  +2.86300000000000026e+01  
 275 +2.31000000000000014e+01  +7.42000000000000082e+00  +2.87699999999999996e+01  
 276 +2.36600000000000001e+01  +7.62999999999999989e+00  +2.88399999999999999e+01  
 277 +2.33800000000000026e+01  +6.92999999999999972e+00  +2.89100000000000037e+01  
 278 +2.28900000000000006e+01  +7.62999999999999989e+00  +2.87000000000000028e+01  
 279 +2.49200000000000017e+01  +9.45000000000000107e+00  +2.87000000000000028e+01  
 280 +2.48500000000000014e+01  +9.45000000000000107e+00  +2.87699999999999996e+01  
 281 +2.59000000000000021e+01  +9.16999999999999993e+00  +2.85600000000000023e+01  
 282 +2.46400000000000006e+01  +7.98000000000000043e+00  +2.85600000000000023e+01  
 283 +2.48500000000000014e+01  +7.70000000000000018e+00  +2.87699999999999996e+01  
 284 +2.10700000000000003e+01  +7.07000000000000028e+00  +2.87000000000000028e+01  
 285 +2.10700000000000003e+01  +6.92999999999999972e+00  +2.87699999999999996e+01  
 286 +2.12100000000000009e+01  +7.14000000000000057e+00  +2.87000000000000028e+01  
 287 +2.10000000000000000e+01  +7.07000000000000028e+00  +2.86300000000000026e+01  
 288 +2.09300000000000033e+01  +6.79000000000000092e+00  +2.86300000000000026e+01  
 289 +2.07199999999999989e+01  +7.20999999999999996e+00  +2.86300000000000026e+01  
 290 +2.59699999999999989e+01  +9.16999999999999993e+00  +2.86300000000000026e+01  
 291 +2.65300000000000011e+01  +9.02999999999999936e+00  +2.83500000000000014e+01  
 292 +2.26099999999999994e+01  +1.19000000000000004e+01  +2.84899999999999984e+01  
 293 +2.22600000000000016e+01  +1.27400000000000020e+01  +2.84200000000000017e+01  
 294 +2.26800000000000033e+01  +1.20400000000000009e+01  +2.87000000000000028e+01  
 295 +2.28900000000000006e+01  +1.11300000000000008e+01  +2.83500000000000014e+01  
 296 +2.16300000000000026e+01  +7.49000000000000110e+00  +2.87699999999999996e+01  
 297 +2.13500000000000014e+01  +8.25999999999999979e+00  +2.84200000000000017e+01  
 298 +2.28200000000000003e+01  +1.09900000000000020e+01  +2.84200000000000017e+01  
 299 +2.22600000000000016e+01  +1.11300000000000008e+01  +2.85600000000000023e+01  
 300 +2.26800000000000033e+01  +1.08500000000000014e+01  +2.82800000000000011e+01  
 301 +2.33800000000000026e+01  +1.18300000000000001e+01  +2.84200000000000017e+01  
 302 +2.46400000000000006e+01  +8.67999999999999972e+00  +2.77899999999999991e+01  
 303 +2.59000000000000021e+01  +8.33000000000000007e+00  +2.80700000000000003e+01  
 304 +2.70199999999999996e+01  +8.89000000000000057e+00  +2.80000000000000000e+01  
 305 +2.68800000000000026e+01  +8.82000000000000028e+00  +2.79300000000000033e+01  
 306 +2.70199999999999996e+01  +8.89000000000000057e+00  +2.80000000000000000e+01  
 307 +2.73700000000000010e+01  +8.89000000000000057e+00  +2.79300000000000033e+01  
 308 +2.71600000000000037e+01  +8.89000000000000057e+00  +2.80700000000000003e+01  
 309 +2.47800000000000011e+01  +8.60999999999999943e+00  +2.77899999999999991e+01  
 310 +2.50600000000000023e+01  +7.84000000000000075e+00  +2.69500000000000028e+01  
 311 +2.54100000000000001e+01  +8.60999999999999943e+00  +2.70899999999999999e+01  
 312 +2.17000000000000028e+01  +1.13400000000000016e+01  +2.75800000000000018e+01  
 313 +2.16300000000000026e+01  +1.18300000000000001e+01  +2.75800000000000018e+01  
 314 +2.17000000000000028e+01  +1.16200000000000010e+01  +2.77199999999999989e+01  
 315 +2.16300000000000026e+01  +1.04299999999999997e+01  +2.73700000000000010e+01  
 316 +2.38000000000000007e+01  +7.55999999999999961e+00  +2.75100000000000051e+01  
 317 +2.38700000000000010e+01  +7.55999999999999961e+00  +2.76500000000000021e+01  
 318 +2.37300000000000040e+01  +7.35000000000000053e+00  +2.73000000000000007e+01  
 319 +2.31000000000000014e+01  +7.55999999999999961e+00  +2.75100000000000051e+01  
 320 +2.31000000000000014e+01  +7.55999999999999961e+00  +2.75800000000000018e+01  
 321 +2.11400000000000006e+01  +9.66000000000000014e+00  +2.73700000000000010e+01  
 322 +2.14200000000000017e+01  +9.66000000000000014e+00  +2.79300000000000033e+01  
 323 +2.21900000000000013e+01  +7.84000000000000075e+00  +2.70199999999999996e+01  
 324 +2.17699999999999996e+01  +7.55999999999999961e+00  +2.71600000000000037e+01  
 325 +2.17699999999999996e+01  +7.20999999999999996e+00  +2.70199999999999996e+01  
 326 +2.15600000000000023e+01  +7.35000000000000053e+00  +2.73000000000000007e+01  
 327 +2.20500000000000007e+01  +7.98000000000000043e+00  +2.70199999999999996e+01  
 328 +2.00199999999999996e+01  +8.54000000000000092e+00  +2.71600000000000037e+01  
 329 +1.98800000000000026e+01  +8.60999999999999943e+00  +2.70899999999999999e+01  
 330 +1.98100000000000023e+01  +8.47000000000000064e+00  +2.68800000000000026e+01  
 331 +1.96000000000000014e+01  +9.09999999999999964e+00  +2.68100000000000023e+01  
 332 +2.21200000000000010e+01  +7.91000000000000014e+00  +2.70899999999999999e+01  
 333 +2.21200000000000010e+01  +7.91000000000000014e+00  +2.71600000000000037e+01  
 334 +2.04400000000000013e+01  +1.02900000000000009e+01  +2.70199999999999996e+01  
 335 +1.99500000000000028e+01  +1.14100000000000001e+01  +2.68800000000000026e+01  
 336 +2.05100000000000016e+01  +1.03599999999999994e+01  +2.70899999999999999e+01  
 337 +2.01600000000000001e+01  +9.73000000000000043e+00  +2.66000000000000014e+01  
 338 +2.03000000000000007e+01  +8.82000000000000028e+00  +2.70199999999999996e+01  
 339 +2.19100000000000001e+01  +8.12000000000000099e+00  +2.67399999999999984e+01  
 340 +2.24699999999999989e+01  +7.14000000000000057e+00  +2.69500000000000028e+01  
 341 +1.95300000000000011e+01  +8.19000000000000128e+00  +2.63900000000000006e+01  
 342 +2.02300000000000040e+01  +8.67999999999999972e+00  +2.63900000000000006e+01  
 343 +1.96000000000000014e+01  +8.95999999999999908e+00  +2.67399999999999984e+01  
 344 +1.92500000000000000e+01  +9.16999999999999993e+00  +2.63900000000000006e+01  
 345 +2.07199999999999989e+01  +8.12000000000000099e+00  +2.66700000000000017e+01  
 346 +2.17699999999999996e+01  +7.20999999999999996e+00  +2.66000000000000014e+01  
 347 +2.06500000000000021e+01  +7.55999999999999961e+00  +2.72300000000000040e+01  
 348 +2.07900000000000027e+01  +8.40000000000000036e+00  +2.66000000000000014e+01  
 349 +2.00199999999999996e+01  +9.59000000000000163e+00  +2.64600000000000044e+01  
 350 +1.99500000000000028e+01  +9.73000000000000043e+00  +2.62500000000000000e+01  
 351 +2.03000000000000007e+01  +8.82000000000000028e+00  +2.62500000000000000e+01  
 352 +2.04400000000000013e+01  +9.16999999999999993e+00  +2.61100000000000030e+01  
 353 +2.03700000000000010e+01  +9.52000000000000135e+00  +2.64600000000000044e+01  
 354 +2.03000000000000007e+01  +9.52000000000000135e+00  +2.65300000000000011e+01  
 355 +2.09300000000000033e+01  +1.07800000000000011e+01  +2.63900000000000006e+01  
 356 +2.07900000000000027e+01  +1.15500000000000007e+01  +2.63200000000000003e+01  
 357 +2.08599999999999994e+01  +1.12700000000000014e+01  +2.65300000000000011e+01  
 358 +2.09300000000000033e+01  +1.05000000000000000e+01  +2.62500000000000000e+01  
 359 +1.99500000000000028e+01  +8.40000000000000036e+00  +2.61100000000000030e+01  
 360 +2.01600000000000001e+01  +8.95999999999999908e+00  +2.63200000000000003e+01  
 361 +2.00900000000000034e+01  +8.89000000000000057e+00  +2.62500000000000000e+01  
 362 +2.02300000000000040e+01  +8.89000000000000057e+00  +2.62500000000000000e+01  
 363 +2.12100000000000009e+01  +1.03599999999999994e+01  +2.63200000000000003e+01  
 364 +2.01600000000000001e+01  +9.73000000000000043e+00  +2.60399999999999991e+01  
 365 +2.03000000000000007e+01  +8.82000000000000028e+00  +2.62500000000000000e+01  
 366 +2.03000000000000007e+01  +8.95999999999999908e+00  +2.61800000000000033e+01  
 367 +1.98100000000000023e+01  +8.33000000000000007e+00  +2.59699999999999989e+01  
 368 +1.98100000000000023e+01  +9.24000000000000021e+00  +2.61800000000000033e+01  
 369 +2.26099999999999994e+01  +7.98000000000000043e+00  +2.62500000000000000e+01  
 370 +2.26800000000000033e+01  +7.98000000000000043e+00  +2.61800000000000033e+01  
 371 +2.25400000000000027e+01  +7.91000000000000014e+00  +2.61800000000000033e+01  
 372 +2.31000000000000014e+01  +7.91000000000000014e+00  +2.62500000000000000e+01  
 373 +2.32400000000000020e+01  +9.02999999999999936e+00  +2.63900000000000006e+01  
 374 +2.33100000000000023e+01  +7.77000000000000046e+00  +2.61800000000000033e+01  
 375 +2.30300000000000011e+01  +7.98000000000000043e+00  +2.61800000000000033e+01  
 376 +1.99500000000000028e+01  +9.73000000000000043e+00  +2.61100000000000030e+01  
 377 +2.01600000000000001e+01  +9.09999999999999964e+00  +2.59699999999999989e+01  
 378 +2.03700000000000010e+01  +8.75000000000000000e+00  +2.61800000000000033e+01  
 379 +2.02300000000000040e+01  +8.47000000000000064e+00  +2.57600000000000051e+01  
 380 +2.01600000000000001e+01  +8.67999999999999972e+00  +2.58300000000000018e+01  
 381 +2.33800000000000026e+01  +8.82000000000000028e+00  +2.58300000000000018e+01  
 382 +2.18400000000000034e+01  +7.49000000000000110e+00  +2.61100000000000030e+01  
 383 +2.23300000000000018e+01  +7.98000000000000043e+00  +2.62500000000000000e+01  
 384 +2.33800000000000026e+01  +7.77000000000000046e+00  +2.62500000000000000e+01  
 385 +2.34500000000000028e+01  +7.70000000000000018e+00  +2.60399999999999991e+01  
 386 +2.35199999999999996e+01  +7.62999999999999989e+00  +2.59000000000000021e+01  
 387 +2.37300000000000040e+01  +7.62999999999999989e+00  +2.61100000000000030e+01  
 388 +1.97400000000000020e+01  +9.31000000000000050e+00  +2.61800000000000033e+01  
 389 +1.95300000000000011e+01  +8.47000000000000064e+00  +2.58300000000000018e+01  
 390 +1.99500000000000028e+01  +8.33000000000000007e+00  +2.56200000000000010e+01  
 391 +2.00199999999999996e+01  +9.16999999999999993e+00  +2.59000000000000021e+01  
 392 +1.91800000000000033e+01  +9.09999999999999964e+00  +2.63200000000000003e+01  
 393 +1.91099999999999994e+01  +9.16999999999999993e+00  +2.62500000000000000e+01  
 394 +1.98800000000000026e+01  +9.24000000000000021e+00  +2.59000000000000021e+01  
 395 +1.98100000000000023e+01  +9.38000000000000078e+00  +2.60399999999999991e+01  
 396 +1.98800000000000026e+01  +9.31000000000000050e+00  +2.59699999999999989e+01  
 397 +2.00199999999999996e+01  +9.16999999999999993e+00  +2.59000000000000021e+01  
 398 +1.97400000000000020e+01  +9.02999999999999936e+00  +2.56200000000000010e+01  
 399 +1.91800000000000033e+01  +9.24000000000000021e+00  +2.63200000000000003e+01  
 400 +1.91800000000000033e+01  +9.16999999999999993e+00  +2.63200000000000003e+01  
 401 +1.92500000000000000e+01  +9.16999999999999993e+00  +2.63900000000000006e+01  
 402 +1.99500000000000028e+01  +9.59000000000000163e+00  +2.63900000000000006e+01  
 403 +1.98800000000000026e+01  +9.66000000000000014e+00  +2.61800000000000033e+01  
 404 +1.99500000000000028e+01  +9.38000000000000078e+00  +2.60399999999999991e+01  
 405 +2.67399999999999984e+01  +9.31000000000000050e+00  +3.14300000000000033e+01  
 406 +2.71600000000000037e+01  +9.80000000000000071e+00  +3.15000000000000000e+01  
 407 +2.26800000000000033e+01  +7.00000000000000000e+00  +2.88399999999999999e+01  
 408 +2.28200000000000003e+01  +7.62999999999999989e+00  +2.87699999999999996e+01  
 409 +2.28200000000000003e+01  +7.77000000000000046e+00  +2.89800000000000040e+01  
 410 +2.13500000000000014e+01  +8.25999999999999979e+00  +2.84200000000000017e+01  
 411 +2.25400000000000027e+01  +9.16999999999999993e+00  +2.77199999999999989e+01  
 412 +2.10700000000000003e+01  +7.84000000000000075e+00  +2.89800000000000040e+01  
 413 +2.26800000000000033e+01  +1.08500000000000014e+01  +2.82800000000000011e+01  
 414 +2.26099999999999994e+01  +1.11300000000000008e+01  +2.75100000000000051e+01  
 415 +2.21200000000000010e+01  +1.15500000000000007e+01  +2.83500000000000014e+01  
 416 +2.27500000000000000e+01  +1.04299999999999997e+01  +2.84200000000000017e+01  
 417 +2.33800000000000026e+01  +9.16999999999999993e+00  +3.15000000000000000e+01  
 418 +2.33100000000000023e+01  +9.09999999999999964e+00  +3.16400000000000006e+01  
 419 +2.33800000000000026e+01  +9.73000000000000043e+00  +3.19200000000000017e+01  
 420 +2.39400000000000013e+01  +1.17599999999999998e+01  +3.15000000000000000e+01  
 421 +2.56200000000000010e+01  +1.09200000000000017e+01  +2.99600000000000044e+01  
 422 +2.51300000000000026e+01  +1.14800000000000004e+01  +3.01000000000000014e+01  
 423 +2.67399999999999984e+01  +9.73000000000000043e+00  +2.99600000000000044e+01  
 424 +2.08599999999999994e+01  +7.49000000000000110e+00  +2.94000000000000021e+01  
 425 +2.13500000000000014e+01  +7.98000000000000043e+00  +2.90500000000000007e+01  
 426 +2.26800000000000033e+01  +7.28000000000000025e+00  +2.86300000000000026e+01  
 427 +2.12800000000000011e+01  +7.07000000000000028e+00  +2.88399999999999999e+01  
 428 +2.30300000000000011e+01  +1.05700000000000003e+01  +2.89100000000000037e+01  
 429 +2.27500000000000000e+01  +1.00099999999999998e+01  +2.82800000000000011e+01  
 430 +2.65300000000000011e+01  +9.02999999999999936e+00  +2.83500000000000014e+01  
 431 +2.67399999999999984e+01  +8.95999999999999908e+00  +2.84899999999999984e+01  
 432 +2.64600000000000044e+01  +9.09999999999999964e+00  +2.84899999999999984e+01  
 433 +2.08599999999999994e+01  +1.04299999999999997e+01  +2.70199999999999996e+01  
 434 +2.05100000000000016e+01  +1.03599999999999994e+01  +2.70899999999999999e+01  
 435 +2.08599999999999994e+01  +1.07100000000000009e+01  +2.71600000000000037e+01  
 436 +2.03000000000000007e+01  +1.10600000000000005e+01  +2.71600000000000037e+01  
 437 +2.33100000000000023e+01  +1.08500000000000014e+01  +3.33900000000000006e+01  
 438 +2.37300000000000040e+01  +1.11300000000000008e+01  +3.34600000000000009e+01  
 439 +2.29600000000000009e+01  +1.07800000000000011e+01  +3.38800000000000026e+01  
 440 +2.44300000000000033e+01  +7.62999999999999989e+00  +3.28999999999999986e+01  
 441 +2.30300000000000011e+01  +8.95999999999999908e+00  +3.28300000000000054e+01  
 442 +2.54100000000000001e+01  +1.02900000000000009e+01  +3.27600000000000051e+01  
 443 +2.52699999999999996e+01  +1.04299999999999997e+01  +3.28999999999999986e+01  
 444 +2.64600000000000044e+01  +8.47000000000000064e+00  +3.27600000000000051e+01  
 445 +2.72300000000000040e+01  +7.84000000000000075e+00  +3.26199999999999974e+01  
 446 +2.68800000000000026e+01  +8.19000000000000128e+00  +3.30399999999999991e+01  
 447 +2.48500000000000014e+01  +1.08500000000000014e+01  +3.25500000000000043e+01  
 448 +2.45700000000000003e+01  +8.47000000000000064e+00  +3.47899999999999991e+01  
 449 +2.25400000000000027e+01  +7.00000000000000000e+00  +3.20600000000000023e+01  
 450 +2.21200000000000010e+01  +6.37000000000000099e+00  +3.29699999999999989e+01  
 451 +2.33100000000000023e+01  +7.07000000000000028e+00  +3.12199999999999989e+01  
 452 +2.29600000000000009e+01  +7.07000000000000028e+00  +3.15000000000000000e+01  
 453 +2.59699999999999989e+01  +9.52000000000000135e+00  +3.26899999999999977e+01  
 454 +2.29600000000000009e+01  +1.26700000000000017e+01  +3.05899999999999999e+01  
 455 +2.20500000000000007e+01  +1.33699999999999992e+01  +3.09399999999999977e+01  
 456 +2.80000000000000000e+01  +8.75000000000000000e+00  +3.08700000000000010e+01  
 457 +2.82800000000000011e+01  +8.40000000000000036e+00  +3.08700000000000010e+01  
 458 +2.77899999999999991e+01  +8.54000000000000092e+00  +3.08700000000000010e+01  
 459 +2.41500000000000021e+01  +1.00800000000000001e+01  +3.05899999999999999e+01  
 460 +2.42199999999999989e+01  +1.00099999999999998e+01  +3.06600000000000037e+01  
 461 +2.44300000000000033e+01  +1.07800000000000011e+01  +3.04500000000000028e+01  
 462 +2.31700000000000017e+01  +1.11300000000000008e+01  +3.08000000000000007e+01  
 463 +2.47100000000000009e+01  +1.03599999999999994e+01  +3.03100000000000023e+01  
 464 +2.36600000000000001e+01  +7.62999999999999989e+00  +2.99600000000000044e+01  
 465 +2.38700000000000010e+01  +7.35000000000000053e+00  +2.96100000000000030e+01  
 466 +2.35199999999999996e+01  +7.49000000000000110e+00  +3.00300000000000011e+01  
 467 +2.44300000000000033e+01  +1.12000000000000011e+01  +2.94000000000000021e+01  
 468 +2.42900000000000027e+01  +1.12700000000000014e+01  +2.97500000000000000e+01  
 469 +2.26800000000000033e+01  +9.24000000000000021e+00  +2.87699999999999996e+01  
 470 +2.44300000000000033e+01  +9.80000000000000071e+00  +2.91200000000000010e+01  
 471 +2.62500000000000000e+01  +8.25999999999999979e+00  +2.80700000000000003e+01  
 472 +2.60399999999999991e+01  +8.47000000000000064e+00  +2.82800000000000011e+01  
 473 +2.51300000000000026e+01  +8.12000000000000099e+00  +2.59000000000000021e+01  
 474 +2.36600000000000001e+01  +9.24000000000000021e+00  +2.77199999999999989e+01  
 475 +2.35900000000000034e+01  +9.16999999999999993e+00  +2.75800000000000018e+01  
 476 +2.38000000000000007e+01  +9.38000000000000078e+00  +2.76500000000000021e+01  
 477 +2.55500000000000007e+01  +8.33000000000000007e+00  +2.66000000000000014e+01  
 478 +2.65300000000000011e+01  +8.54000000000000092e+00  +2.67399999999999984e+01  
 479 +2.04400000000000013e+01  +1.19700000000000006e+01  +2.66000000000000014e+01  
 480 +2.10000000000000000e+01  +1.16900000000000013e+01  +2.69500000000000028e+01  
 481 +2.04400000000000013e+01  +9.38000000000000078e+00  +2.61100000000000030e+01  
 482 +2.00199999999999996e+01  +9.66000000000000014e+00  +2.59000000000000021e+01  
 483 +1.98100000000000023e+01  +9.94000000000000128e+00  +2.57600000000000051e+01  
 484 +2.28900000000000006e+01  +8.40000000000000036e+00  +3.31100000000000065e+01  
 485 +2.32400000000000020e+01  +9.09999999999999964e+00  +3.35300000000000011e+01  
 486 +2.64600000000000044e+01  +8.89000000000000057e+00  +3.29699999999999989e+01  
 487 +2.56200000000000010e+01  +1.13400000000000016e+01  +3.17100000000000044e+01  
 488 +2.48500000000000014e+01  +1.20400000000000009e+01  +3.14300000000000033e+01  
 489 +2.45700000000000003e+01  +1.23200000000000003e+01  +3.15000000000000000e+01  
 490 +2.31000000000000014e+01  +9.94000000000000128e+00  +3.08000000000000007e+01  
 491 +2.16300000000000026e+01  +7.62999999999999989e+00  +3.09399999999999977e+01  
 492 +2.46400000000000006e+01  +7.70000000000000018e+00  +3.05199999999999996e+01  
 493 +2.63900000000000006e+01  +9.66000000000000014e+00  +3.05899999999999999e+01  
 494 +2.20500000000000007e+01  +6.79000000000000092e+00  +3.03800000000000026e+01  
 495 +2.16300000000000026e+01  +6.30000000000000071e+00  +3.03800000000000026e+01  
 496 +2.25400000000000027e+01  +6.50999999999999979e+00  +3.03800000000000026e+01  
 497 +2.18400000000000034e+01  +7.55999999999999961e+00  +3.05899999999999999e+01  
 498 +2.58300000000000018e+01  +9.09999999999999964e+00  +3.03100000000000023e+01  
 499 +2.27500000000000000e+01  +9.66000000000000014e+00  +2.94000000000000021e+01  
 500 +2.28900000000000006e+01  +1.01500000000000004e+01  +2.74399999999999977e+01  
 501 +2.24000000000000021e+01  +1.07100000000000009e+01  +2.68800000000000026e+01  
 502 +2.33100000000000023e+01  +7.42000000000000082e+00  +2.39400000000000013e+01  
 503 +1.93200000000000003e+01  +8.89000000000000057e+00  +2.63900000000000006e+01  
 504 +2.07199999999999989e+01  +7.28000000000000025e+00  +2.94000000000000021e+01  
 505 +2.07199999999999989e+01  +7.20999999999999996e+00  +2.93300000000000018e+01  
 506 +2.07199999999999989e+01  +7.28000000000000025e+00  +2.94000000000000021e+01  
 507 +2.07900000000000027e+01  +7.14000000000000057e+00  +2.95399999999999991e+01  
 508 +2.03000000000000007e+01  +6.58000000000000007e+00  +2.96100000000000030e+01  
 509 +2.40800000000000018e+01  +1.16900000000000013e+01  +3.21300000000000026e+01  
 510 +2.41500000000000021e+01  +1.13400000000000016e+01  +3.22700000000000031e+01  
 511 +2.45000000000000000e+01  +1.16200000000000010e+01  +3.22700000000000031e+01  
 512 +2.38000000000000007e+01  +1.19700000000000006e+01  +3.24100000000000037e+01  
 513 +2.17699999999999996e+01  +7.62999999999999989e+00  +3.08700000000000010e+01  
 514 +2.18400000000000034e+01  +7.55999999999999961e+00  +3.05899999999999999e+01  
 515 +2.16300000000000026e+01  +7.49000000000000110e+00  +2.87699999999999996e+01  
 516 +2.19100000000000001e+01  +6.72000000000000064e+00  +2.86300000000000026e+01  
 517 +2.17699999999999996e+01  +7.28000000000000025e+00  +2.88399999999999999e+01  
 518 +2.19100000000000001e+01  +7.84000000000000075e+00  +3.07300000000000040e+01  
 519 +2.69500000000000028e+01  +9.24000000000000021e+00  +3.12899999999999991e+01  
 520 +2.70899999999999999e+01  +9.16999999999999993e+00  +3.11500000000000021e+01  
 521 +2.72300000000000040e+01  +1.00099999999999998e+01  +3.12899999999999991e+01  
 522 +2.26099999999999994e+01  +1.23200000000000003e+01  +2.97500000000000000e+01  
 523 +2.29600000000000009e+01  +1.21099999999999994e+01  +2.97500000000000000e+01  
 524 +2.28900000000000006e+01  +1.23900000000000006e+01  +2.98200000000000003e+01  
 525 +2.33800000000000026e+01  +1.22500000000000000e+01  +2.99600000000000044e+01  
 526 +2.08599999999999994e+01  +7.49000000000000110e+00  +2.94000000000000021e+01  
 527 +2.03000000000000007e+01  +7.77000000000000046e+00  +2.94000000000000021e+01  
 528 +2.10000000000000000e+01  +7.84000000000000075e+00  +2.99600000000000044e+01  
 529 +2.24000000000000021e+01  +7.62999999999999989e+00  +3.55600000000000023e+01  
# numEdges
 529
# id   initNode   termNode parentEdge nDau   dauEdges      ...   radiusRelativeToParent
   0          0          1 2147483646    2        299        528 +3.14713000000000021e-01  # rad = +3.14713000000000021e-01 , len = +0                       
   1          2          3          2    2 2147483645 2147483645 +9.45121951219512257e-01  # rad = +7.75000000000000133e-02 , len = +6.06217782649101644e-01 
   2          4          2          4    2          1        504 +8.19999999999999951e-01  # rad = +8.19999999999999618e-02 , len = +1.19411054764624125e+00 
   3          4          5          4    2 2147483645 2147483645 +8.15385000000000026e-01  # rad = +8.15384999999999999e-02 , len = +9.77496803063829578e-01 
   4          6          4          6    2          2          3 +9.04977375565610864e-01  # rad = +9.99999999999999778e-02 , len = +9.89949493661157892e-02 
   5          6          7          6    2 2147483645 2147483645 +6.63649773755656147e-01  # rad = +7.33333000000000040e-02 , len = +6.75055553269506281e-01 
   6          8          6          8    2          4          5 +1.14999947963824445e+00  # rad = +1.10500000000000015e-01 , len = +6.99999999999931788e-02 
   7          8          9          8    2 2147483645 2147483645 +7.87481136886363342e-01  # rad = +7.56667000000000034e-02 , len = +5.68682688324516183e-01 
   8         10          8         27    2          6          7 +7.13076066790352514e-01  # rad = +9.60870000000000057e-02 , len = +1.54317853795340865e+00 
   9         11         12         11    2 2147483645 2147483645 +1.00000000000000000e+00  # rad = +7.00000000000000067e-02 , len = +2.96984848098351184e-01 
  10         11         13         11    2 2147483645 2147483645 +1.00000000000000000e+00  # rad = +7.00000000000000067e-02 , len = +9.82496819333276705e-01 
  11         14         11         13    2          9         10 +7.04698223053094930e-01  # rad = +7.00000000000000067e-02 , len = +1.56524758424982730e-01 
  12         14         15         13    2 2147483645 2147483645 +8.05369397774965745e-01  # rad = +8.00000000000000294e-02 , len = +4.02119385257662998e-01 
  13         16         14        409    2         11         12 +9.01857585139319018e-01  # rad = +9.93333000000000133e-02 , len = +8.57321409974108661e-01 
  14         17         18         16    2 2147483645 2147483645 +1.00000000000000000e+00  # rad = +8.00000000000000017e-02 , len = +1.71464281994823164e-01 
  15         17         19         16    2 2147483645 2147483645 +1.00000000000000000e+00  # rad = +8.00000000000000017e-02 , len = +2.42487113059643794e-01 
  16         20         17        383    2         14         15 +1.14285714285714302e+00  # rad = +8.00000000000000017e-02 , len = +1.71464281994823164e-01 
  17         21         22         19    2 2147483645 2147483645 +8.10439560439560447e-01  # rad = +7.37500000000000239e-02 , len = +5.37680202350801495e-01 
  18         21         23         19    2 2147483645 2147483645 +1.01648351648351642e+00  # rad = +9.25000000000000266e-02 , len = +2.88617393793236532e-01 
  19         24         21         31    2         17         18 +6.63628076572470360e-01  # rad = +9.10000000000000253e-02 , len = +6.45368112010497375e-01 
  20         25         26         22    2 2147483645 2147483645 +6.79201445507029322e-01  # rad = +7.70587999999999829e-02 , len = +1.40872282582486585e+00 
  21         25         27         22    2        383        513 +6.16984707593318915e-01  # rad = +7.00000000000000067e-02 , len = +2.96984848098351184e-01 
  22         28         25         33    2         20         21 +8.84391126077670231e-01  # rad = +1.13455000000000000e-01 , len = +1.13304898393670572e+00 
  23         29         30         25    2 2147483645 2147483645 +1.02000040800016323e+00  # rad = +8.50000000000000061e-02 , len = +3.28329103187635751e-01 
  24         29         31         25    2 2147483645 2147483645 +1.02000040800016323e+00  # rad = +8.50000000000000061e-02 , len = +2.61916017074177887e-01 
  25         20         29        383    2         23         24 +1.19047571428571430e+00  # rad = +8.33332999999999990e-02 , len = +7.30821455623740124e-01 
  26         10         32         27    2        458        459 +6.93135435992578874e-01  # rad = +9.34000000000000385e-02 , len = +3.50000000000000366e-01 
  27         33         10         92    2          8         26 +9.94986302785961563e-01  # rad = +1.34749999999999981e-01 , len = +2.09999999999993747e-01 
  28         34         35         30    2 2147483645 2147483645 +7.44680851063829752e-01  # rad = +7.00000000000000067e-02 , len = +2.88617393793237420e-01 
  29         34         36         30    2        411        412 +8.08510638297872397e-01  # rad = +7.60000000000000397e-02 , len = +3.76961536499412220e-01 
  30         24         34         31    2         28         29 +6.85505925250683656e-01  # rad = +9.39999999999999725e-02 , len = +4.19999999999998153e-01 
  31         37         24         37    2         19         30 +1.05076628352490431e+00  # rad = +1.37125000000000025e-01 , len = +6.02162768692984240e-01 
  32         28         38         33    2 2147483645 2147483645 +8.15560544408587051e-01  # rad = +1.04624999999999996e-01 , len = +2.39334493961903449e+00 
  33         37         28         37    2         22         32 +9.83034482758620598e-01  # rad = +1.28286000000000039e-01 , len = +6.10245852095691932e-01 
  34         39         40         36    2 2147483645 2147483645 +9.84848484848484862e-01  # rad = +8.12499999999999750e-02 , len = +6.37730350540100188e-01 
  35         39         41         36    2        415        460 +9.09090909090909172e-01  # rad = +7.50000000000000111e-02 , len = +4.02119385257665496e-01 
  36         42         39        384    2         34         35 +7.16768027801911289e-01  # rad = +8.25000000000000039e-02 , len = +5.51180551180819989e-01 
  37         43         37         61    2         31         33 +1.05668016194331971e+00  # rad = +1.30500000000000033e-01 , len = +1.21243556529819857e-01 
  38         44         45         44    2 2147483645 2147483645 +1.03571374999999977e+00  # rad = +8.28570999999999891e-02 , len = +5.51180551180827871e-01 
  39         46         47         40    2        484        518 +8.49999999999999978e-01  # rad = +8.50000000000000339e-02 , len = +5.28488410468953007e-01 
  40         48         46         45    2         39         41 +8.03858520900321505e-01  # rad = +9.99999999999999917e-02 , len = +1.21243556529821897e-01 
  41         46         49         40    2         42         43 +8.12500000000000000e-01  # rad = +8.12500000000000305e-02 , len = +5.14392845984469438e-01 
  42         49         50         41    2 2147483645 2147483645 +8.61538461538461475e-01  # rad = +7.00000000000000067e-02 , len = +2.52388589282477316e-01 
  43         49         51         41    2 2147483645 2147483645 +8.61538461538461475e-01  # rad = +7.00000000000000067e-02 , len = +6.60378679243960098e-01 
  44         48         44         45    2         38        416 +6.43086816720257248e-01  # rad = +8.00000000000000294e-02 , len = +5.98080262172226318e-01 
  45         52         48         51    2         40         44 +1.30261780104712055e+00  # rad = +1.24400000000000024e-01 , len = +3.42928563989644886e-01 
  46         53         54         48    2 2147483645 2147483645 +9.49152542372881269e-01  # rad = +7.00000000000000067e-02 , len = +3.76961536499415495e-01 
  47         53         55         48    2 2147483645 2147483645 +9.49152542372881269e-01  # rad = +7.00000000000000067e-02 , len = +1.21243556529828059e-01 
  48         56         53         53    2         46         47 +8.38068181818181879e-01  # rad = +7.37500000000000516e-02 , len = +5.33104117410475475e-01 
  49         57         58         50    2 2147483645 2147483645 +6.79611650485436813e-01  # rad = +7.00000000000000067e-02 , len = +7.03491293478461954e-01 
  50         59         57         58    2         49         51 +8.93066164931112572e-01  # rad = +1.03000000000000050e-01 , len = +2.88617393793234367e-01 
  51         57         52         50    2         45         54 +9.27184466019417397e-01  # rad = +9.55000000000000154e-02 , len = +1.21243556529817817e-01 
  52         56         60         53    2 2147483645 2147483645 +8.33332954545454530e-01  # rad = +7.33333000000000457e-02 , len = +5.64358042380900704e-01 
  53         61         56         97    2         48         52 +1.01538422485222135e+00  # rad = +8.80000000000000226e-02 , len = +3.13049516849965459e-01 
  54         52         62         51    2         55         56 +1.00000000000000000e+00  # rad = +9.55000000000000154e-02 , len = +1.21243556529819857e-01 
  55         62         63         54    2 2147483645 2147483645 +1.18324607329842935e+00  # rad = +1.13000000000000003e-01 , len = +2.21359436211786331e-01 
  56         62         64         54    2         78         79 +9.56806282722513113e-01  # rad = +9.13749999999999979e-02 , len = +5.68682688324518071e-01 
  57         59         65         58    2 2147483645 2147483645 +1.04480070751649579e+00  # rad = +1.20500000000000052e-01 , len = +2.52388589282479314e-01 
  58         66         59         60    2         50         57 +9.53165289256198367e-01  # rad = +1.15333000000000019e-01 , len = +4.08166632639169358e-01 
  59         66         67         60    2 2147483645 2147483645 +1.07851239669421495e+00  # rad = +1.30500000000000060e-01 , len = +1.21243556529819857e-01 
  60         68         66         62    2         58         59 +8.08326430270154717e-01  # rad = +1.21000000000000010e-01 , len = +7.00000000000002842e-02 
  61         68         43         62    2         37        417 +8.25027389573257164e-01  # rad = +1.23500000000000026e-01 , len = +3.76961536499416827e-01 
  62         69         68        130    2         60         61 +8.58109192634885720e-01  # rad = +1.49692000000000075e-01 , len = +1.03590540108641260e+00 
  63         70         71         65    2 2147483645 2147483645 +9.11764705882353033e-01  # rad = +7.75000000000000272e-02 , len = +2.52388589282475373e-01 
  64         70         72         65    2 2147483645 2147483645 +8.23529411764705843e-01  # rad = +6.99999999999999928e-02 , len = +3.83405790253616541e-01 
  65         73         70         70    2         63         64 +9.41828254847645430e-01  # rad = +8.50000000000000061e-02 , len = +1.21243556529823951e-01 
  66         74         75         68    2 2147483645 2147483645 +7.28230802603036853e-01  # rad = +8.39286000000000060e-02 , len = +1.91191003972467355e+00 
  67         74         76         68    2        418        419 +7.37527114967461928e-01  # rad = +8.50000000000000061e-02 , len = +3.05122926047847798e-01 
  68         77         74         74    2         66         67 +8.33851852923727099e-01  # rad = +1.15250000000000005e-01 , len = +2.96984848098351184e-01 
  69         73         78         70    2 2147483645 2147483645 +8.17174515235457144e-01  # rad = +7.37500000000000516e-02 , len = +5.51180551180828315e-01 
  70         79         73         72    2         65         69 +9.45026178010471174e-01  # rad = +9.02499999999999969e-02 , len = +2.88617393793233978e-01 
  71         79         80         72    2 2147483645 2147483645 +9.45026178010471174e-01  # rad = +9.02499999999999969e-02 , len = +2.88617393793233978e-01 
  72         81         79         84    2         70         71 +1.32074454034632560e+00  # rad = +9.55000000000000154e-02 , len = +9.89949493661145541e-02 
  73         77         82         74    2 2147483645 2147483645 +6.38050414574500402e-01  # rad = +8.81875000000000020e-02 , len = +1.38946032688954579e+00 
  74         83         77        488    2         68         73 +8.80343949044585905e-01  # rad = +1.38214000000000031e-01 , len = +9.44351629426239958e-01 
  75         84         85         77    2 2147483645 2147483645 +8.23529411764705843e-01  # rad = +7.00000000000000067e-02 , len = +2.61916017074177443e-01 
  76         84         86         77    2        462        463 +1.24941176470588244e+00  # rad = +1.06200000000000072e-01 , len = +2.96984848098350740e-01 
  77         87         84        107    2         75         76 +1.00000000000000000e+00  # rad = +8.50000000000000339e-02 , len = +3.28329103187639915e-01 
  78         64         88         56    2 2147483645 2147483645 +9.84952120383037033e-01  # rad = +9.00000000000000244e-02 , len = +1.71464281994823164e-01 
  79         64         89         56    2         94         95 +1.02872777017783856e+00  # rad = +9.39999999999999725e-02 , len = +3.49999999999999256e-01 
  80         90         91         82    2 2147483645 2147483645 +8.74999999999999889e-01  # rad = +7.00000000000000067e-02 , len = +1.97989898732239128e-01 
  81         90         92         82    2 2147483645 2147483645 +9.16666250000000016e-01  # rad = +7.33333000000000457e-02 , len = +5.23832034148351111e-01 
  82         93         90        112    2         80         81 +6.34920634920634996e-01  # rad = +8.00000000000000294e-02 , len = +1.97989898732231578e-01 
  83         81         94         84    2 2147483645 2147483645 +9.68085003395212418e-01  # rad = +6.99999999999999928e-02 , len = +7.00000000000002842e-02 
  84         95         81         86    2         72         83 +8.50678823529411710e-01  # rad = +7.23077000000000164e-02 , len = +8.79886356298363315e-01 
  85         95         96         86    2 2147483645 2147483645 +8.87700000000000045e-01  # rad = +7.54545000000000077e-02 , len = +7.85748051222526556e-01 
  86         97         95        102    2         84         85 +7.28569346944722973e-01  # rad = +8.50000000000000061e-02 , len = +3.28329103187636473e-01 
  87         98         99        389    2 2147483645 2147483645 +9.46745562130177576e-01  # rad = +8.00000000000000294e-02 , len = +1.71464281994824608e-01 
  88         98        100        389    2 2147483645 2147483645 +8.28402366863905337e-01  # rad = +7.00000000000000067e-02 , len = +3.05122926047848408e-01 
  89        101        102        111    2 2147483645 2147483645 +7.08890732167195892e-01  # rad = +9.69999999999999751e-02 , len = +1.56524758424982730e-01 
  90        101        103        111    2        102        112 +1.01826672561909182e+00  # rad = +1.39333000000000012e-01 , len = +2.10000000000005571e-01 
  91        104        105         93    2        420        421 +5.11015291200198951e-01  # rad = +7.80999999999999889e-02 , len = +7.24085630295200677e-01 
  92        104         33         93    2         27        410 +8.86124070063402547e-01  # rad = +1.35429000000000022e-01 , len = +1.40872282582486963e+00 
  93        106        104        153    2         91         92 +1.00054337152209483e+00  # rad = +1.52832999999999997e-01 , len = +7.73175271203107806e-01 
  94         89        107         79    2        115        116 +9.57446808510638347e-01  # rad = +9.00000000000000244e-02 , len = +1.56524758424989086e-01 
  95         89        108         79    2        106        107 +8.08510638297872397e-01  # rad = +7.60000000000000397e-02 , len = +3.20780298646909323e-01 
  96        109        110        110    2        121        137 +8.79120879120879106e-01  # rad = +8.00000000000000155e-02 , len = +1.97989898732235381e-01 
  97        109         61        110    2         53        461 +9.52381318681318589e-01  # rad = +8.66666999999999993e-02 , len = +3.63730669589464706e-01 
  98        111        112         99    2 2147483645 2147483645 +7.21649484536082464e-01  # rad = +7.00000000000000067e-02 , len = +4.48218696620303447e-01 
  99        113        111        372    2         98        100 +7.95081967213114749e-01  # rad = +9.69999999999999751e-02 , len = +1.56524758424984312e-01 
 100        111        114         99    2        123        124 +9.53608247422680466e-01  # rad = +9.25000000000000266e-02 , len = +2.96984848098351184e-01 
 101         97        115        102    2 2147483645 2147483645 +7.18679660915254481e-01  # rad = +8.38462000000000096e-02 , len = +1.10900856624284327e+00 
 102        103         97         90    2         86        101 +8.37324969676961017e-01  # rad = +1.16667000000000062e-01 , len = +1.71464281994823164e-01 
 103        116        117        104    2 2147483645 2147483645 +9.33333333333333237e-01  # rad = +7.00000000000000067e-02 , len = +6.67757440991864626e-01 
 104        118        116        510    2        103        105 +8.82352941176470562e-01  # rad = +7.50000000000000389e-02 , len = +4.20000000000001705e-01 
 105        116        119        104    2        113        114 +1.19999999999999996e+00  # rad = +9.00000000000000244e-02 , len = +1.71464281994823164e-01 
 106        108        120         95    2 2147483645 2147483645 +9.70394736842105310e-01  # rad = +7.37500000000000239e-02 , len = +5.09607692249634425e-01 
 107        108         87         95    2         77        510 +1.11842105263157898e+00  # rad = +8.50000000000000339e-02 , len = +2.52388589282480758e-01 
 108        121        122        118    2        109        110 +1.00000000000000000e+00  # rad = +1.57000000000000056e-01 , len = +1.21243556529826005e-01 
 109        122        123        108    2        111        422 +1.02802547770700636e+00  # rad = +1.61400000000000016e-01 , len = +3.20780298646904660e-01 
 110        122        109        108    2         96         97 +5.79617834394904441e-01  # rad = +9.10000000000000114e-02 , len = +6.02162768692982575e-01 
 111        123        101        109    2         89         90 +8.47791201982651788e-01  # rad = +1.36833500000000052e-01 , len = +2.96984848098351184e-01 
 112        103         93         90    2         82        505 +9.04308383512879232e-01  # rad = +1.26000000000000001e-01 , len = +3.76961536499412830e-01 
 113        119        124        105    2 2147483645 2147483645 +8.44444444444444442e-01  # rad = +7.59999999999999842e-02 , len = +1.22449989791751324e+00 
 114        119        125        105    2        423        424 +9.25925555555555557e-01  # rad = +8.33333000000000407e-02 , len = +7.03491293478463064e-01 
 115        107        126         94    2 2147483645 2147483645 +8.88888888888888951e-01  # rad = +8.00000000000000294e-02 , len = +2.09999999999998493e-01 
 116        107        127         94    2        128        129 +8.88888888888888951e-01  # rad = +8.00000000000000294e-02 , len = +3.83405790253612988e-01 
 117        128        129        119    2        384        389 +9.12331574981160576e-01  # rad = +1.51333000000000023e-01 , len = +2.10000000000003212e-01 
 118        128        121        119    2        108        373 +9.46495855312735612e-01  # rad = +1.57000000000000056e-01 , len = +2.21359436211780697e-01 
 119         69        128        130    2        117        118 +9.50878218798009600e-01  # rad = +1.65875000000000022e-01 , len = +5.14392845984468550e-01 
 120        130        131        121    2 2147483645 2147483645 +8.94117647058823573e-01  # rad = +7.60000000000000120e-02 , len = +3.13049516849970233e-01 
 121        110        130         96    2        120        122 +1.06250000000000000e+00  # rad = +8.50000000000000061e-02 , len = +4.14125584816974535e-01 
 122        130        132        121    2        131        132 +8.23529411764705843e-01  # rad = +7.00000000000000067e-02 , len = +2.09999999999997300e-01 
 123        114        133        100    2 2147483645 2147483645 +7.92792432432432359e-01  # rad = +7.33333000000000457e-02 , len = +6.26099033699942020e-01 
 124        114        134        100    2        142        514 +9.33660540540540484e-01  # rad = +8.63636000000000403e-02 , len = +8.99166280506558890e-01 
 125        135        136        126    2 2147483645 2147483645 +9.78260444234589466e-01  # rad = +7.50000000000000111e-02 , len = +4.31508980207828075e-01 
 126        137        135        139    2        125        127 +9.34959756097560990e-01  # rad = +7.66667000000000043e-02 , len = +1.37349918092440215e+00 
 127        135        138        126    2        133        134 +9.91303916824384013e-01  # rad = +7.59999999999999981e-02 , len = +3.28329103187638749e-01 
 128        127        139        116    2 2147483645 2147483645 +9.68750000000000000e-01  # rad = +7.75000000000000133e-02 , len = +5.81463670404268496e-01 
 129        127        140        116    2 2147483645 2147483645 +1.00000000000000000e+00  # rad = +8.00000000000000294e-02 , len = +3.83405790253616208e-01 
 130        141         69        157    2         62        119 +9.24613207397160020e-01  # rad = +1.74443999999999960e-01 , len = +6.75055553269509612e-01 
 131        132        142        122    2 2147483645 2147483645 +1.07142857142857140e+00  # rad = +7.50000000000000389e-02 , len = +3.83405790253619150e-01 
 132        132        143        122    2 2147483645 2147483645 +1.00000000000000000e+00  # rad = +7.00000000000000067e-02 , len = +3.20780298646909323e-01 
 133        138        144        127    2 2147483645 2147483645 +9.21052631578947345e-01  # rad = +6.99999999999999928e-02 , len = +6.29999999999999005e-01 
 134        138        145        127    2 2147483645 2147483645 +9.21052631578947345e-01  # rad = +6.99999999999999928e-02 , len = +3.56931365951492219e-01 
 135        146        147        137    2 2147483645 2147483645 +8.74999999999999889e-01  # rad = +7.00000000000000067e-02 , len = +1.56524758424984339e-01 
 136        146        148        137    2 2147483645 2147483645 +9.90384999999999960e-01  # rad = +7.92308000000000179e-02 , len = +8.45813218151619695e-01 
 137        110        146         96    2        135        136 +1.00000000000000000e+00  # rad = +8.00000000000000155e-02 , len = +8.57321409974111437e-01 
 138        137        149        139    2 2147483645 2147483645 +8.53658536585365835e-01  # rad = +6.99999999999999928e-02 , len = +1.56524758424989086e-01 
 139        150        137        466    2        126        138 +7.52293577981651307e-01  # rad = +8.20000000000000034e-02 , len = +3.42928563989644886e-01 
 140        151        152        142    2 2147483645 2147483645 +1.12244857142857146e+00  # rad = +7.85714000000000273e-02 , len = +4.99899989997999061e-01 
 141        151        153        142    2 2147483645 2147483645 +1.00000000000000000e+00  # rad = +7.00000000000000067e-02 , len = +2.32163735324877885e-01 
 142        134        151        124    2        140        141 +8.10526657063855627e-01  # rad = +7.00000000000000067e-02 , len = +1.97989898732231578e-01 
 143        154        155        145    2 2147483645 2147483645 +8.74999999999999889e-01  # rad = +7.00000000000000067e-02 , len = +6.60378679243961431e-01 
 144        154        156        145    2 2147483645 2147483645 +9.37500000000000000e-01  # rad = +7.50000000000000389e-02 , len = +4.02119385257659334e-01 
 145        157        154        159    2        143        144 +1.00000000000000000e+00  # rad = +8.00000000000000155e-02 , len = +1.56524758424990668e-01 
 146        158        159        148    2 2147483645 2147483645 +7.28541057934508740e-01  # rad = +7.23077000000000025e-02 , len = +9.20706250657612246e-01 
 147        158        160        148    2 2147483645 2147483645 +7.05289672544080481e-01  # rad = +6.99999999999999928e-02 , len = +9.01886910870755010e-01 
 148        161        158        519    2        146        147 +6.32165605095541427e-01  # rad = +9.92500000000000188e-02 , len = +2.21359436211788579e-01 
 149        162        163        152    2 2147483645 2147483645 +1.00000000000000000e+00  # rad = +7.00000000000000067e-02 , len = +3.05122926047846743e-01 
 150        164        165        499    2 2147483645 2147483645 +1.00000000000000000e+00  # rad = +7.00000000000000067e-02 , len = +7.91959594928936417e-01 
 151        164        166        499    2 2147483645 2147483645 +1.00000000000000000e+00  # rad = +7.00000000000000067e-02 , len = +1.71464281994818807e-01 
 152        167        162        169    2        149        499 +8.53658536585365835e-01  # rad = +7.00000000000000067e-02 , len = +1.56524758424989086e-01 
 153        168        106        432    2         93        154 +9.18338513704436310e-01  # rad = +1.52750000000000052e-01 , len = +2.32163735324877885e-01 
 154        106        169        153    2 2147483645 2147483645 +5.36824877250409060e-01  # rad = +8.20000000000000034e-02 , len = +7.24085630295202676e-01 
 155        168        170        432    2        158        159 +4.83300968539015108e-01  # rad = +8.03888999999999992e-02 , len = +8.01186619958168644e-01 
 156        141        171        157    2        186        472 +5.62212787609915887e-01  # rad = +1.06071000000000012e-01 , len = +9.74987179402887705e-01 
 157        172        141        164    2        130        156 +7.49669205736151367e-01  # rad = +1.88667000000000057e-01 , len = +1.97989898732231578e-01 
 158        170        173        155    2 2147483645 2147483645 +9.04693309648471389e-01  # rad = +7.27273000000000086e-02 , len = +7.44110206891427262e-01 
 159        170        157        155    2        145        467 +9.95162267427468272e-01  # rad = +8.00000000000000155e-02 , len = +1.56524758424985921e-01 
 160        174        175        162    2 2147483645 2147483645 +1.00000000000000000e+00  # rad = +7.00000000000000067e-02 , len = +3.63730669589461930e-01 
 161        174        176        162    2 2147483645 2147483645 +1.06593428571428572e+00  # rad = +7.46154000000000400e-02 , len = +1.13951744172698022e+00 
 162        177        174        429    2        160        161 +8.72817955112219379e-01  # rad = +7.00000000000000067e-02 , len = +1.21243556529818830e-01 
 163        172        178        164    2        168        428 +6.34966046402587581e-01  # rad = +1.59800000000000053e-01 , len = +6.30000000000000782e-01 
 164        179        172        192    2        157        163 +9.85769682726204466e-01  # rad = +2.51666999999999974e-01 , len = +5.14392845984467106e-01 
 165        180        181        167    2 2147483645 2147483645 +5.18133259689348091e-01  # rad = +7.69231000000000220e-02 , len = +9.20706250657609915e-01 
 166        180        182        167    2        387        464 +5.86971076773854628e-01  # rad = +8.71429000000000370e-02 , len = +5.09607692249634425e-01 
 167        183        180        205    2        165        166 +4.33917981662638175e-01  # rad = +1.48462000000000038e-01 , len = +9.41753683295163513e-01 
 168        178        184        163    2        169        170 +6.64580725907384262e-01  # rad = +1.06200000000000058e-01 , len = +2.96984848098349519e-01 
 169        184        167        168    2        152        430 +7.72128060263653437e-01  # rad = +8.20000000000000034e-02 , len = +3.76961536499412220e-01 
 170        184        185        168    2        180        181 +9.41619585687382243e-01  # rad = +9.99999999999999917e-02 , len = +1.71464281994823164e-01 
 171        186        187        172    2 2147483645 2147483645 +8.33333333333333259e-01  # rad = +7.50000000000000111e-02 , len = +8.71492971859212484e-01 
 172        188        186        175    2        171        173 +9.00000000000000022e-01  # rad = +8.99999999999999967e-02 , len = +1.56524758424985921e-01 
 173        186        189        172    2        390        391 +8.88888888888888951e-01  # rad = +8.00000000000000155e-02 , len = +2.09999999999998493e-01 
 174        190        191        176    2        437        438 +9.57446808510638347e-01  # rad = +8.99999999999999967e-02 , len = +8.22313808712951122e-01 
 175        190        188        176    2        172        433 +1.06382978723404253e+00  # rad = +9.99999999999999917e-02 , len = +9.89949493661145541e-02 
 176        192        190        181    2        174        175 +9.39999999999999947e-01  # rad = +9.40000000000000280e-02 , len = +2.88617393793235699e-01 
 177        193        194        179    2 2147483645 2147483645 +1.00000000000000000e+00  # rad = +7.00000000000000067e-02 , len = +5.09607692249637312e-01 
 178        193        195        179    2 2147483645 2147483645 +1.00000000000000000e+00  # rad = +7.00000000000000067e-02 , len = +4.31508980207828408e-01 
 179        196        193        184    2        177        178 +8.03278293469691707e-01  # rad = +7.00000000000000067e-02 , len = +1.21243556529823951e-01 
 180        185        197        170    2 2147483645 2147483645 +7.42856999999999990e-01  # rad = +7.42857000000000239e-02 , len = +5.09607692249638422e-01 
 181        185        192        170    2        176        188 +1.00000000000000000e+00  # rad = +9.99999999999999917e-02 , len = +1.21243556529821897e-01 
 182        198        199        373    2        183        184 +6.84491978609625740e-01  # rad = +8.00000000000000155e-02 , len = +4.02119385257661166e-01 
 183        199        200        182    2        217        392 +1.09999999999999987e+00  # rad = +8.80000000000000088e-02 , len = +3.76961536499414163e-01 
 184        199        196        182    2        179        189 +1.08928625000000001e+00  # rad = +8.71429000000000231e-02 , len = +5.09607692249632982e-01 
 185        201        202        186    2 2147483645 2147483645 +9.33333333333333237e-01  # rad = +6.99999999999999928e-02 , len = +7.44110206891424597e-01 
 186        171        201        156    2        185        187 +7.07073563933591664e-01  # rad = +7.50000000000000389e-02 , len = +3.42928563989646329e-01 
 187        201        203        186    2        190        191 +1.13333333333333330e+00  # rad = +8.50000000000000200e-02 , len = +1.21243556529821897e-01 
 188        192        204        181    2 2147483645 2147483645 +8.34999999999999964e-01  # rad = +8.35000000000000187e-02 , len = +3.95979797464468208e-01 
 189        196        205        184    2 2147483645 2147483645 +8.03278293469691707e-01  # rad = +7.00000000000000067e-02 , len = +1.71464281994818807e-01 
 190        203        206        187    2 2147483645 2147483645 +8.82352941176470562e-01  # rad = +7.50000000000000111e-02 , len = +3.56931365951496382e-01 
 191        203        207        187    2        194        195 +8.94117647058823573e-01  # rad = +7.60000000000000397e-02 , len = +3.56931365951496382e-01 
 192        208        179        202    2        164        193 +8.50999999999999979e-01  # rad = +2.55300000000000027e-01 , len = +8.25287828578614602e-01 
 193        179        209        192    2        196        500 +5.60481786133960047e-01  # rad = +1.43091000000000024e-01 , len = +9.52102935611479961e-01 
 194        207        210        191    2 2147483645 2147483645 +9.21052631578947345e-01  # rad = +7.00000000000000067e-02 , len = +2.61916017074173668e-01 
 195        207        211        191    2 2147483645 2147483645 +9.21052631578947345e-01  # rad = +7.00000000000000067e-02 , len = +2.21359436211785221e-01 
 196        209        212        193    2 2147483645 2147483645 +5.46378178921106183e-01  # rad = +7.81817999999999957e-02 , len = +8.10308583195315846e-01 
 197        213        214        500    2 2147483645 2147483645 +5.41613378898742837e-01  # rad = +7.75000000000000272e-02 , len = +3.28329103187640248e-01 
 198        213        215        500    2        206        207 +5.79051792216142225e-01  # rad = +8.28571000000000446e-02 , len = +5.51180551180826317e-01 
 199        216        217        201    2 2147483645 2147483645 +5.64211272941233410e-01  # rad = +7.00000000000000067e-02 , len = +2.09999999999999659e-01 
 200        216        218        201    2 2147483645 2147483645 +6.06882571513778890e-01  # rad = +7.52941000000000027e-02 , len = +1.14808536267996986e+00 
 201        219        216        439    2        199        200 +3.49681510710259269e-01  # rad = +1.24067000000000052e-01 , len = +1.14808536267996741e+00 
 202        220        208        204    2        192        524 +9.83606557377049273e-01  # rad = +3.00000000000000044e-01 , len = +1.71464281994821693e-01 
 203        220        221        204    2        432        436 +7.29098360655737743e-01  # rad = +2.22375000000000100e-01 , len = +6.60378679243960431e-01 
 204        183        220        205    2        202        203 +8.91440128835019219e-01  # rad = +3.05000000000000049e-01 , len = +9.89949493661195640e-02 
 205        222        183        523    2        167        204 +9.64326381059751991e-01  # rad = +3.42143000000000141e-01 , len = +5.23832034148350112e-01 
 206        215        223        198    2 2147483645 2147483645 +9.35345311385506029e-01  # rad = +7.75000000000000272e-02 , len = +2.52388589282485198e-01 
 207        215        224        198    2        213        214 +8.44828023186908528e-01  # rad = +7.00000000000000067e-02 , len = +1.97989898732231578e-01 
 208        225        226        210    2 2147483645 2147483645 +4.74523813841587649e-01  # rad = +7.85000000000000142e-02 , len = +3.56931365951493940e-01 
 209        225        227        210    2        494        526 +5.27718840106631837e-01  # rad = +8.73000000000000026e-02 , len = +2.78772308524358170e+00 
 210        228        225        211    2        208        209 +5.84554770318021166e-01  # rad = +1.65429000000000048e-01 , len = +4.69574275274956154e-01 
 211        229        228        524    2        210        212 +9.43333333333333357e-01  # rad = +2.83000000000000029e-01 , len = +2.09999999999999659e-01 
 212        228        230        211    2        235        236 +5.48763250883392173e-01  # rad = +1.55300000000000049e-01 , len = +8.19328993750369827e-01 
 213        224        231        207    2 2147483645 2147483645 +1.07142857142857140e+00  # rad = +7.50000000000000111e-02 , len = +4.31508980207834736e-01 
 214        224        232        207    2 2147483645 2147483645 +1.00000000000000000e+00  # rad = +7.00000000000000067e-02 , len = +1.56524758424984339e-01 
 215        233        234        217    2 2147483645 2147483645 +9.82817220037686679e-01  # rad = +7.33333000000000457e-02 , len = +5.51180551180830314e-01 
 216        233        235        217    2 2147483645 2147483645 +9.38144136465126510e-01  # rad = +6.99999999999999928e-02 , len = +3.28329103187639915e-01 
 217        200        233        183    2        215        216 +8.47902272727272699e-01  # rad = +7.46154000000000123e-02 , len = +1.00468900660850990e+00 
 218        236        237        220    2 2147483645 2147483645 +1.00000000000000000e+00  # rad = +6.99999999999999928e-02 , len = +4.08166632639168747e-01 
 219        236        238        220    2 2147483645 2147483645 +1.00000000000000000e+00  # rad = +6.99999999999999928e-02 , len = +9.89949493661170521e-02 
 220        239        236        394    2        218        219 +8.23529411764705843e-01  # rad = +6.99999999999999928e-02 , len = +2.32163735324881076e-01 
 221        240        241        223    2 2147483645 2147483645 +8.67647058823529438e-01  # rad = +7.37500000000000239e-02 , len = +5.09607692249638311e-01 
 222        240        242        223    2        226        239 +1.10588235294117654e+00  # rad = +9.40000000000000280e-02 , len = +3.76961536499414496e-01 
 223        243        240        230    2        221        222 +6.44383628107255690e-01  # rad = +8.50000000000000200e-02 , len = +1.21243556529816776e-01 
 224        244        245        226    2 2147483645 2147483645 +1.00000000000000000e+00  # rad = +6.99999999999999928e-02 , len = +7.57165767847440163e-01 
 225        244        246        226    2 2147483645 2147483645 +1.00000000000000000e+00  # rad = +6.99999999999999928e-02 , len = +1.68727591104715269e+00 
 226        242        244        222    2        224        225 +7.44680851063829752e-01  # rad = +6.99999999999999928e-02 , len = +2.42487113059641740e-01 
 227        247        248        229    2        466        521 +4.78795048143053681e-01  # rad = +1.74042000000000030e-01 , len = +1.91319105162029945e+00 
 228        247        249        229    2        439        440 +1.04539202200825310e+00  # rad = +3.80000000000000060e-01 , len = +3.20780298646905437e-01 
 229        250        247        238    2        227        228 +9.20059835528230785e-01  # rad = +3.63499999999999990e-01 , len = +1.21243556529821897e-01 
 230        229        243        524    2        223        231 +4.39696666666666680e-01  # rad = +1.31909000000000026e-01 , len = +1.05233074648610203e+00 
 231        243        251        230    2        250        251 +5.87526249156615554e-01  # rad = +7.75000000000000272e-02 , len = +2.61916017074178886e-01 
 232        252        253        234    2 2147483645 2147483645 +9.33333333333333237e-01  # rad = +6.99999999999999928e-02 , len = +1.40000000000004121e-01 
 233        252        254        234    2 2147483645 2147483645 +9.33333333333333237e-01  # rad = +6.99999999999999928e-02 , len = +8.19328993750374046e-01 
 234        255        252        244    2        232        233 +8.13449023861171350e-01  # rad = +7.49999999999999972e-02 , len = +6.96491205974633432e-01 
 235        230        256        212    2 2147483645 2147483645 +5.60206052801030308e-01  # rad = +8.70000000000000356e-02 , len = +1.71464281994821693e-01 
 236        230        257        212    2        248        249 +7.34063103670315464e-01  # rad = +1.13999999999999990e-01 , len = +2.10000000000002046e-01 
 237        250        258        238    2        374        506 +3.73339273013518713e-01  # rad = +1.47499999999999992e-01 , len = +9.62340895940726693e-01 
 238        259        250        272    2        229        237 +1.01044245524296672e+00  # rad = +3.95083000000000018e-01 , len = +8.79886356298359540e-01 
 239        242        260        222    2        259        260 +8.24468085106383031e-01  # rad = +7.75000000000000272e-02 , len = +2.61916017074176999e-01 
 240        261        262        242    2 2147483645 2147483645 +8.61538461538461475e-01  # rad = +6.99999999999999928e-02 , len = +6.96491205974635874e-01 
 241        261        263        242    2 2147483645 2147483645 +8.61538461538461475e-01  # rad = +6.99999999999999928e-02 , len = +8.19328993750374046e-01 
 242        264        261        245    2        240        241 +1.08333333333333326e+00  # rad = +8.12499999999999889e-02 , len = +5.09607692249637645e-01 
 243        255        265        244    2 2147483645 2147483645 +7.59219088937093223e-01  # rad = +6.99999999999999928e-02 , len = +9.89949493661195640e-02 
 244        266        255        246    2        234        243 +1.07387740792549491e+00  # rad = +9.22000000000000181e-02 , len = +3.76961536499414163e-01 
 245        267        264        247    2        242        441 +6.78733031674208176e-01  # rad = +7.49999999999999972e-02 , len = +4.02119385257663275e-01 
 246        267        266        247    2        244        502 +7.76987330316742053e-01  # rad = +8.58571000000000056e-02 , len = +4.42718872423573828e-01 
 247        268        267        249    2        245        246 +1.00000000000000000e+00  # rad = +1.10500000000000015e-01 , len = +1.21243556529819857e-01 
 248        257        269        236    2        277        278 +9.96105263157894716e-01  # rad = +1.13555999999999976e-01 , len = +6.92964645562816450e-01 
 249        257        268        236    2        247        252 +9.69298245614035103e-01  # rad = +1.10500000000000015e-01 , len = +1.21243556529823951e-01 
 250        251        270        231    2 2147483645 2147483645 +9.80645161290322531e-01  # rad = +7.59999999999999842e-02 , len = +3.49999999999998035e-01 
 251        251        271        231    2 2147483645 2147483645 +9.03225806451612767e-01  # rad = +7.00000000000000067e-02 , len = +5.14392845984466440e-01 
 252        268        272        249    2 2147483645 2147483645 +7.49622624434389095e-01  # rad = +8.28332999999999847e-02 , len = +1.34465608986089658e+00 
 253        273        274        256    2 2147483645 2147483645 +9.41935483870967705e-01  # rad = +7.30000000000000093e-02 , len = +7.13862731902988767e-01 
 254        275        276        501    2 2147483645 2147483645 +9.03225806451612767e-01  # rad = +6.99999999999999928e-02 , len = +6.02162768692982353e-01 
 255        275        277        501    2 2147483645 2147483645 +9.03225806451612767e-01  # rad = +6.99999999999999928e-02 , len = +5.81463670404267718e-01 
 256        278        273        376    2        253        501 +1.10714285714285721e+00  # rad = +7.75000000000000133e-02 , len = +3.05122926047846355e-01 
 257        279        280        502    2 2147483645 2147483645 +1.28702227305604322e+00  # rad = +1.10500000000000015e-01 , len = +9.89949493661145541e-02 
 258        279        281        502    2        266        267 +9.48086995717302372e-01  # rad = +8.14000000000000279e-02 , len = +1.02878569196893555e+00 
 259        260        282        239    2 2147483645 2147483645 +1.16129032258064524e+00  # rad = +9.00000000000000244e-02 , len = +1.71464281994823164e-01 
 260        260        283        239    2 2147483645 2147483645 +9.03225806451612767e-01  # rad = +6.99999999999999928e-02 , len = +3.56931365951495161e-01 
 261        284        285        262    2 2147483645 2147483645 +8.74999999999999889e-01  # rad = +7.00000000000000067e-02 , len = +1.56524758424984339e-01 
 262        286        284        398    2        261        263 +8.87479768234658573e-01  # rad = +8.00000000000000155e-02 , len = +1.56524758424985921e-01 
 263        284        287        262    2        264        265 +8.74999999999999889e-01  # rad = +7.00000000000000067e-02 , len = +9.89949493661170521e-02 
 264        287        288        263    2 2147483645 2147483645 +1.00000000000000000e+00  # rad = +7.00000000000000067e-02 , len = +2.88617393793234811e-01 
 265        287        289        263    2 2147483645 2147483645 +1.00000000000000000e+00  # rad = +7.00000000000000067e-02 , len = +3.13049516849971454e-01 
 266        281        290        258    2 2147483645 2147483645 +8.59950859950859958e-01  # rad = +6.99999999999999928e-02 , len = +9.89949493661145541e-02 
 267        281        291        258    2        282        511 +9.33660933660933723e-01  # rad = +7.59999999999999842e-02 , len = +6.78675180038285530e-01 
 268        292        293        270    2 2147483645 2147483645 +9.64102666666666663e-01  # rad = +7.23077000000000164e-02 , len = +9.12688336728371241e-01 
 269        292        294        270    2 2147483645 2147483645 +1.03333333333333344e+00  # rad = +7.75000000000000133e-02 , len = +2.61916017074180774e-01 
 270        295        292        275    2        268        269 +9.37500000000000000e-01  # rad = +7.50000000000000111e-02 , len = +8.31203946092653689e-01 
 271        259        296        272    2        398        520 +3.94649616368286438e-01  # rad = +1.54308000000000028e-01 , len = +8.96437393240598235e-01 
 272        297        259        378    2        238        271 +1.05013522841112672e+00  # rad = +3.91000000000000014e-01 , len = +1.71464281994821721e-01 
 273        298        299        274    2 2147483645 2147483645 +1.00000000000000000e+00  # rad = +6.99999999999999789e-02 , len = +5.93969696196698593e-01 
 274        300        298        382    2        273        275 +9.03225806451612767e-01  # rad = +6.99999999999999789e-02 , len = +2.42487113059641740e-01 
 275        298        295        274    2        270        276 +1.14285714285714302e+00  # rad = +8.00000000000000017e-02 , len = +1.71464281994821721e-01 
 276        295        301        275    2 2147483645 2147483645 +8.74999999999999889e-01  # rad = +6.99999999999999789e-02 , len = +8.57321409974112880e-01 
 277        269        302        248    2        285        444 +1.12609637535665241e+00  # rad = +1.27875000000000044e-01 , len = +5.68682688324518626e-01 
 278        269        303        248    2        442        443 +6.42854626792067396e-01  # rad = +7.30000000000000093e-02 , len = +1.48657324071167252e+00 
 279        304        305        282    2 2147483645 2147483645 +9.13043081285616842e-01  # rad = +6.99999999999999928e-02 , len = +1.71464281994818807e-01 
 280        306        307        503    2 2147483645 2147483645 +9.13043081285616842e-01  # rad = +6.99999999999999928e-02 , len = +3.56931365951495716e-01 
 281        306        308        503    2 2147483645 2147483645 +9.13043081285616842e-01  # rad = +6.99999999999999928e-02 , len = +1.56524758424989086e-01 
 282        291        304        267    2        279        503 +1.00877236842105256e+00  # rad = +7.66666999999999765e-02 , len = +6.18223260642948635e-01 
 283        309        310        285    2 2147483645 2147483645 +7.89989473684210686e-01  # rad = +9.00588000000000083e-02 , len = +1.17341382299681141e+00 
 284        309        311        285    2        448        449 +8.22169298245614133e-01  # rad = +9.37273000000000411e-02 , len = +9.41753683295158517e-01 
 285        302        309        277    2        283        284 +8.91495601173020402e-01  # rad = +1.13999999999999949e-01 , len = +1.56524758424985921e-01 
 286        312        313        288    2 2147483645 2147483645 +1.02227662042973044e+00  # rad = +7.37499999999999822e-02 , len = +4.94974746830581791e-01 
 287        312        314        288    2 2147483645 2147483645 +9.70296453289235639e-01  # rad = +6.99999999999999789e-02 , len = +3.13049516849968623e-01 
 288        315        312        294    2        286        287 +8.24490285714285731e-01  # rad = +7.21428999999999959e-02 , len = +9.36536171218177671e-01 
 289        316        317        292    2 2147483645 2147483645 +9.79020979020978954e-01  # rad = +7.00000000000000067e-02 , len = +1.56524758424982730e-01 
 290        316        318        292    2 2147483645 2147483645 +9.79020979020978954e-01  # rad = +7.00000000000000067e-02 , len = +3.05122926047848797e-01 
 291        319        320        295    2 2147483645 2147483645 +1.11842105263157898e+00  # rad = +8.49999999999999922e-02 , len = +6.99999999999967315e-02 
 292        319        316        295    2        289        290 +9.40789473684210509e-01  # rad = +7.15000000000000080e-02 , len = +6.99999999999999289e-01 
 293        321        322        329    2 2147483645 2147483645 +5.10529674537332445e-01  # rad = +8.00000000000000017e-02 , len = +6.26099033699943686e-01 
 294        321        315        329    2        288        476 +5.58391831525207327e-01  # rad = +8.74999999999999944e-02 , len = +9.12688336728371574e-01 
 295        323        319        303    2        291        292 +8.94117647058823573e-01  # rad = +7.59999999999999981e-02 , len = +1.07079409785448787e+00 
 296        324        325        298    2 2147483645 2147483645 +7.59768341567533811e-01  # rad = +7.49999999999999972e-02 , len = +3.76961536499416439e-01 
 297        324        326        298    2 2147483645 2147483645 +8.61070787109871616e-01  # rad = +8.49999999999999922e-02 , len = +3.28329103187636473e-01 
 298        327        324        309    2        296        297 +8.48060996563573921e-01  # rad = +9.87143000000000048e-02 , len = +5.23832034148354220e-01 
 299          1        328          0    2        308        378 +1.15343185696173967e+00  # rad = +3.62999999999999989e-01 , len = +1.71464281994820972e-01 
 300        329        330        528    2        311        312 +9.98528818320183698e-01  # rad = +3.14249999999999974e-01 , len = +2.61916017074173169e-01 
 301        329        331        528    2        313        314 +7.38591986984967197e-01  # rad = +2.32444499999999998e-01 , len = +6.29999999999999560e-01 
 302        332        333        304    2 2147483645 2147483645 +8.90052356020942459e-01  # rad = +8.49999999999999922e-02 , len = +7.00000000000038369e-02 
 303        332        323        304    2        295        310 +8.90052356020942459e-01  # rad = +8.49999999999999922e-02 , len = +1.21243556529821384e-01 
 304        327        332        309    2        302        303 +8.20446735395188975e-01  # rad = +9.54999999999999877e-02 , len = +1.21243556529821897e-01 
 305        334        335        307    2 2147483645 2147483645 +7.78749221410294568e-01  # rad = +7.17646999999999730e-02 , len = +1.23048770818728448e+00 
 306        334        336        307    2        403        512 +9.22371079651625903e-01  # rad = +8.49999999999999922e-02 , len = +1.21243556529820870e-01 
 307        337        334        318    2        305        306 +5.86966878980891726e-01  # rad = +9.21537999999999802e-02 , len = +7.53923072998830324e-01 
 308        328        338        299    2 2147483645 2147483645 +6.03305785123966931e-01  # rad = +2.19000000000000000e-01 , len = +4.20000000000001705e-01 
 309        339        327        320    2        298        304 +9.28577696584844348e-01  # rad = +1.16400000000000003e-01 , len = +3.42928563989646329e-01 
 310        323        340        303    2 2147483645 2147483645 +8.58823529411764652e-01  # rad = +7.29999999999999816e-02 , len = +7.57165767847436721e-01 
 311        330        341        300    2 2147483645 2147483645 +6.25696101829753437e-01  # rad = +1.96624999999999994e-01 , len = +6.30000000000001781e-01 
 312        330        342        300    2        327        328 +6.08194112967382572e-01  # rad = +1.91124999999999989e-01 , len = +6.78675180038288306e-01 
 313        331        343        301    2 2147483645 2147483645 +8.51816240005678793e-01  # rad = +1.97999999999999982e-01 , len = +1.56524758424987503e-01 
 314        331        344        301    2        366        516 +7.25824874324838887e-01  # rad = +1.68714000000000031e-01 , len = +5.51180551180829092e-01 
 315        345        346        317    2 2147483645 2147483645 +8.12064965197215716e-01  # rad = +7.00000000000000067e-02 , len = +1.39122248400462656e+00 
 316        345        347        317    2 2147483645 2147483645 +8.46867749419953575e-01  # rad = +7.29999999999999816e-02 , len = +7.95047168412040595e-01 
 317        348        345        321    2        315        316 +4.30730793254216093e-01  # rad = +8.62000000000000127e-02 , len = +2.96984848098350351e-01 
 318        349        337        478    2        307        319 +1.12949640287769792e+00  # rad = +1.56999999999999917e-01 , len = +2.42487113059640713e-01 
 319        337        350        318    2 2147483645 2147483645 +5.32245222929936257e-01  # rad = +8.35624999999999840e-02 , len = +4.08166632639170857e-01 
 320        348        339        321    2        309        339 +6.26373516552154896e-01  # rad = +1.25353000000000020e-01 , len = +1.16292734080852744e+00 
 321        351        348        328    2        317        320 +6.65603474940715145e-01  # rad = +2.00124999999999997e-01 , len = +7.34166193719107962e-01 
 322        352        353        345    2 2147483645 2147483645 +5.83333333333333370e-01  # rad = +1.75874999999999976e-01 , len = +4.99899989998001559e-01 
 323        349        354        478    2 2147483645 2147483645 +6.73561151079136722e-01  # rad = +9.36249999999999721e-02 , len = +2.96984848098350351e-01 
 324        355        356        326    2 2147483645 2147483645 +1.00000000000000000e+00  # rad = +7.00000000000000067e-02 , len = +7.85748051222527333e-01 
 325        355        357        326    2        450        451 +1.00000000000000000e+00  # rad = +7.00000000000000067e-02 , len = +5.14392845984468217e-01 
 326        358        355        333    2        324        325 +5.31854271929491307e-01  # rad = +7.00000000000000067e-02 , len = +3.13049516849971843e-01 
 327        342        359        312    2 2147483645 2147483645 +6.63612818835840446e-01  # rad = +1.26833000000000001e-01 , len = +4.84974226119284535e-01 
 328        342        351        312    2        321        509 +1.57314323086984986e+00  # rad = +3.00667000000000018e-01 , len = +2.09999999999999659e-01 
 329        360        321        331    2        293        294 +4.67761194029850780e-01  # rad = +1.56700000000000006e-01 , len = +1.59777970947186709e+00 
 330        360        361        331    2        336        337 +8.67164179104477517e-01  # rad = +2.90499999999999980e-01 , len = +1.21243556529818830e-01 
 331        362        360        334    2        329        330 +1.00000000000000000e+00  # rad = +3.34999999999999964e-01 , len = +1.21243556529822924e-01 
 332        358        363        333    2 2147483645 2147483645 +5.77441780952019146e-01  # rad = +7.60000000000000120e-02 , len = +3.20780298646906992e-01 
 333        364        358        456    2        326        332 +7.01011984021304935e-01  # rad = +1.31615000000000010e-01 , len = +1.10900856624284216e+00 
 334        365        362        509    2        331        335 +1.11418945211812392e+00  # rad = +3.34999999999999964e-01 , len = +9.89949493661145541e-02 
 335        362        366        334    2        345        346 +1.03432835820895508e+00  # rad = +3.46499999999999919e-01 , len = +1.21243556529816776e-01 
 336        361        367        330    2 2147483645 2147483645 +4.11166953528399326e-01  # rad = +1.19443999999999981e-01 , len = +6.85857127979291215e-01 
 337        361        368        330    2        452        453 +6.92771084337349463e-01  # rad = +2.01249999999999984e-01 , len = +4.53651848888550147e-01 
 338        369        370        339    2        351        477 +1.66467065868263475e+00  # rad = +1.38999999999999985e-01 , len = +9.89949493661170521e-02 
 339        339        369        320    2        338        340 +6.66118880282083325e-01  # rad = +8.34999999999999909e-02 , len = +8.65852181379707320e-01 
 340        369        371        339    2        352        353 +1.14371257485029942e+00  # rad = +9.54999999999999877e-02 , len = +1.21243556529817817e-01 
 341        372        373        343    2 2147483645 2147483645 +7.22689523809523782e-01  # rad = +7.58823999999999887e-02 , len = +1.13736537664903370e+00 
 342        372        374        343    2        354        355 +1.07619047619047614e+00  # rad = +1.12999999999999975e-01 , len = +2.61916017074175556e-01 
 343        375        372        351    2        341        342 +9.72222222222222210e-01  # rad = +1.04999999999999982e-01 , len = +1.21243556529819857e-01 
 344        364        376        456    2 2147483645 2147483645 +5.31736351531291618e-01  # rad = +9.98335000000000056e-02 , len = +2.21359436211785221e-01 
 345        366        352        335    2        322        454 +8.70129870129870198e-01  # rad = +3.01499999999999990e-01 , len = +2.61916017074176999e-01 
 346        366        377        335    2        359        360 +8.56421356421356417e-01  # rad = +2.96749999999999903e-01 , len = +2.88617393793240029e-01 
 347        365        378        509    2        348        349 +1.02605207754758587e+00  # rad = +3.08499999999999996e-01 , len = +1.21243556529819857e-01 
 348        378        379        347    2 2147483645 2147483645 +4.19773095623987014e-01  # rad = +1.29500000000000004e-01 , len = +5.23832034148349224e-01 
 349        378        380        347    2 2147483645 2147483645 +5.12408900083624719e-01  # rad = +1.58078145675798254e-01 , len = +4.14125584816974812e-01 
 350        375        381        351    2 2147483645 2147483645 +6.85185185185185119e-01  # rad = +7.39999999999999825e-02 , len = +9.74987179402889259e-01 
 351        370        375        338    2        343        350 +7.76978417266187105e-01  # rad = +1.08000000000000027e-01 , len = +3.49999999999997868e-01 
 352        371        382        340    2 2147483645 2147483645 +8.47215706806282776e-01  # rad = +8.09090999999999977e-02 , len = +8.19328993750372714e-01 
 353        371        383        340    2 2147483645 2147483645 +8.11518324607329866e-01  # rad = +7.74999999999999856e-02 , len = +2.32163735324877885e-01 
 354        374        384        342    2 2147483645 2147483645 +8.45132743362831951e-01  # rad = +9.54999999999999877e-02 , len = +9.89949493661145541e-02 
 355        374        385        342    2        356        357 +6.19469026548672530e-01  # rad = +6.99999999999999789e-02 , len = +2.10000000000003212e-01 
 356        385        386        355    2 2147483645 2147483645 +1.14285714285714302e+00  # rad = +8.00000000000000155e-02 , len = +1.71464281994818807e-01 
 357        385        387        355    2 2147483645 2147483645 +1.00000000000000000e+00  # rad = +6.99999999999999789e-02 , len = +2.96984848098352017e-01 
 358        388        389        452    2 2147483645 2147483645 +8.08453237410072023e-01  # rad = +1.12374999999999975e-01 , len = +9.33916484488844012e-01 
 359        377        390        346    2 2147483645 2147483645 +3.45971356360572913e-01  # rad = +1.02666999999999980e-01 , len = +8.71492971859209375e-01 
 360        377        391        346    2        364        515 +7.81802864363942751e-01  # rad = +2.31999999999999984e-01 , len = +1.71464281994821721e-01 
 361        392        393        368    2 2147483645 2147483645 +8.95153079402906005e-01  # rad = +1.15027170703273424e-01 , len = +1.21243556529823951e-01 
 362        394        395        364    2 2147483645 2147483645 +4.96794871794871806e-01  # rad = +7.75000000000000133e-02 , len = +2.09999999999998493e-01 
 363        394        396        364    2 2147483645 2147483645 +5.44871794871794823e-01  # rad = +8.49999999999999922e-02 , len = +9.89949493661145541e-02 
 364        391        394        360    2        362        363 +6.72413793103448398e-01  # rad = +1.56000000000000028e-01 , len = +1.56524758424982730e-01 
 365        397        398        515    2 2147483645 2147483645 +7.10488146551724209e-01  # rad = +1.64833249999999959e-01 , len = +4.19999999999999318e-01 
 366        344        399        314    2 2147483645 2147483645 +7.61643965527460609e-01  # rad = +1.28500000000000003e-01 , len = +1.21243556529819857e-01 
 367        392        400        368    2 2147483645 2147483645 +8.59922178988326902e-01  # rad = +1.10500000000000001e-01 , len = +7.00000000000002842e-02 
 368        401        392        516    2        361        367 +7.61643965527460609e-01  # rad = +1.28500000000000003e-01 , len = +1.21243556529819857e-01 
 369        402        403        453    2 2147483645 2147483645 +6.74573182360794221e-01  # rad = +9.54999999999999738e-02 , len = +2.32163735324875192e-01 
 370        388        404        452    2 2147483645 2147483645 +7.91348738727038259e-01  # rad = +1.09997474683058288e-01 , len = +2.61916017074178886e-01 
 371        405        406        505    2 2147483645 2147483645 +5.55555555555555469e-01  # rad = +6.99999999999999928e-02 , len = +6.49153294684702509e-01 
 372        405        113        505    2         99        525 +9.68253968253968256e-01  # rad = +1.21999999999999997e-01 , len = +2.61916017074181717e-01 
 373        121        198        118    2        182        468 +7.44426751592356606e-01  # rad = +1.16875000000000007e-01 , len = +9.82496819333275484e-01 
 374        258        407        237    2 2147483645 2147483645 +4.74576271186440635e-01  # rad = +6.99999999999999928e-02 , len = +6.49153294684698512e-01 
 375        408        409        506    2 2147483645 2147483645 +5.25423728813559254e-01  # rad = +7.75000000000000133e-02 , len = +2.52388589282483200e-01 
 376        408        278        506    2        256        396 +4.74576271186440635e-01  # rad = +6.99999999999999928e-02 , len = +9.89949493661145541e-02 
 377        410        411        507    2 2147483645 2147483645 +3.66677141161272313e-01  # rad = +1.36525999999999981e-01 , len = +1.65354165354248250e+00 
 378        328        297        299    2        272        507 +1.02571074380165284e+00  # rad = +3.72332999999999970e-01 , len = +1.85334832128232185e+00 
 379        410        412        507    2        394        395 +4.23008435996809318e-01  # rad = +1.57499999999999973e-01 , len = +7.53923072998832100e-01 
 380        413        414        508    2 2147483645 2147483645 +1.00000000000000000e+00  # rad = +7.75000000000000133e-02 , len = +8.22313808712947458e-01 
 381        413        415        508    2 2147483645 2147483645 +9.03225806451612767e-01  # rad = +6.99999999999999789e-02 , len = +8.99166280506559890e-01 
 382        416        300        400    2        274        508 +1.10714285714285721e+00  # rad = +7.75000000000000133e-02 , len = +4.48218696620300672e-01 
 383         27         20         21    2         16         25 +1.00000000000000000e+00  # rad = +7.00000000000000067e-02 , len = +3.20780298646908546e-01 
 384        129         42        117    2         36        409 +7.60574362498595780e-01  # rad = +1.15100000000000008e-01 , len = +1.18173601112939020e+00 
 385        417        418        387    2 2147483645 2147483645 +9.26316179501549319e-01  # rad = +8.00000000000000294e-02 , len = +1.71464281994823164e-01 
 386        417        419        387    2 2147483645 2147483645 +9.64912301015705687e-01  # rad = +8.33333000000000407e-02 , len = +7.00000000000001399e-01 
 387        182        417        166    2        385        386 +9.91057217512843813e-01  # rad = +8.63636000000000265e-02 , len = +8.19328993750374046e-01 
 388        118        420        510    2 2147483645 2147483645 +1.30000000000000004e+00  # rad = +1.10500000000000057e-01 , len = +9.89949493661145541e-02 
 389        129         98        117    2         87         88 +5.58371273945537316e-01  # rad = +8.45000000000000057e-02 , len = +1.04999999999999649e+00 
 390        189        421        173    2 2147483645 2147483645 +9.09091249999999906e-01  # rad = +7.27273000000000225e-02 , len = +7.27461339178927302e-01 
 391        189        422        173    2 2147483645 2147483645 +8.74999999999999889e-01  # rad = +6.99999999999999928e-02 , len = +7.30821455623738125e-01 
 392        200        423        183    2 2147483645 2147483645 +9.09090909090909172e-01  # rad = +8.00000000000000155e-02 , len = +1.71464281994821721e-01 
 393        239        424        394    2        483        527 +1.08823529411764719e+00  # rad = +9.25000000000000128e-02 , len = +2.32163735324880549e-01 
 394        412        239        379    2        220        393 +5.39682539682539653e-01  # rad = +8.49999999999999922e-02 , len = +4.48218696620295676e-01 
 395        412        425        379    2 2147483645 2147483645 +5.58730158730158744e-01  # rad = +8.80000000000000088e-02 , len = +3.20780298646908935e-01 
 396        278        426        376    2 2147483645 2147483645 +1.00000000000000000e+00  # rad = +6.99999999999999928e-02 , len = +4.14125584816971481e-01 
 397        286        427        398    2 2147483645 2147483645 +7.76544797205326098e-01  # rad = +7.00000000000000067e-02 , len = +1.71464281994820250e-01 
 398        296        286        271    2        262        397 +5.84175156181144239e-01  # rad = +9.01428999999999980e-02 , len = +5.51180551180827982e-01 
 399        416        428        400    2 2147483645 2147483645 +1.05357142857142860e+00  # rad = +7.37499999999999961e-02 , len = +5.81463670404267607e-01 
 400        429        416        474    2        382        399 +9.33333333333333237e-01  # rad = +7.00000000000000067e-02 , len = +4.42718872423573218e-01 
 401        430        431        511    2 2147483645 2147483645 +1.01973684210526327e+00  # rad = +7.75000000000000272e-02 , len = +2.61916017074172225e-01 
 402        430        432        511    2 2147483645 2147483645 +1.05263157894736836e+00  # rad = +8.00000000000000017e-02 , len = +1.71464281994818807e-01 
 403        336        433        306    2 2147483645 2147483645 +8.82352941176470562e-01  # rad = +7.49999999999999833e-02 , len = +3.63730669589462263e-01 
 404        434        435        512    2 2147483645 2147483645 +8.73949411764705864e-01  # rad = +7.42856999999999823e-02 , len = +4.99899989997999561e-01 
 405        434        436        512    2 2147483645 2147483645 +8.23529411764705843e-01  # rad = +6.99999999999999789e-02 , len = +7.34166193719107740e-01 
 406        437        438        513    2 2147483645 2147483645 +1.00000000000000000e+00  # rad = +7.00000000000000067e-02 , len = +5.09607692249637312e-01 
 407        437        439        513    2 2147483645 2147483645 +1.05357142857142860e+00  # rad = +7.37500000000000239e-02 , len = +6.06217782649109527e-01 
 408         16        440        409    2 2147483645 2147483645 +6.70845174001071354e-01  # rad = +7.38888999999999935e-02 , len = +1.38769593211192777e+00 
 409         42         16        384    2         13        408 +9.56933101650738416e-01  # rad = +1.10142999999999991e-01 , len = +4.14125584816975423e-01 
 410         33        441         92    2 2147483645 2147483645 +5.45843947751220138e-01  # rad = +7.39230999999999916e-02 , len = +9.52102935611480627e-01 
 411         36        442         29    2 2147483645 2147483645 +9.21052631578947345e-01  # rad = +7.00000000000000067e-02 , len = +1.40000000000000568e-01 
 412         36        443         29    2 2147483645 2147483645 +9.21052631578947345e-01  # rad = +7.00000000000000067e-02 , len = +1.97989898732227831e-01 
 413        444        445        415    2 2147483645 2147483645 +1.06593428571428572e+00  # rad = +7.46154000000000123e-02 , len = +1.00468900660851324e+00 
 414        444        446        415    2 2147483645 2147483645 +1.21428571428571441e+00  # rad = +8.49999999999999922e-02 , len = +5.77234787586467957e-01 
 415         41        444         35    2        413        414 +9.33333333333333237e-01  # rad = +7.00000000000000067e-02 , len = +1.71464281994826079e-01 
 416         44        447         44    2 2147483645 2147483645 +1.00000000000000000e+00  # rad = +8.00000000000000294e-02 , len = +3.56931365951496382e-01 
 417         43        448         61    2 2147483645 2147483645 +8.58704453441295423e-01  # rad = +1.06050000000000033e-01 , len = +2.85115765961827838e+00 
 418         76        449         67    2 2147483645 2147483645 +9.11764705882353033e-01  # rad = +7.75000000000000133e-02 , len = +2.21359436211787469e-01 
 419         76        450         67    2 2147483645 2147483645 +8.47058823529411753e-01  # rad = +7.20000000000000084e-02 , len = +1.16713324003731178e+00 
 420        105        451         91    2 2147483645 2147483645 +8.96286811779769432e-01  # rad = +7.00000000000000067e-02 , len = +4.48218696620300561e-01 
 421        105        452         91    2 2147483645 2147483645 +8.96286811779769432e-01  # rad = +7.00000000000000067e-02 , len = +4.94974746830584678e-01 
 422        123        453        109    2 2147483645 2147483645 +5.42750929368029711e-01  # rad = +8.76000000000000112e-02 , len = +1.36095554666564578e+00 
 423        125        454        114    2 2147483645 2147483645 +9.00000360000144051e-01  # rad = +7.50000000000000389e-02 , len = +3.76961536499413497e-01 
 424        125        455        114    2 2147483645 2147483645 +8.40000336000134351e-01  # rad = +6.99999999999999928e-02 , len = +1.26194294641239546e+00 
 425        456        457        514    2 2147483645 2147483645 +8.10526657063855627e-01  # rad = +7.00000000000000067e-02 , len = +4.48218696620299839e-01 
 426        456        458        514    2 2147483645 2147483645 +8.10526657063855627e-01  # rad = +7.00000000000000067e-02 , len = +2.96984848098349907e-01 
 427        459        460        428    2 2147483645 2147483645 +8.48938826466916319e-01  # rad = +8.50000000000000200e-02 , len = +1.21243556529821897e-01 
 428        178        459        163    2        427        429 +6.26564455569461831e-01  # rad = +1.00125000000000006e-01 , len = +4.94974746830580237e-01 
 429        459        177        428    2        162        431 +8.00998751560549338e-01  # rad = +8.02000000000000074e-02 , len = +3.56931365951496382e-01 
 430        167        461        169    2 2147483645 2147483645 +8.53658536585365835e-01  # rad = +7.00000000000000067e-02 , len = +4.25793377120876559e-01 
 431        177        462        429    2 2147483645 2147483645 +1.22016334164588525e+00  # rad = +9.78571000000000302e-02 , len = +1.12871608476179675e+00 
 432        221        168        203    2        153        155 +7.47984260820685809e-01  # rad = +1.66333000000000009e-01 , len = +3.83405790253617818e-01 
 433        188        463        175    2 2147483645 2147483645 +1.00000000000000000e+00  # rad = +9.99999999999999917e-02 , len = +1.71464281994824608e-01 
 434        464        465        436    2 2147483645 2147483645 +8.25972461106414313e-01  # rad = +8.50000000000000200e-02 , len = +4.94974746830584289e-01 
 435        464        466        436    2 2147483645 2147483645 +7.53092538067613115e-01  # rad = +7.75000000000000272e-02 , len = +2.09999999999998493e-01 
 436        221        464        203    2        434        435 +4.62772344013490766e-01  # rad = +1.02909000000000014e-01 , len = +7.27461339178928190e-01 
 437        191        467        174    2 2147483645 2147483645 +9.11111111111110983e-01  # rad = +8.20000000000000034e-02 , len = +3.20780298646910877e-01 
 438        191        468        174    2 2147483645 2147483645 +8.61111111111111160e-01  # rad = +7.75000000000000272e-02 , len = +2.32163735324876802e-01 
 439        249        219        228    2        201        523 +9.33684210526315894e-01  # rad = +3.54800000000000060e-01 , len = +3.50000000000003586e-01 
 440        249        469        228    2        473        474 +5.35789473684210593e-01  # rad = +2.03599999999999975e-01 , len = +6.92964645562818116e-01 
 441        264        470        245    2 2147483645 2147483645 +1.06666666666666665e+00  # rad = +8.00000000000000017e-02 , len = +1.56524758424984312e-01 
 442        303        471        278    2 2147483645 2147483645 +9.58904109589041043e-01  # rad = +6.99999999999999928e-02 , len = +3.56931365951492885e-01 
 443        303        472        278    2 2147483645 2147483645 +9.58904109589041043e-01  # rad = +6.99999999999999928e-02 , len = +2.88617393793235699e-01 
 444        302        473        277    2 2147483645 2147483645 +6.59684066471163177e-01  # rad = +8.43570999999999765e-02 , len = +2.03120653799656470e+00 
 445        474        475        447    2 2147483645 2147483645 +8.03439590028663275e-01  # rad = +9.25000000000000128e-02 , len = +1.71464281994818807e-01 
 446        474        476        447    2 2147483645 2147483645 +6.94866672457222334e-01  # rad = +8.00000000000000155e-02 , len = +2.09999999999999659e-01 
 447        222        474        523    2        445        446 +3.24492671927846643e-01  # rad = +1.15130000000000010e-01 , len = +1.83341211951923655e+00 
 448        311        477        284    2 2147483645 2147483645 +7.82411314526290647e-01  # rad = +7.33333000000000179e-02 , len = +5.81463670404263722e-01 
 449        311        478        284    2 2147483645 2147483645 +7.65675528901398006e-01  # rad = +7.17647000000000285e-02 , len = +1.17549989366226781e+00 
 450        357        479        325    2 2147483645 2147483645 +1.00000000000000000e+00  # rad = +7.00000000000000067e-02 , len = +8.19328993750372159e-01 
 451        357        480        325    2 2147483645 2147483645 +1.04761857142857151e+00  # rad = +7.33333000000000040e-02 , len = +6.10245852095695596e-01 
 452        368        388        337    2        358        370 +6.90683229813664479e-01  # rad = +1.38999999999999957e-01 , len = +9.89949493661170521e-02 
 453        368        402        337    2        369        478 +7.03458385093167604e-01  # rad = +1.41570999999999975e-01 , len = +4.31508980207828408e-01 
 454        352        481        345    2 2147483645 2147483645 +7.42951907131011668e-01  # rad = +2.23999999999999949e-01 , len = +2.10000000000000853e-01 
 455        482        483        457    2 2147483645 2147483645 +4.75322909585316089e-01  # rad = +8.73999999999999916e-02 , len = +3.76961536499413497e-01 
 456        482        364        457    2        333        344 +1.02107409925220938e+00  # rad = +1.87749999999999972e-01 , len = +2.09999999999998493e-01 
 457        397        482        515    2        455        456 +7.92564655172413923e-01  # rad = +1.83875000000000011e-01 , len = +4.90000000000000213e-01 
 458         32        484         26    2 2147483645 2147483645 +7.49464668094218300e-01  # rad = +7.00000000000000067e-02 , len = +4.25793377120878280e-01 
 459         32        485         26    2 2147483645 2147483645 +8.66264453961456016e-01  # rad = +8.09090999999999977e-02 , len = +8.57321409974112880e-01 
 460         41        486         35    2 2147483645 2147483645 +9.90476000000000023e-01  # rad = +7.42857000000000101e-02 , len = +4.02119385257660833e-01 
 461         61        487         97    2 2147483645 2147483645 +8.24999682692429737e-01  # rad = +7.14999999999999941e-02 , len = +1.35915414872633411e+00 
 462         86        488         76    2 2147483645 2147483645 +6.99488700564971699e-01  # rad = +7.42857000000000239e-02 , len = +4.31508980207825799e-01 
 463         86        489         76    2 2147483645 2147483645 +7.29755178907721236e-01  # rad = +7.75000000000000272e-02 , len = +2.52388589282478315e-01 
 464        182        490        166    2 2147483645 2147483645 +8.29760083724548902e-01  # rad = +7.23077000000000164e-02 , len = +8.51586754241752453e-01 
 465        150        491        466    2 2147483645 2147483645 +7.11009174311926562e-01  # rad = +7.75000000000000133e-02 , len = +2.61916017074170338e-01 
 466        248        150        227    2        139        465 +6.26285609220762818e-01  # rad = +1.09000000000000027e-01 , len = +2.10000000000002629e-01 
 467        157        492        159    2 2147483645 2147483645 +9.49999999999999956e-01  # rad = +7.59999999999999981e-02 , len = +2.88617393793237420e-01 
 468        198        493        373    2 2147483645 2147483645 +5.98930481283422411e-01  # rad = +6.99999999999999928e-02 , len = +1.21243556529820870e-01 
 469        494        495        471    2 2147483645 2147483645 +9.71786833855799448e-01  # rad = +7.75000000000000133e-02 , len = +6.45368112010501038e-01 
 470        494        496        471    2 2147483645 2147483645 +9.24764890282131713e-01  # rad = +7.37500000000000239e-02 , len = +5.64358042380900704e-01 
 471        497        494        521    2        469        470 +4.58222727847301226e-01  # rad = +7.97499999999999876e-02 , len = +8.25287828578609162e-01 
 472        171        498        156    2 2147483645 2147483645 +6.59935326338018768e-01  # rad = +6.99999999999999928e-02 , len = +3.50000000000000366e-01 
 473        469        499        440    2 2147483645 2147483645 +4.17485265225933211e-01  # rad = +8.50000000000000061e-02 , len = +7.60394634384016888e-01 
 474        469        429        440    2        400        475 +3.68369351669941059e-01  # rad = +7.50000000000000111e-02 , len = +9.15368778143540007e-01 
 475        429        500        474    2 2147483645 2147483645 +1.08718000000000004e+00  # rad = +8.15384999999999999e-02 , len = +8.63017960415660257e-01 
 476        315        501        294    2 2147483645 2147483645 +9.05494857142857157e-01  # rad = +7.92307999999999901e-02 , len = +9.54672718789009056e-01 
 477        370        502        338    2 2147483645 2147483645 +5.87966187050359745e-01  # rad = +8.17273000000000027e-02 , len = +2.39334493961902739e+00 
 478        402        349        453    2        318        323 +9.81839501027752748e-01  # rad = +1.38999999999999929e-01 , len = +9.89949493661170521e-02 
 479        401        503        516    2 2147483645 2147483645 +8.25064902734805594e-01  # rad = +1.39199999999999990e-01 , len = +2.88617393793235699e-01 
 480        504        505        483    2 2147483645 2147483645 +7.56756756756756688e-01  # rad = +7.00000000000000067e-02 , len = +9.89949493661170521e-02 
 481        506        507        517    2 2147483645 2147483645 +8.37837837837837829e-01  # rad = +7.75000000000000133e-02 , len = +2.09999999999999076e-01 
 482        506        508        517    2 2147483645 2147483645 +7.56756756756756688e-01  # rad = +7.00000000000000067e-02 , len = +8.42911620515460203e-01 
 483        424        504        393    2        480        517 +1.00000000000000000e+00  # rad = +9.25000000000000128e-02 , len = +2.52388589282480258e-01 
 484         47        509         39    2 2147483645 2147483645 +8.23529411764705843e-01  # rad = +7.00000000000000067e-02 , len = +3.83405790253616208e-01 
 485        510        511        518    2 2147483645 2147483645 +8.23529411764705843e-01  # rad = +7.00000000000000067e-02 , len = +4.48218696620297341e-01 
 486        510        512        518    2 2147483645 2147483645 +8.23529411764705843e-01  # rad = +7.00000000000000067e-02 , len = +7.34166193719106075e-01 
 487        161        513        519    2 2147483645 2147483645 +6.94267515923566947e-01  # rad = +1.09000000000000041e-01 , len = +2.42487113059640713e-01 
 488        514         83        522    2         74        519 +9.02081106859263904e-01  # rad = +1.57000000000000028e-01 , len = +1.71464281994823886e-01 
 489        515        516        520    2 2147483645 2147483645 +4.53638178189076369e-01  # rad = +7.00000000000000067e-02 , len = +8.31203946092653356e-01 
 490        515        517        520    2 2147483645 2147483645 +5.50846359229592797e-01  # rad = +8.50000000000000061e-02 , len = +2.61916017074175056e-01 
 491        514        518        522    2 2147483645 2147483645 +6.02153503177393912e-01  # rad = +1.04800000000000004e-01 , len = +3.20780298646910877e-01 
 492        519        520        525    2 2147483645 2147483645 +7.82786885245901676e-01  # rad = +9.55000000000000154e-02 , len = +2.09999999999996106e-01 
 493        519        521        525    2 2147483645 2147483645 +6.24842622950819715e-01  # rad = +7.62308000000000152e-02 , len = +8.19328993750373713e-01 
 494        227        522        209    2 2147483645 2147483645 +8.01832760595647120e-01  # rad = +7.00000000000000067e-02 , len = +4.08166632639172688e-01 
 495        523        524        526    2 2147483645 2147483645 +8.01832760595647120e-01  # rad = +7.00000000000000067e-02 , len = +2.96984848098351184e-01 
 496        523        525        526    2 2147483645 2147483645 +9.00016036655211904e-01  # rad = +7.85714000000000273e-02 , len = +4.90000000000003544e-01 
 497        526        527        527    2 2147483645 2147483645 +7.89189189189189122e-01  # rad = +7.30000000000000093e-02 , len = +6.26099033699939689e-01 
 498        526        528        527    2 2147483645 2147483645 +9.62162162162162105e-01  # rad = +8.89999999999999958e-02 , len = +6.75055553269508613e-01 
 499        162        164        152    2        150        151 +1.00000000000000000e+00  # rad = +7.00000000000000067e-02 , len = +0                       
 500        209        213        193    2        197        198 +1.00000000000000000e+00  # rad = +1.43091000000000024e-01 , len = +0                       
 501        273        275        256    2        254        255 +1.00000000000000000e+00  # rad = +7.75000000000000133e-02 , len = +0                       
 502        266        279        246    2        257        258 +1.00000000000000000e+00  # rad = +8.58571000000000056e-02 , len = +0                       
 503        304        306        282    2        280        281 +1.00000000000000000e+00  # rad = +7.66666999999999765e-02 , len = +0                       
 504          2        529          2    2 2147483645 2147483645 +8.53658536585365835e-01  # rad = +7.00000000000000067e-02 , len = +6.06217782649106751e-01 
 505         93        405        112    2        371        372 +1.00000000000000000e+00  # rad = +1.26000000000000001e-01 , len = +0                       
 506        258        408        237    2        375        376 +1.00000000000000000e+00  # rad = +1.47499999999999992e-01 , len = +0                       
 507        297        410        378    2        377        379 +1.00000000000000000e+00  # rad = +3.72332999999999970e-01 , len = +0                       
 508        300        413        382    2        380        381 +1.00000000000000000e+00  # rad = +7.75000000000000133e-02 , len = +0                       
 509        351        365        328    2        334        347 +1.00000000000000000e+00  # rad = +3.00667000000000018e-01 , len = +0                       
 510         87        118        107    2        104        388 +1.00000000000000000e+00  # rad = +8.50000000000000339e-02 , len = +0                       
 511        291        430        267    2        401        402 +1.00000000000000000e+00  # rad = +7.59999999999999842e-02 , len = +0                       
 512        336        434        306    2        404        405 +1.00000000000000000e+00  # rad = +8.49999999999999922e-02 , len = +0                       
 513         27        437         21    2        406        407 +1.00000000000000000e+00  # rad = +7.00000000000000067e-02 , len = +0                       
 514        134        456        124    2        425        426 +1.00000000000000000e+00  # rad = +8.63636000000000403e-02 , len = +0                       
 515        391        397        360    2        365        457 +1.00000000000000000e+00  # rad = +2.31999999999999984e-01 , len = +0                       
 516        344        401        314    2        368        479 +1.00000000000000000e+00  # rad = +1.68714000000000031e-01 , len = +0                       
 517        504        506        483    2        481        482 +1.00000000000000000e+00  # rad = +9.25000000000000128e-02 , len = +0                       
 518         47        510         39    2        485        486 +1.00000000000000000e+00  # rad = +8.50000000000000339e-02 , len = +0                       
 519         83        161        488    2        148        487 +1.00000000000000000e+00  # rad = +1.57000000000000028e-01 , len = +0                       
 520        296        515        271    2        489        490 +1.00000000000000000e+00  # rad = +1.54308000000000028e-01 , len = +0                       
 521        248        497        227    2        471        522 +1.00000000000000000e+00  # rad = +1.74042000000000030e-01 , len = +0                       
 522        497        514        521    2        488        491 +1.00000000000000000e+00  # rad = +1.74042000000000030e-01 , len = +0                       
 523        219        222        439    2        205        447 +1.00000000000000000e+00  # rad = +3.54800000000000060e-01 , len = +0                       
 524        208        229        202    2        211        230 +1.00000000000000000e+00  # rad = +3.00000000000000044e-01 , len = +0                       
 525        113        519        372    2        492        493 +1.00000000000000000e+00  # rad = +1.21999999999999997e-01 , len = +0                       
 526        227        523        209    2        495        496 +1.00000000000000000e+00  # rad = +8.73000000000000026e-02 , len = +0                       
 527        424        526        393    2        497        498 +1.00000000000000000e+00  # rad = +9.25000000000000128e-02 , len = +0                       
 528          1        329          0    2        300        301 +1.00000000000000000e+00  # rad = +3.14713000000000021e-01 , len = +0                       
