# Supplementary material for: Quantification of Hepatic Vascular and Parenchymal Regeneration in Mice
Source: PLoS One. 2016 Aug 5;11(8):e0160581. doi: 10.1371/journal.pone.0160581 (PMC4975469; doi:10.1371/journal.pone.0160581)
Supplement: S1 Dataset — Vascular trees are stored in text format, can thus be read using any text editor or imported in spreadsheets, and viewed interactively in 3D using the viewer tool from [35]. (ZIP) [file pone.0160581.s001.zip › regenerationQuantificationVascularTrees/HV-POD02-RIL/HVM-003-RIL_HV6.tree]

# numNodes
 340
# id xCoord [mm]               yCoord [mm]               zCoord [mm]
   0 +2.28900000000000006e+01  +1.01500000000000004e+01  +2.05100000000000016e+01  
   1 +2.28900000000000006e+01  +1.01500000000000004e+01  +2.05100000000000016e+01  
   2 +2.24699999999999989e+01  +1.19000000000000004e+01  +2.12800000000000011e+01  
   3 +2.24000000000000021e+01  +1.18300000000000001e+01  +2.14200000000000017e+01  
   4 +2.24699999999999989e+01  +1.18300000000000001e+01  +2.12100000000000009e+01  
   5 +2.24699999999999989e+01  +1.17599999999999998e+01  +2.12100000000000009e+01  
   6 +2.24699999999999989e+01  +1.19000000000000004e+01  +2.11400000000000006e+01  
   7 +2.28900000000000006e+01  +1.02200000000000006e+01  +2.09300000000000033e+01  
   8 +2.30300000000000011e+01  +1.05000000000000000e+01  +2.12100000000000009e+01  
   9 +2.24699999999999989e+01  +1.21099999999999994e+01  +2.10700000000000003e+01  
  10 +2.22600000000000016e+01  +1.16200000000000010e+01  +2.06500000000000021e+01  
  11 +2.27500000000000000e+01  +1.05000000000000000e+01  +2.06500000000000021e+01  
  12 +2.33100000000000023e+01  +1.07800000000000011e+01  +2.19100000000000001e+01  
  13 +2.31700000000000017e+01  +1.02900000000000009e+01  +2.11400000000000006e+01  
  14 +2.14900000000000020e+01  +1.37900000000000009e+01  +2.08599999999999994e+01  
  15 +2.14900000000000020e+01  +1.36500000000000004e+01  +2.09300000000000033e+01  
  16 +2.12800000000000011e+01  +1.33000000000000007e+01  +2.06500000000000021e+01  
  17 +2.17000000000000028e+01  +1.40000000000000000e+01  +2.09300000000000033e+01  
  18 +2.26099999999999994e+01  +1.09200000000000017e+01  +2.01600000000000001e+01  
  19 +2.25400000000000027e+01  +1.13400000000000016e+01  +2.08599999999999994e+01  
  20 +2.22600000000000016e+01  +1.17599999999999998e+01  +2.07900000000000027e+01  
  21 +2.22600000000000016e+01  +1.15500000000000007e+01  +2.05800000000000018e+01  
  22 +2.24000000000000021e+01  +1.09200000000000017e+01  +2.05800000000000018e+01  
  23 +2.24000000000000021e+01  +1.07800000000000011e+01  +2.05800000000000018e+01  
  24 +2.28200000000000003e+01  +1.02200000000000006e+01  +2.05100000000000016e+01  
  25 +2.22600000000000016e+01  +1.15500000000000007e+01  +2.04400000000000013e+01  
  26 +2.16300000000000026e+01  +1.27400000000000020e+01  +2.05100000000000016e+01  
  27 +2.15600000000000023e+01  +1.28800000000000026e+01  +2.06500000000000021e+01  
  28 +2.17000000000000028e+01  +1.25300000000000011e+01  +2.05800000000000018e+01  
  29 +2.14900000000000020e+01  +1.30199999999999996e+01  +2.04400000000000013e+01  
  30 +2.25400000000000027e+01  +1.02900000000000009e+01  +2.03000000000000007e+01  
  31 +2.28900000000000006e+01  +1.01500000000000004e+01  +2.05100000000000016e+01  
  32 +2.29600000000000009e+01  +1.00800000000000001e+01  +2.04400000000000013e+01  
  33 +2.13500000000000014e+01  +1.31600000000000001e+01  +2.03700000000000010e+01  
  34 +2.25400000000000027e+01  +1.09900000000000020e+01  +2.00199999999999996e+01  
  35 +2.28900000000000006e+01  +1.00800000000000001e+01  +2.03000000000000007e+01  
  36 +2.36600000000000001e+01  +9.80000000000000071e+00  +2.03000000000000007e+01  
  37 +2.24699999999999989e+01  +1.09200000000000017e+01  +1.99500000000000028e+01  
  38 +2.24699999999999989e+01  +1.04299999999999997e+01  +2.03000000000000007e+01  
  39 +2.40800000000000018e+01  +9.45000000000000107e+00  +1.97400000000000020e+01  
  40 +2.38700000000000010e+01  +9.73000000000000043e+00  +2.04400000000000013e+01  
  41 +2.12800000000000011e+01  +1.35800000000000018e+01  +2.02300000000000040e+01  
  42 +2.10700000000000003e+01  +1.35800000000000018e+01  +1.98100000000000023e+01  
  43 +2.12100000000000009e+01  +1.36500000000000004e+01  +2.03000000000000007e+01  
  44 +2.28200000000000003e+01  +1.03599999999999994e+01  +2.00199999999999996e+01  
  45 +2.24699999999999989e+01  +1.03599999999999994e+01  +2.02300000000000040e+01  
  46 +2.14900000000000020e+01  +1.42800000000000011e+01  +2.01600000000000001e+01  
  47 +2.14200000000000017e+01  +1.43500000000000014e+01  +1.95300000000000011e+01  
  48 +2.14900000000000020e+01  +1.42800000000000011e+01  +2.01600000000000001e+01  
  49 +2.20500000000000007e+01  +1.43500000000000014e+01  +2.01600000000000001e+01  
  50 +2.14200000000000017e+01  +1.44900000000000020e+01  +2.02300000000000040e+01  
  51 +2.26800000000000033e+01  +1.09900000000000020e+01  +2.02300000000000040e+01  
  52 +2.25400000000000027e+01  +1.09900000000000020e+01  +2.00199999999999996e+01  
  53 +2.28200000000000003e+01  +1.03599999999999994e+01  +2.00199999999999996e+01  
  54 +2.33800000000000026e+01  +1.06400000000000006e+01  +1.94600000000000009e+01  
  55 +2.39400000000000013e+01  +1.03599999999999994e+01  +1.81999999999999993e+01  
  56 +2.31000000000000014e+01  +1.12700000000000014e+01  +1.91800000000000033e+01  
  57 +2.28900000000000006e+01  +1.26700000000000017e+01  +1.90400000000000027e+01  
  58 +2.27500000000000000e+01  +1.12700000000000014e+01  +1.83399999999999999e+01  
  59 +2.17699999999999996e+01  +8.19000000000000128e+00  +1.87600000000000016e+01  
  60 +2.05800000000000018e+01  +8.25999999999999979e+00  +1.88300000000000018e+01  
  61 +2.11400000000000006e+01  +8.67999999999999972e+00  +1.88300000000000018e+01  
  62 +2.26099999999999994e+01  +8.67999999999999972e+00  +1.85500000000000007e+01  
  63 +2.25400000000000027e+01  +8.47000000000000064e+00  +1.81999999999999993e+01  
  64 +2.19800000000000040e+01  +1.07800000000000011e+01  +1.82699999999999996e+01  
  65 +2.26800000000000033e+01  +1.14100000000000001e+01  +1.81999999999999993e+01  
  66 +2.47800000000000011e+01  +9.24000000000000021e+00  +1.83399999999999999e+01  
  67 +2.50600000000000023e+01  +9.09999999999999964e+00  +1.85500000000000007e+01  
  68 +2.48500000000000014e+01  +9.16999999999999993e+00  +1.81999999999999993e+01  
  69 +2.40800000000000018e+01  +1.02200000000000006e+01  +1.80599999999999987e+01  
  70 +2.46400000000000006e+01  +8.82000000000000028e+00  +1.82699999999999996e+01  
  71 +2.44300000000000033e+01  +8.60999999999999943e+00  +1.81999999999999993e+01  
  72 +2.46400000000000006e+01  +8.82000000000000028e+00  +1.82699999999999996e+01  
  73 +2.43599999999999994e+01  +8.95999999999999908e+00  +1.81999999999999993e+01  
  74 +2.45000000000000000e+01  +8.54000000000000092e+00  +1.83399999999999999e+01  
  75 +2.34500000000000028e+01  +1.01500000000000004e+01  +1.79900000000000020e+01  
  76 +2.19800000000000040e+01  +8.47000000000000064e+00  +1.81999999999999993e+01  
  77 +2.25400000000000027e+01  +8.19000000000000128e+00  +1.78500000000000014e+01  
  78 +2.43599999999999994e+01  +9.87000000000000099e+00  +1.61000000000000014e+01  
  79 +2.15600000000000023e+01  +7.28000000000000025e+00  +1.80599999999999987e+01  
  80 +2.15600000000000023e+01  +7.20999999999999996e+00  +1.81300000000000026e+01  
  81 +2.13500000000000014e+01  +7.14000000000000057e+00  +1.79900000000000020e+01  
  82 +2.31000000000000014e+01  +9.73000000000000043e+00  +1.81999999999999993e+01  
  83 +2.24699999999999989e+01  +9.73000000000000043e+00  +1.70800000000000018e+01  
  84 +2.14200000000000017e+01  +7.07000000000000028e+00  +1.79199999999999982e+01  
  85 +2.10000000000000000e+01  +7.00000000000000000e+00  +1.80599999999999987e+01  
  86 +2.24000000000000021e+01  +7.91000000000000014e+00  +1.68000000000000007e+01  
  87 +2.24699999999999989e+01  +1.14800000000000004e+01  +1.71500000000000021e+01  
  88 +2.21900000000000013e+01  +1.21099999999999994e+01  +1.57500000000000000e+01  
  89 +2.26800000000000033e+01  +1.12000000000000011e+01  +1.65899999999999999e+01  
  90 +2.22600000000000016e+01  +9.45000000000000107e+00  +1.70100000000000016e+01  
  91 +2.19100000000000001e+01  +9.24000000000000021e+00  +1.72900000000000027e+01  
  92 +2.65300000000000011e+01  +9.02999999999999936e+00  +1.63800000000000026e+01  
  93 +2.68800000000000026e+01  +9.02999999999999936e+00  +1.70800000000000018e+01  
  94 +2.63900000000000006e+01  +9.02999999999999936e+00  +1.61699999999999982e+01  
  95 +2.81400000000000006e+01  +8.75000000000000000e+00  +1.61000000000000014e+01  
  96 +2.21200000000000010e+01  +7.70000000000000018e+00  +1.62400000000000020e+01  
  97 +2.14900000000000020e+01  +7.28000000000000025e+00  +1.57500000000000000e+01  
  98 +2.21900000000000013e+01  +7.14000000000000057e+00  +1.58200000000000003e+01  
  99 +2.83500000000000014e+01  +8.75000000000000000e+00  +1.61699999999999982e+01  
 100 +2.87000000000000028e+01  +8.82000000000000028e+00  +1.61000000000000014e+01  
 101 +2.87000000000000028e+01  +8.60999999999999943e+00  +1.62400000000000020e+01  
 102 +2.45700000000000003e+01  +9.66000000000000014e+00  +1.60300000000000011e+01  
 103 +2.45000000000000000e+01  +9.38000000000000078e+00  +1.60300000000000011e+01  
 104 +2.45700000000000003e+01  +9.16999999999999993e+00  +1.58200000000000003e+01  
 105 +2.38700000000000010e+01  +8.47000000000000064e+00  +1.59600000000000009e+01  
 106 +2.59699999999999989e+01  +9.09999999999999964e+00  +1.58900000000000006e+01  
 107 +2.45700000000000003e+01  +9.02999999999999936e+00  +1.59600000000000009e+01  
 108 +2.46400000000000006e+01  +8.40000000000000036e+00  +1.70100000000000016e+01  
 109 +2.45700000000000003e+01  +8.12000000000000099e+00  +1.54699999999999989e+01  
 110 +2.38000000000000007e+01  +8.19000000000000128e+00  +1.58200000000000003e+01  
 111 +2.35900000000000034e+01  +7.91000000000000014e+00  +1.61699999999999982e+01  
 112 +2.55500000000000007e+01  +9.24000000000000021e+00  +1.58200000000000003e+01  
 113 +2.58300000000000018e+01  +9.02999999999999936e+00  +1.58200000000000003e+01  
 114 +2.66000000000000014e+01  +8.82000000000000028e+00  +1.53300000000000018e+01  
 115 +2.56899999999999977e+01  +8.82000000000000028e+00  +1.58900000000000006e+01  
 116 +2.55500000000000007e+01  +8.05000000000000071e+00  +1.54000000000000004e+01  
 117 +2.59000000000000021e+01  +8.33000000000000007e+00  +1.61699999999999982e+01  
 118 +2.58300000000000018e+01  +9.45000000000000107e+00  +1.55400000000000009e+01  
 119 +2.33800000000000026e+01  +7.77000000000000046e+00  +1.56800000000000015e+01  
 120 +2.33800000000000026e+01  +7.62999999999999989e+00  +1.54699999999999989e+01  
 121 +2.32400000000000020e+01  +7.28000000000000025e+00  +1.57500000000000000e+01  
 122 +2.65300000000000011e+01  +8.75000000000000000e+00  +1.52599999999999998e+01  
 123 +2.68100000000000023e+01  +8.89000000000000057e+00  +1.52599999999999998e+01  
 124 +2.72300000000000040e+01  +8.67999999999999972e+00  +1.53300000000000018e+01  
 125 +2.77899999999999991e+01  +8.54000000000000092e+00  +1.53300000000000018e+01  
 126 +2.84899999999999984e+01  +9.02999999999999936e+00  +1.54000000000000004e+01  
 127 +2.28900000000000006e+01  +9.09999999999999964e+00  +1.52599999999999998e+01  
 128 +2.25400000000000027e+01  +9.02999999999999936e+00  +1.58200000000000003e+01  
 129 +2.39400000000000013e+01  +1.00099999999999998e+01  +1.48400000000000016e+01  
 130 +2.27500000000000000e+01  +8.89000000000000057e+00  +1.51199999999999992e+01  
 131 +2.73700000000000010e+01  +8.95999999999999908e+00  +1.46300000000000026e+01  
 132 +2.65300000000000011e+01  +8.60999999999999943e+00  +1.51199999999999992e+01  
 133 +2.65300000000000011e+01  +8.54000000000000092e+00  +1.53300000000000018e+01  
 134 +2.34500000000000028e+01  +1.03599999999999994e+01  +1.51900000000000013e+01  
 135 +2.31700000000000017e+01  +1.12000000000000011e+01  +1.50500000000000007e+01  
 136 +2.34500000000000028e+01  +1.04299999999999997e+01  +1.52599999999999998e+01  
 137 +2.35900000000000034e+01  +1.02200000000000006e+01  +1.51900000000000013e+01  
 138 +2.35900000000000034e+01  +1.02900000000000009e+01  +1.51199999999999992e+01  
 139 +2.40800000000000018e+01  +9.94000000000000128e+00  +1.49800000000000022e+01  
 140 +2.42199999999999989e+01  +9.94000000000000128e+00  +1.51199999999999992e+01  
 141 +2.48500000000000014e+01  +9.66000000000000014e+00  +1.42100000000000009e+01  
 142 +2.24000000000000021e+01  +9.02999999999999936e+00  +1.50500000000000007e+01  
 143 +2.24000000000000021e+01  +8.47000000000000064e+00  +1.51199999999999992e+01  
 144 +2.36600000000000001e+01  +1.00800000000000001e+01  +1.44900000000000020e+01  
 145 +2.84899999999999984e+01  +8.95999999999999908e+00  +1.42800000000000011e+01  
 146 +2.75100000000000051e+01  +9.09999999999999964e+00  +1.47000000000000011e+01  
 147 +2.52000000000000028e+01  +9.80000000000000071e+00  +1.36500000000000004e+01  
 148 +2.49200000000000017e+01  +9.31000000000000050e+00  +1.40700000000000003e+01  
 149 +2.32400000000000020e+01  +9.80000000000000071e+00  +1.40700000000000003e+01  
 150 +2.24699999999999989e+01  +1.00099999999999998e+01  +1.47699999999999996e+01  
 151 +2.33100000000000023e+01  +9.80000000000000071e+00  +1.40000000000000000e+01  
 152 +2.52699999999999996e+01  +8.89000000000000057e+00  +1.38599999999999994e+01  
 153 +2.45700000000000003e+01  +8.89000000000000057e+00  +1.40700000000000003e+01  
 154 +2.42900000000000027e+01  +8.75000000000000000e+00  +1.45600000000000005e+01  
 155 +2.40100000000000016e+01  +8.25999999999999979e+00  +1.40000000000000000e+01  
 156 +2.26099999999999994e+01  +8.60999999999999943e+00  +1.40700000000000003e+01  
 157 +2.21200000000000010e+01  +8.67999999999999972e+00  +1.42100000000000009e+01  
 158 +2.31700000000000017e+01  +9.59000000000000163e+00  +1.37900000000000009e+01  
 159 +2.25400000000000027e+01  +8.54000000000000092e+00  +1.40000000000000000e+01  
 160 +2.28900000000000006e+01  +1.03599999999999994e+01  +1.35800000000000018e+01  
 161 +2.28900000000000006e+01  +7.77000000000000046e+00  +1.42800000000000011e+01  
 162 +2.21900000000000013e+01  +7.98000000000000043e+00  +1.40000000000000000e+01  
 163 +2.21200000000000010e+01  +7.98000000000000043e+00  +1.41400000000000006e+01  
 164 +2.21200000000000010e+01  +7.84000000000000075e+00  +1.40000000000000000e+01  
 165 +2.17699999999999996e+01  +7.07000000000000028e+00  +1.39300000000000015e+01  
 166 +2.19800000000000040e+01  +7.70000000000000018e+00  +1.41400000000000006e+01  
 167 +2.52699999999999996e+01  +8.82000000000000028e+00  +1.39300000000000015e+01  
 168 +2.52699999999999996e+01  +8.47000000000000064e+00  +1.39300000000000015e+01  
 169 +2.53400000000000034e+01  +8.75000000000000000e+00  +1.40700000000000003e+01  
 170 +2.52000000000000028e+01  +9.02999999999999936e+00  +1.37900000000000009e+01  
 171 +2.30300000000000011e+01  +9.38000000000000078e+00  +1.33699999999999992e+01  
 172 +2.30300000000000011e+01  +1.21799999999999997e+01  +1.37199999999999989e+01  
 173 +2.29600000000000009e+01  +1.21799999999999997e+01  +1.35800000000000018e+01  
 174 +2.27500000000000000e+01  +1.35800000000000018e+01  +1.36500000000000004e+01  
 175 +2.31000000000000014e+01  +1.18300000000000001e+01  +1.38599999999999994e+01  
 176 +2.50600000000000023e+01  +9.31000000000000050e+00  +1.30900000000000016e+01  
 177 +2.54100000000000001e+01  +9.87000000000000099e+00  +1.34400000000000013e+01  
 178 +2.35199999999999996e+01  +1.10600000000000005e+01  +1.37900000000000009e+01  
 179 +2.33100000000000023e+01  +1.14800000000000004e+01  +1.35800000000000018e+01  
 180 +2.35199999999999996e+01  +1.23900000000000006e+01  +1.30199999999999996e+01  
 181 +2.42199999999999989e+01  +1.14100000000000001e+01  +1.35800000000000018e+01  
 182 +2.42900000000000027e+01  +1.14800000000000004e+01  +1.35800000000000018e+01  
 183 +2.41500000000000021e+01  +1.14800000000000004e+01  +1.36500000000000004e+01  
 184 +2.35900000000000034e+01  +1.09200000000000017e+01  +1.37900000000000009e+01  
 185 +2.24000000000000021e+01  +1.10600000000000005e+01  +1.33699999999999992e+01  
 186 +2.26800000000000033e+01  +1.06400000000000006e+01  +1.37199999999999989e+01  
 187 +2.63900000000000006e+01  +9.59000000000000163e+00  +1.35099999999999998e+01  
 188 +2.65300000000000011e+01  +9.59000000000000163e+00  +1.35099999999999998e+01  
 189 +2.63200000000000003e+01  +9.73000000000000043e+00  +1.36500000000000004e+01  
 190 +2.61800000000000033e+01  +9.59000000000000163e+00  +1.34400000000000013e+01  
 191 +2.59699999999999989e+01  +9.52000000000000135e+00  +1.35099999999999998e+01  
 192 +2.61100000000000030e+01  +9.59000000000000163e+00  +1.36500000000000004e+01  
 193 +2.59000000000000021e+01  +9.45000000000000107e+00  +1.34400000000000013e+01  
 194 +2.75800000000000018e+01  +8.75000000000000000e+00  +1.35099999999999998e+01  
 195 +2.80700000000000003e+01  +8.89000000000000057e+00  +1.34400000000000013e+01  
 196 +2.77199999999999989e+01  +8.67999999999999972e+00  +1.35099999999999998e+01  
 197 +2.56200000000000010e+01  +1.01500000000000004e+01  +1.30199999999999996e+01  
 198 +2.66700000000000017e+01  +9.87000000000000099e+00  +1.33699999999999992e+01  
 199 +2.27500000000000000e+01  +8.89000000000000057e+00  +1.33699999999999992e+01  
 200 +2.14900000000000020e+01  +7.98000000000000043e+00  +1.34400000000000013e+01  
 201 +2.33100000000000023e+01  +1.32300000000000022e+01  +1.30900000000000016e+01  
 202 +2.46400000000000006e+01  +8.89000000000000057e+00  +1.28800000000000026e+01  
 203 +2.53400000000000034e+01  +9.02999999999999936e+00  +1.28100000000000005e+01  
 204 +2.37300000000000040e+01  +1.25300000000000011e+01  +1.28800000000000026e+01  
 205 +2.38700000000000010e+01  +1.26700000000000017e+01  +1.30199999999999996e+01  
 206 +2.37300000000000040e+01  +1.26000000000000014e+01  +1.28100000000000005e+01  
 207 +2.45000000000000000e+01  +8.95999999999999908e+00  +1.28100000000000005e+01  
 208 +2.45700000000000003e+01  +8.67999999999999972e+00  +1.29500000000000011e+01  
 209 +2.61100000000000030e+01  +1.07800000000000011e+01  +1.23200000000000003e+01  
 210 +2.61800000000000033e+01  +1.09200000000000017e+01  +1.24600000000000009e+01  
 211 +2.62500000000000000e+01  +1.04299999999999997e+01  +1.25300000000000011e+01  
 212 +2.63200000000000003e+01  +1.12000000000000011e+01  +1.18300000000000001e+01  
 213 +2.67399999999999984e+01  +1.04299999999999997e+01  +1.23200000000000003e+01  
 214 +2.75800000000000018e+01  +1.02200000000000006e+01  +1.23900000000000006e+01  
 215 +2.71600000000000037e+01  +1.06400000000000006e+01  +1.18300000000000001e+01  
 216 +2.56200000000000010e+01  +1.35099999999999998e+01  +1.22500000000000000e+01  
 217 +2.56200000000000010e+01  +1.34400000000000013e+01  +1.23200000000000003e+01  
 218 +2.63200000000000003e+01  +1.38599999999999994e+01  +1.23200000000000003e+01  
 219 +2.51300000000000026e+01  +1.28800000000000026e+01  +1.19700000000000006e+01  
 220 +2.30300000000000011e+01  +9.52000000000000135e+00  +1.27400000000000020e+01  
 221 +2.30300000000000011e+01  +9.38000000000000078e+00  +1.22500000000000000e+01  
 222 +2.27500000000000000e+01  +9.02999999999999936e+00  +1.20400000000000009e+01  
 223 +2.31000000000000014e+01  +9.59000000000000163e+00  +1.16900000000000013e+01  
 224 +2.26800000000000033e+01  +8.89000000000000057e+00  +1.19700000000000006e+01  
 225 +2.29600000000000009e+01  +8.54000000000000092e+00  +1.17599999999999998e+01  
 226 +2.26800000000000033e+01  +8.89000000000000057e+00  +1.19700000000000006e+01  
 227 +2.28900000000000006e+01  +8.54000000000000092e+00  +1.20400000000000009e+01  
 228 +2.24000000000000021e+01  +8.54000000000000092e+00  +1.18300000000000001e+01  
 229 +2.67399999999999984e+01  +1.17599999999999998e+01  +1.19000000000000004e+01  
 230 +2.78600000000000030e+01  +1.26700000000000017e+01  +1.18300000000000001e+01  
 231 +2.66700000000000017e+01  +1.16200000000000010e+01  +1.19700000000000006e+01  
 232 +2.66000000000000014e+01  +1.16900000000000013e+01  +1.18300000000000001e+01  
 233 +2.66000000000000014e+01  +1.19000000000000004e+01  +1.16200000000000010e+01  
 234 +2.24699999999999989e+01  +8.60999999999999943e+00  +1.17599999999999998e+01  
 235 +2.23300000000000018e+01  +8.47000000000000064e+00  +1.17599999999999998e+01  
 236 +2.79300000000000033e+01  +1.09900000000000020e+01  +1.17599999999999998e+01  
 237 +2.88399999999999999e+01  +1.10600000000000005e+01  +1.18300000000000001e+01  
 238 +2.79300000000000033e+01  +1.09900000000000020e+01  +1.17599999999999998e+01  
 239 +2.85600000000000023e+01  +1.14800000000000004e+01  +1.18300000000000001e+01  
 240 +2.81400000000000006e+01  +1.09200000000000017e+01  +1.14800000000000004e+01  
 241 +2.25400000000000027e+01  +8.82000000000000028e+00  +1.16200000000000010e+01  
 242 +2.19800000000000040e+01  +7.91000000000000014e+00  +1.16200000000000010e+01  
 243 +2.66000000000000014e+01  +1.23900000000000006e+01  +1.16900000000000013e+01  
 244 +2.62500000000000000e+01  +1.31600000000000001e+01  +1.16900000000000013e+01  
 245 +2.69500000000000028e+01  +1.30199999999999996e+01  +1.17599999999999998e+01  
 246 +2.33100000000000023e+01  +9.73000000000000043e+00  +1.12000000000000011e+01  
 247 +2.26800000000000033e+01  +8.19000000000000128e+00  +1.07800000000000011e+01  
 248 +2.89800000000000040e+01  +1.21799999999999997e+01  +1.15500000000000007e+01  
 249 +2.92600000000000051e+01  +1.24600000000000009e+01  +1.16200000000000010e+01  
 250 +2.91200000000000010e+01  +1.20400000000000009e+01  +1.14100000000000001e+01  
 251 +2.87699999999999996e+01  +1.16900000000000013e+01  +1.14800000000000004e+01  
 252 +2.82100000000000044e+01  +1.09900000000000020e+01  +1.15500000000000007e+01  
 253 +2.80700000000000003e+01  +1.10600000000000005e+01  +1.16200000000000010e+01  
 254 +2.85600000000000023e+01  +1.12700000000000014e+01  +1.14800000000000004e+01  
 255 +2.88399999999999999e+01  +1.17599999999999998e+01  +1.14100000000000001e+01  
 256 +3.03100000000000023e+01  +1.19700000000000006e+01  +1.15500000000000007e+01  
 257 +2.84899999999999984e+01  +1.07800000000000011e+01  +1.09200000000000017e+01  
 258 +2.93300000000000018e+01  +1.23200000000000003e+01  +1.14800000000000004e+01  
 259 +2.86300000000000026e+01  +1.19000000000000004e+01  +1.12000000000000011e+01  
 260 +2.17000000000000028e+01  +7.00000000000000000e+00  +1.41400000000000006e+01  
 261 +2.19800000000000040e+01  +7.70000000000000018e+00  +1.41400000000000006e+01  
 262 +2.21900000000000013e+01  +7.84000000000000075e+00  +1.42100000000000009e+01  
 263 +2.16300000000000026e+01  +7.91000000000000014e+00  +1.42100000000000009e+01  
 264 +2.55500000000000007e+01  +8.75000000000000000e+00  +1.40000000000000000e+01  
 265 +2.53400000000000034e+01  +8.75000000000000000e+00  +1.40700000000000003e+01  
 266 +2.52699999999999996e+01  +8.33000000000000007e+00  +1.41400000000000006e+01  
 267 +2.62500000000000000e+01  +8.82000000000000028e+00  +1.41400000000000006e+01  
 268 +2.35900000000000034e+01  +1.09200000000000017e+01  +1.37900000000000009e+01  
 269 +2.41500000000000021e+01  +1.15500000000000007e+01  +1.22500000000000000e+01  
 270 +2.15600000000000023e+01  +1.46300000000000026e+01  +2.02300000000000040e+01  
 271 +2.17699999999999996e+01  +1.57500000000000000e+01  +2.12800000000000011e+01  
 272 +2.18400000000000034e+01  +1.56800000000000015e+01  +2.03000000000000007e+01  
 273 +2.24699999999999989e+01  +1.09200000000000017e+01  +1.99500000000000028e+01  
 274 +2.19100000000000001e+01  +1.00800000000000001e+01  +1.88300000000000018e+01  
 275 +2.17699999999999996e+01  +1.02200000000000006e+01  +1.86200000000000010e+01  
 276 +2.17699999999999996e+01  +1.00099999999999998e+01  +1.89000000000000021e+01  
 277 +2.26800000000000033e+01  +1.14100000000000001e+01  +1.81999999999999993e+01  
 278 +2.26099999999999994e+01  +1.21799999999999997e+01  +1.80599999999999987e+01  
 279 +2.26800000000000033e+01  +1.14100000000000001e+01  +1.81999999999999993e+01  
 280 +2.19100000000000001e+01  +1.20400000000000009e+01  +1.81300000000000026e+01  
 281 +2.21900000000000013e+01  +1.26700000000000017e+01  +1.83399999999999999e+01  
 282 +2.55500000000000007e+01  +9.02999999999999936e+00  +1.81300000000000026e+01  
 283 +2.84200000000000017e+01  +8.60999999999999943e+00  +1.60300000000000011e+01  
 284 +2.61800000000000033e+01  +9.45000000000000107e+00  +1.50500000000000007e+01  
 285 +2.60399999999999991e+01  +9.73000000000000043e+00  +1.56800000000000015e+01  
 286 +2.45700000000000003e+01  +8.05000000000000071e+00  +1.52599999999999998e+01  
 287 +2.46400000000000006e+01  +7.84000000000000075e+00  +1.56800000000000015e+01  
 288 +2.25400000000000027e+01  +8.95999999999999908e+00  +1.21099999999999994e+01  
 289 +2.57600000000000051e+01  +1.19700000000000006e+01  +1.17599999999999998e+01  
 290 +2.35900000000000034e+01  +1.00099999999999998e+01  +1.09200000000000017e+01  
 291 +2.31700000000000017e+01  +1.05000000000000000e+01  +1.09200000000000017e+01  
 292 +2.40100000000000016e+01  +1.02900000000000009e+01  +1.07800000000000011e+01  
 293 +2.05800000000000018e+01  +1.48400000000000016e+01  +2.11400000000000006e+01  
 294 +2.02300000000000040e+01  +1.49800000000000022e+01  +2.14200000000000017e+01  
 295 +2.07199999999999989e+01  +1.56099999999999994e+01  +2.14900000000000020e+01  
 296 +2.17000000000000028e+01  +1.43500000000000014e+01  +2.10000000000000000e+01  
 297 +2.21200000000000010e+01  +1.42100000000000009e+01  +2.10700000000000003e+01  
 298 +2.17000000000000028e+01  +1.26000000000000014e+01  +2.06500000000000021e+01  
 299 +2.32400000000000020e+01  +1.05000000000000000e+01  +1.54000000000000004e+01  
 300 +2.28900000000000006e+01  +1.13400000000000016e+01  +1.52599999999999998e+01  
 301 +2.26800000000000033e+01  +1.07100000000000009e+01  +1.54699999999999989e+01  
 302 +2.37300000000000040e+01  +1.09900000000000020e+01  +1.53300000000000018e+01  
 303 +2.40100000000000016e+01  +8.12000000000000099e+00  +1.38599999999999994e+01  
 304 +2.38000000000000007e+01  +8.05000000000000071e+00  +1.40700000000000003e+01  
 305 +2.25400000000000027e+01  +1.36500000000000004e+01  +1.47000000000000011e+01  
 306 +2.37300000000000040e+01  +1.27400000000000020e+01  +1.23900000000000006e+01  
 307 +2.44300000000000033e+01  +1.40700000000000003e+01  +1.28100000000000005e+01  
 308 +2.33800000000000026e+01  +1.17599999999999998e+01  +1.16900000000000013e+01  
 309 +2.52699999999999996e+01  +1.30199999999999996e+01  +1.19000000000000004e+01  
 310 +2.72300000000000040e+01  +1.08500000000000014e+01  +1.10600000000000005e+01  
 311 +2.67399999999999984e+01  +1.19700000000000006e+01  +1.12700000000000014e+01  
 312 +2.68800000000000026e+01  +1.05700000000000003e+01  +1.02200000000000006e+01  
 313 +2.78600000000000030e+01  +1.10600000000000005e+01  +1.03599999999999994e+01  
 314 +2.05100000000000016e+01  +1.33000000000000007e+01  +2.08599999999999994e+01  
 315 +2.06500000000000021e+01  +1.29500000000000011e+01  +2.03700000000000010e+01  
 316 +2.22600000000000016e+01  +1.58900000000000006e+01  +2.03000000000000007e+01  
 317 +2.17699999999999996e+01  +1.61699999999999982e+01  +2.04400000000000013e+01  
 318 +2.10000000000000000e+01  +1.59600000000000009e+01  +2.05100000000000016e+01  
 319 +2.08599999999999994e+01  +6.65000000000000036e+00  +1.65899999999999999e+01  
 320 +2.64600000000000044e+01  +8.95999999999999908e+00  +1.61000000000000014e+01  
 321 +2.28200000000000003e+01  +7.77000000000000046e+00  +1.33699999999999992e+01  
 322 +2.35199999999999996e+01  +1.38599999999999994e+01  +1.30199999999999996e+01  
 323 +2.33800000000000026e+01  +1.35800000000000018e+01  +1.33000000000000007e+01  
 324 +2.56899999999999977e+01  +9.80000000000000071e+00  +1.08500000000000014e+01  
 325 +2.30300000000000011e+01  +9.73000000000000043e+00  +1.27400000000000020e+01  
 326 +2.36600000000000001e+01  +8.89000000000000057e+00  +1.04299999999999997e+01  
 327 +2.24699999999999989e+01  +1.16900000000000013e+01  +1.98100000000000023e+01  
 328 +2.24699999999999989e+01  +1.09900000000000020e+01  +1.54000000000000004e+01  
 329 +2.26800000000000033e+01  +1.07100000000000009e+01  +1.54699999999999989e+01  
 330 +2.25400000000000027e+01  +1.08500000000000014e+01  +1.56099999999999994e+01  
 331 +2.25400000000000027e+01  +1.05000000000000000e+01  +1.58200000000000003e+01  
 332 +2.46400000000000006e+01  +1.00099999999999998e+01  +1.02200000000000006e+01  
 333 +2.40100000000000016e+01  +1.02900000000000009e+01  +1.07800000000000011e+01  
 334 +2.42900000000000027e+01  +1.07100000000000009e+01  +1.07100000000000009e+01  
 335 +2.41500000000000021e+01  +1.04299999999999997e+01  +1.08500000000000014e+01  
 336 +2.35199999999999996e+01  +1.10600000000000005e+01  +1.37900000000000009e+01  
 337 +2.34500000000000028e+01  +1.12000000000000011e+01  +1.37900000000000009e+01  
 338 +2.24000000000000021e+01  +1.17599999999999998e+01  +1.42100000000000009e+01  
 339 +2.24699999999999989e+01  +1.19700000000000006e+01  +2.12800000000000011e+01  
# numEdges
 339
# id   initNode   termNode parentEdge nDau   dauEdges      ...   radiusRelativeToParent
   0          0          1 2147483646    2         10        338 +3.36190333333333369e-01  # rad = +3.36190333333333369e-01 , len = +0                       
   1          2          3          2    2 2147483645 2147483645 +7.97813934426229499e-01  # rad = +9.73333000000000115e-02 , len = +1.71464281994821721e-01 
   2          4          2          4    2          1        322 +1.27083333333333326e+00  # rad = +1.22000000000000011e-01 , len = +9.89949493661170521e-02 
   3          4          5          4    2 2147483645 2147483645 +1.27083333333333326e+00  # rad = +1.22000000000000011e-01 , len = +7.00000000000002842e-02 
   4          6          4          7    2          2          3 +9.52853598014888226e-01  # rad = +9.59999999999999881e-02 , len = +9.89949493661170521e-02 
   5          7          8         10    2 2147483645 2147483645 +3.84429854439538810e-01  # rad = +1.04400000000000007e-01 , len = +4.19999999999998153e-01 
   6          6          9          7    2 2147483645 2147483645 +1.12655086848635233e+00  # rad = +1.13500000000000031e-01 , len = +2.21359436211785776e-01 
   7         10          6         16    2          4          6 +5.69209039548022599e-01  # rad = +1.00749999999999978e-01 , len = +6.02162768692981354e-01 
   8         11         12         19    2 2147483645 2147483645 +3.84356035064059354e-01  # rad = +1.14000000000000032e-01 , len = +1.40698258695692391e+00 
   9          7         13         10    2 2147483645 2147483645 +4.87288775311060518e-01  # rad = +1.32333500000000021e-01 , len = +3.56931365951494273e-01 
  10          1          7          0    2          5          9 +8.07789436737720967e-01  # rad = +2.71571000000000007e-01 , len = +4.25793377120877115e-01 
  11         14         15         12    2 2147483645 2147483645 +9.52380952380952439e-01  # rad = +8.00000000000000155e-02 , len = +1.56524758424987503e-01 
  12         16         14         28    2         11         13 +6.34441087613292987e-01  # rad = +8.40000000000000052e-02 , len = +5.72974694031071041e-01 
  13         14         17         12    2        276        277 +1.25595238095238093e+00  # rad = +1.05499999999999969e-01 , len = +3.05122926047848020e-01 
  14         18         19         45    2 2147483645 2147483645 +6.18241602949477498e-01  # rad = +1.56620999999999982e-01 , len = +8.19328993750372825e-01 
  15         10         20         16    2 2147483645 2147483645 +7.53293785310734432e-01  # rad = +1.33333000000000035e-01 , len = +1.97989898732232855e-01 
  16         21         10         20    2          7         15 +1.00950762263806593e+00  # rad = +1.77000000000000018e-01 , len = +9.89949493661170521e-02 
  17         21         22         20    2 2147483645 2147483645 +6.71422234736520296e-01  # rad = +1.17722474683058312e-01 , len = +6.45368112010501260e-01 
  18         11         23         19    2 2147483645 2147483645 +5.52933243425488774e-01  # rad = +1.63999999999999979e-01 , len = +4.53651848888549314e-01 
  19         24         11         25    2          8         18 +8.23888888888888893e-01  # rad = +2.96600000000000030e-01 , len = +3.20780298646908546e-01 
  20         25         21         29    2         16         17 +9.71675422845869052e-01  # rad = +1.75332999999999989e-01 , len = +1.40000000000000568e-01 
  21         26         27         22    2 2147483645 2147483645 +1.00000000000000000e+00  # rad = +1.56000000000000000e-01 , len = +2.10000000000000853e-01 
  22         28         26         30    2         21         23 +8.66065232477446267e-01  # rad = +1.56000000000000000e-01 , len = +2.32163735324878967e-01 
  23         26         29         22    2         27         28 +9.79487179487179449e-01  # rad = +1.52800000000000019e-01 , len = +3.20780298646906992e-01 
  24         24         30         25    2 2147483645 2147483645 +5.68888888888888888e-01  # rad = +2.04800000000000010e-01 , len = +3.56931365951493662e-01 
  25         31         24        338    2         19         24 +1.07082198476854873e+00  # rad = +3.60000000000000042e-01 , len = +9.89949493661170521e-02 
  26         31         32        338    2         31         32 +1.12138857849373008e+00  # rad = +3.77000000000000002e-01 , len = +1.21243556529821897e-01 
  27         29         33         23    2         38        297 +8.37696335078534027e-01  # rad = +1.28000000000000030e-01 , len = +2.10000000000000853e-01 
  28         29         16         23    2         12        296 +8.66492146596858692e-01  # rad = +1.32400000000000045e-01 , len = +4.08166632639172688e-01 
  29         34         25        255    2         20         30 +6.56159999999999966e-01  # rad = +1.80444000000000021e-01 , len = +7.53923072998830990e-01 
  30         25         28         29    2         22        278 +9.98232138502804234e-01  # rad = +1.80125000000000035e-01 , len = +1.13736537664903414e+00 
  31         32         35         26    2         54        300 +9.45180371352785209e-01  # rad = +3.56333000000000011e-01 , len = +1.56524758424985921e-01 
  32         32         36         26    2         34         35 +5.81867374005304971e-01  # rad = +2.19363999999999948e-01 , len = +7.66811580507231860e-01 
  33         37         38        254    2 2147483645 2147483645 +4.38274567897147804e-01  # rad = +1.05916500000000011e-01 , len = +6.02162768692984240e-01 
  34         36         39         32    2 2147483645 2147483645 +3.95081690705858746e-01  # rad = +8.66666999999999854e-02 , len = +7.82623792124926165e-01 
  35         36         40         32    2 2147483645 2147483645 +3.53294068306559017e-01  # rad = +7.74999999999999994e-02 , len = +2.61916017074176999e-01 
  36         41         42         38    2 2147483645 2147483645 +6.70634722222222202e-01  # rad = +9.65714000000000017e-02 , len = +4.69574275274957764e-01 
  37         41         43         38    2         43        275 +1.08333333333333348e+00  # rad = +1.56000000000000055e-01 , len = +1.21243556529818830e-01 
  38         33         41         27    2         36         37 +1.12500000000000000e+00  # rad = +1.43999999999999989e-01 , len = +4.48218696620300172e-01 
  39         44         45        300    2 2147483645 2147483645 +5.25507726269315745e-01  # rad = +1.42833000000000016e-01 , len = +4.08166632639174520e-01 
  40         46         47         43    2 2147483645 2147483645 +5.50762773722627719e-01  # rad = +7.54545000000000216e-02 , len = +6.37730350540099966e-01 
  41         48         49        323    2 2147483645 2147483645 +5.35279562043795565e-01  # rad = +7.33333000000000040e-02 , len = +5.64358042380897151e-01 
  42         48         50        323    2        252        301 +9.48905109489051046e-01  # rad = +1.30000000000000004e-01 , len = +2.32163735324880022e-01 
  43         43         46         37    2         40        323 +8.78205128205128194e-01  # rad = +1.37000000000000011e-01 , len = +7.03491293478463620e-01 
  44         18         51         45    2 2147483645 2147483645 +9.09869618249497858e-01  # rad = +2.30500000000000094e-01 , len = +1.21243556529825991e-01 
  45         52         18        333    2         14         44 +9.21210909090909080e-01  # rad = +2.53332999999999975e-01 , len = +1.71464281994821721e-01 
  46         53         54        334    2         47         48 +6.79911699779249479e-01  # rad = +1.84800000000000020e-01 , len = +8.40000000000001079e-01 
  47         54         55         46    2         65         66 +2.04880411255411232e+00  # rad = +3.78618999999999928e-01 , len = +1.40698258695692568e+00 
  48         54         56         46    2         49         50 +1.34100649350649337e+00  # rad = +2.47817999999999983e-01 , len = +7.44110206891425707e-01 
  49         56         57         48    2 2147483645 2147483645 +3.28582266017803382e-01  # rad = +8.14285999999999899e-02 , len = +1.42256810030311076e+00 
  50         56         58         48    2         56         57 +6.72328079477681251e-01  # rad = +1.66614999999999985e-01 , len = +9.10000000000003695e-01 
  51         59         60         53    2 2147483645 2147483645 +7.44276513610336532e-01  # rad = +7.49999999999999972e-02 , len = +1.19411054764623636e+00 
  52         59         61         53    2 2147483645 2147483645 +6.94658079369647408e-01  # rad = +7.00000000000000067e-02 , len = +8.01186619958170088e-01 
  53         62         59         54    2         51         52 +4.57656061947907478e-01  # rad = +1.00769000000000025e-01 , len = +9.94886928248632008e-01 
  54         35         62         31    2         53         55 +6.17919193563324143e-01  # rad = +2.20184999999999992e-01 , len = +2.25851721268623518e+00 
  55         62         63         54    2         67         68 +7.20607670822263180e-01  # rad = +1.58667000000000002e-01 , len = +4.14125584816973313e-01 
  56         58         64         50    2 2147483645 2147483645 +5.21161360021606734e-01  # rad = +8.68333000000000299e-02 , len = +9.15368778143538231e-01 
  57         58         65         50    2         80        331 +9.04282327521531593e-01  # rad = +1.50666999999999995e-01 , len = +2.09999999999998493e-01 
  58         66         67         60    2 2147483645 2147483645 +5.89933376857306846e-01  # rad = +7.50000000000000111e-02 , len = +3.76961536499416827e-01 
  59         66         68         60    2         64        262 +7.07920052228768304e-01  # rad = +9.00000000000000105e-02 , len = +1.71464281994823164e-01 
  60         69         66         66    2         58         59 +3.17568124536323548e-01  # rad = +1.27133000000000024e-01 , len = +1.23644652128589860e+00 
  61         70         71         64    2 2147483645 2147483645 +8.23529411764705843e-01  # rad = +6.99999999999999789e-02 , len = +3.05122926047845966e-01 
  62         72         73        324    2 2147483645 2147483645 +8.23529411764705843e-01  # rad = +6.99999999999999789e-02 , len = +3.20780298646909323e-01 
  63         72         74        324    2 2147483645 2147483645 +8.23529411764705843e-01  # rad = +6.99999999999999789e-02 , len = +3.20780298646908546e-01 
  64         68         70         59    2         61        324 +9.44444444444444420e-01  # rad = +8.50000000000000200e-02 , len = +4.14125584816973313e-01 
  65         55         75         47    2         73         74 +5.77097293057136640e-01  # rad = +2.18500000000000000e-01 , len = +5.72974694031068821e-01 
  66         55         69         47    2         60         69 +1.05735052915992078e+00  # rad = +4.00332999999999939e-01 , len = +2.42487113059642767e-01 
  67         63         76         55    2 2147483645 2147483645 +5.71427581034493648e-01  # rad = +9.06667000000000028e-02 , len = +5.59999999999998721e-01 
  68         63         77         55    2         71         77 +9.66382423566337079e-01  # rad = +1.53332999999999997e-01 , len = +4.48218696620297341e-01 
  69         69         78         66    2        128        279 +9.68246434842993220e-01  # rad = +3.87620999999999938e-01 , len = +2.01059692628830700e+00 
  70         79         80         71    2 2147483645 2147483645 +7.23844150150094179e-01  # rad = +7.00000000000000067e-02 , len = +9.89949493661195640e-02 
  71         77         79         68    2         70         72 +6.30692023243528799e-01  # rad = +9.67058999999999974e-02 , len = +1.35373557240696063e+00 
  72         79         81         71    2         75         76 +8.01398880523318646e-01  # rad = +7.74999999999999994e-02 , len = +2.61916017074175556e-01 
  73         75         82         65    2 2147483645 2147483645 +3.20366132723112096e-01  # rad = +6.99999999999999789e-02 , len = +5.85662018573852694e-01 
  74         75         83         65    2         81         82 +3.66132723112128133e-01  # rad = +7.99999999999999878e-02 , len = +1.40174890761505799e+00 
  75         81         84         72    2 2147483645 2147483645 +9.03225806451612767e-01  # rad = +7.00000000000000067e-02 , len = +1.21243556529823951e-01 
  76         81         85         72    2 2147483645 2147483645 +9.03225806451612767e-01  # rad = +7.00000000000000067e-02 , len = +3.83405790253617207e-01 
  77         77         86         68    2         88        302 +8.07882191048241327e-01  # rad = +1.23874999999999999e-01 , len = +1.09567330897489801e+00 
  78         87         88         80    2 2147483645 2147483645 +7.72377548682703252e-01  # rad = +8.42856999999999912e-02 , len = +1.56054477667255775e+00 
  79         87         89         80    2 2147483645 2147483645 +7.63649942726231323e-01  # rad = +8.33332999999999852e-02 , len = +6.60378679243965316e-01 
  80         65         87         57    2         78         79 +7.24279371063338395e-01  # rad = +1.09125000000000000e-01 , len = +1.07307968017291055e+00 
  81         83         90         74    2 2147483645 2147483645 +8.74999999999999889e-01  # rad = +6.99999999999999789e-02 , len = +3.56931365951492885e-01 
  82         83         91         74    2 2147483645 2147483645 +8.74999999999999889e-01  # rad = +6.99999999999999789e-02 , len = +7.73175271203107695e-01 
  83         92         93         84    2 2147483645 2147483645 +6.50788191881918832e-01  # rad = +8.81817999999999907e-02 , len = +7.82623792124926387e-01 
  84         94         92         95    2         83         85 +9.60992907801418328e-01  # rad = +1.35500000000000009e-01 , len = +2.52388589282483200e-01 
  85         92         95         84    2         91        263 +5.72570479704797020e-01  # rad = +7.75832999999999801e-02 , len = +1.65798069952578109e+00 
  86         96         97         88    2 2147483645 2147483645 +9.43240558745969238e-01  # rad = +8.09091000000000254e-02 , len = +9.01886910870759118e-01 
  87         96         98         88    2 2147483645 2147483645 +8.16061964750786295e-01  # rad = +7.00000000000000067e-02 , len = +7.03491293478463064e-01 
  88         86         96         77    2         86         87 +6.92454490413723533e-01  # rad = +8.57778000000000013e-02 , len = +6.60378679243961653e-01 
  89         99        100         91    2 2147483645 2147483645 +1.00000000000000000e+00  # rad = +6.99999999999999650e-02 , len = +3.63730669589465039e-01 
  90         99        101         91    2 2147483645 2147483645 +1.00000000000000000e+00  # rad = +6.99999999999999650e-02 , len = +3.83405790253618539e-01 
  91         95         99         85    2         89         90 +9.02256026748024298e-01  # rad = +6.99999999999999650e-02 , len = +2.21359436211786331e-01 
  92        102        103        279    2         93         94 +7.05564924114671199e-01  # rad = +2.09199999999999997e-01 , len = +2.88617393793235699e-01 
  93        103        104         92    2         98        109 +5.18642447418737995e-01  # rad = +1.08499999999999985e-01 , len = +3.05122926047848408e-01 
  94        103        105         92    2         99        100 +5.29000956022944502e-01  # rad = +1.10667000000000001e-01 , len = +1.10900856624283972e+00 
  95        106         94        103    2         84        303 +1.01196414345488872e+00  # rad = +1.41000000000000042e-01 , len = +5.09607692249636424e-01 
  96        107        108         98    2 2147483645 2147483645 +1.15125999999999995e+00  # rad = +8.05881999999999848e-02 , len = +1.22649908275546649e+00 
  97        107        109         98    2        266        267 +1.09183714285714295e+00  # rad = +7.64286000000000132e-02 , len = +1.03353761421633750e+00 
  98        104        107         93    2         96         97 +6.45161290322580627e-01  # rad = +6.99999999999999789e-02 , len = +1.97989898732234104e-01 
  99        105        110         94    2 2147483645 2147483645 +6.86744919443013746e-01  # rad = +7.59999999999999981e-02 , len = +3.20780298646908546e-01 
 100        105        111         94    2 2147483645 2147483645 +7.13853271526290634e-01  # rad = +7.90000000000000008e-02 , len = +6.60378679243960764e-01 
 101        112        113        107    2        103        106 +8.30997249293915385e-01  # rad = +1.58000000000000029e-01 , len = +3.50000000000001421e-01 
 102        106        114        103    2        112        113 +7.63379816698126046e-01  # rad = +1.06363999999999972e-01 , len = +8.88200427831467243e-01 
 103        113        106        101    2         95        102 +8.81854430379746757e-01  # rad = +1.39333000000000040e-01 , len = +1.71464281994820250e-01 
 104        115        116        106    2 2147483645 2147483645 +7.90816326530612290e-01  # rad = +7.74999999999999994e-02 , len = +9.23363417079103632e-01 
 105        115        117        106    2 2147483645 2147483645 +7.48298979591836777e-01  # rad = +7.33333000000000179e-02 , len = +6.02162768692984463e-01 
 106        113        115        101    2        104        105 +6.20253164556962000e-01  # rad = +9.79999999999999899e-02 , len = +2.61916017074177443e-01 
 107        102        112        279    2        101        108 +6.41258010118043842e-01  # rad = +1.90132999999999996e-01 , len = +1.08669222873820215e+00 
 108        112        118        107    2        264        265 +5.57504483703512799e-01  # rad = +1.05999999999999983e-01 , len = +4.48218696620300117e-01 
 109        104        119         93    2        110        111 +6.67281105990783385e-01  # rad = +7.23999999999999783e-02 , len = +1.84274252135234362e+00 
 110        119        120        109    2 2147483645 2147483645 +9.66850828729281742e-01  # rad = +6.99999999999999789e-02 , len = +2.52388589282481757e-01 
 111        119        121        109    2 2147483645 2147483645 +9.66850828729281742e-01  # rad = +6.99999999999999789e-02 , len = +5.14392845984467550e-01 
 112        114        122        102    2        121        122 +6.58117408145613147e-01  # rad = +6.99999999999999789e-02 , len = +1.21243556529822938e-01 
 113        114        123        102    2        116        120 +9.21364371403858518e-01  # rad = +9.79999999999999899e-02 , len = +2.32163735324879467e-01 
 114        124        125        116    2 2147483645 2147483645 +9.42307873520744854e-01  # rad = +6.99999999999999789e-02 , len = +5.77234787586467513e-01 
 115        124        126        116    2 2147483645 2147483645 +9.42307873520744854e-01  # rad = +6.99999999999999789e-02 , len = +1.30958008537087411e+00 
 116        123        124        113    2        114        115 +7.58017346938775538e-01  # rad = +7.42857000000000239e-02 , len = +4.74763098818770990e-01 
 117        127        128        118    2 2147483645 2147483645 +7.37848079970958248e-01  # rad = +8.33333000000000129e-02 , len = +6.64078308635358994e-01 
 118        129        127        133    2        117        119 +4.23000000000000043e-01  # rad = +1.12941000000000000e-01 , len = +1.45155089473294052e+00 
 119        127        130        118    2        131        132 +7.52605342612514439e-01  # rad = +8.49999999999999922e-02 , len = +2.88617393793236143e-01 
 120        123        131        113    2        135        136 +8.53432653061224511e-01  # rad = +8.36364000000000135e-02 , len = +8.45813218151617030e-01 
 121        122        132        112    2 2147483645 2147483645 +1.10714285714285721e+00  # rad = +7.74999999999999856e-02 , len = +1.97989898732234104e-01 
 122        122        133        112    2 2147483645 2147483645 +1.00000000000000000e+00  # rad = +6.99999999999999789e-02 , len = +2.21359436211786331e-01 
 123        134        135        125    2 2147483645 2147483645 +6.70839038258609688e-01  # rad = +7.69231000000000081e-02 , len = +8.96437393240600788e-01 
 124        134        136        125    2        282        283 +9.68020441801041298e-01  # rad = +1.11000000000000057e-01 , len = +9.89949493661157892e-02 
 125        137        134        127    2        123        124 +5.38975323149236241e-01  # rad = +1.14667000000000019e-01 , len = +1.97989898732232855e-01 
 126        137        138        127    2 2147483645 2147483645 +5.73443008225616890e-01  # rad = +1.22000000000000053e-01 , len = +9.89949493661183150e-02 
 127        139        137        130    2        125        126 +6.85553904998823849e-01  # rad = +2.12750000000000050e-01 , len = +6.02162768692982020e-01 
 128         78        140         69    2        129        130 +8.58743463331450019e-01  # rad = +3.32866999999999968e-01 , len = +9.92421281513050091e-01 
 129        140        141        128    2        137        138 +7.77658944863864554e-01  # rad = +2.58857000000000004e-01 , len = +1.14166545012100684e+00 
 130        140        139        128    2        127        133 +9.32303292305936115e-01  # rad = +3.10333000000000081e-01 , len = +1.97989898732229080e-01 
 131        130        142        119    2 2147483645 2147483645 +8.23529411764705843e-01  # rad = +6.99999999999999928e-02 , len = +3.83405790253613599e-01 
 132        130        143        119    2 2147483645 2147483645 +8.23529411764705843e-01  # rad = +6.99999999999999928e-02 , len = +5.46717477313464428e-01 
 133        139        129        130    2        118        134 +8.60366122842237124e-01  # rad = +2.67000000000000015e-01 , len = +2.10000000000000270e-01 
 134        129        144        133    2        140        250 +8.57052434456928913e-01  # rad = +2.28832999999999981e-01 , len = +4.53651848888550702e-01 
 135        131        145        120    2 2147483645 2147483645 +8.58055822584425032e-01  # rad = +7.17647000000000146e-02 , len = +1.17341382299681274e+00 
 136        131        146        120    2 2147483645 2147483645 +8.36956157845148763e-01  # rad = +6.99999999999999789e-02 , len = +2.10000000000002657e-01 
 137        141        147        129    2        165        166 +8.53753230548140563e-01  # rad = +2.21000000000000030e-01 , len = +6.75055553269508168e-01 
 138        141        148        129    2        142        143 +6.13593605735985537e-01  # rad = +1.58833000000000030e-01 , len = +3.83405790253616208e-01 
 139        149        150        140    2 2147483645 2147483645 +4.45256343439917435e-01  # rad = +8.71429000000000092e-02 , len = +1.06160256216721871e+00 
 140        144        149        134    2        139        141 +8.55270000393299923e-01  # rad = +1.95713999999999999e-01 , len = +6.56658206375279829e-01 
 141        149        151        140    2        149        150 +1.07299426714491553e+00  # rad = +2.09999999999999992e-01 , len = +9.89949493661170521e-02 
 142        148        152        138    2        159        160 +5.66632878557982278e-01  # rad = +9.00000000000000105e-02 , len = +5.85662018573851917e-01 
 143        148        153        138    2        144        145 +6.11604011760780164e-01  # rad = +9.71429000000000042e-02 , len = +5.46717477313466649e-01 
 144        153        154        143    2 2147483645 2147483645 +7.59190841533452287e-01  # rad = +7.37499999999999961e-02 , len = +5.81463670404264388e-01 
 145        153        155        143    2        284        285 +1.02941131055383361e+00  # rad = +9.99999999999999778e-02 , len = +8.45813218151619695e-01 
 146        156        157        147    2 2147483645 2147483645 +6.97211155378485992e-01  # rad = +6.99999999999999928e-02 , len = +5.14392845984466107e-01 
 147        158        156        150    2        146        148 +5.45652173913043437e-01  # rad = +1.00399999999999989e-01 , len = +1.16292734080853322e+00 
 148        156        159        147    2        151        152 +8.46613545816733093e-01  # rad = +8.49999999999999922e-02 , len = +1.21243556529818830e-01 
 149        151        160        141    2        173        174 +4.76190476190476164e-01  # rad = +1.00000000000000006e-01 , len = +8.16333265278341158e-01 
 150        151        158        141    2        147        161 +8.76190476190476186e-01  # rad = +1.83999999999999997e-01 , len = +3.28329103187639137e-01 
 151        159        161        148    2 2147483645 2147483645 +9.04977647058823553e-01  # rad = +7.69230999999999804e-02 , len = +8.90954544295049833e-01 
 152        159        162        148    2        153        154 +8.62744705882352969e-01  # rad = +7.33333000000000179e-02 , len = +6.60378679243963429e-01 
 153        162        163        152    2 2147483645 2147483645 +9.54545888429949252e-01  # rad = +6.99999999999999928e-02 , len = +1.56524758424985921e-01 
 154        162        164        152    2        155        156 +1.22727328512422051e+00  # rad = +9.00000000000000105e-02 , len = +1.56524758424985116e-01 
 155        164        165        154    2 2147483645 2147483645 +8.05555555555555469e-01  # rad = +7.25000000000000228e-02 , len = +8.48704895708750851e-01 
 156        164        166        154    2        242        327 +8.88888888888888951e-01  # rad = +8.00000000000000155e-02 , len = +2.42487113059641740e-01 
 157        167        168        159    2 2147483645 2147483645 +8.23529411764705843e-01  # rad = +6.99999999999999928e-02 , len = +3.49999999999999645e-01 
 158        167        169        159    2        245        328 +9.41176470588235392e-01  # rad = +8.00000000000000155e-02 , len = +1.71464281994823164e-01 
 159        152        167        142    2        157        158 +9.44444444444444420e-01  # rad = +8.49999999999999922e-02 , len = +9.89949493661183150e-02 
 160        152        170        142    2 2147483645 2147483645 +8.88888888888888951e-01  # rad = +8.00000000000000155e-02 , len = +1.71464281994819528e-01 
 161        158        171        150    2        304        305 +8.47826086956521729e-01  # rad = +1.56000000000000055e-01 , len = +4.90000000000002045e-01 
 162        172        173        164    2 2147483645 2147483645 +8.74999999999999889e-01  # rad = +6.99999999999999789e-02 , len = +1.56524758424982730e-01 
 163        172        174        164    2 2147483645 2147483645 +9.46428749999999930e-01  # rad = +7.57143000000000260e-02 , len = +1.42944044996635178e+00 
 164        175        172        168    2        162        163 +9.56174917858598428e-01  # rad = +8.00000000000000155e-02 , len = +3.83405790253616208e-01 
 165        147        176        137    2        189        190 +5.25891402714932177e-01  # rad = +1.16222000000000006e-01 , len = +7.57165767847437055e-01 
 166        147        177        137    2        184        185 +9.84162895927601755e-01  # rad = +2.17499999999999999e-01 , len = +3.05122926047844745e-01 
 167        178        179        248    2        168        169 +8.88752221880554805e-01  # rad = +1.18499999999999994e-01 , len = +5.14392845984465885e-01 
 168        179        175        167    2        164        286 +7.06048101265822847e-01  # rad = +8.36667000000000244e-02 , len = +4.94974746830582013e-01 
 169        179        180        167    2        188        193 +7.94654008438818504e-01  # rad = +9.41665000000000141e-02 , len = +1.08894444302728388e+00 
 170        181        182        172    2 2147483645 2147483645 +8.51581508515815044e-01  # rad = +6.99999999999999928e-02 , len = +9.89949493661195640e-02 
 171        181        183        172    2 2147483645 2147483645 +8.51581508515815044e-01  # rad = +6.99999999999999928e-02 , len = +1.21243556529818830e-01 
 172        184        181        250    2        170        171 +4.47434599431725366e-01  # rad = +8.21999999999999814e-02 , len = +8.25287828578607052e-01 
 173        160        185        149    2 2147483645 2147483645 +7.50000000000000000e-01  # rad = +7.50000000000000111e-02 , len = +8.79886356298358097e-01 
 174        160        186        149    2 2147483645 2147483645 +7.60000000000000009e-01  # rad = +7.60000000000000120e-02 , len = +3.76961536499413497e-01 
 175        187        188        177    2 2147483645 2147483645 +1.00000000000000000e+00  # rad = +7.00000000000000205e-02 , len = +1.40000000000000568e-01 
 176        187        189        177    2 2147483645 2147483645 +1.00000000000000000e+00  # rad = +7.00000000000000205e-02 , len = +2.09999999999999659e-01 
 177        190        187        180    2        175        176 +1.00000000000000000e+00  # rad = +7.00000000000000205e-02 , len = +2.21359436211783528e-01 
 178        191        192        179    2 2147483645 2147483645 +1.00000000000000000e+00  # rad = +7.00000000000000205e-02 , len = +2.10000000000003212e-01 
 179        193        191        185    2        178        180 +6.08695652173913082e-01  # rad = +7.00000000000000205e-02 , len = +1.21243556529818830e-01 
 180        191        190        179    2        177        186 +1.00000000000000000e+00  # rad = +7.00000000000000205e-02 , len = +2.32163735324881604e-01 
 181        194        195        183    2 2147483645 2147483645 +9.66850828729281742e-01  # rad = +6.99999999999999928e-02 , len = +5.14392845984465885e-01 
 182        194        196        183    2 2147483645 2147483645 +9.66850828729281742e-01  # rad = +6.99999999999999928e-02 , len = +1.56524758424982730e-01 
 183        193        194        185    2        181        182 +6.29565217391304333e-01  # rad = +7.23999999999999921e-02 , len = +1.82134565637607637e+00 
 184        177        197        166    2        309        310 +9.64859770114942616e-01  # rad = +2.09857000000000044e-01 , len = +5.46717477313467093e-01 
 185        177        193        166    2        179        183 +5.28735632183908066e-01  # rad = +1.15000000000000005e-01 , len = +6.45368112010503592e-01 
 186        190        198        180    2 2147483645 2147483645 +1.00000000000000000e+00  # rad = +7.00000000000000205e-02 , len = +5.68682688324515850e-01 
 187        199        200        305    2 2147483645 2147483645 +6.82134447874982008e-01  # rad = +7.89570623415291745e-02 , len = +1.55582775396249939e+00 
 188        180        201        169    2        307        308 +8.20060212495951291e-01  # rad = +7.72221999999999908e-02 , len = +8.68677155219361063e-01 
 189        176        202        165    2        194        195 +6.02295606683760365e-01  # rad = +7.00000000000000205e-02 , len = +6.30000000000000782e-01 
 190        176        203        165    2 2147483645 2147483645 +6.02295606683760365e-01  # rad = +7.00000000000000205e-02 , len = +4.84974226119287588e-01 
 191        204        205        193    2 2147483645 2147483645 +7.56097560975609873e-01  # rad = +7.75000000000000133e-02 , len = +2.42487113059639686e-01 
 192        204        206        193    2        287        288 +6.82926829268292734e-01  # rad = +6.99999999999999928e-02 , len = +9.89949493661183150e-02 
 193        180        204        169    2        191        192 +1.08849750176548987e+00  # rad = +1.02500000000000036e-01 , len = +2.88617393793238253e-01 
 194        202        207        189    2 2147483645 2147483645 +1.00000000000000000e+00  # rad = +7.00000000000000205e-02 , len = +1.71464281994823164e-01 
 195        202        208        189    2 2147483645 2147483645 +1.00000000000000000e+00  # rad = +7.00000000000000205e-02 , len = +2.32163735324878412e-01 
 196        209        210        197    2 2147483645 2147483645 +7.11864648089711172e-01  # rad = +6.99999999999999928e-02 , len = +2.10000000000000853e-01 
 197        211        209        310    2        196        198 +5.82543246445497709e-01  # rad = +9.83332999999999985e-02 , len = +4.31508980207828963e-01 
 198        209        212        197    2        216        269 +7.50000254237374375e-01  # rad = +7.37500000000000239e-02 , len = +6.78675180038285308e-01 
 199        213        214        200    2 2147483645 2147483645 +6.23781676413255437e-01  # rad = +8.00000000000000155e-02 , len = +8.68677155219363062e-01 
 200        211        213        310    2        199        201 +7.59774881516587675e-01  # rad = +1.28250000000000031e-01 , len = +5.33104117410472478e-01 
 201        213        215        200    2        221        292 +6.04288499025341208e-01  # rad = +7.75000000000000133e-02 , len = +6.78675180038289749e-01 
 202        216        217        204    2 2147483645 2147483645 +8.34861925764077473e-01  # rad = +6.99999999999999928e-02 , len = +9.89949493661157892e-02 
 203        216        218        204    2 2147483645 2147483645 +8.67389339051739872e-01  # rad = +7.27273000000000086e-02 , len = +7.85748051222526889e-01 
 204        219        216        290    2        202        203 +1.03630123187626610e+00  # rad = +8.38462000000000096e-02 , len = +8.45813218151616919e-01 
 205        220        221        304    2        206        207 +1.02836879432624118e+00  # rad = +1.45000000000000046e-01 , len = +5.09607692249638311e-01 
 206        221        222        205    2        210        268 +5.71428275862068902e-01  # rad = +8.28571000000000030e-02 , len = +4.94974746830584511e-01 
 207        221        223        205    2        228        229 +6.94255172413793087e-01  # rad = +1.00667000000000006e-01 , len = +6.02162768692983019e-01 
 208        224        225        210    2 2147483645 2147483645 +9.37500000000000000e-01  # rad = +7.50000000000000111e-02 , len = +4.94974746830582013e-01 
 209        226        227        325    2 2147483645 2147483645 +8.74999999999999889e-01  # rad = +6.99999999999999928e-02 , len = +4.14125584816971481e-01 
 210        222        224        206    2        208        325 +9.65517740785038492e-01  # rad = +7.99999999999999878e-02 , len = +1.71464281994820278e-01 
 211        226        228        325    2        217        218 +9.21875000000000000e-01  # rad = +7.37499999999999961e-02 , len = +4.69574275274956376e-01 
 212        229        230        214    2 2147483645 2147483645 +9.19117499999999921e-01  # rad = +7.35294000000000086e-02 , len = +1.44478372083852524e+00 
 213        229        231        214    2 2147483645 2147483645 +8.74999999999999889e-01  # rad = +6.99999999999999928e-02 , len = +1.71464281994820278e-01 
 214        232        229        216    2        212        213 +9.41176470588235392e-01  # rad = +8.00000000000000155e-02 , len = +1.71464281994819528e-01 
 215        232        233        216    2        227        293 +1.08823529411764719e+00  # rad = +9.25000000000000405e-02 , len = +2.96984848098348631e-01 
 216        212        232        198    2        214        215 +1.15254237288135575e+00  # rad = +8.50000000000000200e-02 , len = +5.64358042380899261e-01 
 217        228        234        211    2 2147483645 2147483645 +9.49152542372881269e-01  # rad = +6.99999999999999928e-02 , len = +1.21243556529818830e-01 
 218        228        235        211    2        223        224 +9.49152542372881269e-01  # rad = +6.99999999999999928e-02 , len = +1.21243556529821897e-01 
 219        236        237        221    2 2147483645 2147483645 +9.03225806451612767e-01  # rad = +6.99999999999999928e-02 , len = +9.15368778143538009e-01 
 220        238        239        326    2 2147483645 2147483645 +9.03225806451612767e-01  # rad = +6.99999999999999928e-02 , len = +8.01186619958170088e-01 
 221        215        236        201    2        219        326 +1.00000000000000000e+00  # rad = +7.75000000000000133e-02 , len = +8.48704895708750073e-01 
 222        238        240        326    2        234        239 +9.80645161290322531e-01  # rad = +7.60000000000000120e-02 , len = +3.56931365951492885e-01 
 223        235        241        218    2 2147483645 2147483645 +1.00000000000000000e+00  # rad = +6.99999999999999928e-02 , len = +4.31508980207828075e-01 
 224        235        242        218    2 2147483645 2147483645 +1.15211222372648581e+00  # rad = +8.06478556608540009e-02 , len = +6.75055553269505948e-01 
 225        243        244        227    2 2147483645 2147483645 +8.92307692307692246e-01  # rad = +7.25000000000000089e-02 , len = +8.45813218151620250e-01 
 226        243        245        227    2 2147483645 2147483645 +9.72307692307692317e-01  # rad = +7.90000000000000008e-02 , len = +7.24085630295201677e-01 
 227        233        243        215    2        225        226 +8.78378378378378288e-01  # rad = +8.12500000000000167e-02 , len = +4.94974746830583512e-01 
 228        223        246        207    2        272        312 +9.18871129565796196e-01  # rad = +9.24999999999999989e-02 , len = +5.51180551180826983e-01 
 229        223        247        207    2 2147483645 2147483645 +8.60084112385679167e-01  # rad = +8.65820873415291681e-02 , len = +1.72177234267483814e+00 
 230        248        249        232    2 2147483645 2147483645 +1.00000000000000000e+00  # rad = +7.00000000000000205e-02 , len = +4.02119385257663664e-01 
 231        248        250        232    2        240        241 +1.00000000000000000e+00  # rad = +7.00000000000000205e-02 , len = +2.42487113059640741e-01 
 232        251        248        237    2        230        231 +8.44828023186908528e-01  # rad = +7.00000000000000205e-02 , len = +5.37680202350802938e-01 
 233        252        253        234    2 2147483645 2147483645 +9.41176470588235392e-01  # rad = +8.00000000000000155e-02 , len = +1.71464281994825329e-01 
 234        240        252        222    2        233        235 +1.11842105263157898e+00  # rad = +8.50000000000000200e-02 , len = +1.21243556529823951e-01 
 235        252        254        234    2        237        238 +1.29803529411764695e+00  # rad = +1.10333000000000001e-01 , len = +4.53651848888548204e-01 
 236        251        255        237    2 2147483645 2147483645 +8.44828023186908528e-01  # rad = +7.00000000000000205e-02 , len = +1.21243556529820870e-01 
 237        254        251        235    2        232        236 +7.50972963664542803e-01  # rad = +8.28571000000000168e-02 , len = +4.69574275274954545e-01 
 238        254        256        235    2 2147483645 2147483645 +6.94866449747582382e-01  # rad = +7.66667000000000043e-02 , len = +1.88610710194304687e+00 
 239        240        257        222    2 2147483645 2147483645 +1.00000000000000000e+00  # rad = +7.60000000000000120e-02 , len = +6.75055553269504838e-01 
 240        250        258        231    2 2147483645 2147483645 +1.00000000000000000e+00  # rad = +7.00000000000000205e-02 , len = +3.56931365951494994e-01 
 241        250        259        231    2 2147483645 2147483645 +1.00000000000000000e+00  # rad = +7.00000000000000205e-02 , len = +5.51180551180825207e-01 
 242        166        260        156    2 2147483645 2147483645 +9.43181249999999971e-01  # rad = +7.54545000000000077e-02 , len = +7.53923072998831212e-01 
 243        261        262        327    2 2147483645 2147483645 +9.49999999999999956e-01  # rad = +7.60000000000000120e-02 , len = +2.61916017074174112e-01 
 244        261        263        327    2 2147483645 2147483645 +8.74999999999999889e-01  # rad = +6.99999999999999928e-02 , len = +4.14125584816974368e-01 
 245        169        264        158    2 2147483645 2147483645 +8.74999999999999889e-01  # rad = +6.99999999999999928e-02 , len = +2.21359436211784083e-01 
 246        265        266        328    2 2147483645 2147483645 +8.74999999999999889e-01  # rad = +6.99999999999999928e-02 , len = +4.31508980207828963e-01 
 247        265        267        328    2 2147483645 2147483645 +8.74999999999999889e-01  # rad = +6.99999999999999928e-02 , len = +9.15368778143538120e-01 
 248        268        178        329    2        167        337 +7.25763959197448183e-01  # rad = +1.33333000000000035e-01 , len = +1.56524758424985921e-01 
 249        268        269        329    2        289        290 +5.13025681221899288e-01  # rad = +9.42500000000000004e-02 , len = +1.75559106855782354e+00 
 250        144        184        134    2        172        329 +8.02830011405697541e-01  # rad = +1.83713999999999988e-01 , len = +1.09567330897489867e+00 
 251        270        271        252    2 2147483645 2147483645 +8.26627725375662870e-01  # rad = +9.36842000000000091e-02 , len = +1.54951605348250188e+00 
 252         50        270         42    2        251        253 +8.71792307692307644e-01  # rad = +1.13332999999999989e-01 , len = +1.97989898732234104e-01 
 253        270        272        252    2        298        299 +7.50002205888840812e-01  # rad = +8.49999999999999922e-02 , len = +1.08894444302728233e+00 
 254         53         37        334    2         33        330 +8.89135393671817487e-01  # rad = +2.41666999999999993e-01 , len = +6.64078308635361991e-01 
 255        273         34        330    2         29        333 +1.13792946492487612e+00  # rad = +2.75000000000000078e-01 , len = +1.21243556529821897e-01 
 256        273        274        330    2        257        258 +6.88045947522830992e-01  # rad = +1.66278000000000009e-01 , len = +1.50784614599766242e+00 
 257        274        275        256    2 2147483645 2147483645 +4.20981729392944315e-01  # rad = +6.99999999999999789e-02 , len = +2.88617393793237420e-01 
 258        274        276        256    2 2147483645 2147483645 +4.20981729392944315e-01  # rad = +6.99999999999999789e-02 , len = +1.71464281994823164e-01 
 259        277        278        331    2 2147483645 2147483645 +5.03317249298121050e-01  # rad = +7.58332999999999924e-02 , len = +7.85748051222527777e-01 
 260        279        280        332    2 2147483645 2147483645 +5.03317249298121050e-01  # rad = +7.58332999999999924e-02 , len = +9.97346479414253140e-01 
 261        279        281        332    2 2147483645 2147483645 +4.99533408111928923e-01  # rad = +7.52631999999999884e-02 , len = +1.35915414872633411e+00 
 262         68        282         59    2 2147483645 2147483645 +8.38383333333333369e-01  # rad = +7.54545000000000077e-02 , len = +7.17286553617170974e-01 
 263         95        283         85    2 2147483645 2147483645 +9.02256026748024298e-01  # rad = +6.99999999999999650e-02 , len = +3.20780298646910100e-01 
 264        118        284        108    2 2147483645 2147483645 +6.91823584905660316e-01  # rad = +7.33333000000000179e-02 , len = +6.02162768692984907e-01 
 265        118        285        108    2 2147483645 2147483645 +6.60377358490566002e-01  # rad = +6.99999999999999789e-02 , len = +3.76961536499413497e-01 
 266        109        286         97    2 2147483645 2147483645 +1.11214911695360108e+00  # rad = +8.49999999999999922e-02 , len = +2.21359436211785776e-01 
 267        109        287         97    2 2147483645 2147483645 +9.15887508079436197e-01  # rad = +6.99999999999999789e-02 , len = +3.56931365951496771e-01 
 268        222        288        206    2 2147483645 2147483645 +9.35345311385506029e-01  # rad = +7.74999999999999994e-02 , len = +2.32163735324875192e-01 
 269        212        289        198    2 2147483645 2147483645 +1.11864406779661008e+00  # rad = +8.24999999999999900e-02 , len = +9.54672718789006725e-01 
 270        290        291        272    2 2147483645 2147483645 +8.23529411764705843e-01  # rad = +6.99999999999999928e-02 , len = +6.45368112010503370e-01 
 271        290        292        272    2        317        336 +1.00000000000000000e+00  # rad = +8.49999999999999784e-02 , len = +5.23832034148351111e-01 
 272        246        290        228    2        270        271 +9.18918918918918859e-01  # rad = +8.49999999999999784e-02 , len = +4.84974226119285534e-01 
 273        293        294        275    2 2147483645 2147483645 +8.15494393476044910e-01  # rad = +8.00000000000000155e-02 , len = +4.69574275274955100e-01 
 274        293        295        275    2 2147483645 2147483645 +7.90010193679918538e-01  # rad = +7.75000000000000550e-02 , len = +8.57321409974110438e-01 
 275         43        293         37    2        273        274 +6.28846153846153832e-01  # rad = +9.81000000000000622e-02 , len = +1.58700976682564932e+00 
 276         17        296         13    2 2147483645 2147483645 +7.58293838862559300e-01  # rad = +8.00000000000000155e-02 , len = +3.56931365951495716e-01 
 277         17        297         13    2 2147483645 2147483645 +7.44752606635071146e-01  # rad = +7.85714000000000273e-02 , len = +4.89999999999997937e-01 
 278         28        298         30    2 2147483645 2147483645 +8.66065232477446267e-01  # rad = +1.56000000000000000e-01 , len = +9.89949493661170521e-02 
 279         78        102         69    2         92        107 +7.64922437122859677e-01  # rad = +2.96499999999999986e-01 , len = +3.05122926047848408e-01 
 280        299        300        282    2 2147483645 2147483645 +8.43373493975903554e-01  # rad = +6.99999999999999928e-02 , len = +9.20706250657615577e-01 
 281        299        301        282    2        314        335 +9.63855421686747094e-01  # rad = +8.00000000000000155e-02 , len = +6.02162768692982797e-01 
 282        136        299        124    2        280        281 +7.47747747747747660e-01  # rad = +8.30000000000000182e-02 , len = +2.61916017074176999e-01 
 283        136        302        124    2 2147483645 2147483645 +7.31531531531531498e-01  # rad = +8.12000000000000360e-02 , len = +6.30000000000002780e-01 
 284        155        303        145    2 2147483645 2147483645 +8.00000000000000044e-01  # rad = +8.00000000000000155e-02 , len = +1.97989898732232855e-01 
 285        155        304        145    2 2147483645 2147483645 +7.60000000000000009e-01  # rad = +7.59999999999999981e-02 , len = +3.05122926047847187e-01 
 286        175        305        168    2 2147483645 2147483645 +9.00682111282027353e-01  # rad = +7.53571000000000102e-02 , len = +2.08124962462459129e+00 
 287        206        306        192    2 2147483645 2147483645 +1.12244857142857146e+00  # rad = +7.85713999999999996e-02 , len = +4.42718872423573218e-01 
 288        206        307        192    2 2147483645 2147483645 +1.11688285714285729e+00  # rad = +7.81818000000000374e-02 , len = +1.62815846894581973e+00 
 289        269        308        249    2 2147483645 2147483645 +8.40645092838196328e-01  # rad = +7.92308000000000040e-02 , len = +9.74987179402887039e-01 
 290        269        219        249    2        204        291 +8.58451989389920400e-01  # rad = +8.09091000000000116e-02 , len = +1.67561928850201691e+00 
 291        219        309        290    2 2147483645 2147483645 +9.88763933846749099e-01  # rad = +7.99999999999999878e-02 , len = +2.09999999999996106e-01 
 292        215        310        201    2        294        295 +1.00000000000000000e+00  # rad = +7.75000000000000133e-02 , len = +8.01186619958171642e-01 
 293        233        311        215    2 2147483645 2147483645 +8.64864864864864913e-01  # rad = +8.00000000000000155e-02 , len = +3.83405790253614931e-01 
 294        310        312        292    2 2147483645 2147483645 +9.86175483870967762e-01  # rad = +7.64286000000000132e-02 , len = +9.52102935611481738e-01 
 295        310        313        292    2 2147483645 2147483645 +9.67741935483870885e-01  # rad = +7.50000000000000111e-02 , len = +9.64883412646315386e-01 
 296         16        314         28    2 2147483645 2147483645 +5.80311933534743196e-01  # rad = +7.68333000000000210e-02 , len = +7.98122797569395526e-01 
 297         33        315         27    2 2147483645 2147483645 +5.83807031249999997e-01  # rad = +7.47272999999999965e-02 , len = +7.30821455623737570e-01 
 298        272        316        253    2 2147483645 2147483645 +8.23529411764705843e-01  # rad = +6.99999999999999928e-02 , len = +4.69574275274953767e-01 
 299        272        317        253    2 2147483645 2147483645 +8.23529411764705843e-01  # rad = +6.99999999999999928e-02 , len = +5.14392845984464886e-01 
 300         35         44         31    2         39        334 +7.62769656473018198e-01  # rad = +2.71799999999999986e-01 , len = +4.02119385257662387e-01 
 301         50        318         42    2 2147483645 2147483645 +6.72240769230769253e-01  # rad = +8.73913000000000190e-02 , len = +1.55425223178221517e+00 
 302         86        319         77    2 2147483645 2147483645 +6.09934207870837519e-01  # rad = +7.55556000000000144e-02 , len = +2.00082482991390531e+00 
 303         94        320         95    2 2147483645 2147483645 +7.87234042553191515e-01  # rad = +1.11000000000000015e-01 , len = +1.21243556529821897e-01 
 304        171        220        161    2        205        311 +9.03846153846153744e-01  # rad = +1.41000000000000042e-01 , len = +6.45368112010499595e-01 
 305        171        199        161    2        187        306 +7.41987179487179405e-01  # rad = +1.15750000000000006e-01 , len = +5.64358042380899261e-01 
 306        199        321        305    2 2147483645 2147483645 +6.31177537796976273e-01  # rad = +7.30588000000000071e-02 , len = +1.12218536793169799e+00 
 307        201        322        188    2 2147483645 2147483645 +9.45324013042881495e-01  # rad = +7.30000000000000232e-02 , len = +6.67757440991858742e-01 
 308        201        323        188    2 2147483645 2147483645 +9.06475081000023275e-01  # rad = +6.99999999999999789e-02 , len = +4.14125584816972425e-01 
 309        197        324        184    2 2147483645 2147483645 +4.14568015362842324e-01  # rad = +8.70000000000000079e-02 , len = +2.19915893013669894e+00 
 310        197        211        184    2        197        200 +8.04357252795951494e-01  # rad = +1.68800000000000061e-01 , len = +8.45813218151618251e-01 
 311        220        325        304    2 2147483645 2147483645 +6.73758865248226924e-01  # rad = +9.49999999999999734e-02 , len = +2.09999999999999076e-01 
 312        246        326        228    2 2147483645 2147483645 +8.26255135135135155e-01  # rad = +7.64286000000000132e-02 , len = +1.19205704561484827e+00 
 313         52        327        333    2 2147483645 2147483645 +6.49585454545454577e-01  # rad = +1.78636000000000017e-01 , len = +7.34166193719104965e-01 
 314        301        328        281    2 2147483645 2147483645 +9.49999999999999956e-01  # rad = +7.60000000000000120e-02 , len = +3.56931365951498158e-01 
 315        329        330        335    2 2147483645 2147483645 +8.74999999999999889e-01  # rad = +6.99999999999999928e-02 , len = +2.42487113059643794e-01 
 316        329        331        335    2 2147483645 2147483645 +1.06250000000000000e+00  # rad = +8.50000000000000200e-02 , len = +4.31508980207830128e-01 
 317        292        332        271    2 2147483645 2147483645 +8.82352941176470562e-01  # rad = +7.50000000000000111e-02 , len = +8.88200427831466355e-01 
 318        333        334        336    2 2147483645 2147483645 +8.23529411764705843e-01  # rad = +6.99999999999999928e-02 , len = +5.09607692249636868e-01 
 319        333        335        336    2 2147483645 2147483645 +9.11764705882353033e-01  # rad = +7.74999999999999994e-02 , len = +2.09999999999999659e-01 
 320        336        337        337    2 2147483645 2147483645 +1.00000000000000000e+00  # rad = +1.33333000000000035e-01 , len = +1.56524758424984339e-01 
 321        336        338        337    2 2147483645 2147483645 +5.85883464708661816e-01  # rad = +7.81176000000000093e-02 , len = +1.38592929112563068e+00 
 322          2        339          2    2 2147483645 2147483645 +1.07377049180327866e+00  # rad = +1.31000000000000005e-01 , len = +7.00000000000002842e-02 
 323         46         48         43    2         41         42 +1.00000000000000000e+00  # rad = +1.37000000000000011e-01 , len = +0                       
 324         70         72         64    2         62         63 +1.00000000000000000e+00  # rad = +8.50000000000000200e-02 , len = +0                       
 325        224        226        210    2        209        211 +1.00000000000000000e+00  # rad = +7.99999999999999878e-02 , len = +0                       
 326        236        238        221    2        220        222 +1.00000000000000000e+00  # rad = +7.75000000000000133e-02 , len = +0                       
 327        166        261        156    2        243        244 +1.00000000000000000e+00  # rad = +8.00000000000000155e-02 , len = +0                       
 328        169        265        158    2        246        247 +1.00000000000000000e+00  # rad = +8.00000000000000155e-02 , len = +0                       
 329        184        268        250    2        248        249 +1.00000000000000000e+00  # rad = +1.83713999999999988e-01 , len = +0                       
 330         37        273        254    2        255        256 +1.00000000000000000e+00  # rad = +2.41666999999999993e-01 , len = +0                       
 331         65        277         57    2        259        332 +1.00000000000000000e+00  # rad = +1.50666999999999995e-01 , len = +0                       
 332        277        279        331    2        260        261 +1.00000000000000000e+00  # rad = +1.50666999999999995e-01 , len = +0                       
 333         34         52        255    2         45        313 +1.00000000000000000e+00  # rad = +2.75000000000000078e-01 , len = +0                       
 334         44         53        300    2         46        254 +1.00000000000000000e+00  # rad = +2.71799999999999986e-01 , len = +0                       
 335        301        329        281    2        315        316 +1.00000000000000000e+00  # rad = +8.00000000000000155e-02 , len = +0                       
 336        292        333        271    2        318        319 +1.00000000000000000e+00  # rad = +8.49999999999999784e-02 , len = +0                       
 337        178        336        248    2        320        321 +1.00000000000000000e+00  # rad = +1.33333000000000035e-01 , len = +0                       
 338          1         31          0    2         25         26 +1.00000000000000000e+00  # rad = +3.36190333333333369e-01 , len = +0                       
