# Supplementary material for: Quantification of Hepatic Vascular and Parenchymal Regeneration in Mice
Source: PLoS One. 2016 Aug 5;11(8):e0160581. doi: 10.1371/journal.pone.0160581 (PMC4975469; doi:10.1371/journal.pone.0160581)
Supplement: S1 Dataset — Vascular trees are stored in text format, can thus be read using any text editor or imported in spreadsheets, and viewed interactively in 3D using the viewer tool from [35]. (ZIP) [file pone.0160581.s001.zip › regenerationQuantificationVascularTrees/HV-POD02-RIL/HVM-013-RIL_HV6.tree]

# numNodes
 170
# id xCoord [mm]               yCoord [mm]               zCoord [mm]
   0 +2.32400000000000020e+01  +9.24000000000000021e+00  +1.47000000000000011e+01  
   1 +2.32400000000000020e+01  +9.24000000000000021e+00  +1.47000000000000011e+01  
   2 +2.31000000000000014e+01  +8.89000000000000057e+00  +1.58200000000000003e+01  
   3 +2.28200000000000003e+01  +8.89000000000000057e+00  +1.60300000000000011e+01  
   4 +2.32400000000000020e+01  +9.02999999999999936e+00  +1.58900000000000006e+01  
   5 +2.36600000000000001e+01  +9.31000000000000050e+00  +1.64499999999999993e+01  
   6 +2.31700000000000017e+01  +8.82000000000000028e+00  +1.57500000000000000e+01  
   7 +2.21200000000000010e+01  +9.52000000000000135e+00  +1.52599999999999998e+01  
   8 +2.21900000000000013e+01  +1.03599999999999994e+01  +1.52599999999999998e+01  
   9 +2.28200000000000003e+01  +9.16999999999999993e+00  +1.52599999999999998e+01  
  10 +2.29600000000000009e+01  +8.54000000000000092e+00  +1.56800000000000015e+01  
  11 +2.24699999999999989e+01  +9.31000000000000050e+00  +1.56800000000000015e+01  
  12 +2.26099999999999994e+01  +8.82000000000000028e+00  +1.58900000000000006e+01  
  13 +2.28900000000000006e+01  +8.47000000000000064e+00  +1.56099999999999994e+01  
  14 +2.28200000000000003e+01  +8.33000000000000007e+00  +1.51199999999999992e+01  
  15 +2.26800000000000033e+01  +8.33000000000000007e+00  +1.55400000000000009e+01  
  16 +2.28900000000000006e+01  +9.38000000000000078e+00  +1.50500000000000007e+01  
  17 +2.26800000000000033e+01  +9.94000000000000128e+00  +1.49800000000000022e+01  
  18 +2.24699999999999989e+01  +1.01500000000000004e+01  +1.51199999999999992e+01  
  19 +2.36600000000000001e+01  +9.73000000000000043e+00  +1.51199999999999992e+01  
  20 +2.49900000000000020e+01  +8.75000000000000000e+00  +1.47000000000000011e+01  
  21 +2.35900000000000034e+01  +9.87000000000000099e+00  +1.50500000000000007e+01  
  22 +2.28200000000000003e+01  +9.45000000000000107e+00  +1.50500000000000007e+01  
  23 +2.35199999999999996e+01  +1.02900000000000009e+01  +1.47699999999999996e+01  
  24 +2.33800000000000026e+01  +1.05000000000000000e+01  +1.49800000000000022e+01  
  25 +2.24699999999999989e+01  +9.94000000000000128e+00  +1.47699999999999996e+01  
  26 +2.24000000000000021e+01  +1.00099999999999998e+01  +1.48400000000000016e+01  
  27 +2.26800000000000033e+01  +9.94000000000000128e+00  +1.49800000000000022e+01  
  28 +2.21900000000000013e+01  +9.94000000000000128e+00  +1.44900000000000020e+01  
  29 +2.32400000000000020e+01  +9.24000000000000021e+00  +1.47000000000000011e+01  
  30 +2.31700000000000017e+01  +8.95999999999999908e+00  +1.38599999999999994e+01  
  31 +2.16300000000000026e+01  +1.06400000000000006e+01  +1.30199999999999996e+01  
  32 +2.19800000000000040e+01  +9.66000000000000014e+00  +1.44199999999999999e+01  
  33 +2.57600000000000051e+01  +8.54000000000000092e+00  +1.40700000000000003e+01  
  34 +2.62500000000000000e+01  +7.98000000000000043e+00  +1.35099999999999998e+01  
  35 +2.56899999999999977e+01  +8.67999999999999972e+00  +1.36500000000000004e+01  
  36 +2.43599999999999994e+01  +8.47000000000000064e+00  +1.34400000000000013e+01  
  37 +2.28900000000000006e+01  +8.60999999999999943e+00  +1.30199999999999996e+01  
  38 +2.17699999999999996e+01  +7.62999999999999989e+00  +1.33000000000000007e+01  
  39 +2.17000000000000028e+01  +7.49000000000000110e+00  +1.32300000000000022e+01  
  40 +2.14200000000000017e+01  +7.70000000000000018e+00  +1.35099999999999998e+01  
  41 +2.24699999999999989e+01  +7.77000000000000046e+00  +1.30900000000000016e+01  
  42 +1.98100000000000023e+01  +7.00000000000000000e+00  +1.32300000000000022e+01  
  43 +1.98100000000000023e+01  +6.92999999999999972e+00  +1.32300000000000022e+01  
  44 +1.98100000000000023e+01  +7.07000000000000028e+00  +1.33000000000000007e+01  
  45 +2.15600000000000023e+01  +8.25999999999999979e+00  +1.21099999999999994e+01  
  46 +2.28900000000000006e+01  +8.12000000000000099e+00  +1.30900000000000016e+01  
  47 +2.37300000000000040e+01  +7.70000000000000018e+00  +1.31600000000000001e+01  
  48 +2.27500000000000000e+01  +7.98000000000000043e+00  +1.31600000000000001e+01  
  49 +2.24699999999999989e+01  +7.62999999999999989e+00  +1.29500000000000011e+01  
  50 +2.21200000000000010e+01  +9.16999999999999993e+00  +1.30199999999999996e+01  
  51 +2.17000000000000028e+01  +9.73000000000000043e+00  +1.23900000000000006e+01  
  52 +2.16300000000000026e+01  +9.31000000000000050e+00  +1.33699999999999992e+01  
  53 +2.28200000000000003e+01  +8.67999999999999972e+00  +1.29500000000000011e+01  
  54 +2.25400000000000027e+01  +7.42000000000000082e+00  +1.24600000000000009e+01  
  55 +2.23300000000000018e+01  +7.49000000000000110e+00  +1.28100000000000005e+01  
  56 +2.27500000000000000e+01  +8.60999999999999943e+00  +1.25300000000000011e+01  
  57 +2.33100000000000023e+01  +8.12000000000000099e+00  +1.20400000000000009e+01  
  58 +2.21900000000000013e+01  +8.67999999999999972e+00  +1.17599999999999998e+01  
  59 +2.55500000000000007e+01  +7.62999999999999989e+00  +1.22500000000000000e+01  
  60 +2.55500000000000007e+01  +7.77000000000000046e+00  +1.26000000000000014e+01  
  61 +2.56200000000000010e+01  +7.62999999999999989e+00  +1.21799999999999997e+01  
  62 +2.47100000000000009e+01  +7.70000000000000018e+00  +1.19700000000000006e+01  
  63 +2.16300000000000026e+01  +8.33000000000000007e+00  +1.21799999999999997e+01  
  64 +2.14900000000000020e+01  +8.54000000000000092e+00  +1.23900000000000006e+01  
  65 +2.16300000000000026e+01  +8.12000000000000099e+00  +1.19700000000000006e+01  
  66 +2.17000000000000028e+01  +7.98000000000000043e+00  +1.19000000000000004e+01  
  67 +2.18400000000000034e+01  +6.79000000000000092e+00  +1.21099999999999994e+01  
  68 +2.40100000000000016e+01  +7.77000000000000046e+00  +1.19000000000000004e+01  
  69 +2.38000000000000007e+01  +7.20999999999999996e+00  +1.15500000000000007e+01  
  70 +2.19100000000000001e+01  +8.89000000000000057e+00  +1.09200000000000017e+01  
  71 +2.14200000000000017e+01  +1.07100000000000009e+01  +1.14100000000000001e+01  
  72 +2.17699999999999996e+01  +1.25300000000000011e+01  +1.13400000000000016e+01  
  73 +2.14200000000000017e+01  +1.10600000000000005e+01  +1.21099999999999994e+01  
  74 +2.17000000000000028e+01  +9.94000000000000128e+00  +1.08500000000000014e+01  
  75 +2.05100000000000016e+01  +7.84000000000000075e+00  +1.12000000000000011e+01  
  76 +2.04400000000000013e+01  +7.77000000000000046e+00  +1.13400000000000016e+01  
  77 +1.99500000000000028e+01  +7.77000000000000046e+00  +1.09200000000000017e+01  
  78 +2.08599999999999994e+01  +8.05000000000000071e+00  +1.09900000000000020e+01  
  79 +2.10700000000000003e+01  +7.70000000000000018e+00  +1.06400000000000006e+01  
  80 +2.17000000000000028e+01  +8.75000000000000000e+00  +1.08500000000000014e+01  
  81 +2.18400000000000034e+01  +8.82000000000000028e+00  +1.08500000000000014e+01  
  82 +1.99500000000000028e+01  +7.70000000000000018e+00  +1.08500000000000014e+01  
  83 +1.91800000000000033e+01  +7.35000000000000053e+00  +1.07800000000000011e+01  
  84 +2.17000000000000028e+01  +1.07100000000000009e+01  +1.03599999999999994e+01  
  85 +2.19100000000000001e+01  +8.82000000000000028e+00  +1.07800000000000011e+01  
  86 +2.11400000000000006e+01  +9.09999999999999964e+00  +1.13400000000000016e+01  
  87 +2.12800000000000011e+01  +8.95999999999999908e+00  +9.80000000000000071e+00  
  88 +2.21200000000000010e+01  +8.67999999999999972e+00  +1.05700000000000003e+01  
  89 +2.25400000000000027e+01  +7.28000000000000025e+00  +1.09900000000000020e+01  
  90 +2.25400000000000027e+01  +8.82000000000000028e+00  +9.31000000000000050e+00  
  91 +2.16300000000000026e+01  +1.10600000000000005e+01  +1.04299999999999997e+01  
  92 +2.14200000000000017e+01  +1.12700000000000014e+01  +1.03599999999999994e+01  
  93 +2.18400000000000034e+01  +1.14100000000000001e+01  +1.02900000000000009e+01  
  94 +2.14200000000000017e+01  +1.07800000000000011e+01  +1.03599999999999994e+01  
  95 +2.12100000000000009e+01  +1.09200000000000017e+01  +9.87000000000000099e+00  
  96 +2.13500000000000014e+01  +1.09200000000000017e+01  +1.04299999999999997e+01  
  97 +2.17000000000000028e+01  +1.07100000000000009e+01  +1.03599999999999994e+01  
  98 +2.19800000000000040e+01  +1.19000000000000004e+01  +9.59000000000000163e+00  
  99 +2.22600000000000016e+01  +1.24600000000000009e+01  +1.03599999999999994e+01  
 100 +2.12100000000000009e+01  +9.02999999999999936e+00  +9.52000000000000135e+00  
 101 +2.06500000000000021e+01  +8.33000000000000007e+00  +9.80000000000000071e+00  
 102 +2.10000000000000000e+01  +7.91000000000000014e+00  +9.16999999999999993e+00  
 103 +2.03700000000000010e+01  +8.12000000000000099e+00  +9.73000000000000043e+00  
 104 +1.92500000000000000e+01  +7.14000000000000057e+00  +9.38000000000000078e+00  
 105 +2.03000000000000007e+01  +8.12000000000000099e+00  +9.87000000000000099e+00  
 106 +2.02300000000000040e+01  +7.91000000000000014e+00  +8.33000000000000007e+00  
 107 +2.12100000000000009e+01  +9.02999999999999936e+00  +9.52000000000000135e+00  
 108 +2.00900000000000034e+01  +9.73000000000000043e+00  +9.94000000000000128e+00  
 109 +2.12800000000000011e+01  +9.09999999999999964e+00  +9.45000000000000107e+00  
 110 +2.15600000000000023e+01  +8.67999999999999972e+00  +8.05000000000000071e+00  
 111 +2.12100000000000009e+01  +9.38000000000000078e+00  +9.24000000000000021e+00  
 112 +2.31000000000000014e+01  +1.05000000000000000e+01  +8.75000000000000000e+00  
 113 +2.27500000000000000e+01  +8.75000000000000000e+00  +8.82000000000000028e+00  
 114 +2.07199999999999989e+01  +8.95999999999999908e+00  +8.25999999999999979e+00  
 115 +2.13500000000000014e+01  +9.80000000000000071e+00  +9.09999999999999964e+00  
 116 +2.09300000000000033e+01  +1.02200000000000006e+01  +8.89000000000000057e+00  
 117 +2.16300000000000026e+01  +1.02900000000000009e+01  +8.75000000000000000e+00  
 118 +2.25400000000000027e+01  +8.33000000000000007e+00  +8.33000000000000007e+00  
 119 +2.35199999999999996e+01  +8.95999999999999908e+00  +7.77000000000000046e+00  
 120 +2.14200000000000017e+01  +1.11300000000000008e+01  +8.82000000000000028e+00  
 121 +2.16300000000000026e+01  +1.02900000000000009e+01  +8.75000000000000000e+00  
 122 +2.21200000000000010e+01  +1.09200000000000017e+01  +8.75000000000000000e+00  
 123 +2.20500000000000007e+01  +1.06400000000000006e+01  +7.77000000000000046e+00  
 124 +2.27500000000000000e+01  +1.16900000000000013e+01  +8.60999999999999943e+00  
 125 +2.29600000000000009e+01  +1.20400000000000009e+01  +8.89000000000000057e+00  
 126 +2.28200000000000003e+01  +1.16900000000000013e+01  +8.54000000000000092e+00  
 127 +2.27500000000000000e+01  +1.16900000000000013e+01  +8.40000000000000036e+00  
 128 +2.29600000000000009e+01  +1.17599999999999998e+01  +8.54000000000000092e+00  
 129 +2.14200000000000017e+01  +7.70000000000000018e+00  +6.44000000000000128e+00  
 130 +2.21900000000000013e+01  +9.09999999999999964e+00  +6.92999999999999972e+00  
 131 +2.26800000000000033e+01  +1.08500000000000014e+01  +7.55999999999999961e+00  
 132 +2.19800000000000040e+01  +1.05700000000000003e+01  +7.70000000000000018e+00  
 133 +2.35900000000000034e+01  +9.02999999999999936e+00  +7.77000000000000046e+00  
 134 +2.38000000000000007e+01  +1.00800000000000001e+01  +7.49000000000000110e+00  
 135 +2.40800000000000018e+01  +8.89000000000000057e+00  +7.28000000000000025e+00  
 136 +2.35199999999999996e+01  +8.54000000000000092e+00  +5.95000000000000018e+00  
 137 +2.46400000000000006e+01  +8.47000000000000064e+00  +7.55999999999999961e+00  
 138 +2.41500000000000021e+01  +9.09999999999999964e+00  +7.07000000000000028e+00  
 139 +2.52699999999999996e+01  +8.95999999999999908e+00  +6.50999999999999979e+00  
 140 +2.51300000000000026e+01  +1.05000000000000000e+01  +7.00000000000000000e+00  
 141 +2.52699999999999996e+01  +1.07100000000000009e+01  +6.92999999999999972e+00  
 142 +2.52000000000000028e+01  +1.07100000000000009e+01  +7.07000000000000028e+00  
 143 +2.76500000000000021e+01  +8.95999999999999908e+00  +6.16000000000000014e+00  
 144 +2.61800000000000033e+01  +9.94000000000000128e+00  +6.37000000000000099e+00  
 145 +2.64600000000000044e+01  +9.94000000000000128e+00  +6.37000000000000099e+00  
 146 +2.61100000000000030e+01  +1.00099999999999998e+01  +6.44000000000000128e+00  
 147 +2.17000000000000028e+01  +8.95999999999999908e+00  +1.46300000000000026e+01  
 148 +2.28900000000000006e+01  +7.77000000000000046e+00  +1.36500000000000004e+01  
 149 +1.90400000000000027e+01  +7.20999999999999996e+00  +1.07800000000000011e+01  
 150 +1.93200000000000003e+01  +7.20999999999999996e+00  +1.09200000000000017e+01  
 151 +2.51300000000000026e+01  +8.75000000000000000e+00  +1.47000000000000011e+01  
 152 +2.55500000000000007e+01  +7.28000000000000025e+00  +1.08500000000000014e+01  
 153 +1.94600000000000009e+01  +7.20999999999999996e+00  +1.15500000000000007e+01  
 154 +2.04400000000000013e+01  +7.42000000000000082e+00  +1.17599999999999998e+01  
 155 +2.23300000000000018e+01  +1.11300000000000008e+01  +8.89000000000000057e+00  
 156 +2.38700000000000010e+01  +1.01500000000000004e+01  +7.07000000000000028e+00  
 157 +2.40800000000000018e+01  +1.09900000000000020e+01  +7.62999999999999989e+00  
 158 +2.24000000000000021e+01  +1.02900000000000009e+01  +1.51900000000000013e+01  
 159 +2.61100000000000030e+01  +7.49000000000000110e+00  +1.15500000000000007e+01  
 160 +2.59699999999999989e+01  +7.70000000000000018e+00  +1.22500000000000000e+01  
 161 +2.24000000000000021e+01  +1.04299999999999997e+01  +9.45000000000000107e+00  
 162 +2.33100000000000023e+01  +8.12000000000000099e+00  +1.20400000000000009e+01  
 163 +2.52699999999999996e+01  +7.42000000000000082e+00  +9.45000000000000107e+00  
 164 +2.29600000000000009e+01  +7.49000000000000110e+00  +1.16200000000000010e+01  
 165 +2.47800000000000011e+01  +7.98000000000000043e+00  +7.42000000000000082e+00  
 166 +2.46400000000000006e+01  +8.47000000000000064e+00  +7.55999999999999961e+00  
 167 +2.52000000000000028e+01  +8.67999999999999972e+00  +7.49000000000000110e+00  
 168 +2.46400000000000006e+01  +8.47000000000000064e+00  +7.70000000000000018e+00  
 169 +2.27500000000000000e+01  +9.38000000000000078e+00  +1.60300000000000011e+01  
# numEdges
 169
# id   initNode   termNode parentEdge nDau   dauEdges      ...   radiusRelativeToParent
   0          0          1 2147483646    2         16        168 +4.19301333333333304e-01  # rad = +4.19301333333333304e-01 , len = +0                       
   1          2          3          4    2 2147483645 2147483645 +4.71074380165289242e-01  # rad = +1.13999999999999990e-01 , len = +3.50000000000001421e-01 
   2          4          5          3    2 2147483645 2147483645 +7.20941464736302717e-01  # rad = +1.83600000000000041e-01 , len = +7.53923072998828991e-01 
   3          2          4          4    2          2        161 +1.05234297520661180e+00  # rad = +2.54667000000000088e-01 , len = +2.09999999999999659e-01 
   4          6          2          6    2          1          3 +8.83211678832116709e-01  # rad = +2.41999999999999993e-01 , len = +1.21243556529821897e-01 
   5          7          8         18    2 2147483645 2147483645 +9.49043243243243184e-01  # rad = +1.75573000000000007e-01 , len = +8.42911620515458759e-01 
   6          9          6         13    2          4          7 +8.51592851592851696e-01  # rad = +2.74000000000000021e-01 , len = +6.96491205974634653e-01 
   7          6         10          6    2          9         10 +8.16788321167883136e-01  # rad = +2.23799999999999999e-01 , len = +3.56931365951494661e-01 
   8          9         11         13    2 2147483645 2147483645 +4.46386946386946426e-01  # rad = +1.43625000000000003e-01 , len = +5.64358042380900815e-01 
   9         10         12          7    2 2147483645 2147483645 +4.90764075067024130e-01  # rad = +1.09833000000000000e-01 , len = +4.94974746830583512e-01 
  10         10         13          7    2         11         12 +8.80250223413762245e-01  # rad = +1.96999999999999981e-01 , len = +1.21243556529822938e-01 
  11         13         14         10    2 2147483645 2147483645 +7.54441624365482233e-01  # rad = +1.48625000000000007e-01 , len = +5.14392845984467773e-01 
  12         13         15         10    2 2147483645 2147483645 +6.70050761421319807e-01  # rad = +1.31999999999999978e-01 , len = +2.61916017074173668e-01 
  13         16          9         26    2          6          8 +8.31395348837209225e-01  # rad = +3.21749999999999980e-01 , len = +3.05122926047847187e-01 
  14         17         18         21    2 2147483645 2147483645 +6.97318007662835249e-01  # rad = +2.04749999999999988e-01 , len = +3.28329103187641025e-01 
  15         19         20         16    2         32        145 +5.95439739413680780e-01  # rad = +2.28500000000000009e-01 , len = +1.70461139266403006e+00 
  16          1         19          0    2         15         17 +9.15212925628664853e-01  # rad = +3.83749999999999980e-01 , len = +7.69999999999998130e-01 
  17         19         21         16    2         19         20 +7.72203257328990200e-01  # rad = +2.96333000000000013e-01 , len = +1.71464281994821000e-01 
  18         22          7         22    2          5        141 +5.79937304075235138e-01  # rad = +1.85000000000000026e-01 , len = +7.34166193719105076e-01 
  19         21         23         17    2 2147483645 2147483645 +6.46472043275639230e-01  # rad = +1.91570999999999991e-01 , len = +5.09607692249637423e-01 
  20         21         24         17    2 2147483645 2147483645 +5.38920741193184671e-01  # rad = +1.59700000000000009e-01 , len = +6.67757440991861184e-01 
  21         22         17         22    2         14        165 +9.20454545454545414e-01  # rad = +2.93624999999999969e-01 , len = +5.14392845984466551e-01 
  22         16         22         26    2         18         21 +8.24289405684754506e-01  # rad = +3.19000000000000006e-01 , len = +9.89949493661170521e-02 
  23         25         26         24    2 2147483645 2147483645 +8.63547758284600397e-01  # rad = +2.21500000000000030e-01 , len = +1.21243556529819857e-01 
  24         27         25        165    2         23         25 +8.73563218390804641e-01  # rad = +2.56500000000000006e-01 , len = +2.96984848098354959e-01 
  25         25         28         24    2         28         29 +7.72709551656920124e-01  # rad = +1.98199999999999987e-01 , len = +3.95979797464463212e-01 
  26         29         16        168    2         13         22 +9.22963914575357203e-01  # rad = +3.87000000000000011e-01 , len = +5.14392845984468328e-01 
  27         29         30        168    2         33         34 +1.16182315979597828e+00  # rad = +4.87154000000000031e-01 , len = +8.88200427831468353e-01 
  28         28         31         25    2 2147483645 2147483645 +6.32053481331987799e-01  # rad = +1.25273000000000023e-01 , len = +1.72177234267483947e+00 
  29         28         32         25    2 2147483645 2147483645 +4.79313824419777990e-01  # rad = +9.50000000000000150e-02 , len = +3.56931365951494661e-01 
  30         33         34         32    2 2147483645 2147483645 +6.72726666666666695e-01  # rad = +1.00908999999999999e-01 , len = +9.31289428695502797e-01 
  31         33         35         32    2 2147483645 2147483645 +5.78095333333333294e-01  # rad = +8.67142999999999803e-02 , len = +4.48218696620300117e-01 
  32         20         33         15    2         30         31 +6.56455142231947453e-01  # rad = +1.49999999999999994e-01 , len = +1.01680873324337906e+00 
  33         30         36         27    2 2147483645 2147483645 +4.37882066040718110e-01  # rad = +2.13315999999999978e-01 , len = +1.35373557240695686e+00 
  34         30         37         27    2         43         49 +1.03236964081173510e+00  # rad = +5.02923000000000120e-01 , len = +9.52102935611481183e-01 
  35         38         39         37    2 2147483645 2147483645 +4.52592568298842202e-01  # rad = +6.90000000000000058e-02 , len = +1.71464281994819528e-01 
  36         38         40         37    2 2147483645 2147483645 +7.69623823423305153e-01  # rad = +1.17333000000000007e-01 , len = +4.14125584816970871e-01 
  37         41         38         44    2         35         36 +7.32252641690682160e-01  # rad = +1.52455000000000063e-01 , len = +7.44110206891424597e-01 
  38         42         43         40    2 2147483645 2147483645 +5.87494039915537059e-01  # rad = +6.90000000000000058e-02 , len = +7.00000000000002842e-02 
  39         42         44         40    2 2147483645 2147483645 +8.94012669436686891e-01  # rad = +1.05000000000000010e-01 , len = +9.89949493661157892e-02 
  40         45         42         60    2         38         39 +6.63548022598870024e-01  # rad = +1.17448000000000025e-01 , len = +2.42991769407937053e+00 
  41         46         47         43    2 2147483645 2147483645 +4.67158322056833608e-01  # rad = +1.72615000000000018e-01 , len = +9.41753683295163069e-01 
  42         46         48         43    2         44        142 +7.25304465493910810e-01  # rad = +2.68000000000000016e-01 , len = +2.10000000000000270e-01 
  43         37         46         34    2         41         42 +7.34704915066521025e-01  # rad = +3.69499999999999995e-01 , len = +4.94974746830582013e-01 
  44         48         41         42    2         37         45 +7.76865671641790989e-01  # rad = +2.08200000000000024e-01 , len = +3.56931365951495494e-01 
  45         41         49         44    2         50         51 +8.02113352545629210e-01  # rad = +1.67000000000000037e-01 , len = +1.97989898732234104e-01 
  46         50         51         48    2 2147483645 2147483645 +3.93272286638900626e-01  # rad = +1.08400000000000010e-01 , len = +9.41753683295158517e-01 
  47         50         52         48    2 2147483645 2147483645 +4.09507466368689121e-01  # rad = +1.12875000000000017e-01 , len = +6.18223260642947969e-01 
  48         53         50         49    2         46         47 +5.71858921161825684e-01  # rad = +2.75636000000000048e-01 , len = +8.57321409974111770e-01 
  49         37         53         34    2         48         53 +9.58397209910861192e-01  # rad = +4.82000000000000151e-01 , len = +1.21243556529820870e-01 
  50         49         54         45    2 2147483645 2147483645 +6.93113772455089872e-01  # rad = +1.15749999999999992e-01 , len = +5.37680202350802938e-01 
  51         49         55         45    2 2147483645 2147483645 +6.92616766467065936e-01  # rad = +1.15667000000000034e-01 , len = +2.42487113059640741e-01 
  52         56         57         53    2         65        166 +7.08402879951204101e-01  # rad = +3.43778000000000028e-01 , len = +8.90954544295050499e-01 
  53         53         56         49    2         52         54 +1.00681742738589208e+00  # rad = +4.85286000000000162e-01 , len = +4.31508980207828408e-01 
  54         56         58         53    2         59         67 +8.72681264244177801e-01  # rad = +4.23500000000000154e-01 , len = +9.54672718789010277e-01 
  55         59         60         57    2 2147483645 2147483645 +7.33349358011337493e-01  # rad = +1.09833000000000042e-01 , len = +3.76961536499416827e-01 
  56         59         61         57    2        153        154 +9.41449832742423331e-01  # rad = +1.41000000000000042e-01 , len = +9.89949493661170521e-02 
  57         62         59         66    2         55         56 +7.10418465216442585e-01  # rad = +1.49769000000000013e-01 , len = +8.88200427831466133e-01 
  58         63         64         59    2 2147483645 2147483645 +5.07142857142857117e-01  # rad = +1.24250000000000027e-01 , len = +3.28329103187641413e-01 
  59         58         63         54    2         58         60 +5.78512396694214837e-01  # rad = +2.45000000000000079e-01 , len = +7.82623792124925277e-01 
  60         63         45         59    2         40         61 +7.22448979591836737e-01  # rad = +1.77000000000000046e-01 , len = +1.21243556529821897e-01 
  61         45         65         60    2         62         63 +8.94536723163841696e-01  # rad = +1.58333000000000002e-01 , len = +2.09999999999998493e-01 
  62         65         66         61    2 2147483645 2147483645 +8.06319592251773187e-01  # rad = +1.27667000000000003e-01 , len = +1.71464281994823164e-01 
  63         65         67         61    2 2147483645 2147483645 +5.14106345487043148e-01  # rad = +8.14000000000000140e-02 , len = +1.35373557240696019e+00 
  64         68         69         65    2 2147483645 2147483645 +6.19285979887793325e-01  # rad = +1.51556000000000052e-01 , len = +6.92964645562817005e-01 
  65         57         68         52    2         64         66 +7.11875105445956446e-01  # rad = +2.44727000000000111e-01 , len = +7.95047168412038041e-01 
  66         68         62         65    2         57        146 +8.61441524637657441e-01  # rad = +2.10818000000000033e-01 , len = +7.06965345685344748e-01 
  67         58         70         54    2         76         77 +9.44328217237308087e-01  # rad = +3.99923000000000084e-01 , len = +9.09999999999998810e-01 
  68         71         72         70    2 2147483645 2147483645 +8.74174122750688509e-01  # rad = +1.22519000000000045e-01 , len = +1.85466978192884779e+00 
  69         71         73         70    2 2147483645 2147483645 +8.53603892860710367e-01  # rad = +1.19636000000000048e-01 , len = +7.82623792124925610e-01 
  70         74         71         77    2         68         69 +6.16739273927392806e-01  # rad = +1.40154000000000084e-01 , len = +9.92421281513046982e-01 
  71         75         76         73    2        147        148 +8.44444444444444553e-01  # rad = +1.33000000000000063e-01 , len = +1.71464281994823164e-01 
  72         75         77         73    2         78         79 +8.38799999999999990e-01  # rad = +1.32111000000000006e-01 , len = +6.29999999999998561e-01 
  73         78         75         75    2         71         72 +7.73226243544174574e-01  # rad = +1.57500000000000057e-01 , len = +4.59020696701137987e-01 
  74         78         79         75    2 2147483645 2147483645 +6.49672053885277823e-01  # rad = +1.32333000000000034e-01 , len = +5.37680202350804159e-01 
  75         80         78         82    2         73         74 +6.37867054140974998e-01  # rad = +2.03691999999999984e-01 , len = +1.10236110236165574e+00 
  76         70         81         67    2         81         82 +9.17676652755655464e-01  # rad = +3.67000000000000159e-01 , len = +1.21243556529819857e-01 
  77         70         74         67    2         70         80 +5.68234385119135488e-01  # rad = +2.27250000000000119e-01 , len = +1.07307968017291278e+00 
  78         77         82         72    2 2147483645 2147483645 +8.28848468333446831e-01  # rad = +1.09500000000000000e-01 , len = +9.89949493661170521e-02 
  79         77         83         72    2        143        144 +9.08327088584599318e-01  # rad = +1.19999999999999996e-01 , len = +8.88200427831466133e-01 
  80         74         84         77    2         89        164 +6.97834983498349826e-01  # rad = +1.58583000000000057e-01 , len = +9.12688336728371574e-01 
  81         81         85         76    2         84         85 +1.00000000000000000e+00  # rad = +3.67000000000000159e-01 , len = +9.89949493661145541e-02 
  82         81         80         76    2         75         83 +8.70117166212534099e-01  # rad = +3.19333000000000145e-01 , len = +1.56524758424985921e-01 
  83         80         86         82    2 2147483645 2147483645 +4.23798981001023978e-01  # rad = +1.35333000000000037e-01 , len = +8.22313808712952676e-01 
  84         85         87         81    2         96         97 +7.93643051771117158e-01  # rad = +2.91267000000000054e-01 , len = +1.17341382299681429e+00 
  85         85         88         81    2         86         87 +9.25068119891008234e-01  # rad = +3.39500000000000135e-01 , len = +3.28329103187641413e-01 
  86         88         89         85    2 2147483645 2147483645 +3.52759941089837992e-01  # rad = +1.19762000000000007e-01 , len = +1.52078926876803067e+00 
  87         88         90         85    2        107        108 +8.24586156111929314e-01  # rad = +2.79947000000000168e-01 , len = +1.33551488198372437e+00 
  88         91         92         89    2 2147483645 2147483645 +6.75777476447493086e-01  # rad = +7.62500000000000122e-02 , len = +3.05122926047848408e-01 
  89         84         91         80    2         88         90 +7.11507538639072235e-01  # rad = +1.12833000000000017e-01 , len = +3.63730669589463984e-01 
  90         91         93         89    2         94         95 +9.89666143769996398e-01  # rad = +1.11667000000000030e-01 , len = +4.31508980207828075e-01 
  91         94         95         93    2 2147483645 2147483645 +1.08974358974358965e+00  # rad = +1.10500000000000057e-01 , len = +5.51180551180825873e-01 
  92         94         96         93    2 2147483645 2147483645 +6.80473372781065011e-01  # rad = +6.90000000000000058e-02 , len = +1.71464281994823164e-01 
  93         97         94        164    2         91         92 +6.39412799606515203e-01  # rad = +1.01400000000000018e-01 , len = +2.88617393793237420e-01 
  94         93         98         90    2 2147483645 2147483645 +1.04043271512622360e+00  # rad = +1.16182000000000049e-01 , len = +8.65852181379708319e-01 
  95         93         99         90    2 2147483645 2147483645 +1.18264124584702723e+00  # rad = +1.32062000000000013e-01 , len = +1.13304898393670506e+00 
  96         87        100         84    2        102        162 +9.29044484957101235e-01  # rad = +2.70600000000000118e-01 , len = +2.96984848098349519e-01 
  97         87        101         84    2         98         99 +5.98763333985655843e-01  # rad = +1.74400000000000083e-01 , len = +8.90954544295048501e-01 
  98        101        102         97    2 2147483645 2147483645 +6.30733944954128489e-01  # rad = +1.10000000000000042e-01 , len = +8.34146270146908564e-01 
  99        101        103         97    2        100        101 +7.08715596330275255e-01  # rad = +1.23600000000000029e-01 , len = +3.56931365951495327e-01 
 100        103        104         99    2 2147483645 2147483645 +9.17880258899676393e-01  # rad = +1.13450000000000079e-01 , len = +1.52882307674890972e+00 
 101        103        105         99    2 2147483645 2147483645 +9.78964401294498354e-01  # rad = +1.21000000000000024e-01 , len = +1.56524758424985921e-01 
 102        100        106         96    2 2147483645 2147483645 +4.63414634146341486e-01  # rad = +1.25400000000000039e-01 , len = +1.90549206243426661e+00 
 103        107        108        162    2 2147483645 2147483645 +4.81500369549150042e-01  # rad = +1.30294000000000049e-01 , len = +1.38592929112563157e+00 
 104        107        109        162    2        105        106 +8.98004434589800504e-01  # rad = +2.43000000000000105e-01 , len = +1.21243556529821897e-01 
 105        109        110        104    2        123        124 +8.18539094650205690e-01  # rad = +1.98905000000000026e-01 , len = +1.48822041378285141e+00 
 106        109        111        104    2        109        110 +9.77777777777777635e-01  # rad = +2.37600000000000061e-01 , len = +3.56931365951496382e-01 
 107         90        112         87    2 2147483645 2147483645 +4.59840612687401562e-01  # rad = +1.28731000000000040e-01 , len = +1.85730988259902330e+00 
 108         90        113         87    2        113        114 +9.87240441940795965e-01  # rad = +2.76375000000000037e-01 , len = +5.37680202350801717e-01 
 109        111        114        106    2 2147483645 2147483645 +4.90458754208754233e-01  # rad = +1.16533000000000025e-01 , len = +1.17341382299681651e+00 
 110        111        115        106    2        111        112 +8.83236531986532070e-01  # rad = +2.09857000000000099e-01 , len = +4.64327470649756269e-01 
 111        115        116        110    2 2147483645 2147483645 +5.39143321404575437e-01  # rad = +1.13142999999999980e-01 , len = +6.29999999999998450e-01 
 112        115        117        110    2        115        163 +8.10671076018431580e-01  # rad = +1.70125000000000082e-01 , len = +6.64078308635360104e-01 
 113        113        118        108    2 2147483645 2147483645 +4.31478968792401607e-01  # rad = +1.19250000000000050e-01 , len = +6.78675180038285308e-01 
 114        113        119        108    2        129        130 +9.52057892356399926e-01  # rad = +2.63125000000000109e-01 , len = +1.31890105769917354e+00 
 115        117        120        112    2 2147483645 2147483645 +4.58486407053637079e-01  # rad = +7.80000000000000276e-02 , len = +8.68677155219360064e-01 
 116        121        122        163    2        119        149 +8.15282880235121299e-01  # rad = +1.38700000000000101e-01 , len = +7.98122797569396192e-01 
 117        121        123        163    2        125        126 +7.09672299779573912e-01  # rad = +1.20733000000000062e-01 , len = +1.12218536793169665e+00 
 118        124        125        119    2 2147483645 2147483645 +1.11917429807342139e+00  # rad = +1.26000000000000029e-01 , len = +4.94974746830584011e-01 
 119        122        124        116    2        118        120 +8.11701514059120499e-01  # rad = +1.12583000000000044e-01 , len = +1.00468900660851168e+00 
 120        124        126        119    2        121        122 +1.07476261957844432e+00  # rad = +1.21000000000000052e-01 , len = +9.89949493661157892e-02 
 121        126        127        120    2 2147483645 2147483645 +1.00000000000000000e+00  # rad = +1.21000000000000052e-01 , len = +1.56524758424985921e-01 
 122        126        128        120    2 2147483645 2147483645 +9.36636363636363600e-01  # rad = +1.13333000000000059e-01 , len = +1.56524758424985116e-01 
 123        110        129        105    2 2147483645 2147483645 +5.71463764108494088e-01  # rad = +1.13667000000000032e-01 , len = +1.88999999999999924e+00 
 124        110        130        105    2 2147483645 2147483645 +6.00935119780799831e-01  # rad = +1.19529000000000010e-01 , len = +1.35192455410795787e+00 
 125        123        131        117    2 2147483645 2147483645 +8.00940919218440683e-01  # rad = +9.67000000000000359e-02 , len = +6.96491205974636873e-01 
 126        123        132        117    2 2147483645 2147483645 +9.06959986084997394e-01  # rad = +1.09500000000000000e-01 , len = +1.21243556529819857e-01 
 127        133        134        129    2        150        151 +6.27701943844492516e-01  # rad = +1.45313000000000053e-01 , len = +1.10679718105893277e+00 
 128        133        135        129    2        131        132 +9.41684665226781958e-01  # rad = +2.18000000000000083e-01 , len = +7.06965345685344304e-01 
 129        119        133        114    2        127        128 +8.79809976247030834e-01  # rad = +2.31500000000000067e-01 , len = +9.89949493661195640e-02 
 130        119        136        114    2 2147483645 2147483645 +4.86882660332541517e-01  # rad = +1.28111000000000030e-01 , len = +1.86783296897768647e+00 
 131        135        137        128    2        158        167 +5.40266055045871552e-01  # rad = +1.17778000000000035e-01 , len = +7.53923072998829324e-01 
 132        135        138        128    2        133        134 +1.04701834862385312e+00  # rad = +2.28250000000000036e-01 , len = +3.05122926047846577e-01 
 133        138        139        132    2        137        138 +8.96332968236582595e-01  # rad = +2.04588000000000048e-01 , len = +1.25999999999999801e+00 
 134        138        140        132    2        135        136 +5.30917853231106185e-01  # rad = +1.21182000000000067e-01 , len = +1.71035084120188685e+00 
 135        140        141        134    2 2147483645 2147483645 +5.69391493786205904e-01  # rad = +6.90000000000000197e-02 , len = +2.61916017074175056e-01 
 136        140        142        134    2 2147483645 2147483645 +5.69391493786205904e-01  # rad = +6.90000000000000197e-02 , len = +2.32163735324878967e-01 
 137        139        143        133    2 2147483645 2147483645 +5.97996949967740110e-01  # rad = +1.22343000000000077e-01 , len = +2.40559763884154387e+00 
 138        139        144        133    2        139        140 +4.54300349971650363e-01  # rad = +9.29444000000000242e-02 , len = +1.34465608986090213e+00 
 139        144        145        138    2 2147483645 2147483645 +7.42379314945278979e-01  # rad = +6.89999999999999780e-02 , len = +2.80000000000001137e-01 
 140        144        146        138    2 2147483645 2147483645 +7.42379314945278979e-01  # rad = +6.89999999999999780e-02 , len = +1.21243556529820870e-01 
 141          7        147         18    2 2147483645 2147483645 +6.99616216216216169e-01  # rad = +1.29428999999999989e-01 , len = +9.41753683295158406e-01 
 142         48        148         42    2 2147483645 2147483645 +4.99533582089552231e-01  # rad = +1.33874999999999994e-01 , len = +5.51180551180827094e-01 
 143         83        149         79    2 2147483645 2147483645 +7.36110833333333381e-01  # rad = +8.83333000000000312e-02 , len = +1.97989898732234104e-01 
 144         83        150         79    2 2147483645 2147483645 +6.95833333333333304e-01  # rad = +8.34999999999999770e-02 , len = +2.42487113059641740e-01 
 145         20        151         15    2 2147483645 2147483645 +7.08971553610503236e-01  # rad = +1.61999999999999977e-01 , len = +1.40000000000000568e-01 
 146         62        152         66    2 2147483645 2147483645 +5.73428265138650417e-01  # rad = +1.20889000000000038e-01 , len = +1.46164291124747625e+00 
 147         76        153         71    2 2147483645 2147483645 +7.41854887218045045e-01  # rad = +9.86667000000000238e-02 , len = +1.14808536267997119e+00 
 148         76        154         71    2 2147483645 2147483645 +5.74651127819548857e-01  # rad = +7.64286000000000132e-02 , len = +5.46717477313464095e-01 
 149        122        155        116    2 2147483645 2147483645 +5.80904109589041151e-01  # rad = +8.05714000000000569e-02 , len = +3.28329103187640248e-01 
 150        134        156        127    2 2147483645 2147483645 +8.23835444867286548e-01  # rad = +1.19714000000000084e-01 , len = +4.31508980207829240e-01 
 151        134        157        127    2 2147483645 2147483645 +8.83313949887484351e-01  # rad = +1.28357000000000110e-01 , len = +9.62340895940728358e-01 
 152         27        158        165    2 2147483645 2147483645 +6.26990208599404020e-01  # rad = +1.84100000000000014e-01 , len = +4.94974746830583290e-01 
 153         61        159         56    2 2147483645 2147483645 +6.47324113475177265e-01  # rad = +9.12727000000000122e-02 , len = +8.10308583195315957e-01 
 154         61        160         56    2 2147483645 2147483645 +8.47517730496453958e-01  # rad = +1.19500000000000065e-01 , len = +3.63730669589462263e-01 
 155         97        161        164    2 2147483645 2147483645 +7.70151907833752647e-01  # rad = +1.22133000000000047e-01 , len = +1.18173601112938775e+00 
 156        162        163        166    2 2147483645 2147483645 +5.76694843765453324e-01  # rad = +1.98255000000000070e-01 , len = +3.32260440016562741e+00 
 157        162        164        166    2 2147483645 2147483645 +4.10677821152022560e-01  # rad = +1.41182000000000030e-01 , len = +8.34146270146909452e-01 
 158        137        165        131    2 2147483645 2147483645 +6.47404438859549236e-01  # rad = +7.62500000000000261e-02 , len = +5.28488410468952563e-01 
 159        166        167        167    2 2147483645 2147483645 +7.49998301889996388e-01  # rad = +8.83333000000000451e-02 , len = +6.02162768692985462e-01 
 160        166        168        167    2 2147483645 2147483645 +7.49998301889996388e-01  # rad = +8.83333000000000451e-02 , len = +1.40000000000000568e-01 
 161          4        169          3    2 2147483645 2147483645 +4.25204286381824059e-01  # rad = +1.08285500000000007e-01 , len = +6.18223260642951744e-01 
 162        100        107         96    2        103        104 +1.00000000000000000e+00  # rad = +2.70600000000000118e-01 , len = +0                       
 163        117        121        112    2        116        117 +1.00000000000000000e+00  # rad = +1.70125000000000082e-01 , len = +0                       
 164         84         97         80    2         93        155 +1.00000000000000000e+00  # rad = +1.58583000000000057e-01 , len = +0                       
 165         17         27         21    2         24        152 +1.00000000000000000e+00  # rad = +2.93624999999999969e-01 , len = +0                       
 166         57        162         52    2        156        157 +1.00000000000000000e+00  # rad = +3.43778000000000028e-01 , len = +0                       
 167        137        166        131    2        159        160 +1.00000000000000000e+00  # rad = +1.17778000000000035e-01 , len = +0                       
 168          1         29          0    2         26         27 +1.00000000000000000e+00  # rad = +4.19301333333333304e-01 , len = +0                       
