# Supplementary material for: Quantification of Hepatic Vascular and Parenchymal Regeneration in Mice
Source: PLoS One. 2016 Aug 5;11(8):e0160581. doi: 10.1371/journal.pone.0160581 (PMC4975469; doi:10.1371/journal.pone.0160581)
Supplement: S1 Dataset — Vascular trees are stored in text format, can thus be read using any text editor or imported in spreadsheets, and viewed interactively in 3D using the viewer tool from [35]. (ZIP) [file pone.0160581.s001.zip › regenerationQuantificationVascularTrees/HV-POD07/HVM-008-HV2.tree]

# numNodes
1178
# id xCoord [mm]               yCoord [mm]               zCoord [mm]
   0 +2.54800000000000040e+01  +1.45600000000000005e+01  +2.17699999999999996e+01  
   1 +2.54800000000000040e+01  +1.45600000000000005e+01  +2.17699999999999996e+01  
   2 +2.09300000000000033e+01  +1.88300000000000018e+01  +2.38700000000000010e+01  
   3 +2.10000000000000000e+01  +1.87600000000000016e+01  +2.39400000000000013e+01  
   4 +2.07900000000000027e+01  +1.90400000000000027e+01  +2.38000000000000007e+01  
   5 +2.04400000000000013e+01  +1.90400000000000027e+01  +2.42199999999999989e+01  
   6 +2.08599999999999994e+01  +1.93200000000000003e+01  +2.35199999999999996e+01  
   7 +2.07900000000000027e+01  +1.68000000000000007e+01  +2.33800000000000026e+01  
   8 +2.06500000000000021e+01  +1.65899999999999999e+01  +2.35199999999999996e+01  
   9 +2.07199999999999989e+01  +1.70800000000000018e+01  +2.38000000000000007e+01  
  10 +2.09300000000000033e+01  +1.70100000000000016e+01  +2.30300000000000011e+01  
  11 +2.23300000000000018e+01  +7.14000000000000057e+00  +2.31000000000000014e+01  
  12 +2.21200000000000010e+01  +6.72000000000000064e+00  +2.31700000000000017e+01  
  13 +2.22600000000000016e+01  +7.20999999999999996e+00  +2.30300000000000011e+01  
  14 +2.29600000000000009e+01  +6.79000000000000092e+00  +2.32400000000000020e+01  
  15 +2.12800000000000011e+01  +1.91800000000000033e+01  +2.30300000000000011e+01  
  16 +2.17699999999999996e+01  +1.88300000000000018e+01  +2.31700000000000017e+01  
  17 +2.14200000000000017e+01  +1.93900000000000006e+01  +2.27500000000000000e+01  
  18 +2.20500000000000007e+01  +7.20999999999999996e+00  +2.38000000000000007e+01  
  19 +2.22600000000000016e+01  +7.28000000000000025e+00  +2.29600000000000009e+01  
  20 +2.23300000000000018e+01  +7.20999999999999996e+00  +2.28900000000000006e+01  
  21 +2.27500000000000000e+01  +6.92999999999999972e+00  +2.29600000000000009e+01  
  22 +2.10000000000000000e+01  +1.72199999999999989e+01  +2.29600000000000009e+01  
  23 +2.13500000000000014e+01  +1.74300000000000033e+01  +2.33100000000000023e+01  
  24 +2.14200000000000017e+01  +1.79900000000000020e+01  +2.18400000000000034e+01  
  25 +2.10700000000000003e+01  +7.35000000000000053e+00  +2.29600000000000009e+01  
  26 +2.03000000000000007e+01  +7.28000000000000025e+00  +2.26800000000000033e+01  
  27 +2.07900000000000027e+01  +7.28000000000000025e+00  +2.35900000000000034e+01  
  28 +2.11400000000000006e+01  +7.35000000000000053e+00  +2.28200000000000003e+01  
  29 +2.21200000000000010e+01  +8.05000000000000071e+00  +2.21900000000000013e+01  
  30 +2.14200000000000017e+01  +1.97400000000000020e+01  +2.28900000000000006e+01  
  31 +2.11400000000000006e+01  +2.00199999999999996e+01  +2.28200000000000003e+01  
  32 +2.13500000000000014e+01  +2.03000000000000007e+01  +2.36600000000000001e+01  
  33 +2.37300000000000040e+01  +8.25999999999999979e+00  +2.28900000000000006e+01  
  34 +2.40100000000000016e+01  +8.19000000000000128e+00  +2.28200000000000003e+01  
  35 +2.38000000000000007e+01  +8.25999999999999979e+00  +2.29600000000000009e+01  
  36 +2.35199999999999996e+01  +8.25999999999999979e+00  +2.28200000000000003e+01  
  37 +2.34500000000000028e+01  +8.25999999999999979e+00  +2.28900000000000006e+01  
  38 +2.33800000000000026e+01  +8.19000000000000128e+00  +2.28200000000000003e+01  
  39 +2.33100000000000023e+01  +8.12000000000000099e+00  +2.31000000000000014e+01  
  40 +2.21900000000000013e+01  +7.00000000000000000e+00  +2.28200000000000003e+01  
  41 +2.33100000000000023e+01  +8.89000000000000057e+00  +2.20500000000000007e+01  
  42 +2.18400000000000034e+01  +1.92500000000000000e+01  +2.21200000000000010e+01  
  43 +2.21900000000000013e+01  +2.04400000000000013e+01  +2.26800000000000033e+01  
  44 +2.21200000000000010e+01  +2.14900000000000020e+01  +2.26800000000000033e+01  
  45 +2.10700000000000003e+01  +2.14200000000000017e+01  +2.31700000000000017e+01  
  46 +2.19100000000000001e+01  +1.97400000000000020e+01  +2.23300000000000018e+01  
  47 +2.47100000000000009e+01  +1.76400000000000006e+01  +2.26099999999999994e+01  
  48 +2.44300000000000033e+01  +1.85500000000000007e+01  +2.26099999999999994e+01  
  49 +2.41500000000000021e+01  +1.75000000000000000e+01  +2.27500000000000000e+01  
  50 +2.62500000000000000e+01  +1.68700000000000010e+01  +2.22600000000000016e+01  
  51 +2.12800000000000011e+01  +8.19000000000000128e+00  +2.24000000000000021e+01  
  52 +2.11400000000000006e+01  +8.19000000000000128e+00  +2.25400000000000027e+01  
  53 +2.06500000000000021e+01  +8.67999999999999972e+00  +2.19800000000000040e+01  
  54 +2.17000000000000028e+01  +7.91000000000000014e+00  +2.21900000000000013e+01  
  55 +2.16300000000000026e+01  +2.05100000000000016e+01  +2.18400000000000034e+01  
  56 +2.19800000000000040e+01  +1.93900000000000006e+01  +2.21900000000000013e+01  
  57 +2.59000000000000021e+01  +1.51199999999999992e+01  +2.23300000000000018e+01  
  58 +2.64600000000000044e+01  +1.70800000000000018e+01  +2.21200000000000010e+01  
  59 +2.17699999999999996e+01  +7.98000000000000043e+00  +2.22600000000000016e+01  
  60 +2.15600000000000023e+01  +7.84000000000000075e+00  +2.26099999999999994e+01  
  61 +2.23300000000000018e+01  +1.91099999999999994e+01  +2.25400000000000027e+01  
  62 +2.33100000000000023e+01  +8.95999999999999908e+00  +2.17699999999999996e+01  
  63 +2.11400000000000006e+01  +7.42000000000000082e+00  +2.16300000000000026e+01  
  64 +2.17699999999999996e+01  +1.88300000000000018e+01  +2.14900000000000020e+01  
  65 +2.80000000000000000e+01  +1.78500000000000014e+01  +2.21200000000000010e+01  
  66 +2.75800000000000018e+01  +1.84800000000000004e+01  +2.15600000000000023e+01  
  67 +2.23300000000000018e+01  +9.66000000000000014e+00  +2.20500000000000007e+01  
  68 +2.20500000000000007e+01  +9.80000000000000071e+00  +2.21900000000000013e+01  
  69 +2.15600000000000023e+01  +9.16999999999999993e+00  +2.26099999999999994e+01  
  70 +2.26800000000000033e+01  +9.73000000000000043e+00  +2.17699999999999996e+01  
  71 +2.21200000000000010e+01  +8.60999999999999943e+00  +2.35199999999999996e+01  
  72 +2.05100000000000016e+01  +8.89000000000000057e+00  +2.20500000000000007e+01  
  73 +1.99500000000000028e+01  +8.75000000000000000e+00  +2.14900000000000020e+01  
  74 +1.77800000000000011e+01  +1.65899999999999999e+01  +2.19100000000000001e+01  
  75 +1.69400000000000013e+01  +1.64499999999999993e+01  +2.22600000000000016e+01  
  76 +1.75000000000000000e+01  +1.72199999999999989e+01  +2.27500000000000000e+01  
  77 +1.79199999999999982e+01  +1.65199999999999996e+01  +2.18400000000000034e+01  
  78 +2.35199999999999996e+01  +2.07199999999999989e+01  +2.18400000000000034e+01  
  79 +2.38700000000000010e+01  +2.09300000000000033e+01  +2.21200000000000010e+01  
  80 +2.32400000000000020e+01  +2.12800000000000011e+01  +2.21200000000000010e+01  
  81 +2.34500000000000028e+01  +2.07199999999999989e+01  +2.17000000000000028e+01  
  82 +2.16300000000000026e+01  +1.84100000000000001e+01  +2.14900000000000020e+01  
  83 +2.13500000000000014e+01  +1.76400000000000006e+01  +2.17000000000000028e+01  
  84 +1.81999999999999993e+01  +1.66600000000000001e+01  +2.24000000000000021e+01  
  85 +1.88300000000000018e+01  +1.64499999999999993e+01  +2.06500000000000021e+01  
  86 +2.54800000000000040e+01  +1.45600000000000005e+01  +2.17699999999999996e+01  
  87 +2.45700000000000003e+01  +1.37199999999999989e+01  +2.08599999999999994e+01  
  88 +2.55500000000000007e+01  +1.45600000000000005e+01  +2.17000000000000028e+01  
  89 +2.21200000000000010e+01  +1.05700000000000003e+01  +2.17000000000000028e+01  
  90 +2.27500000000000000e+01  +9.73000000000000043e+00  +2.17000000000000028e+01  
  91 +2.33100000000000023e+01  +9.66000000000000014e+00  +2.17699999999999996e+01  
  92 +2.35900000000000034e+01  +1.00099999999999998e+01  +2.24000000000000021e+01  
  93 +2.30300000000000011e+01  +9.73000000000000043e+00  +2.17000000000000028e+01  
  94 +2.35900000000000034e+01  +9.38000000000000078e+00  +2.15600000000000023e+01  
  95 +2.36600000000000001e+01  +2.10000000000000000e+01  +2.16300000000000026e+01  
  96 +2.31000000000000014e+01  +2.03700000000000010e+01  +2.14200000000000017e+01  
  97 +2.11400000000000006e+01  +1.69400000000000013e+01  +2.15600000000000023e+01  
  98 +2.15600000000000023e+01  +1.64499999999999993e+01  +2.22600000000000016e+01  
  99 +2.46400000000000006e+01  +1.56800000000000015e+01  +2.10700000000000003e+01  
 100 +2.65300000000000011e+01  +1.36500000000000004e+01  +2.12100000000000009e+01  
 101 +2.09300000000000033e+01  +7.14000000000000057e+00  +2.14200000000000017e+01  
 102 +2.02300000000000040e+01  +7.84000000000000075e+00  +2.07900000000000027e+01  
 103 +2.24699999999999989e+01  +6.50999999999999979e+00  +2.15600000000000023e+01  
 104 +2.18400000000000034e+01  +6.16000000000000014e+00  +2.16300000000000026e+01  
 105 +2.25400000000000027e+01  +6.30000000000000071e+00  +2.17000000000000028e+01  
 106 +2.28900000000000006e+01  +6.72000000000000064e+00  +2.14200000000000017e+01  
 107 +2.22600000000000016e+01  +1.79199999999999982e+01  +2.21200000000000010e+01  
 108 +2.18400000000000034e+01  +1.86200000000000010e+01  +2.12800000000000011e+01  
 109 +2.72300000000000040e+01  +1.55400000000000009e+01  +2.14900000000000020e+01  
 110 +2.75100000000000051e+01  +1.55400000000000009e+01  +2.13500000000000014e+01  
 111 +2.79300000000000033e+01  +1.63800000000000026e+01  +2.14900000000000020e+01  
 112 +1.96000000000000014e+01  +8.82000000000000028e+00  +2.12800000000000011e+01  
 113 +1.98100000000000023e+01  +8.60999999999999943e+00  +2.15600000000000023e+01  
 114 +2.24699999999999989e+01  +2.08599999999999994e+01  +2.12800000000000011e+01  
 115 +2.31000000000000014e+01  +2.02300000000000040e+01  +2.12800000000000011e+01  
 116 +2.31700000000000017e+01  +6.58000000000000007e+00  +2.16300000000000026e+01  
 117 +2.42900000000000027e+01  +7.77000000000000046e+00  +2.03000000000000007e+01  
 118 +2.33800000000000026e+01  +2.07900000000000027e+01  +2.10700000000000003e+01  
 119 +2.31700000000000017e+01  +1.99500000000000028e+01  +2.10700000000000003e+01  
 120 +2.19800000000000040e+01  +1.84800000000000004e+01  +2.03000000000000007e+01  
 121 +2.65300000000000011e+01  +1.35099999999999998e+01  +2.12800000000000011e+01  
 122 +2.87699999999999996e+01  +1.21799999999999997e+01  +2.00900000000000034e+01  
 123 +2.70899999999999999e+01  +1.30900000000000016e+01  +2.13500000000000014e+01  
 124 +2.09300000000000033e+01  +7.14000000000000057e+00  +2.13500000000000014e+01  
 125 +2.03000000000000007e+01  +6.16000000000000014e+00  +2.12800000000000011e+01  
 126 +2.75800000000000018e+01  +1.37199999999999989e+01  +2.06500000000000021e+01  
 127 +2.23300000000000018e+01  +9.87000000000000099e+00  +2.12100000000000009e+01  
 128 +2.23300000000000018e+01  +9.80000000000000071e+00  +2.10000000000000000e+01  
 129 +2.13500000000000014e+01  +1.00099999999999998e+01  +2.12100000000000009e+01  
 130 +2.45000000000000000e+01  +2.05800000000000018e+01  +2.14900000000000020e+01  
 131 +2.30300000000000011e+01  +1.98100000000000023e+01  +2.10000000000000000e+01  
 132 +2.38000000000000007e+01  +1.58200000000000003e+01  +2.06500000000000021e+01  
 133 +2.45000000000000000e+01  +1.60300000000000011e+01  +2.12100000000000009e+01  
 134 +2.26800000000000033e+01  +2.03000000000000007e+01  +2.07900000000000027e+01  
 135 +2.27500000000000000e+01  +1.91800000000000033e+01  +2.07199999999999989e+01  
 136 +2.61800000000000033e+01  +8.47000000000000064e+00  +2.10000000000000000e+01  
 137 +2.64600000000000044e+01  +8.25999999999999979e+00  +2.09300000000000033e+01  
 138 +2.61800000000000033e+01  +8.47000000000000064e+00  +2.12800000000000011e+01  
 139 +2.60399999999999991e+01  +8.47000000000000064e+00  +2.07900000000000027e+01  
 140 +2.09300000000000033e+01  +7.14000000000000057e+00  +2.13500000000000014e+01  
 141 +1.96000000000000014e+01  +7.28000000000000025e+00  +2.02300000000000040e+01  
 142 +1.68000000000000007e+01  +1.71500000000000021e+01  +2.09300000000000033e+01  
 143 +1.61699999999999982e+01  +1.74300000000000033e+01  +2.24000000000000021e+01  
 144 +1.76400000000000006e+01  +1.68000000000000007e+01  +1.99500000000000028e+01  
 145 +1.61699999999999982e+01  +1.74300000000000033e+01  +2.06500000000000021e+01  
 146 +2.49200000000000017e+01  +1.15500000000000007e+01  +2.09300000000000033e+01  
 147 +2.42199999999999989e+01  +1.12000000000000011e+01  +2.21200000000000010e+01  
 148 +2.41500000000000021e+01  +1.33699999999999992e+01  +2.03700000000000010e+01  
 149 +2.47800000000000011e+01  +1.07100000000000009e+01  +2.08599999999999994e+01  
 150 +2.54800000000000040e+01  +1.28100000000000005e+01  +2.03700000000000010e+01  
 151 +2.43599999999999994e+01  +1.35800000000000018e+01  +2.05800000000000018e+01  
 152 +2.49900000000000020e+01  +1.04299999999999997e+01  +2.18400000000000034e+01  
 153 +2.47100000000000009e+01  +1.02200000000000006e+01  +2.07199999999999989e+01  
 154 +2.01600000000000001e+01  +7.84000000000000075e+00  +2.08599999999999994e+01  
 155 +1.91800000000000033e+01  +8.05000000000000071e+00  +1.98800000000000026e+01  
 156 +1.96000000000000014e+01  +7.84000000000000075e+00  +2.12100000000000009e+01  
 157 +1.97400000000000020e+01  +8.54000000000000092e+00  +1.93900000000000006e+01  
 158 +2.31000000000000014e+01  +1.90400000000000027e+01  +2.05800000000000018e+01  
 159 +2.21900000000000013e+01  +1.85500000000000007e+01  +2.01600000000000001e+01  
 160 +2.81400000000000006e+01  +1.54000000000000004e+01  +2.06500000000000021e+01  
 161 +2.83500000000000014e+01  +1.51199999999999992e+01  +2.07199999999999989e+01  
 162 +1.91800000000000033e+01  +1.66600000000000001e+01  +2.12800000000000011e+01  
 163 +1.88300000000000018e+01  +1.63800000000000026e+01  +2.05800000000000018e+01  
 164 +2.88399999999999999e+01  +1.55400000000000009e+01  +2.08599999999999994e+01  
 165 +2.74399999999999977e+01  +1.36500000000000004e+01  +2.05800000000000018e+01  
 166 +2.84200000000000017e+01  +1.35800000000000018e+01  +2.00199999999999996e+01  
 167 +1.86200000000000010e+01  +1.61000000000000014e+01  +2.07199999999999989e+01  
 168 +1.91800000000000033e+01  +1.66600000000000001e+01  +1.98100000000000023e+01  
 169 +2.38700000000000010e+01  +1.49800000000000022e+01  +1.96700000000000017e+01  
 170 +2.68800000000000026e+01  +1.09900000000000020e+01  +2.05800000000000018e+01  
 171 +2.68100000000000023e+01  +1.10600000000000005e+01  +2.06500000000000021e+01  
 172 +2.69500000000000028e+01  +1.03599999999999994e+01  +2.06500000000000021e+01  
 173 +2.65300000000000011e+01  +1.14100000000000001e+01  +2.04400000000000013e+01  
 174 +2.54100000000000001e+01  +8.75000000000000000e+00  +2.05100000000000016e+01  
 175 +2.55500000000000007e+01  +8.67999999999999972e+00  +2.06500000000000021e+01  
 176 +2.56200000000000010e+01  +8.67999999999999972e+00  +2.03700000000000010e+01  
 177 +2.53400000000000034e+01  +8.82000000000000028e+00  +2.04400000000000013e+01  
 178 +2.58300000000000018e+01  +8.40000000000000036e+00  +2.07199999999999989e+01  
 179 +2.61800000000000033e+01  +7.55999999999999961e+00  +2.03000000000000007e+01  
 180 +2.63200000000000003e+01  +1.17599999999999998e+01  +2.04400000000000013e+01  
 181 +2.62500000000000000e+01  +1.12700000000000014e+01  +2.12100000000000009e+01  
 182 +2.56899999999999977e+01  +1.26000000000000014e+01  +2.01600000000000001e+01  
 183 +2.64600000000000044e+01  +1.15500000000000007e+01  +2.03000000000000007e+01  
 184 +2.66000000000000014e+01  +1.13400000000000016e+01  +2.03700000000000010e+01  
 185 +2.63200000000000003e+01  +9.45000000000000107e+00  +2.11400000000000006e+01  
 186 +2.49200000000000017e+01  +9.24000000000000021e+00  +2.00900000000000034e+01  
 187 +2.34500000000000028e+01  +1.29500000000000011e+01  +1.96000000000000014e+01  
 188 +2.59699999999999989e+01  +1.37900000000000009e+01  +1.98100000000000023e+01  
 189 +2.21200000000000010e+01  +1.75700000000000003e+01  +2.10000000000000000e+01  
 190 +2.20500000000000007e+01  +1.85500000000000007e+01  +2.02300000000000040e+01  
 191 +2.24699999999999989e+01  +1.84100000000000001e+01  +2.03000000000000007e+01  
 192 +2.27500000000000000e+01  +1.83399999999999999e+01  +2.08599999999999994e+01  
 193 +2.27500000000000000e+01  +1.81300000000000026e+01  +2.01600000000000001e+01  
 194 +2.64600000000000044e+01  +1.12000000000000011e+01  +2.01600000000000001e+01  
 195 +2.46400000000000006e+01  +6.85999999999999943e+00  +2.17699999999999996e+01  
 196 +2.47800000000000011e+01  +8.40000000000000036e+00  +1.95300000000000011e+01  
 197 +2.18400000000000034e+01  +1.91800000000000033e+01  +2.03000000000000007e+01  
 198 +2.21200000000000010e+01  +1.85500000000000007e+01  +2.00900000000000034e+01  
 199 +2.26099999999999994e+01  +1.72900000000000027e+01  +2.03700000000000010e+01  
 200 +2.28200000000000003e+01  +1.80599999999999987e+01  +2.02300000000000040e+01  
 201 +2.20500000000000007e+01  +1.83399999999999999e+01  +1.94600000000000009e+01  
 202 +2.11400000000000006e+01  +9.73000000000000043e+00  +2.00900000000000034e+01  
 203 +2.13500000000000014e+01  +8.95999999999999908e+00  +2.07199999999999989e+01  
 204 +2.00900000000000034e+01  +9.94000000000000128e+00  +2.10700000000000003e+01  
 205 +2.11400000000000006e+01  +9.94000000000000128e+00  +1.98100000000000023e+01  
 206 +2.48500000000000014e+01  +9.45000000000000107e+00  +2.01600000000000001e+01  
 207 +2.92600000000000051e+01  +1.38599999999999994e+01  +1.87600000000000016e+01  
 208 +2.89100000000000037e+01  +1.35800000000000018e+01  +2.01600000000000001e+01  
 209 +1.79900000000000020e+01  +1.59600000000000009e+01  +1.98800000000000026e+01  
 210 +1.79199999999999982e+01  +1.57500000000000000e+01  +2.04400000000000013e+01  
 211 +1.86900000000000013e+01  +1.63800000000000026e+01  +1.93900000000000006e+01  
 212 +1.77100000000000009e+01  +1.59600000000000009e+01  +1.97400000000000020e+01  
 213 +2.03000000000000007e+01  +9.66000000000000014e+00  +1.98800000000000026e+01  
 214 +2.01600000000000001e+01  +9.66000000000000014e+00  +1.98100000000000023e+01  
 215 +1.97400000000000020e+01  +9.94000000000000128e+00  +2.00199999999999996e+01  
 216 +2.05800000000000018e+01  +9.66000000000000014e+00  +1.97400000000000020e+01  
 217 +2.60399999999999991e+01  +1.37900000000000009e+01  +1.98800000000000026e+01  
 218 +2.59699999999999989e+01  +1.40000000000000000e+01  +1.96700000000000017e+01  
 219 +2.59699999999999989e+01  +1.24600000000000009e+01  +1.98100000000000023e+01  
 220 +2.58300000000000018e+01  +1.11300000000000008e+01  +1.91800000000000033e+01  
 221 +2.63200000000000003e+01  +1.27400000000000020e+01  +1.92500000000000000e+01  
 222 +2.13500000000000014e+01  +5.53000000000000025e+00  +1.97400000000000020e+01  
 223 +2.09300000000000033e+01  +5.32000000000000028e+00  +1.96700000000000017e+01  
 224 +2.11400000000000006e+01  +5.53000000000000025e+00  +2.10700000000000003e+01  
 225 +2.17000000000000028e+01  +5.81000000000000050e+00  +1.91099999999999994e+01  
 226 +2.37300000000000040e+01  +1.87600000000000016e+01  +1.96700000000000017e+01  
 227 +2.42900000000000027e+01  +1.91099999999999994e+01  +1.98100000000000023e+01  
 228 +2.44300000000000033e+01  +2.00199999999999996e+01  +2.05100000000000016e+01  
 229 +2.36600000000000001e+01  +1.83399999999999999e+01  +1.91099999999999994e+01  
 230 +2.58300000000000018e+01  +1.38599999999999994e+01  +1.95300000000000011e+01  
 231 +2.60399999999999991e+01  +1.42100000000000009e+01  +1.97400000000000020e+01  
 232 +1.81999999999999993e+01  +1.67300000000000004e+01  +1.96000000000000014e+01  
 233 +1.77100000000000009e+01  +1.67300000000000004e+01  +1.90400000000000027e+01  
 234 +1.85500000000000007e+01  +1.66600000000000001e+01  +1.94600000000000009e+01  
 235 +1.91099999999999994e+01  +1.65199999999999996e+01  +1.96000000000000014e+01  
 236 +1.93200000000000003e+01  +1.63099999999999987e+01  +1.96700000000000017e+01  
 237 +1.89699999999999989e+01  +1.65899999999999999e+01  +1.93200000000000003e+01  
 238 +2.21900000000000013e+01  +8.54000000000000092e+00  +1.96000000000000014e+01  
 239 +2.19800000000000040e+01  +8.67999999999999972e+00  +1.96700000000000017e+01  
 240 +2.37300000000000040e+01  +9.24000000000000021e+00  +1.96700000000000017e+01  
 241 +2.20500000000000007e+01  +8.40000000000000036e+00  +1.94600000000000009e+01  
 242 +2.09300000000000033e+01  +7.77000000000000046e+00  +1.93900000000000006e+01  
 243 +2.19800000000000040e+01  +8.40000000000000036e+00  +1.95300000000000011e+01  
 244 +2.47800000000000011e+01  +8.25999999999999979e+00  +1.93900000000000006e+01  
 245 +2.42900000000000027e+01  +9.02999999999999936e+00  +1.81300000000000026e+01  
 246 +2.47100000000000009e+01  +8.19000000000000128e+00  +1.93900000000000006e+01  
 247 +2.50600000000000023e+01  +7.84000000000000075e+00  +1.89000000000000021e+01  
 248 +2.42199999999999989e+01  +7.62999999999999989e+00  +1.91800000000000033e+01  
 249 +1.93900000000000006e+01  +1.66600000000000001e+01  +1.87600000000000016e+01  
 250 +1.87600000000000016e+01  +1.64499999999999993e+01  +1.93200000000000003e+01  
 251 +2.25400000000000027e+01  +1.17599999999999998e+01  +1.93200000000000003e+01  
 252 +2.32400000000000020e+01  +1.10600000000000005e+01  +1.99500000000000028e+01  
 253 +2.22600000000000016e+01  +1.11300000000000008e+01  +2.01600000000000001e+01  
 254 +2.24699999999999989e+01  +1.24600000000000009e+01  +1.86900000000000013e+01  
 255 +2.14200000000000017e+01  +1.05000000000000000e+01  +1.93200000000000003e+01  
 256 +2.21900000000000013e+01  +9.94000000000000128e+00  +1.96700000000000017e+01  
 257 +2.13500000000000014e+01  +1.07100000000000009e+01  +1.90400000000000027e+01  
 258 +2.66000000000000014e+01  +1.26700000000000017e+01  +1.89699999999999989e+01  
 259 +2.63200000000000003e+01  +1.35099999999999998e+01  +1.89699999999999989e+01  
 260 +2.76500000000000021e+01  +1.11300000000000008e+01  +1.92500000000000000e+01  
 261 +2.76500000000000021e+01  +1.12000000000000011e+01  +1.92500000000000000e+01  
 262 +2.78600000000000030e+01  +1.09200000000000017e+01  +1.96000000000000014e+01  
 263 +2.76500000000000021e+01  +1.13400000000000016e+01  +1.89699999999999989e+01  
 264 +2.06500000000000021e+01  +1.07100000000000009e+01  +1.91800000000000033e+01  
 265 +2.00900000000000034e+01  +1.04299999999999997e+01  +1.91099999999999994e+01  
 266 +2.02300000000000040e+01  +1.07800000000000011e+01  +1.99500000000000028e+01  
 267 +2.11400000000000006e+01  +1.09900000000000020e+01  +1.89000000000000021e+01  
 268 +2.40100000000000016e+01  +7.84000000000000075e+00  +1.88300000000000018e+01  
 269 +2.38000000000000007e+01  +7.14000000000000057e+00  +1.91800000000000033e+01  
 270 +2.38000000000000007e+01  +6.44000000000000128e+00  +2.04400000000000013e+01  
 271 +2.34500000000000028e+01  +6.79000000000000092e+00  +1.89000000000000021e+01  
 272 +2.31000000000000014e+01  +6.50999999999999979e+00  +1.91800000000000033e+01  
 273 +2.33800000000000026e+01  +5.81000000000000050e+00  +1.96700000000000017e+01  
 274 +2.31000000000000014e+01  +6.50999999999999979e+00  +1.91800000000000033e+01  
 275 +2.23300000000000018e+01  +6.79000000000000092e+00  +2.00900000000000034e+01  
 276 +2.25400000000000027e+01  +6.08999999999999986e+00  +1.91099999999999994e+01  
 277 +2.19100000000000001e+01  +5.87999999999999989e+00  +1.91800000000000033e+01  
 278 +2.19100000000000001e+01  +6.08999999999999986e+00  +1.96000000000000014e+01  
 279 +2.21900000000000013e+01  +5.87999999999999989e+00  +1.89699999999999989e+01  
 280 +2.36600000000000001e+01  +1.86200000000000010e+01  +1.89699999999999989e+01  
 281 +2.36600000000000001e+01  +1.81999999999999993e+01  +1.90400000000000027e+01  
 282 +2.28900000000000006e+01  +1.27400000000000020e+01  +1.91099999999999994e+01  
 283 +2.26800000000000033e+01  +1.26000000000000014e+01  +1.89000000000000021e+01  
 284 +2.19800000000000040e+01  +1.39300000000000015e+01  +1.86200000000000010e+01  
 285 +2.69500000000000028e+01  +1.22500000000000000e+01  +1.91099999999999994e+01  
 286 +2.73000000000000007e+01  +1.24600000000000009e+01  +1.92500000000000000e+01  
 287 +2.70199999999999996e+01  +1.21799999999999997e+01  +1.90400000000000027e+01  
 288 +2.70899999999999999e+01  +1.20400000000000009e+01  +1.91099999999999994e+01  
 289 +2.71600000000000037e+01  +1.19000000000000004e+01  +1.95300000000000011e+01  
 290 +2.73000000000000007e+01  +1.18300000000000001e+01  +1.90400000000000027e+01  
 291 +2.22600000000000016e+01  +5.46000000000000085e+00  +2.05100000000000016e+01  
 292 +2.17000000000000028e+01  +5.81000000000000050e+00  +1.91099999999999994e+01  
 293 +2.10700000000000003e+01  +5.04000000000000004e+00  +1.73599999999999994e+01  
 294 +2.13500000000000014e+01  +6.02000000000000046e+00  +1.90400000000000027e+01  
 295 +2.69500000000000028e+01  +1.22500000000000000e+01  +1.89699999999999989e+01  
 296 +2.73000000000000007e+01  +1.18300000000000001e+01  +1.91800000000000033e+01  
 297 +2.74399999999999977e+01  +1.16200000000000010e+01  +1.90400000000000027e+01  
 298 +2.13500000000000014e+01  +1.05700000000000003e+01  +1.89699999999999989e+01  
 299 +2.20500000000000007e+01  +1.81999999999999993e+01  +1.89699999999999989e+01  
 300 +2.24699999999999989e+01  +1.86200000000000010e+01  +1.89000000000000021e+01  
 301 +2.19800000000000040e+01  +1.79199999999999982e+01  +1.86900000000000013e+01  
 302 +2.68100000000000023e+01  +1.44199999999999999e+01  +1.89699999999999989e+01  
 303 +2.70899999999999999e+01  +1.47000000000000011e+01  +1.89699999999999989e+01  
 304 +2.67399999999999984e+01  +1.49800000000000022e+01  +1.90400000000000027e+01  
 305 +2.59699999999999989e+01  +1.41400000000000006e+01  +1.86900000000000013e+01  
 306 +2.82100000000000044e+01  +1.13400000000000016e+01  +1.89000000000000021e+01  
 307 +2.75100000000000051e+01  +1.14800000000000004e+01  +1.89000000000000021e+01  
 308 +2.21200000000000010e+01  +5.04000000000000004e+00  +1.81999999999999993e+01  
 309 +2.36600000000000001e+01  +1.78500000000000014e+01  +1.89000000000000021e+01  
 310 +2.38700000000000010e+01  +1.77800000000000011e+01  +1.89699999999999989e+01  
 311 +2.33800000000000026e+01  +1.75000000000000000e+01  +1.86900000000000013e+01  
 312 +2.74399999999999977e+01  +1.14100000000000001e+01  +1.86900000000000013e+01  
 313 +2.13500000000000014e+01  +1.21799999999999997e+01  +1.78500000000000014e+01  
 314 +2.33100000000000023e+01  +6.58000000000000007e+00  +1.84100000000000001e+01  
 315 +2.32400000000000020e+01  +1.74300000000000033e+01  +1.88300000000000018e+01  
 316 +2.33800000000000026e+01  +1.72199999999999989e+01  +1.93200000000000003e+01  
 317 +2.30300000000000011e+01  +1.72900000000000027e+01  +1.87600000000000016e+01  
 318 +2.42199999999999989e+01  +7.62999999999999989e+00  +1.70100000000000016e+01  
 319 +2.34500000000000028e+01  +7.84000000000000075e+00  +1.86200000000000010e+01  
 320 +1.98100000000000023e+01  +1.70800000000000018e+01  +1.93200000000000003e+01  
 321 +1.93900000000000006e+01  +1.67300000000000004e+01  +1.86900000000000013e+01  
 322 +2.50600000000000023e+01  +7.28000000000000025e+00  +1.87600000000000016e+01  
 323 +2.56899999999999977e+01  +6.58000000000000007e+00  +1.84100000000000001e+01  
 324 +2.51300000000000026e+01  +7.70000000000000018e+00  +1.86900000000000013e+01  
 325 +2.48500000000000014e+01  +6.92999999999999972e+00  +1.86900000000000013e+01  
 326 +2.03000000000000007e+01  +6.02000000000000046e+00  +1.87600000000000016e+01  
 327 +1.98100000000000023e+01  +6.58000000000000007e+00  +1.93200000000000003e+01  
 328 +2.01600000000000001e+01  +6.08999999999999986e+00  +1.84100000000000001e+01  
 329 +2.07900000000000027e+01  +6.08999999999999986e+00  +1.89000000000000021e+01  
 330 +2.24699999999999989e+01  +1.81999999999999993e+01  +1.84800000000000004e+01  
 331 +2.16300000000000026e+01  +1.68000000000000007e+01  +1.77800000000000011e+01  
 332 +1.96700000000000017e+01  +1.72900000000000027e+01  +1.88300000000000018e+01  
 333 +1.95300000000000011e+01  +1.66600000000000001e+01  +1.83399999999999999e+01  
 334 +2.60399999999999991e+01  +1.44900000000000020e+01  +1.86900000000000013e+01  
 335 +2.62500000000000000e+01  +1.47699999999999996e+01  +1.86900000000000013e+01  
 336 +2.59699999999999989e+01  +1.45600000000000005e+01  +1.86200000000000010e+01  
 337 +2.19100000000000001e+01  +1.44199999999999999e+01  +1.86900000000000013e+01  
 338 +2.15600000000000023e+01  +1.46300000000000026e+01  +1.93900000000000006e+01  
 339 +2.19100000000000001e+01  +1.43500000000000014e+01  +1.86200000000000010e+01  
 340 +2.19100000000000001e+01  +1.46300000000000026e+01  +1.86900000000000013e+01  
 341 +2.18400000000000034e+01  +1.23200000000000003e+01  +1.82699999999999996e+01  
 342 +2.60399999999999991e+01  +9.45000000000000107e+00  +1.86900000000000013e+01  
 343 +2.66000000000000014e+01  +9.94000000000000128e+00  +1.95300000000000011e+01  
 344 +2.49900000000000020e+01  +9.45000000000000107e+00  +1.98800000000000026e+01  
 345 +2.61800000000000033e+01  +9.52000000000000135e+00  +1.83399999999999999e+01  
 346 +2.19100000000000001e+01  +1.49100000000000001e+01  +1.86200000000000010e+01  
 347 +2.33100000000000023e+01  +1.50500000000000007e+01  +1.84800000000000004e+01  
 348 +2.18400000000000034e+01  +1.52599999999999998e+01  +1.84800000000000004e+01  
 349 +2.34500000000000028e+01  +8.19000000000000128e+00  +1.84800000000000004e+01  
 350 +2.28200000000000003e+01  +7.84000000000000075e+00  +1.89699999999999989e+01  
 351 +2.47800000000000011e+01  +6.92999999999999972e+00  +1.86200000000000010e+01  
 352 +2.47100000000000009e+01  +5.95000000000000018e+00  +1.76400000000000006e+01  
 353 +2.48500000000000014e+01  +6.92999999999999972e+00  +1.85500000000000007e+01  
 354 +2.35199999999999996e+01  +1.75000000000000000e+01  +1.85500000000000007e+01  
 355 +2.38000000000000007e+01  +1.74300000000000033e+01  +1.80599999999999987e+01  
 356 +2.42900000000000027e+01  +1.70800000000000018e+01  +1.86200000000000010e+01  
 357 +2.16300000000000026e+01  +1.57500000000000000e+01  +1.81300000000000026e+01  
 358 +2.28900000000000006e+01  +1.69400000000000013e+01  +1.85500000000000007e+01  
 359 +2.29600000000000009e+01  +1.68700000000000010e+01  +1.86200000000000010e+01  
 360 +2.68800000000000026e+01  +1.28100000000000005e+01  +1.85500000000000007e+01  
 361 +2.71600000000000037e+01  +1.28800000000000026e+01  +1.81999999999999993e+01  
 362 +2.64600000000000044e+01  +1.29500000000000011e+01  +1.81300000000000026e+01  
 363 +2.18400000000000034e+01  +1.54000000000000004e+01  +1.84100000000000001e+01  
 364 +2.21900000000000013e+01  +1.56099999999999994e+01  +1.88300000000000018e+01  
 365 +2.31700000000000017e+01  +6.23000000000000043e+00  +1.79900000000000020e+01  
 366 +2.31000000000000014e+01  +6.72000000000000064e+00  +1.81999999999999993e+01  
 367 +1.96700000000000017e+01  +1.65199999999999996e+01  +1.79900000000000020e+01  
 368 +1.91800000000000033e+01  +1.70100000000000016e+01  +1.80599999999999987e+01  
 369 +2.62500000000000000e+01  +9.45000000000000107e+00  +1.81999999999999993e+01  
 370 +2.59699999999999989e+01  +9.87000000000000099e+00  +1.81300000000000026e+01  
 371 +2.64600000000000044e+01  +7.91000000000000014e+00  +1.83399999999999999e+01  
 372 +2.69500000000000028e+01  +8.12000000000000099e+00  +1.91800000000000033e+01  
 373 +2.60399999999999991e+01  +7.77000000000000046e+00  +1.80599999999999987e+01  
 374 +2.65300000000000011e+01  +7.91000000000000014e+00  +1.82699999999999996e+01  
 375 +2.09300000000000033e+01  +1.20400000000000009e+01  +1.93900000000000006e+01  
 376 +2.17699999999999996e+01  +1.22500000000000000e+01  +1.81999999999999993e+01  
 377 +2.47100000000000009e+01  +1.12700000000000014e+01  +1.82699999999999996e+01  
 378 +2.46400000000000006e+01  +1.08500000000000014e+01  +1.75700000000000003e+01  
 379 +2.58300000000000018e+01  +1.12700000000000014e+01  +1.82699999999999996e+01  
 380 +2.44300000000000033e+01  +1.15500000000000007e+01  +1.81300000000000026e+01  
 381 +2.70899999999999999e+01  +7.55999999999999961e+00  +1.81300000000000026e+01  
 382 +2.79300000000000033e+01  +8.40000000000000036e+00  +1.82699999999999996e+01  
 383 +2.54100000000000001e+01  +7.70000000000000018e+00  +1.82699999999999996e+01  
 384 +2.54100000000000001e+01  +7.14000000000000057e+00  +1.67300000000000004e+01  
 385 +2.27500000000000000e+01  +1.12700000000000014e+01  +1.79199999999999982e+01  
 386 +2.75100000000000051e+01  +9.66000000000000014e+00  +1.81999999999999993e+01  
 387 +2.80700000000000003e+01  +9.94000000000000128e+00  +1.93900000000000006e+01  
 388 +2.72300000000000040e+01  +9.80000000000000071e+00  +1.79199999999999982e+01  
 389 +2.77899999999999991e+01  +9.59000000000000163e+00  +1.81999999999999993e+01  
 390 +2.82100000000000044e+01  +9.31000000000000050e+00  +1.88300000000000018e+01  
 391 +2.80000000000000000e+01  +9.59000000000000163e+00  +1.79900000000000020e+01  
 392 +2.61800000000000033e+01  +1.26000000000000014e+01  +1.77100000000000009e+01  
 393 +2.59699999999999989e+01  +1.33000000000000007e+01  +1.79199999999999982e+01  
 394 +2.47100000000000009e+01  +1.17599999999999998e+01  +1.80599999999999987e+01  
 395 +2.38700000000000010e+01  +1.19000000000000004e+01  +1.78500000000000014e+01  
 396 +2.64600000000000044e+01  +1.05000000000000000e+01  +1.81300000000000026e+01  
 397 +2.65300000000000011e+01  +1.06400000000000006e+01  +1.80599999999999987e+01  
 398 +2.64600000000000044e+01  +1.07100000000000009e+01  +1.82699999999999996e+01  
 399 +2.69500000000000028e+01  +9.66000000000000014e+00  +1.81300000000000026e+01  
 400 +2.70199999999999996e+01  +1.02900000000000009e+01  +1.84100000000000001e+01  
 401 +2.71600000000000037e+01  +1.30199999999999996e+01  +1.80599999999999987e+01  
 402 +2.72300000000000040e+01  +1.35099999999999998e+01  +1.81300000000000026e+01  
 403 +2.72300000000000040e+01  +1.29500000000000011e+01  +1.77800000000000011e+01  
 404 +2.84899999999999984e+01  +1.25300000000000011e+01  +1.80599999999999987e+01  
 405 +2.87000000000000028e+01  +1.24600000000000009e+01  +1.84100000000000001e+01  
 406 +2.86300000000000026e+01  +1.25300000000000011e+01  +1.79199999999999982e+01  
 407 +2.88399999999999999e+01  +9.59000000000000163e+00  +1.72900000000000027e+01  
 408 +2.86300000000000026e+01  +9.73000000000000043e+00  +1.80599999999999987e+01  
 409 +2.58300000000000018e+01  +1.37199999999999989e+01  +1.76400000000000006e+01  
 410 +2.56200000000000010e+01  +1.31600000000000001e+01  +1.80599999999999987e+01  
 411 +2.95399999999999991e+01  +1.22500000000000000e+01  +1.79199999999999982e+01  
 412 +2.87000000000000028e+01  +1.25300000000000011e+01  +1.77800000000000011e+01  
 413 +2.33100000000000023e+01  +1.08500000000000014e+01  +1.83399999999999999e+01  
 414 +2.28900000000000006e+01  +1.09900000000000020e+01  +1.76400000000000006e+01  
 415 +2.79300000000000033e+01  +1.03599999999999994e+01  +1.72199999999999989e+01  
 416 +2.13500000000000014e+01  +1.60300000000000011e+01  +1.78500000000000014e+01  
 417 +2.12800000000000011e+01  +1.59600000000000009e+01  +1.77800000000000011e+01  
 418 +2.15600000000000023e+01  +1.66600000000000001e+01  +1.77800000000000011e+01  
 419 +2.58300000000000018e+01  +1.00099999999999998e+01  +1.78500000000000014e+01  
 420 +2.52000000000000028e+01  +9.94000000000000128e+00  +1.79199999999999982e+01  
 421 +2.59000000000000021e+01  +1.05700000000000003e+01  +1.74300000000000033e+01  
 422 +2.21200000000000010e+01  +1.69400000000000013e+01  +1.75000000000000000e+01  
 423 +2.70899999999999999e+01  +1.16200000000000010e+01  +1.70800000000000018e+01  
 424 +2.73000000000000007e+01  +1.30900000000000016e+01  +1.75000000000000000e+01  
 425 +2.76500000000000021e+01  +1.49800000000000022e+01  +1.77100000000000009e+01  
 426 +2.76500000000000021e+01  +1.48400000000000016e+01  +1.76400000000000006e+01  
 427 +2.76500000000000021e+01  +1.50500000000000007e+01  +1.77100000000000009e+01  
 428 +2.60399999999999991e+01  +1.24600000000000009e+01  +1.72900000000000027e+01  
 429 +2.59000000000000021e+01  +1.23200000000000003e+01  +1.77100000000000009e+01  
 430 +1.71500000000000021e+01  +1.63800000000000026e+01  +1.76400000000000006e+01  
 431 +1.69400000000000013e+01  +1.63800000000000026e+01  +1.75000000000000000e+01  
 432 +1.70800000000000018e+01  +1.64499999999999993e+01  +1.77100000000000009e+01  
 433 +1.77100000000000009e+01  +1.61699999999999982e+01  +1.73599999999999994e+01  
 434 +2.40100000000000016e+01  +1.19000000000000004e+01  +1.76400000000000006e+01  
 435 +2.45700000000000003e+01  +1.11300000000000008e+01  +1.58900000000000006e+01  
 436 +2.58300000000000018e+01  +1.35099999999999998e+01  +1.61699999999999982e+01  
 437 +2.66000000000000014e+01  +1.29500000000000011e+01  +1.70100000000000016e+01  
 438 +2.73700000000000010e+01  +1.32300000000000022e+01  +1.72900000000000027e+01  
 439 +1.56800000000000015e+01  +1.72199999999999989e+01  +1.74300000000000033e+01  
 440 +1.55400000000000009e+01  +1.73599999999999994e+01  +1.72199999999999989e+01  
 441 +1.53300000000000018e+01  +1.77800000000000011e+01  +1.76400000000000006e+01  
 442 +1.63800000000000026e+01  +1.68000000000000007e+01  +1.73599999999999994e+01  
 443 +1.81999999999999993e+01  +1.58900000000000006e+01  +1.74300000000000033e+01  
 444 +1.75000000000000000e+01  +1.54000000000000004e+01  +1.82699999999999996e+01  
 445 +1.88300000000000018e+01  +1.58900000000000006e+01  +1.73599999999999994e+01  
 446 +2.61100000000000030e+01  +1.07800000000000011e+01  +1.68000000000000007e+01  
 447 +2.59699999999999989e+01  +1.09900000000000020e+01  +1.75700000000000003e+01  
 448 +2.16300000000000026e+01  +9.38000000000000078e+00  +1.74300000000000033e+01  
 449 +2.15600000000000023e+01  +8.95999999999999908e+00  +1.76400000000000006e+01  
 450 +2.19800000000000040e+01  +9.52000000000000135e+00  +1.77800000000000011e+01  
 451 +2.16300000000000026e+01  +9.87000000000000099e+00  +1.68700000000000010e+01  
 452 +1.63099999999999987e+01  +1.76400000000000006e+01  +1.68000000000000007e+01  
 453 +1.64499999999999993e+01  +1.67300000000000004e+01  +1.72900000000000027e+01  
 454 +1.74300000000000033e+01  +1.69400000000000013e+01  +1.67300000000000004e+01  
 455 +1.88300000000000018e+01  +1.57500000000000000e+01  +1.75700000000000003e+01  
 456 +1.96000000000000014e+01  +1.61000000000000014e+01  +1.70100000000000016e+01  
 457 +2.63200000000000003e+01  +9.31000000000000050e+00  +1.75000000000000000e+01  
 458 +2.63900000000000006e+01  +9.31000000000000050e+00  +1.73599999999999994e+01  
 459 +2.69500000000000028e+01  +9.59000000000000163e+00  +1.61000000000000014e+01  
 460 +2.59699999999999989e+01  +8.82000000000000028e+00  +1.68000000000000007e+01  
 461 +1.62400000000000020e+01  +1.65899999999999999e+01  +1.69400000000000013e+01  
 462 +2.73000000000000007e+01  +1.33699999999999992e+01  +1.72900000000000027e+01  
 463 +2.70899999999999999e+01  +1.35099999999999998e+01  +1.70800000000000018e+01  
 464 +2.67399999999999984e+01  +1.44199999999999999e+01  +1.73599999999999994e+01  
 465 +2.74399999999999977e+01  +1.31600000000000001e+01  +1.72199999999999989e+01  
 466 +2.73000000000000007e+01  +1.24600000000000009e+01  +1.65199999999999996e+01  
 467 +2.76500000000000021e+01  +1.34400000000000013e+01  +1.68000000000000007e+01  
 468 +2.85600000000000023e+01  +1.08500000000000014e+01  +1.75700000000000003e+01  
 469 +2.82800000000000011e+01  +1.05700000000000003e+01  +1.67300000000000004e+01  
 470 +2.00900000000000034e+01  +1.61699999999999982e+01  +1.75000000000000000e+01  
 471 +1.94600000000000009e+01  +1.61000000000000014e+01  +1.66600000000000001e+01  
 472 +2.12100000000000009e+01  +1.35800000000000018e+01  +1.69400000000000013e+01  
 473 +2.14200000000000017e+01  +1.35800000000000018e+01  +1.62400000000000020e+01  
 474 +2.10000000000000000e+01  +1.40700000000000003e+01  +1.65899999999999999e+01  
 475 +2.12100000000000009e+01  +1.22500000000000000e+01  +1.77800000000000011e+01  
 476 +2.28900000000000006e+01  +1.62400000000000020e+01  +1.68700000000000010e+01  
 477 +2.33100000000000023e+01  +1.61000000000000014e+01  +1.68000000000000007e+01  
 478 +2.29600000000000009e+01  +1.62400000000000020e+01  +1.69400000000000013e+01  
 479 +2.20500000000000007e+01  +1.60300000000000011e+01  +1.65899999999999999e+01  
 480 +2.17699999999999996e+01  +1.58900000000000006e+01  +1.68700000000000010e+01  
 481 +2.12800000000000011e+01  +1.55400000000000009e+01  +1.65199999999999996e+01  
 482 +2.19100000000000001e+01  +8.95999999999999908e+00  +1.68000000000000007e+01  
 483 +2.15600000000000023e+01  +1.00800000000000001e+01  +1.65899999999999999e+01  
 484 +2.75800000000000018e+01  +1.43500000000000014e+01  +1.68000000000000007e+01  
 485 +2.77199999999999989e+01  +1.33699999999999992e+01  +1.67300000000000004e+01  
 486 +2.56899999999999977e+01  +8.54000000000000092e+00  +1.56800000000000015e+01  
 487 +2.55500000000000007e+01  +8.82000000000000028e+00  +1.68000000000000007e+01  
 488 +2.84899999999999984e+01  +9.31000000000000050e+00  +1.61000000000000014e+01  
 489 +2.83500000000000014e+01  +1.06400000000000006e+01  +1.66600000000000001e+01  
 490 +2.25400000000000027e+01  +9.73000000000000043e+00  +1.67300000000000004e+01  
 491 +2.26099999999999994e+01  +9.66000000000000014e+00  +1.66600000000000001e+01  
 492 +2.26099999999999994e+01  +9.73000000000000043e+00  +1.68700000000000010e+01  
 493 +2.22600000000000016e+01  +1.02200000000000006e+01  +1.64499999999999993e+01  
 494 +2.21200000000000010e+01  +5.32000000000000028e+00  +1.67300000000000004e+01  
 495 +2.23300000000000018e+01  +4.90000000000000036e+00  +1.63099999999999987e+01  
 496 +2.16300000000000026e+01  +5.11000000000000032e+00  +1.63099999999999987e+01  
 497 +2.29600000000000009e+01  +5.95000000000000018e+00  +1.75700000000000003e+01  
 498 +2.03700000000000010e+01  +1.62400000000000020e+01  +1.50500000000000007e+01  
 499 +1.91099999999999994e+01  +1.62400000000000020e+01  +1.63099999999999987e+01  
 500 +2.84200000000000017e+01  +1.41400000000000006e+01  +1.66600000000000001e+01  
 501 +2.90500000000000007e+01  +1.42800000000000011e+01  +1.60300000000000011e+01  
 502 +2.82800000000000011e+01  +1.45600000000000005e+01  +1.66600000000000001e+01  
 503 +2.78600000000000030e+01  +1.34400000000000013e+01  +1.67300000000000004e+01  
 504 +2.87699999999999996e+01  +1.09900000000000020e+01  +1.66600000000000001e+01  
 505 +2.91899999999999977e+01  +1.16200000000000010e+01  +1.66600000000000001e+01  
 506 +2.93300000000000018e+01  +1.09200000000000017e+01  +1.65899999999999999e+01  
 507 +2.86300000000000026e+01  +1.06400000000000006e+01  +1.65199999999999996e+01  
 508 +2.91899999999999977e+01  +1.20400000000000009e+01  +1.54000000000000004e+01  
 509 +2.19800000000000040e+01  +8.67999999999999972e+00  +1.64499999999999993e+01  
 510 +2.15600000000000023e+01  +1.05000000000000000e+01  +1.64499999999999993e+01  
 511 +2.40100000000000016e+01  +1.34400000000000013e+01  +1.65199999999999996e+01  
 512 +2.39400000000000013e+01  +1.33699999999999992e+01  +1.68000000000000007e+01  
 513 +2.28900000000000006e+01  +1.25300000000000011e+01  +1.60300000000000011e+01  
 514 +2.42199999999999989e+01  +1.35800000000000018e+01  +1.64499999999999993e+01  
 515 +2.45000000000000000e+01  +1.37199999999999989e+01  +1.63800000000000026e+01  
 516 +2.47800000000000011e+01  +1.40000000000000000e+01  +1.67300000000000004e+01  
 517 +2.13500000000000014e+01  +1.17599999999999998e+01  +1.61699999999999982e+01  
 518 +2.56899999999999977e+01  +7.20999999999999996e+00  +1.64499999999999993e+01  
 519 +2.61100000000000030e+01  +7.00000000000000000e+00  +1.60300000000000011e+01  
 520 +2.60399999999999991e+01  +7.55999999999999961e+00  +1.45600000000000005e+01  
 521 +2.20500000000000007e+01  +1.61000000000000014e+01  +1.63800000000000026e+01  
 522 +2.21200000000000010e+01  +1.67300000000000004e+01  +1.61699999999999982e+01  
 523 +2.24000000000000021e+01  +1.60300000000000011e+01  +1.59600000000000009e+01  
 524 +2.77199999999999989e+01  +1.33699999999999992e+01  +1.63800000000000026e+01  
 525 +2.74399999999999977e+01  +1.25300000000000011e+01  +1.54000000000000004e+01  
 526 +2.82100000000000044e+01  +1.35800000000000018e+01  +1.56099999999999994e+01  
 527 +1.93900000000000006e+01  +1.65899999999999999e+01  +1.61000000000000014e+01  
 528 +1.89699999999999989e+01  +1.61699999999999982e+01  +1.61000000000000014e+01  
 529 +2.63200000000000003e+01  +9.94000000000000128e+00  +1.59600000000000009e+01  
 530 +2.70199999999999996e+01  +9.59000000000000163e+00  +1.59600000000000009e+01  
 531 +1.86200000000000010e+01  +1.63800000000000026e+01  +1.59600000000000009e+01  
 532 +1.82699999999999996e+01  +1.71500000000000021e+01  +1.64499999999999993e+01  
 533 +1.81999999999999993e+01  +1.64499999999999993e+01  +1.56099999999999994e+01  
 534 +1.86900000000000013e+01  +1.63800000000000026e+01  +1.58900000000000006e+01  
 535 +2.27500000000000000e+01  +1.59600000000000009e+01  +1.58900000000000006e+01  
 536 +2.24699999999999989e+01  +1.63099999999999987e+01  +1.53300000000000018e+01  
 537 +1.87600000000000016e+01  +1.69400000000000013e+01  +1.41400000000000006e+01  
 538 +2.89100000000000037e+01  +1.07800000000000011e+01  +1.58200000000000003e+01  
 539 +2.91899999999999977e+01  +1.08500000000000014e+01  +1.51199999999999992e+01  
 540 +2.91200000000000010e+01  +1.09900000000000020e+01  +1.58200000000000003e+01  
 541 +2.87000000000000028e+01  +1.05700000000000003e+01  +1.61000000000000014e+01  
 542 +1.66600000000000001e+01  +1.72199999999999989e+01  +1.53300000000000018e+01  
 543 +1.81300000000000026e+01  +1.65199999999999996e+01  +1.55400000000000009e+01  
 544 +2.47100000000000009e+01  +1.25300000000000011e+01  +1.56099999999999994e+01  
 545 +2.49900000000000020e+01  +1.30199999999999996e+01  +1.56099999999999994e+01  
 546 +2.52000000000000028e+01  +1.23900000000000006e+01  +1.57500000000000000e+01  
 547 +2.42900000000000027e+01  +1.22500000000000000e+01  +1.48400000000000016e+01  
 548 +1.89000000000000021e+01  +1.20400000000000009e+01  +1.56099999999999994e+01  
 549 +1.89000000000000021e+01  +1.21799999999999997e+01  +1.56099999999999994e+01  
 550 +1.93900000000000006e+01  +1.21799999999999997e+01  +1.62400000000000020e+01  
 551 +1.88300000000000018e+01  +1.20400000000000009e+01  +1.54699999999999989e+01  
 552 +1.79199999999999982e+01  +1.70100000000000016e+01  +1.54699999999999989e+01  
 553 +1.77100000000000009e+01  +1.71500000000000021e+01  +1.44199999999999999e+01  
 554 +1.88300000000000018e+01  +1.21099999999999994e+01  +1.54699999999999989e+01  
 555 +1.87600000000000016e+01  +1.19700000000000006e+01  +1.53300000000000018e+01  
 556 +2.75100000000000051e+01  +1.02900000000000009e+01  +1.54699999999999989e+01  
 557 +2.73000000000000007e+01  +1.07800000000000011e+01  +1.56099999999999994e+01  
 558 +2.74399999999999977e+01  +9.87000000000000099e+00  +1.55400000000000009e+01  
 559 +2.82100000000000044e+01  +1.12700000000000014e+01  +1.44900000000000020e+01  
 560 +2.48500000000000014e+01  +6.23000000000000043e+00  +1.54000000000000004e+01  
 561 +2.53400000000000034e+01  +6.08999999999999986e+00  +1.42800000000000011e+01  
 562 +2.40100000000000016e+01  +5.67000000000000082e+00  +1.45600000000000005e+01  
 563 +2.49900000000000020e+01  +6.37000000000000099e+00  +1.59600000000000009e+01  
 564 +1.63800000000000026e+01  +1.75700000000000003e+01  +1.44900000000000020e+01  
 565 +1.59600000000000009e+01  +1.79199999999999982e+01  +1.51900000000000013e+01  
 566 +2.26099999999999994e+01  +1.66600000000000001e+01  +1.49100000000000001e+01  
 567 +2.25400000000000027e+01  +1.62400000000000020e+01  +1.52599999999999998e+01  
 568 +2.24000000000000021e+01  +1.61699999999999982e+01  +1.42800000000000011e+01  
 569 +2.30300000000000011e+01  +1.62400000000000020e+01  +1.49800000000000022e+01  
 570 +2.88399999999999999e+01  +1.37900000000000009e+01  +1.51900000000000013e+01  
 571 +2.89100000000000037e+01  +1.40000000000000000e+01  +1.49800000000000022e+01  
 572 +2.95399999999999991e+01  +1.34400000000000013e+01  +1.49800000000000022e+01  
 573 +2.00199999999999996e+01  +1.28800000000000026e+01  +1.51900000000000013e+01  
 574 +1.96000000000000014e+01  +1.26700000000000017e+01  +1.40000000000000000e+01  
 575 +2.03000000000000007e+01  +1.30199999999999996e+01  +1.51199999999999992e+01  
 576 +2.07199999999999989e+01  +1.63800000000000026e+01  +1.49800000000000022e+01  
 577 +2.04400000000000013e+01  +1.63099999999999987e+01  +1.45600000000000005e+01  
 578 +2.97500000000000000e+01  +1.28100000000000005e+01  +1.41400000000000006e+01  
 579 +3.01000000000000014e+01  +1.37900000000000009e+01  +1.50500000000000007e+01  
 580 +2.14200000000000017e+01  +1.14100000000000001e+01  +1.49800000000000022e+01  
 581 +2.17000000000000028e+01  +1.09900000000000020e+01  +1.42800000000000011e+01  
 582 +2.16300000000000026e+01  +1.21799999999999997e+01  +1.43500000000000014e+01  
 583 +2.26099999999999994e+01  +9.87000000000000099e+00  +1.49800000000000022e+01  
 584 +2.25400000000000027e+01  +9.73000000000000043e+00  +1.49800000000000022e+01  
 585 +2.28900000000000006e+01  +9.87000000000000099e+00  +1.51199999999999992e+01  
 586 +2.25400000000000027e+01  +1.01500000000000004e+01  +1.48400000000000016e+01  
 587 +2.67399999999999984e+01  +9.31000000000000050e+00  +1.49100000000000001e+01  
 588 +2.66000000000000014e+01  +8.95999999999999908e+00  +1.45600000000000005e+01  
 589 +2.66700000000000017e+01  +9.24000000000000021e+00  +1.49800000000000022e+01  
 590 +2.68100000000000023e+01  +9.59000000000000163e+00  +1.57500000000000000e+01  
 591 +2.27500000000000000e+01  +7.62999999999999989e+00  +1.47000000000000011e+01  
 592 +2.26099999999999994e+01  +7.28000000000000025e+00  +1.49100000000000001e+01  
 593 +2.26099999999999994e+01  +7.20999999999999996e+00  +1.49800000000000022e+01  
 594 +2.26800000000000033e+01  +7.00000000000000000e+00  +1.47000000000000011e+01  
 595 +2.39400000000000013e+01  +1.23200000000000003e+01  +1.47699999999999996e+01  
 596 +2.42199999999999989e+01  +1.26000000000000014e+01  +1.44900000000000020e+01  
 597 +2.36600000000000001e+01  +1.22500000000000000e+01  +1.47699999999999996e+01  
 598 +2.26099999999999994e+01  +9.16999999999999993e+00  +1.47699999999999996e+01  
 599 +2.26099999999999994e+01  +9.02999999999999936e+00  +1.49100000000000001e+01  
 600 +2.25400000000000027e+01  +8.54000000000000092e+00  +1.37199999999999989e+01  
 601 +2.50600000000000023e+01  +1.26000000000000014e+01  +1.47000000000000011e+01  
 602 +2.61100000000000030e+01  +1.25300000000000011e+01  +1.47699999999999996e+01  
 603 +2.49900000000000020e+01  +1.26700000000000017e+01  +1.47699999999999996e+01  
 604 +2.48500000000000014e+01  +1.23900000000000006e+01  +1.45600000000000005e+01  
 605 +2.26800000000000033e+01  +8.75000000000000000e+00  +1.47000000000000011e+01  
 606 +2.26800000000000033e+01  +8.67999999999999972e+00  +1.46300000000000026e+01  
 607 +2.27500000000000000e+01  +8.33000000000000007e+00  +1.48400000000000016e+01  
 608 +2.79300000000000033e+01  +9.80000000000000071e+00  +1.46300000000000026e+01  
 609 +2.95399999999999991e+01  +1.03599999999999994e+01  +1.20400000000000009e+01  
 610 +2.74399999999999977e+01  +9.87000000000000099e+00  +1.55400000000000009e+01  
 611 +2.78600000000000030e+01  +9.66000000000000014e+00  +1.43500000000000014e+01  
 612 +2.04400000000000013e+01  +1.70100000000000016e+01  +1.33699999999999992e+01  
 613 +2.17000000000000028e+01  +1.69400000000000013e+01  +1.35099999999999998e+01  
 614 +2.63900000000000006e+01  +7.70000000000000018e+00  +1.40700000000000003e+01  
 615 +2.55500000000000007e+01  +7.00000000000000000e+00  +1.35099999999999998e+01  
 616 +1.75700000000000003e+01  +1.74300000000000033e+01  +1.46300000000000026e+01  
 617 +1.77100000000000009e+01  +1.75000000000000000e+01  +1.40000000000000000e+01  
 618 +2.53400000000000034e+01  +1.13400000000000016e+01  +1.44199999999999999e+01  
 619 +2.52000000000000028e+01  +1.11300000000000008e+01  +1.43500000000000014e+01  
 620 +2.59699999999999989e+01  +1.14100000000000001e+01  +1.45600000000000005e+01  
 621 +2.42900000000000027e+01  +1.22500000000000000e+01  +1.48400000000000016e+01  
 622 +2.38700000000000010e+01  +1.02900000000000009e+01  +1.44199999999999999e+01  
 623 +2.45000000000000000e+01  +1.05000000000000000e+01  +1.40000000000000000e+01  
 624 +2.45000000000000000e+01  +1.00800000000000001e+01  +1.46300000000000026e+01  
 625 +2.33100000000000023e+01  +1.00800000000000001e+01  +1.42800000000000011e+01  
 626 +2.37300000000000040e+01  +1.21799999999999997e+01  +1.43500000000000014e+01  
 627 +2.28900000000000006e+01  +1.26000000000000014e+01  +1.34400000000000013e+01  
 628 +2.40100000000000016e+01  +1.20400000000000009e+01  +1.39300000000000015e+01  
 629 +2.18400000000000034e+01  +1.25300000000000011e+01  +1.37900000000000009e+01  
 630 +2.14200000000000017e+01  +1.26000000000000014e+01  +1.44900000000000020e+01  
 631 +2.24699999999999989e+01  +1.02900000000000009e+01  +1.48400000000000016e+01  
 632 +2.18400000000000034e+01  +1.07800000000000011e+01  +1.35800000000000018e+01  
 633 +2.33800000000000026e+01  +9.80000000000000071e+00  +1.40700000000000003e+01  
 634 +1.74300000000000033e+01  +1.80599999999999987e+01  +1.33699999999999992e+01  
 635 +1.77100000000000009e+01  +1.75000000000000000e+01  +1.40000000000000000e+01  
 636 +1.77100000000000009e+01  +1.73599999999999994e+01  +1.37900000000000009e+01  
 637 +1.81300000000000026e+01  +1.76400000000000006e+01  +1.38599999999999994e+01  
 638 +2.88399999999999999e+01  +1.18300000000000001e+01  +1.39300000000000015e+01  
 639 +2.94000000000000021e+01  +1.14800000000000004e+01  +1.35099999999999998e+01  
 640 +2.89100000000000037e+01  +1.20400000000000009e+01  +1.37199999999999989e+01  
 641 +2.79300000000000033e+01  +9.31000000000000050e+00  +1.39300000000000015e+01  
 642 +2.80000000000000000e+01  +8.67999999999999972e+00  +1.39300000000000015e+01  
 643 +2.81400000000000006e+01  +9.24000000000000021e+00  +1.33699999999999992e+01  
 644 +2.90500000000000007e+01  +1.23900000000000006e+01  +1.37900000000000009e+01  
 645 +2.92600000000000051e+01  +1.21799999999999997e+01  +1.32300000000000022e+01  
 646 +2.24699999999999989e+01  +9.87000000000000099e+00  +1.22500000000000000e+01  
 647 +2.07900000000000027e+01  +1.19000000000000004e+01  +1.23900000000000006e+01  
 648 +2.47100000000000009e+01  +1.14800000000000004e+01  +1.33699999999999992e+01  
 649 +2.45700000000000003e+01  +1.16900000000000013e+01  +1.28100000000000005e+01  
 650 +2.52000000000000028e+01  +1.12000000000000011e+01  +1.33000000000000007e+01  
 651 +2.97500000000000000e+01  +1.26700000000000017e+01  +1.30900000000000016e+01  
 652 +2.94699999999999989e+01  +1.19700000000000006e+01  +1.29500000000000011e+01  
 653 +2.61800000000000033e+01  +1.07800000000000011e+01  +1.32300000000000022e+01  
 654 +2.70899999999999999e+01  +1.09200000000000017e+01  +1.30199999999999996e+01  
 655 +2.62500000000000000e+01  +1.07100000000000009e+01  +1.35099999999999998e+01  
 656 +2.61100000000000030e+01  +1.07800000000000011e+01  +1.31600000000000001e+01  
 657 +2.60399999999999991e+01  +1.08500000000000014e+01  +1.32300000000000022e+01  
 658 +2.56899999999999977e+01  +1.09200000000000017e+01  +1.30900000000000016e+01  
 659 +2.80700000000000003e+01  +9.09999999999999964e+00  +1.31600000000000001e+01  
 660 +2.81400000000000006e+01  +8.60999999999999943e+00  +1.23200000000000003e+01  
 661 +2.82100000000000044e+01  +9.38000000000000078e+00  +1.26700000000000017e+01  
 662 +2.99600000000000044e+01  +1.18300000000000001e+01  +1.27400000000000020e+01  
 663 +2.99600000000000044e+01  +1.19000000000000004e+01  +1.30199999999999996e+01  
 664 +1.98800000000000026e+01  +1.29500000000000011e+01  +1.26700000000000017e+01  
 665 +1.91800000000000033e+01  +1.27400000000000020e+01  +1.25300000000000011e+01  
 666 +2.00900000000000034e+01  +1.26700000000000017e+01  +1.26000000000000014e+01  
 667 +1.91099999999999994e+01  +1.36500000000000004e+01  +1.29500000000000011e+01  
 668 +2.42199999999999989e+01  +9.16999999999999993e+00  +1.26700000000000017e+01  
 669 +2.43599999999999994e+01  +9.73000000000000043e+00  +1.28100000000000005e+01  
 670 +2.43599999999999994e+01  +8.95999999999999908e+00  +1.30199999999999996e+01  
 671 +2.42900000000000027e+01  +9.02999999999999936e+00  +1.24600000000000009e+01  
 672 +2.25400000000000027e+01  +5.95000000000000018e+00  +1.26700000000000017e+01  
 673 +2.27500000000000000e+01  +5.46000000000000085e+00  +1.33000000000000007e+01  
 674 +2.21900000000000013e+01  +6.08999999999999986e+00  +1.34400000000000013e+01  
 675 +2.24699999999999989e+01  +5.95000000000000018e+00  +1.26000000000000014e+01  
 676 +2.17000000000000028e+01  +5.46000000000000085e+00  +1.30199999999999996e+01  
 677 +2.26800000000000033e+01  +6.30000000000000071e+00  +1.21799999999999997e+01  
 678 +2.10000000000000000e+01  +1.23900000000000006e+01  +1.25300000000000011e+01  
 679 +2.08599999999999994e+01  +1.28100000000000005e+01  +1.22500000000000000e+01  
 680 +2.19100000000000001e+01  +1.26000000000000014e+01  +1.23900000000000006e+01  
 681 +2.06500000000000021e+01  +1.20400000000000009e+01  +1.24600000000000009e+01  
 682 +2.50600000000000023e+01  +8.60999999999999943e+00  +1.26700000000000017e+01  
 683 +2.40800000000000018e+01  +9.02999999999999936e+00  +1.21099999999999994e+01  
 684 +2.38000000000000007e+01  +7.35000000000000053e+00  +1.23900000000000006e+01  
 685 +2.38700000000000010e+01  +6.92999999999999972e+00  +1.33000000000000007e+01  
 686 +2.41500000000000021e+01  +7.42000000000000082e+00  +1.24600000000000009e+01  
 687 +2.29600000000000009e+01  +8.40000000000000036e+00  +1.09200000000000017e+01  
 688 +2.28900000000000006e+01  +6.44000000000000128e+00  +1.23900000000000006e+01  
 689 +2.27500000000000000e+01  +6.58000000000000007e+00  +1.26700000000000017e+01  
 690 +2.34500000000000028e+01  +6.23000000000000043e+00  +1.28100000000000005e+01  
 691 +2.27500000000000000e+01  +6.79000000000000092e+00  +1.13400000000000016e+01  
 692 +2.41500000000000021e+01  +1.05700000000000003e+01  +1.21099999999999994e+01  
 693 +2.42900000000000027e+01  +1.09200000000000017e+01  +1.21099999999999994e+01  
 694 +2.42900000000000027e+01  +1.05700000000000003e+01  +1.23900000000000006e+01  
 695 +2.41500000000000021e+01  +1.05000000000000000e+01  +1.20400000000000009e+01  
 696 +2.28900000000000006e+01  +1.05700000000000003e+01  +1.21099999999999994e+01  
 697 +2.31700000000000017e+01  +1.20400000000000009e+01  +1.25300000000000011e+01  
 698 +2.28200000000000003e+01  +1.02200000000000006e+01  +1.20400000000000009e+01  
 699 +2.28200000000000003e+01  +1.10600000000000005e+01  +1.17599999999999998e+01  
 700 +2.27500000000000000e+01  +9.31000000000000050e+00  +1.17599999999999998e+01  
 701 +2.45000000000000000e+01  +9.09999999999999964e+00  +1.19000000000000004e+01  
 702 +2.05800000000000018e+01  +1.19700000000000006e+01  +1.20400000000000009e+01  
 703 +1.89699999999999989e+01  +1.30199999999999996e+01  +1.10600000000000005e+01  
 704 +2.05800000000000018e+01  +1.19700000000000006e+01  +1.16900000000000013e+01  
 705 +2.41500000000000021e+01  +1.05000000000000000e+01  +1.20400000000000009e+01  
 706 +2.44300000000000033e+01  +1.01500000000000004e+01  +1.21799999999999997e+01  
 707 +2.38700000000000010e+01  +1.02200000000000006e+01  +1.17599999999999998e+01  
 708 +2.43599999999999994e+01  +1.07800000000000011e+01  +1.19000000000000004e+01  
 709 +2.47100000000000009e+01  +9.16999999999999993e+00  +1.19700000000000006e+01  
 710 +2.54100000000000001e+01  +9.52000000000000135e+00  +1.23900000000000006e+01  
 711 +2.47800000000000011e+01  +9.16999999999999993e+00  +1.19000000000000004e+01  
 712 +2.46400000000000006e+01  +1.08500000000000014e+01  +1.19000000000000004e+01  
 713 +2.42199999999999989e+01  +1.10600000000000005e+01  +1.19000000000000004e+01  
 714 +2.52699999999999996e+01  +9.24000000000000021e+00  +1.19000000000000004e+01  
 715 +2.52000000000000028e+01  +9.24000000000000021e+00  +1.19700000000000006e+01  
 716 +2.56200000000000010e+01  +9.31000000000000050e+00  +1.18300000000000001e+01  
 717 +2.55500000000000007e+01  +9.31000000000000050e+00  +1.09200000000000017e+01  
 718 +2.45700000000000003e+01  +9.09999999999999964e+00  +1.18300000000000001e+01  
 719 +2.30300000000000011e+01  +1.02200000000000006e+01  +1.18300000000000001e+01  
 720 +2.29600000000000009e+01  +1.05000000000000000e+01  +1.12000000000000011e+01  
 721 +2.58300000000000018e+01  +9.24000000000000021e+00  +1.19700000000000006e+01  
 722 +2.59699999999999989e+01  +9.73000000000000043e+00  +1.15500000000000007e+01  
 723 +2.27500000000000000e+01  +1.18300000000000001e+01  +1.19700000000000006e+01  
 724 +2.28200000000000003e+01  +1.12000000000000011e+01  +1.16900000000000013e+01  
 725 +2.43599999999999994e+01  +1.00800000000000001e+01  +1.15500000000000007e+01  
 726 +2.05100000000000016e+01  +1.13400000000000016e+01  +1.14800000000000004e+01  
 727 +2.05800000000000018e+01  +1.20400000000000009e+01  +1.16200000000000010e+01  
 728 +2.03000000000000007e+01  +1.21799999999999997e+01  +1.09900000000000020e+01  
 729 +2.11400000000000006e+01  +1.20400000000000009e+01  +1.12000000000000011e+01  
 730 +2.48500000000000014e+01  +9.94000000000000128e+00  +1.09900000000000020e+01  
 731 +2.46400000000000006e+01  +1.05000000000000000e+01  +1.13400000000000016e+01  
 732 +2.27500000000000000e+01  +9.31000000000000050e+00  +1.17599999999999998e+01  
 733 +2.27500000000000000e+01  +9.24000000000000021e+00  +1.15500000000000007e+01  
 734 +2.23300000000000018e+01  +9.73000000000000043e+00  +1.08500000000000014e+01  
 735 +2.28200000000000003e+01  +6.30000000000000071e+00  +1.14100000000000001e+01  
 736 +2.26800000000000033e+01  +6.08999999999999986e+00  +1.14100000000000001e+01  
 737 +2.26800000000000033e+01  +6.65000000000000036e+00  +1.12000000000000011e+01  
 738 +2.33800000000000026e+01  +5.95000000000000018e+00  +1.16200000000000010e+01  
 739 +2.30300000000000011e+01  +8.05000000000000071e+00  +1.05700000000000003e+01  
 740 +2.26099999999999994e+01  +6.58000000000000007e+00  +1.11300000000000008e+01  
 741 +2.19100000000000001e+01  +6.02000000000000046e+00  +1.09900000000000020e+01  
 742 +2.30300000000000011e+01  +5.60000000000000053e+00  +1.04299999999999997e+01  
 743 +2.66700000000000017e+01  +8.60999999999999943e+00  +1.09200000000000017e+01  
 744 +2.70199999999999996e+01  +9.09999999999999964e+00  +1.12000000000000011e+01  
 745 +2.61800000000000033e+01  +7.91000000000000014e+00  +1.10600000000000005e+01  
 746 +2.76500000000000021e+01  +7.70000000000000018e+00  +9.59000000000000163e+00  
 747 +2.61100000000000030e+01  +7.98000000000000043e+00  +1.11300000000000008e+01  
 748 +2.58300000000000018e+01  +8.19000000000000128e+00  +1.07800000000000011e+01  
 749 +2.18400000000000034e+01  +5.95000000000000018e+00  +1.10600000000000005e+01  
 750 +2.17000000000000028e+01  +5.67000000000000082e+00  +1.07800000000000011e+01  
 751 +2.52000000000000028e+01  +8.05000000000000071e+00  +1.09200000000000017e+01  
 752 +2.54100000000000001e+01  +7.91000000000000014e+00  +1.19700000000000006e+01  
 753 +2.47100000000000009e+01  +7.84000000000000075e+00  +1.06400000000000006e+01  
 754 +2.57600000000000051e+01  +8.25999999999999979e+00  +1.07800000000000011e+01  
 755 +2.14900000000000020e+01  +9.80000000000000071e+00  +1.10600000000000005e+01  
 756 +2.24000000000000021e+01  +9.73000000000000043e+00  +1.07100000000000009e+01  
 757 +2.16300000000000026e+01  +5.60000000000000053e+00  +1.08500000000000014e+01  
 758 +2.10700000000000003e+01  +5.74000000000000021e+00  +1.07100000000000009e+01  
 759 +2.05800000000000018e+01  +5.04000000000000004e+00  +1.12700000000000014e+01  
 760 +2.61100000000000030e+01  +8.40000000000000036e+00  +1.07800000000000011e+01  
 761 +2.67399999999999984e+01  +8.67999999999999972e+00  +9.73000000000000043e+00  
 762 +2.53400000000000034e+01  +8.75000000000000000e+00  +9.80000000000000071e+00  
 763 +2.14900000000000020e+01  +5.17999999999999972e+00  +1.03599999999999994e+01  
 764 +2.31000000000000014e+01  +9.66000000000000014e+00  +1.00800000000000001e+01  
 765 +2.20500000000000007e+01  +9.87000000000000099e+00  +1.02900000000000009e+01  
 766 +2.38000000000000007e+01  +7.77000000000000046e+00  +1.04299999999999997e+01  
 767 +2.49900000000000020e+01  +7.62999999999999989e+00  +1.05700000000000003e+01  
 768 +2.54100000000000001e+01  +7.00000000000000000e+00  +1.16900000000000013e+01  
 769 +2.52000000000000028e+01  +7.49000000000000110e+00  +1.04299999999999997e+01  
 770 +2.30300000000000011e+01  +8.05000000000000071e+00  +1.05700000000000003e+01  
 771 +2.39400000000000013e+01  +7.20999999999999996e+00  +1.04299999999999997e+01  
 772 +2.52000000000000028e+01  +7.49000000000000110e+00  +1.05000000000000000e+01  
 773 +2.54800000000000040e+01  +7.28000000000000025e+00  +1.02900000000000009e+01  
 774 +2.40100000000000016e+01  +6.92999999999999972e+00  +1.03599999999999994e+01  
 775 +2.40100000000000016e+01  +6.92999999999999972e+00  +1.04299999999999997e+01  
 776 +2.41500000000000021e+01  +6.79000000000000092e+00  +1.02200000000000006e+01  
 777 +2.40800000000000018e+01  +7.07000000000000028e+00  +1.02900000000000009e+01  
 778 +2.17000000000000028e+01  +9.94000000000000128e+00  +9.80000000000000071e+00  
 779 +2.19100000000000001e+01  +1.12000000000000011e+01  +1.00800000000000001e+01  
 780 +2.59000000000000021e+01  +6.92999999999999972e+00  +1.00099999999999998e+01  
 781 +2.59000000000000021e+01  +6.79000000000000092e+00  +1.02900000000000009e+01  
 782 +2.40800000000000018e+01  +7.14000000000000057e+00  +1.02200000000000006e+01  
 783 +2.49900000000000020e+01  +6.16000000000000014e+00  +1.07100000000000009e+01  
 784 +2.40800000000000018e+01  +6.65000000000000036e+00  +1.02200000000000006e+01  
 785 +2.43599999999999994e+01  +9.52000000000000135e+00  +1.01500000000000004e+01  
 786 +2.32400000000000020e+01  +9.59000000000000163e+00  +9.94000000000000128e+00  
 787 +1.96700000000000017e+01  +1.23900000000000006e+01  +1.00099999999999998e+01  
 788 +1.97400000000000020e+01  +1.25300000000000011e+01  +9.94000000000000128e+00  
 789 +1.93900000000000006e+01  +1.23200000000000003e+01  +1.00800000000000001e+01  
 790 +2.00199999999999996e+01  +1.21799999999999997e+01  +1.02200000000000006e+01  
 791 +2.00199999999999996e+01  +1.20400000000000009e+01  +1.00099999999999998e+01  
 792 +1.94600000000000009e+01  +1.18300000000000001e+01  +8.75000000000000000e+00  
 793 +2.04400000000000013e+01  +1.17599999999999998e+01  +9.59000000000000163e+00  
 794 +2.24699999999999989e+01  +6.65000000000000036e+00  +9.45000000000000107e+00  
 795 +2.24000000000000021e+01  +6.23000000000000043e+00  +9.45000000000000107e+00  
 796 +2.23300000000000018e+01  +6.16000000000000014e+00  +9.73000000000000043e+00  
 797 +2.26800000000000033e+01  +7.42000000000000082e+00  +9.02999999999999936e+00  
 798 +2.28900000000000006e+01  +7.55999999999999961e+00  +9.16999999999999993e+00  
 799 +2.24000000000000021e+01  +7.35000000000000053e+00  +8.47000000000000064e+00  
 800 +2.08599999999999994e+01  +1.01500000000000004e+01  +8.95999999999999908e+00  
 801 +1.98800000000000026e+01  +1.03599999999999994e+01  +7.55999999999999961e+00  
 802 +2.03000000000000007e+01  +1.07800000000000011e+01  +8.82000000000000028e+00  
 803 +2.12800000000000011e+01  +1.02200000000000006e+01  +9.16999999999999993e+00  
 804 +2.28900000000000006e+01  +7.55999999999999961e+00  +9.16999999999999993e+00  
 805 +2.34500000000000028e+01  +7.14000000000000057e+00  +8.95999999999999908e+00  
 806 +2.34500000000000028e+01  +6.79000000000000092e+00  +8.95999999999999908e+00  
 807 +2.40100000000000016e+01  +7.14000000000000057e+00  +8.75000000000000000e+00  
 808 +2.34500000000000028e+01  +6.65000000000000036e+00  +8.82000000000000028e+00  
 809 +2.35900000000000034e+01  +6.44000000000000128e+00  +8.60999999999999943e+00  
 810 +2.33800000000000026e+01  +6.23000000000000043e+00  +9.02999999999999936e+00  
 811 +2.33100000000000023e+01  +8.33000000000000007e+00  +8.75000000000000000e+00  
 812 +2.32400000000000020e+01  +8.67999999999999972e+00  +9.02999999999999936e+00  
 813 +2.33800000000000026e+01  +8.40000000000000036e+00  +8.67999999999999972e+00  
 814 +2.31000000000000014e+01  +7.98000000000000043e+00  +8.75000000000000000e+00  
 815 +2.33800000000000026e+01  +7.91000000000000014e+00  +8.33000000000000007e+00  
 816 +2.49200000000000017e+01  +7.42000000000000082e+00  +8.75000000000000000e+00  
 817 +2.49900000000000020e+01  +7.91000000000000014e+00  +8.25999999999999979e+00  
 818 +2.48500000000000014e+01  +7.42000000000000082e+00  +8.82000000000000028e+00  
 819 +2.54100000000000001e+01  +7.49000000000000110e+00  +8.67999999999999972e+00  
 820 +2.41500000000000021e+01  +7.20999999999999996e+00  +8.82000000000000028e+00  
 821 +2.41500000000000021e+01  +7.07000000000000028e+00  +8.33000000000000007e+00  
 822 +2.33800000000000026e+01  +8.67999999999999972e+00  +8.40000000000000036e+00  
 823 +2.40100000000000016e+01  +8.47000000000000064e+00  +8.75000000000000000e+00  
 824 +2.63200000000000003e+01  +7.62999999999999989e+00  +8.54000000000000092e+00  
 825 +2.66700000000000017e+01  +7.70000000000000018e+00  +8.12000000000000099e+00  
 826 +2.69500000000000028e+01  +8.12000000000000099e+00  +8.67999999999999972e+00  
 827 +2.24000000000000021e+01  +7.42000000000000082e+00  +8.40000000000000036e+00  
 828 +2.21900000000000013e+01  +8.33000000000000007e+00  +7.77000000000000046e+00  
 829 +2.22600000000000016e+01  +7.28000000000000025e+00  +8.05000000000000071e+00  
 830 +2.38000000000000007e+01  +7.91000000000000014e+00  +7.20999999999999996e+00  
 831 +2.38000000000000007e+01  +8.25999999999999979e+00  +8.33000000000000007e+00  
 832 +2.54800000000000040e+01  +7.35000000000000053e+00  +6.44000000000000128e+00  
 833 +2.49900000000000020e+01  +6.58000000000000007e+00  +8.33000000000000007e+00  
 834 +2.33100000000000023e+01  +6.79000000000000092e+00  +6.37000000000000099e+00  
 835 +2.17699999999999996e+01  +7.35000000000000053e+00  +7.42000000000000082e+00  
 836 +2.17000000000000028e+01  +7.28000000000000025e+00  +7.49000000000000110e+00  
 837 +2.18400000000000034e+01  +6.44000000000000128e+00  +7.14000000000000057e+00  
 838 +2.14200000000000017e+01  +7.20999999999999996e+00  +7.62999999999999989e+00  
 839 +2.18400000000000034e+01  +7.35000000000000053e+00  +7.35000000000000053e+00  
 840 +2.27500000000000000e+01  +7.77000000000000046e+00  +6.50999999999999979e+00  
 841 +2.17000000000000028e+01  +7.55999999999999961e+00  +7.00000000000000000e+00  
 842 +2.14200000000000017e+01  +7.35000000000000053e+00  +6.50999999999999979e+00  
 843 +2.14900000000000020e+01  +7.84000000000000075e+00  +6.92999999999999972e+00  
 844 +2.03700000000000010e+01  +6.65000000000000036e+00  +7.07000000000000028e+00  
 845 +1.89699999999999989e+01  +6.37000000000000099e+00  +6.92999999999999972e+00  
 846 +2.07199999999999989e+01  +8.60999999999999943e+00  +6.72000000000000064e+00  
 847 +2.07199999999999989e+01  +9.45000000000000107e+00  +6.79000000000000092e+00  
 848 +2.01600000000000001e+01  +8.89000000000000057e+00  +6.37000000000000099e+00  
 849 +2.09300000000000033e+01  +8.54000000000000092e+00  +6.65000000000000036e+00  
 850 +2.32400000000000020e+01  +7.14000000000000057e+00  +5.53000000000000025e+00  
 851 +2.40800000000000018e+01  +7.00000000000000000e+00  +6.16000000000000014e+00  
 852 +2.40800000000000018e+01  +7.07000000000000028e+00  +6.30000000000000071e+00  
 853 +2.41500000000000021e+01  +7.20999999999999996e+00  +6.30000000000000071e+00  
 854 +2.40100000000000016e+01  +7.14000000000000057e+00  +6.37000000000000099e+00  
 855 +2.10700000000000003e+01  +7.42000000000000082e+00  +6.23000000000000043e+00  
 856 +2.10000000000000000e+01  +7.49000000000000110e+00  +5.46000000000000085e+00  
 857 +2.12800000000000011e+01  +7.35000000000000053e+00  +6.37000000000000099e+00  
 858 +2.01600000000000001e+01  +7.42000000000000082e+00  +5.95000000000000018e+00  
 859 +2.02300000000000040e+01  +7.42000000000000082e+00  +5.87999999999999989e+00  
 860 +1.98100000000000023e+01  +7.49000000000000110e+00  +5.74000000000000021e+00  
 861 +2.00199999999999996e+01  +7.49000000000000110e+00  +5.67000000000000082e+00  
 862 +1.96000000000000014e+01  +7.49000000000000110e+00  +5.60000000000000053e+00  
 863 +2.48500000000000014e+01  +9.45000000000000107e+00  +2.01600000000000001e+01  
 864 +2.47800000000000011e+01  +9.45000000000000107e+00  +2.02300000000000040e+01  
 865 +2.43599999999999994e+01  +8.25999999999999979e+00  +2.16300000000000026e+01  
 866 +1.99500000000000028e+01  +6.92999999999999972e+00  +2.19100000000000001e+01  
 867 +2.60399999999999991e+01  +8.47000000000000064e+00  +2.07900000000000027e+01  
 868 +2.63200000000000003e+01  +8.33000000000000007e+00  +2.06500000000000021e+01  
 869 +2.64600000000000044e+01  +8.89000000000000057e+00  +2.09300000000000033e+01  
 870 +2.55500000000000007e+01  +9.73000000000000043e+00  +2.17699999999999996e+01  
 871 +2.47100000000000009e+01  +1.02200000000000006e+01  +2.07199999999999989e+01  
 872 +2.60399999999999991e+01  +7.77000000000000046e+00  +1.80599999999999987e+01  
 873 +2.73700000000000010e+01  +8.33000000000000007e+00  +1.61699999999999982e+01  
 874 +2.61100000000000030e+01  +7.35000000000000053e+00  +1.78500000000000014e+01  
 875 +2.13500000000000014e+01  +1.21799999999999997e+01  +1.78500000000000014e+01  
 876 +2.15600000000000023e+01  +1.22500000000000000e+01  +1.77100000000000009e+01  
 877 +2.28900000000000006e+01  +1.25300000000000011e+01  +1.60300000000000011e+01  
 878 +2.23300000000000018e+01  +1.25300000000000011e+01  +1.56800000000000015e+01  
 879 +2.28200000000000003e+01  +1.26700000000000017e+01  +1.62400000000000020e+01  
 880 +2.34500000000000028e+01  +1.23200000000000003e+01  +1.50500000000000007e+01  
 881 +2.55500000000000007e+01  +9.52000000000000135e+00  +1.23200000000000003e+01  
 882 +2.54100000000000001e+01  +9.52000000000000135e+00  +1.23900000000000006e+01  
 883 +2.52699999999999996e+01  +9.52000000000000135e+00  +1.24600000000000009e+01  
 884 +2.59000000000000021e+01  +9.73000000000000043e+00  +1.30900000000000016e+01  
 885 +2.07199999999999989e+01  +1.63099999999999987e+01  +2.25400000000000027e+01  
 886 +2.33100000000000023e+01  +6.44000000000000128e+00  +2.16300000000000026e+01  
 887 +2.31700000000000017e+01  +6.58000000000000007e+00  +2.19800000000000040e+01  
 888 +2.77199999999999989e+01  +1.89000000000000021e+01  +2.13500000000000014e+01  
 889 +2.77899999999999991e+01  +1.87600000000000016e+01  +2.17699999999999996e+01  
 890 +2.59000000000000021e+01  +8.47000000000000064e+00  +1.98800000000000026e+01  
 891 +2.31700000000000017e+01  +1.82699999999999996e+01  +2.01600000000000001e+01  
 892 +2.30300000000000011e+01  +1.79900000000000020e+01  +2.03700000000000010e+01  
 893 +2.45000000000000000e+01  +1.03599999999999994e+01  +1.85500000000000007e+01  
 894 +1.91800000000000033e+01  +1.66600000000000001e+01  +1.98100000000000023e+01  
 895 +1.90400000000000027e+01  +1.70800000000000018e+01  +1.98800000000000026e+01  
 896 +1.98100000000000023e+01  +1.68000000000000007e+01  +2.00900000000000034e+01  
 897 +1.70100000000000016e+01  +1.57500000000000000e+01  +1.93200000000000003e+01  
 898 +1.67300000000000004e+01  +1.61000000000000014e+01  +2.06500000000000021e+01  
 899 +2.28900000000000006e+01  +9.31000000000000050e+00  +1.87600000000000016e+01  
 900 +2.35900000000000034e+01  +1.40000000000000000e+01  +1.81999999999999993e+01  
 901 +2.84200000000000017e+01  +1.20400000000000009e+01  +1.77100000000000009e+01  
 902 +2.87000000000000028e+01  +1.25300000000000011e+01  +1.77800000000000011e+01  
 903 +2.89100000000000037e+01  +1.23900000000000006e+01  +1.77100000000000009e+01  
 904 +2.98200000000000003e+01  +1.28800000000000026e+01  +1.72199999999999989e+01  
 905 +2.33100000000000023e+01  +1.07100000000000009e+01  +1.74300000000000033e+01  
 906 +2.31000000000000014e+01  +1.09200000000000017e+01  +1.77100000000000009e+01  
 907 +2.68100000000000023e+01  +1.21099999999999994e+01  +1.61699999999999982e+01  
 908 +2.73000000000000007e+01  +1.24600000000000009e+01  +1.65199999999999996e+01  
 909 +2.74399999999999977e+01  +1.19000000000000004e+01  +1.63800000000000026e+01  
 910 +2.73000000000000007e+01  +1.21799999999999997e+01  +1.65899999999999999e+01  
 911 +2.86300000000000026e+01  +1.06400000000000006e+01  +1.65199999999999996e+01  
 912 +2.92600000000000051e+01  +1.09200000000000017e+01  +1.68000000000000007e+01  
 913 +1.89000000000000021e+01  +1.58200000000000003e+01  +1.50500000000000007e+01  
 914 +2.89100000000000037e+01  +9.94000000000000128e+00  +1.55400000000000009e+01  
 915 +2.66000000000000014e+01  +7.00000000000000000e+00  +1.62400000000000020e+01  
 916 +2.67399999999999984e+01  +7.28000000000000025e+00  +1.49800000000000022e+01  
 917 +2.27500000000000000e+01  +1.30199999999999996e+01  +1.47699999999999996e+01  
 918 +2.11400000000000006e+01  +1.66600000000000001e+01  +1.47699999999999996e+01  
 919 +2.05100000000000016e+01  +1.65899999999999999e+01  +1.48400000000000016e+01  
 920 +2.69500000000000028e+01  +7.14000000000000057e+00  +1.47000000000000011e+01  
 921 +2.70899999999999999e+01  +7.62999999999999989e+00  +1.49100000000000001e+01  
 922 +2.31000000000000014e+01  +6.50999999999999979e+00  +1.44900000000000020e+01  
 923 +2.22600000000000016e+01  +6.72000000000000064e+00  +1.47699999999999996e+01  
 924 +2.83500000000000014e+01  +1.17599999999999998e+01  +1.47699999999999996e+01  
 925 +2.25400000000000027e+01  +8.40000000000000036e+00  +1.35800000000000018e+01  
 926 +2.24000000000000021e+01  +8.47000000000000064e+00  +1.37900000000000009e+01  
 927 +2.83500000000000014e+01  +9.45000000000000107e+00  +1.34400000000000013e+01  
 928 +2.68800000000000026e+01  +8.95999999999999908e+00  +1.20400000000000009e+01  
 929 +2.79300000000000033e+01  +9.24000000000000021e+00  +1.19000000000000004e+01  
 930 +2.69500000000000028e+01  +8.95999999999999908e+00  +1.21799999999999997e+01  
 931 +2.36600000000000001e+01  +5.81000000000000050e+00  +1.18300000000000001e+01  
 932 +2.38000000000000007e+01  +5.74000000000000021e+00  +1.18300000000000001e+01  
 933 +2.37300000000000040e+01  +5.87999999999999989e+00  +1.19700000000000006e+01  
 934 +2.23300000000000018e+01  +7.77000000000000046e+00  +1.26000000000000014e+01  
 935 +2.36600000000000001e+01  +5.87999999999999989e+00  +1.15500000000000007e+01  
 936 +2.60399999999999991e+01  +9.80000000000000071e+00  +1.14800000000000004e+01  
 937 +2.59699999999999989e+01  +1.00099999999999998e+01  +1.17599999999999998e+01  
 938 +2.21900000000000013e+01  +1.09900000000000020e+01  +1.09900000000000020e+01  
 939 +2.31000000000000014e+01  +1.05700000000000003e+01  +1.11300000000000008e+01  
 940 +2.38700000000000010e+01  +6.02000000000000046e+00  +9.94000000000000128e+00  
 941 +2.38000000000000007e+01  +6.30000000000000071e+00  +1.02200000000000006e+01  
 942 +2.38000000000000007e+01  +9.38000000000000078e+00  +9.31000000000000050e+00  
 943 +2.33100000000000023e+01  +1.00800000000000001e+01  +9.59000000000000163e+00  
 944 +2.09300000000000033e+01  +1.06400000000000006e+01  +1.02200000000000006e+01  
 945 +2.17000000000000028e+01  +9.87000000000000099e+00  +9.59000000000000163e+00  
 946 +2.18400000000000034e+01  +9.52000000000000135e+00  +9.16999999999999993e+00  
 947 +2.14900000000000020e+01  +8.54000000000000092e+00  +8.89000000000000057e+00  
 948 +2.12100000000000009e+01  +8.75000000000000000e+00  +8.54000000000000092e+00  
 949 +2.14200000000000017e+01  +8.47000000000000064e+00  +8.89000000000000057e+00  
 950 +2.29600000000000009e+01  +8.05000000000000071e+00  +1.04299999999999997e+01  
 951 +2.54100000000000001e+01  +7.49000000000000110e+00  +8.67999999999999972e+00  
 952 +2.57600000000000051e+01  +7.98000000000000043e+00  +7.98000000000000043e+00  
 953 +2.55500000000000007e+01  +7.00000000000000000e+00  +8.47000000000000064e+00  
 954 +2.13500000000000014e+01  +7.91000000000000014e+00  +7.07000000000000028e+00  
 955 +2.14200000000000017e+01  +7.98000000000000043e+00  +6.79000000000000092e+00  
 956 +2.10700000000000003e+01  +8.25999999999999979e+00  +6.92999999999999972e+00  
 957 +2.13500000000000014e+01  +8.05000000000000071e+00  +6.65000000000000036e+00  
 958 +1.81999999999999993e+01  +8.19000000000000128e+00  +4.54999999999999982e+00  
 959 +1.81300000000000026e+01  +8.75000000000000000e+00  +4.06000000000000050e+00  
 960 +1.70800000000000018e+01  +8.89000000000000057e+00  +4.33999999999999986e+00  
 961 +1.93900000000000006e+01  +7.49000000000000110e+00  +5.60000000000000053e+00  
 962 +2.07199999999999989e+01  +1.95300000000000011e+01  +2.35199999999999996e+01  
 963 +2.32400000000000020e+01  +7.91000000000000014e+00  +2.30300000000000011e+01  
 964 +2.33100000000000023e+01  +8.12000000000000099e+00  +2.31000000000000014e+01  
 965 +2.32400000000000020e+01  +7.91000000000000014e+00  +2.32400000000000020e+01  
 966 +2.32400000000000020e+01  +8.19000000000000128e+00  +2.35900000000000034e+01  
 967 +2.15600000000000023e+01  +7.84000000000000075e+00  +2.32400000000000020e+01  
 968 +2.31000000000000014e+01  +1.00800000000000001e+01  +2.17699999999999996e+01  
 969 +2.32400000000000020e+01  +1.02200000000000006e+01  +2.17000000000000028e+01  
 970 +2.28900000000000006e+01  +1.02900000000000009e+01  +2.21900000000000013e+01  
 971 +2.49900000000000020e+01  +8.75000000000000000e+00  +2.24699999999999989e+01  
 972 +2.38700000000000010e+01  +7.20999999999999996e+00  +2.26099999999999994e+01  
 973 +2.17699999999999996e+01  +1.98100000000000023e+01  +2.11400000000000006e+01  
 974 +2.88399999999999999e+01  +1.67300000000000004e+01  +2.10700000000000003e+01  
 975 +2.84899999999999984e+01  +1.65899999999999999e+01  +2.16300000000000026e+01  
 976 +2.83500000000000014e+01  +1.51199999999999992e+01  +2.09300000000000033e+01  
 977 +2.84200000000000017e+01  +1.49800000000000022e+01  +2.06500000000000021e+01  
 978 +1.60300000000000011e+01  +1.72199999999999989e+01  +2.05800000000000018e+01  
 979 +1.56099999999999994e+01  +1.77800000000000011e+01  +2.07199999999999989e+01  
 980 +2.89100000000000037e+01  +1.48400000000000016e+01  +2.03000000000000007e+01  
 981 +2.84200000000000017e+01  +1.47000000000000011e+01  +2.07199999999999989e+01  
 982 +2.13500000000000014e+01  +1.09900000000000020e+01  +2.06500000000000021e+01  
 983 +2.25400000000000027e+01  +1.10600000000000005e+01  +2.10700000000000003e+01  
 984 +2.07199999999999989e+01  +9.16999999999999993e+00  +1.96000000000000014e+01  
 985 +1.70800000000000018e+01  +1.68700000000000010e+01  +1.96700000000000017e+01  
 986 +1.68700000000000010e+01  +1.72199999999999989e+01  +1.96700000000000017e+01  
 987 +1.68000000000000007e+01  +1.66600000000000001e+01  +2.00199999999999996e+01  
 988 +1.85500000000000007e+01  +1.56800000000000015e+01  +1.91099999999999994e+01  
 989 +2.46400000000000006e+01  +1.86200000000000010e+01  +1.91099999999999994e+01  
 990 +1.92500000000000000e+01  +7.70000000000000018e+00  +1.84800000000000004e+01  
 991 +2.26800000000000033e+01  +1.57500000000000000e+01  +1.89000000000000021e+01  
 992 +2.22600000000000016e+01  +1.58200000000000003e+01  +1.96000000000000014e+01  
 993 +2.28200000000000003e+01  +1.74300000000000033e+01  +1.89699999999999989e+01  
 994 +2.48500000000000014e+01  +6.58000000000000007e+00  +1.91800000000000033e+01  
 995 +2.38700000000000010e+01  +1.67300000000000004e+01  +1.81300000000000026e+01  
 996 +2.31700000000000017e+01  +1.66600000000000001e+01  +1.89699999999999989e+01  
 997 +1.64499999999999993e+01  +1.68000000000000007e+01  +1.84800000000000004e+01  
 998 +1.56099999999999994e+01  +1.77100000000000009e+01  +1.90400000000000027e+01  
 999 +1.61699999999999982e+01  +1.63800000000000026e+01  +1.91099999999999994e+01  
1000 +2.23300000000000018e+01  +1.54699999999999989e+01  +1.79199999999999982e+01  
1001 +1.98100000000000023e+01  +6.44000000000000128e+00  +1.79900000000000020e+01  
1002 +1.98100000000000023e+01  +5.95000000000000018e+00  +1.83399999999999999e+01  
1003 +2.31700000000000017e+01  +7.07000000000000028e+00  +1.76400000000000006e+01  
1004 +2.24000000000000021e+01  +6.85999999999999943e+00  +1.82699999999999996e+01  
1005 +2.67399999999999984e+01  +1.48400000000000016e+01  +1.79199999999999982e+01  
1006 +1.79900000000000020e+01  +1.69400000000000013e+01  +1.81300000000000026e+01  
1007 +1.91800000000000033e+01  +1.72199999999999989e+01  +1.81999999999999993e+01  
1008 +2.37300000000000040e+01  +6.44000000000000128e+00  +1.71500000000000021e+01  
1009 +2.63200000000000003e+01  +7.00000000000000000e+00  +1.72900000000000027e+01  
1010 +2.62500000000000000e+01  +6.85999999999999943e+00  +1.79199999999999982e+01  
1011 +2.10700000000000003e+01  +1.68000000000000007e+01  +1.59600000000000009e+01  
1012 +2.28900000000000006e+01  +1.15500000000000007e+01  +1.65899999999999999e+01  
1013 +2.89800000000000040e+01  +1.09900000000000020e+01  +1.75700000000000003e+01  
1014 +2.88399999999999999e+01  +1.11300000000000008e+01  +1.83399999999999999e+01  
1015 +3.01000000000000014e+01  +1.30900000000000016e+01  +1.66600000000000001e+01  
1016 +3.01000000000000014e+01  +1.25300000000000011e+01  +1.70800000000000018e+01  
1017 +2.54100000000000001e+01  +7.14000000000000057e+00  +1.67300000000000004e+01  
1018 +2.42199999999999989e+01  +7.07000000000000028e+00  +1.62400000000000020e+01  
1019 +2.52000000000000028e+01  +6.72000000000000064e+00  +1.65899999999999999e+01  
1020 +2.47100000000000009e+01  +6.30000000000000071e+00  +1.68000000000000007e+01  
1021 +2.24000000000000021e+01  +1.00800000000000001e+01  +1.63800000000000026e+01  
1022 +2.28200000000000003e+01  +1.31600000000000001e+01  +1.58900000000000006e+01  
1023 +2.05100000000000016e+01  +1.21799999999999997e+01  +1.73599999999999994e+01  
1024 +2.84899999999999984e+01  +8.89000000000000057e+00  +1.51199999999999992e+01  
1025 +2.75800000000000018e+01  +8.60999999999999943e+00  +1.61699999999999982e+01  
1026 +1.94600000000000009e+01  +1.68700000000000010e+01  +1.54699999999999989e+01  
1027 +1.94600000000000009e+01  +1.69400000000000013e+01  +1.65899999999999999e+01  
1028 +2.45700000000000003e+01  +6.08999999999999986e+00  +1.60300000000000011e+01  
1029 +2.44300000000000033e+01  +5.87999999999999989e+00  +1.59600000000000009e+01  
1030 +2.43599999999999994e+01  +5.87999999999999989e+00  +1.61000000000000014e+01  
1031 +2.27500000000000000e+01  +1.58200000000000003e+01  +1.57500000000000000e+01  
1032 +2.31000000000000014e+01  +1.61699999999999982e+01  +1.58200000000000003e+01  
1033 +2.64600000000000044e+01  +9.87000000000000099e+00  +1.57500000000000000e+01  
1034 +2.90500000000000007e+01  +1.38599999999999994e+01  +1.42800000000000011e+01  
1035 +3.01700000000000017e+01  +1.42100000000000009e+01  +1.42800000000000011e+01  
1036 +2.27500000000000000e+01  +1.07100000000000009e+01  +1.55400000000000009e+01  
1037 +2.28200000000000003e+01  +8.19000000000000128e+00  +1.50500000000000007e+01  
1038 +2.27500000000000000e+01  +8.33000000000000007e+00  +1.48400000000000016e+01  
1039 +2.21900000000000013e+01  +7.70000000000000018e+00  +1.56800000000000015e+01  
1040 +2.28900000000000006e+01  +8.19000000000000128e+00  +1.47000000000000011e+01  
1041 +2.35900000000000034e+01  +8.05000000000000071e+00  +1.37900000000000009e+01  
1042 +2.14200000000000017e+01  +1.28100000000000005e+01  +1.42100000000000009e+01  
1043 +2.14200000000000017e+01  +1.27400000000000020e+01  +1.45600000000000005e+01  
1044 +2.42199999999999989e+01  +1.24600000000000009e+01  +1.33000000000000007e+01  
1045 +2.57600000000000051e+01  +6.85999999999999943e+00  +1.30199999999999996e+01  
1046 +2.53400000000000034e+01  +6.79000000000000092e+00  +1.35099999999999998e+01  
1047 +2.70199999999999996e+01  +1.19000000000000004e+01  +1.39300000000000015e+01  
1048 +1.82699999999999996e+01  +1.40000000000000000e+01  +1.22500000000000000e+01  
1049 +1.89000000000000021e+01  +1.41400000000000006e+01  +1.32300000000000022e+01  
1050 +2.00199999999999996e+01  +1.27400000000000020e+01  +1.27400000000000020e+01  
1051 +2.42199999999999989e+01  +7.62999999999999989e+00  +1.25300000000000011e+01  
1052 +2.47800000000000011e+01  +7.00000000000000000e+00  +1.26700000000000017e+01  
1053 +2.24699999999999989e+01  +9.87000000000000099e+00  +1.22500000000000000e+01  
1054 +2.25400000000000027e+01  +5.39000000000000057e+00  +1.12700000000000014e+01  
1055 +2.17000000000000028e+01  +4.83000000000000007e+00  +1.23200000000000003e+01  
1056 +2.12100000000000009e+01  +1.20400000000000009e+01  +1.05700000000000003e+01  
1057 +2.14900000000000020e+01  +1.22500000000000000e+01  +1.11300000000000008e+01  
1058 +2.30300000000000011e+01  +1.09900000000000020e+01  +1.04299999999999997e+01  
1059 +2.38700000000000010e+01  +1.08500000000000014e+01  +1.08500000000000014e+01  
1060 +1.86200000000000010e+01  +1.28100000000000005e+01  +1.05000000000000000e+01  
1061 +1.81300000000000026e+01  +1.38599999999999994e+01  +1.05700000000000003e+01  
1062 +2.05100000000000016e+01  +1.26700000000000017e+01  +1.09900000000000020e+01  
1063 +2.28200000000000003e+01  +7.55999999999999961e+00  +9.38000000000000078e+00  
1064 +2.09300000000000033e+01  +1.02900000000000009e+01  +7.84000000000000075e+00  
1065 +2.14900000000000020e+01  +9.59000000000000163e+00  +8.47000000000000064e+00  
1066 +2.24000000000000021e+01  +9.52000000000000135e+00  +8.54000000000000092e+00  
1067 +2.45000000000000000e+01  +6.50999999999999979e+00  +8.75000000000000000e+00  
1068 +2.10700000000000003e+01  +5.87999999999999989e+00  +8.67999999999999972e+00  
1069 +2.00900000000000034e+01  +5.53000000000000025e+00  +8.25999999999999979e+00  
1070 +2.02300000000000040e+01  +5.60000000000000053e+00  +9.24000000000000021e+00  
1071 +2.23300000000000018e+01  +6.85999999999999943e+00  +8.40000000000000036e+00  
1072 +2.10000000000000000e+01  +7.42000000000000082e+00  +8.05000000000000071e+00  
1073 +2.04400000000000013e+01  +6.44000000000000128e+00  +6.85999999999999943e+00  
1074 +2.09300000000000033e+01  +9.24000000000000021e+00  +6.58000000000000007e+00  
1075 +2.16300000000000026e+01  +8.05000000000000071e+00  +6.16000000000000014e+00  
1076 +2.14900000000000020e+01  +6.85999999999999943e+00  +6.08999999999999986e+00  
1077 +2.44300000000000033e+01  +7.14000000000000057e+00  +5.81000000000000050e+00  
1078 +1.85500000000000007e+01  +7.20999999999999996e+00  +5.53000000000000025e+00  
1079 +2.07900000000000027e+01  +7.62999999999999989e+00  +4.41000000000000014e+00  
1080 +2.05100000000000016e+01  +8.05000000000000071e+00  +5.11000000000000032e+00  
1081 +2.03000000000000007e+01  +8.33000000000000007e+00  +4.76000000000000068e+00  
1082 +1.98800000000000026e+01  +8.40000000000000036e+00  +4.90000000000000036e+00  
1083 +2.08599999999999994e+01  +6.44000000000000128e+00  +2.28200000000000003e+01  
1084 +2.03000000000000007e+01  +8.25999999999999979e+00  +2.25400000000000027e+01  
1085 +2.10000000000000000e+01  +8.54000000000000092e+00  +2.33100000000000023e+01  
1086 +2.80000000000000000e+01  +1.53300000000000018e+01  +2.14200000000000017e+01  
1087 +1.65199999999999996e+01  +1.62400000000000020e+01  +2.07199999999999989e+01  
1088 +1.67300000000000004e+01  +1.61000000000000014e+01  +2.10000000000000000e+01  
1089 +2.70899999999999999e+01  +1.00099999999999998e+01  +2.03000000000000007e+01  
1090 +2.71600000000000037e+01  +1.01500000000000004e+01  +2.07199999999999989e+01  
1091 +2.82800000000000011e+01  +1.09200000000000017e+01  +1.95300000000000011e+01  
1092 +2.77899999999999991e+01  +1.09200000000000017e+01  +1.97400000000000020e+01  
1093 +2.26099999999999994e+01  +1.96000000000000014e+01  +1.98100000000000023e+01  
1094 +1.85500000000000007e+01  +1.71500000000000021e+01  +1.91800000000000033e+01  
1095 +2.80000000000000000e+01  +1.18300000000000001e+01  +1.93900000000000006e+01  
1096 +2.46400000000000006e+01  +1.76400000000000006e+01  +1.87600000000000016e+01  
1097 +2.39400000000000013e+01  +1.77800000000000011e+01  +1.92500000000000000e+01  
1098 +2.53400000000000034e+01  +6.79000000000000092e+00  +1.99500000000000028e+01  
1099 +2.22600000000000016e+01  +1.49100000000000001e+01  +1.98100000000000023e+01  
1100 +2.56899999999999977e+01  +1.40000000000000000e+01  +1.86900000000000013e+01  
1101 +2.59000000000000021e+01  +1.46300000000000026e+01  +1.84100000000000001e+01  
1102 +2.63900000000000006e+01  +1.57500000000000000e+01  +1.90400000000000027e+01  
1103 +2.15600000000000023e+01  +1.43500000000000014e+01  +1.79900000000000020e+01  
1104 +1.93200000000000003e+01  +1.69400000000000013e+01  +1.74300000000000033e+01  
1105 +2.26800000000000033e+01  +1.54000000000000004e+01  +1.71500000000000021e+01  
1106 +2.33100000000000023e+01  +1.58200000000000003e+01  +1.77800000000000011e+01  
1107 +2.26800000000000033e+01  +1.26000000000000014e+01  +1.89000000000000021e+01  
1108 +1.70800000000000018e+01  +1.70100000000000016e+01  +1.77800000000000011e+01  
1109 +1.67300000000000004e+01  +1.60300000000000011e+01  +1.75700000000000003e+01  
1110 +2.56899999999999977e+01  +9.45000000000000107e+00  +1.71500000000000021e+01  
1111 +2.12100000000000009e+01  +1.22500000000000000e+01  +1.77800000000000011e+01  
1112 +2.52699999999999996e+01  +8.47000000000000064e+00  +1.67300000000000004e+01  
1113 +2.52000000000000028e+01  +8.95999999999999908e+00  +1.68000000000000007e+01  
1114 +2.90500000000000007e+01  +1.32300000000000022e+01  +1.61699999999999982e+01  
1115 +2.82100000000000044e+01  +1.30199999999999996e+01  +1.46300000000000026e+01  
1116 +2.34500000000000028e+01  +9.38000000000000078e+00  +1.55400000000000009e+01  
1117 +2.35199999999999996e+01  +1.03599999999999994e+01  +1.60300000000000011e+01  
1118 +2.24000000000000021e+01  +9.45000000000000107e+00  +1.54699999999999989e+01  
1119 +2.28900000000000006e+01  +6.79000000000000092e+00  +1.49800000000000022e+01  
1120 +2.23300000000000018e+01  +6.92999999999999972e+00  +1.54000000000000004e+01  
1121 +2.28900000000000006e+01  +8.82000000000000028e+00  +1.56099999999999994e+01  
1122 +2.27500000000000000e+01  +7.28000000000000025e+00  +1.41400000000000006e+01  
1123 +2.52000000000000028e+01  +1.23900000000000006e+01  +1.42100000000000009e+01  
1124 +2.78600000000000030e+01  +1.02900000000000009e+01  +1.35099999999999998e+01  
1125 +2.58300000000000018e+01  +1.07800000000000011e+01  +1.25300000000000011e+01  
1126 +2.47100000000000009e+01  +9.16999999999999993e+00  +1.29500000000000011e+01  
1127 +2.44300000000000033e+01  +8.89000000000000057e+00  +1.34400000000000013e+01  
1128 +2.70199999999999996e+01  +9.80000000000000071e+00  +1.24600000000000009e+01  
1129 +2.31700000000000017e+01  +1.16200000000000010e+01  +1.12700000000000014e+01  
1130 +2.26800000000000033e+01  +1.22500000000000000e+01  +1.16200000000000010e+01  
1131 +2.45000000000000000e+01  +6.65000000000000036e+00  +1.13400000000000016e+01  
1132 +2.21900000000000013e+01  +7.07000000000000028e+00  +9.73000000000000043e+00  
1133 +2.40100000000000016e+01  +6.30000000000000071e+00  +9.16999999999999993e+00  
1134 +2.02300000000000040e+01  +1.08500000000000014e+01  +8.67999999999999972e+00  
1135 +2.03000000000000007e+01  +1.08500000000000014e+01  +8.89000000000000057e+00  
1136 +2.49900000000000020e+01  +7.98000000000000043e+00  +9.38000000000000078e+00  
1137 +2.24699999999999989e+01  +5.87999999999999989e+00  +8.82000000000000028e+00  
1138 +2.21200000000000010e+01  +8.47000000000000064e+00  +7.62999999999999989e+00  
1139 +2.21900000000000013e+01  +8.67999999999999972e+00  +7.77000000000000046e+00  
1140 +2.21900000000000013e+01  +7.00000000000000000e+00  +5.81000000000000050e+00  
1141 +1.93200000000000003e+01  +8.95999999999999908e+00  +5.67000000000000082e+00  
1142 +2.00199999999999996e+01  +9.24000000000000021e+00  +6.37000000000000099e+00  
1143 +1.96700000000000017e+01  +7.49000000000000110e+00  +5.46000000000000085e+00  
1144 +2.19800000000000040e+01  +1.39300000000000015e+01  +1.86200000000000010e+01  
1145 +2.03000000000000007e+01  +1.39300000000000015e+01  +1.78500000000000014e+01  
1146 +2.30300000000000011e+01  +1.40700000000000003e+01  +1.78500000000000014e+01  
1147 +2.30300000000000011e+01  +9.09999999999999964e+00  +1.31600000000000001e+01  
1148 +2.12800000000000011e+01  +6.92999999999999972e+00  +2.12100000000000009e+01  
1149 +2.06500000000000021e+01  +4.90000000000000036e+00  +1.27400000000000020e+01  
1150 +2.17000000000000028e+01  +5.46000000000000085e+00  +1.30199999999999996e+01  
1151 +2.14900000000000020e+01  +5.11000000000000032e+00  +1.33699999999999992e+01  
1152 +2.14900000000000020e+01  +5.32000000000000028e+00  +1.43500000000000014e+01  
1153 +2.73700000000000010e+01  +8.19000000000000128e+00  +1.90400000000000027e+01  
1154 +2.69500000000000028e+01  +8.12000000000000099e+00  +1.91800000000000033e+01  
1155 +2.69500000000000028e+01  +8.12000000000000099e+00  +1.93200000000000003e+01  
1156 +2.70199999999999996e+01  +8.82000000000000028e+00  +1.96700000000000017e+01  
1157 +2.29600000000000009e+01  +5.95000000000000018e+00  +1.75700000000000003e+01  
1158 +2.29600000000000009e+01  +5.53000000000000025e+00  +1.52599999999999998e+01  
1159 +2.34500000000000028e+01  +5.32000000000000028e+00  +1.68000000000000007e+01  
1160 +2.75800000000000018e+01  +9.24000000000000021e+00  +1.55400000000000009e+01  
1161 +1.77100000000000009e+01  +1.29500000000000011e+01  +1.29500000000000011e+01  
1162 +1.87600000000000016e+01  +1.19700000000000006e+01  +1.53300000000000018e+01  
1163 +1.88300000000000018e+01  +1.18300000000000001e+01  +1.52599999999999998e+01  
1164 +1.86900000000000013e+01  +1.21099999999999994e+01  +1.52599999999999998e+01  
1165 +2.52699999999999996e+01  +1.05000000000000000e+01  +2.19100000000000001e+01  
1166 +2.49900000000000020e+01  +1.04299999999999997e+01  +2.18400000000000034e+01  
1167 +2.49200000000000017e+01  +1.05700000000000003e+01  +2.21900000000000013e+01  
1168 +2.48500000000000014e+01  +9.94000000000000128e+00  +2.22600000000000016e+01  
1169 +2.04400000000000013e+01  +9.31000000000000050e+00  +1.81999999999999993e+01  
1170 +2.80000000000000000e+01  +8.67999999999999972e+00  +1.08500000000000014e+01  
1171 +2.13500000000000014e+01  +6.02000000000000046e+00  +1.90400000000000027e+01  
1172 +2.12800000000000011e+01  +6.16000000000000014e+00  +1.83399999999999999e+01  
1173 +2.12100000000000009e+01  +6.85999999999999943e+00  +1.93900000000000006e+01  
1174 +2.26800000000000033e+01  +1.26000000000000014e+01  +1.89000000000000021e+01  
1175 +2.25400000000000027e+01  +1.38599999999999994e+01  +1.73599999999999994e+01  
1176 +2.19100000000000001e+01  +1.17599999999999998e+01  +2.05800000000000018e+01  
1177 +2.08599999999999994e+01  +1.85500000000000007e+01  +2.38700000000000010e+01  
# numEdges
1177
# id   initNode   termNode parentEdge nDau   dauEdges      ...   radiusRelativeToParent
   0          0          1 2147483646    2         77       1176 +1.06341333333333332e+00  # rad = +1.06341333333333332e+00 , len = +0                       
   1          2          3          2    2 2147483645 2147483645 +1.09508196721311468e+00  # rad = +8.34999999999999493e-02 , len = +1.21243556529819857e-01 
   2          4          2          4    2          1       1139 +8.73091936294632109e-01  # rad = +7.62499999999999567e-02 , len = +2.61916017074176999e-01 
   3          4          5          4    2 2147483645 2147483645 +8.84951101126374429e-01  # rad = +7.72856999999999988e-02 , len = +5.46717477313465317e-01 
   4          6          4         12    2          2          3 +9.25385960264900720e-01  # rad = +8.73332999999999748e-02 , len = +4.02119385257660555e-01 
   5          7          8          7    2 2147483645 2147483645 +8.77118272407511612e-01  # rad = +6.89999999999999641e-02 , len = +2.88617393793235699e-01 
   6          7          9          7    2 2147483645 2147483645 +8.77118272407511612e-01  # rad = +6.89999999999999641e-02 , len = +5.09607692249635869e-01 
   7         10          7         18    2          5          6 +8.66850688705234185e-01  # rad = +7.86667000000000061e-02 , len = +4.31508980207830128e-01 
   8         11         12          9    2 2147483645 2147483645 +1.06004202898550726e+00  # rad = +7.31429000000000107e-02 , len = +4.74763098818769158e-01 
   9         13         11         15    2          8         10 +6.57142857142857029e-01  # rad = +6.89999999999999919e-02 , len = +1.21243556529821384e-01 
  10         11         14          9    2 2147483645 2147483645 +1.00000000000000000e+00  # rad = +6.89999999999999919e-02 , len = +7.34166193719105187e-01 
  11         15         16         13    2 2147483645 2147483645 +7.98611111111111049e-01  # rad = +6.89999999999999641e-02 , len = +6.18223260642948969e-01 
  12         15          6         13    2          4        908 +1.09230324074074070e+00  # rad = +9.43749999999999867e-02 , len = +6.60378679243961542e-01 
  13         17         15         36    2         11         12 +9.49450549450549408e-01  # rad = +8.63999999999999907e-02 , len = +3.76961536499414829e-01 
  14         13         18         15    2 2147483645 2147483645 +7.20879047619047642e-01  # rad = +7.56923000000000040e-02 , len = +7.98122797569396414e-01 
  15         19         13         23    2          9         14 +8.07692307692307709e-01  # rad = +1.05000000000000052e-01 , len = +9.89949493661170521e-02 
  16         20         21         24    2 2147483645 2147483645 +6.58298326359832542e-01  # rad = +7.86666500000000046e-02 , len = +5.09607692249634869e-01 
  17         22         23         19    2 2147483645 2147483645 +8.65676573571481422e-01  # rad = +7.72856999999999988e-02 , len = +5.37680202350806158e-01 
  18         22         10         19    2          7        830 +1.01649010168261311e+00  # rad = +9.07499999999999696e-02 , len = +2.32163735324874637e-01 
  19         24         22         73    2         17         18 +8.64374649032782827e-01  # rad = +8.92777999999999350e-02 , len = +1.42256810030311054e+00 
  20         25         26         22    2 2147483645 2147483645 +1.07004782608695659e+00  # rad = +7.38332999999999906e-02 , len = +8.22313808712949901e-01 
  21         25         27         22    2 2147483645 2147483645 +1.08405797101449286e+00  # rad = +7.47999999999999915e-02 , len = +6.92964645562818005e-01 
  22         28         25        913    2         20         21 +5.82278481012658111e-01  # rad = +6.89999999999999919e-02 , len = +1.56524758424985921e-01 
  23         29         19         55    2         15         24 +5.36082474226804218e-01  # rad = +1.30000000000000060e-01 , len = +1.09790709989506863e+00 
  24         19         20         23    2         16         34 +9.19230769230769296e-01  # rad = +1.19500000000000065e-01 , len = +1.21243556529821897e-01 
  25         30         31         27    2 2147483645 2147483645 +9.34537667962829666e-01  # rad = +6.89999999999999780e-02 , len = +4.02119385257661166e-01 
  26         30         32         27    2 2147483645 2147483645 +9.34537667962829666e-01  # rad = +6.89999999999999780e-02 , len = +9.54672718789008834e-01 
  27         17         30         36    2         25         26 +8.11354945054945098e-01  # rad = +7.38332999999999767e-02 , len = +3.76961536499416827e-01 
  28         33         34         30    2 2147483645 2147483645 +9.04918032786885207e-01  # rad = +6.89999999999999919e-02 , len = +2.96984848098347409e-01 
  29         33         35         30    2 2147483645 2147483645 +9.04918032786885207e-01  # rad = +6.89999999999999919e-02 , len = +9.89949493661145541e-02 
  30         36         33         35    2         28         29 +7.72803792971691550e-01  # rad = +7.62499999999999983e-02 , len = +2.21359436211790828e-01 
  31         37         38         33    2 2147483645 2147483645 +8.67579908675799039e-01  # rad = +9.49999999999999872e-02 , len = +1.21243556529820870e-01 
  32         37         39         33    2        909       1155 +9.47488584474885931e-01  # rad = +1.03749999999999981e-01 , len = +2.88617393793236532e-01 
  33         36         37         35    2         31         32 +1.10979692236590455e+00  # rad = +1.09499999999999986e-01 , len = +9.89949493661145541e-02 
  34         20         40         24    2 2147483645 2147483645 +6.98744769874476868e-01  # rad = +8.35000000000000048e-02 , len = +2.61916017074176277e-01 
  35         41         36         64    2         30         33 +4.05701891447368401e-01  # rad = +9.86667000000000238e-02 , len = +1.01680873324337617e+00 
  36         42         17         57    2         13         27 +6.69117647058823484e-01  # rad = +9.09999999999999420e-02 , len = +7.70000000000000240e-01 
  37         43         44         39    2 2147483645 2147483645 +8.13504648766420368e-01  # rad = +6.89999999999999780e-02 , len = +1.05233074648610447e+00 
  38         43         45         39    2 2147483645 2147483645 +8.64790811406042637e-01  # rad = +7.33499999999999847e-02 , len = +1.56681204999195800e+00 
  39         46         43         47    2         37         38 +1.22924927536231898e+00  # rad = +8.48181999999999547e-02 , len = +8.31203946092654467e-01 
  40         47         48         42    2 2147483645 2147483645 +5.81578274106480442e-01  # rad = +9.09285999999999983e-02 , len = +9.52102935611480516e-01 
  41         47         49         42    2 2147483645 2147483645 +5.64978765318392306e-01  # rad = +8.83333000000000035e-02 , len = +5.93969696196699037e-01 
  42         50         47         48    2         40         41 +2.37722216478229914e-01  # rad = +1.56347999999999987e-01 , len = +1.75698605572155730e+00 
  43         51         52         45    2       1045       1046 +8.78008884327341033e-01  # rad = +1.09499999999999986e-01 , len = +1.97989898732234104e-01 
  44         51         53         45    2         65         66 +7.11227288035024219e-01  # rad = +8.87000000000000427e-02 , len = +9.01886910870756342e-01 
  45         54         51         51    2         43         44 +5.93876190476190446e-01  # rad = +1.24714000000000005e-01 , len = +5.46717477313468092e-01 
  46         46         55         47    2 2147483645 2147483645 +1.00000000000000000e+00  # rad = +6.89999999999999780e-02 , len = +9.54672718789008057e-01 
  47         56         46         54    2         39         46 +6.65592715135964186e-01  # rad = +6.89999999999999780e-02 , len = +3.83405790253618484e-01 
  48         57         50         77    2         42         49 +6.56595485539149593e-01  # rad = +6.57691999999999943e-01 , len = +1.78602911510423179e+00 
  49         50         58         48    2         58         59 +6.07427184761256012e-01  # rad = +3.99499999999999966e-01 , len = +3.28329103187643689e-01 
  50         59         60         52    2        912        913 +7.97715897010042641e-01  # rad = +1.74833000000000044e-01 , len = +4.31508980207825243e-01 
  51         59         54         52    2         45         56 +9.58173447644946719e-01  # rad = +2.10000000000000103e-01 , len = +1.21243556529819857e-01 
  52         29         59         55    2         50         51 +9.03781443298969034e-01  # rad = +2.19167000000000001e-01 , len = +3.63730669589465705e-01 
  53         56         61         54    2 2147483645 2147483645 +6.65592715135964186e-01  # rad = +6.89999999999999780e-02 , len = +5.68682688324517294e-01 
  54         42         56         57    2         47         53 +7.62257352941176358e-01  # rad = +1.03666999999999954e-01 , len = +2.10000000000000853e-01 
  55         62         29        831    2         23         52 +9.15588411859984852e-01  # rad = +2.42499999999999993e-01 , len = +1.55582775396250139e+00 
  56         54         63         51    2         91         92 +7.69047619047618980e-01  # rad = +1.61500000000000060e-01 , len = +9.31289428695505128e-01 
  57         64         42        109    2         36         54 +7.49311294765840241e-01  # rad = +1.36000000000000010e-01 , len = +7.60394634384013557e-01 
  58         58         65         49    2 2147483645 2147483645 +4.17822277847309131e-01  # rad = +1.66920000000000013e-01 , len = +1.72177234267483392e+00 
  59         58         66         49    2        834        835 +5.66540675844805941e-01  # rad = +2.26332999999999951e-01 , len = +1.87829710109982040e+00 
  60         67         68         62    2 2147483645 2147483645 +8.77118272407511612e-01  # rad = +6.90000000000000197e-02 , len = +3.42928563989646329e-01 
  61         67         69         62    2 2147483645 2147483645 +1.07561903575464579e+00  # rad = +8.46154000000000212e-02 , len = +1.07079409785448387e+00 
  62         70         67         81    2         60         61 +6.58298744769874489e-01  # rad = +7.86667000000000199e-02 , len = +4.53651848888552089e-01 
  63         41         71         64    2 2147483645 2147483645 +3.93585526315789525e-01  # rad = +9.57200000000000412e-02 , len = +1.91191003972467288e+00 
  64         62         41        831    2         35         63 +9.18231347481848759e-01  # rad = +2.43200000000000000e-01 , len = +2.88617393793236976e-01 
  65         53         72         44    2 2147483645 2147483645 +9.41375422773393367e-01  # rad = +8.35000000000000048e-02 , len = +2.61916017074176000e-01 
  66         53         73         44    2        101        102 +9.54528748590755316e-01  # rad = +8.46667000000000114e-02 , len = +8.57321409974112880e-01 
  67         74         75         69    2 2147483645 2147483645 +8.12934048915425644e-01  # rad = +8.34614999999999801e-02 , len = +9.20706250657613912e-01 
  68         74         76         69    2 2147483645 2147483645 +8.56391050678406929e-01  # rad = +8.79231000000000040e-02 , len = +1.08669222873820126e+00 
  69         77         74         76    2         67         68 +1.18234594331898002e+00  # rad = +1.02667000000000050e-01 , len = +1.71464281994818807e-01 
  70         78         79         72    2 2147483645 2147483645 +7.90218327386979835e-01  # rad = +8.34999999999999909e-02 , len = +4.94974746830584789e-01 
  71         78         80         72    2 2147483645 2147483645 +7.07884202258037054e-01  # rad = +7.47999999999999776e-02 , len = +6.85857127979289771e-01 
  72         81         78         86    2         70         71 +1.00475434309241485e+00  # rad = +1.05666999999999983e-01 , len = +1.56524758424984339e-01 
  73         82         24         97    2         19         74 +6.12065185185185157e-01  # rad = +1.03285999999999933e-01 , len = +5.85662018573852694e-01 
  74         24         83         73    2         87         88 +8.55230137675967783e-01  # rad = +8.83333000000000035e-02 , len = +3.83405790253617818e-01 
  75         77         84         76    2 2147483645 2147483645 +8.68841792261724422e-01  # rad = +7.54443999999999948e-02 , len = +6.41560597293817092e-01 
  76         85         77        147    2         69         75 +7.71851555555555624e-01  # rad = +8.68333000000000438e-02 , len = +1.49969996999400168e+00 
  77          1         57          0    2         48        100 +9.41938537539495524e-01  # rad = +1.00167000000000006e+00 , len = +8.96437393240598568e-01 
  78         86         87       1176    2        135        136 +1.08713137569587248e+00  # rad = +1.15607000000000015e+00 , len = +1.53681488800701360e+00 
  79         86         88       1176    2         89         90 +9.70930086764632105e-01  # rad = +1.03249999999999997e+00 , len = +9.89949493661120283e-02 
  80         70         89         81    2 2147483645 2147483645 +6.07740585774058539e-01  # rad = +7.26249999999999951e-02 , len = +1.01197826063606811e+00 
  81         90         70       1047    2         62         80 +8.72262773722627727e-01  # rad = +1.19500000000000037e-01 , len = +9.89949493661120283e-02 
  82         91         92         84    2 2147483645 2147483645 +4.60555555555555496e-01  # rad = +8.29000000000000015e-02 , len = +7.73175271203110581e-01 
  83         91         93         84    2        916       1047 +6.68888888888888866e-01  # rad = +1.20400000000000007e-01 , len = +2.96984848098350351e-01 
  84         94         91        819    2         82         83 +5.34218156888001228e-01  # rad = +1.79999999999999993e-01 , len = +4.48218696620298451e-01 
  85         81         95         86    2 2147483645 2147483645 +7.11249726625272083e-01  # rad = +7.47999999999999776e-02 , len = +3.56931365951494273e-01 
  86         96         81        104    2         72         85 +1.33686807759827242e+00  # rad = +1.05166999999999927e-01 , len = +5.68682688324517294e-01 
  87         83         97         74    2 2147483645 2147483645 +8.10978419237139314e-01  # rad = +7.16363999999999890e-02 , len = +7.44110206891425152e-01 
  88         83         98         74    2 2147483645 2147483645 +8.35848994659997957e-01  # rad = +7.38332999999999628e-02 , len = +1.33184083133083209e+00 
  89         88         99         79    2        121        122 +3.98114285714285698e-01  # rad = +4.11053000000000002e-01 , len = +1.57461106308828058e+00 
  90         88        100         79    2        113        115 +4.99176755447941933e-01  # rad = +5.15400000000000080e-01 , len = +1.42428929645630742e+00 
  91         63        101         56    2        812        813 +8.35913312693498556e-01  # rad = +1.34999999999999981e-01 , len = +4.08166632639170246e-01 
  92         63        102         56    2        141        142 +5.54953560371516996e-01  # rad = +8.96249999999999963e-02 , len = +1.30770791845885581e+00 
  93        103        104         95    2 2147483645 2147483645 +9.39711064169323484e-01  # rad = +8.34999999999999909e-02 , len = +7.24085630295197902e-01 
  94        103        105         95    2 2147483645 2147483645 +8.58119384945040919e-01  # rad = +7.62499999999999983e-02 , len = +2.61916017074176444e-01 
  95        106        103        106    2         93         94 +8.82157713423411649e-01  # rad = +8.88570999999999944e-02 , len = +4.90000000000002045e-01 
  96         82        107         97    2 2147483645 2147483645 +4.52525037037037003e-01  # rad = +7.63635999999999759e-02 , len = +1.01680873324337617e+00 
  97        108         82        110    2         73         96 +7.98502836755263012e-01  # rad = +1.68749999999999956e-01 , len = +3.63730669589465705e-01 
  98        109        110        100    2        148       1048 +4.57225612909899659e-01  # rad = +2.20999999999999974e-01 , len = +3.13049516849971843e-01 
  99        109        111        100    2        920        921 +2.52266473569876915e-01  # rad = +1.21933000000000000e-01 , len = +1.09343495462693241e+00 
 100         57        109         77    2         98         99 +4.82544151267383425e-01  # rad = +4.83350000000000002e-01 , len = +1.62815846894582283e+00 
 101         73        112         66    2 2147483645 2147483645 +8.14960309070744460e-01  # rad = +6.90000000000000335e-02 , len = +4.14125584816974812e-01 
 102         73        113         66    2 2147483645 2147483645 +8.14960309070744460e-01  # rad = +6.90000000000000335e-02 , len = +2.10000000000000853e-01 
 103         96        114        104    2 2147483645 2147483645 +9.13982663566667908e-01  # rad = +7.18999999999999778e-02 , len = +8.10308583195316956e-01 
 104        115         96        108    2         86        103 +9.10494212962962957e-01  # rad = +7.86666999999999922e-02 , len = +1.97989898732231578e-01 
 105        106        116        106    2        832        833 +8.00182671974743576e-01  # rad = +8.05999999999999772e-02 , len = +3.76961536499416827e-01 
 106        117        106        181    2         95        105 +3.88791749171095880e-01  # rad = +1.00726999999999997e-01 , len = +2.07771509115181807e+00 
 107        115        118        108    2 2147483645 2147483645 +8.35905092592592602e-01  # rad = +7.22221999999999864e-02 , len = +6.60378679243961875e-01 
 108        119        115        120    2        104        107 +8.33437834605033401e-01  # rad = +8.63999999999999352e-02 , len = +3.56931365951496382e-01 
 109        108         64        110    2         57        919 +8.58834162198994000e-01  # rad = +1.81499999999999939e-01 , len = +3.05122926047849241e-01 
 110        120        108        175    2         97        109 +8.23910331384015593e-01  # rad = +2.11332999999999910e-01 , len = +9.99799979995999566e-01 
 111        121        122        113    2 2147483645 2147483645 +9.09645377268907929e-01  # rad = +7.15587999999999919e-02 , len = +2.86401815636702750e+00 
 112        121        123        113    2 2147483645 2147483645 +9.18078424543040450e-01  # rad = +7.22222000000000142e-02 , len = +7.03491293478460178e-01 
 113        100        121         90    2        111        112 +1.52632324408226633e-01  # rad = +7.86667000000000061e-02 , len = +1.56524758424985921e-01 
 114        124        125        813    2 2147483645 2147483645 +7.11942319186629091e-01  # rad = +7.79576839509358854e-02 , len = +1.16713324003731644e+00 
 115        100        126         90    2        150        151 +1.72560147458284824e-01  # rad = +8.89375000000000165e-02 , len = +1.19205704561484804e+00 
 116        127        128        118    2 2147483645 2147483645 +9.74642121079012047e-01  # rad = +9.07499999999999973e-02 , len = +2.21359436211787469e-01 
 117        127        129        118    2 2147483645 2147483645 +7.61813575395414722e-01  # rad = +7.09333000000000047e-02 , len = +9.89949493661166802e-01 
 118         90        127       1047    2        116        117 +6.79643065693430581e-01  # rad = +9.31111000000000022e-02 , len = +6.60378679243962763e-01 
 119        119        130        120    2 2147483645 2147483645 +7.91476554737766125e-01  # rad = +8.20499999999999702e-02 , len = +1.53042477763527973e+00 
 120        131        119        124    2        108        119 +7.65070110701106976e-01  # rad = +1.03666999999999968e-01 , len = +2.10000000000000853e-01 
 121         99        132         89    2 2147483645 2147483645 +1.84142434187318932e-01  # rad = +7.56922999999999901e-02 , len = +9.49526197637536429e-01 
 122         99        133         89    2 2147483645 2147483645 +1.91378484039771035e-01  # rad = +7.86666999999999922e-02 , len = +4.02119385257662110e-01 
 123        131        134        124    2 2147483645 2147483645 +5.83948339483394863e-01  # rad = +7.91249999999999870e-02 , len = +6.37730350540097635e-01 
 124        135        131        144    2        120        123 +7.76504297994269232e-01  # rad = +1.35499999999999982e-01 , len = +7.44110206891425485e-01 
 125        136        137        127    2 2147483645 2147483645 +7.73109243697479021e-01  # rad = +6.89999999999999919e-02 , len = +3.56931365951495716e-01 
 126        136        138        127    2 2147483645 2147483645 +7.73109243697479021e-01  # rad = +6.89999999999999919e-02 , len = +2.80000000000001137e-01 
 127        139        136        816    2        125        126 +7.89823008849557584e-01  # rad = +8.92500000000000099e-02 , len = +2.52388589282479314e-01 
 128        140        141       1162    2 2147483645 2147483645 +7.25773515981735118e-01  # rad = +7.94722000000000206e-02 , len = +1.74439101121279538e+00 
 129        142        143        130    2 2147483645 2147483645 +6.55912767658360041e-01  # rad = +7.63043000000000193e-02 , len = +1.62363789066404851e+00 
 130        144        142        216    2        129        131 +8.51906909985646776e-01  # rad = +1.16333000000000047e-01 , len = +1.33734812221799659e+00 
 131        142        145        130    2        924        925 +7.12609491717741239e-01  # rad = +8.29000000000000153e-02 , len = +7.44110206891428483e-01 
 132        146        147        133    2 2147483645 2147483645 +2.35333629167245539e-01  # rad = +1.74477999999999994e-01 , len = +1.42428929645630564e+00 
 133        148        146        155    2        132        134 +5.90762549800796788e-01  # rad = +7.41407000000000038e-01 , len = +2.05399610515696862e+00 
 134        146        149        133    2        137        138 +7.12574874529104840e-01  # rad = +5.28308000000000111e-01 , len = +8.54458893101359473e-01 
 135         87        150         78    2        172        173 +7.20791993564403488e-01  # rad = +8.33285999999999971e-01 , len = +1.37706209010342095e+00 
 136         87        151         78    2        154        155 +1.07346440959457468e+00  # rad = +1.24099999999999988e+00 , len = +3.76961536499412830e-01 
 137        149        152        134    2       1130       1169 +4.05572128379657282e-01  # rad = +2.14267000000000013e-01 , len = +1.04062481231229964e+00 
 138        149        153        134    2        817       1145 +1.00722495211126839e+00  # rad = +5.32124999999999959e-01 , len = +5.14392845984467773e-01 
 139        154        155        141    2 2147483645 2147483645 +1.07416811594202910e+00  # rad = +7.41176000000000057e-02 , len = +1.40174890761505067e+00 
 140        154        156        141    2 2147483645 2147483645 +1.00000000000000000e+00  # rad = +6.89999999999999919e-02 , len = +6.60378679243961875e-01 
 141        102        154         92    2        139        140 +7.69874476987447598e-01  # rad = +6.89999999999999919e-02 , len = +9.89949493661170521e-02 
 142        102        157         92    2 2147483645 2147483645 +8.13997210599721077e-01  # rad = +7.29545000000000193e-02 , len = +1.64015243194039995e+00 
 143        135        158        144    2 2147483645 2147483645 +4.91881375358166173e-01  # rad = +8.58332999999999596e-02 , len = +4.02119385257662443e-01 
 144        159        135        187    2        124        143 +7.07910750507099507e-01  # rad = +1.74500000000000072e-01 , len = +1.01197826063606744e+00 
 145        160        161        148    2        922        923 +8.47522921642653526e-01  # rad = +1.20999999999999983e-01 , len = +3.56931365951495716e-01 
 146         85        162        147    2 2147483645 2147483645 +7.93777777777777804e-01  # rad = +8.93000000000000321e-02 , len = +7.50666370633452651e-01 
 147        163         85        153    2         76        146 +8.68169435805622669e-01  # rad = +1.12500000000000100e-01 , len = +9.89949493661145541e-02 
 148        110        160         98    2        145        149 +6.46013574660633472e-01  # rad = +1.42768999999999979e-01 , len = +9.52102935611477630e-01 
 149        160        164        148    2 2147483645 2147483645 +6.04998283941191817e-01  # rad = +8.63750000000000212e-02 , len = +7.44110206891424153e-01 
 150        126        165        115    2 2147483645 2147483645 +8.84516654954321857e-01  # rad = +7.86666999999999922e-02 , len = +1.71464281994825329e-01 
 151        126        166        115    2        193        194 +9.26320168657765231e-01  # rad = +8.23845999999999884e-02 , len = +1.05929221652951000e+00 
 152        163        167        153    2 2147483645 2147483645 +5.77236211540093969e-01  # rad = +7.48000000000000331e-02 , len = +3.76961536499415495e-01 
 153        168        163        218    2        147        152 +9.67037313432835832e-01  # rad = +1.29582999999999976e-01 , len = +8.90954544295049278e-01 
 154        151        169        136    2 2147483645 2147483645 +4.05318291700241751e-01  # rad = +5.03000000000000003e-01 , len = +1.74017240525184747e+00 
 155        151        148        136    2        133        171 +1.01128122481869465e+00  # rad = +1.25500000000000012e+00 , len = +3.63730669589464706e-01 
 156        170        171        158    2 2147483645 2147483645 +1.26802241553094541e+00  # rad = +9.79999999999999621e-02 , len = +1.21243556529820870e-01 
 157        170        172        158    2       1051       1052 +1.14768967609790695e+00  # rad = +8.87000000000000288e-02 , len = +6.37730350540103519e-01 
 158        173        170        168    2        156        157 +8.05059375000000021e-01  # rad = +7.72856999999999988e-02 , len = +5.64358042380898151e-01 
 159        174        175        161    2 2147483645 2147483645 +9.16030534351145009e-01  # rad = +1.19999999999999996e-01 , len = +2.10000000000000853e-01 
 160        174        176        161    2        162        836 +9.61832061068702227e-01  # rad = +1.25999999999999973e-01 , len = +2.61916017074176999e-01 
 161        177        174        170    2        159        160 +4.91162818599698625e-01  # rad = +1.31000000000000033e-01 , len = +1.21243556529819857e-01 
 162        176        178        160    2        163        816 +8.50861111111111068e-01  # rad = +1.07208499999999984e-01 , len = +4.94974746830581736e-01 
 163        178        179        162    2 2147483645 2147483645 +7.31285299206686057e-01  # rad = +7.84000000000000252e-02 , len = +1.00224747442934503e+00 
 164        180        181        165    2 2147483645 2147483645 +4.92977516507725200e-01  # rad = +8.36922999999999973e-02 , len = +9.15368778143540229e-01 
 165        182        180        172    2        164        166 +4.79912367491166059e-01  # rad = +1.69769000000000003e-01 , len = +1.08669222873820481e+00 
 166        180        183        165    2        168        179 +6.11124528035153713e-01  # rad = +1.03750000000000009e-01 , len = +2.88617393793237864e-01 
 167        173        184        168    2 2147483645 2147483645 +8.69791666666666630e-01  # rad = +8.34999999999999909e-02 , len = +1.21243556529820870e-01 
 168        183        173        166    2        158        167 +9.25301204819277023e-01  # rad = +9.59999999999999881e-02 , len = +2.09999999999999659e-01 
 169        177        185        170    2 2147483645 2147483645 +3.65794446485748770e-01  # rad = +9.75624999999999964e-02 , len = +1.35915414872632967e+00 
 170        186        177        191    2        161        169 +5.52202898550724575e-01  # rad = +2.66713999999999951e-01 , len = +6.89420046125727271e-01 
 171        148        187        155    2        263        847 +1.01527490039840629e+00  # rad = +1.27417000000000002e+00 , len = +1.12218536793169643e+00 
 172        150        182        135    2        165        204 +4.24524112969616674e-01  # rad = +3.53750000000000009e-01 , len = +3.63730669589460542e-01 
 173        150        188        135    2        201        202 +1.48808452320091766e-01  # rad = +1.23999999999999985e-01 , len = +1.23048770818728403e+00 
 174        120        189        175    2 2147483645 2147483645 +3.87004678362573074e-01  # rad = +9.92666999999999716e-02 , len = +1.15658981493008084e+00 
 175        190        120        183    2        110        174 +9.94186046511627897e-01  # rad = +2.56500000000000006e-01 , len = +1.21243556529817817e-01 
 176        191        192        177    2 2147483645 2147483645 +4.75040458937198096e-01  # rad = +7.86667000000000061e-02 , len = +6.29999999999999449e-01 
 177        159        191        187    2        176        178 +6.71805273833671390e-01  # rad = +1.65600000000000053e-01 , len = +3.42928563989643442e-01 
 178        191        193        177    2        184        185 +5.21739130434782594e-01  # rad = +8.63999999999999768e-02 , len = +4.19999999999999318e-01 
 179        183        194        166    2 2147483645 2147483645 +7.58233253012048136e-01  # rad = +7.86667000000000061e-02 , len = +3.76961536499415162e-01 
 180        117        195        181    2 2147483645 2147483645 +3.71072692674378646e-01  # rad = +9.61364000000000107e-02 , len = +1.76394444356958036e+00 
 181        196        117        192    2        106        180 +6.12140887600388428e-01  # rad = +2.59077000000000057e-01 , len = +1.10900856624283906e+00 
 182        190        197        183    2 2147483645 2147483645 +4.16666666666666630e-01  # rad = +1.07499999999999943e-01 , len = +6.67757440991863183e-01 
 183        198        190        186    2        175        182 +8.88123924268502618e-01  # rad = +2.57999999999999896e-01 , len = +1.56524758424985921e-01 
 184        193        199        178    2 2147483645 2147483645 +8.50248842592592591e-01  # rad = +7.34614999999999713e-02 , len = +8.77097486029916884e-01 
 185        193        200        178    2        837        838 +9.66435185185185119e-01  # rad = +8.34999999999999354e-02 , len = +1.21243556529825991e-01 
 186        201        198        280    2        183        187 +9.91044776119403004e-01  # rad = +2.90499999999999925e-01 , len = +6.67757440991864626e-01 
 187        198        159        186    2        144        177 +8.48537005163511160e-01  # rad = +2.46499999999999941e-01 , len = +9.89949493661145541e-02 
 188        202        203        190    2 2147483645 2147483645 +6.89350386100386125e-01  # rad = +7.14166999999999996e-02 , len = +1.01680873324337484e+00 
 189        202        204        190    2 2147483645 2147483645 +6.95488416988417013e-01  # rad = +7.20526000000000222e-02 , len = +1.45155089473293653e+00 
 190        205        202        238    2        188        189 +6.71275747895783814e-01  # rad = +1.03599999999999998e-01 , len = +3.50000000000001421e-01 
 191        206        186        818    2        170        192 +9.62298998053486287e-01  # rad = +4.82999999999999985e-01 , len = +2.32163735324877885e-01 
 192        186        196        191    2        181        226 +8.76254658385093199e-01  # rad = +4.23231000000000079e-01 , len = +1.01921538449927374e+00 
 193        166        207        151    2 2147483645 2147483645 +9.62227163814596387e-01  # rad = +7.92726999999999876e-02 , len = +1.53999999999999981e+00 
 194        166        208        151    2 2147483645 2147483645 +8.37535170408061691e-01  # rad = +6.89999999999999919e-02 , len = +5.09607692249638311e-01 
 195        209        210        196    2 2147483645 2147483645 +7.15151818181818166e-01  # rad = +7.86667000000000338e-02 , len = +6.02162768692983352e-01 
 196        211        209        233    2        195        197 +7.05128205128205177e-01  # rad = +1.10000000000000014e-01 , len = +9.52102935611482293e-01 
 197        209        212        196    2        844        845 +7.32727272727272672e-01  # rad = +8.06000000000000050e-02 , len = +3.13049516849971843e-01 
 198        213        214        200    2 2147483645 2147483645 +1.05169385026737960e+00  # rad = +7.86667000000000199e-02 , len = +1.56524758424985921e-01 
 199        213        215        200    2 2147483645 2147483645 +9.65537433155080227e-01  # rad = +7.22222000000000280e-02 , len = +6.41560597293816315e-01 
 200        216        213        843    2        198        199 +7.56404409392762989e-01  # rad = +7.47999999999999915e-02 , len = +3.13049516849971843e-01 
 201        188        217        173    2 2147483645 2147483645 +5.56451612903225756e-01  # rad = +6.89999999999999780e-02 , len = +9.89949493661170521e-02 
 202        188        218        173    2        212        213 +6.14919354838709631e-01  # rad = +7.62499999999999845e-02 , len = +2.52388589282478815e-01 
 203        219        220        204    2 2147483645 2147483645 +3.02449316876084007e-01  # rad = +9.26000000000000018e-02 , len = +1.47830984573600066e+00 
 204        182        219        172    2        203        205 +8.65489752650176580e-01  # rad = +3.06167000000000022e-01 , len = +4.69574275274955100e-01 
 205        219        221        204    2        240        241 +9.46107843105233437e-01  # rad = +2.89667000000000008e-01 , len = +7.17286553617174749e-01 
 206        222        223        208    2 2147483645 2147483645 +6.47151566469093997e-01  # rad = +7.64285999999999993e-02 , len = +4.74763098818767160e-01 
 207        222        224        208    2 2147483645 2147483645 +7.01947502116850086e-01  # rad = +8.29000000000000015e-02 , len = +1.34647688431699253e+00 
 208        225        222        258    2        206        207 +6.27357237715803429e-01  # rad = +1.18100000000000011e-01 , len = +7.73175271203111025e-01 
 209        226        227        211    2 2147483645 2147483645 +1.04436005917868480e+00  # rad = +9.15556000000000009e-02 , len = +6.75055553269504838e-01 
 210        226        228        211    2 2147483645 2147483645 +1.06728324437899458e+00  # rad = +9.35652000000000289e-02 , len = +1.66829254029381602e+00 
 211        229        226        260    2        209        210 +6.52607326569048629e-01  # rad = +8.76666999999999585e-02 , len = +7.03491293478465507e-01 
 212        218        230        202    2 2147483645 2147483645 +1.15846950819672134e+00  # rad = +8.83332999999999618e-02 , len = +2.42487113059641740e-01 
 213        218        231        202    2 2147483645 2147483645 +1.00000000000000000e+00  # rad = +7.62499999999999845e-02 , len = +2.32163735324878967e-01 
 214        232        233        215    2 2147483645 2147483645 +6.20464361667141695e-01  # rad = +8.49000000000000310e-02 , len = +7.44110206891423376e-01 
 215        234        232        232    2        214        216 +8.55206249999999946e-01  # rad = +1.36832999999999982e-01 , len = +3.83405790253617818e-01 
 216        232        144        215    2        130        933 +9.97975634532605516e-01  # rad = +1.36556000000000066e-01 , len = +6.64078308635359327e-01 
 217        235        236        219    2 2147483645 2147483645 +4.67791411042944805e-01  # rad = +7.62499999999999983e-02 , len = +3.05122926047848408e-01 
 218        235        168        219    2        153       1150 +8.22085889570552286e-01  # rad = +1.34000000000000064e-01 , len = +2.61916017074177887e-01 
 219        237        235        230    2        217        218 +7.18412968455941048e-01  # rad = +1.63000000000000006e-01 , len = +3.20780298646910100e-01 
 220        238        239        221    2 2147483645 2147483645 +8.25067330904479368e-01  # rad = +7.62499999999999983e-02 , len = +2.61916017074173169e-01 
 221        240        238        811    2        220        222 +4.62229102167182604e-01  # rad = +9.24167000000000183e-02 , len = +1.69307412714269767e+00 
 222        238        241        221    2        223        224 +1.06041440562149480e+00  # rad = +9.79999999999999899e-02 , len = +2.42487113059643794e-01 
 223        241        242        222    2 2147483645 2147483645 +8.25930612244897944e-01  # rad = +8.09411999999999909e-02 , len = +1.28693434175951427e+00 
 224        241        243        222    2 2147483645 2147483645 +1.00000000000000000e+00  # rad = +9.79999999999999899e-02 , len = +9.89949493661145541e-02 
 225        244        245        226    2 2147483645 2147483645 +3.20005167958656356e-01  # rad = +1.23842000000000049e-01 , len = +1.55582775396249851e+00 
 226        196        244        192    2        225        227 +9.14394266960596003e-01  # rad = +3.87000000000000122e-01 , len = +1.97989898732234104e-01 
 227        244        246        226    2        228        229 +9.05684754521963731e-01  # rad = +3.50499999999999978e-01 , len = +9.89949493661157892e-02 
 228        246        247        227    2       1060       1061 +9.23323823109843178e-01  # rad = +3.23625000000000052e-01 , len = +6.96491205974633876e-01 
 229        246        248        227    2        248        249 +9.12031383737517909e-01  # rad = +3.19667000000000034e-01 , len = +7.73175271203109804e-01 
 230        249        237        302    2        219        231 +1.02664705882352947e+00  # rad = +2.26888999999999980e-01 , len = +7.03491293478462287e-01 
 231        237        250        230    2        232        233 +8.66062259518971977e-01  # rad = +1.96500000000000036e-01 , len = +2.52388589282477316e-01 
 232        250        234        231    2        215       1056 +8.14249363867684539e-01  # rad = +1.60000000000000059e-01 , len = +3.28329103187641413e-01 
 233        250        211        231    2        196        934 +7.93893129770992356e-01  # rad = +1.56000000000000028e-01 , len = +1.21243556529819857e-01 
 234        251        252        236    2 2147483645 2147483645 +1.83970291549057391e-01  # rad = +1.60857000000000000e-01 , len = +1.17341382299681518e+00 
 235        251        253        236    2        928        929 +2.17916108165478017e-01  # rad = +1.90538000000000013e-01 , len = +1.08669222873820126e+00 
 236        254        251        319    2        234        235 +6.94490865766481225e-01  # rad = +8.74363999999999919e-01 , len = +9.44351629426243289e-01 
 237        255        256        239    2 2147483645 2147483645 +6.08848226018396832e-01  # rad = +9.26667000000000185e-02 , len = +1.01439637223326007e+00 
 238        255        205        239    2        190        843 +1.01401445466491458e+00  # rad = +1.54332999999999998e-01 , len = +7.95047168412039040e-01 
 239        257        255        278    2        237        238 +9.46517412935323321e-01  # rad = +1.52200000000000030e-01 , len = +3.56931365951493662e-01 
 240        221        258        205    2        265        339 +9.25890764222365714e-01  # rad = +2.68199999999999994e-01 , len = +4.02119385257663664e-01 
 241        221        259        205    2        284        285 +5.08342337925963283e-01  # rad = +1.47249999999999964e-01 , len = +8.19328993750372159e-01 
 242        260        261        244    2 2147483645 2147483645 +9.34537667962829666e-01  # rad = +6.89999999999999919e-02 , len = +7.00000000000002842e-02 
 243        260        262        244    2       1053       1054 +1.06546368643958744e+00  # rad = +7.86666999999999922e-02 , len = +4.59020696701141095e-01 
 244        263        260        287    2        242        243 +9.38558500610804813e-01  # rad = +7.38332999999999906e-02 , len = +3.50000000000001421e-01 
 245        264        265        247    2 2147483645 2147483645 +6.91121531100478581e-01  # rad = +7.22222000000000280e-02 , len = +6.29999999999999782e-01 
 246        264        266        247    2 2147483645 2147483645 +7.52791387559808678e-01  # rad = +7.86667000000000199e-02 , len = +8.79886356298356209e-01 
 247        267        264        294    2        245        246 +1.66519003881725303e-01  # rad = +1.04500000000000010e-01 , len = +6.29999999999999782e-01 
 248        248        268        229    2        299        300 +6.24086940472429186e-01  # rad = +1.99500000000000122e-01 , len = +4.59020696701140263e-01 
 249        248        269        229    2        250        251 +9.00937538125611947e-01  # rad = +2.88000000000000034e-01 , len = +6.45368112010500372e-01 
 250        269        270        249    2 2147483645 2147483645 +4.13715277777777779e-01  # rad = +1.19150000000000006e-01 , len = +1.44138821973817799e+00 
 251        269        271        249    2        254        295 +9.47916666666666741e-01  # rad = +2.73000000000000020e-01 , len = +5.68682688324516294e-01 
 252        272        273        254    2 2147483645 2147483645 +3.80404006345830437e-01  # rad = +8.80000000000000226e-02 , len = +8.99166280506557891e-01 
 253        274        275       1140    2 2147483645 2147483645 +4.31466760038559105e-01  # rad = +9.98125000000000123e-02 , len = +1.22449989791751324e+00 
 254        271        272        251    2        252       1140 +8.47373626373626454e-01  # rad = +2.31333000000000011e-01 , len = +5.28488410468954672e-01 
 255        274        276       1140    2        270        271 +8.97217431149036182e-01  # rad = +2.07556000000000074e-01 , len = +7.03491293478461621e-01 
 256        277        278        257    2 2147483645 2147483645 +6.31897347174163793e-01  # rad = +1.09571000000000043e-01 , len = +4.69574275274954156e-01 
 257        279        277        271    2        256        258 +9.28926912630513080e-01  # rad = +1.73400000000000026e-01 , len = +3.50000000000003586e-01 
 258        277        225        257    2        208       1141 +1.08564013840830453e+00  # rad = +1.88250000000000084e-01 , len = +2.32163735324876525e-01 
 259        229        280        260    2 2147483645 2147483645 +5.91068464189737464e-01  # rad = +7.93999999999999706e-02 , len = +3.13049516849971843e-01 
 260        281        229        290    2        211        259 +9.58378220265825753e-01  # rad = +1.34332999999999980e-01 , len = +1.56524758424984339e-01 
 261        282        283        263    2        319       1174 +9.93189102564102533e-01  # rad = +1.23950000000000027e+00 , len = +3.28329103187636862e-01 
 262        282        284        263    2       1067       1158 +6.16764423076923030e-01  # rad = +7.69722000000000017e-01 , len = +1.57616623488767549e+00 
 263        187        282        171    2        261        262 +9.79461139408399295e-01  # rad = +1.24800000000000000e+00 , len = +7.73175271203110914e-01 
 264        285        286        265    2 2147483645 2147483645 +4.17172842059489513e-01  # rad = +7.86666999999999922e-02 , len = +4.31508980207827242e-01 
 265        258        285        240    2        264        266 +7.03098434004474249e-01  # rad = +1.88570999999999989e-01 , len = +5.64358042380900815e-01 
 266        285        287        265    2        269        274 +5.19698150829130623e-01  # rad = +9.79999999999999621e-02 , len = +1.21243556529817817e-01 
 267        288        289        269    2 2147483645 2147483645 +9.48979591836734748e-01  # rad = +9.29999999999999993e-02 , len = +4.48218696620301782e-01 
 268        288        290        269    2        275        276 +8.52040816326530615e-01  # rad = +8.34999999999999909e-02 , len = +3.05122926047847576e-01 
 269        287        288        266    2        267        268 +1.00000000000000000e+00  # rad = +9.79999999999999621e-02 , len = +1.71464281994820278e-01 
 270        276        291        255    2 2147483645 2147483645 +4.31008017113453767e-01  # rad = +8.94583000000000322e-02 , len = +1.56054477667255842e+00 
 271        276        279        255    2        257        288 +8.99357281890188709e-01  # rad = +1.86667000000000027e-01 , len = +4.31508980207829684e-01 
 272        292        293       1141    2 2147483645 2147483645 +5.22291633466135496e-01  # rad = +9.83213999999999894e-02 , len = +2.01303253823677775e+00 
 273        292        294       1141    2        937       1173 +8.70294820717131490e-01  # rad = +1.63833000000000006e-01 , len = +4.14125584816973757e-01 
 274        287        295        266    2 2147483645 2147483645 +1.00000000000000000e+00  # rad = +9.79999999999999621e-02 , len = +1.21243556529821897e-01 
 275        290        296        268    2 2147483645 2147483645 +1.03393173652694625e+00  # rad = +8.63333000000000156e-02 , len = +1.40000000000000568e-01 
 276        290        297        268    2        293       1057 +1.22455089820359286e+00  # rad = +1.02249999999999980e-01 , len = +2.52388589282476816e-01 
 277        257        298        278    2 2147483645 2147483645 +5.97014925373134275e-01  # rad = +9.60000000000000298e-02 , len = +1.56524758424987503e-01 
 278        267        257        294    2        239        277 +2.56232113150061558e-01  # rad = +1.60800000000000054e-01 , len = +3.76961536499416827e-01 
 279        299        300        281    2 2147483645 2147483645 +4.22475759534583051e-01  # rad = +1.30713999999999914e-01 , len = +5.98080262172226651e-01 
 280        299        201        281    2        186       1055 +9.47398190045248834e-01  # rad = +2.93124999999999969e-01 , len = +5.09607692249638311e-01 
 281        301        299        310    2        279        280 +1.05377523321673894e+00  # rad = +3.09399999999999842e-01 , len = +4.02119385257660555e-01 
 282        302        303        284    2 2147483645 2147483645 +8.06344175740960178e-01  # rad = +6.90000000000000197e-02 , len = +3.95979797464465710e-01 
 283        302        304        284    2 2147483645 2147483645 +8.43999280133315599e-01  # rad = +7.22221999999999864e-02 , len = +5.68682688324520402e-01 
 284        259        302        241    2        282        283 +5.81130050933786113e-01  # rad = +8.55714000000000058e-02 , len = +1.03353761421633905e+00 
 285        259        305        241    2        315       1063 +5.67062818336163010e-01  # rad = +8.34999999999999909e-02 , len = +7.73175271203108694e-01 
 286        263        306        287    2 2147483645 2147483645 +9.50847054725824314e-01  # rad = +7.48000000000000054e-02 , len = +5.64358042380900260e-01 
 287        307        263        293    2        244        286 +1.00000000000000000e+00  # rad = +7.86667000000000061e-02 , len = +2.09999999999996106e-01 
 288        279        308        271    2 2147483645 2147483645 +4.67856128828341378e-01  # rad = +8.73333000000000303e-02 , len = +1.14166545012100595e+00 
 289        309        310        291    2       1058       1059 +7.12752341416836521e-01  # rad = +1.05249999999999996e-01 , len = +2.32163735324877885e-01 
 290        309        281        291    2        260        935 +9.49210046929916618e-01  # rad = +1.40167000000000014e-01 , len = +3.76961536499413497e-01 
 291        311        309        298    2        289        290 +9.15293213415730222e-01  # rad = +1.47666999999999965e-01 , len = +4.94974746830583290e-01 
 292        307        312        293    2 2147483645 2147483645 +1.06144022820329309e+00  # rad = +8.34999999999999909e-02 , len = +2.32163735324881076e-01 
 293        297        307        276    2        287        292 +7.69356479217603972e-01  # rad = +7.86667000000000061e-02 , len = +2.10000000000003212e-01 
 294        313        267        362    2        247        278 +5.08434808675432781e-01  # rad = +6.27556000000000003e-01 , len = +1.60084352764409710e+00 
 295        271        314        251    2        343        344 +7.55952380952381042e-01  # rad = +2.06375000000000031e-01 , len = +5.51180551180828981e-01 
 296        315        316        297    2 2147483645 2147483645 +6.23966942148760362e-01  # rad = +9.43750000000000006e-02 , len = +5.51180551180827205e-01 
 297        317        315        337    2        296        298 +9.72668810289389119e-01  # rad = +1.51249999999999996e-01 , len = +2.61916017074176999e-01 
 298        315        311        297    2        291        334 +1.06666446280991734e+00  # rad = +1.61333000000000032e-01 , len = +2.09999999999999659e-01 
 299        268        318        248    2 2147483645 2147483645 +4.21609523809523823e-01  # rad = +8.41111000000000081e-02 , len = +1.84407158212472888e+00 
 300        268        319        248    2        327        328 +4.07128822055137840e-01  # rad = +8.12222000000000083e-02 , len = +5.98080262172226318e-01 
 301        249        320        302    2 2147483645 2147483645 +4.89692307692307705e-01  # rad = +1.08221999999999999e-01 , len = +8.16333265278342934e-01 
 302        321        249        312    2        230        301 +8.85771543086172342e-01  # rad = +2.21000000000000058e-01 , len = +9.89949493661170521e-02 
 303        322        323        304    2 2147483645 2147483645 +5.18707482993197244e-01  # rad = +7.62499999999999983e-02 , len = +1.00468900660851035e+00 
 304        324        322       1061    2        303        305 +5.16695957820738072e-01  # rad = +1.46999999999999992e-01 , len = +4.31508980207828408e-01 
 305        322        325        304    2        331        941 +6.00906802721088429e-01  # rad = +8.83333000000000035e-02 , len = +4.14125584816974091e-01 
 306        326        327        308    2 2147483645 2147483645 +9.45339652448657142e-01  # rad = +7.47999999999999776e-02 , len = +9.31289428695503130e-01 
 307        326        328        308    2        949        950 +1.31016745655608213e+00  # rad = +1.03667000000000009e-01 , len = +3.83405790253617706e-01 
 308        329        326        937    2        306        307 +5.79432613726236778e-01  # rad = +7.91250000000000148e-02 , len = +5.14392845984469327e-01 
 309        301        330        310    2 2147483645 2147483645 +5.28335110060590307e-01  # rad = +1.55124999999999930e-01 , len = +6.02162768692980577e-01 
 310        331        301        401    2        281        309 +1.11216287878787878e+00  # rad = +2.93611000000000011e-01 , len = +1.48492424049174843e+00 
 311        321        332        312    2 2147483645 2147483645 +4.03919839679358683e-01  # rad = +1.00777999999999979e-01 , len = +6.41560597293820201e-01 
 312        333        321        345    2        302        311 +1.01836734693877551e+00  # rad = +2.49499999999999972e-01 , len = +3.83405790253617818e-01 
 313        334        335        315    2 2147483645 2147483645 +8.46792772374631020e-01  # rad = +7.48000000000000054e-02 , len = +3.49999999999998590e-01 
 314        334        336        315    2       1064       1065 +9.45283375578632179e-01  # rad = +8.34999999999999909e-02 , len = +1.21243556529820870e-01 
 315        305        334        285    2        313        314 +1.05788383233532945e+00  # rad = +8.83333000000000035e-02 , len = +3.56931365951496382e-01 
 316        337        338        317    2 2147483645 2147483645 +4.54339366515837062e-01  # rad = +2.00817999999999997e-01 , len = +8.10308583195314958e-01 
 317        339        337       1067    2        316        318 +1.00979178184842167e+00  # rad = +4.42000000000000060e-01 , len = +9.89949493661157892e-02 
 318        337        340        317    2        325       1062 +9.66063348416289491e-01  # rad = +4.27000000000000046e-01 , len = +2.10000000000002629e-01 
 319        283        254        261    2        236        320 +1.01573215006050832e+00  # rad = +1.25900000000000034e+00 , len = +3.28329103187643689e-01 
 320        254        341        319    2        352        353 +9.84432088959491636e-01  # rad = +1.23940000000000006e+00 , len = +7.69999999999997353e-01 
 321        342        343        322    2 2147483645 2147483645 +3.38143045269820586e-01  # rad = +1.19400000000000020e-01 , len = +1.12218536793169887e+00 
 322        344        342        840    2        321        323 +7.89237818506928868e-01  # rad = +3.53105000000000002e-01 , len = +1.58700976682564776e+00 
 323        342        345        322    2        347        348 +1.03321391654040595e+00  # rad = +3.64833000000000018e-01 , len = +3.83405790253619150e-01 
 324        346        347        325    2 2147483645 2147483645 +3.05412221144519880e-01  # rad = +1.25952000000000008e-01 , len = +1.41393069137069305e+00 
 325        340        346        318    2        324        326 +9.65807962529274033e-01  # rad = +4.12399999999999933e-01 , len = +2.88617393793233978e-01 
 326        346        348        325    2        341        342 +9.42046556741028107e-01  # rad = +3.88499999999999901e-01 , len = +3.83405790253615597e-01 
 327        319        349        300    2 2147483645 2147483645 +9.68536927096286471e-01  # rad = +7.86667000000000199e-02 , len = +3.76961536499415995e-01 
 328        319        350        300    2 2147483645 2147483645 +8.85225960390139566e-01  # rad = +7.18999999999999917e-02 , len = +7.20694109869091215e-01 
 329        351        352        331    2 2147483645 2147483645 +8.73177551020408171e-01  # rad = +8.55713999999999919e-02 , len = +1.38769593211193065e+00 
 330        351        353        331    2 2147483645 2147483645 +1.00000000000000000e+00  # rad = +9.80000000000000038e-02 , len = +9.89949493661170521e-02 
 331        325        351        305    2        329        330 +1.10943438091863422e+00  # rad = +9.80000000000000038e-02 , len = +9.89949493661170521e-02 
 332        354        355        334    2 2147483645 2147483645 +5.51580882073716250e-01  # rad = +7.26249999999999951e-02 , len = +5.68682688324519070e-01 
 333        354        356        334    2 2147483645 2147483645 +6.34175609682000818e-01  # rad = +8.34999999999999909e-02 , len = +8.79886356298359318e-01 
 334        311        354        298    2        332        333 +8.16119454792262000e-01  # rad = +1.31666999999999978e-01 , len = +1.97989898732231578e-01 
 335        357        358        948    2        336        337 +5.23399014778325178e-01  # rad = +2.12499999999999967e-01 , len = +1.78328348839997863e+00 
 336        358        359        335    2        942        943 +6.98823529411764732e-01  # rad = +1.48499999999999993e-01 , len = +1.21243556529821897e-01 
 337        358        317        335    2        297        940 +7.31764705882352873e-01  # rad = +1.55499999999999972e-01 , len = +4.31508980207830128e-01 
 338        360        361        339    2        380        383 +1.01681853535317512e+00  # rad = +2.84999999999999920e-01 , len = +4.53651848888552311e-01 
 339        258        360        240    2        338        340 +1.04506338553318412e+00  # rad = +2.80285999999999924e-01 , len = +5.23832034148350556e-01 
 340        360        362        339    2        369        370 +6.28950429204455541e-01  # rad = +1.76286000000000054e-01 , len = +6.10245852095691932e-01 
 341        348        363        326    2        947        948 +1.03474903474903468e+00  # rad = +4.02000000000000079e-01 , len = +1.56524758424985921e-01 
 342        348        364        326    2        938        939 +5.57271557271557305e-01  # rad = +2.16500000000000026e-01 , len = +6.06217782649106418e-01 
 343        314        365        295    2        956        957 +7.24065414900060489e-01  # rad = +1.49429000000000006e-01 , len = +5.64358042380897040e-01 
 344        314        366        295    2        951        952 +5.54815263476680753e-01  # rad = +1.14500000000000032e-01 , len = +3.28329103187641413e-01 
 345        367        333        966    2        312        346 +1.01379170511488970e+00  # rad = +2.45000000000000023e-01 , len = +4.02119385257660555e-01 
 346        333        368        345    2        954        955 +5.91155102040816227e-01  # rad = +1.44833000000000017e-01 , len = +5.68682688324517294e-01 
 347        345        369        323    2        377       1068 +9.90406569581150809e-01  # rad = +3.61332999999999960e-01 , len = +1.71464281994821721e-01 
 348        345        370        323    2        375        398 +6.73823365759128157e-01  # rad = +2.45833000000000079e-01 , len = +4.59020696701140540e-01 
 349        371        372        350    2       1121       1165 +5.93296684948045772e-01  # rad = +9.23845999999999834e-02 , len = +9.94886928248635005e-01 
 350        373        371        361    2        349        351 +7.45756704980842899e-01  # rad = +1.55713999999999991e-01 , len = +5.23832034148356551e-01 
 351        371        374        350    2        357        358 +9.53671474626558990e-01  # rad = +1.48500000000000021e-01 , len = +9.89949493661145541e-02 
 352        341        375        320    2 2147483645 2147483645 +4.56909795062126811e-01  # rad = +5.66294000000000075e-01 , len = +1.47000000000000064e+00 
 353        341        376        320    2        362        363 +9.72648055510730969e-01  # rad = +1.20550000000000024e+00 , len = +1.21243556529823951e-01 
 354        377        378        356    2 2147483645 2147483645 +1.00000000000000000e+00  # rad = +6.90000000000000197e-02 , len = +8.19328993750373158e-01 
 355        377        379        356    2 2147483645 2147483645 +1.00000000000000000e+00  # rad = +6.90000000000000197e-02 , len = +1.12000000000000099e+00 
 356        380        377        372    2        354        355 +7.21254104092646564e-01  # rad = +6.90000000000000197e-02 , len = +4.19999999999996987e-01 
 357        374        381        351    2 2147483645 2147483645 +6.59259259259259212e-01  # rad = +9.79000000000000009e-02 , len = +6.75055553269505393e-01 
 358        374        382        351    2 2147483645 2147483645 +5.69504377104377069e-01  # rad = +8.45714000000000327e-02 , len = +1.48327340702919841e+00 
 359        324        383       1061    2        360        361 +9.35476274165202071e-01  # rad = +2.66143000000000074e-01 , len = +5.04777178564958628e-01 
 360        383        384        359    2        490       1156 +8.05548145170077667e-01  # rad = +2.14390999999999998e-01 , len = +1.63865798750074654e+00 
 361        383        373        359    2        350       1146 +7.84540641685109064e-01  # rad = +2.08800000000000013e-01 , len = +6.67757440991861295e-01 
 362        376        313        353    2        294       1147 +1.02388220655329754e+00  # rad = +1.23429000000000011e+00 , len = +5.51180551180824096e-01 
 363        376        385        353    2        391        392 +4.97331397760265470e-01  # rad = +5.99533000000000094e-01 , len = +1.41393069137069038e+00 
 364        386        387        365    2 2147483645 2147483645 +5.66056707317073138e-01  # rad = +9.28333000000000214e-02 , len = +1.34465608986089769e+00 
 365        388        386        378    2        364        366 +7.42081447963800822e-01  # rad = +1.64000000000000007e-01 , len = +4.20000000000001705e-01 
 366        386        389        365    2        367        368 +6.42682926829268308e-01  # rad = +1.05399999999999980e-01 , len = +2.88617393793230093e-01 
 367        389        390        366    2 2147483645 2147483645 +7.37191650853889935e-01  # rad = +7.76999999999999913e-02 , len = +8.07279381626960890e-01 
 368        389        391        366    2        385        386 +6.54648956356736145e-01  # rad = +6.89999999999999641e-02 , len = +2.96984848098348631e-01 
 369        362        392        340    2        407        408 +6.46676423539021772e-01  # rad = +1.13999999999999990e-01 , len = +6.14247507117450020e-01 
 370        362        393        340    2        387        388 +5.20461068944782834e-01  # rad = +9.17499999999999982e-02 , len = +6.37730350540106405e-01 
 371        380        394        372    2 2147483645 2147483645 +7.81881260668550238e-01  # rad = +7.47999999999999915e-02 , len = +3.56931365951493274e-01 
 372        395        380       1072    2        356        371 +1.69672048283800364e-01  # rad = +9.56667000000000073e-02 , len = +7.17286553617173861e-01 
 373        396        397        375    2 2147483645 2147483645 +9.71258671952428210e-01  # rad = +9.80000000000000038e-02 , len = +1.71464281994823164e-01 
 374        396        398        375    2 2147483645 2147483645 +7.55698711595639283e-01  # rad = +7.62499999999999983e-02 , len = +2.52388589282478315e-01 
 375        370        396        348    2        373        374 +4.10441234496589091e-01  # rad = +1.00900000000000031e-01 , len = +7.98122797569399189e-01 
 376        399        400        377    2 2147483645 2147483645 +3.90700202711119604e-01  # rad = +1.03500000000000023e-01 , len = +6.92964645562815895e-01 
 377        369        399        347    2        376        378 +7.33143665261683841e-01  # rad = +2.64909000000000006e-01 , len = +7.34166193719108184e-01 
 378        399        388        377    2        365        393 +8.34248742020844869e-01  # rad = +2.21000000000000030e-01 , len = +3.76961536499418770e-01 
 379        401        402        380    2        406        953 +5.88662790697674465e-01  # rad = +1.51874999999999982e-01 , len = +4.99899989998000283e-01 
 380        361        401        338    2        379        381 +9.05263157894736881e-01  # rad = +2.58000000000000063e-01 , len = +1.97989898732231578e-01 
 381        401        403        380    2        402        403 +8.72093023255813948e-01  # rad = +2.25000000000000006e-01 , len = +2.96984848098347409e-01 
 382        404        405        383    2 2147483645 2147483645 +5.23182957393483639e-01  # rad = +8.34999999999999909e-02 , len = +4.14125584816976589e-01 
 383        361        404        338    2        382        384 +5.60000000000000053e-01  # rad = +1.59600000000000020e-01 , len = +1.38238923606920028e+00 
 384        404        406        383    2        389        390 +7.51879699248120259e-01  # rad = +1.20000000000000009e-01 , len = +1.97989898732236630e-01 
 385        391        407        368    2 2147483645 2147483645 +1.05253623188405787e+00  # rad = +7.26249999999999951e-02 , len = +1.09343495462693108e+00 
 386        391        408        368    2 2147483645 2147483645 +1.08405797101449286e+00  # rad = +7.47999999999999499e-02 , len = +6.49153294684701176e-01 
 387        393        409        370    2 2147483645 2147483645 +9.10081743869209814e-01  # rad = +8.34999999999999909e-02 , len = +5.23832034148348225e-01 
 388        393        410        370    2 2147483645 2147483645 +8.04722615803814767e-01  # rad = +7.38332999999999906e-02 , len = +4.02119385257660555e-01 
 389        406        411        384    2 2147483645 2147483645 +6.52380833333333410e-01  # rad = +7.82857000000000275e-02 , len = +9.52102935611478185e-01 
 390        406        412        384    2        848       1151 +1.05555833333333338e+00  # rad = +1.26667000000000030e-01 , len = +1.56524758424982730e-01 
 391        385        413        363    2 2147483645 2147483645 +1.28281679240342061e-01  # rad = +7.69090999999999941e-02 , len = +8.16333265278344489e-01 
 392        385        414        363    2        851        852 +1.53786363719761898e-01  # rad = +9.21999999999999903e-02 , len = +4.19999999999998153e-01 
 393        388        415        378    2        444        445 +8.33334841628959211e-01  # rad = +1.84166999999999997e-01 , len = +1.13736537664903303e+00 
 394        357        416        948    2        395        396 +9.67980295566502558e-01  # rad = +3.93000000000000071e-01 , len = +4.84974226119287588e-01 
 395        416        417        394    2        456        961 +9.00763358778625900e-01  # rad = +3.54000000000000037e-01 , len = +1.21243556529821897e-01 
 396        416        418        394    2        401        960 +7.52417302798982113e-01  # rad = +2.95699999999999963e-01 , len = +6.67757440991861295e-01 
 397        419        420        398    2 2147483645 2147483645 +5.49629629629629579e-01  # rad = +7.41999999999999743e-02 , len = +6.37730350540099411e-01 
 398        370        419        348    2        397        399 +5.49153286987507760e-01  # rad = +1.34999999999999981e-01 , len = +3.42928563989644164e-01 
 399        419        421        398    2        423        424 +6.41481481481481430e-01  # rad = +8.65999999999999964e-02 , len = +7.03491293478461621e-01 
 400        331        422        401    2 2147483645 2147483645 +4.24242424242424254e-01  # rad = +1.11999999999999988e-01 , len = +5.81463670404264610e-01 
 401        418        331        396    2        310        400 +8.92796753466351123e-01  # rad = +2.64000000000000068e-01 , len = +1.56524758424985921e-01 
 402        403        423        381    2 2147483645 2147483645 +3.85608444444444476e-01  # rad = +8.67619000000000168e-02 , len = +1.50947010569934781e+00 
 403        403        424        381    2        415        416 +9.62666666666666671e-01  # rad = +2.16599999999999987e-01 , len = +3.20780298646909323e-01 
 404        425        426        406    2 2147483645 2147483645 +8.52309573659928432e-01  # rad = +6.89999999999999919e-02 , len = +1.56524758424985921e-01 
 405        425        427        406    2 2147483645 2147483645 +8.52309573659928432e-01  # rad = +6.89999999999999919e-02 , len = +6.99999999999985079e-02 
 406        402        425        379    2        404        405 +5.33046913580246917e-01  # rad = +8.09565000000000007e-02 , len = +1.58546523140685958e+00 
 407        392        428        369    2 2147483645 2147483645 +8.52130701754385989e-01  # rad = +9.71429000000000181e-02 , len = +4.64327470649755714e-01 
 408        392        429        369    2 2147483645 2147483645 +9.40350877192982604e-01  # rad = +1.07199999999999990e-01 , len = +3.95979797464468208e-01 
 409        430        431        411    2        437       1074 +8.05118110236220486e-01  # rad = +1.02249999999999966e-01 , len = +2.52388589282480258e-01 
 410        430        432        411    2        946       1073 +6.57480314960629864e-01  # rad = +8.34999999999999631e-02 , len = +1.21243556529819857e-01 
 411        433        430        422    2        409        410 +9.21124206708975546e-01  # rad = +1.26999999999999974e-01 , len = +6.60378679243963096e-01 
 412        434        435        414    2 2147483645 2147483645 +5.79881932021466984e-01  # rad = +8.10385000000000133e-02 , len = +1.99223492590607831e+00 
 413        434        436        414    2 2147483645 2147483645 +6.48479427549194964e-01  # rad = +9.06250000000000111e-02 , len = +2.83996478851411194e+00 
 414        395        434       1072    2        412        413 +2.47857078248346574e-01  # rad = +1.39749999999999985e-01 , len = +2.52388589282480258e-01 
 415        424        437        403    2 2147483645 2147483645 +4.07957525392428466e-01  # rad = +8.83636000000000005e-02 , len = +8.65852181379707320e-01 
 416        424        438        403    2        440        441 +9.82225300092336107e-01  # rad = +2.12749999999999995e-01 , len = +2.61916017074174112e-01 
 417        439        440        419    2 2147483645 2147483645 +8.13504648766420368e-01  # rad = +6.89999999999999919e-02 , len = +2.88617393793240029e-01 
 418        439        441        419    2 2147483645 2147483645 +8.51494136871567719e-01  # rad = +7.22221999999999864e-02 , len = +6.92964645562817338e-01 
 419        442        439        429    2        417        418 +8.65491836734693876e-01  # rad = +8.48181999999999686e-02 , len = +8.19328993750374046e-01 
 420        443        444        421    2 2147483645 2147483645 +5.16548429319371727e-01  # rad = +7.89285999999999738e-02 , len = +1.19820699380365547e+00 
 421        445        443        432    2        420        422 +7.46275946275946289e-01  # rad = +1.52799999999999964e-01 , len = +6.33876959669622098e-01 
 422        443        433        421    2        411        430 +9.02323298429319354e-01  # rad = +1.37874999999999998e-01 , len = +5.68682688324515184e-01 
 423        421        446        399    2 2147483645 2147483645 +8.63741339491916893e-01  # rad = +7.47999999999999915e-02 , len = +6.96491205974636873e-01 
 424        421        447        399    2 2147483645 2147483645 +7.96766743648960718e-01  # rad = +6.90000000000000197e-02 , len = +4.48218696620299561e-01 
 425        448        449        427    2 2147483645 2147483645 +8.28033142654016063e-01  # rad = +7.31429000000000107e-02 , len = +4.74763098818769158e-01 
 426        448        450        427    2 2147483645 2147483645 +8.90566751157264580e-01  # rad = +7.86667000000000199e-02 , len = +5.14392845984467106e-01 
 427        451        448        458    2        425        426 +9.90283632286995563e-01  # rad = +8.83333000000000312e-02 , len = +7.44110206891427262e-01 
 428        442        452        429    2 2147483645 2147483645 +7.49607142857142916e-01  # rad = +7.34614999999999713e-02 , len = +1.01197826063606677e+00 
 429        453        442        437    2        419        428 +1.34939759036144591e+00  # rad = +9.79999999999999483e-02 , len = +1.21243556529817817e-01 
 430        433        454        422    2 2147483645 2147483645 +6.42722756119673666e-01  # rad = +8.86153999999999969e-02 , len = +1.03353761421633905e+00 
 431        445        455        432    2 2147483645 2147483645 +4.60317460317460347e-01  # rad = +9.42499999999999727e-02 , len = +2.52388589282480258e-01 
 432        456        445        446    2        421        431 +8.00498870113926841e-01  # rad = +2.04749999999999877e-01 , len = +8.71492971859210264e-01 
 433        457        458       1068    2        434        435 +8.61565176737740357e-01  # rad = +2.58000000000000007e-01 , len = +1.56524758424985921e-01 
 434        458        459        433    2        501        502 +9.72461240310077524e-01  # rad = +2.50895000000000090e-01 , len = +1.40698258695692391e+00 
 435        458        460        433    2        461        462 +4.83205426356589085e-01  # rad = +1.24667000000000028e-01 , len = +8.54458893101359362e-01 
 436        453        461        437    2 2147483645 2147483645 +1.08319036144578318e+00  # rad = +7.86666999999999922e-02 , len = +4.31508980207828408e-01 
 437        431        453        409    2        429        436 +7.10268948655256693e-01  # rad = +7.26249999999999812e-02 , len = +6.37730350540100410e-01 
 438        462        463        440    2 2147483645 2147483645 +5.64934016820005880e-01  # rad = +1.01500000000000021e-01 , len = +3.28329103187641413e-01 
 439        462        464        440    2 2147483645 2147483645 +4.19178257554253197e-01  # rad = +7.53125000000000044e-02 , len = +1.19205704561484960e+00 
 440        438        462        416    2        438        439 +8.44498237367802607e-01  # rad = +1.79667000000000049e-01 , len = +1.56524758424982730e-01 
 441        438        465        416    2        442        443 +9.35370152761457074e-01  # rad = +1.99000000000000010e-01 , len = +1.21243556529822938e-01 
 442        465        466        441    2        853       1152 +5.20100502512562790e-01  # rad = +1.03500000000000009e-01 , len = +9.99799979995997568e-01 
 443        465        467        441    2        459        460 +1.04738190954773880e+00  # rad = +2.08429000000000059e-01 , len = +5.46717477313466649e-01 
 444        415        468        393    2        964        965 +5.40023456971118643e-01  # rad = +9.94545000000000151e-02 , len = +8.71492971859212151e-01 
 445        415        469        393    2        463        464 +8.45021094984443444e-01  # rad = +1.55625000000000013e-01 , len = +6.37730350540098856e-01 
 446        470        456        961    2        432        447 +8.24204966922628235e-01  # rad = +2.55777999999999950e-01 , len = +6.96491205974633987e-01 
 447        456        471        446    2        471        472 +8.88790279070131084e-01  # rad = +2.27333000000000035e-01 , len = +3.76961536499416827e-01 
 448        472        473        450    2 2147483645 2147483645 +1.18583678198973669e-01  # rad = +7.16364000000000029e-02 , len = +7.30821455623738125e-01 
 449        472        474        450    2 2147483645 2147483645 +1.20220162224797200e-01  # rad = +7.26249999999999951e-02 , len = +6.37730350540100743e-01 
 450        475        472        822    2        448        449 +4.92873285631532154e-01  # rad = +6.04099999999999970e-01 , len = +1.57305435379709779e+00 
 451        476        477        453    2 2147483645 2147483645 +7.78645698151788412e-01  # rad = +6.89999999999999919e-02 , len = +4.48218696620301282e-01 
 452        476        478        453    2 2147483645 2147483645 +7.78645698151788412e-01  # rad = +6.89999999999999919e-02 , len = +9.89949493661170521e-02 
 453        479        476        455    2        451        452 +7.08923199999999976e-01  # rad = +8.86154000000000386e-02 , len = +9.10000000000000364e-01 
 454        480        481        456    2 2147483645 2147483645 +4.38003402072366488e-01  # rad = +8.16250000000000170e-02 , len = +6.96491205974633432e-01 
 455        480        479        456    2        453        494 +6.70755592760132413e-01  # rad = +1.25000000000000000e-01 , len = +4.20000000000001705e-01 
 456        417        480        395    2        454        455 +5.26432203389830544e-01  # rad = +1.86357000000000023e-01 , len = +1.03590540108641127e+00 
 457        451        482        458    2 2147483645 2147483645 +7.73542600896860888e-01  # rad = +6.89999999999999641e-02 , len = +9.54672718789011054e-01 
 458        483        451        482    2        427        457 +8.78203424205728167e-01  # rad = +8.92000000000000154e-02 , len = +3.56931365951495327e-01 
 459        467        484        443    2 2147483645 2147483645 +4.03357498236809608e-01  # rad = +8.40714000000000045e-02 , len = +9.12688336728371019e-01 
 460        467        485        443    2        498       1081 +9.81149456169726708e-01  # rad = +2.04499999999999987e-01 , len = +1.21243556529820884e-01 
 461        460        486        435    2 2147483645 2147483645 +6.73794989852968262e-01  # rad = +8.40000000000000052e-02 , len = +1.18793939239339919e+00 
 462        460        487        435    2       1078       1079 +5.53474455950652477e-01  # rad = +6.89999999999999919e-02 , len = +4.19999999999998153e-01 
 463        469        488        445    2 2147483645 2147483645 +5.31304096385542213e-01  # rad = +8.26841999999999994e-02 , len = +1.42428929645630542e+00 
 464        469        489        445    2        479        480 +1.00240963855421694e+00  # rad = +1.55999999999999972e-01 , len = +1.21243556529821897e-01 
 465        490        491        467    2 2147483645 2147483645 +1.06144022820329309e+00  # rad = +8.34999999999999909e-02 , len = +1.21243556529819857e-01 
 466        490        492        467    2 2147483645 2147483645 +1.24576218399907446e+00  # rad = +9.80000000000000177e-02 , len = +1.56524758424984339e-01 
 467        493        490        489    2        465        466 +9.63622844711427784e-01  # rad = +7.86667000000000199e-02 , len = +6.30000000000001115e-01 
 468        494        495        470    2 2147483645 2147483645 +7.97038049812526128e-01  # rad = +7.62500000000000122e-02 , len = +6.30000000000001337e-01 
 469        494        496        470    2 2147483645 2147483645 +7.21254104092646564e-01  # rad = +6.89999999999999919e-02 , len = +6.78675180038285975e-01 
 470        497        494        957    2        468        469 +6.63775888985255968e-01  # rad = +9.56667000000000073e-02 , len = +1.34465608986089791e+00 
 471        471        498        447    2        543        544 +6.41679826510009543e-01  # rad = +1.45874999999999977e-01 , len = +1.85466978192884757e+00 
 472        471        499        447    2        499        500 +8.24046662825018705e-01  # rad = +1.87332999999999888e-01 , len = +5.14392845984469549e-01 
 473        500        501        475    2 2147483645 2147483645 +8.00001946907823780e-01  # rad = +8.21818000000000271e-02 , len = +9.01886910870757452e-01 
 474        500        502        475    2 2147483645 2147483645 +7.12012421271914997e-01  # rad = +7.31429000000000107e-02 , len = +4.42718872423573218e-01 
 475        503        500       1081    2        473        474 +5.72828202282903765e-01  # rad = +1.02726999999999943e-01 , len = +8.99166280506557669e-01 
 476        504        505        478    2 2147483645 2147483645 +8.84615384615384470e-01  # rad = +6.89999999999999919e-02 , len = +7.57165767847435944e-01 
 477        504        506        478    2 2147483645 2147483645 +8.84615384615384470e-01  # rad = +6.89999999999999919e-02 , len = +5.68682688324519514e-01 
 478        507        504        480    2        476        477 +5.61151079136690711e-01  # rad = +7.79999999999999860e-02 , len = +4.02119385257662443e-01 
 479        489        508        464    2 2147483645 2147483645 +5.31814102564102553e-01  # rad = +8.29630000000000090e-02 , len = +2.06232878077187154e+00 
 480        489        507        464    2        478       1171 +8.91025641025640969e-01  # rad = +1.38999999999999957e-01 , len = +3.13049516849971843e-01 
 481        483        509        482    2 2147483645 2147483645 +6.79327760876628162e-01  # rad = +6.89999999999999641e-02 , len = +1.46833238743821304e+00 
 482        510        483        488    2        458        481 +5.38912529049099476e-01  # rad = +1.01570999999999981e-01 , len = +4.42718872423573218e-01 
 483        511        512        484    2 2147483645 2147483645 +7.10683172856487855e-01  # rad = +8.06000000000000189e-02 , len = +2.96984848098351573e-01 
 484        513        511        825    2        483        485 +4.79543340380549632e-01  # rad = +1.13412000000000027e-01 , len = +1.52400787399540727e+00 
 485        511        514        484    2        486        487 +8.64106091066201065e-01  # rad = +9.80000000000000038e-02 , len = +2.61916017074174112e-01 
 486        514        515        485    2 2147483645 2147483645 +7.63265306122449028e-01  # rad = +7.48000000000000054e-02 , len = +3.20780298646907769e-01 
 487        514        516        485    2 2147483645 2147483645 +8.68480612244897920e-01  # rad = +8.51111000000000090e-02 , len = +7.53923072998831656e-01 
 488        517        510       1077    2        482        489 +2.51989453755896153e-01  # rad = +1.88473999999999975e-01 , len = +1.30770791845885848e+00 
 489        510        493        488    2        467        973 +4.33144094145611558e-01  # rad = +8.16363999999999840e-02 , len = +7.53923072998829658e-01 
 490        384        518        360    2        491        492 +7.68688984145789678e-01  # rad = +1.64799999999999891e-01 , len = +4.02119385257660999e-01 
 491        518        519        490    2        860        861 +5.51317354368932033e-01  # rad = +9.08570999999999684e-02 , len = +6.30000000000002225e-01 
 492        518        520        490    2        576        577 +8.39114077669902980e-01  # rad = +1.38285999999999992e-01 , len = +1.95374000317339980e+00 
 493        521        522        494    2 2147483645 2147483645 +6.74816625916870416e-01  # rad = +6.89999999999999919e-02 , len = +6.67757440991862405e-01 
 494        479        521        455    2        493        495 +8.17999999999999949e-01  # rad = +1.02249999999999966e-01 , len = +2.21359436211784083e-01 
 495        521        523        494    2        506        507 +9.37477750611246941e-01  # rad = +9.58570999999999868e-02 , len = +5.51180551180829092e-01 
 496        524        525        498    2 2147483645 2147483645 +4.48056089984598060e-01  # rad = +8.63999999999999907e-02 , len = +1.32075735848792508e+00 
 497        524        526        498    2        537       1082 +8.24978089849766283e-01  # rad = +1.59083000000000002e-01 , len = +9.36536171218181668e-01 
 498        485        524        460    2        496        497 +9.42948655256723778e-01  # rad = +1.92832999999999977e-01 , len = +3.49999999999997868e-01 
 499        499        527        472    2        978        979 +5.75622020679752100e-01  # rad = +1.07833000000000012e-01 , len = +4.94974746830581236e-01 
 500        499        528        472    2        509        857 +9.12813012122797418e-01  # rad = +1.70999999999999958e-01 , len = +2.61916017074175056e-01 
 501        459        529        434    2 2147483645 2147483645 +3.59911516769963524e-01  # rad = +9.03000000000000469e-02 , len = +7.34166193719108184e-01 
 502        459        530        434    2        983        984 +8.37003527372008227e-01  # rad = +2.10000000000000103e-01 , len = +1.56524758424984339e-01 
 503        531        532        505    2 2147483645 2147483645 +6.00473049645390056e-01  # rad = +8.46666999999999975e-02 , len = +9.77496803063825248e-01 
 504        531        533        505    2        513        514 +1.03039716312056751e+00  # rad = +1.45285999999999971e-01 , len = +5.51180551180828537e-01 
 505        534        531        509    2        503        504 +9.20365535248041655e-01  # rad = +1.41000000000000014e-01 , len = +9.89949493661170521e-02 
 506        523        535        495    2        985        986 +7.70243414415833660e-01  # rad = +7.38333000000000045e-02 , len = +3.63730669589462263e-01 
 507        523        536        495    2        533        534 +7.80328217732437213e-01  # rad = +7.47999999999999915e-02 , len = +6.92964645562814341e-01 
 508        534        537        509    2 2147483645 2147483645 +5.59349216710182784e-01  # rad = +8.56922999999999851e-02 , len = +1.83874957511891712e+00 
 509        528        534        500    2        505        508 +8.95906432748538095e-01  # rad = +1.53199999999999947e-01 , len = +4.08166632639172078e-01 
 510        538        539        512    2 2147483645 2147483645 +1.07819700076398273e+00  # rad = +8.48181999999999964e-02 , len = +7.57165767847436499e-01 
 511        538        540        512    2 2147483645 2147483645 +9.69279250305402296e-01  # rad = +7.62499999999999983e-02 , len = +2.96984848098348631e-01 
 512        541        538        859    2        510        511 +8.00388052381984405e-01  # rad = +7.86667000000000338e-02 , len = +4.08166632639172688e-01 
 513        533        542        504    2        531        532 +7.53534407995264499e-01  # rad = +1.09477999999999992e-01 , len = +1.74439101121279427e+00 
 514        533        543        504    2        521        522 +8.74137907300084005e-01  # rad = +1.26999999999999974e-01 , len = +1.21243556529818830e-01 
 515        544        545        517    2 2147483645 2147483645 +7.10268948655256693e-01  # rad = +7.26250000000000090e-02 , len = +5.64358042380897706e-01 
 516        544        546        517    2 2147483645 2147483645 +6.74816625916870416e-01  # rad = +6.90000000000000335e-02 , len = +5.28488410468954672e-01 
 517        547        544        560    2        515        516 +7.42734279093755112e-01  # rad = +1.02250000000000008e-01 , len = +9.20706250657611025e-01 
 518        548        549        519    2 2147483645 2147483645 +9.41981152993348170e-01  # rad = +8.49667000000000283e-01 , len = +1.39999999999998792e-01 
 519        550        548        975    2        518        520 +8.57202592515157735e-01  # rad = +9.02000000000000135e-01 , len = +8.10308583195316623e-01 
 520        548        551        519    2        523        524 +9.36437915742793781e-01  # rad = +8.44666999999999835e-01 , len = +1.56524758424985921e-01 
 521        543        552        514    2 2147483645 2147483645 +5.71850393700787385e-01  # rad = +7.26249999999999812e-02 , len = +5.37680202350806380e-01 
 522        543        553        514    2        578        579 +6.37332283464566940e-01  # rad = +8.09411999999999909e-02 , len = +1.35192455410796009e+00 
 523        551        554        520    2 2147483645 2147483645 +9.88555253135259271e-01  # rad = +8.35000000000000298e-01 , len = +6.99999999999985079e-02 
 524        551        555        520    2       1127       1168 +9.76716268067771121e-01  # rad = +8.25000000000000289e-01 , len = +1.71464281994820250e-01 
 525        556        557        526    2 2147483645 2147483645 +5.12670940427937483e-01  # rad = +8.52500000000000757e-02 , len = +5.51180551180828759e-01 
 526        558        556        983    2        525        527 +8.02344993968637010e-01  # rad = +1.66285999999999989e-01 , len = +4.31508980207829851e-01 
 527        556        559        526    2        599        870 +8.05840539792886945e-01  # rad = +1.34000000000000036e-01 , len = +1.55267511089731647e+00 
 528        560        561        530    2 2147483645 2147483645 +7.92469811324984175e-01  # rad = +7.07058999999999743e-02 , len = +1.23048770818728626e+00 
 529        560        562        530    2 2147483645 2147483645 +8.88067095408990204e-01  # rad = +7.92353000000000085e-02 , len = +1.31331641275055988e+00 
 530        563        560        972    2        528        529 +8.23843028624192009e-01  # rad = +8.92221999999999876e-02 , len = +5.93969696196700703e-01 
 531        542        564        513    2 2147483645 2147483645 +7.32145271196039338e-01  # rad = +8.01537999999999973e-02 , len = +9.52102935611480738e-01 
 532        542        565        513    2 2147483645 2147483645 +7.36068433840588954e-01  # rad = +8.05832999999999688e-02 , len = +9.99799979995998123e-01 
 533        536        566        507    2 2147483645 2147483645 +9.77846256684491988e-01  # rad = +7.31428999999999968e-02 , len = +5.64358042380900815e-01 
 534        536        567        507    2        535        536 +1.11631016042780740e+00  # rad = +8.34999999999999631e-02 , len = +1.21243556529822938e-01 
 535        567        568        534    2 2147483645 2147483645 +9.18961676646706693e-01  # rad = +7.67332999999999626e-02 , len = +9.92421281513046760e-01 
 536        567        569        534    2 2147483645 2147483645 +8.69760479041916112e-01  # rad = +7.26249999999999951e-02 , len = +5.64358042380895930e-01 
 537        526        570        497    2        538        539 +8.64328683768850192e-01  # rad = +1.37499999999999983e-01 , len = +7.85748051222522781e-01 
 538        570        571        537    2        988        989 +7.96363636363636385e-01  # rad = +1.09499999999999986e-01 , len = +3.05122926047846743e-01 
 539        570        572        537    2        545        546 +7.29258181818181694e-01  # rad = +1.00272999999999987e-01 , len = +8.10308583195314736e-01 
 540        573        574        542    2 2147483645 2147483645 +2.45952078589164180e-01  # rad = +9.08332999999999779e-02 , len = +1.27929668177479527e+00 
 541        573        575        542    2 2147483645 2147483645 +2.02538226382499409e-01  # rad = +7.48000000000000054e-02 , len = +3.20780298646908935e-01 
 542        550        573        975    2        540        541 +3.50971242848725606e-01  # rad = +3.69313000000000113e-01 , len = +1.41046091757269343e+00 
 543        498        576        471    2        864        865 +5.98685861182519319e-01  # rad = +8.73332999999999887e-02 , len = +3.83405790253614265e-01 
 544        498        577        471    2        574        575 +6.16966580976863743e-01  # rad = +8.99999999999999828e-02 , len = +4.99899989997999283e-01 
 545        572        578        539    2 2147483645 2147483645 +7.60424042364345354e-01  # rad = +7.62499999999999845e-02 , len = +1.07079409785448676e+00 
 546        572        579        539    2 2147483645 2147483645 +7.20255701933721015e-01  # rad = +7.22221999999999864e-02 , len = +6.64078308635361214e-01 
 547        517        580       1077    2        548        549 +6.49557988298589128e-01  # rad = +4.85832999999999959e-01 , len = +1.24237675445091544e+00 
 548        580        581        547    2        591        592 +1.06115681726025213e+00  # rad = +5.15545000000000142e-01 , len = +8.63017960415657037e-01 
 549        580        582        547    2        589        590 +4.45626377788252370e-01  # rad = +2.16499999999999998e-01 , len = +1.01680873324337684e+00 
 550        583        584        552    2        563       1085 +8.14228395061728505e-01  # rad = +1.84667000000000026e-01 , len = +1.56524758424984339e-01 
 551        583        585        552    2       1083       1084 +6.12874779541446202e-01  # rad = +1.39000000000000040e-01 , len = +3.13049516849970233e-01 
 552        586        583        991    2        550        551 +9.65106382978723309e-01  # rad = +2.26800000000000057e-01 , len = +3.20780298646907769e-01 
 553        587        588        555    2 2147483645 2147483645 +9.38108578545019389e-01  # rad = +7.72857000000000127e-02 , len = +5.14392845984467328e-01 
 554        587        589        555    2 2147483645 2147483645 +8.37535170408061691e-01  # rad = +6.90000000000000197e-02 , len = +1.21243556529820884e-01 
 555        590        587        984    2        553        554 +6.18270919324577783e-01  # rad = +8.23846000000000162e-02 , len = +8.88200427831466910e-01 
 556        591        592        996    2        557        558 +8.48658620689655141e-01  # rad = +7.38333000000000461e-02 , len = +4.31508980207827797e-01 
 557        592        593        556    2       1086       1087 +9.34537667962829666e-01  # rad = +6.89999999999999919e-02 , len = +9.89949493661183150e-02 
 558        592        594        556    2        868        869 +1.01309300816840087e+00  # rad = +7.48000000000000054e-02 , len = +3.56931365951495327e-01 
 559        595        596        561    2 2147483645 2147483645 +5.51627892030848277e-01  # rad = +8.58333000000000290e-02 , len = +4.84974226119283480e-01 
 560        595        547        561    2        517       1172 +8.84749357326478192e-01  # rad = +1.37667000000000095e-01 , len = +3.63730669589466038e-01 
 561        597        595        863    2        559        560 +8.21541710665258829e-01  # rad = +1.55600000000000072e-01 , len = +2.88617393793237420e-01 
 562        598        599        563    2        569       1088 +9.92957746478873249e-01  # rad = +1.41000000000000014e-01 , len = +1.97989898732234104e-01 
 563        584        598        550    2        562        564 +7.68951680592634301e-01  # rad = +1.42000000000000015e-01 , len = +6.02162768692984796e-01 
 564        598        600        563    2        871        872 +6.95862676056338114e-01  # rad = +9.88125000000000114e-02 , len = +1.22649908275546604e+00 
 565        601        602        567    2 2147483645 2147483645 +8.48053892215568927e-01  # rad = +7.08125000000000282e-02 , len = +1.05465634213235604e+00 
 566        601        603        567    2 2147483645 2147483645 +1.00000000000000000e+00  # rad = +8.35000000000000048e-02 , len = +1.21243556529820870e-01 
 567        604        601       1091    2        565        566 +9.28924483445675575e-01  # rad = +8.35000000000000048e-02 , len = +3.28329103187641413e-01 
 568        605        606        569    2 2147483645 2147483645 +1.09939759036144569e+00  # rad = +1.09500000000000000e-01 , len = +9.89949493661157892e-02 
 569        599        605        562    2        568        570 +7.06382978723404276e-01  # rad = +9.96000000000000357e-02 , len = +3.56931365951494661e-01 
 570        605        607        569    2        992       1157 +8.92139558232931784e-01  # rad = +8.88570999999999944e-02 , len = +4.48218696620299006e-01 
 571        608        609        572    2 2147483645 2147483645 +4.92266463414634148e-01  # rad = +8.07317000000000035e-02 , len = +3.10061284264901316e+00 
 572        610        608       1167    2        571        573 +7.91314837153196615e-01  # rad = +1.64000000000000007e-01 , len = +1.03590540108641327e+00 
 573        608        611        572    2        602       1092 +7.52439024390243905e-01  # rad = +1.23399999999999982e-01 , len = +3.20780298646910100e-01 
 574        577        612        544    2 2147483645 2147483645 +9.23976666666666557e-01  # rad = +8.31578999999999929e-02 , len = +1.38061580463212397e+00 
 575        577        613        544    2 2147483645 2147483645 +8.79444444444444362e-01  # rad = +7.91499999999999704e-02 , len = +1.75698605572156108e+00 
 576        520        614        492    2 2147483645 2147483645 +5.25179700041942032e-01  # rad = +7.26249999999999951e-02 , len = +6.18223260642950412e-01 
 577        520        615        492    2       1000       1001 +5.87264799039671437e-01  # rad = +8.12105000000000188e-02 , len = +1.28693434175951626e+00 
 578        553        616        522    2 2147483645 2147483645 +9.24127638334988788e-01  # rad = +7.47999999999999776e-02 , len = +3.76961536499417771e-01 
 579        553        617        522    2        595       1142 +1.05720448918474141e+00  # rad = +8.55714000000000335e-02 , len = +5.46717477313464428e-01 
 580        618        619        582    2 2147483645 2147483645 +6.04425445435273878e-01  # rad = +6.90000000000000335e-02 , len = +2.61916017074176499e-01 
 581        618        620        582    2 2147483645 2147483645 +6.04425445435273878e-01  # rad = +6.90000000000000335e-02 , len = +6.49153294684694848e-01 
 582        621        618       1172    2        580        581 +8.29232859000341382e-01  # rad = +1.14158000000000037e-01 , len = +1.45155089473294052e+00 
 583        622        623        585    2 2147483645 2147483645 +9.10766137245335394e-01  # rad = +7.69090999999999941e-02 , len = +7.85748051222526667e-01 
 584        622        624        585    2 2147483645 2147483645 +8.51447816551482384e-01  # rad = +7.19000000000000195e-02 , len = +6.96491205974634098e-01 
 585        625        622        594    2        583        584 +6.57743505861276612e-01  # rad = +8.44444000000000305e-02 , len = +6.14247507117447356e-01 
 586        626        627        587    2 2147483645 2147483645 +5.14392794424490152e-01  # rad = +8.40667000000000220e-02 , len = +1.30770791845886114e+00 
 587        597        626        863    2        586        588 +8.62877507919746600e-01  # rad = +1.63429000000000046e-01 , len = +4.31508980207827242e-01 
 588        626        628        587    2        610        999 +8.47028373177343030e-01  # rad = +1.38429000000000052e-01 , len = +5.23832034148350112e-01 
 589        582        629        549    2 2147483645 2147483645 +3.78239722863741301e-01  # rad = +8.18889000000000145e-02 , len = +6.92964645562817894e-01 
 590        582        630        549    2        997        998 +3.37842494226327950e-01  # rad = +7.31429000000000107e-02 , len = +4.90000000000002045e-01 
 591        581        631        548    2        990        991 +5.73253547217022708e-01  # rad = +2.95538000000000023e-01 , len = +1.18173601112938753e+00 
 592        581        632        548    2        606        607 +9.63675333869982276e-01  # rad = +4.96818000000000148e-01 , len = +7.44110206891425152e-01 
 593        625        633        594    2 2147483645 2147483645 +5.37445963313471164e-01  # rad = +6.89999999999999919e-02 , len = +3.56931365951494994e-01 
 594        586        625        991    2        585        593 +5.46319148936170174e-01  # rad = +1.28384999999999999e-01 , len = +9.54672718789009833e-01 
 595        617        634        579    2 2147483645 2147483645 +8.98771084731580849e-01  # rad = +7.69090999999999803e-02 , len = +8.88200427831465356e-01 
 596        635        636       1142    2 2147483645 2147483645 +8.91068744931133527e-01  # rad = +7.62499999999999845e-02 , len = +2.52388589282478815e-01 
 597        635        637       1142    2 2147483645 2147483645 +8.54758716113093842e-01  # rad = +7.31428999999999968e-02 , len = +4.64327470649757934e-01 
 598        638        639        599    2 2147483645 2147483645 +7.53956436208364611e-01  # rad = +7.18999999999999917e-02 , len = +7.82623792124928719e-01 
 599        559        638        527    2        598        600 +7.11668656716417880e-01  # rad = +9.53636000000000483e-02 , len = +1.01197826063606389e+00 
 600        638        640        599    2        604        605 +8.75596139407488705e-01  # rad = +8.34999999999999631e-02 , len = +3.05122926047850407e-01 
 601        641        642        602    2 2147483645 2147483645 +7.53866317169069489e-01  # rad = +7.18999999999999917e-02 , len = +6.33876959669619544e-01 
 602        611        641        573    2        601        603 +7.72893030794165270e-01  # rad = +9.53749999999999737e-02 , len = +5.51180551180826539e-01 
 603        641        643        602    2        620        873 +8.58599213630406255e-01  # rad = +8.18889000000000006e-02 , len = +6.02162768692985129e-01 
 604        640        644        600    2 2147483645 2147483645 +8.26347305389221520e-01  # rad = +6.89999999999999919e-02 , len = +3.83405790253615264e-01 
 605        640        645        600    2        611        612 +1.00000000000000000e+00  # rad = +8.34999999999999631e-02 , len = +6.18223260642947192e-01 
 606        632        646        592    2        881       1159 +9.53971071901581480e-01  # rad = +4.73950000000000038e-01 , len = +1.73028899320315843e+00 
 607        632        647        592    2        637        657 +4.99283439810956908e-01  # rad = +2.48053000000000051e-01 , len = +1.94242116957162581e+00 
 608        648        649        610    2 2147483645 2147483645 +5.95222090729783049e-01  # rad = +7.54443999999999948e-02 , len = +6.14247507117447800e-01 
 609        648        650        610    2       1002       1003 +8.63905325443786953e-01  # rad = +1.09500000000000000e-01 , len = +5.68682688324518404e-01 
 610        628        648        588    2        608        609 +9.15631840149101706e-01  # rad = +1.26750000000000029e-01 , len = +1.05697682093790601e+00 
 611        645        651        605    2 2147483645 2147483645 +9.03525748502994053e-01  # rad = +7.54444000000000087e-02 , len = +7.06965345685343416e-01 
 612        645        652        605    2        621        622 +8.26347305389221520e-01  # rad = +6.89999999999999919e-02 , len = +4.08166632639168081e-01 
 613        653        654        615    2 2147483645 2147483645 +1.03002028985507255e+00  # rad = +7.10714000000000484e-02 , len = +9.44351629426240291e-01 
 614        653        655        615    2 2147483645 2147483645 +1.16811594202898572e+00  # rad = +8.06000000000000327e-02 , len = +2.96984848098347021e-01 
 615        656        653        617    2        613        614 +7.95716508119191368e-01  # rad = +6.90000000000000197e-02 , len = +9.89949493661183150e-02 
 616        656        657        617    2 2147483645 2147483645 +1.09555171407714758e+00  # rad = +9.50000000000000427e-02 , len = +1.21243556529824978e-01 
 617        658        656       1003    2        615        616 +7.54857889009793337e-01  # rad = +8.67143000000000219e-02 , len = +4.48218696620304280e-01 
 618        659        660        620    2 2147483645 2147483645 +1.10776000000000008e+00  # rad = +8.44667000000000057e-02 , len = +9.74987179402888371e-01 
 619        659        661        620    2 2147483645 2147483645 +1.00000000000000000e+00  # rad = +7.62499999999999845e-02 , len = +5.81463670404265498e-01 
 620        643        659        603    2        618        619 +9.31139629424744930e-01  # rad = +7.62499999999999845e-02 , len = +2.61916017074175556e-01 
 621        652        662        612    2 2147483645 2147483645 +1.00000000000000000e+00  # rad = +6.89999999999999919e-02 , len = +5.51180551180831424e-01 
 622        652        663        612    2 2147483645 2147483645 +1.00000000000000000e+00  # rad = +6.89999999999999919e-02 , len = +4.99899989998004779e-01 
 623        664        665        624    2 2147483645 2147483645 +6.40754919499105458e-01  # rad = +7.16364000000000029e-02 , len = +7.44110206891424597e-01 
 624        666        664        638    2        623        625 +8.96357645096891642e-01  # rad = +1.11800000000000066e-01 , len = +3.56931365951494994e-01 
 625        664        667        624    2       1004       1005 +7.56846153846153724e-01  # rad = +8.46154000000000212e-02 , len = +1.07763630228384732e+00 
 626        668        669        628    2 2147483645 2147483645 +7.60330578512396604e-01  # rad = +6.89999999999999641e-02 , len = +5.93969696196700259e-01 
 627        668        670        628    2       1094       1095 +8.66850688705234185e-01  # rad = +7.86667000000000199e-02 , len = +4.31508980207827242e-01 
 628        671        668        640    2        626        627 +7.35812799494052650e-01  # rad = +9.07500000000000251e-02 , len = +2.61916017074177887e-01 
 629        672        673        631    2 2147483645 2147483645 +8.61077844311377238e-01  # rad = +7.19000000000000611e-02 , len = +8.25287828578609828e-01 
 630        672        674        631    2 2147483645 2147483645 +8.84231137724550975e-01  # rad = +7.38333000000000322e-02 , len = +8.57321409974112436e-01 
 631        675        672        633    2        629        630 +7.77257537536419352e-01  # rad = +8.35000000000000048e-02 , len = +9.89949493661195640e-02 
 632        675        676        633    2       1118       1164 +9.75062599484310732e-01  # rad = +1.04750000000000038e-01 , len = +1.00468900660850857e+00 
 633        677        675        647    2        631        632 +6.73050778435610675e-01  # rad = +1.07429000000000066e-01 , len = +5.85662018573856025e-01 
 634        678        679        636    2 2147483645 2147483645 +6.77579959345202432e-01  # rad = +6.89999999999999919e-02 , len = +5.23832034148352554e-01 
 635        678        680        636    2 2147483645 2147483645 +6.77579959345202432e-01  # rad = +6.89999999999999919e-02 , len = +9.44351629426243289e-01 
 636        681        678        637    2        634        635 +5.56464480874316880e-01  # rad = +1.01832999999999993e-01 , len = +4.99899989997997840e-01 
 637        647        681        607    2        636        638 +7.37745562440284997e-01  # rad = +1.83000000000000052e-01 , len = +2.10000000000000853e-01 
 638        681        666        637    2        624       1006 +6.81568306010928993e-01  # rad = +1.24727000000000046e-01 , len = +8.54458893101359029e-01 
 639        671        682        640    2 2147483645 2147483645 +6.37839831999545970e-01  # rad = +7.86667000000000199e-02 , len = +9.01886910870758562e-01 
 640        683        671        654    2        628        639 +5.08275293632804437e-01  # rad = +1.23332999999999998e-01 , len = +4.08166632639172688e-01 
 641        684        685        643    2 2147483645 2147483645 +6.21964715379611399e-01  # rad = +7.93571000000000137e-02 , len = +1.00468900660851324e+00 
 642        684        686        643    2       1007       1008 +6.16553675415977609e-01  # rad = +7.86667000000000199e-02 , len = +3.63730669589465705e-01 
 643        687        684        688    2        641        642 +3.05185408429547722e-01  # rad = +1.27591000000000065e-01 , len = +1.99223492590607787e+00 
 644        688        689        646    2 2147483645 2147483645 +7.73109243697479021e-01  # rad = +6.90000000000000335e-02 , len = +3.42928563989645607e-01 
 645        688        690        646    2 2147483645 2147483645 +8.38095238095238115e-01  # rad = +7.48000000000000054e-02 , len = +7.30821455623740457e-01 
 646        677        688        647    2        644        645 +5.59157973874635839e-01  # rad = +8.92500000000000376e-02 , len = +3.28329103187639137e-01 
 647        691        677        692    2        633        646 +6.99259187866627441e-01  # rad = +1.59615000000000035e-01 , len = +9.74987179402886595e-01 
 648        692        693        650    2 2147483645 2147483645 +8.26347305389221520e-01  # rad = +6.89999999999999919e-02 , len = +3.76961536499416827e-01 
 649        692        694        650    2 2147483645 2147483645 +8.26347305389221520e-01  # rad = +6.89999999999999919e-02 , len = +3.13049516849971843e-01 
 650        695        692        660    2        648        649 +8.96242970932747407e-01  # rad = +8.35000000000000048e-02 , len = +9.89949493661157892e-02 
 651        696        697        652    2 2147483645 2147483645 +5.59964169381107491e-01  # rad = +8.59544999999999892e-02 , len = +1.55425223178221761e+00 
 652        698        696       1009    2        651        653 +4.58437489733688142e-01  # rad = +1.53500000000000053e-01 , len = +3.63730669589463651e-01 
 653        696        699        652    2        677        678 +5.86319218241042384e-01  # rad = +9.00000000000000383e-02 , len = +6.06217782649107084e-01 
 654        700        683        881    2        640        655 +5.34471365638766516e-01  # rad = +2.42649999999999977e-01 , len = +1.40349563590344140e+00 
 655        683        701        654    2        663        671 +6.58207294457036962e-01  # rad = +1.59713999999999995e-01 , len = +4.74763098818766771e-01 
 656        702        703        657    2       1016       1017 +6.21779757226443075e-01  # rad = +1.21040000000000036e-01 , len = +2.15754490103914387e+00 
 657        647        702        607    2        656        658 +7.84779865593240200e-01  # rad = +1.94667000000000007e-01 , len = +4.14125584816973313e-01 
 658        702        704        657    2        680        681 +9.28082314927543006e-01  # rad = +1.80667000000000078e-01 , len = +3.49999999999999645e-01 
 659        705        706       1143    2 2147483645 2147483645 +7.85075568845950311e-01  # rad = +7.31429000000000246e-02 , len = +4.69574275274955877e-01 
 660        707        695        674    2        650       1143 +9.87096411914655580e-01  # rad = +9.31666999999999912e-02 , len = +4.84974226119286589e-01 
 661        705        708       1143    2        665        666 +8.02861966775682667e-01  # rad = +7.48000000000000054e-02 , len = +3.76961536499414829e-01 
 662        709        710        663    2        827       1149 +5.80882352941176405e-01  # rad = +7.90000000000000008e-02 , len = +8.88200427831466355e-01 
 663        701        709        655    2        662        664 +8.51522095746146346e-01  # rad = +1.36000000000000010e-01 , len = +2.32163735324878967e-01 
 664        709        711        663    2        669        670 +9.63235294117647078e-01  # rad = +1.31000000000000061e-01 , len = +9.89949493661170521e-02 
 665        708        712        661    2 2147483645 2147483645 +9.22459893048128254e-01  # rad = +6.89999999999999919e-02 , len = +2.88617393793237420e-01 
 666        708        713        661    2 2147483645 2147483645 +9.22459893048128254e-01  # rad = +6.89999999999999919e-02 , len = +3.13049516849970233e-01 
 667        714        715        669    2 2147483645 2147483645 +1.11450381679389299e+00  # rad = +1.09500000000000000e-01 , len = +9.89949493661145541e-02 
 668        714        716        669    2        675        676 +8.39694656488549573e-01  # rad = +8.25000000000000039e-02 , len = +3.63730669589465705e-01 
 669        711        714        664    2        667        668 +7.50000000000000000e-01  # rad = +9.82500000000000318e-02 , len = +4.94974746830581791e-01 
 670        711        717        664    2 2147483645 2147483645 +6.82532824427480866e-01  # rad = +8.94118000000000412e-02 , len = +1.25415310070182295e+00 
 671        701        718        655    2 2147483645 2147483645 +8.82828055148577984e-01  # rad = +1.41000000000000042e-01 , len = +9.89949493661170521e-02 
 672        698        719       1009    2        673        674 +5.78646668637798567e-01  # rad = +1.93749999999999978e-01 , len = +2.96984848098351184e-01 
 673        719        720        672    2        885        886 +5.69806451612903220e-01  # rad = +1.10400000000000012e-01 , len = +6.92964645562815451e-01 
 674        719        707        672    2        660        679 +4.87146322580645164e-01  # rad = +9.43846000000000129e-02 , len = +8.42911620515460536e-01 
 675        716        721        668    2        876       1096 +1.45757575757575752e+00  # rad = +1.20250000000000051e-01 , len = +2.61916017074176999e-01 
 676        716        722        668    2        883        884 +1.17878787878787894e+00  # rad = +9.72500000000000170e-02 , len = +6.14247507117447022e-01 
 677        699        723        653    2 2147483645 2147483645 +7.66666666666666607e-01  # rad = +6.89999999999999919e-02 , len = +8.01186619958171642e-01 
 678        699        724        653    2       1097       1098 +7.66666666666666607e-01  # rad = +6.89999999999999919e-02 , len = +1.56524758424985116e-01 
 679        707        725        674    2        684        685 +1.16279562555755911e+00  # rad = +1.09750000000000028e-01 , len = +5.51180551180825207e-01 
 680        704        726        658    2 2147483645 2147483645 +4.10700349261348241e-01  # rad = +7.42000000000000298e-02 , len = +6.67757440991861295e-01 
 681        704        727        658    2        682        683 +7.25090913116396507e-01  # rad = +1.31000000000000061e-01 , len = +9.89949493661170521e-02 
 682        727        728        681    2        887       1018 +6.87786259541984690e-01  # rad = +9.01000000000000273e-02 , len = +7.03491293478461621e-01 
 683        727        729        681    2       1012       1013 +7.17557251908396920e-01  # rad = +9.40000000000000280e-02 , len = +6.99999999999998956e-01 
 684        725        730        679    2 2147483645 2147483645 +9.07112528473804192e-01  # rad = +9.95556000000000219e-02 , len = +7.57165767847437832e-01 
 685        725        731        679    2 2147483645 2147483645 +8.58769931662870190e-01  # rad = +9.42500000000000143e-02 , len = +5.46717477313465983e-01 
 686        732        733       1153    2        687        688 +9.32268722466960353e-01  # rad = +4.23250000000000182e-01 , len = +2.21359436211785776e-01 
 687        733        734        686    2        707        708 +6.09568812758417011e-01  # rad = +2.58000000000000063e-01 , len = +9.52102935611479850e-01 
 688        733        687        686    2        643        703 +9.87777909037212076e-01  # rad = +4.18076999999999976e-01 , len = +1.07079409785448432e+00 
 689        735        736        690    2       1010       1011 +7.33853430271364293e-01  # rad = +1.02250000000000008e-01 , len = +2.52388589282478315e-01 
 690        737        735        693    2        689        691 +6.98996152167478457e-01  # rad = +1.39333000000000012e-01 , len = +4.31508980207826631e-01 
 691        735        738        690    2        879        882 +6.14534963002303813e-01  # rad = +8.56250000000000205e-02 , len = +6.92964645562819004e-01 
 692        739        691        703    2        647        693 +5.60842751842751897e-01  # rad = +2.28263000000000105e-01 , len = +1.50296373875087297e+00 
 693        691        737        692    2        690        694 +8.73260230523562719e-01  # rad = +1.99333000000000093e-01 , len = +2.09999999999999659e-01 
 694        737        740        693    2        695        696 +7.44984523385490593e-01  # rad = +1.48500000000000049e-01 , len = +1.21243556529823951e-01 
 695        740        741        694    2        701        702 +7.42579124579124561e-01  # rad = +1.10273000000000010e-01 , len = +9.07303697777099405e-01 
 696        740        742        694    2 2147483645 2147483645 +5.72964646464646399e-01  # rad = +8.50852500000000289e-02 , len = +1.27546070108020260e+00 
 697        743        744        713    2 2147483645 2147483645 +1.05234399600005624e+00  # rad = +9.29570179018717468e-02 , len = +6.64078308635358439e-01 
 698        745        746        700    2 2147483645 2147483645 +7.64640873190209791e-01  # rad = +7.83213999999999994e-02 , len = +2.08947361792389996e+00 
 699        745        747        700    2 2147483645 2147483645 +8.15198820646496625e-01  # rad = +8.34999999999999631e-02 , len = +1.21243556529821897e-01 
 700        748        745        716    2        698        699 +7.26446808510638253e-01  # rad = +1.02429000000000020e-01 , len = +5.28488410468953673e-01 
 701        741        749        695    2 2147483645 2147483645 +1.09727675859004470e+00  # rad = +1.21000000000000052e-01 , len = +1.21243556529818830e-01 
 702        741        750        695    2        711        717 +9.23462678987603480e-01  # rad = +1.01832999999999993e-01 , len = +4.59020696701138931e-01 
 703        687        739        688    2        692       1160 +9.73504880679874840e-01  # rad = +4.06999999999999973e-01 , len = +4.99899989998000283e-01 
 704        751        752        705    2 2147483645 2147483645 +5.69538060309698446e-01  # rad = +8.73528999999999833e-02 , len = +1.07990740343790437e+00 
 705        753        751        720    2        704        706 +7.60087419345246817e-01  # rad = +1.53375000000000011e-01 , len = +6.02162768692986017e-01 
 706        751        754        705    2        715        716 +9.01202933985330135e-01  # rad = +1.38222000000000012e-01 , len = +6.14247507117450464e-01 
 707        734        755        687    2 2147483645 2147483645 +3.24985271317829449e-01  # rad = +8.38462000000000235e-02 , len = +8.68677155219359620e-01 
 708        734        756        687    2        718        719 +8.13953488372093026e-01  # rad = +2.10000000000000020e-01 , len = +1.56524758424985921e-01 
 709        757        758        711    2 2147483645 2147483645 +7.36961224489795952e-01  # rad = +7.22222000000000280e-02 , len = +5.93969696196702146e-01 
 710        757        759        711    2 2147483645 2147483645 +8.60743877551020442e-01  # rad = +8.43529000000000501e-02 , len = +1.26194294641239702e+00 
 711        750        757        702    2        709        710 +9.62359942258403489e-01  # rad = +9.80000000000000454e-02 , len = +1.21243556529821897e-01 
 712        760        761        714    2 2147483645 2147483645 +6.74114853195164176e-01  # rad = +7.80624999999999791e-02 , len = +1.25610509114484348e+00 
 713        760        743        714    2        697       1134 +7.62809153713298826e-01  # rad = +8.83333000000000312e-02 , len = +6.14247507117447133e-01 
 714        748        760        716    2        712        713 +8.21276595744680815e-01  # rad = +1.15799999999999986e-01 , len = +3.50000000000000366e-01 
 715        754        762        706    2 2147483645 2147483645 +6.45821215146648142e-01  # rad = +8.92667000000000183e-02 , len = +1.17341382299681585e+00 
 716        754        748        706    2        700        714 +1.02009810305161253e+00  # rad = +1.41000000000000014e-01 , len = +9.89949493661132912e-02 
 717        750        763        702    2 2147483645 2147483645 +8.35790951852542929e-01  # rad = +8.51111000000000090e-02 , len = +6.78675180038288195e-01 
 718        756        764        708    2        739        740 +6.55842857142857061e-01  # rad = +1.37726999999999988e-01 , len = +9.44351629426242845e-01 
 719        756        765        708    2        731        732 +8.67347619047619034e-01  # rad = +1.82143000000000083e-01 , len = +5.64358042380899483e-01 
 720        766        753        724    2        705        721 +7.87712703041375417e-01  # rad = +2.01786000000000049e-01 , len = +9.36536171218176006e-01 
 721        753        767        720    2        722        723 +5.70901846510659672e-01  # rad = +1.15200000000000052e-01 , len = +3.56931365951496382e-01 
 722        767        768        721    2 2147483645 2147483645 +6.87806423611111106e-01  # rad = +7.92352999999999946e-02 , len = +1.35192455410795787e+00 
 723        767        769        721    2        726        727 +8.50694444444444531e-01  # rad = +9.80000000000000177e-02 , len = +2.88617393793236532e-01 
 724        770        766       1160    2        720        725 +6.29402948402948303e-01  # rad = +2.56167000000000034e-01 , len = +8.31203946092654022e-01 
 725        766        771        724    2        736       1099 +4.41985111275066678e-01  # rad = +1.13222000000000086e-01 , len = +5.77234787586473064e-01 
 726        769        772        723    2 2147483645 2147483645 +1.00000000000000000e+00  # rad = +9.80000000000000177e-02 , len = +7.00000000000002842e-02 
 727        769        773        723    2        733        734 +9.87755102040816291e-01  # rad = +9.67999999999999972e-02 , len = +3.76961536499416161e-01 
 728        774        775        730    2 2147483645 2147483645 +7.18750000000000000e-01  # rad = +6.89999999999999641e-02 , len = +7.00000000000002842e-02 
 729        774        776        730    2        737        738 +1.14930208333333339e+00  # rad = +1.10332999999999987e-01 , len = +2.42487113059641740e-01 
 730        777        774        736    2        728        729 +1.08679286294070288e+00  # rad = +9.60000000000000298e-02 , len = +1.71464281994822443e-01 
 731        765        778        719    2        892        893 +8.45489532949385891e-01  # rad = +1.54000000000000026e-01 , len = +6.06217782649105974e-01 
 732        765        779        719    2 2147483645 2147483645 +5.55276854503856776e-01  # rad = +1.01139792109896015e-01 , len = +1.35373557240696041e+00 
 733        773        780        727    2 2147483645 2147483645 +7.50258264462809854e-01  # rad = +7.26250000000000090e-02 , len = +6.14247507117448133e-01 
 734        773        781        727    2 2147483645 2147483645 +8.43233471074380181e-01  # rad = +8.16250000000000170e-02 , len = +6.45368112010500372e-01 
 735        777        782        736    2 2147483645 2147483645 +1.23962310929173936e+00  # rad = +1.09499999999999986e-01 , len = +9.89949493661170521e-02 
 736        771        777        725    2        730        735 +7.80177880623907027e-01  # rad = +8.83333000000000312e-02 , len = +2.42487113059642267e-01 
 737        776        783        729    2 2147483645 2147483645 +6.59043985027145118e-01  # rad = +7.27143000000000234e-02 , len = +1.15870617500727979e+00 
 738        776        784        729    2        888        889 +1.13293393635630335e+00  # rad = +1.24999999999999958e-01 , len = +1.56524758424985921e-01 
 739        764        785        718    2 2147483645 2147483645 +5.85062478671574904e-01  # rad = +8.05788999999999811e-02 , len = +1.26968500030519182e+00 
 740        764        786        718    2        890        891 +7.52699180262403122e-01  # rad = +1.03666999999999981e-01 , len = +2.09999999999999076e-01 
 741        787        788        743    2 2147483645 2147483645 +7.18750000000000000e-01  # rad = +6.89999999999999919e-02 , len = +1.71464281994822443e-01 
 742        787        789        743    2 2147483645 2147483645 +7.18750000000000000e-01  # rad = +6.89999999999999919e-02 , len = +2.96984848098351184e-01 
 743        790        787        887    2        741        742 +1.09297954192771973e+00  # rad = +9.60000000000000298e-02 , len = +4.59020696701139208e-01 
 744        791        792        746    2 2147483645 2147483645 +6.42083832335329396e-01  # rad = +8.04210000000000064e-02 , len = +1.39474011916198859e+00 
 745        791        793        746    2 2147483645 2147483645 +6.80638722554890330e-01  # rad = +8.52499999999999925e-02 , len = +6.56658206375280495e-01 
 746        790        791        887    2        744        745 +1.42599674610882188e+00  # rad = +1.25250000000000028e-01 , len = +2.52388589282479314e-01 
 747        794        795        749    2 2147483645 2147483645 +6.21609287225815210e-01  # rad = +7.31429000000000246e-02 , len = +4.25793377120874783e-01 
 748        794        796        749    2 2147483645 2147483645 +5.86400605097435856e-01  # rad = +6.89999999999999919e-02 , len = +5.81463670404264388e-01 
 749        797        794        750    2        747        748 +3.67709375000000005e-01  # rad = +1.17667000000000049e-01 , len = +9.01886910870761005e-01 
 750        798        797       1101    2        749        751 +9.32944606413994126e-01  # rad = +3.20000000000000118e-01 , len = +2.88617393793233978e-01 
 751        797        799        750    2        777       1106 +8.99999999999999911e-01  # rad = +2.88000000000000089e-01 , len = +6.29999999999999449e-01 
 752        800        801        754    2 2147483645 2147483645 +9.71791973161879152e-01  # rad = +7.42727000000000109e-02 , len = +1.72177234267483570e+00 
 753        800        802        754    2       1103       1104 +9.02803400821158508e-01  # rad = +6.89999999999999919e-02 , len = +8.54458893101358696e-01 
 754        803        800        895    2        752        753 +5.84911262981472002e-01  # rad = +7.64285999999999993e-02 , len = +4.74763098818770712e-01 
 755        804        805       1161    2        756        757 +7.13638483965014503e-01  # rad = +2.44778000000000107e-01 , len = +7.30821455623740013e-01 
 756        805        806        755    2        760       1102 +4.56875209373391433e-01  # rad = +1.11833000000000043e-01 , len = +3.49999999999999645e-01 
 757        805        807        755    2        769        770 +8.06624778370605200e-01  # rad = +1.97444000000000092e-01 , len = +5.98080262172225652e-01 
 758        808        809        760    2 2147483645 2147483645 +1.00000000000000000e+00  # rad = +6.89999999999999919e-02 , len = +3.28329103187640248e-01 
 759        808        810        760    2 2147483645 2147483645 +1.00000000000000000e+00  # rad = +6.89999999999999919e-02 , len = +4.74763098818768325e-01 
 760        806        808        756    2        758        759 +6.16991406829826561e-01  # rad = +6.89999999999999919e-02 , len = +1.97989898732232855e-01 
 761        811        812        763    2 2147483645 2147483645 +8.84231137724550975e-01  # rad = +7.38333000000000461e-02 , len = +4.53651848888549591e-01 
 762        811        813        763    2        771        772 +1.00000000000000000e+00  # rad = +8.35000000000000048e-02 , len = +1.21243556529821897e-01 
 763        814        811        764    2        761        762 +4.56998369035760799e-01  # rad = +8.35000000000000048e-02 , len = +4.08166632639171190e-01 
 764        804        814       1161    2        763        765 +5.32693877551020378e-01  # rad = +1.82714000000000043e-01 , len = +6.30000000000000782e-01 
 765        814        815        764    2        779        780 +5.83266744748623500e-01  # rad = +1.06570999999999999e-01 , len = +5.09607692249636868e-01 
 766        816        817        767    2 2147483645 2147483645 +6.60362411347517830e-01  # rad = +9.31111000000000438e-02 , len = +6.96491205974633654e-01 
 767        818        816       1025    2        766        768 +1.00323739727489403e+00  # rad = +1.41000000000000042e-01 , len = +9.89949493661170521e-02 
 768        816        819        767    2        775       1154 +9.82269503546099321e-01  # rad = +1.38500000000000012e-01 , len = +4.99899989997998062e-01 
 769        807        820        757    2       1024       1025 +8.37366544437916582e-01  # rad = +1.65333000000000035e-01 , len = +1.71464281994822804e-01 
 770        807        821        757    2        781        782 +6.08491521646644107e-01  # rad = +1.20143000000000041e-01 , len = +4.48218696620299561e-01 
 771        813        822        762    2 2147483645 2147483645 +8.26347305389221520e-01  # rad = +6.90000000000000335e-02 , len = +3.95979797464465710e-01 
 772        813        823        762    2 2147483645 2147483645 +8.26347305389221520e-01  # rad = +6.90000000000000335e-02 , len = +6.37730350540099966e-01 
 773        824        825        775    2 2147483645 2147483645 +9.88976379688759066e-01  # rad = +8.97143000000000246e-02 , len = +5.51180551180827649e-01 
 774        824        826        775    2 2147483645 2147483645 +7.92598300378220322e-01  # rad = +7.19000000000000333e-02 , len = +8.10308583195318177e-01 
 775        819        824        768    2        773        774 +6.54976895306859208e-01  # rad = +9.07143000000000255e-02 , len = +9.31289428695504684e-01 
 776        827        828        777    2       1108       1109 +3.99165755919854259e-01  # rad = +1.09570999999999974e-01 , len = +1.12654338576017521e+00 
 777        799        827        751    2        776        778 +9.53125000000000111e-01  # rad = +2.74500000000000133e-01 , len = +9.89949493661170521e-02 
 778        827        829        777    2        783        784 +9.01030965391620975e-01  # rad = +2.47332999999999914e-01 , len = +4.02119385257662110e-01 
 779        815        830        765    2 2147483645 2147483645 +6.63462855748749747e-01  # rad = +7.07059000000000576e-02 , len = +1.19616052434445375e+00 
 780        815        831        765    2 2147483645 2147483645 +7.25203854707190620e-01  # rad = +7.72857000000000127e-02 , len = +5.46717477313464095e-01 
 781        821        832        770    2 2147483645 2147483645 +6.82519997003570689e-01  # rad = +8.20000000000000173e-02 , len = +2.32796048076422490e+00 
 782        821        833        770    2 2147483645 2147483645 +6.11450521461924579e-01  # rad = +7.34614999999999713e-02 , len = +9.72471079261486349e-01 
 783        829        834        778    2        797        798 +4.66092272361553095e-01  # rad = +1.15279999999999994e-01 , len = +2.04083316319585517e+00 
 784        829        835        778    2        787        788 +9.29516077514929262e-01  # rad = +2.29900000000000077e-01 , len = +8.01186619958172974e-01 
 785        836        837        787    2 2147483645 2147483645 +4.34432380952380959e-01  # rad = +9.12308000000000008e-02 , len = +9.20706250657612690e-01 
 786        836        838        787    2       1029       1030 +6.85714285714285610e-01  # rad = +1.44000000000000045e-01 , len = +3.20780298646909323e-01 
 787        835        836        784    2        785        786 +9.13440626359286689e-01  # rad = +2.10000000000000020e-01 , len = +1.21243556529819857e-01 
 788        835        839        784    2        789        790 +9.37364071335363147e-01  # rad = +2.15500000000000025e-01 , len = +9.89949493661195640e-02 
 789        839        840        788    2 2147483645 2147483645 +5.05470997679814515e-01  # rad = +1.08929000000000054e-01 , len = +1.30770791845885626e+00 
 790        839        841        788    2        791        792 +1.04794895591647341e+00  # rad = +2.25833000000000089e-01 , len = +4.31508980207828519e-01 
 791        841        842        790    2       1036       1110 +7.34502929155614992e-01  # rad = +1.65875000000000050e-01 , len = +6.02162768692984240e-01 
 792        841        843        790    2        901        902 +6.45609809018168335e-01  # rad = +1.45800000000000096e-01 , len = +3.56931365951496382e-01 
 793        844        845       1030    2 2147483645 2147483645 +9.82913136611263560e-01  # rad = +8.12349202928247388e-02 , len = +1.43457310723434572e+00 
 794        846        847        796    2 2147483645 2147483645 +7.84912396694214975e-01  # rad = +7.12307999999999969e-02 , len = +8.42911620515462312e-01 
 795        846        848        796    2       1111       1112 +8.56198347107438029e-01  # rad = +7.77000000000000329e-02 , len = +7.17286553617171196e-01 
 796        849        846       1033    2        794        795 +9.61589403973509893e-01  # rad = +9.07500000000000390e-02 , len = +2.32163735324881604e-01 
 797        834        850        783    2 2147483645 2147483645 +6.56595246356696749e-01  # rad = +7.56923000000000595e-02 , len = +9.12688336728371463e-01 
 798        834        851        783    2        801       1037 +6.61433032616238648e-01  # rad = +7.62499999999999983e-02 , len = +8.25287828578611271e-01 
 799        852        853        801    2 2147483645 2147483645 +8.90566751157264580e-01  # rad = +7.86667000000000199e-02 , len = +1.56524758424985116e-01 
 800        852        854        801    2 2147483645 2147483645 +9.45283375578632179e-01  # rad = +8.35000000000000048e-02 , len = +1.21243556529821897e-01 
 801        851        852        798    2        799        800 +1.15846950819672134e+00  # rad = +8.83333000000000035e-02 , len = +1.56524758424985921e-01 
 802        855        856        803    2       1040       1041 +6.57475735294117625e-01  # rad = +8.94166999999999740e-02 , len = +7.76337555448658789e-01 
 803        857        855       1036    2        802        804 +9.73166368515205771e-01  # rad = +1.36000000000000010e-01 , len = +2.61916017074176999e-01 
 804        855        858        803    2        805        806 +9.44852941176470451e-01  # rad = +1.28500000000000059e-01 , len = +9.52102935611481294e-01 
 805        858        859        804    2 2147483645 2147483645 +7.39299610894941672e-01  # rad = +9.50000000000000011e-02 , len = +9.89949493661195640e-02 
 806        858        860        804    2        807        808 +1.00500389105058385e+00  # rad = +1.29143000000000063e-01 , len = +4.14125584816971370e-01 
 807        860        861        806    2 2147483645 2147483645 +1.09181295153434554e+00  # rad = +1.41000000000000042e-01 , len = +2.21359436211783805e-01 
 808        860        862        806    2       1039       1113 +1.09181295153434554e+00  # rad = +1.41000000000000042e-01 , len = +2.52388589282479758e-01 
 809        863        864       1163    2        810        811 +9.54329648173126155e-01  # rad = +4.79000000000000092e-01 , len = +9.89949493661195640e-02 
 810        864        865        809    2        917        918 +3.54010438413361161e-01  # rad = +1.69570999999999972e-01 , len = +1.88480768249707653e+00 
 811        864        240        809    2        221        846 +4.17405010438413382e-01  # rad = +1.99937000000000059e-01 , len = +1.20838735511424367e+00 
 812        101        866         91    2 2147483645 2147483645 +6.05431851851851777e-01  # rad = +8.17333000000000226e-02 , len = +1.11561642153564566e+00 
 813        101        124         91    2        114       1162 +8.11111111111111005e-01  # rad = +1.09499999999999986e-01 , len = +7.00000000000002842e-02 
 814        867        868       1144    2 2147483645 2147483645 +7.02654867256637283e-01  # rad = +7.94000000000000122e-02 , len = +3.42928563989646329e-01 
 815        867        869       1144    2 2147483645 2147483645 +7.32300884955752296e-01  # rad = +8.27499999999999764e-02 , len = +6.10245852095698038e-01 
 816        178        139        162    2        127       1144 +1.05402090319331010e+00  # rad = +1.12999999999999989e-01 , len = +2.32163735324876774e-01 
 817        153        870        138    2 2147483645 2147483645 +2.73315480385247833e-01  # rad = +1.45438000000000039e-01 , len = +1.43115338101826151e+00 
 818        871        206       1145    2        191       1163 +9.43242659149635898e-01  # rad = +5.01922999999999897e-01 , len = +9.62340895940725360e-01 
 819        871         94       1145    2         84        831 +6.33198966408268671e-01  # rad = +3.36940999999999991e-01 , len = +1.63266653055668409e+00 
 820        872        873       1146    2        976        977 +5.60517241379310360e-01  # rad = +1.17035999999999973e-01 , len = +2.37794028520482525e+00 
 821        872        874       1146    2        958        959 +4.29666187739463579e-01  # rad = +8.97142999999999829e-02 , len = +4.74763098818768103e-01 
 822        875        475       1147    2        450       1170 +9.93016227952912223e-01  # rad = +1.22567000000000026e+00 , len = +1.71464281994823164e-01 
 823        875        876       1147    2        962        963 +9.35153002940962041e-01  # rad = +1.15425000000000022e+00 , len = +2.61916017074176999e-01 
 824        877        878       1148    2 2147483645 2147483645 +4.27530655391120451e-01  # rad = +1.01111000000000020e-01 , len = +6.60378679243960987e-01 
 825        879        513        963    2        484       1148 +5.20775989254178451e-01  # rad = +2.36500000000000099e-01 , len = +2.61916017074176999e-01 
 826        877        880       1148    2        862        863 +8.81746300211416423e-01  # rad = +2.08533000000000107e-01 , len = +1.14808536267997252e+00 
 827        710        881        662    2 2147483645 2147483645 +9.95781012658227827e-01  # rad = +7.86667000000000199e-02 , len = +1.56524758424985921e-01 
 828        882        883       1149    2 2147483645 2147483645 +9.95781012658227827e-01  # rad = +7.86667000000000199e-02 , len = +1.56524758424985921e-01 
 829        882        884       1149    2 2147483645 2147483645 +9.65189873417721445e-01  # rad = +7.62500000000000400e-02 , len = +8.79886356298359207e-01 
 830         10        885         18    2 2147483645 2147483645 +7.89381818181818184e-01  # rad = +7.16363999999999890e-02 , len = +8.79886356298359873e-01 
 831         94         62        819    2         55         64 +7.86063435438251856e-01  # rad = +2.64857000000000009e-01 , len = +5.46717477313466649e-01 
 832        116        886        105    2 2147483645 2147483645 +8.56079404466501104e-01  # rad = +6.89999999999999641e-02 , len = +1.97989898732232855e-01 
 833        116        887        105    2 2147483645 2147483645 +8.56079404466501104e-01  # rad = +6.89999999999999641e-02 , len = +3.50000000000001421e-01 
 834         66        888         59    2 2147483645 2147483645 +3.41468985963160498e-01  # rad = +7.72856999999999988e-02 , len = +4.90000000000000990e-01 
 835         66        889         59    2 2147483645 2147483645 +4.11635510508852054e-01  # rad = +9.31666999999999912e-02 , len = +4.08166632639169025e-01 
 836        176        890        160    2 2147483645 2147483645 +7.14285714285714302e-01  # rad = +8.99999999999999967e-02 , len = +6.02162768692982797e-01 
 837        200        891        185    2 2147483645 2147483645 +8.84231137724550975e-01  # rad = +7.38332999999999767e-02 , len = +4.14125584816975423e-01 
 838        200        892        185    2 2147483645 2147483645 +8.26347305389221520e-01  # rad = +6.89999999999999641e-02 , len = +2.61916017074174112e-01 
 839        344        893        840    2 2147483645 2147483645 +2.67152436298614238e-01  # rad = +1.19524000000000033e-01 , len = +1.68436931817223612e+00 
 840        863        344       1163    2        322        839 +8.91371784118281107e-01  # rad = +4.47400000000000020e-01 , len = +3.13049516849968679e-01 
 841        894        895       1150    2 2147483645 2147483645 +6.53517910447761197e-01  # rad = +8.75714000000000076e-02 , len = +4.48218696620301282e-01 
 842        894        896       1150    2 2147483645 2147483645 +5.90298507462686528e-01  # rad = +7.90999999999999898e-02 , len = +7.03491293478461954e-01 
 843        205        216        238    2        200        930 +6.40750196004742922e-01  # rad = +9.88889000000000157e-02 , len = +6.29999999999999338e-01 
 844        212        897        197    2 2147483645 2147483645 +9.21497518610421840e-01  # rad = +7.42727000000000387e-02 , len = +8.42911620515461202e-01 
 845        212        898        197    2       1049       1050 +9.23542183622828694e-01  # rad = +7.44374999999999898e-02 , len = +1.34465608986089880e+00 
 846        240        899        811    2 2147483645 2147483645 +4.03877221324717262e-01  # rad = +8.07500000000000301e-02 , len = +1.24040316026685704e+00 
 847        187        900        171    2 2147483645 2147483645 +3.78707707762700407e-01  # rad = +4.82538000000000022e-01 , len = +1.75559106855782443e+00 
 848        412        901        390    2 2147483645 2147483645 +6.87827137297007063e-01  # rad = +8.71250000000000219e-02 , len = +5.68682688324517960e-01 
 849        902        903       1151    2 2147483645 2147483645 +6.01972100073420835e-01  # rad = +7.62499999999999983e-02 , len = +2.61916017074176999e-01 
 850        902        904       1151    2        967        968 +6.79409791026865717e-01  # rad = +8.60588000000000186e-02 , len = +1.30019229347046883e+00 
 851        414        905        392    2 2147483645 2147483645 +8.38239696312364391e-01  # rad = +7.72857000000000266e-02 , len = +5.46717477313466649e-01 
 852        414        906        392    2 2147483645 2147483645 +9.05639913232104021e-01  # rad = +8.35000000000000048e-02 , len = +2.32163735324878967e-01 
 853        466        907        442    2 2147483645 2147483645 +8.22329468599033886e-01  # rad = +8.51111000000000090e-02 , len = +6.96491205974634320e-01 
 854        908        909       1152    2 2147483645 2147483645 +6.66666666666666630e-01  # rad = +6.89999999999999919e-02 , len = +5.93969696196699037e-01 
 855        908        910       1152    2 2147483645 2147483645 +7.22705314009661870e-01  # rad = +7.47999999999999776e-02 , len = +2.88617393793237420e-01 
 856        911        912       1171    2 2147483645 2147483645 +6.38370503597122330e-01  # rad = +8.87334999999999791e-02 , len = +7.44110206891428483e-01 
 857        528        913        500    2 2147483645 2147483645 +4.29824561403508776e-01  # rad = +7.34999999999999959e-02 , len = +1.10900856624283994e+00 
 858        541        914        859    2 2147483645 2147483645 +7.02034985760899066e-01  # rad = +6.90000000000000197e-02 , len = +8.68677155219359842e-01 
 859        911        541       1171    2        512        858 +7.07091366906474894e-01  # rad = +9.82857000000000036e-02 , len = +4.31508980207826631e-01 
 860        519        915        491    2 2147483645 2147483645 +7.94898802625221390e-01  # rad = +7.22222000000000142e-02 , len = +5.33104117410472478e-01 
 861        519        916        491    2        866        867 +8.72087046581940140e-01  # rad = +7.92353000000000085e-02 , len = +1.25610509114484215e+00 
 862        880        917        826    2 2147483645 2147483645 +4.55220996197244543e-01  # rad = +9.49286000000000157e-02 , len = +1.02878569196893643e+00 
 863        880        597        826    2        561        587 +9.08249533646952711e-01  # rad = +1.89400000000000041e-01 , len = +3.56931365951494273e-01 
 864        576        918        543    2 2147483645 2147483645 +9.32388905491948528e-01  # rad = +8.14285999999999621e-02 , len = +5.46717477313466871e-01 
 865        576        919        543    2 2147483645 2147483645 +7.90076637433830942e-01  # rad = +6.89999999999999780e-02 , len = +3.28329103187636862e-01 
 866        916        920        861    2 2147483645 2147483645 +1.01722338402202062e+00  # rad = +8.05999999999999772e-02 , len = +3.76961536499418437e-01 
 867        916        921        861    2 2147483645 2147483645 +9.75394805093184547e-01  # rad = +7.72857000000000127e-02 , len = +4.99899989998000560e-01 
 868        594        922        558    2 2147483645 2147483645 +1.00861497326203220e+00  # rad = +7.54444000000000781e-02 , len = +6.78675180038284753e-01 
 869        594        923        558    2 2147483645 2147483645 +1.14400267379679144e+00  # rad = +8.55714000000000335e-02 , len = +5.09607692249637090e-01 
 870        559        924        527    2 2147483645 2147483645 +5.69029850746268551e-01  # rad = +7.62499999999999845e-02 , len = +5.81463670404262056e-01 
 871        600        925        564    2 2147483645 2147483645 +6.98292220113851947e-01  # rad = +6.89999999999999919e-02 , len = +1.97989898732231578e-01 
 872        600        926        564    2 2147483645 2147483645 +6.98292220113851947e-01  # rad = +6.89999999999999919e-02 , len = +1.71464281994823886e-01 
 873        643        927        603    2 2147483645 2147483645 +9.31139629424744930e-01  # rad = +7.62499999999999845e-02 , len = +3.05122926047848797e-01 
 874        928        929        876    2 2147483645 2147483645 +9.55407352639589091e-01  # rad = +7.08125000000000282e-02 , len = +1.09567330897489801e+00 
 875        928        930        876    2 2147483645 2147483645 +9.30952972033633031e-01  # rad = +6.90000000000000335e-02 , len = +1.56524758424984339e-01 
 876        721        928        675    2        874        875 +6.16362577962577984e-01  # rad = +7.41176000000000196e-02 , len = +1.08894444302728433e+00 
 877        931        932        879    2 2147483645 2147483645 +8.47368123730482870e-01  # rad = +6.89999999999999919e-02 , len = +1.56524758424985921e-01 
 878        931        933        879    2 2147483645 2147483645 +8.47368123730482870e-01  # rad = +6.89999999999999919e-02 , len = +1.71464281994824247e-01 
 879        738        931        691    2        877        878 +9.50990948905109490e-01  # rad = +8.14286000000000176e-02 , len = +3.76961536499412830e-01 
 880        732        934       1153    2 2147483645 2147483645 +2.60103524229074901e-01  # rad = +1.18087000000000011e-01 , len = +1.80377382174151779e+00 
 881        646        700        606    2        654       1153 +9.57906952210148877e-01  # rad = +4.54000000000000070e-01 , len = +7.95047168412039262e-01 
 882        738        935        691    2 2147483645 2147483645 +8.73576642335766484e-01  # rad = +7.48000000000000054e-02 , len = +2.96984848098347853e-01 
 883        722        936        676    2 2147483645 2147483645 +1.00771208226221076e+00  # rad = +9.80000000000000315e-02 , len = +1.21243556529821897e-01 
 884        722        937        676    2 2147483645 2147483645 +8.88431876606683768e-01  # rad = +8.64000000000000462e-02 , len = +3.49999999999998923e-01 
 885        720        938        673    2 2147483645 2147483645 +6.68779891304347784e-01  # rad = +7.38333000000000322e-02 , len = +9.36536171218176117e-01 
 886        720        939        673    2       1014       1015 +8.00120471014492685e-01  # rad = +8.83333000000000035e-02 , len = +1.71464281994823164e-01 
 887        728        790        682    2        743        746 +9.74842397336292965e-01  # rad = +8.78333000000000585e-02 , len = +8.19328993750375378e-01 
 888        784        940        738    2 2147483645 2147483645 +5.75199999999999934e-01  # rad = +7.19000000000000333e-02 , len = +7.20694109869089883e-01 
 889        784        941        738    2 2147483645 2147483645 +6.51428799999999919e-01  # rad = +8.14286000000000176e-02 , len = +4.48218696620299839e-01 
 890        786        942        740    2 2147483645 2147483645 +8.00640512409927951e-01  # rad = +8.29999999999999905e-02 , len = +8.68677155219359953e-01 
 891        786        943        740    2 2147483645 2147483645 +9.30865174066964451e-01  # rad = +9.65000000000000163e-02 , len = +6.06217782649105641e-01 
 892        778        944        731    2 2147483645 2147483645 +5.73160389610389620e-01  # rad = +8.82667000000000312e-02 , len = +1.12218536793169688e+00 
 893        778        945        731    2        894        895 +9.31818181818181879e-01  # rad = +1.43499999999999989e-01 , len = +2.21359436211785776e-01 
 894        945        946        893    2       1022       1023 +6.48083623693379796e-01  # rad = +9.30000000000000271e-02 , len = +5.64358042380899705e-01 
 895        945        803        893    2        754       1021 +9.10571428571428587e-01  # rad = +1.30667000000000033e-01 , len = +6.89420046125729269e-01 
 896        947        948        898    2 2147483645 2147483645 +6.88279301745635896e-01  # rad = +6.89999999999999919e-02 , len = +4.94974746830583290e-01 
 897        947        949        898    2 2147483645 2147483645 +6.88279301745635896e-01  # rad = +6.89999999999999919e-02 , len = +9.89949493661170521e-02 
 898        950        947       1019    2        896        897 +2.69006915020648441e-01  # rad = +1.00250000000000020e-01 , len = +2.18462811480581154e+00 
 899        951        952       1154    2 2147483645 2147483645 +6.18716967509025273e-01  # rad = +8.56923000000000129e-02 , len = +9.23363417079105298e-01 
 900        951        953       1154    2 2147483645 2147483645 +5.63176895306859215e-01  # rad = +7.80000000000000554e-02 , len = +5.51180551180827538e-01 
 901        843        954        792    2 2147483645 2147483645 +8.29903978052126234e-01  # rad = +1.21000000000000080e-01 , len = +2.10000000000000575e-01 
 902        843        955        792    2        903        904 +6.58436213991769548e-01  # rad = +9.60000000000000575e-02 , len = +2.09999999999999076e-01 
 903        955        956        902    2 2147483645 2147483645 +9.20138541666666754e-01  # rad = +8.83333000000000312e-02 , len = +4.69574275274956154e-01 
 904        955        957        902    2       1033       1034 +8.19444791666666728e-01  # rad = +7.86667000000000199e-02 , len = +1.71464281994823164e-01 
 905        958        959        907    2 2147483645 2147483645 +9.77445595409247803e-01  # rad = +7.95455000000000328e-02 , len = +7.47395477642190054e-01 
 906        958        960        907    2 2147483645 2147483645 +9.46850001843182021e-01  # rad = +7.70556000000000019e-02 , len = +1.33734812221799348e+00 
 907        961        958       1039    2        905        906 +5.77170212765957480e-01  # rad = +8.13810000000000366e-02 , len = +1.73453163707094271e+00 
 908          6        962         12    2 2147483645 2147483645 +8.07947019867549687e-01  # rad = +7.62499999999999567e-02 , len = +2.52388589282480258e-01 
 909         39        963         32    2 2147483645 2147483645 +8.04819277108433595e-01  # rad = +8.34999999999999631e-02 , len = +2.32163735324878967e-01 
 910        964        965       1155    2 2147483645 2147483645 +7.34939759036144502e-01  # rad = +7.62499999999999983e-02 , len = +2.61916017074176999e-01 
 911        964        966       1155    2 2147483645 2147483645 +7.34939759036144502e-01  # rad = +7.62499999999999983e-02 , len = +4.99899989998001559e-01 
 912         60        967         50    2 2147483645 2147483645 +5.18780779372315370e-01  # rad = +9.07000000000000028e-02 , len = +6.30000000000002558e-01 
 913         60         28         50    2         22       1044 +6.77789662134722914e-01  # rad = +1.18500000000000008e-01 , len = +6.78675180038287529e-01 
 914        968        969        916    2 2147483645 2147483645 +9.00764084261100884e-01  # rad = +7.86667000000000199e-02 , len = +2.09999999999999659e-01 
 915        968        970        916    2 2147483645 2147483645 +8.84951101126374429e-01  # rad = +7.72857000000000127e-02 , len = +5.14392845984469549e-01 
 916         93        968         83    2        914        915 +7.25359634551495103e-01  # rad = +8.73333000000000026e-02 , len = +3.63730669589463318e-01 
 917        865        971        810    2 2147483645 2147483645 +5.38462944725218384e-01  # rad = +9.13077000000000055e-02 , len = +1.15870617500727824e+00 
 918        865        972        810    2 2147483645 2147483645 +4.78917385637874393e-01  # rad = +8.12105000000000049e-02 , len = +1.51756383720751331e+00 
 919         64        973        109    2 2147483645 2147483645 +4.41873278236914635e-01  # rad = +8.01999999999999935e-02 , len = +1.04062481231229631e+00 
 920        111        974         99    2 2147483645 2147483645 +6.55072867886462240e-01  # rad = +7.98750000000000016e-02 , len = +1.06160256216721405e+00 
 921        111        975         99    2 2147483645 2147483645 +6.18736519235973836e-01  # rad = +7.54444000000000087e-02 , len = +6.14247507117443359e-01 
 922        161        976        145    2 2147483645 2147483645 +6.77685950413223104e-01  # rad = +8.19999999999999896e-02 , len = +2.10000000000004405e-01 
 923        161        977        145    2        926        927 +7.93388429752066138e-01  # rad = +9.59999999999999881e-02 , len = +1.71464281994818807e-01 
 924        145        978        131    2 2147483645 2147483645 +8.32328106151990377e-01  # rad = +6.89999999999999780e-02 , len = +2.61916017074177943e-01 
 925        145        979        131    2 2147483645 2147483645 +8.71196622436670731e-01  # rad = +7.22222000000000280e-02 , len = +6.64078308635357106e-01 
 926        977        980        923    2 2147483645 2147483645 +8.32031250000000000e-01  # rad = +7.98750000000000016e-02 , len = +6.18223260642951744e-01 
 927        977        981        923    2 2147483645 2147483645 +7.18750000000000000e-01  # rad = +6.89999999999999919e-02 , len = +2.88617393793236532e-01 
 928        253        982        235    2 2147483645 2147483645 +3.83875657349190158e-01  # rad = +7.31429000000000107e-02 , len = +1.04297650980259471e+00 
 929        253        983        235    2 2147483645 2147483645 +4.05618301861046082e-01  # rad = +7.72856999999999988e-02 , len = +9.54672718789010388e-01 
 930        216        984        843    2 2147483645 2147483645 +6.97752730589580761e-01  # rad = +6.89999999999999919e-02 , len = +5.28488410468952008e-01 
 931        985        986        933    2 2147483645 2147483645 +9.07692343195252604e-01  # rad = +7.86667000000000199e-02 , len = +4.08166632639169635e-01 
 932        985        987        933    2 2147483645 2147483645 +8.91757733939333108e-01  # rad = +7.72856999999999988e-02 , len = +4.94974746830582735e-01 
 933        144        985        216    2        931        932 +6.34660505580128209e-01  # rad = +8.66667000000000270e-02 , len = +6.29999999999999338e-01 
 934        211        988        233    2 2147483645 2147483645 +5.40209615384615316e-01  # rad = +8.42727000000000198e-02 , len = +7.66811580507234081e-01 
 935        281        989        290    2 2147483645 2147483645 +6.23066056917819466e-01  # rad = +8.73332999999999887e-02 , len = +1.06850362657316311e+00 
 936        329        990        937    2 2147483645 2147483645 +5.81655877442221469e-01  # rad = +7.94286000000000159e-02 , len = +2.26717886369823285e+00 
 937        294        329        273    2        308        936 +8.33507290960917580e-01  # rad = +1.36556000000000066e-01 , len = +5.81463670404264055e-01 
 938        364        991        342    2 2147483645 2147483645 +3.35450346420323287e-01  # rad = +7.26249999999999951e-02 , len = +5.14392845984469438e-01 
 939        364        992        342    2 2147483645 2147483645 +3.52193995381062330e-01  # rad = +7.62499999999999983e-02 , len = +8.01186619958171642e-01 
 940        317        993        337    2 2147483645 2147483645 +5.73954983922829620e-01  # rad = +8.92500000000000099e-02 , len = +3.28329103187639137e-01 
 941        325        994        305    2 2147483645 2147483645 +8.17610119852875461e-01  # rad = +7.22222000000000142e-02 , len = +6.02162768692985240e-01 
 942        359        995        336    2 2147483645 2147483645 +5.27176430976430965e-01  # rad = +7.82857000000000136e-02 , len = +1.04297650980259338e+00 
 943        359        996        336    2 2147483645 2147483645 +5.45454545454545414e-01  # rad = +8.09999999999999748e-02 , len = +4.59020696701139208e-01 
 944        997        998        946    2 2147483645 2147483645 +9.75393368110296755e-01  # rad = +8.25332999999999761e-02 , len = +1.35915414872633278e+00 
 945        997        999        946    2 2147483645 2147483645 +8.83999839272756494e-01  # rad = +7.47999999999999776e-02 , len = +8.07279381626954340e-01 
 946        432        997        410    2        944        945 +1.01335808383233528e+00  # rad = +8.46153999999999934e-02 , len = +1.05465634213235715e+00 
 947        363       1000        341    2       1070       1071 +5.13370646766169281e-01  # rad = +2.06375000000000058e-01 , len = +6.96491205974634098e-01 
 948        363        357        341    2        335        394 +1.00995024875621886e+00  # rad = +4.05999999999999972e-01 , len = +4.94974746830582013e-01 
 949        328       1001        307    2 2147483645 2147483645 +7.99675885286542432e-01  # rad = +8.29000000000000015e-02 , len = +6.49153294684697624e-01 
 950        328       1002        307    2 2147483645 2147483645 +7.49194054038411439e-01  # rad = +7.76667000000000468e-02 , len = +3.83405790253614265e-01 
 951        366       1003        344    2 2147483645 2147483645 +6.02620087336244503e-01  # rad = +6.89999999999999919e-02 , len = +6.64078308635358439e-01 
 952        366       1004        344    2 2147483645 2147483645 +6.02620087336244503e-01  # rad = +6.89999999999999919e-02 , len = +7.17286553617170974e-01 
 953        402       1005        379    2 2147483645 2147483645 +4.63868312757201640e-01  # rad = +7.04500000000000265e-02 , len = +1.43286426433211478e+00 
 954        368       1006        346    2 2147483645 2147483645 +5.63100950750174301e-01  # rad = +8.15555999999999781e-02 , len = +1.19411054764624014e+00 
 955        368       1007        346    2 2147483645 2147483645 +5.66169312242375655e-01  # rad = +8.19999999999999618e-02 , len = +2.52388589282477316e-01 
 956        365       1008        343    2 2147483645 2147483645 +5.33312141552175323e-01  # rad = +7.96923000000000076e-02 , len = +1.03116439038593777e+00 
 957        365        497        343    2        470       1166 +9.64504881917164658e-01  # rad = +1.44125000000000031e-01 , len = +5.46717477313467537e-01 
 958        874       1009        821    2 2147483645 2147483645 +8.86653521233515707e-01  # rad = +7.95454999999999912e-02 , len = +6.92964645562815007e-01 
 959        874       1010        821    2 2147483645 2147483645 +7.69108157785325153e-01  # rad = +6.89999999999999641e-02 , len = +5.14392845984467217e-01 
 960        418       1011        396    2 2147483645 2147483645 +3.17138315860669595e-01  # rad = +9.37778000000000223e-02 , len = +1.89000000000000079e+00 
 961        417        470        395    2        446        966 +8.76646892655367216e-01  # rad = +3.10332999999999970e-01 , len = +1.24040316026685216e+00 
 962        876       1012        823    2 2147483645 2147483645 +2.80324886289798569e-01  # rad = +3.23565000000000047e-01 , len = +1.87437989745942279e+00 
 963        876        879        823    2        825        974 +3.93441628763266160e-01  # rad = +4.54130000000000089e-01 , len = +1.98113603773188496e+00 
 964        468       1013        444    2 2147483645 2147483645 +8.18752293762474270e-01  # rad = +8.14286000000000038e-02 , len = +4.42718872423574938e-01 
 965        468       1014        444    2 2147483645 2147483645 +8.95654796917183305e-01  # rad = +8.90769000000000144e-02 , len = +8.65852181379707320e-01 
 966        470        367        961    2        345       1069 +7.78734456213164505e-01  # rad = +2.41666999999999993e-01 , len = +7.34166193719109073e-01 
 967        904       1015        850    2 2147483645 2147483645 +9.14104077677123095e-01  # rad = +7.86667000000000061e-02 , len = +6.60378679243961320e-01 
 968        904       1016        850    2 2147483645 2147483645 +8.49917730667868909e-01  # rad = +7.31429000000000107e-02 , len = +4.69574275274956709e-01 
 969       1017       1018       1156    2 2147483645 2147483645 +3.68485617399984144e-01  # rad = +7.90000000000000008e-02 , len = +1.28883668476653845e+00 
 970       1017       1019       1156    2        971        972 +6.45017747946508901e-01  # rad = +1.38285999999999992e-01 , len = +4.89999999999998936e-01 
 971       1019       1020        970    2 2147483645 2147483645 +5.72183735157572038e-01  # rad = +7.91250000000000009e-02 , len = +6.78675180038287751e-01 
 972       1019        563        970    2        530        982 +7.83159538926572418e-01  # rad = +1.08299999999999980e-01 , len = +7.50666370633451874e-01 
 973        493       1021        489    2 2147483645 2147483645 +8.45211204805699334e-01  # rad = +6.89999999999999919e-02 , len = +2.09999999999999659e-01 
 974        879       1022        963    2 2147483645 2147483645 +2.76903089423733317e-01  # rad = +1.25750000000000028e-01 , len = +6.02162768692983463e-01 
 975       1023        550       1076    2        519        542 +8.88665557516742921e-01  # rad = +1.05226000000000042e+00 , len = +1.58391918985786528e+00 
 976        873       1024        820    2 2147483645 2147483645 +6.79666940086810833e-01  # rad = +7.95454999999999912e-02 , len = +1.63416645419002293e+00 
 977        873       1025        820    2 2147483645 2147483645 +7.38234389418640391e-01  # rad = +8.64000000000000046e-02 , len = +3.49999999999999978e-01 
 978        527       1026        499    2 2147483645 2147483645 +7.68781356356588397e-01  # rad = +8.29000000000000015e-02 , len = +6.92964645562819448e-01 
 979        527       1027        499    2 2147483645 2147483645 +8.34623909192918734e-01  # rad = +8.99999999999999828e-02 , len = +6.06217782649106640e-01 
 980       1028       1029        982    2 2147483645 2147483645 +6.76470588235294046e-01  # rad = +6.89999999999999641e-02 , len = +2.61916017074174334e-01 
 981       1028       1030        982    2 2147483645 2147483645 +6.76470588235294046e-01  # rad = +6.89999999999999641e-02 , len = +3.05122926047847798e-01 
 982        563       1028        972    2        980        981 +9.41828254847645430e-01  # rad = +1.01999999999999980e-01 , len = +5.09607692249638311e-01 
 983        530        558        502    2        526       1167 +9.86904761904761729e-01  # rad = +2.07250000000000101e-01 , len = +6.56658206375278608e-01 
 984        530        590        502    2        555        987 +6.34523809523809490e-01  # rad = +1.33250000000000035e-01 , len = +2.96984848098348631e-01 
 985        535       1031        506    2 2147483645 2147483645 +9.34537667962829666e-01  # rad = +6.89999999999999919e-02 , len = +1.97989898732234104e-01 
 986        535       1032        506    2 2147483645 2147483645 +9.34537667962829666e-01  # rad = +6.89999999999999919e-02 , len = +4.14125584816972980e-01 
 987        590       1033        984    2 2147483645 2147483645 +5.17823639774859235e-01  # rad = +6.90000000000000197e-02 , len = +4.48218696620297341e-01 
 988        571       1034        538    2 2147483645 2147483645 +6.97384474885844763e-01  # rad = +7.63635999999999898e-02 , len = +7.27461339178928967e-01 
 989        571       1035        538    2 2147483645 2147483645 +7.38764383561643867e-01  # rad = +8.08946999999999999e-02 , len = +1.45660564326793573e+00 
 990        631       1036        591    2 2147483645 2147483645 +4.32492606703706484e-01  # rad = +1.27818000000000015e-01 , len = +8.63017960415656482e-01 
 991        631        586        591    2        552        594 +7.95160013263945809e-01  # rad = +2.34999999999999959e-01 , len = +1.56524758424987503e-01 
 992        607       1037        570    2 2147483645 2147483645 +9.39711064169323484e-01  # rad = +8.35000000000000048e-02 , len = +2.61916017074174612e-01 
 993       1038       1039       1157    2 2147483645 2147483645 +9.03448345714636170e-01  # rad = +8.02777999999999964e-02 , len = +1.18999999999999928e+00 
 994       1038       1040       1157    2        995        996 +1.16667098070947617e+00  # rad = +1.03667000000000023e-01 , len = +2.42487113059642767e-01 
 995       1040       1041        994    2 2147483645 2147483645 +9.15189983311950783e-01  # rad = +9.48749999999999732e-02 , len = +1.15658981493008328e+00 
 996       1040        591        994    2        556       1089 +8.39225597345346186e-01  # rad = +8.70000000000000495e-02 , len = +5.77234787586473952e-01 
 997        630       1042        590    2 2147483645 2147483645 +1.07552065887461401e+00  # rad = +7.86667000000000199e-02 , len = +3.50000000000000366e-01 
 998        630       1043        590    2 2147483645 2147483645 +1.07552065887461401e+00  # rad = +7.86667000000000199e-02 , len = +1.56524758424985116e-01 
 999        628       1044        588    2 2147483645 2147483645 +5.19399836739411480e-01  # rad = +7.19000000000000333e-02 , len = +7.85748051222527555e-01 
1000        615       1045        577    2 2147483645 2147483645 +8.94280911951040758e-01  # rad = +7.26249999999999951e-02 , len = +5.51180551180828759e-01 
1001        615       1046        577    2 2147483645 2147483645 +8.49643826845050798e-01  # rad = +6.89999999999999919e-02 , len = +2.96984848098347409e-01 
1002        650       1047        609    2 2147483645 2147483645 +6.77430136986301390e-01  # rad = +7.41786000000000389e-02 , len = +2.04921936356261991e+00 
1003        650        658        609    2        617       1093 +1.04908675799086759e+00  # rad = +1.14875000000000019e-01 , len = +6.02162768692979133e-01 
1004        667       1048        625    2 2147483645 2147483645 +9.73636004793453691e-01  # rad = +8.23846000000000300e-02 , len = +1.14808536267997119e+00 
1005        667       1049        625    2 2147483645 2147483645 +9.01136199793418191e-01  # rad = +7.62500000000000122e-02 , len = +6.02162768692983574e-01 
1006        666       1050        638    2 2147483645 2147483645 +9.70118739326689350e-01  # rad = +1.21000000000000038e-01 , len = +1.71464281994824608e-01 
1007        686       1051        642    2 2147483645 2147483645 +8.77118272407511612e-01  # rad = +6.89999999999999919e-02 , len = +2.32163735324876275e-01 
1008        686       1052        642    2 2147483645 2147483645 +9.10631817528890886e-01  # rad = +7.16364000000000029e-02 , len = +7.85748051222527555e-01 
1009       1053        698       1159    2        652        672 +7.06473256672644823e-01  # rad = +3.34833000000000047e-01 , len = +5.37680202350802938e-01 
1010        736       1054        689    2 2147483645 2147483645 +7.00600488997555004e-01  # rad = +7.16363999999999890e-02 , len = +7.27461339178927635e-01 
1011        736       1055        689    2 2147483645 2147483645 +8.09872860635696856e-01  # rad = +8.28095000000000359e-02 , len = +1.83741666477693633e+00 
1012        729       1056        683    2 2147483645 2147483645 +7.95744680851063868e-01  # rad = +7.48000000000000054e-02 , len = +6.33876959669619988e-01 
1013        729       1057        683    2 2147483645 2147483645 +8.36879787234042660e-01  # rad = +7.86667000000000199e-02 , len = +4.14125584816973924e-01 
1014        939       1058        886    2 2147483645 2147483645 +9.00515434156767602e-01  # rad = +7.95455000000000190e-02 , len = +8.19328993750375600e-01 
1015        939       1059        886    2 2147483645 2147483645 +9.12264117835516197e-01  # rad = +8.05832999999999827e-02 , len = +8.65852181379708430e-01 
1016        703       1060        656    2 2147483645 2147483645 +6.97656972901520178e-01  # rad = +8.44444000000000167e-02 , len = +6.92964645562815673e-01 
1017        703       1061        656    2 2147483645 2147483645 +6.86313615333773996e-01  # rad = +8.30714000000000313e-02 , len = +1.28502918254800491e+00 
1018        728       1062        682    2 2147483645 2147483645 +8.06048834628190769e-01  # rad = +7.26250000000000090e-02 , len = +5.33104117410475808e-01 
1019        770        950       1160    2        898       1020 +9.15643734643734608e-01  # rad = +3.72667000000000026e-01 , len = +1.56524758424985921e-01 
1020        950       1063       1019    2       1100       1101 +9.30288971118988339e-01  # rad = +3.46688000000000163e-01 , len = +1.16713324003731422e+00 
1021        803       1064        895    2 2147483645 2147483645 +6.19896377815362776e-01  # rad = +8.10000000000000026e-02 , len = +1.37706209010341896e+00 
1022        946       1065        894    2 2147483645 2147483645 +7.70283870967741868e-01  # rad = +7.16363999999999890e-02 , len = +7.85748051222527777e-01 
1023        946       1066        894    2 2147483645 2147483645 +7.98631182795698891e-01  # rad = +7.42727000000000109e-02 , len = +8.42911620515459092e-01 
1024        820       1067        769    2 2147483645 2147483645 +4.81122945812390790e-01  # rad = +7.95455000000000328e-02 , len = +7.85748051222527000e-01 
1025        820        818        769    2        767       1105 +8.50072278371529100e-01  # rad = +1.40545000000000114e-01 , len = +7.30821455623738125e-01 
1026       1068       1069       1028    2 2147483645 2147483645 +6.45493241030918097e-01  # rad = +6.89999999999999919e-02 , len = +1.12218536793169488e+00 
1027       1068       1070       1028    2 2147483645 2147483645 +7.42383647504560540e-01  # rad = +7.93571000000000276e-02 , len = +1.04766406829670067e+00 
1028       1071       1068       1106    2       1026       1027 +5.57470664928292114e-01  # rad = +1.06895000000000046e-01 , len = +1.62061716639063258e+00 
1029        838       1072        786    2 2147483645 2147483645 +6.05034722222222210e-01  # rad = +8.71249999999999941e-02 , len = +6.30000000000002003e-01 
1030        838        844        786    2        793       1031 +5.73938194444444383e-01  # rad = +8.26470999999999872e-02 , len = +1.31518059596391579e+00 
1031        844       1073       1030    2 2147483645 2147483645 +9.75230830845849495e-01  # rad = +8.05999999999999772e-02 , len = +3.05122926047847187e-01 
1032        849       1074       1033    2 2147483645 2147483645 +8.09150728476821235e-01  # rad = +7.63636000000000315e-02 , len = +7.03491293478461621e-01 
1033        957        849        904    2        796       1032 +1.19968169505012923e+00  # rad = +9.43750000000000144e-02 , len = +6.45368112010501038e-01 
1034        957       1075        904    2 2147483645 2147483645 +9.23198761356456954e-01  # rad = +7.26250000000000090e-02 , len = +5.64358042380899261e-01 
1035        857       1076       1036    2 2147483645 2147483645 +5.40250447227191399e-01  # rad = +7.55000000000000671e-02 , len = +6.02162768692985573e-01 
1036        842        857        791    2        803       1035 +8.42501883948756580e-01  # rad = +1.39750000000000013e-01 , len = +1.97989898732232855e-01 
1037        851       1077        798    2 2147483645 2147483645 +1.09508196721311468e+00  # rad = +8.35000000000000048e-02 , len = +5.14392845984468328e-01 
1038        961       1078       1039    2 2147483645 2147483645 +5.44462411347517827e-01  # rad = +7.67691999999999958e-02 , len = +8.88200427831466688e-01 
1039        862        961        808    2        907       1038 +1.00000000000000000e+00  # rad = +1.41000000000000042e-01 , len = +2.10000000000000853e-01 
1040        856       1079        802    2 2147483645 2147483645 +9.43615678055665152e-01  # rad = +8.43750000000000056e-02 , len = +1.07990740343790592e+00 
1041        856       1080        802    2       1042       1043 +8.07703706354629514e-01  # rad = +7.22222000000000142e-02 , len = +8.22313808712950234e-01 
1042       1080       1081       1041    2 2147483645 2147483645 +1.08923156591740478e+00  # rad = +7.86666999999999922e-02 , len = +4.94974746830583012e-01 
1043       1080       1082       1041    2 2147483645 2147483645 +9.55384909349202727e-01  # rad = +6.89999999999999919e-02 , len = +7.50666370633451652e-01 
1044         28       1083        913    2 2147483645 2147483645 +6.17239662447257365e-01  # rad = +7.31429000000000107e-02 , len = +9.52102935611480627e-01 
1045         52       1084         43    2 2147483645 2147483645 +6.50509589041095904e-01  # rad = +7.12307999999999969e-02 , len = +8.42911620515460425e-01 
1046         52       1085         43    2 2147483645 2147483645 +7.84627397260273973e-01  # rad = +8.59166999999999986e-02 , len = +8.57321409974111881e-01 
1047         93         90         83    2         81        118 +1.13787375415282410e+00  # rad = +1.37000000000000066e-01 , len = +2.80000000000001137e-01 
1048        110       1086         98    2 2147483645 2147483645 +5.45248868778280604e-01  # rad = +1.20500000000000010e-01 , len = +5.37680202350797498e-01 
1049        898       1087        845    2 2147483645 2147483645 +1.02434928631402178e+00  # rad = +7.62499999999999983e-02 , len = +2.61916017074176000e-01 
1050        898       1088        845    2 2147483645 2147483645 +9.91883123425692736e-01  # rad = +7.38333000000000461e-02 , len = +3.49999999999997868e-01 
1051        172       1089        157    2 2147483645 2147483645 +8.24609921082299913e-01  # rad = +7.31429000000000107e-02 , len = +5.14392845984467328e-01 
1052        172       1090        157    2 2147483645 2147483645 +9.41375422773393367e-01  # rad = +8.34999999999999909e-02 , len = +3.05122926047846355e-01 
1053        262       1091        243    2 2147483645 2147483645 +8.77118272407511612e-01  # rad = +6.89999999999999641e-02 , len = +4.25793377120873617e-01 
1054        262       1092        243    2 2147483645 2147483645 +1.00000000000000000e+00  # rad = +7.86666999999999922e-02 , len = +1.56524758424987503e-01 
1055        201       1093        280    2 2147483645 2147483645 +3.75085714285714300e-01  # rad = +1.09946999999999961e-01 , len = +1.42256810030311143e+00 
1056        234       1094        232    2 2147483645 2147483645 +5.41666874999999992e-01  # rad = +8.66667000000000409e-02 , len = +5.64358042380899039e-01 
1057        297       1095        276    2 2147483645 2147483645 +7.52167237163814173e-01  # rad = +7.69090999999999941e-02 , len = +6.92964645562817005e-01 
1058        310       1096        289    2 2147483645 2147483645 +6.76777197149643794e-01  # rad = +7.12307999999999830e-02 , len = +8.10308583195314847e-01 
1059        310       1097        289    2 2147483645 2147483645 +7.65795724465558214e-01  # rad = +8.06000000000000189e-02 , len = +2.88617393793237420e-01 
1060        247       1098        228    2 2147483645 2147483645 +3.68052529934337513e-01  # rad = +1.19110999999999995e-01 , len = +1.51109232014460382e+00 
1061        247        324        228    2        304        359 +8.79103901120123599e-01  # rad = +2.84500000000000086e-01 , len = +2.61916017074176999e-01 
1062        340       1099        318    2 2147483645 2147483645 +3.19878220140515257e-01  # rad = +1.36588000000000015e-01 , len = +1.20635815577298677e+00 
1063        305       1100        285    2 2147483645 2147483645 +8.26347305389221520e-01  # rad = +6.89999999999999919e-02 , len = +3.13049516849971843e-01 
1064        336       1101        314    2 2147483645 2147483645 +9.13173652694610816e-01  # rad = +7.62499999999999983e-02 , len = +2.32163735324878412e-01 
1065        336       1102        314    2 2147483645 2147483645 +9.22821556886227579e-01  # rad = +7.70556000000000157e-02 , len = +1.33000000000000074e+00 
1066        339       1103       1067    2 2147483645 2147483645 +5.01240536057791175e-01  # rad = +2.19399999999999984e-01 , len = +7.20694109869088106e-01 
1067        284        339        262    2        317       1066 +5.68665050498751490e-01  # rad = +4.37713999999999992e-01 , len = +4.25793377120875949e-01 
1068        369        457        347    2        433       1075 +8.28750764530225559e-01  # rad = +2.99455000000000082e-01 , len = +7.17286553617171307e-01 
1069        367       1104        966    2 2147483645 2147483645 +4.19171835625054279e-01  # rad = +1.01299999999999960e-01 , len = +7.82623792124926942e-01 
1070       1000       1105        947    2 2147483645 2147483645 +3.46053058752271325e-01  # rad = +7.14166999999999996e-02 , len = +8.48704895708746743e-01 
1071       1000       1106        947    2 2147483645 2147483645 +3.62447001817080505e-01  # rad = +7.47999999999999915e-02 , len = +1.05000000000000049e+00 
1072       1107        395       1174    2        372        414 +4.54887454618797926e-01  # rad = +5.63833000000000029e-01 , len = +1.73453163707094071e+00 
1073        432       1108        410    2 2147483645 2147483645 +9.42116167664670656e-01  # rad = +7.86666999999999922e-02 , len = +5.64358042380900704e-01 
1074        431       1109        409    2 2147483645 2147483645 +7.22086063569682191e-01  # rad = +7.38332999999999767e-02 , len = +4.14125584816974812e-01 
1075        457       1110       1068    2 2147483645 2147483645 +3.70673389991818536e-01  # rad = +1.11000000000000015e-01 , len = +7.34166193719107407e-01 
1076       1111       1023       1170    2        975       1077 +9.66075697373681264e-01  # rad = +1.18408999999999986e+00 , len = +8.19328993750374046e-01 
1077       1023        517       1076    2        488        547 +6.31661444653700332e-01  # rad = +7.47944000000000053e-01 , len = +1.51594854793954092e+00 
1078        487       1112        462    2 2147483645 2147483645 +1.00000000000000000e+00  # rad = +6.89999999999999919e-02 , len = +4.53651848888550702e-01 
1079        487       1113        462    2 2147483645 2147483645 +1.00000000000000000e+00  # rad = +6.89999999999999919e-02 , len = +3.76961536499412830e-01 
1080        503       1114       1081    2 2147483645 2147483645 +4.97080291970802890e-01  # rad = +8.91428999999999833e-02 , len = +1.33184083133083009e+00 
1081        485        503        460    2        475       1080 +8.76933985330073384e-01  # rad = +1.79332999999999992e-01 , len = +1.56524758424989890e-01 
1082        526       1115        497    2 2147483645 2147483645 +5.24673912360214545e-01  # rad = +8.34667000000000048e-02 , len = +1.12871608476179541e+00 
1083        585       1116        551    2 2147483645 2147483645 +5.79735971223021673e-01  # rad = +8.05833000000000105e-02 , len = +8.54458893101361694e-01 
1084        585       1117        551    2 2147483645 2147483645 +5.92043884892086369e-01  # rad = +8.22941000000000089e-02 , len = +1.21041315260534099e+00 
1085        584       1118        550    2 2147483645 2147483645 +5.46253526618183050e-01  # rad = +1.00875000000000020e-01 , len = +5.81463670404262278e-01 
1086        593       1119        557    2 2147483645 2147483645 +1.00000000000000000e+00  # rad = +6.89999999999999919e-02 , len = +5.04777178564958295e-01 
1087        593       1120        557    2 2147483645 2147483645 +1.18012463768115938e+00  # rad = +8.14286000000000454e-02 , len = +5.77234787586470066e-01 
1088        599       1121        562    2 2147483645 2147483645 +7.13085106382978728e-01  # rad = +1.00545000000000023e-01 , len = +7.82623792124925943e-01 
1089        591       1122        996    2 2147483645 2147483645 +8.67177011494252858e-01  # rad = +7.54444000000000087e-02 , len = +6.60378679243962430e-01 
1090        604       1123       1091    2 2147483645 2147483645 +8.59791364673502478e-01  # rad = +7.72857000000000405e-02 , len = +4.94974746830584011e-01 
1091        621        604       1172    2        567       1090 +6.52944423863380474e-01  # rad = +8.98889000000000354e-02 , len = +6.41560597293817092e-01 
1092        611       1124        573    2 2147483645 2147483645 +5.90491896272285266e-01  # rad = +7.28666999999999926e-02 , len = +1.05000000000000182e+00 
1093        658       1125       1003    2 2147483645 2147483645 +7.82493144722524514e-01  # rad = +8.98889000000000354e-02 , len = +5.93969696196701480e-01 
1094        670       1126        627    2 2147483645 2147483645 +9.38558500610804813e-01  # rad = +7.38333000000000045e-02 , len = +4.14125584816974535e-01 
1095        670       1127        627    2 2147483645 2147483645 +1.03510888342843921e+00  # rad = +8.14286000000000038e-02 , len = +4.31508980207830406e-01 
1096        721       1128        675    2 2147483645 2147483645 +6.82328482328482422e-01  # rad = +8.20500000000000396e-02 , len = +1.40349563590343784e+00 
1097        724       1129        678    2 2147483645 2147483645 +1.00000000000000000e+00  # rad = +6.89999999999999919e-02 , len = +6.89420046125727937e-01 
1098        724       1130        678    2 2147483645 2147483645 +1.02626811594202905e+00  # rad = +7.08125000000000143e-02 , len = +1.06160256216721582e+00 
1099        771       1131        725    2 2147483645 2147483645 +6.99822472664323181e-01  # rad = +7.92353000000000085e-02 , len = +1.20635815577298677e+00 
1100       1063       1132       1020    2 2147483645 2147483645 +4.58914066826656808e-01  # rad = +1.59100000000000019e-01 , len = +8.71492971859210042e-01 
1101       1063        798       1020    2        750       1161 +9.89362193095809528e-01  # rad = +3.43000000000000194e-01 , len = +2.21359436211787469e-01 
1102        806       1133        756    2 2147483645 2147483645 +6.60210313592588971e-01  # rad = +7.38333000000000461e-02 , len = +7.73175271203107695e-01 
1103        802       1134        753    2 2147483645 2147483645 +1.00000000000000000e+00  # rad = +6.89999999999999919e-02 , len = +1.71464281994821721e-01 
1104        802       1135        753    2 2147483645 2147483645 +1.00000000000000000e+00  # rad = +6.89999999999999919e-02 , len = +9.89949493661170521e-02 
1105        818       1136       1025    2 2147483645 2147483645 +6.21605891351524331e-01  # rad = +8.73636000000000551e-02 , len = +8.04238770515324219e-01 
1106        799       1071        751    2       1028       1107 +6.65798611111111160e-01  # rad = +1.91750000000000115e-01 , len = +4.99899989998000671e-01 
1107       1071       1137       1106    2 2147483645 2147483645 +3.69925945241199483e-01  # rad = +7.09333000000000186e-02 , len = +1.07536040470160432e+00 
1108        828       1138        776    2 2147483645 2147483645 +6.95895811848025514e-01  # rad = +7.62500000000000400e-02 , len = +2.10000000000000853e-01 
1109        828       1139        776    2 2147483645 2147483645 +6.73839793375984542e-01  # rad = +7.38333000000000461e-02 , len = +3.49999999999999645e-01 
1110        842       1140        791    2 2147483645 2147483645 +5.15448379804069323e-01  # rad = +8.55000000000000204e-02 , len = +1.09790709989506796e+00 
1111        848       1141        795    2 2147483645 2147483645 +9.14689832689832616e-01  # rad = +7.10713999999999929e-02 , len = +1.09567330897489690e+00 
1112        848       1142        795    2 2147483645 2147483645 +9.50235521235521241e-01  # rad = +7.38333000000000461e-02 , len = +3.76961536499415162e-01 
1113        862       1143        808    2 2147483645 2147483645 +7.28134751773049649e-01  # rad = +1.02667000000000036e-01 , len = +1.56524758424985116e-01 
1114       1144       1145       1158    2 2147483645 2147483645 +1.68996079103884256e-01  # rad = +1.30080000000000001e-01 , len = +1.84805302954217487e+00 
1115       1144       1146       1158    2 2147483645 2147483645 +1.97397242121181399e-01  # rad = +1.51940999999999965e-01 , len = +1.30958008537087678e+00 
1116       1053       1147       1159    2 2147483645 2147483645 +3.31961177339381797e-01  # rad = +1.57333000000000001e-01 , len = +1.31704214055587632e+00 
1117        140       1148       1162    2 2147483645 2147483645 +7.18417351598173548e-01  # rad = +7.86667000000000199e-02 , len = +4.31508980207827242e-01 
1118        676       1149        632    2 2147483645 2147483645 +6.93317422434367447e-01  # rad = +7.26250000000000229e-02 , len = +1.22249744376010905e+00 
1119       1150       1151       1164    2 2147483645 2147483645 +8.36003818615751682e-01  # rad = +8.75714000000000770e-02 , len = +5.37680202350803049e-01 
1120       1150       1152       1164    2 2147483645 2147483645 +7.94272076372314895e-01  # rad = +8.32000000000000239e-02 , len = +1.35373557240696218e+00 
1121        372       1153        349    2 2147483645 2147483645 +8.36564752134013712e-01  # rad = +7.72857000000000127e-02 , len = +4.48218696620297896e-01 
1122       1154       1155       1165    2 2147483645 2147483645 +9.56147453146953152e-01  # rad = +8.83333000000000035e-02 , len = +1.39999999999997016e-01 
1123       1154       1156       1165    2 2147483645 2147483645 +9.69268687638416004e-01  # rad = +8.95455000000000140e-02 , len = +8.57321409974110549e-01 
1124       1157       1158       1166    2 2147483645 2147483645 +5.45482046834345202e-01  # rad = +7.86176000000000236e-02 , len = +2.34787137637477983e+00 
1125       1157       1159       1166    2 2147483645 2147483645 +5.86296617519514340e-01  # rad = +8.45000000000000057e-02 , len = +1.10900856624284061e+00 
1126        610       1160       1167    2 2147483645 2147483645 +4.98431845597104961e-01  # rad = +1.03300000000000003e-01 , len = +6.45368112010503814e-01 
1127        555       1161        524    2 2147483645 2147483645 +9.21004848484848537e-01  # rad = +7.59829000000000199e-01 , len = +2.77980215123307062e+00 
1128       1162       1163       1168    2 2147483645 2147483645 +9.83030303030302921e-01  # rad = +8.10999999999999832e-01 , len = +1.71464281994823886e-01 
1129       1162       1164       1168    2 2147483645 2147483645 +9.82221818181818196e-01  # rad = +8.10333000000000192e-01 , len = +1.71464281994822443e-01 
1130        152       1165        137    2 2147483645 2147483645 +3.89233993102064246e-01  # rad = +8.33999999999999742e-02 , len = +2.96984848098347021e-01 
1131       1166       1167       1169    2 2147483645 2147483645 +4.23148221611354070e-01  # rad = +9.06666999999999890e-02 , len = +3.83405790253614598e-01 
1132       1166       1168       1169    2 2147483645 2147483645 +3.64031792109844321e-01  # rad = +7.79999999999999999e-02 , len = +6.60378679243960098e-01 
1133       1111       1169       1170    2 2147483645 2147483645 +2.85026964843718145e-01  # rad = +3.49349000000000132e-01 , len = +3.06804498011355697e+00 
1134        743       1170        713    2 2147483645 2147483645 +8.46792772374631020e-01  # rad = +7.48000000000000054e-02 , len = +1.33367912182803394e+00 
1135       1171       1172       1173    2 2147483645 2147483645 +5.22150604579053046e-01  # rad = +8.55454999999999827e-02 , len = +7.17286553617174638e-01 
1136       1171       1173       1173    2 2147483645 2147483645 +4.90481771071762107e-01  # rad = +8.03571000000000008e-02 , len = +9.20706250657611691e-01 
1137       1174       1175       1175    2 2147483645 2147483645 +3.87809600645421526e-01  # rad = +4.80690000000000006e-01 , len = +1.99469295882850184e+00 
1138       1174       1176       1175    2 2147483645 2147483645 +3.45269866881807219e-01  # rad = +4.27962000000000120e-01 , len = +2.03000000000000158e+00 
1139          2       1177          2    2 2147483645 2147483645 +9.80983606557377152e-01  # rad = +7.47999999999999637e-02 , len = +2.88617393793238253e-01 
1140        272        274        254    2        253        255 +1.00000000000000000e+00  # rad = +2.31333000000000011e-01 , len = +0                       
1141        225        292        258    2        272        273 +1.00000000000000000e+00  # rad = +1.88250000000000084e-01 , len = +0                       
1142        617        635        579    2        596        597 +1.00000000000000000e+00  # rad = +8.55714000000000335e-02 , len = +0                       
1143        695        705        660    2        659        661 +1.00000000000000000e+00  # rad = +9.31666999999999912e-02 , len = +0                       
1144        139        867        816    2        814        815 +1.00000000000000000e+00  # rad = +1.12999999999999989e-01 , len = +0                       
1145        153        871        138    2        818        819 +1.00000000000000000e+00  # rad = +5.32124999999999959e-01 , len = +0                       
1146        373        872        361    2        820        821 +1.00000000000000000e+00  # rad = +2.08800000000000013e-01 , len = +0                       
1147        313        875        362    2        822        823 +1.00000000000000000e+00  # rad = +1.23429000000000011e+00 , len = +0                       
1148        513        877        825    2        824        826 +1.00000000000000000e+00  # rad = +2.36500000000000099e-01 , len = +0                       
1149        710        882        662    2        828        829 +1.00000000000000000e+00  # rad = +7.90000000000000008e-02 , len = +0                       
1150        168        894        218    2        841        842 +1.00000000000000000e+00  # rad = +1.34000000000000064e-01 , len = +0                       
1151        412        902        390    2        849        850 +1.00000000000000000e+00  # rad = +1.26667000000000030e-01 , len = +0                       
1152        466        908        442    2        854        855 +1.00000000000000000e+00  # rad = +1.03500000000000009e-01 , len = +0                       
1153        700        732        881    2        686        880 +1.00000000000000000e+00  # rad = +4.54000000000000070e-01 , len = +0                       
1154        819        951        768    2        899        900 +1.00000000000000000e+00  # rad = +1.38500000000000012e-01 , len = +0                       
1155         39        964         32    2        910        911 +1.00000000000000000e+00  # rad = +1.03749999999999981e-01 , len = +0                       
1156        384       1017        360    2        969        970 +1.00000000000000000e+00  # rad = +2.14390999999999998e-01 , len = +0                       
1157        607       1038        570    2        993        994 +1.00000000000000000e+00  # rad = +8.88570999999999944e-02 , len = +0                       
1158        284       1144        262    2       1114       1115 +1.00000000000000000e+00  # rad = +7.69722000000000017e-01 , len = +0                       
1159        646       1053        606    2       1009       1116 +1.00000000000000000e+00  # rad = +4.73950000000000038e-01 , len = +0                       
1160        739        770        703    2        724       1019 +1.00000000000000000e+00  # rad = +4.06999999999999973e-01 , len = +0                       
1161        798        804       1101    2        755        764 +1.00000000000000000e+00  # rad = +3.43000000000000194e-01 , len = +0                       
1162        124        140        813    2        128       1117 +1.00000000000000000e+00  # rad = +1.09499999999999986e-01 , len = +0                       
1163        206        863        818    2        809        840 +1.00000000000000000e+00  # rad = +5.01922999999999897e-01 , len = +0                       
1164        676       1150        632    2       1119       1120 +1.00000000000000000e+00  # rad = +1.04750000000000038e-01 , len = +0                       
1165        372       1154        349    2       1122       1123 +1.00000000000000000e+00  # rad = +9.23845999999999834e-02 , len = +0                       
1166        497       1157        957    2       1124       1125 +1.00000000000000000e+00  # rad = +1.44125000000000031e-01 , len = +0                       
1167        558        610        983    2        572       1126 +1.00000000000000000e+00  # rad = +2.07250000000000101e-01 , len = +0                       
1168        555       1162        524    2       1128       1129 +1.00000000000000000e+00  # rad = +8.25000000000000289e-01 , len = +0                       
1169        152       1166        137    2       1131       1132 +1.00000000000000000e+00  # rad = +2.14267000000000013e-01 , len = +0                       
1170        475       1111        822    2       1076       1133 +1.00000000000000000e+00  # rad = +1.22567000000000026e+00 , len = +0                       
1171        507        911        480    2        856        859 +1.00000000000000000e+00  # rad = +1.38999999999999957e-01 , len = +0                       
1172        547        621        560    2        582       1091 +1.00000000000000000e+00  # rad = +1.37667000000000095e-01 , len = +0                       
1173        294       1171        273    2       1135       1136 +1.00000000000000000e+00  # rad = +1.63833000000000006e-01 , len = +0                       
1174        283       1107        261    2       1072       1175 +1.00000000000000000e+00  # rad = +1.23950000000000027e+00 , len = +0                       
1175       1107       1174       1174    2       1137       1138 +1.00000000000000000e+00  # rad = +1.23950000000000027e+00 , len = +0                       
1176          1         86          0    2         78         79 +1.00000000000000000e+00  # rad = +1.06341333333333332e+00 , len = +0                       
