# Supplementary material for: Quantification of Hepatic Vascular and Parenchymal Regeneration in Mice
Source: PLoS One. 2016 Aug 5;11(8):e0160581. doi: 10.1371/journal.pone.0160581 (PMC4975469; doi:10.1371/journal.pone.0160581)
Supplement: S1 Dataset — Vascular trees are stored in text format, can thus be read using any text editor or imported in spreadsheets, and viewed interactively in 3D using the viewer tool from [35]. (ZIP) [file pone.0160581.s001.zip › regenerationQuantificationVascularTrees/HV-POD07/HVM-009-HV1.tree]

# numNodes
1686
# id xCoord [mm]               yCoord [mm]               zCoord [mm]
   0 +1.93900000000000006e+01  +1.06400000000000006e+01  +6.65000000000000036e+00  
   1 +1.93900000000000006e+01  +1.06400000000000006e+01  +6.65000000000000036e+00  
   2 +2.50600000000000023e+01  +9.66000000000000014e+00  +2.47800000000000011e+01  
   3 +2.48500000000000014e+01  +9.87000000000000099e+00  +2.55500000000000007e+01  
   4 +2.43599999999999994e+01  +9.16999999999999993e+00  +2.36600000000000001e+01  
   5 +2.32400000000000020e+01  +1.03599999999999994e+01  +2.47100000000000009e+01  
   6 +2.39400000000000013e+01  +1.02900000000000009e+01  +2.47100000000000009e+01  
   7 +2.31000000000000014e+01  +1.04299999999999997e+01  +2.49200000000000017e+01  
   8 +2.30300000000000011e+01  +1.05000000000000000e+01  +2.45000000000000000e+01  
   9 +2.26099999999999994e+01  +8.47000000000000064e+00  +2.45700000000000003e+01  
  10 +2.33100000000000023e+01  +9.66000000000000014e+00  +2.49200000000000017e+01  
  11 +2.24699999999999989e+01  +8.33000000000000007e+00  +2.43599999999999994e+01  
  12 +2.24699999999999989e+01  +8.54000000000000092e+00  +2.47800000000000011e+01  
  13 +2.26800000000000033e+01  +1.08500000000000014e+01  +2.47100000000000009e+01  
  14 +2.29600000000000009e+01  +1.05700000000000003e+01  +2.38700000000000010e+01  
  15 +2.25400000000000027e+01  +8.33000000000000007e+00  +2.40800000000000018e+01  
  16 +2.32400000000000020e+01  +7.98000000000000043e+00  +2.41500000000000021e+01  
  17 +2.23300000000000018e+01  +8.25999999999999979e+00  +2.37300000000000040e+01  
  18 +2.24000000000000021e+01  +1.06400000000000006e+01  +2.41500000000000021e+01  
  19 +2.29600000000000009e+01  +1.05700000000000003e+01  +2.34500000000000028e+01  
  20 +2.14200000000000017e+01  +7.55999999999999961e+00  +2.51300000000000026e+01  
  21 +2.23300000000000018e+01  +8.33000000000000007e+00  +2.33100000000000023e+01  
  22 +2.40100000000000016e+01  +9.45000000000000107e+00  +2.38700000000000010e+01  
  23 +2.42199999999999989e+01  +9.02999999999999936e+00  +2.35199999999999996e+01  
  24 +2.53400000000000034e+01  +9.80000000000000071e+00  +2.35900000000000034e+01  
  25 +2.56899999999999977e+01  +9.38000000000000078e+00  +2.37300000000000040e+01  
  26 +2.54800000000000040e+01  +9.94000000000000128e+00  +2.37300000000000040e+01  
  27 +2.46400000000000006e+01  +9.09999999999999964e+00  +2.26800000000000033e+01  
  28 +2.22600000000000016e+01  +1.00099999999999998e+01  +2.33100000000000023e+01  
  29 +2.18400000000000034e+01  +9.94000000000000128e+00  +2.33100000000000023e+01  
  30 +2.19800000000000040e+01  +9.66000000000000014e+00  +2.42199999999999989e+01  
  31 +2.26800000000000033e+01  +1.04299999999999997e+01  +2.29600000000000009e+01  
  32 +2.21200000000000010e+01  +8.89000000000000057e+00  +2.35900000000000034e+01  
  33 +2.22600000000000016e+01  +8.25999999999999979e+00  +2.26099999999999994e+01  
  34 +2.14900000000000020e+01  +1.28800000000000026e+01  +2.30300000000000011e+01  
  35 +2.15600000000000023e+01  +1.26700000000000017e+01  +2.34500000000000028e+01  
  36 +2.15600000000000023e+01  +1.32300000000000022e+01  +2.35199999999999996e+01  
  37 +2.15600000000000023e+01  +1.29500000000000011e+01  +2.26800000000000033e+01  
  38 +2.24000000000000021e+01  +1.06400000000000006e+01  +2.21900000000000013e+01  
  39 +2.47100000000000009e+01  +8.25999999999999979e+00  +2.29600000000000009e+01  
  40 +2.47800000000000011e+01  +7.98000000000000043e+00  +2.31700000000000017e+01  
  41 +2.51300000000000026e+01  +8.47000000000000064e+00  +2.37300000000000040e+01  
  42 +2.47100000000000009e+01  +8.25999999999999979e+00  +2.28900000000000006e+01  
  43 +2.09300000000000033e+01  +6.65000000000000036e+00  +2.29600000000000009e+01  
  44 +2.09300000000000033e+01  +6.65000000000000036e+00  +2.30300000000000011e+01  
  45 +2.07900000000000027e+01  +6.44000000000000128e+00  +2.29600000000000009e+01  
  46 +2.17699999999999996e+01  +7.55999999999999961e+00  +2.28200000000000003e+01  
  47 +2.17699999999999996e+01  +1.16900000000000013e+01  +2.28900000000000006e+01  
  48 +2.14900000000000020e+01  +1.16200000000000010e+01  +2.28200000000000003e+01  
  49 +2.17000000000000028e+01  +1.19000000000000004e+01  +2.31700000000000017e+01  
  50 +2.21900000000000013e+01  +1.12000000000000011e+01  +2.27500000000000000e+01  
  51 +2.54100000000000001e+01  +8.05000000000000071e+00  +2.28200000000000003e+01  
  52 +2.42199999999999989e+01  +8.67999999999999972e+00  +2.24699999999999989e+01  
  53 +2.61100000000000030e+01  +9.02999999999999936e+00  +2.28200000000000003e+01  
  54 +2.63200000000000003e+01  +8.95999999999999908e+00  +2.27500000000000000e+01  
  55 +2.62500000000000000e+01  +9.02999999999999936e+00  +2.28900000000000006e+01  
  56 +2.59699999999999989e+01  +9.02999999999999936e+00  +2.27500000000000000e+01  
  57 +2.11400000000000006e+01  +6.72000000000000064e+00  +2.41500000000000021e+01  
  58 +2.21200000000000010e+01  +7.77000000000000046e+00  +2.24699999999999989e+01  
  59 +2.16300000000000026e+01  +1.34400000000000013e+01  +2.28900000000000006e+01  
  60 +2.14900000000000020e+01  +1.28100000000000005e+01  +2.19800000000000040e+01  
  61 +2.42199999999999989e+01  +8.75000000000000000e+00  +2.25400000000000027e+01  
  62 +2.52699999999999996e+01  +9.09999999999999964e+00  +2.23300000000000018e+01  
  63 +2.24000000000000021e+01  +7.42000000000000082e+00  +2.26800000000000033e+01  
  64 +2.23300000000000018e+01  +7.28000000000000025e+00  +2.29600000000000009e+01  
  65 +2.26099999999999994e+01  +7.14000000000000057e+00  +2.25400000000000027e+01  
  66 +2.17000000000000028e+01  +8.54000000000000092e+00  +2.26800000000000033e+01  
  67 +2.22600000000000016e+01  +8.19000000000000128e+00  +2.23300000000000018e+01  
  68 +2.15600000000000023e+01  +1.03599999999999994e+01  +2.25400000000000027e+01  
  69 +2.11400000000000006e+01  +1.00099999999999998e+01  +2.26800000000000033e+01  
  70 +2.16300000000000026e+01  +1.09200000000000017e+01  +2.34500000000000028e+01  
  71 +2.16300000000000026e+01  +1.04299999999999997e+01  +2.20500000000000007e+01  
  72 +2.40100000000000016e+01  +8.54000000000000092e+00  +2.21200000000000010e+01  
  73 +2.61100000000000030e+01  +8.95999999999999908e+00  +2.15600000000000023e+01  
  74 +2.57600000000000051e+01  +9.09999999999999964e+00  +2.26800000000000033e+01  
  75 +2.23300000000000018e+01  +1.04299999999999997e+01  +2.19100000000000001e+01  
  76 +2.22600000000000016e+01  +8.05000000000000071e+00  +2.21900000000000013e+01  
  77 +2.22600000000000016e+01  +8.12000000000000099e+00  +2.12800000000000011e+01  
  78 +2.12100000000000009e+01  +1.07100000000000009e+01  +2.22600000000000016e+01  
  79 +2.19800000000000040e+01  +1.03599999999999994e+01  +2.14900000000000020e+01  
  80 +2.14900000000000020e+01  +1.32300000000000022e+01  +2.19100000000000001e+01  
  81 +2.16300000000000026e+01  +1.25300000000000011e+01  +2.16300000000000026e+01  
  82 +2.16300000000000026e+01  +9.24000000000000021e+00  +2.28200000000000003e+01  
  83 +2.24000000000000021e+01  +1.04299999999999997e+01  +2.17000000000000028e+01  
  84 +2.28900000000000006e+01  +1.02200000000000006e+01  +2.16300000000000026e+01  
  85 +2.21200000000000010e+01  +1.04299999999999997e+01  +2.13500000000000014e+01  
  86 +2.45000000000000000e+01  +7.28000000000000025e+00  +2.17000000000000028e+01  
  87 +2.50600000000000023e+01  +7.07000000000000028e+00  +2.15600000000000023e+01  
  88 +2.45700000000000003e+01  +7.20999999999999996e+00  +2.17699999999999996e+01  
  89 +2.45000000000000000e+01  +7.35000000000000053e+00  +2.16300000000000026e+01  
  90 +2.17699999999999996e+01  +1.23900000000000006e+01  +2.19100000000000001e+01  
  91 +2.14900000000000020e+01  +1.23200000000000003e+01  +2.14200000000000017e+01  
  92 +2.46400000000000006e+01  +7.55999999999999961e+00  +2.18400000000000034e+01  
  93 +2.40100000000000016e+01  +7.77000000000000046e+00  +2.12100000000000009e+01  
  94 +2.17699999999999996e+01  +1.00800000000000001e+01  +2.14200000000000017e+01  
  95 +2.11400000000000006e+01  +1.20400000000000009e+01  +2.21200000000000010e+01  
  96 +2.16300000000000026e+01  +1.18300000000000001e+01  +2.08599999999999994e+01  
  97 +2.08599999999999994e+01  +1.02200000000000006e+01  +2.12100000000000009e+01  
  98 +2.09300000000000033e+01  +9.31000000000000050e+00  +2.16300000000000026e+01  
  99 +2.21900000000000013e+01  +1.05000000000000000e+01  +2.10700000000000003e+01  
 100 +2.20500000000000007e+01  +6.44000000000000128e+00  +2.13500000000000014e+01  
 101 +2.19800000000000040e+01  +5.87999999999999989e+00  +2.18400000000000034e+01  
 102 +2.27500000000000000e+01  +6.37000000000000099e+00  +2.18400000000000034e+01  
 103 +2.21900000000000013e+01  +6.44000000000000128e+00  +2.10000000000000000e+01  
 104 +2.36600000000000001e+01  +8.12000000000000099e+00  +2.12800000000000011e+01  
 105 +2.33100000000000023e+01  +8.47000000000000064e+00  +2.17699999999999996e+01  
 106 +2.37300000000000040e+01  +8.12000000000000099e+00  +2.12100000000000009e+01  
 107 +2.39400000000000013e+01  +6.58000000000000007e+00  +2.12800000000000011e+01  
 108 +2.39400000000000013e+01  +6.23000000000000043e+00  +2.10000000000000000e+01  
 109 +2.40100000000000016e+01  +6.79000000000000092e+00  +2.11400000000000006e+01  
 110 +2.38700000000000010e+01  +7.49000000000000110e+00  +2.14200000000000017e+01  
 111 +2.14200000000000017e+01  +8.33000000000000007e+00  +2.05100000000000016e+01  
 112 +2.13500000000000014e+01  +8.25999999999999979e+00  +2.15600000000000023e+01  
 113 +2.50600000000000023e+01  +8.67999999999999972e+00  +2.00900000000000034e+01  
 114 +2.35900000000000034e+01  +8.05000000000000071e+00  +2.10700000000000003e+01  
 115 +2.39400000000000013e+01  +7.77000000000000046e+00  +2.10700000000000003e+01  
 116 +2.68800000000000026e+01  +7.98000000000000043e+00  +2.11400000000000006e+01  
 117 +2.70199999999999996e+01  +8.12000000000000099e+00  +2.11400000000000006e+01  
 118 +2.69500000000000028e+01  +8.19000000000000128e+00  +2.14200000000000017e+01  
 119 +2.64600000000000044e+01  +7.77000000000000046e+00  +2.06500000000000021e+01  
 120 +2.23300000000000018e+01  +1.08500000000000014e+01  +2.11400000000000006e+01  
 121 +2.21900000000000013e+01  +1.04299999999999997e+01  +2.07900000000000027e+01  
 122 +2.09300000000000033e+01  +5.87999999999999989e+00  +2.10700000000000003e+01  
 123 +2.08599999999999994e+01  +5.87999999999999989e+00  +2.10000000000000000e+01  
 124 +2.07900000000000027e+01  +5.74000000000000021e+00  +2.12800000000000011e+01  
 125 +2.11400000000000006e+01  +5.95000000000000018e+00  +2.08599999999999994e+01  
 126 +2.22600000000000016e+01  +8.25999999999999979e+00  +2.10700000000000003e+01  
 127 +2.17699999999999996e+01  +8.19000000000000128e+00  +2.09300000000000033e+01  
 128 +2.21200000000000010e+01  +6.50999999999999979e+00  +2.07900000000000027e+01  
 129 +2.22600000000000016e+01  +6.37000000000000099e+00  +2.10000000000000000e+01  
 130 +2.23300000000000018e+01  +6.44000000000000128e+00  +2.10700000000000003e+01  
 131 +2.28900000000000006e+01  +6.37000000000000099e+00  +2.09300000000000033e+01  
 132 +2.16300000000000026e+01  +1.16900000000000013e+01  +2.06500000000000021e+01  
 133 +2.20500000000000007e+01  +1.16900000000000013e+01  +2.12100000000000009e+01  
 134 +2.53400000000000034e+01  +7.49000000000000110e+00  +2.08599999999999994e+01  
 135 +2.61100000000000030e+01  +8.40000000000000036e+00  +2.19800000000000040e+01  
 136 +2.49200000000000017e+01  +7.42000000000000082e+00  +2.07199999999999989e+01  
 137 +2.62500000000000000e+01  +7.70000000000000018e+00  +2.05800000000000018e+01  
 138 +2.10700000000000003e+01  +5.87999999999999989e+00  +2.07900000000000027e+01  
 139 +2.14200000000000017e+01  +6.16000000000000014e+00  +2.06500000000000021e+01  
 140 +2.31000000000000014e+01  +5.74000000000000021e+00  +2.08599999999999994e+01  
 141 +2.27500000000000000e+01  +9.31000000000000050e+00  +2.11400000000000006e+01  
 142 +2.20500000000000007e+01  +1.04299999999999997e+01  +2.05800000000000018e+01  
 143 +2.16300000000000026e+01  +1.14100000000000001e+01  +2.03700000000000010e+01  
 144 +2.19800000000000040e+01  +5.53000000000000025e+00  +2.07900000000000027e+01  
 145 +2.14900000000000020e+01  +6.30000000000000071e+00  +2.04400000000000013e+01  
 146 +2.12100000000000009e+01  +1.26700000000000017e+01  +2.05800000000000018e+01  
 147 +2.12800000000000011e+01  +1.26000000000000014e+01  +2.06500000000000021e+01  
 148 +2.10000000000000000e+01  +1.29500000000000011e+01  +2.10000000000000000e+01  
 149 +2.12800000000000011e+01  +1.26000000000000014e+01  +2.05100000000000016e+01  
 150 +2.13500000000000014e+01  +1.00800000000000001e+01  +2.06500000000000021e+01  
 151 +2.21900000000000013e+01  +1.05000000000000000e+01  +2.01600000000000001e+01  
 152 +2.30300000000000011e+01  +8.12000000000000099e+00  +2.05800000000000018e+01  
 153 +2.36600000000000001e+01  +6.92999999999999972e+00  +1.94600000000000009e+01  
 154 +2.29600000000000009e+01  +8.19000000000000128e+00  +2.05100000000000016e+01  
 155 +2.62500000000000000e+01  +8.12000000000000099e+00  +2.00900000000000034e+01  
 156 +2.19100000000000001e+01  +6.65000000000000036e+00  +2.05800000000000018e+01  
 157 +2.23300000000000018e+01  +5.95000000000000018e+00  +2.00199999999999996e+01  
 158 +2.17699999999999996e+01  +6.79000000000000092e+00  +2.04400000000000013e+01  
 159 +2.08599999999999994e+01  +1.26700000000000017e+01  +2.02300000000000040e+01  
 160 +2.13500000000000014e+01  +1.25300000000000011e+01  +2.04400000000000013e+01  
 161 +2.25400000000000027e+01  +8.25999999999999979e+00  +2.03000000000000007e+01  
 162 +2.31700000000000017e+01  +8.40000000000000036e+00  +2.03700000000000010e+01  
 163 +2.13500000000000014e+01  +1.23900000000000006e+01  +2.02300000000000040e+01  
 164 +2.13500000000000014e+01  +1.24600000000000009e+01  +2.05100000000000016e+01  
 165 +2.18400000000000034e+01  +7.07000000000000028e+00  +2.03700000000000010e+01  
 166 +2.20500000000000007e+01  +5.60000000000000053e+00  +2.04400000000000013e+01  
 167 +2.35900000000000034e+01  +8.60999999999999943e+00  +1.97400000000000020e+01  
 168 +2.31000000000000014e+01  +8.75000000000000000e+00  +2.04400000000000013e+01  
 169 +2.24699999999999989e+01  +8.25999999999999979e+00  +2.03700000000000010e+01  
 170 +2.22600000000000016e+01  +8.40000000000000036e+00  +2.00900000000000034e+01  
 171 +2.45000000000000000e+01  +7.07000000000000028e+00  +2.03700000000000010e+01  
 172 +2.45700000000000003e+01  +7.20999999999999996e+00  +1.99500000000000028e+01  
 173 +2.46400000000000006e+01  +7.42000000000000082e+00  +2.06500000000000021e+01  
 174 +2.45000000000000000e+01  +6.79000000000000092e+00  +2.02300000000000040e+01  
 175 +2.14200000000000017e+01  +1.50500000000000007e+01  +2.03000000000000007e+01  
 176 +2.16300000000000026e+01  +1.49100000000000001e+01  +2.07199999999999989e+01  
 177 +2.12800000000000011e+01  +1.57500000000000000e+01  +2.07199999999999989e+01  
 178 +2.14200000000000017e+01  +1.48400000000000016e+01  +2.00900000000000034e+01  
 179 +2.33800000000000026e+01  +6.65000000000000036e+00  +1.81300000000000026e+01  
 180 +2.69500000000000028e+01  +7.98000000000000043e+00  +2.02300000000000040e+01  
 181 +2.70199999999999996e+01  +7.77000000000000046e+00  +1.99500000000000028e+01  
 182 +2.73700000000000010e+01  +8.33000000000000007e+00  +2.02300000000000040e+01  
 183 +2.45700000000000003e+01  +6.50999999999999979e+00  +1.98100000000000023e+01  
 184 +2.43599999999999994e+01  +6.44000000000000128e+00  +2.03700000000000010e+01  
 185 +2.20500000000000007e+01  +1.07100000000000009e+01  +1.97400000000000020e+01  
 186 +2.27500000000000000e+01  +1.02900000000000009e+01  +2.00199999999999996e+01  
 187 +2.12800000000000011e+01  +1.47000000000000011e+01  +2.02300000000000040e+01  
 188 +2.14900000000000020e+01  +1.47699999999999996e+01  +1.97400000000000020e+01  
 189 +2.12800000000000011e+01  +9.02999999999999936e+00  +2.00199999999999996e+01  
 190 +2.05800000000000018e+01  +9.31000000000000050e+00  +2.09300000000000033e+01  
 191 +2.20500000000000007e+01  +8.95999999999999908e+00  +1.94600000000000009e+01  
 192 +2.06500000000000021e+01  +8.75000000000000000e+00  +1.97400000000000020e+01  
 193 +2.17000000000000028e+01  +6.85999999999999943e+00  +2.00199999999999996e+01  
 194 +2.23300000000000018e+01  +6.08999999999999986e+00  +1.84800000000000004e+01  
 195 +2.19100000000000001e+01  +7.14000000000000057e+00  +2.03000000000000007e+01  
 196 +2.11400000000000006e+01  +6.30000000000000071e+00  +1.98800000000000026e+01  
 197 +1.97400000000000020e+01  +5.25000000000000000e+00  +2.00199999999999996e+01  
 198 +1.96700000000000017e+01  +5.11000000000000032e+00  +1.99500000000000028e+01  
 199 +2.00199999999999996e+01  +5.04000000000000004e+00  +2.01600000000000001e+01  
 200 +1.98100000000000023e+01  +5.39000000000000057e+00  +1.98800000000000026e+01  
 201 +2.53400000000000034e+01  +7.14000000000000057e+00  +1.99500000000000028e+01  
 202 +2.71600000000000037e+01  +7.77000000000000046e+00  +1.86900000000000013e+01  
 203 +2.52000000000000028e+01  +6.72000000000000064e+00  +1.92500000000000000e+01  
 204 +2.00900000000000034e+01  +5.81000000000000050e+00  +1.99500000000000028e+01  
 205 +2.00199999999999996e+01  +6.08999999999999986e+00  +2.04400000000000013e+01  
 206 +2.02300000000000040e+01  +5.95000000000000018e+00  +1.97400000000000020e+01  
 207 +1.99500000000000028e+01  +5.67000000000000082e+00  +1.99500000000000028e+01  
 208 +1.98100000000000023e+01  +5.74000000000000021e+00  +2.02300000000000040e+01  
 209 +2.21200000000000010e+01  +8.54000000000000092e+00  +1.98800000000000026e+01  
 210 +2.19800000000000040e+01  +8.67999999999999972e+00  +1.96700000000000017e+01  
 211 +2.12100000000000009e+01  +5.60000000000000053e+00  +1.99500000000000028e+01  
 212 +2.10700000000000003e+01  +6.23000000000000043e+00  +1.96700000000000017e+01  
 213 +1.97400000000000020e+01  +4.76000000000000068e+00  +1.94600000000000009e+01  
 214 +2.07900000000000027e+01  +7.62999999999999989e+00  +1.98100000000000023e+01  
 215 +2.06500000000000021e+01  +7.62999999999999989e+00  +1.99500000000000028e+01  
 216 +2.05800000000000018e+01  +7.42000000000000082e+00  +1.97400000000000020e+01  
 217 +2.00900000000000034e+01  +8.89000000000000057e+00  +1.94600000000000009e+01  
 218 +2.04400000000000013e+01  +8.54000000000000092e+00  +1.98100000000000023e+01  
 219 +1.98100000000000023e+01  +6.16000000000000014e+00  +1.93900000000000006e+01  
 220 +2.14900000000000020e+01  +1.37900000000000009e+01  +1.96700000000000017e+01  
 221 +2.11400000000000006e+01  +1.35800000000000018e+01  +1.95300000000000011e+01  
 222 +2.10700000000000003e+01  +1.40000000000000000e+01  +2.10700000000000003e+01  
 223 +2.16300000000000026e+01  +1.38599999999999994e+01  +1.95300000000000011e+01  
 224 +2.20500000000000007e+01  +8.82000000000000028e+00  +1.95300000000000011e+01  
 225 +2.19100000000000001e+01  +1.38599999999999994e+01  +2.04400000000000013e+01  
 226 +2.17699999999999996e+01  +1.41400000000000006e+01  +1.90400000000000027e+01  
 227 +2.21200000000000010e+01  +8.75000000000000000e+00  +1.94600000000000009e+01  
 228 +2.10000000000000000e+01  +6.16000000000000014e+00  +1.95300000000000011e+01  
 229 +2.12800000000000011e+01  +5.60000000000000053e+00  +1.96000000000000014e+01  
 230 +2.07199999999999989e+01  +5.74000000000000021e+00  +1.91099999999999994e+01  
 231 +2.15600000000000023e+01  +7.42000000000000082e+00  +1.85500000000000007e+01  
 232 +2.25400000000000027e+01  +8.54000000000000092e+00  +1.91800000000000033e+01  
 233 +2.42900000000000027e+01  +6.85999999999999943e+00  +1.86200000000000010e+01  
 234 +2.36600000000000001e+01  +6.23000000000000043e+00  +1.87600000000000016e+01  
 235 +2.22600000000000016e+01  +1.23900000000000006e+01  +1.93900000000000006e+01  
 236 +2.21200000000000010e+01  +1.26000000000000014e+01  +1.96000000000000014e+01  
 237 +2.22600000000000016e+01  +1.22500000000000000e+01  +1.97400000000000020e+01  
 238 +2.21200000000000010e+01  +1.07800000000000011e+01  +1.81300000000000026e+01  
 239 +2.19800000000000040e+01  +9.16999999999999993e+00  +1.92500000000000000e+01  
 240 +2.12100000000000009e+01  +8.54000000000000092e+00  +1.88300000000000018e+01  
 241 +2.20500000000000007e+01  +9.66000000000000014e+00  +1.89000000000000021e+01  
 242 +2.26099999999999994e+01  +8.25999999999999979e+00  +1.91099999999999994e+01  
 243 +2.26800000000000033e+01  +8.60999999999999943e+00  +1.92500000000000000e+01  
 244 +2.05800000000000018e+01  +1.16200000000000010e+01  +1.91099999999999994e+01  
 245 +2.03700000000000010e+01  +1.16900000000000013e+01  +1.90400000000000027e+01  
 246 +2.03700000000000010e+01  +1.14100000000000001e+01  +1.91099999999999994e+01  
 247 +2.10000000000000000e+01  +1.12700000000000014e+01  +1.91099999999999994e+01  
 248 +2.07199999999999989e+01  +1.14800000000000004e+01  +1.97400000000000020e+01  
 249 +2.14200000000000017e+01  +1.08500000000000014e+01  +1.91099999999999994e+01  
 250 +2.14900000000000020e+01  +1.07800000000000011e+01  +1.90400000000000027e+01  
 251 +2.14900000000000020e+01  +1.07800000000000011e+01  +1.91800000000000033e+01  
 252 +2.00199999999999996e+01  +5.17999999999999972e+00  +1.84800000000000004e+01  
 253 +2.05800000000000018e+01  +5.81000000000000050e+00  +1.86900000000000013e+01  
 254 +2.19100000000000001e+01  +1.05700000000000003e+01  +1.90400000000000027e+01  
 255 +2.20500000000000007e+01  +1.02900000000000009e+01  +1.86200000000000010e+01  
 256 +2.05800000000000018e+01  +9.94000000000000128e+00  +1.89000000000000021e+01  
 257 +2.00900000000000034e+01  +9.45000000000000107e+00  +1.88300000000000018e+01  
 258 +2.00900000000000034e+01  +1.00099999999999998e+01  +1.93900000000000006e+01  
 259 +2.07199999999999989e+01  +1.02200000000000006e+01  +1.86900000000000013e+01  
 260 +2.17000000000000028e+01  +9.02999999999999936e+00  +1.81999999999999993e+01  
 261 +2.21200000000000010e+01  +9.87000000000000099e+00  +1.88300000000000018e+01  
 262 +2.43599999999999994e+01  +8.60999999999999943e+00  +1.89000000000000021e+01  
 263 +2.45700000000000003e+01  +8.75000000000000000e+00  +1.90400000000000027e+01  
 264 +2.44300000000000033e+01  +8.47000000000000064e+00  +1.92500000000000000e+01  
 265 +2.38700000000000010e+01  +8.54000000000000092e+00  +1.81999999999999993e+01  
 266 +2.26099999999999994e+01  +9.66000000000000014e+00  +1.91099999999999994e+01  
 267 +2.02300000000000040e+01  +1.03599999999999994e+01  +1.88300000000000018e+01  
 268 +2.10700000000000003e+01  +1.04299999999999997e+01  +1.83399999999999999e+01  
 269 +2.04400000000000013e+01  +7.77000000000000046e+00  +1.86900000000000013e+01  
 270 +2.01600000000000001e+01  +7.42000000000000082e+00  +1.86900000000000013e+01  
 271 +2.00199999999999996e+01  +7.98000000000000043e+00  +1.86900000000000013e+01  
 272 +2.21200000000000010e+01  +1.07100000000000009e+01  +1.81999999999999993e+01  
 273 +2.53400000000000034e+01  +7.91000000000000014e+00  +1.86200000000000010e+01  
 274 +2.56899999999999977e+01  +8.40000000000000036e+00  +1.87600000000000016e+01  
 275 +2.51300000000000026e+01  +8.05000000000000071e+00  +1.93200000000000003e+01  
 276 +2.52000000000000028e+01  +7.84000000000000075e+00  +1.83399999999999999e+01  
 277 +2.18400000000000034e+01  +1.40700000000000003e+01  +1.85500000000000007e+01  
 278 +2.19100000000000001e+01  +1.44900000000000020e+01  +1.87600000000000016e+01  
 279 +2.20500000000000007e+01  +1.38599999999999994e+01  +1.80599999999999987e+01  
 280 +2.12100000000000009e+01  +6.79000000000000092e+00  +1.88300000000000018e+01  
 281 +2.15600000000000023e+01  +7.20999999999999996e+00  +1.83399999999999999e+01  
 282 +2.21900000000000013e+01  +6.58000000000000007e+00  +1.76400000000000006e+01  
 283 +2.12800000000000011e+01  +6.92999999999999972e+00  +1.81300000000000026e+01  
 284 +2.14900000000000020e+01  +1.54699999999999989e+01  +1.82699999999999996e+01  
 285 +2.12100000000000009e+01  +1.54000000000000004e+01  +1.86900000000000013e+01  
 286 +2.12800000000000011e+01  +1.62400000000000020e+01  +1.96000000000000014e+01  
 287 +2.17699999999999996e+01  +1.49100000000000001e+01  +1.77100000000000009e+01  
 288 +2.12100000000000009e+01  +1.04299999999999997e+01  +1.81999999999999993e+01  
 289 +2.03000000000000007e+01  +9.80000000000000071e+00  +1.70800000000000018e+01  
 290 +2.50600000000000023e+01  +7.91000000000000014e+00  +1.81999999999999993e+01  
 291 +2.53400000000000034e+01  +7.14000000000000057e+00  +1.81300000000000026e+01  
 292 +2.48500000000000014e+01  +8.19000000000000128e+00  +1.79900000000000020e+01  
 293 +2.21900000000000013e+01  +1.09200000000000017e+01  +1.78500000000000014e+01  
 294 +2.33100000000000023e+01  +9.09999999999999964e+00  +1.81300000000000026e+01  
 295 +2.32400000000000020e+01  +9.94000000000000128e+00  +1.87600000000000016e+01  
 296 +2.34500000000000028e+01  +8.95999999999999908e+00  +1.81300000000000026e+01  
 297 +2.33100000000000023e+01  +9.16999999999999993e+00  +1.80599999999999987e+01  
 298 +2.15600000000000023e+01  +6.02000000000000046e+00  +1.81300000000000026e+01  
 299 +2.11400000000000006e+01  +6.79000000000000092e+00  +1.79900000000000020e+01  
 300 +2.23300000000000018e+01  +1.40700000000000003e+01  +1.81999999999999993e+01  
 301 +2.19100000000000001e+01  +1.37199999999999989e+01  +1.77100000000000009e+01  
 302 +2.38700000000000010e+01  +9.45000000000000107e+00  +1.79900000000000020e+01  
 303 +2.26800000000000033e+01  +9.80000000000000071e+00  +1.74300000000000033e+01  
 304 +2.63200000000000003e+01  +8.25999999999999979e+00  +1.79900000000000020e+01  
 305 +2.68800000000000026e+01  +8.54000000000000092e+00  +1.77800000000000011e+01  
 306 +2.65300000000000011e+01  +8.54000000000000092e+00  +1.81999999999999993e+01  
 307 +2.58300000000000018e+01  +8.12000000000000099e+00  +1.76400000000000006e+01  
 308 +2.45700000000000003e+01  +8.19000000000000128e+00  +1.79900000000000020e+01  
 309 +2.50600000000000023e+01  +8.12000000000000099e+00  +1.78500000000000014e+01  
 310 +2.16300000000000026e+01  +5.95000000000000018e+00  +1.79199999999999982e+01  
 311 +2.10700000000000003e+01  +6.72000000000000064e+00  +1.79199999999999982e+01  
 312 +2.10700000000000003e+01  +6.72000000000000064e+00  +1.70800000000000018e+01  
 313 +2.07900000000000027e+01  +6.50999999999999979e+00  +1.78500000000000014e+01  
 314 +2.21900000000000013e+01  +1.10600000000000005e+01  +1.76400000000000006e+01  
 315 +2.27500000000000000e+01  +1.12000000000000011e+01  +1.81999999999999993e+01  
 316 +2.03000000000000007e+01  +1.00099999999999998e+01  +1.78500000000000014e+01  
 317 +2.03000000000000007e+01  +1.01500000000000004e+01  +1.77100000000000009e+01  
 318 +1.97400000000000020e+01  +9.59000000000000163e+00  +1.77800000000000011e+01  
 319 +2.08599999999999994e+01  +1.05000000000000000e+01  +1.82699999999999996e+01  
 320 +2.53400000000000034e+01  +8.75000000000000000e+00  +1.78500000000000014e+01  
 321 +2.52699999999999996e+01  +8.12000000000000099e+00  +1.77100000000000009e+01  
 322 +2.08599999999999994e+01  +6.50999999999999979e+00  +1.77800000000000011e+01  
 323 +2.05100000000000016e+01  +6.37000000000000099e+00  +1.77800000000000011e+01  
 324 +2.00199999999999996e+01  +6.16000000000000014e+00  +1.78500000000000014e+01  
 325 +2.00199999999999996e+01  +6.16000000000000014e+00  +1.79199999999999982e+01  
 326 +2.02300000000000040e+01  +6.30000000000000071e+00  +1.79199999999999982e+01  
 327 +1.99500000000000028e+01  +6.08999999999999986e+00  +1.77800000000000011e+01  
 328 +1.98800000000000026e+01  +6.08999999999999986e+00  +1.78500000000000014e+01  
 329 +1.95300000000000011e+01  +6.30000000000000071e+00  +1.77100000000000009e+01  
 330 +1.96700000000000017e+01  +6.02000000000000046e+00  +1.79900000000000020e+01  
 331 +2.15600000000000023e+01  +1.37199999999999989e+01  +1.77800000000000011e+01  
 332 +2.12100000000000009e+01  +1.40700000000000003e+01  +1.81999999999999993e+01  
 333 +2.13500000000000014e+01  +1.35099999999999998e+01  +1.77800000000000011e+01  
 334 +2.11400000000000006e+01  +1.33699999999999992e+01  +1.76400000000000006e+01  
 335 +2.13500000000000014e+01  +1.34400000000000013e+01  +1.81300000000000026e+01  
 336 +2.16300000000000026e+01  +1.21099999999999994e+01  +1.77800000000000011e+01  
 337 +2.15600000000000023e+01  +1.22500000000000000e+01  +1.78500000000000014e+01  
 338 +2.11400000000000006e+01  +1.19700000000000006e+01  +1.74300000000000033e+01  
 339 +2.19100000000000001e+01  +1.19000000000000004e+01  +1.75700000000000003e+01  
 340 +2.04400000000000013e+01  +6.08999999999999986e+00  +1.68700000000000010e+01  
 341 +1.96700000000000017e+01  +5.67000000000000082e+00  +1.76400000000000006e+01  
 342 +2.57600000000000051e+01  +8.12000000000000099e+00  +1.77100000000000009e+01  
 343 +2.60399999999999991e+01  +7.62999999999999989e+00  +1.78500000000000014e+01  
 344 +2.54800000000000040e+01  +8.12000000000000099e+00  +1.75700000000000003e+01  
 345 +2.54800000000000040e+01  +8.12000000000000099e+00  +1.77800000000000011e+01  
 346 +2.03700000000000010e+01  +7.77000000000000046e+00  +1.77100000000000009e+01  
 347 +2.05100000000000016e+01  +7.55999999999999961e+00  +1.74300000000000033e+01  
 348 +2.02300000000000040e+01  +7.70000000000000018e+00  +1.77100000000000009e+01  
 349 +2.07900000000000027e+01  +8.40000000000000036e+00  +1.82699999999999996e+01  
 350 +2.63900000000000006e+01  +7.91000000000000014e+00  +1.71500000000000021e+01  
 351 +1.98100000000000023e+01  +5.60000000000000053e+00  +1.73599999999999994e+01  
 352 +1.95300000000000011e+01  +5.60000000000000053e+00  +1.77100000000000009e+01  
 353 +2.23300000000000018e+01  +1.21099999999999994e+01  +1.79900000000000020e+01  
 354 +2.22600000000000016e+01  +1.15500000000000007e+01  +1.72199999999999989e+01  
 355 +2.54800000000000040e+01  +8.12000000000000099e+00  +1.72900000000000027e+01  
 356 +2.07199999999999989e+01  +1.21799999999999997e+01  +1.71500000000000021e+01  
 357 +2.01600000000000001e+01  +1.13400000000000016e+01  +1.77100000000000009e+01  
 358 +2.24699999999999989e+01  +9.02999999999999936e+00  +1.68700000000000010e+01  
 359 +2.26800000000000033e+01  +1.00099999999999998e+01  +1.72900000000000027e+01  
 360 +2.20500000000000007e+01  +1.36500000000000004e+01  +1.73599999999999994e+01  
 361 +2.21200000000000010e+01  +1.38599999999999994e+01  +1.72900000000000027e+01  
 362 +2.19800000000000040e+01  +1.35800000000000018e+01  +1.74300000000000033e+01  
 363 +2.20500000000000007e+01  +1.35099999999999998e+01  +1.72199999999999989e+01  
 364 +2.24000000000000021e+01  +1.29500000000000011e+01  +1.81999999999999993e+01  
 365 +2.20500000000000007e+01  +1.33699999999999992e+01  +1.70800000000000018e+01  
 366 +2.21900000000000013e+01  +1.14800000000000004e+01  +1.72199999999999989e+01  
 367 +2.16300000000000026e+01  +1.12700000000000014e+01  +1.68700000000000010e+01  
 368 +2.22600000000000016e+01  +1.15500000000000007e+01  +1.72199999999999989e+01  
 369 +2.28900000000000006e+01  +1.00099999999999998e+01  +1.71500000000000021e+01  
 370 +2.31700000000000017e+01  +1.02200000000000006e+01  +1.72900000000000027e+01  
 371 +2.33100000000000023e+01  +9.73000000000000043e+00  +1.68700000000000010e+01  
 372 +2.15600000000000023e+01  +1.35800000000000018e+01  +1.68000000000000007e+01  
 373 +2.21900000000000013e+01  +1.31600000000000001e+01  +1.68700000000000010e+01  
 374 +2.36600000000000001e+01  +9.24000000000000021e+00  +1.70800000000000018e+01  
 375 +2.37300000000000040e+01  +9.24000000000000021e+00  +1.70100000000000016e+01  
 376 +2.40100000000000016e+01  +8.89000000000000057e+00  +1.71500000000000021e+01  
 377 +2.27500000000000000e+01  +1.33000000000000007e+01  +1.69400000000000013e+01  
 378 +2.23300000000000018e+01  +1.25300000000000011e+01  +1.62400000000000020e+01  
 379 +2.42199999999999989e+01  +9.45000000000000107e+00  +1.62400000000000020e+01  
 380 +2.21900000000000013e+01  +5.60000000000000053e+00  +1.68700000000000010e+01  
 381 +2.24699999999999989e+01  +5.39000000000000057e+00  +1.69400000000000013e+01  
 382 +2.19100000000000001e+01  +5.39000000000000057e+00  +1.72900000000000027e+01  
 383 +2.22600000000000016e+01  +5.87999999999999989e+00  +1.58900000000000006e+01  
 384 +2.14900000000000020e+01  +1.36500000000000004e+01  +1.66600000000000001e+01  
 385 +2.12800000000000011e+01  +1.36500000000000004e+01  +1.68700000000000010e+01  
 386 +2.22600000000000016e+01  +9.02999999999999936e+00  +1.65899999999999999e+01  
 387 +2.18400000000000034e+01  +8.82000000000000028e+00  +1.65899999999999999e+01  
 388 +2.21900000000000013e+01  +9.02999999999999936e+00  +1.60300000000000011e+01  
 389 +2.49900000000000020e+01  +6.37000000000000099e+00  +1.65899999999999999e+01  
 390 +2.47100000000000009e+01  +6.50999999999999979e+00  +1.66600000000000001e+01  
 391 +2.50600000000000023e+01  +6.30000000000000071e+00  +1.73599999999999994e+01  
 392 +2.49900000000000020e+01  +6.37000000000000099e+00  +1.65199999999999996e+01  
 393 +2.47100000000000009e+01  +6.44000000000000128e+00  +1.64499999999999993e+01  
 394 +2.51300000000000026e+01  +6.44000000000000128e+00  +1.58200000000000003e+01  
 395 +2.35900000000000034e+01  +1.60300000000000011e+01  +1.63800000000000026e+01  
 396 +2.31000000000000014e+01  +1.77100000000000009e+01  +1.67300000000000004e+01  
 397 +2.33100000000000023e+01  +1.68700000000000010e+01  +1.77800000000000011e+01  
 398 +2.36600000000000001e+01  +1.59600000000000009e+01  +1.63099999999999987e+01  
 399 +2.40100000000000016e+01  +1.63800000000000026e+01  +1.62400000000000020e+01  
 400 +2.36600000000000001e+01  +1.58200000000000003e+01  +1.61699999999999982e+01  
 401 +2.32400000000000020e+01  +6.08999999999999986e+00  +1.63099999999999987e+01  
 402 +2.35900000000000034e+01  +5.87999999999999989e+00  +1.61000000000000014e+01  
 403 +2.32400000000000020e+01  +5.95000000000000018e+00  +1.68000000000000007e+01  
 404 +2.31700000000000017e+01  +6.16000000000000014e+00  +1.60300000000000011e+01  
 405 +2.22600000000000016e+01  +1.24600000000000009e+01  +1.63099999999999987e+01  
 406 +2.24000000000000021e+01  +1.26000000000000014e+01  +1.59600000000000009e+01  
 407 +2.19100000000000001e+01  +1.08500000000000014e+01  +1.62400000000000020e+01  
 408 +2.19800000000000040e+01  +1.08500000000000014e+01  +1.58200000000000003e+01  
 409 +2.17699999999999996e+01  +1.06400000000000006e+01  +1.62400000000000020e+01  
 410 +2.23300000000000018e+01  +1.17599999999999998e+01  +1.70100000000000016e+01  
 411 +2.40100000000000016e+01  +8.89000000000000057e+00  +1.53300000000000018e+01  
 412 +2.45700000000000003e+01  +9.52000000000000135e+00  +1.63099999999999987e+01  
 413 +2.41500000000000021e+01  +1.63099999999999987e+01  +1.61000000000000014e+01  
 414 +2.33800000000000026e+01  +1.43500000000000014e+01  +1.42800000000000011e+01  
 415 +1.99500000000000028e+01  +8.75000000000000000e+00  +1.61699999999999982e+01  
 416 +1.99500000000000028e+01  +8.89000000000000057e+00  +1.68700000000000010e+01  
 417 +1.96000000000000014e+01  +8.40000000000000036e+00  +1.61699999999999982e+01  
 418 +2.00199999999999996e+01  +8.75000000000000000e+00  +1.61000000000000014e+01  
 419 +1.96700000000000017e+01  +5.32000000000000028e+00  +1.61699999999999982e+01  
 420 +1.96000000000000014e+01  +5.25000000000000000e+00  +1.63099999999999987e+01  
 421 +1.97400000000000020e+01  +5.32000000000000028e+00  +1.63099999999999987e+01  
 422 +2.05100000000000016e+01  +5.46000000000000085e+00  +1.52599999999999998e+01  
 423 +2.03700000000000010e+01  +8.47000000000000064e+00  +1.65199999999999996e+01  
 424 +2.01600000000000001e+01  +8.95999999999999908e+00  +1.58200000000000003e+01  
 425 +2.34500000000000028e+01  +6.65000000000000036e+00  +1.61000000000000014e+01  
 426 +2.38000000000000007e+01  +6.72000000000000064e+00  +1.60300000000000011e+01  
 427 +2.39400000000000013e+01  +6.79000000000000092e+00  +1.63800000000000026e+01  
 428 +2.30300000000000011e+01  +6.37000000000000099e+00  +1.58200000000000003e+01  
 429 +2.19100000000000001e+01  +5.67000000000000082e+00  +1.61000000000000014e+01  
 430 +2.16300000000000026e+01  +6.08999999999999986e+00  +1.63800000000000026e+01  
 431 +2.20500000000000007e+01  +5.81000000000000050e+00  +1.59600000000000009e+01  
 432 +2.17699999999999996e+01  +5.53000000000000025e+00  +1.61000000000000014e+01  
 433 +2.17000000000000028e+01  +5.25000000000000000e+00  +1.56800000000000015e+01  
 434 +2.07199999999999989e+01  +5.25000000000000000e+00  +1.65899999999999999e+01  
 435 +2.25400000000000027e+01  +9.09999999999999964e+00  +1.53300000000000018e+01  
 436 +2.21900000000000013e+01  +8.54000000000000092e+00  +1.56099999999999994e+01  
 437 +2.33100000000000023e+01  +6.08999999999999986e+00  +1.60300000000000011e+01  
 438 +2.24000000000000021e+01  +1.30199999999999996e+01  +1.52599999999999998e+01  
 439 +2.31000000000000014e+01  +1.18300000000000001e+01  +1.54000000000000004e+01  
 440 +2.49200000000000017e+01  +9.24000000000000021e+00  +1.59600000000000009e+01  
 441 +2.56899999999999977e+01  +9.45000000000000107e+00  +1.56800000000000015e+01  
 442 +2.49200000000000017e+01  +9.09999999999999964e+00  +1.58900000000000006e+01  
 443 +2.18400000000000034e+01  +5.74000000000000021e+00  +1.58900000000000006e+01  
 444 +2.49900000000000020e+01  +9.02999999999999936e+00  +1.58200000000000003e+01  
 445 +2.49900000000000020e+01  +8.82000000000000028e+00  +1.60300000000000011e+01  
 446 +2.72300000000000040e+01  +7.70000000000000018e+00  +1.58200000000000003e+01  
 447 +2.81400000000000006e+01  +8.19000000000000128e+00  +1.61000000000000014e+01  
 448 +2.25400000000000027e+01  +6.02000000000000046e+00  +1.56800000000000015e+01  
 449 +2.05800000000000018e+01  +1.10600000000000005e+01  +1.58200000000000003e+01  
 450 +2.07199999999999989e+01  +1.08500000000000014e+01  +1.59600000000000009e+01  
 451 +1.98800000000000026e+01  +1.09900000000000020e+01  +1.65899999999999999e+01  
 452 +2.06500000000000021e+01  +1.12000000000000011e+01  +1.56800000000000015e+01  
 453 +2.01600000000000001e+01  +9.24000000000000021e+00  +1.55400000000000009e+01  
 454 +2.02300000000000040e+01  +8.89000000000000057e+00  +1.57500000000000000e+01  
 455 +2.72300000000000040e+01  +7.84000000000000075e+00  +1.65899999999999999e+01  
 456 +2.68100000000000023e+01  +7.70000000000000018e+00  +1.54699999999999989e+01  
 457 +2.45000000000000000e+01  +6.44000000000000128e+00  +1.57500000000000000e+01  
 458 +2.56899999999999977e+01  +6.85999999999999943e+00  +1.45600000000000005e+01  
 459 +2.28200000000000003e+01  +6.23000000000000043e+00  +1.54000000000000004e+01  
 460 +2.05800000000000018e+01  +8.60999999999999943e+00  +1.56099999999999994e+01  
 461 +2.00199999999999996e+01  +8.25999999999999979e+00  +1.55400000000000009e+01  
 462 +1.99500000000000028e+01  +7.42000000000000082e+00  +1.57500000000000000e+01  
 463 +2.05800000000000018e+01  +6.79000000000000092e+00  +1.63800000000000026e+01  
 464 +1.96700000000000017e+01  +6.65000000000000036e+00  +1.58200000000000003e+01  
 465 +1.98100000000000023e+01  +7.84000000000000075e+00  +1.56099999999999994e+01  
 466 +2.05100000000000016e+01  +1.16200000000000010e+01  +1.61000000000000014e+01  
 467 +2.07900000000000027e+01  +1.09200000000000017e+01  +1.49100000000000001e+01  
 468 +2.26800000000000033e+01  +5.25000000000000000e+00  +1.61699999999999982e+01  
 469 +2.21200000000000010e+01  +1.35800000000000018e+01  +1.56099999999999994e+01  
 470 +2.17000000000000028e+01  +1.44900000000000020e+01  +1.57500000000000000e+01  
 471 +2.21200000000000010e+01  +1.35800000000000018e+01  +1.56099999999999994e+01  
 472 +2.19100000000000001e+01  +1.51900000000000013e+01  +1.61000000000000014e+01  
 473 +2.17000000000000028e+01  +1.35800000000000018e+01  +1.55400000000000009e+01  
 474 +1.90400000000000027e+01  +7.91000000000000014e+00  +1.56800000000000015e+01  
 475 +2.31700000000000017e+01  +1.14800000000000004e+01  +1.55400000000000009e+01  
 476 +2.33100000000000023e+01  +1.11300000000000008e+01  +1.59600000000000009e+01  
 477 +2.36600000000000001e+01  +1.07800000000000011e+01  +1.51900000000000013e+01  
 478 +2.31700000000000017e+01  +1.16900000000000013e+01  +1.54699999999999989e+01  
 479 +2.03700000000000010e+01  +9.66000000000000014e+00  +1.55400000000000009e+01  
 480 +2.04400000000000013e+01  +9.80000000000000071e+00  +1.62400000000000020e+01  
 481 +2.03000000000000007e+01  +9.45000000000000107e+00  +1.54699999999999989e+01  
 482 +2.03700000000000010e+01  +1.02200000000000006e+01  +1.53300000000000018e+01  
 483 +1.99500000000000028e+01  +9.16999999999999993e+00  +1.54699999999999989e+01  
 484 +2.00199999999999996e+01  +8.19000000000000128e+00  +1.54699999999999989e+01  
 485 +2.31700000000000017e+01  +1.16200000000000010e+01  +1.54000000000000004e+01  
 486 +2.00900000000000034e+01  +1.02900000000000009e+01  +1.54699999999999989e+01  
 487 +1.93900000000000006e+01  +1.00800000000000001e+01  +1.54699999999999989e+01  
 488 +1.94600000000000009e+01  +1.02200000000000006e+01  +1.63099999999999987e+01  
 489 +1.96000000000000014e+01  +9.16999999999999993e+00  +1.56800000000000015e+01  
 490 +1.93200000000000003e+01  +8.89000000000000057e+00  +1.51199999999999992e+01  
 491 +2.34500000000000028e+01  +1.19700000000000006e+01  +1.52599999999999998e+01  
 492 +2.04400000000000013e+01  +1.04299999999999997e+01  +1.51199999999999992e+01  
 493 +2.04400000000000013e+01  +9.38000000000000078e+00  +1.53300000000000018e+01  
 494 +2.12800000000000011e+01  +9.09999999999999964e+00  +1.51900000000000013e+01  
 495 +2.04400000000000013e+01  +9.31000000000000050e+00  +1.51900000000000013e+01  
 496 +2.31000000000000014e+01  +1.37199999999999989e+01  +1.37199999999999989e+01  
 497 +2.02300000000000040e+01  +8.82000000000000028e+00  +1.45600000000000005e+01  
 498 +2.09300000000000033e+01  +9.09999999999999964e+00  +1.47000000000000011e+01  
 499 +2.40100000000000016e+01  +1.05700000000000003e+01  +1.51199999999999992e+01  
 500 +2.39400000000000013e+01  +1.06400000000000006e+01  +1.50500000000000007e+01  
 501 +2.48500000000000014e+01  +1.01500000000000004e+01  +1.49100000000000001e+01  
 502 +1.98800000000000026e+01  +1.07800000000000011e+01  +1.52599999999999998e+01  
 503 +2.05800000000000018e+01  +1.05700000000000003e+01  +1.50500000000000007e+01  
 504 +1.90400000000000027e+01  +8.40000000000000036e+00  +1.47000000000000011e+01  
 505 +1.91800000000000033e+01  +8.82000000000000028e+00  +1.51900000000000013e+01  
 506 +2.72300000000000040e+01  +8.67999999999999972e+00  +1.49800000000000022e+01  
 507 +2.75100000000000051e+01  +8.89000000000000057e+00  +1.49100000000000001e+01  
 508 +2.76500000000000021e+01  +8.82000000000000028e+00  +1.52599999999999998e+01  
 509 +2.66700000000000017e+01  +8.12000000000000099e+00  +1.46300000000000026e+01  
 510 +2.47800000000000011e+01  +1.00099999999999998e+01  +1.48400000000000016e+01  
 511 +2.51300000000000026e+01  +1.02200000000000006e+01  +1.49100000000000001e+01  
 512 +2.29600000000000009e+01  +6.44000000000000128e+00  +1.49100000000000001e+01  
 513 +2.32400000000000020e+01  +7.07000000000000028e+00  +1.54000000000000004e+01  
 514 +2.28900000000000006e+01  +6.44000000000000128e+00  +1.48400000000000016e+01  
 515 +2.10000000000000000e+01  +1.12000000000000011e+01  +1.48400000000000016e+01  
 516 +2.13500000000000014e+01  +1.12000000000000011e+01  +1.51199999999999992e+01  
 517 +2.10000000000000000e+01  +1.12700000000000014e+01  +1.47699999999999996e+01  
 518 +2.67399999999999984e+01  +7.77000000000000046e+00  +1.48400000000000016e+01  
 519 +2.75800000000000018e+01  +7.84000000000000075e+00  +1.48400000000000016e+01  
 520 +2.64600000000000044e+01  +7.77000000000000046e+00  +1.45600000000000005e+01  
 521 +2.22600000000000016e+01  +6.79000000000000092e+00  +1.50500000000000007e+01  
 522 +2.29600000000000009e+01  +6.58000000000000007e+00  +1.44199999999999999e+01  
 523 +2.06500000000000021e+01  +1.17599999999999998e+01  +1.50500000000000007e+01  
 524 +2.12800000000000011e+01  +1.17599999999999998e+01  +1.41400000000000006e+01  
 525 +2.87000000000000028e+01  +9.31000000000000050e+00  +1.47699999999999996e+01  
 526 +2.89800000000000040e+01  +9.24000000000000021e+00  +1.47699999999999996e+01  
 527 +2.88399999999999999e+01  +9.45000000000000107e+00  +1.54000000000000004e+01  
 528 +2.85600000000000023e+01  +9.31000000000000050e+00  +1.42800000000000011e+01  
 529 +2.35900000000000034e+01  +5.81000000000000050e+00  +1.47699999999999996e+01  
 530 +2.37300000000000040e+01  +5.60000000000000053e+00  +1.47699999999999996e+01  
 531 +2.35900000000000034e+01  +5.60000000000000053e+00  +1.54699999999999989e+01  
 532 +2.37300000000000040e+01  +6.16000000000000014e+00  +1.40700000000000003e+01  
 533 +2.10000000000000000e+01  +5.67000000000000082e+00  +1.47000000000000011e+01  
 534 +2.12800000000000011e+01  +5.60000000000000053e+00  +1.45600000000000005e+01  
 535 +2.00199999999999996e+01  +5.67000000000000082e+00  +1.45600000000000005e+01  
 536 +2.01600000000000001e+01  +1.02900000000000009e+01  +1.45600000000000005e+01  
 537 +1.97400000000000020e+01  +1.05700000000000003e+01  +1.47000000000000011e+01  
 538 +2.00900000000000034e+01  +1.02200000000000006e+01  +1.44900000000000020e+01  
 539 +2.61800000000000033e+01  +7.70000000000000018e+00  +1.44199999999999999e+01  
 540 +2.65300000000000011e+01  +7.84000000000000075e+00  +1.44900000000000020e+01  
 541 +1.94600000000000009e+01  +5.60000000000000053e+00  +1.46300000000000026e+01  
 542 +2.01600000000000001e+01  +5.74000000000000021e+00  +1.46300000000000026e+01  
 543 +2.12100000000000009e+01  +5.67000000000000082e+00  +1.44900000000000020e+01  
 544 +2.17699999999999996e+01  +5.67000000000000082e+00  +1.42800000000000011e+01  
 545 +2.10000000000000000e+01  +9.59000000000000163e+00  +1.40700000000000003e+01  
 546 +1.98800000000000026e+01  +1.01500000000000004e+01  +1.43500000000000014e+01  
 547 +2.69500000000000028e+01  +7.62999999999999989e+00  +1.44199999999999999e+01  
 548 +2.05100000000000016e+01  +7.07000000000000028e+00  +1.44900000000000020e+01  
 549 +2.08599999999999994e+01  +6.65000000000000036e+00  +1.48400000000000016e+01  
 550 +2.04400000000000013e+01  +6.65000000000000036e+00  +1.53300000000000018e+01  
 551 +2.05100000000000016e+01  +7.14000000000000057e+00  +1.44199999999999999e+01  
 552 +2.58300000000000018e+01  +7.35000000000000053e+00  +1.68000000000000007e+01  
 553 +2.56899999999999977e+01  +7.49000000000000110e+00  +1.37199999999999989e+01  
 554 +2.10700000000000003e+01  +7.35000000000000053e+00  +1.44199999999999999e+01  
 555 +2.01600000000000001e+01  +7.28000000000000025e+00  +1.39300000000000015e+01  
 556 +2.17000000000000028e+01  +6.58000000000000007e+00  +1.45600000000000005e+01  
 557 +2.31000000000000014e+01  +6.72000000000000064e+00  +1.39300000000000015e+01  
 558 +1.91800000000000033e+01  +9.66000000000000014e+00  +1.46300000000000026e+01  
 559 +1.98100000000000023e+01  +1.00800000000000001e+01  +1.41400000000000006e+01  
 560 +2.57600000000000051e+01  +6.92999999999999972e+00  +1.43500000000000014e+01  
 561 +2.61800000000000033e+01  +6.85999999999999943e+00  +1.42800000000000011e+01  
 562 +2.56899999999999977e+01  +7.14000000000000057e+00  +1.39300000000000015e+01  
 563 +2.17000000000000028e+01  +1.35800000000000018e+01  +1.42800000000000011e+01  
 564 +2.14200000000000017e+01  +1.40000000000000000e+01  +1.44900000000000020e+01  
 565 +2.28200000000000003e+01  +1.32300000000000022e+01  +1.33699999999999992e+01  
 566 +2.14200000000000017e+01  +1.33699999999999992e+01  +1.42800000000000011e+01  
 567 +2.10700000000000003e+01  +1.36500000000000004e+01  +1.40000000000000000e+01  
 568 +2.12800000000000011e+01  +1.32300000000000022e+01  +1.44199999999999999e+01  
 569 +2.81400000000000006e+01  +8.89000000000000057e+00  +1.40700000000000003e+01  
 570 +2.88399999999999999e+01  +9.66000000000000014e+00  +1.42800000000000011e+01  
 571 +2.11400000000000006e+01  +5.17999999999999972e+00  +1.41400000000000006e+01  
 572 +2.20500000000000007e+01  +5.74000000000000021e+00  +1.42800000000000011e+01  
 573 +2.20500000000000007e+01  +1.11300000000000008e+01  +1.42100000000000009e+01  
 574 +2.20500000000000007e+01  +1.10600000000000005e+01  +1.46300000000000026e+01  
 575 +2.24000000000000021e+01  +1.26000000000000014e+01  +1.30900000000000016e+01  
 576 +2.19800000000000040e+01  +1.06400000000000006e+01  +1.42100000000000009e+01  
 577 +2.16300000000000026e+01  +1.00800000000000001e+01  +1.37900000000000009e+01  
 578 +2.17699999999999996e+01  +9.73000000000000043e+00  +1.46300000000000026e+01  
 579 +2.10700000000000003e+01  +1.17599999999999998e+01  +1.40000000000000000e+01  
 580 +2.40800000000000018e+01  +1.19700000000000006e+01  +1.40000000000000000e+01  
 581 +2.49200000000000017e+01  +1.14100000000000001e+01  +1.40700000000000003e+01  
 582 +2.42199999999999989e+01  +1.19000000000000004e+01  +1.44199999999999999e+01  
 583 +2.28900000000000006e+01  +1.29500000000000011e+01  +1.30199999999999996e+01  
 584 +2.07900000000000027e+01  +1.15500000000000007e+01  +1.39300000000000015e+01  
 585 +1.97400000000000020e+01  +1.07800000000000011e+01  +1.28800000000000026e+01  
 586 +1.99500000000000028e+01  +1.12700000000000014e+01  +1.41400000000000006e+01  
 587 +2.28900000000000006e+01  +6.85999999999999943e+00  +1.39300000000000015e+01  
 588 +2.20500000000000007e+01  +6.92999999999999972e+00  +1.35800000000000018e+01  
 589 +2.26800000000000033e+01  +7.77000000000000046e+00  +1.40700000000000003e+01  
 590 +2.31000000000000014e+01  +6.58000000000000007e+00  +1.37199999999999989e+01  
 591 +2.25400000000000027e+01  +1.45600000000000005e+01  +1.37199999999999989e+01  
 592 +2.19100000000000001e+01  +1.48400000000000016e+01  +1.40000000000000000e+01  
 593 +2.32400000000000020e+01  +1.40000000000000000e+01  +1.39300000000000015e+01  
 594 +2.20500000000000007e+01  +1.49100000000000001e+01  +1.33699999999999992e+01  
 595 +2.31700000000000017e+01  +1.37900000000000009e+01  +1.37199999999999989e+01  
 596 +2.33100000000000023e+01  +1.37199999999999989e+01  +1.35099999999999998e+01  
 597 +2.28900000000000006e+01  +1.33000000000000007e+01  +1.33699999999999992e+01  
 598 +2.77899999999999991e+01  +8.60999999999999943e+00  +1.37199999999999989e+01  
 599 +2.79300000000000033e+01  +8.67999999999999972e+00  +1.36500000000000004e+01  
 600 +2.80000000000000000e+01  +8.75000000000000000e+00  +1.37900000000000009e+01  
 601 +2.76500000000000021e+01  +8.54000000000000092e+00  +1.35800000000000018e+01  
 602 +2.55500000000000007e+01  +7.55999999999999961e+00  +1.33699999999999992e+01  
 603 +2.33800000000000026e+01  +6.65000000000000036e+00  +1.35099999999999998e+01  
 604 +2.27500000000000000e+01  +6.23000000000000043e+00  +1.37199999999999989e+01  
 605 +2.35900000000000034e+01  +6.44000000000000128e+00  +1.37199999999999989e+01  
 606 +2.42900000000000027e+01  +5.67000000000000082e+00  +1.33699999999999992e+01  
 607 +2.25400000000000027e+01  +6.08999999999999986e+00  +1.38599999999999994e+01  
 608 +2.24699999999999989e+01  +6.08999999999999986e+00  +1.35099999999999998e+01  
 609 +1.95300000000000011e+01  +9.66000000000000014e+00  +1.36500000000000004e+01  
 610 +1.93900000000000006e+01  +9.66000000000000014e+00  +1.33000000000000007e+01  
 611 +1.91800000000000033e+01  +9.31000000000000050e+00  +1.36500000000000004e+01  
 612 +1.91800000000000033e+01  +8.82000000000000028e+00  +1.36500000000000004e+01  
 613 +1.90400000000000027e+01  +9.31000000000000050e+00  +1.36500000000000004e+01  
 614 +2.26800000000000033e+01  +5.67000000000000082e+00  +1.36500000000000004e+01  
 615 +2.28900000000000006e+01  +5.32000000000000028e+00  +1.30900000000000016e+01  
 616 +2.19800000000000040e+01  +5.11000000000000032e+00  +1.36500000000000004e+01  
 617 +2.82100000000000044e+01  +8.47000000000000064e+00  +1.29500000000000011e+01  
 618 +2.65300000000000011e+01  +8.33000000000000007e+00  +1.33000000000000007e+01  
 619 +2.00900000000000034e+01  +7.42000000000000082e+00  +1.35800000000000018e+01  
 620 +1.91099999999999994e+01  +7.28000000000000025e+00  +1.35800000000000018e+01  
 621 +2.02300000000000040e+01  +7.55999999999999961e+00  +1.34400000000000013e+01  
 622 +2.34500000000000028e+01  +1.47699999999999996e+01  +1.24600000000000009e+01  
 623 +2.48500000000000014e+01  +1.33699999999999992e+01  +1.26000000000000014e+01  
 624 +2.45700000000000003e+01  +8.75000000000000000e+00  +1.35099999999999998e+01  
 625 +2.48500000000000014e+01  +8.95999999999999908e+00  +1.34400000000000013e+01  
 626 +2.46400000000000006e+01  +8.82000000000000028e+00  +1.35800000000000018e+01  
 627 +2.41500000000000021e+01  +8.47000000000000064e+00  +1.27400000000000020e+01  
 628 +2.64600000000000044e+01  +8.54000000000000092e+00  +1.35099999999999998e+01  
 629 +2.63200000000000003e+01  +9.02999999999999936e+00  +1.37900000000000009e+01  
 630 +2.68100000000000023e+01  +9.02999999999999936e+00  +1.38599999999999994e+01  
 631 +2.06500000000000021e+01  +7.77000000000000046e+00  +1.35099999999999998e+01  
 632 +2.12100000000000009e+01  +7.55999999999999961e+00  +1.33699999999999992e+01  
 633 +2.10700000000000003e+01  +7.91000000000000014e+00  +1.39300000000000015e+01  
 634 +2.36600000000000001e+01  +7.07000000000000028e+00  +1.30199999999999996e+01  
 635 +2.25400000000000027e+01  +6.08999999999999986e+00  +1.34400000000000013e+01  
 636 +2.21200000000000010e+01  +5.95000000000000018e+00  +1.32300000000000022e+01  
 637 +2.21200000000000010e+01  +1.50500000000000007e+01  +1.26700000000000017e+01  
 638 +2.15600000000000023e+01  +1.46300000000000026e+01  +1.33699999999999992e+01  
 639 +2.43599999999999994e+01  +1.23200000000000003e+01  +1.25300000000000011e+01  
 640 +2.45000000000000000e+01  +7.42000000000000082e+00  +1.53300000000000018e+01  
 641 +2.55500000000000007e+01  +7.62999999999999989e+00  +1.31600000000000001e+01  
 642 +1.81300000000000026e+01  +5.81000000000000050e+00  +1.33699999999999992e+01  
 643 +1.76400000000000006e+01  +5.17999999999999972e+00  +1.40000000000000000e+01  
 644 +1.84800000000000004e+01  +5.04000000000000004e+00  +1.53300000000000018e+01  
 645 +1.82699999999999996e+01  +6.23000000000000043e+00  +1.28800000000000026e+01  
 646 +2.77899999999999991e+01  +1.00099999999999998e+01  +1.33000000000000007e+01  
 647 +2.78600000000000030e+01  +1.00099999999999998e+01  +1.33699999999999992e+01  
 648 +2.79300000000000033e+01  +1.00800000000000001e+01  +1.36500000000000004e+01  
 649 +2.75100000000000051e+01  +1.00099999999999998e+01  +1.30199999999999996e+01  
 650 +1.91099999999999994e+01  +9.52000000000000135e+00  +1.30900000000000016e+01  
 651 +1.95300000000000011e+01  +9.66000000000000014e+00  +1.30199999999999996e+01  
 652 +2.68100000000000023e+01  +7.14000000000000057e+00  +1.32300000000000022e+01  
 653 +2.72300000000000040e+01  +7.28000000000000025e+00  +1.31600000000000001e+01  
 654 +2.70899999999999999e+01  +7.14000000000000057e+00  +1.33000000000000007e+01  
 655 +2.63200000000000003e+01  +7.28000000000000025e+00  +1.30199999999999996e+01  
 656 +1.93900000000000006e+01  +6.02000000000000046e+00  +1.32300000000000022e+01  
 657 +1.93900000000000006e+01  +5.95000000000000018e+00  +1.31600000000000001e+01  
 658 +1.93900000000000006e+01  +5.46000000000000085e+00  +1.38599999999999994e+01  
 659 +1.93200000000000003e+01  +6.23000000000000043e+00  +1.30900000000000016e+01  
 660 +2.21900000000000013e+01  +5.95000000000000018e+00  +1.31600000000000001e+01  
 661 +2.17000000000000028e+01  +5.74000000000000021e+00  +1.30199999999999996e+01  
 662 +2.26099999999999994e+01  +1.28100000000000005e+01  +1.29500000000000011e+01  
 663 +1.93900000000000006e+01  +5.87999999999999989e+00  +1.29500000000000011e+01  
 664 +1.93900000000000006e+01  +6.30000000000000071e+00  +1.30199999999999996e+01  
 665 +2.28200000000000003e+01  +1.28800000000000026e+01  +1.28800000000000026e+01  
 666 +2.60399999999999991e+01  +8.12000000000000099e+00  +1.30199999999999996e+01  
 667 +2.60399999999999991e+01  +8.12000000000000099e+00  +1.30900000000000016e+01  
 668 +2.57600000000000051e+01  +7.98000000000000043e+00  +1.28100000000000005e+01  
 669 +2.66000000000000014e+01  +6.79000000000000092e+00  +1.26700000000000017e+01  
 670 +2.59000000000000021e+01  +7.35000000000000053e+00  +1.28800000000000026e+01  
 671 +2.36600000000000001e+01  +7.07000000000000028e+00  +1.30199999999999996e+01  
 672 +2.26099999999999994e+01  +7.28000000000000025e+00  +1.27400000000000020e+01  
 673 +2.35199999999999996e+01  +6.58000000000000007e+00  +1.24600000000000009e+01  
 674 +2.40800000000000018e+01  +7.62999999999999989e+00  +1.25300000000000011e+01  
 675 +1.98800000000000026e+01  +6.23000000000000043e+00  +1.29500000000000011e+01  
 676 +1.91099999999999994e+01  +6.58000000000000007e+00  +1.28100000000000005e+01  
 677 +2.14900000000000020e+01  +5.39000000000000057e+00  +1.26000000000000014e+01  
 678 +2.07199999999999989e+01  +5.32000000000000028e+00  +1.33699999999999992e+01  
 679 +2.11400000000000006e+01  +1.34400000000000013e+01  +1.32300000000000022e+01  
 680 +2.27500000000000000e+01  +1.28100000000000005e+01  +1.28100000000000005e+01  
 681 +2.55500000000000007e+01  +7.84000000000000075e+00  +1.28800000000000026e+01  
 682 +2.44300000000000033e+01  +8.19000000000000128e+00  +1.18300000000000001e+01  
 683 +2.02300000000000040e+01  +7.77000000000000046e+00  +1.28800000000000026e+01  
 684 +2.02300000000000040e+01  +8.33000000000000007e+00  +1.34400000000000013e+01  
 685 +2.01600000000000001e+01  +7.77000000000000046e+00  +1.25300000000000011e+01  
 686 +2.59699999999999989e+01  +7.07000000000000028e+00  +1.26700000000000017e+01  
 687 +2.26099999999999994e+01  +1.26000000000000014e+01  +1.26000000000000014e+01  
 688 +2.45700000000000003e+01  +1.21799999999999997e+01  +1.28100000000000005e+01  
 689 +2.45700000000000003e+01  +1.23200000000000003e+01  +1.30900000000000016e+01  
 690 +2.54100000000000001e+01  +1.16200000000000010e+01  +1.25300000000000011e+01  
 691 +2.73700000000000010e+01  +1.00099999999999998e+01  +1.28100000000000005e+01  
 692 +2.68800000000000026e+01  +1.02200000000000006e+01  +1.32300000000000022e+01  
 693 +2.73700000000000010e+01  +9.94000000000000128e+00  +1.23900000000000006e+01  
 694 +2.58300000000000018e+01  +7.98000000000000043e+00  +1.27400000000000020e+01  
 695 +2.42199999999999989e+01  +1.04299999999999997e+01  +1.27400000000000020e+01  
 696 +2.42900000000000027e+01  +1.05000000000000000e+01  +1.27400000000000020e+01  
 697 +2.42900000000000027e+01  +1.03599999999999994e+01  +1.28800000000000026e+01  
 698 +2.39400000000000013e+01  +1.04299999999999997e+01  +1.25300000000000011e+01  
 699 +2.35900000000000034e+01  +8.95999999999999908e+00  +1.34400000000000013e+01  
 700 +2.42199999999999989e+01  +8.47000000000000064e+00  +1.26700000000000017e+01  
 701 +2.88399999999999999e+01  +1.06400000000000006e+01  +1.26700000000000017e+01  
 702 +2.96100000000000030e+01  +1.09200000000000017e+01  +1.27400000000000020e+01  
 703 +2.87699999999999996e+01  +1.05700000000000003e+01  +1.27400000000000020e+01  
 704 +2.89100000000000037e+01  +1.11300000000000008e+01  +1.27400000000000020e+01  
 705 +2.37300000000000040e+01  +1.05700000000000003e+01  +1.26700000000000017e+01  
 706 +2.38700000000000010e+01  +1.05700000000000003e+01  +1.28100000000000005e+01  
 707 +2.35900000000000034e+01  +1.06400000000000006e+01  +1.26000000000000014e+01  
 708 +2.17699999999999996e+01  +9.52000000000000135e+00  +1.26700000000000017e+01  
 709 +2.12800000000000011e+01  +9.52000000000000135e+00  +1.26000000000000014e+01  
 710 +2.16300000000000026e+01  +9.31000000000000050e+00  +1.27400000000000020e+01  
 711 +2.23300000000000018e+01  +9.45000000000000107e+00  +1.19700000000000006e+01  
 712 +2.45000000000000000e+01  +8.95999999999999908e+00  +1.26700000000000017e+01  
 713 +2.50600000000000023e+01  +9.24000000000000021e+00  +1.27400000000000020e+01  
 714 +2.45000000000000000e+01  +9.59000000000000163e+00  +1.30900000000000016e+01  
 715 +2.42199999999999989e+01  +7.91000000000000014e+00  +1.21799999999999997e+01  
 716 +2.60399999999999991e+01  +6.50999999999999979e+00  +1.23900000000000006e+01  
 717 +2.60399999999999991e+01  +6.44000000000000128e+00  +1.28100000000000005e+01  
 718 +2.34500000000000028e+01  +6.23000000000000043e+00  +1.26700000000000017e+01  
 719 +2.37300000000000040e+01  +5.87999999999999989e+00  +1.29500000000000011e+01  
 720 +2.35199999999999996e+01  +6.16000000000000014e+00  +1.26000000000000014e+01  
 721 +2.24000000000000021e+01  +1.16900000000000013e+01  +1.35099999999999998e+01  
 722 +2.26800000000000033e+01  +1.24600000000000009e+01  +1.23900000000000006e+01  
 723 +2.35199999999999996e+01  +1.07800000000000011e+01  +1.26000000000000014e+01  
 724 +2.35900000000000034e+01  +1.07800000000000011e+01  +1.25300000000000011e+01  
 725 +2.25400000000000027e+01  +1.21099999999999994e+01  +1.20400000000000009e+01  
 726 +2.47800000000000011e+01  +7.00000000000000000e+00  +1.26000000000000014e+01  
 727 +2.47100000000000009e+01  +7.00000000000000000e+00  +1.26700000000000017e+01  
 728 +2.49200000000000017e+01  +6.58000000000000007e+00  +1.23200000000000003e+01  
 729 +2.45700000000000003e+01  +7.20999999999999996e+00  +1.26000000000000014e+01  
 730 +2.40800000000000018e+01  +1.00800000000000001e+01  +1.23900000000000006e+01  
 731 +1.91099999999999994e+01  +8.05000000000000071e+00  +1.27400000000000020e+01  
 732 +2.03000000000000007e+01  +7.84000000000000075e+00  +1.23900000000000006e+01  
 733 +2.37300000000000040e+01  +8.05000000000000071e+00  +1.42100000000000009e+01  
 734 +2.41500000000000021e+01  +7.62999999999999989e+00  +1.23900000000000006e+01  
 735 +1.84800000000000004e+01  +6.50999999999999979e+00  +1.25300000000000011e+01  
 736 +1.84800000000000004e+01  +6.44000000000000128e+00  +1.23900000000000006e+01  
 737 +1.87600000000000016e+01  +6.72000000000000064e+00  +1.23900000000000006e+01  
 738 +2.65300000000000011e+01  +1.18300000000000001e+01  +1.24600000000000009e+01  
 739 +2.70199999999999996e+01  +1.16200000000000010e+01  +1.23200000000000003e+01  
 740 +2.68100000000000023e+01  +1.17599999999999998e+01  +1.26000000000000014e+01  
 741 +2.61800000000000033e+01  +1.17599999999999998e+01  +1.21799999999999997e+01  
 742 +2.32400000000000020e+01  +6.44000000000000128e+00  +1.18300000000000001e+01  
 743 +2.32400000000000020e+01  +1.21099999999999994e+01  +1.19000000000000004e+01  
 744 +2.26099999999999994e+01  +1.23900000000000006e+01  +1.23200000000000003e+01  
 745 +2.84200000000000017e+01  +1.02900000000000009e+01  +1.23900000000000006e+01  
 746 +2.87000000000000028e+01  +1.03599999999999994e+01  +1.26700000000000017e+01  
 747 +2.91200000000000010e+01  +1.02200000000000006e+01  +1.19000000000000004e+01  
 748 +2.81400000000000006e+01  +1.00800000000000001e+01  +1.23200000000000003e+01  
 749 +2.10700000000000003e+01  +7.98000000000000043e+00  +1.28100000000000005e+01  
 750 +2.02300000000000040e+01  +7.91000000000000014e+00  +1.21799999999999997e+01  
 751 +1.88300000000000018e+01  +7.00000000000000000e+00  +1.21099999999999994e+01  
 752 +2.26099999999999994e+01  +1.07800000000000011e+01  +1.34400000000000013e+01  
 753 +2.25400000000000027e+01  +1.23200000000000003e+01  +1.22500000000000000e+01  
 754 +2.81400000000000006e+01  +1.00800000000000001e+01  +1.23900000000000006e+01  
 755 +2.78600000000000030e+01  +1.00099999999999998e+01  +1.21099999999999994e+01  
 756 +2.63200000000000003e+01  +9.66000000000000014e+00  +1.23200000000000003e+01  
 757 +2.61100000000000030e+01  +9.31000000000000050e+00  +1.23900000000000006e+01  
 758 +2.58300000000000018e+01  +9.87000000000000099e+00  +1.32300000000000022e+01  
 759 +2.66700000000000017e+01  +9.80000000000000071e+00  +1.16900000000000013e+01  
 760 +2.31700000000000017e+01  +8.82000000000000028e+00  +1.23200000000000003e+01  
 761 +2.25400000000000027e+01  +8.60999999999999943e+00  +1.19000000000000004e+01  
 762 +2.24699999999999989e+01  +8.60999999999999943e+00  +1.33000000000000007e+01  
 763 +2.35199999999999996e+01  +8.54000000000000092e+00  +1.19000000000000004e+01  
 764 +2.48500000000000014e+01  +1.37199999999999989e+01  +1.22500000000000000e+01  
 765 +2.48500000000000014e+01  +1.37199999999999989e+01  +1.19700000000000006e+01  
 766 +2.48500000000000014e+01  +1.37900000000000009e+01  +1.23200000000000003e+01  
 767 +2.35900000000000034e+01  +1.29500000000000011e+01  +1.22500000000000000e+01  
 768 +2.36600000000000001e+01  +1.38599999999999994e+01  +1.16200000000000010e+01  
 769 +2.42900000000000027e+01  +1.30199999999999996e+01  +1.16200000000000010e+01  
 770 +2.32400000000000020e+01  +1.32300000000000022e+01  +1.09900000000000020e+01  
 771 +2.90500000000000007e+01  +9.31000000000000050e+00  +1.22500000000000000e+01  
 772 +2.93300000000000018e+01  +9.38000000000000078e+00  +1.21099999999999994e+01  
 773 +2.90500000000000007e+01  +9.24000000000000021e+00  +1.28800000000000026e+01  
 774 +2.89100000000000037e+01  +9.38000000000000078e+00  +1.21099999999999994e+01  
 775 +2.67399999999999984e+01  +1.19700000000000006e+01  +1.16900000000000013e+01  
 776 +2.61100000000000030e+01  +1.17599999999999998e+01  +1.21099999999999994e+01  
 777 +2.75100000000000051e+01  +9.94000000000000128e+00  +1.21799999999999997e+01  
 778 +2.73700000000000010e+01  +9.94000000000000128e+00  +1.20400000000000009e+01  
 779 +2.03000000000000007e+01  +8.47000000000000064e+00  +1.27400000000000020e+01  
 780 +2.01600000000000001e+01  +7.98000000000000043e+00  +1.16200000000000010e+01  
 781 +1.82699999999999996e+01  +7.00000000000000000e+00  +1.21799999999999997e+01  
 782 +1.79900000000000020e+01  +7.07000000000000028e+00  +1.25300000000000011e+01  
 783 +1.78500000000000014e+01  +6.72000000000000064e+00  +1.20400000000000009e+01  
 784 +1.77800000000000011e+01  +6.65000000000000036e+00  +1.21799999999999997e+01  
 785 +1.76400000000000006e+01  +6.44000000000000128e+00  +1.21799999999999997e+01  
 786 +1.74300000000000033e+01  +5.95000000000000018e+00  +1.25300000000000011e+01  
 787 +2.08599999999999994e+01  +1.33000000000000007e+01  +1.21099999999999994e+01  
 788 +2.06500000000000021e+01  +1.31600000000000001e+01  +1.21099999999999994e+01  
 789 +2.07199999999999989e+01  +1.32300000000000022e+01  +1.25300000000000011e+01  
 790 +2.12100000000000009e+01  +1.35800000000000018e+01  +1.19000000000000004e+01  
 791 +2.61100000000000030e+01  +1.13400000000000016e+01  +1.13400000000000016e+01  
 792 +2.82100000000000044e+01  +9.73000000000000043e+00  +1.19000000000000004e+01  
 793 +2.91200000000000010e+01  +9.31000000000000050e+00  +1.19700000000000006e+01  
 794 +2.85600000000000023e+01  +9.52000000000000135e+00  +1.20400000000000009e+01  
 795 +1.92500000000000000e+01  +7.35000000000000053e+00  +1.18300000000000001e+01  
 796 +2.21900000000000013e+01  +1.19700000000000006e+01  +1.16200000000000010e+01  
 797 +2.82100000000000044e+01  +1.14100000000000001e+01  +1.20400000000000009e+01  
 798 +2.83500000000000014e+01  +1.20400000000000009e+01  +1.18300000000000001e+01  
 799 +2.84200000000000017e+01  +1.25300000000000011e+01  +1.23900000000000006e+01  
 800 +2.80000000000000000e+01  +1.07100000000000009e+01  +1.16900000000000013e+01  
 801 +2.68800000000000026e+01  +9.80000000000000071e+00  +1.17599999999999998e+01  
 802 +2.72300000000000040e+01  +1.24600000000000009e+01  +1.19700000000000006e+01  
 803 +2.71600000000000037e+01  +1.24600000000000009e+01  +1.21099999999999994e+01  
 804 +2.73000000000000007e+01  +1.26000000000000014e+01  +1.18300000000000001e+01  
 805 +2.69500000000000028e+01  +1.20400000000000009e+01  +1.16900000000000013e+01  
 806 +2.24000000000000021e+01  +9.16999999999999993e+00  +1.26000000000000014e+01  
 807 +2.18400000000000034e+01  +1.06400000000000006e+01  +1.00800000000000001e+01  
 808 +2.42199999999999989e+01  +1.21099999999999994e+01  +1.04299999999999997e+01  
 809 +2.45000000000000000e+01  +1.17599999999999998e+01  +1.12700000000000014e+01  
 810 +2.96100000000000030e+01  +1.05000000000000000e+01  +1.16900000000000013e+01  
 811 +2.92600000000000051e+01  +1.02900000000000009e+01  +1.19700000000000006e+01  
 812 +2.80000000000000000e+01  +9.45000000000000107e+00  +1.18300000000000001e+01  
 813 +1.96700000000000017e+01  +8.95999999999999908e+00  +1.19000000000000004e+01  
 814 +1.93200000000000003e+01  +9.02999999999999936e+00  +1.21099999999999994e+01  
 815 +2.00199999999999996e+01  +9.31000000000000050e+00  +1.21799999999999997e+01  
 816 +1.98100000000000023e+01  +8.82000000000000028e+00  +1.16200000000000010e+01  
 817 +2.08599999999999994e+01  +8.60999999999999943e+00  +1.19000000000000004e+01  
 818 +2.09300000000000033e+01  +8.67999999999999972e+00  +1.19000000000000004e+01  
 819 +2.07900000000000027e+01  +8.60999999999999943e+00  +1.20400000000000009e+01  
 820 +2.03000000000000007e+01  +8.19000000000000128e+00  +1.14800000000000004e+01  
 821 +2.68100000000000023e+01  +7.77000000000000046e+00  +1.19000000000000004e+01  
 822 +2.75100000000000051e+01  +7.35000000000000053e+00  +1.21799999999999997e+01  
 823 +2.70199999999999996e+01  +7.84000000000000075e+00  +1.18300000000000001e+01  
 824 +2.65300000000000011e+01  +7.77000000000000046e+00  +1.16900000000000013e+01  
 825 +2.42199999999999989e+01  +8.54000000000000092e+00  +1.12700000000000014e+01  
 826 +1.86900000000000013e+01  +7.07000000000000028e+00  +1.13400000000000016e+01  
 827 +1.98100000000000023e+01  +7.77000000000000046e+00  +1.16200000000000010e+01  
 828 +2.08599999999999994e+01  +6.72000000000000064e+00  +1.18300000000000001e+01  
 829 +2.12100000000000009e+01  +6.85999999999999943e+00  +1.18300000000000001e+01  
 830 +2.13500000000000014e+01  +6.72000000000000064e+00  +1.23200000000000003e+01  
 831 +2.07199999999999989e+01  +6.65000000000000036e+00  +1.15500000000000007e+01  
 832 +2.28200000000000003e+01  +6.30000000000000071e+00  +1.14100000000000001e+01  
 833 +2.34500000000000028e+01  +6.16000000000000014e+00  +1.15500000000000007e+01  
 834 +2.71600000000000037e+01  +9.24000000000000021e+00  +1.18300000000000001e+01  
 835 +2.73700000000000010e+01  +1.19000000000000004e+01  +1.15500000000000007e+01  
 836 +2.80000000000000000e+01  +1.07100000000000009e+01  +1.16200000000000010e+01  
 837 +2.65300000000000011e+01  +7.84000000000000075e+00  +1.15500000000000007e+01  
 838 +2.60399999999999991e+01  +7.70000000000000018e+00  +1.12700000000000014e+01  
 839 +2.21900000000000013e+01  +1.19000000000000004e+01  +1.15500000000000007e+01  
 840 +2.17699999999999996e+01  +1.31600000000000001e+01  +1.12000000000000011e+01  
 841 +1.88300000000000018e+01  +9.16999999999999993e+00  +1.16200000000000010e+01  
 842 +2.03700000000000010e+01  +8.33000000000000007e+00  +1.14100000000000001e+01  
 843 +1.99500000000000028e+01  +7.70000000000000018e+00  +1.16200000000000010e+01  
 844 +2.01600000000000001e+01  +7.20999999999999996e+00  +1.16200000000000010e+01  
 845 +2.00199999999999996e+01  +7.00000000000000000e+00  +1.13400000000000016e+01  
 846 +2.03000000000000007e+01  +7.07000000000000028e+00  +1.16200000000000010e+01  
 847 +2.05100000000000016e+01  +6.92999999999999972e+00  +1.17599999999999998e+01  
 848 +2.06500000000000021e+01  +6.72000000000000064e+00  +1.14800000000000004e+01  
 849 +2.75800000000000018e+01  +1.18300000000000001e+01  +1.14800000000000004e+01  
 850 +2.76500000000000021e+01  +1.19700000000000006e+01  +1.16900000000000013e+01  
 851 +2.12100000000000009e+01  +6.37000000000000099e+00  +1.14800000000000004e+01  
 852 +2.34500000000000028e+01  +5.95000000000000018e+00  +1.12000000000000011e+01  
 853 +2.35900000000000034e+01  +5.67000000000000082e+00  +1.17599999999999998e+01  
 854 +2.46400000000000006e+01  +1.30199999999999996e+01  +1.14800000000000004e+01  
 855 +2.58300000000000018e+01  +1.29500000000000011e+01  +1.11300000000000008e+01  
 856 +2.48500000000000014e+01  +1.32300000000000022e+01  +1.16200000000000010e+01  
 857 +2.03700000000000010e+01  +8.33000000000000007e+00  +1.14100000000000001e+01  
 858 +1.92500000000000000e+01  +7.91000000000000014e+00  +1.15500000000000007e+01  
 859 +2.06500000000000021e+01  +6.44000000000000128e+00  +1.12700000000000014e+01  
 860 +2.14200000000000017e+01  +6.02000000000000046e+00  +1.09200000000000017e+01  
 861 +2.14900000000000020e+01  +5.81000000000000050e+00  +1.18300000000000001e+01  
 862 +1.85500000000000007e+01  +7.00000000000000000e+00  +1.14100000000000001e+01  
 863 +1.85500000000000007e+01  +6.65000000000000036e+00  +1.10600000000000005e+01  
 864 +1.81300000000000026e+01  +7.14000000000000057e+00  +1.12700000000000014e+01  
 865 +2.00199999999999996e+01  +9.80000000000000071e+00  +1.13400000000000016e+01  
 866 +2.00199999999999996e+01  +9.87000000000000099e+00  +1.12700000000000014e+01  
 867 +1.93200000000000003e+01  +1.00099999999999998e+01  +1.12700000000000014e+01  
 868 +2.03700000000000010e+01  +9.31000000000000050e+00  +1.12700000000000014e+01  
 869 +2.05100000000000016e+01  +7.07000000000000028e+00  +1.06400000000000006e+01  
 870 +1.97400000000000020e+01  +6.58000000000000007e+00  +1.13400000000000016e+01  
 871 +2.62500000000000000e+01  +9.73000000000000043e+00  +1.12700000000000014e+01  
 872 +2.55500000000000007e+01  +1.00800000000000001e+01  +1.22500000000000000e+01  
 873 +2.61100000000000030e+01  +9.66000000000000014e+00  +1.11300000000000008e+01  
 874 +2.00900000000000034e+01  +9.24000000000000021e+00  +1.12000000000000011e+01  
 875 +2.08599999999999994e+01  +8.89000000000000057e+00  +1.10600000000000005e+01  
 876 +2.61800000000000033e+01  +7.49000000000000110e+00  +1.09900000000000020e+01  
 877 +2.57600000000000051e+01  +7.70000000000000018e+00  +1.10600000000000005e+01  
 878 +2.57600000000000051e+01  +7.70000000000000018e+00  +1.10600000000000005e+01  
 879 +2.55500000000000007e+01  +7.20999999999999996e+00  +1.15500000000000007e+01  
 880 +2.54800000000000040e+01  +6.65000000000000036e+00  +1.11300000000000008e+01  
 881 +2.59000000000000021e+01  +6.85999999999999943e+00  +1.12700000000000014e+01  
 882 +2.03000000000000007e+01  +5.81000000000000050e+00  +1.14100000000000001e+01  
 883 +2.05800000000000018e+01  +6.44000000000000128e+00  +1.07800000000000011e+01  
 884 +2.14900000000000020e+01  +1.35099999999999998e+01  +1.12000000000000011e+01  
 885 +2.14900000000000020e+01  +1.35800000000000018e+01  +1.11300000000000008e+01  
 886 +2.24699999999999989e+01  +1.36500000000000004e+01  +1.04299999999999997e+01  
 887 +2.42900000000000027e+01  +8.60999999999999943e+00  +1.12000000000000011e+01  
 888 +2.49900000000000020e+01  +9.73000000000000043e+00  +1.19700000000000006e+01  
 889 +2.42900000000000027e+01  +8.60999999999999943e+00  +1.12000000000000011e+01  
 890 +2.51300000000000026e+01  +8.12000000000000099e+00  +1.08500000000000014e+01  
 891 +2.41500000000000021e+01  +8.82000000000000028e+00  +1.09200000000000017e+01  
 892 +2.26099999999999994e+01  +6.16000000000000014e+00  +1.12000000000000011e+01  
 893 +2.24000000000000021e+01  +6.16000000000000014e+00  +1.11300000000000008e+01  
 894 +2.26099999999999994e+01  +5.87999999999999989e+00  +1.12700000000000014e+01  
 895 +2.21900000000000013e+01  +1.44199999999999999e+01  +1.16200000000000010e+01  
 896 +2.14200000000000017e+01  +1.36500000000000004e+01  +1.10600000000000005e+01  
 897 +2.61100000000000030e+01  +1.02900000000000009e+01  +1.08500000000000014e+01  
 898 +2.58300000000000018e+01  +9.59000000000000163e+00  +1.10600000000000005e+01  
 899 +2.54800000000000040e+01  +6.44000000000000128e+00  +1.12700000000000014e+01  
 900 +2.17699999999999996e+01  +1.71500000000000021e+01  +1.10600000000000005e+01  
 901 +2.14900000000000020e+01  +1.72900000000000027e+01  +1.11300000000000008e+01  
 902 +2.18400000000000034e+01  +1.68700000000000010e+01  +1.13400000000000016e+01  
 903 +2.18400000000000034e+01  +1.70100000000000016e+01  +1.08500000000000014e+01  
 904 +2.19800000000000040e+01  +1.41400000000000006e+01  +1.08500000000000014e+01  
 905 +2.11400000000000006e+01  +1.37199999999999989e+01  +1.09900000000000020e+01  
 906 +2.70899999999999999e+01  +1.25300000000000011e+01  +1.10600000000000005e+01  
 907 +2.72300000000000040e+01  +1.28100000000000005e+01  +1.10600000000000005e+01  
 908 +2.71600000000000037e+01  +1.24600000000000009e+01  +1.09200000000000017e+01  
 909 +2.69500000000000028e+01  +1.21799999999999997e+01  +1.12700000000000014e+01  
 910 +2.55500000000000007e+01  +9.94000000000000128e+00  +1.13400000000000016e+01  
 911 +2.53400000000000034e+01  +9.31000000000000050e+00  +1.05000000000000000e+01  
 912 +2.56899999999999977e+01  +7.84000000000000075e+00  +1.10600000000000005e+01  
 913 +2.35199999999999996e+01  +1.72900000000000027e+01  +1.09900000000000020e+01  
 914 +2.41500000000000021e+01  +1.70800000000000018e+01  +1.09900000000000020e+01  
 915 +2.33800000000000026e+01  +1.71500000000000021e+01  +1.09900000000000020e+01  
 916 +2.39400000000000013e+01  +1.80599999999999987e+01  +1.07100000000000009e+01  
 917 +2.53400000000000034e+01  +1.70100000000000016e+01  +1.09900000000000020e+01  
 918 +2.52699999999999996e+01  +1.70100000000000016e+01  +1.14100000000000001e+01  
 919 +2.59699999999999989e+01  +1.72900000000000027e+01  +1.05000000000000000e+01  
 920 +2.52699999999999996e+01  +1.69400000000000013e+01  +1.09200000000000017e+01  
 921 +2.26800000000000033e+01  +1.62400000000000020e+01  +1.09900000000000020e+01  
 922 +2.24699999999999989e+01  +1.63099999999999987e+01  +1.13400000000000016e+01  
 923 +2.21200000000000010e+01  +1.66600000000000001e+01  +1.06400000000000006e+01  
 924 +2.29600000000000009e+01  +1.61000000000000014e+01  +1.09900000000000020e+01  
 925 +2.44300000000000033e+01  +1.49800000000000022e+01  +1.06400000000000006e+01  
 926 +2.31000000000000014e+01  +1.63099999999999987e+01  +1.13400000000000016e+01  
 927 +2.03700000000000010e+01  +1.30199999999999996e+01  +1.12700000000000014e+01  
 928 +2.10700000000000003e+01  +1.37900000000000009e+01  +1.09200000000000017e+01  
 929 +2.47100000000000009e+01  +1.15500000000000007e+01  +1.09900000000000020e+01  
 930 +2.52699999999999996e+01  +1.15500000000000007e+01  +1.00800000000000001e+01  
 931 +2.54100000000000001e+01  +1.10600000000000005e+01  +1.06400000000000006e+01  
 932 +2.38000000000000007e+01  +7.55999999999999961e+00  +1.09900000000000020e+01  
 933 +2.32400000000000020e+01  +7.35000000000000053e+00  +1.10600000000000005e+01  
 934 +2.37300000000000040e+01  +7.62999999999999989e+00  +1.10600000000000005e+01  
 935 +2.41500000000000021e+01  +7.77000000000000046e+00  +1.07800000000000011e+01  
 936 +2.62500000000000000e+01  +7.49000000000000110e+00  +1.10600000000000005e+01  
 937 +2.64600000000000044e+01  +7.35000000000000053e+00  +1.09200000000000017e+01  
 938 +2.65300000000000011e+01  +1.64499999999999993e+01  +1.03599999999999994e+01  
 939 +2.52000000000000028e+01  +1.68700000000000010e+01  +1.08500000000000014e+01  
 940 +2.16300000000000026e+01  +1.31600000000000001e+01  +9.31000000000000050e+00  
 941 +2.08599999999999994e+01  +1.39300000000000015e+01  +1.07100000000000009e+01  
 942 +2.10700000000000003e+01  +9.02999999999999936e+00  +1.09200000000000017e+01  
 943 +2.14900000000000020e+01  +9.59000000000000163e+00  +1.05000000000000000e+01  
 944 +2.13500000000000014e+01  +8.47000000000000064e+00  +1.05700000000000003e+01  
 945 +2.45000000000000000e+01  +7.91000000000000014e+00  +9.09999999999999964e+00  
 946 +2.40800000000000018e+01  +8.89000000000000057e+00  +1.08500000000000014e+01  
 947 +2.54100000000000001e+01  +7.98000000000000043e+00  +1.09200000000000017e+01  
 948 +2.53400000000000034e+01  +8.05000000000000071e+00  +1.08500000000000014e+01  
 949 +2.42900000000000027e+01  +1.70100000000000016e+01  +1.08500000000000014e+01  
 950 +2.41500000000000021e+01  +1.69400000000000013e+01  +1.01500000000000004e+01  
 951 +2.45000000000000000e+01  +1.69400000000000013e+01  +1.08500000000000014e+01  
 952 +2.54800000000000040e+01  +1.58900000000000006e+01  +1.02900000000000009e+01  
 953 +1.93200000000000003e+01  +1.41400000000000006e+01  +1.08500000000000014e+01  
 954 +1.91099999999999994e+01  +1.45600000000000005e+01  +1.07800000000000011e+01  
 955 +1.84100000000000001e+01  +1.37199999999999989e+01  +1.04299999999999997e+01  
 956 +1.98800000000000026e+01  +1.40000000000000000e+01  +1.07800000000000011e+01  
 957 +2.40800000000000018e+01  +8.89000000000000057e+00  +1.08500000000000014e+01  
 958 +2.35199999999999996e+01  +8.12000000000000099e+00  +9.52000000000000135e+00  
 959 +2.31000000000000014e+01  +8.12000000000000099e+00  +1.11300000000000008e+01  
 960 +2.41500000000000021e+01  +8.95999999999999908e+00  +1.07800000000000011e+01  
 961 +2.49900000000000020e+01  +7.14000000000000057e+00  +9.73000000000000043e+00  
 962 +2.52699999999999996e+01  +8.05000000000000071e+00  +1.07800000000000011e+01  
 963 +2.58300000000000018e+01  +7.70000000000000018e+00  +1.02900000000000009e+01  
 964 +2.26800000000000033e+01  +1.75700000000000003e+01  +1.07800000000000011e+01  
 965 +2.26800000000000033e+01  +1.77800000000000011e+01  +1.12700000000000014e+01  
 966 +2.27500000000000000e+01  +1.79900000000000020e+01  +1.05700000000000003e+01  
 967 +2.26099999999999994e+01  +1.70800000000000018e+01  +1.07100000000000009e+01  
 968 +1.94600000000000009e+01  +1.34400000000000013e+01  +1.06400000000000006e+01  
 969 +2.05100000000000016e+01  +1.42800000000000011e+01  +1.05000000000000000e+01  
 970 +2.53400000000000034e+01  +1.21099999999999994e+01  +1.07800000000000011e+01  
 971 +2.55500000000000007e+01  +1.22500000000000000e+01  +1.05000000000000000e+01  
 972 +2.49200000000000017e+01  +1.20400000000000009e+01  +1.09900000000000020e+01  
 973 +2.61800000000000033e+01  +1.21099999999999994e+01  +1.06400000000000006e+01  
 974 +2.19100000000000001e+01  +1.13400000000000016e+01  +1.07800000000000011e+01  
 975 +2.18400000000000034e+01  +1.13400000000000016e+01  +1.07800000000000011e+01  
 976 +2.20500000000000007e+01  +1.14100000000000001e+01  +1.09200000000000017e+01  
 977 +2.17000000000000028e+01  +1.07800000000000011e+01  +9.94000000000000128e+00  
 978 +2.40100000000000016e+01  +9.09999999999999964e+00  +1.07100000000000009e+01  
 979 +2.42199999999999989e+01  +1.88300000000000018e+01  +1.02200000000000006e+01  
 980 +2.40100000000000016e+01  +1.79900000000000020e+01  +1.04299999999999997e+01  
 981 +2.30300000000000011e+01  +1.70100000000000016e+01  +1.08500000000000014e+01  
 982 +2.23300000000000018e+01  +1.68700000000000010e+01  +1.06400000000000006e+01  
 983 +2.44300000000000033e+01  +9.66000000000000014e+00  +1.11300000000000008e+01  
 984 +2.37300000000000040e+01  +9.24000000000000021e+00  +1.05700000000000003e+01  
 985 +2.41500000000000021e+01  +7.70000000000000018e+00  +1.07100000000000009e+01  
 986 +2.38700000000000010e+01  +7.42000000000000082e+00  +1.03599999999999994e+01  
 987 +2.43599999999999994e+01  +7.28000000000000025e+00  +1.07100000000000009e+01  
 988 +2.46400000000000006e+01  +6.72000000000000064e+00  +1.02900000000000009e+01  
 989 +2.43599999999999994e+01  +6.23000000000000043e+00  +1.11300000000000008e+01  
 990 +2.27500000000000000e+01  +1.84800000000000004e+01  +1.06400000000000006e+01  
 991 +2.29600000000000009e+01  +1.86900000000000013e+01  +1.07800000000000011e+01  
 992 +2.28200000000000003e+01  +1.80599999999999987e+01  +1.05000000000000000e+01  
 993 +2.25400000000000027e+01  +1.86900000000000013e+01  +1.05000000000000000e+01  
 994 +2.21200000000000010e+01  +1.66600000000000001e+01  +1.06400000000000006e+01  
 995 +2.24699999999999989e+01  +1.71500000000000021e+01  +1.02200000000000006e+01  
 996 +2.17000000000000028e+01  +1.64499999999999993e+01  +1.05700000000000003e+01  
 997 +2.17699999999999996e+01  +1.61000000000000014e+01  +1.08500000000000014e+01  
 998 +2.14900000000000020e+01  +1.62400000000000020e+01  +1.02900000000000009e+01  
 999 +2.40800000000000018e+01  +1.01500000000000004e+01  +1.10600000000000005e+01  
1000 +2.33800000000000026e+01  +9.45000000000000107e+00  +1.03599999999999994e+01  
1001 +2.18400000000000034e+01  +8.40000000000000036e+00  +1.12000000000000011e+01  
1002 +2.14200000000000017e+01  +8.19000000000000128e+00  +1.02900000000000009e+01  
1003 +2.19100000000000001e+01  +1.89000000000000021e+01  +1.05700000000000003e+01  
1004 +2.24699999999999989e+01  +1.91800000000000033e+01  +1.02200000000000006e+01  
1005 +2.31000000000000014e+01  +1.86900000000000013e+01  +9.73000000000000043e+00  
1006 +2.58300000000000018e+01  +1.75000000000000000e+01  +1.02200000000000006e+01  
1007 +2.62500000000000000e+01  +1.75700000000000003e+01  +1.02200000000000006e+01  
1008 +2.20500000000000007e+01  +8.54000000000000092e+00  +9.52000000000000135e+00  
1009 +2.16300000000000026e+01  +1.07100000000000009e+01  +9.73000000000000043e+00  
1010 +2.59000000000000021e+01  +9.31000000000000050e+00  +1.01500000000000004e+01  
1011 +2.48500000000000014e+01  +1.78500000000000014e+01  +9.87000000000000099e+00  
1012 +2.38700000000000010e+01  +1.77100000000000009e+01  +1.01500000000000004e+01  
1013 +2.90500000000000007e+01  +1.06400000000000006e+01  +1.04299999999999997e+01  
1014 +2.89100000000000037e+01  +1.06400000000000006e+01  +1.05000000000000000e+01  
1015 +2.93300000000000018e+01  +1.09200000000000017e+01  +1.05000000000000000e+01  
1016 +2.89100000000000037e+01  +1.05000000000000000e+01  +1.04299999999999997e+01  
1017 +2.88399999999999999e+01  +1.05000000000000000e+01  +1.05000000000000000e+01  
1018 +2.88399999999999999e+01  +1.01500000000000004e+01  +1.02900000000000009e+01  
1019 +2.11400000000000006e+01  +1.62400000000000020e+01  +1.03599999999999994e+01  
1020 +2.07199999999999989e+01  +1.68000000000000007e+01  +1.10600000000000005e+01  
1021 +2.07199999999999989e+01  +1.61000000000000014e+01  +1.02200000000000006e+01  
1022 +1.93200000000000003e+01  +1.62400000000000020e+01  +1.03599999999999994e+01  
1023 +1.91800000000000033e+01  +1.61000000000000014e+01  +1.05700000000000003e+01  
1024 +1.90400000000000027e+01  +1.65899999999999999e+01  +1.05700000000000003e+01  
1025 +1.93900000000000006e+01  +1.59600000000000009e+01  +1.01500000000000004e+01  
1026 +2.82100000000000044e+01  +9.52000000000000135e+00  +1.01500000000000004e+01  
1027 +2.84200000000000017e+01  +9.73000000000000043e+00  +1.03599999999999994e+01  
1028 +2.88399999999999999e+01  +9.31000000000000050e+00  +1.08500000000000014e+01  
1029 +2.37300000000000040e+01  +9.24000000000000021e+00  +9.66000000000000014e+00  
1030 +2.73700000000000010e+01  +8.19000000000000128e+00  +1.03599999999999994e+01  
1031 +2.75800000000000018e+01  +7.98000000000000043e+00  +1.01500000000000004e+01  
1032 +2.83500000000000014e+01  +8.40000000000000036e+00  +1.09900000000000020e+01  
1033 +2.70199999999999996e+01  +8.40000000000000036e+00  +1.02900000000000009e+01  
1034 +2.14200000000000017e+01  +8.12000000000000099e+00  +1.03599999999999994e+01  
1035 +2.10000000000000000e+01  +7.91000000000000014e+00  +1.03599999999999994e+01  
1036 +2.15600000000000023e+01  +7.77000000000000046e+00  +1.01500000000000004e+01  
1037 +2.04400000000000013e+01  +1.78500000000000014e+01  +1.02900000000000009e+01  
1038 +2.14900000000000020e+01  +1.82699999999999996e+01  +1.07800000000000011e+01  
1039 +2.04400000000000013e+01  +1.84800000000000004e+01  +9.87000000000000099e+00  
1040 +2.04400000000000013e+01  +1.75700000000000003e+01  +1.02200000000000006e+01  
1041 +2.94000000000000021e+01  +1.00800000000000001e+01  +1.06400000000000006e+01  
1042 +2.70199999999999996e+01  +8.40000000000000036e+00  +1.03599999999999994e+01  
1043 +2.66700000000000017e+01  +8.75000000000000000e+00  +9.87000000000000099e+00  
1044 +2.12800000000000011e+01  +8.33000000000000007e+00  +9.80000000000000071e+00  
1045 +2.56899999999999977e+01  +7.62999999999999989e+00  +9.31000000000000050e+00  
1046 +2.61800000000000033e+01  +7.28000000000000025e+00  +1.00800000000000001e+01  
1047 +2.37300000000000040e+01  +7.42000000000000082e+00  +1.02900000000000009e+01  
1048 +2.37300000000000040e+01  +7.28000000000000025e+00  +1.01500000000000004e+01  
1049 +2.34500000000000028e+01  +7.07000000000000028e+00  +1.02900000000000009e+01  
1050 +2.34500000000000028e+01  +6.85999999999999943e+00  +1.00800000000000001e+01  
1051 +2.34500000000000028e+01  +6.92999999999999972e+00  +1.03599999999999994e+01  
1052 +2.20500000000000007e+01  +1.91800000000000033e+01  +9.80000000000000071e+00  
1053 +2.27500000000000000e+01  +1.98100000000000023e+01  +9.52000000000000135e+00  
1054 +2.07199999999999989e+01  +1.75700000000000003e+01  +1.02900000000000009e+01  
1055 +2.03000000000000007e+01  +1.73599999999999994e+01  +1.01500000000000004e+01  
1056 +2.03700000000000010e+01  +1.70100000000000016e+01  +1.02200000000000006e+01  
1057 +2.03700000000000010e+01  +1.69400000000000013e+01  +1.02900000000000009e+01  
1058 +2.06500000000000021e+01  +1.70100000000000016e+01  +9.73000000000000043e+00  
1059 +2.02300000000000040e+01  +1.53300000000000018e+01  +1.02200000000000006e+01  
1060 +1.97400000000000020e+01  +1.57500000000000000e+01  +1.02900000000000009e+01  
1061 +2.03700000000000010e+01  +1.45600000000000005e+01  +1.01500000000000004e+01  
1062 +2.60399999999999991e+01  +9.38000000000000078e+00  +1.02200000000000006e+01  
1063 +2.61800000000000033e+01  +9.24000000000000021e+00  +1.01500000000000004e+01  
1064 +2.68100000000000023e+01  +1.01500000000000004e+01  +1.01500000000000004e+01  
1065 +1.93200000000000003e+01  +1.59600000000000009e+01  +1.00800000000000001e+01  
1066 +2.22600000000000016e+01  +1.54699999999999989e+01  +1.01500000000000004e+01  
1067 +2.32400000000000020e+01  +1.44900000000000020e+01  +1.00099999999999998e+01  
1068 +2.22600000000000016e+01  +1.55400000000000009e+01  +1.07100000000000009e+01  
1069 +2.22600000000000016e+01  +1.56099999999999994e+01  +1.00099999999999998e+01  
1070 +2.05100000000000016e+01  +1.44199999999999999e+01  +1.02900000000000009e+01  
1071 +2.03000000000000007e+01  +1.45600000000000005e+01  +1.00099999999999998e+01  
1072 +2.69500000000000028e+01  +1.02900000000000009e+01  +1.01500000000000004e+01  
1073 +2.67399999999999984e+01  +1.06400000000000006e+01  +1.04299999999999997e+01  
1074 +2.70199999999999996e+01  +1.04299999999999997e+01  +1.00099999999999998e+01  
1075 +2.59000000000000021e+01  +9.31000000000000050e+00  +9.73000000000000043e+00  
1076 +1.96700000000000017e+01  +1.77100000000000009e+01  +1.00800000000000001e+01  
1077 +1.96000000000000014e+01  +1.77800000000000011e+01  +1.01500000000000004e+01  
1078 +2.03000000000000007e+01  +1.73599999999999994e+01  +1.01500000000000004e+01  
1079 +1.95300000000000011e+01  +1.78500000000000014e+01  +1.00099999999999998e+01  
1080 +2.24000000000000021e+01  +1.73599999999999994e+01  +1.00800000000000001e+01  
1081 +2.23300000000000018e+01  +1.70100000000000016e+01  +9.38000000000000078e+00  
1082 +2.26800000000000033e+01  +1.75700000000000003e+01  +9.87000000000000099e+00  
1083 +2.18400000000000034e+01  +1.59600000000000009e+01  +1.00800000000000001e+01  
1084 +2.15600000000000023e+01  +1.59600000000000009e+01  +9.31000000000000050e+00  
1085 +2.20500000000000007e+01  +1.57500000000000000e+01  +9.94000000000000128e+00  
1086 +1.90400000000000027e+01  +1.66600000000000001e+01  +9.66000000000000014e+00  
1087 +1.88300000000000018e+01  +1.58200000000000003e+01  +9.94000000000000128e+00  
1088 +1.95300000000000011e+01  +1.47000000000000011e+01  +1.00800000000000001e+01  
1089 +1.92500000000000000e+01  +1.43500000000000014e+01  +9.94000000000000128e+00  
1090 +1.90400000000000027e+01  +1.48400000000000016e+01  +9.87000000000000099e+00  
1091 +2.77899999999999991e+01  +1.13400000000000016e+01  +1.00800000000000001e+01  
1092 +2.75800000000000018e+01  +1.19700000000000006e+01  +9.94000000000000128e+00  
1093 +2.77899999999999991e+01  +1.13400000000000016e+01  +1.00800000000000001e+01  
1094 +2.75800000000000018e+01  +1.17599999999999998e+01  +1.02200000000000006e+01  
1095 +2.85600000000000023e+01  +1.16900000000000013e+01  +1.06400000000000006e+01  
1096 +2.74399999999999977e+01  +1.09200000000000017e+01  +9.94000000000000128e+00  
1097 +2.43599999999999994e+01  +1.90400000000000027e+01  +1.00099999999999998e+01  
1098 +2.42900000000000027e+01  +1.97400000000000020e+01  +9.80000000000000071e+00  
1099 +2.46400000000000006e+01  +1.89699999999999989e+01  +9.59000000000000163e+00  
1100 +1.89699999999999989e+01  +1.76400000000000006e+01  +1.02200000000000006e+01  
1101 +1.93200000000000003e+01  +1.80599999999999987e+01  +9.94000000000000128e+00  
1102 +1.99500000000000028e+01  +1.43500000000000014e+01  +9.02999999999999936e+00  
1103 +2.82100000000000044e+01  +1.05000000000000000e+01  +9.38000000000000078e+00  
1104 +2.70899999999999999e+01  +1.05000000000000000e+01  +9.94000000000000128e+00  
1105 +2.19100000000000001e+01  +7.70000000000000018e+00  +1.00099999999999998e+01  
1106 +2.21900000000000013e+01  +7.84000000000000075e+00  +9.45000000000000107e+00  
1107 +2.26099999999999994e+01  +7.49000000000000110e+00  +1.02900000000000009e+01  
1108 +2.14200000000000017e+01  +7.49000000000000110e+00  +1.00099999999999998e+01  
1109 +2.10000000000000000e+01  +7.14000000000000057e+00  +1.00099999999999998e+01  
1110 +2.15600000000000023e+01  +7.77000000000000046e+00  +1.01500000000000004e+01  
1111 +2.14200000000000017e+01  +7.35000000000000053e+00  +9.87000000000000099e+00  
1112 +2.04400000000000013e+01  +1.89699999999999989e+01  +9.94000000000000128e+00  
1113 +2.09300000000000033e+01  +1.91800000000000033e+01  +1.01500000000000004e+01  
1114 +2.03000000000000007e+01  +1.92500000000000000e+01  +9.73000000000000043e+00  
1115 +1.84100000000000001e+01  +1.58900000000000006e+01  +9.94000000000000128e+00  
1116 +1.77100000000000009e+01  +1.51199999999999992e+01  +9.80000000000000071e+00  
1117 +1.79900000000000020e+01  +1.62400000000000020e+01  +9.94000000000000128e+00  
1118 +1.84800000000000004e+01  +1.59600000000000009e+01  +9.87000000000000099e+00  
1119 +1.86900000000000013e+01  +1.58900000000000006e+01  +1.00099999999999998e+01  
1120 +1.87600000000000016e+01  +1.55400000000000009e+01  +9.66000000000000014e+00  
1121 +2.20500000000000007e+01  +1.63099999999999987e+01  +9.38000000000000078e+00  
1122 +2.28200000000000003e+01  +1.56099999999999994e+01  +9.94000000000000128e+00  
1123 +2.28900000000000006e+01  +1.58200000000000003e+01  +9.87000000000000099e+00  
1124 +2.29600000000000009e+01  +1.55400000000000009e+01  +9.87000000000000099e+00  
1125 +2.24000000000000021e+01  +1.55400000000000009e+01  +9.94000000000000128e+00  
1126 +2.24000000000000021e+01  +1.52599999999999998e+01  +9.73000000000000043e+00  
1127 +2.17000000000000028e+01  +1.08500000000000014e+01  +9.87000000000000099e+00  
1128 +2.70899999999999999e+01  +1.07800000000000011e+01  +9.66000000000000014e+00  
1129 +2.64600000000000044e+01  +9.02999999999999936e+00  +9.94000000000000128e+00  
1130 +2.75100000000000051e+01  +9.31000000000000050e+00  +9.94000000000000128e+00  
1131 +2.63900000000000006e+01  +9.09999999999999964e+00  +9.87000000000000099e+00  
1132 +1.84100000000000001e+01  +1.62400000000000020e+01  +9.09999999999999964e+00  
1133 +2.31700000000000017e+01  +1.55400000000000009e+01  +9.80000000000000071e+00  
1134 +2.37300000000000040e+01  +1.52599999999999998e+01  +9.87000000000000099e+00  
1135 +1.89000000000000021e+01  +1.48400000000000016e+01  +9.94000000000000128e+00  
1136 +1.89000000000000021e+01  +1.48400000000000016e+01  +9.73000000000000043e+00  
1137 +2.17000000000000028e+01  +1.22500000000000000e+01  +8.82000000000000028e+00  
1138 +2.84899999999999984e+01  +9.59000000000000163e+00  +9.87000000000000099e+00  
1139 +2.91899999999999977e+01  +9.94000000000000128e+00  +9.45000000000000107e+00  
1140 +2.91200000000000010e+01  +9.31000000000000050e+00  +9.73000000000000043e+00  
1141 +2.67399999999999984e+01  +9.31000000000000050e+00  +8.95999999999999908e+00  
1142 +2.67399999999999984e+01  +8.25999999999999979e+00  +9.45000000000000107e+00  
1143 +2.33800000000000026e+01  +7.49000000000000110e+00  +9.87000000000000099e+00  
1144 +2.32400000000000020e+01  +7.77000000000000046e+00  +9.73000000000000043e+00  
1145 +2.31700000000000017e+01  +7.49000000000000110e+00  +1.00099999999999998e+01  
1146 +2.19100000000000001e+01  +7.49000000000000110e+00  +9.31000000000000050e+00  
1147 +2.14200000000000017e+01  +7.35000000000000053e+00  +9.87000000000000099e+00  
1148 +2.12100000000000009e+01  +7.14000000000000057e+00  +9.87000000000000099e+00  
1149 +2.15600000000000023e+01  +7.28000000000000025e+00  +9.94000000000000128e+00  
1150 +2.31700000000000017e+01  +7.00000000000000000e+00  +9.80000000000000071e+00  
1151 +2.29600000000000009e+01  +7.07000000000000028e+00  +9.66000000000000014e+00  
1152 +2.28900000000000006e+01  +6.85999999999999943e+00  +9.87000000000000099e+00  
1153 +2.35900000000000034e+01  +7.00000000000000000e+00  +9.87000000000000099e+00  
1154 +2.14900000000000020e+01  +2.02300000000000040e+01  +9.16999999999999993e+00  
1155 +2.01600000000000001e+01  +1.94600000000000009e+01  +9.24000000000000021e+00  
1156 +2.07199999999999989e+01  +1.86200000000000010e+01  +9.73000000000000043e+00  
1157 +2.10700000000000003e+01  +1.89699999999999989e+01  +9.45000000000000107e+00  
1158 +2.10700000000000003e+01  +1.82699999999999996e+01  +9.59000000000000163e+00  
1159 +2.04400000000000013e+01  +1.84800000000000004e+01  +9.87000000000000099e+00  
1160 +1.90400000000000027e+01  +1.80599999999999987e+01  +9.73000000000000043e+00  
1161 +1.84800000000000004e+01  +1.84100000000000001e+01  +9.80000000000000071e+00  
1162 +1.89699999999999989e+01  +1.80599999999999987e+01  +9.66000000000000014e+00  
1163 +2.12800000000000011e+01  +1.72900000000000027e+01  +9.31000000000000050e+00  
1164 +2.05800000000000018e+01  +1.70100000000000016e+01  +9.45000000000000107e+00  
1165 +2.27500000000000000e+01  +1.49800000000000022e+01  +9.45000000000000107e+00  
1166 +2.22600000000000016e+01  +1.54699999999999989e+01  +9.52000000000000135e+00  
1167 +1.83399999999999999e+01  +1.44900000000000020e+01  +9.66000000000000014e+00  
1168 +1.89000000000000021e+01  +1.48400000000000016e+01  +9.66000000000000014e+00  
1169 +2.59699999999999989e+01  +1.00800000000000001e+01  +9.87000000000000099e+00  
1170 +2.57600000000000051e+01  +9.16999999999999993e+00  +9.52000000000000135e+00  
1171 +1.93200000000000003e+01  +1.79900000000000020e+01  +8.95999999999999908e+00  
1172 +1.81300000000000026e+01  +1.81999999999999993e+01  +9.02999999999999936e+00  
1173 +1.77800000000000011e+01  +1.75700000000000003e+01  +9.16999999999999993e+00  
1174 +1.92500000000000000e+01  +1.66600000000000001e+01  +9.38000000000000078e+00  
1175 +1.89000000000000021e+01  +1.56099999999999994e+01  +9.24000000000000021e+00  
1176 +1.84800000000000004e+01  +1.53300000000000018e+01  +9.38000000000000078e+00  
1177 +2.70199999999999996e+01  +1.07100000000000009e+01  +9.31000000000000050e+00  
1178 +2.69500000000000028e+01  +1.11300000000000008e+01  +9.59000000000000163e+00  
1179 +2.77899999999999991e+01  +9.24000000000000021e+00  +9.66000000000000014e+00  
1180 +2.80700000000000003e+01  +8.54000000000000092e+00  +9.87000000000000099e+00  
1181 +2.77899999999999991e+01  +9.24000000000000021e+00  +9.66000000000000014e+00  
1182 +2.79300000000000033e+01  +9.02999999999999936e+00  +9.45000000000000107e+00  
1183 +2.80700000000000003e+01  +9.45000000000000107e+00  +9.31000000000000050e+00  
1184 +2.67399999999999984e+01  +1.16900000000000013e+01  +9.59000000000000163e+00  
1185 +2.66000000000000014e+01  +1.11300000000000008e+01  +9.87000000000000099e+00  
1186 +2.40800000000000018e+01  +9.52000000000000135e+00  +9.59000000000000163e+00  
1187 +2.38700000000000010e+01  +9.94000000000000128e+00  +8.95999999999999908e+00  
1188 +2.45000000000000000e+01  +9.66000000000000014e+00  +9.24000000000000021e+00  
1189 +2.59000000000000021e+01  +9.94000000000000128e+00  +8.60999999999999943e+00  
1190 +2.56899999999999977e+01  +8.95999999999999908e+00  +9.38000000000000078e+00  
1191 +2.03700000000000010e+01  +1.72199999999999989e+01  +9.09999999999999964e+00  
1192 +2.07199999999999989e+01  +1.68000000000000007e+01  +9.24000000000000021e+00  
1193 +2.70899999999999999e+01  +8.12000000000000099e+00  +9.16999999999999993e+00  
1194 +2.66000000000000014e+01  +8.05000000000000071e+00  +9.45000000000000107e+00  
1195 +1.84800000000000004e+01  +1.29500000000000011e+01  +9.31000000000000050e+00  
1196 +1.82699999999999996e+01  +1.29500000000000011e+01  +9.45000000000000107e+00  
1197 +1.86900000000000013e+01  +1.25300000000000011e+01  +9.52000000000000135e+00  
1198 +1.86200000000000010e+01  +1.30900000000000016e+01  +8.89000000000000057e+00  
1199 +2.73000000000000007e+01  +1.07800000000000011e+01  +8.82000000000000028e+00  
1200 +2.63900000000000006e+01  +1.07800000000000011e+01  +8.95999999999999908e+00  
1201 +2.50600000000000023e+01  +1.00800000000000001e+01  +9.31000000000000050e+00  
1202 +2.54100000000000001e+01  +1.02900000000000009e+01  +9.16999999999999993e+00  
1203 +2.52699999999999996e+01  +1.04299999999999997e+01  +9.59000000000000163e+00  
1204 +2.49900000000000020e+01  +1.00099999999999998e+01  +9.24000000000000021e+00  
1205 +2.83500000000000014e+01  +9.73000000000000043e+00  +8.33000000000000007e+00  
1206 +2.87000000000000028e+01  +9.16999999999999993e+00  +9.09999999999999964e+00  
1207 +2.34500000000000028e+01  +8.89000000000000057e+00  +9.16999999999999993e+00  
1208 +2.37300000000000040e+01  +8.75000000000000000e+00  +8.75000000000000000e+00  
1209 +2.29600000000000009e+01  +8.25999999999999979e+00  +8.95999999999999908e+00  
1210 +2.72300000000000040e+01  +9.09999999999999964e+00  +8.54000000000000092e+00  
1211 +2.68100000000000023e+01  +9.52000000000000135e+00  +8.89000000000000057e+00  
1212 +1.98800000000000026e+01  +1.42100000000000009e+01  +8.89000000000000057e+00  
1213 +1.93900000000000006e+01  +1.35099999999999998e+01  +8.54000000000000092e+00  
1214 +1.97400000000000020e+01  +1.43500000000000014e+01  +8.60999999999999943e+00  
1215 +2.68800000000000026e+01  +9.59000000000000163e+00  +8.95999999999999908e+00  
1216 +2.70199999999999996e+01  +9.80000000000000071e+00  +8.60999999999999943e+00  
1217 +1.87600000000000016e+01  +1.31600000000000001e+01  +8.75000000000000000e+00  
1218 +1.86900000000000013e+01  +1.24600000000000009e+01  +8.47000000000000064e+00  
1219 +1.88300000000000018e+01  +1.33000000000000007e+01  +8.60999999999999943e+00  
1220 +1.89699999999999989e+01  +1.42800000000000011e+01  +8.95999999999999908e+00  
1221 +1.93900000000000006e+01  +1.42800000000000011e+01  +7.91000000000000014e+00  
1222 +1.91800000000000033e+01  +1.33699999999999992e+01  +8.60999999999999943e+00  
1223 +1.93200000000000003e+01  +1.29500000000000011e+01  +8.75000000000000000e+00  
1224 +1.96700000000000017e+01  +1.33000000000000007e+01  +7.98000000000000043e+00  
1225 +1.82699999999999996e+01  +1.33000000000000007e+01  +8.25999999999999979e+00  
1226 +1.80599999999999987e+01  +1.35099999999999998e+01  +8.47000000000000064e+00  
1227 +1.81999999999999993e+01  +1.32300000000000022e+01  +8.19000000000000128e+00  
1228 +1.81300000000000026e+01  +1.28800000000000026e+01  +7.91000000000000014e+00  
1229 +1.73599999999999994e+01  +1.31600000000000001e+01  +7.98000000000000043e+00  
1230 +2.01600000000000001e+01  +1.32300000000000022e+01  +7.42000000000000082e+00  
1231 +1.96000000000000014e+01  +1.32300000000000022e+01  +7.91000000000000014e+00  
1232 +1.92500000000000000e+01  +1.42100000000000009e+01  +7.42000000000000082e+00  
1233 +1.86900000000000013e+01  +1.45600000000000005e+01  +7.77000000000000046e+00  
1234 +1.91099999999999994e+01  +1.30199999999999996e+01  +7.35000000000000053e+00  
1235 +1.95300000000000011e+01  +1.30900000000000016e+01  +8.05000000000000071e+00  
1236 +1.85500000000000007e+01  +1.47699999999999996e+01  +7.42000000000000082e+00  
1237 +1.81300000000000026e+01  +1.42800000000000011e+01  +7.70000000000000018e+00  
1238 +1.92500000000000000e+01  +1.42800000000000011e+01  +6.65000000000000036e+00  
1239 +1.85500000000000007e+01  +1.37199999999999989e+01  +7.07000000000000028e+00  
1240 +1.83399999999999999e+01  +1.30199999999999996e+01  +7.20999999999999996e+00  
1241 +1.77800000000000011e+01  +1.35099999999999998e+01  +6.50999999999999979e+00  
1242 +1.68000000000000007e+01  +1.32300000000000022e+01  +7.07000000000000028e+00  
1243 +1.65899999999999999e+01  +1.30199999999999996e+01  +7.00000000000000000e+00  
1244 +1.63800000000000026e+01  +1.29500000000000011e+01  +7.14000000000000057e+00  
1245 +1.93900000000000006e+01  +1.40000000000000000e+01  +6.50999999999999979e+00  
1246 +1.92500000000000000e+01  +1.44199999999999999e+01  +6.23000000000000043e+00  
1247 +1.93900000000000006e+01  +1.06400000000000006e+01  +6.65000000000000036e+00  
1248 +1.94600000000000009e+01  +1.07800000000000011e+01  +6.72000000000000064e+00  
1249 +1.92500000000000000e+01  +1.08500000000000014e+01  +6.44000000000000128e+00  
1250 +1.96000000000000014e+01  +1.38599999999999994e+01  +6.37000000000000099e+00  
1251 +1.98800000000000026e+01  +1.30199999999999996e+01  +6.44000000000000128e+00  
1252 +1.98100000000000023e+01  +1.37900000000000009e+01  +6.16000000000000014e+00  
1253 +2.17000000000000028e+01  +1.37199999999999989e+01  +6.37000000000000099e+00  
1254 +2.19800000000000040e+01  +1.35800000000000018e+01  +5.74000000000000021e+00  
1255 +2.24699999999999989e+01  +1.38599999999999994e+01  +5.87999999999999989e+00  
1256 +2.14900000000000020e+01  +1.38599999999999994e+01  +6.44000000000000128e+00  
1257 +1.93200000000000003e+01  +1.44900000000000020e+01  +6.16000000000000014e+00  
1258 +1.85500000000000007e+01  +1.44900000000000020e+01  +5.81000000000000050e+00  
1259 +2.12100000000000009e+01  +1.40000000000000000e+01  +6.16000000000000014e+00  
1260 +2.14200000000000017e+01  +1.43500000000000014e+01  +5.67000000000000082e+00  
1261 +2.12100000000000009e+01  +1.40000000000000000e+01  +6.16000000000000014e+00  
1262 +2.12100000000000009e+01  +1.32300000000000022e+01  +5.87999999999999989e+00  
1263 +2.05100000000000016e+01  +1.42800000000000011e+01  +6.02000000000000046e+00  
1264 +1.99500000000000028e+01  +1.33000000000000007e+01  +5.32000000000000028e+00  
1265 +2.03700000000000010e+01  +1.30199999999999996e+01  +5.74000000000000021e+00  
1266 +1.84800000000000004e+01  +1.16900000000000013e+01  +6.08999999999999986e+00  
1267 +1.85500000000000007e+01  +1.16900000000000013e+01  +6.02000000000000046e+00  
1268 +1.84100000000000001e+01  +1.17599999999999998e+01  +6.02000000000000046e+00  
1269 +2.05100000000000016e+01  +1.39300000000000015e+01  +5.81000000000000050e+00  
1270 +1.75000000000000000e+01  +1.21799999999999997e+01  +5.39000000000000057e+00  
1271 +1.80599999999999987e+01  +1.15500000000000007e+01  +5.46000000000000085e+00  
1272 +1.81300000000000026e+01  +1.43500000000000014e+01  +6.23000000000000043e+00  
1273 +1.84800000000000004e+01  +1.44199999999999999e+01  +5.67000000000000082e+00  
1274 +1.89699999999999989e+01  +1.21099999999999994e+01  +5.74000000000000021e+00  
1275 +1.83399999999999999e+01  +1.21799999999999997e+01  +5.04000000000000004e+00  
1276 +1.86900000000000013e+01  +1.27400000000000020e+01  +5.25000000000000000e+00  
1277 +1.82699999999999996e+01  +1.36500000000000004e+01  +5.39000000000000057e+00  
1278 +1.80599999999999987e+01  +1.46300000000000026e+01  +5.32000000000000028e+00  
1279 +1.93900000000000006e+01  +1.47000000000000011e+01  +5.53000000000000025e+00  
1280 +1.96700000000000017e+01  +1.50500000000000007e+01  +5.53000000000000025e+00  
1281 +1.93200000000000003e+01  +1.45600000000000005e+01  +5.25000000000000000e+00  
1282 +1.81999999999999993e+01  +1.36500000000000004e+01  +5.46000000000000085e+00  
1283 +1.81300000000000026e+01  +1.35800000000000018e+01  +5.46000000000000085e+00  
1284 +1.84100000000000001e+01  +1.34400000000000013e+01  +5.53000000000000025e+00  
1285 +1.75700000000000003e+01  +1.44900000000000020e+01  +5.74000000000000021e+00  
1286 +1.79900000000000020e+01  +1.47000000000000011e+01  +5.25000000000000000e+00  
1287 +1.80599999999999987e+01  +1.50500000000000007e+01  +4.97000000000000064e+00  
1288 +1.72199999999999989e+01  +1.43500000000000014e+01  +4.83000000000000007e+00  
1289 +1.96700000000000017e+01  +1.46300000000000026e+01  +4.90000000000000036e+00  
1290 +1.91099999999999994e+01  +1.43500000000000014e+01  +4.97000000000000064e+00  
1291 +1.81999999999999993e+01  +1.35800000000000018e+01  +5.25000000000000000e+00  
1292 +1.82699999999999996e+01  +1.34400000000000013e+01  +4.90000000000000036e+00  
1293 +1.79900000000000020e+01  +1.34400000000000013e+01  +5.46000000000000085e+00  
1294 +1.93900000000000006e+01  +1.36500000000000004e+01  +4.54999999999999982e+00  
1295 +1.86900000000000013e+01  +1.44900000000000020e+01  +4.33999999999999986e+00  
1296 +1.71500000000000021e+01  +1.40000000000000000e+01  +4.83000000000000007e+00  
1297 +1.69400000000000013e+01  +1.31600000000000001e+01  +5.11000000000000032e+00  
1298 +1.72900000000000027e+01  +1.38599999999999994e+01  +4.69000000000000039e+00  
1299 +2.05800000000000018e+01  +1.44900000000000020e+01  +4.76000000000000068e+00  
1300 +2.08599999999999994e+01  +1.45600000000000005e+01  +4.97000000000000064e+00  
1301 +2.11400000000000006e+01  +1.43500000000000014e+01  +4.33999999999999986e+00  
1302 +2.05100000000000016e+01  +1.44199999999999999e+01  +4.69000000000000039e+00  
1303 +1.99500000000000028e+01  +1.46300000000000026e+01  +4.69000000000000039e+00  
1304 +2.06500000000000021e+01  +1.40000000000000000e+01  +4.62000000000000011e+00  
1305 +1.70800000000000018e+01  +1.35800000000000018e+01  +4.54999999999999982e+00  
1306 +1.75700000000000003e+01  +1.36500000000000004e+01  +4.62000000000000011e+00  
1307 +2.03700000000000010e+01  +1.37199999999999989e+01  +4.54999999999999982e+00  
1308 +2.07199999999999989e+01  +1.35099999999999998e+01  +5.04000000000000004e+00  
1309 +1.82699999999999996e+01  +1.40700000000000003e+01  +4.41000000000000014e+00  
1310 +1.85500000000000007e+01  +1.46300000000000026e+01  +4.06000000000000050e+00  
1311 +2.00199999999999996e+01  +1.49100000000000001e+01  +4.20000000000000018e+00  
1312 +2.00199999999999996e+01  +1.51199999999999992e+01  +4.27000000000000046e+00  
1313 +2.00900000000000034e+01  +1.49800000000000022e+01  +3.99000000000000021e+00  
1314 +1.84800000000000004e+01  +1.46300000000000026e+01  +4.12999999999999989e+00  
1315 +1.83399999999999999e+01  +1.48400000000000016e+01  +3.85000000000000009e+00  
1316 +2.15600000000000023e+01  +1.46300000000000026e+01  +3.99000000000000021e+00  
1317 +2.17699999999999996e+01  +1.50500000000000007e+01  +3.77999999999999980e+00  
1318 +2.17699999999999996e+01  +1.44199999999999999e+01  +4.12999999999999989e+00  
1319 +1.79900000000000020e+01  +1.46300000000000026e+01  +3.99000000000000021e+00  
1320 +1.81300000000000026e+01  +1.51199999999999992e+01  +3.77999999999999980e+00  
1321 +1.84100000000000001e+01  +1.61000000000000014e+01  +3.29000000000000004e+00  
1322 +2.33800000000000026e+01  +1.72199999999999989e+01  +1.10600000000000005e+01  
1323 +2.31000000000000014e+01  +1.72900000000000027e+01  +1.15500000000000007e+01  
1324 +2.38000000000000007e+01  +1.74300000000000033e+01  +1.16200000000000010e+01  
1325 +2.33800000000000026e+01  +1.71500000000000021e+01  +1.09900000000000020e+01  
1326 +2.41500000000000021e+01  +1.65899999999999999e+01  +1.14800000000000004e+01  
1327 +2.13500000000000014e+01  +1.24600000000000009e+01  +2.05100000000000016e+01  
1328 +2.14200000000000017e+01  +1.23900000000000006e+01  +2.04400000000000013e+01  
1329 +2.15600000000000023e+01  +1.26700000000000017e+01  +2.05800000000000018e+01  
1330 +2.23300000000000018e+01  +1.17599999999999998e+01  +1.70100000000000016e+01  
1331 +2.28200000000000003e+01  +1.21099999999999994e+01  +1.72900000000000027e+01  
1332 +2.22600000000000016e+01  +1.19700000000000006e+01  +1.67300000000000004e+01  
1333 +2.35900000000000034e+01  +1.06400000000000006e+01  +1.26000000000000014e+01  
1334 +2.36600000000000001e+01  +1.06400000000000006e+01  +1.25300000000000011e+01  
1335 +2.35900000000000034e+01  +9.87000000000000099e+00  +1.30900000000000016e+01  
1336 +2.17000000000000028e+01  +7.28000000000000025e+00  +1.12700000000000014e+01  
1337 +2.48500000000000014e+01  +9.45000000000000107e+00  +8.75000000000000000e+00  
1338 +2.45000000000000000e+01  +9.66000000000000014e+00  +9.24000000000000021e+00  
1339 +2.43599999999999994e+01  +9.45000000000000107e+00  +8.82000000000000028e+00  
1340 +1.81300000000000026e+01  +1.51199999999999992e+01  +3.77999999999999980e+00  
1341 +1.75000000000000000e+01  +1.57500000000000000e+01  +3.64000000000000012e+00  
1342 +1.79900000000000020e+01  +1.54699999999999989e+01  +4.06000000000000050e+00  
1343 +2.26099999999999994e+01  +9.73000000000000043e+00  +2.50600000000000023e+01  
1344 +2.31700000000000017e+01  +1.05700000000000003e+01  +2.55500000000000007e+01  
1345 +2.22600000000000016e+01  +8.60999999999999943e+00  +2.59699999999999989e+01  
1346 +2.35900000000000034e+01  +9.52000000000000135e+00  +2.62500000000000000e+01  
1347 +2.38700000000000010e+01  +8.67999999999999972e+00  +2.49200000000000017e+01  
1348 +2.08599999999999994e+01  +6.16000000000000014e+00  +2.29600000000000009e+01  
1349 +2.07199999999999989e+01  +6.02000000000000046e+00  +2.33100000000000023e+01  
1350 +2.27500000000000000e+01  +7.14000000000000057e+00  +2.24699999999999989e+01  
1351 +2.31000000000000014e+01  +6.79000000000000092e+00  +2.26099999999999994e+01  
1352 +2.42900000000000027e+01  +8.95999999999999908e+00  +2.20500000000000007e+01  
1353 +2.16300000000000026e+01  +1.43500000000000014e+01  +1.93200000000000003e+01  
1354 +2.36600000000000001e+01  +7.70000000000000018e+00  +1.78500000000000014e+01  
1355 +2.35900000000000034e+01  +6.85999999999999943e+00  +1.73599999999999994e+01  
1356 +2.30300000000000011e+01  +7.55999999999999961e+00  +1.78500000000000014e+01  
1357 +2.39400000000000013e+01  +8.47000000000000064e+00  +1.80599999999999987e+01  
1358 +2.15600000000000023e+01  +1.39300000000000015e+01  +1.73599999999999994e+01  
1359 +2.36600000000000001e+01  +1.05700000000000003e+01  +1.72199999999999989e+01  
1360 +2.33800000000000026e+01  +1.02900000000000009e+01  +1.76400000000000006e+01  
1361 +2.32400000000000020e+01  +1.12700000000000014e+01  +1.70100000000000016e+01  
1362 +2.21200000000000010e+01  +7.98000000000000043e+00  +1.70100000000000016e+01  
1363 +2.21200000000000010e+01  +7.62999999999999989e+00  +1.68700000000000010e+01  
1364 +2.21200000000000010e+01  +7.62999999999999989e+00  +1.70800000000000018e+01  
1365 +2.21900000000000013e+01  +8.25999999999999979e+00  +1.68000000000000007e+01  
1366 +2.42900000000000027e+01  +8.47000000000000064e+00  +1.69400000000000013e+01  
1367 +2.52000000000000028e+01  +8.19000000000000128e+00  +1.64499999999999993e+01  
1368 +2.42900000000000027e+01  +8.05000000000000071e+00  +1.65899999999999999e+01  
1369 +2.29600000000000009e+01  +8.19000000000000128e+00  +1.69400000000000013e+01  
1370 +2.30300000000000011e+01  +8.05000000000000071e+00  +1.68700000000000010e+01  
1371 +2.29600000000000009e+01  +8.19000000000000128e+00  +1.69400000000000013e+01  
1372 +2.28900000000000006e+01  +8.25999999999999979e+00  +1.68700000000000010e+01  
1373 +2.30300000000000011e+01  +7.28000000000000025e+00  +1.72199999999999989e+01  
1374 +2.24699999999999989e+01  +8.60999999999999943e+00  +1.69400000000000013e+01  
1375 +1.93200000000000003e+01  +8.47000000000000064e+00  +1.61699999999999982e+01  
1376 +1.94600000000000009e+01  +7.42000000000000082e+00  +1.63800000000000026e+01  
1377 +2.61800000000000033e+01  +6.65000000000000036e+00  +1.64499999999999993e+01  
1378 +2.90500000000000007e+01  +9.87000000000000099e+00  +1.42100000000000009e+01  
1379 +2.90500000000000007e+01  +1.01500000000000004e+01  +1.47000000000000011e+01  
1380 +2.12100000000000009e+01  +7.91000000000000014e+00  +1.30900000000000016e+01  
1381 +2.13500000000000014e+01  +8.54000000000000092e+00  +1.31600000000000001e+01  
1382 +2.93300000000000018e+01  +1.01500000000000004e+01  +1.27400000000000020e+01  
1383 +2.94699999999999989e+01  +1.00800000000000001e+01  +1.26000000000000014e+01  
1384 +2.96100000000000030e+01  +1.00099999999999998e+01  +1.32300000000000022e+01  
1385 +2.73000000000000007e+01  +9.66000000000000014e+00  +1.26700000000000017e+01  
1386 +2.72300000000000040e+01  +1.28100000000000005e+01  +1.17599999999999998e+01  
1387 +2.75800000000000018e+01  +1.28100000000000005e+01  +1.19000000000000004e+01  
1388 +2.21900000000000013e+01  +1.19000000000000004e+01  +1.15500000000000007e+01  
1389 +2.32400000000000020e+01  +1.28100000000000005e+01  +1.04299999999999997e+01  
1390 +2.03000000000000007e+01  +1.17599999999999998e+01  +1.21099999999999994e+01  
1391 +2.21200000000000010e+01  +1.16900000000000013e+01  +1.12700000000000014e+01  
1392 +1.86200000000000010e+01  +7.91000000000000014e+00  +1.14100000000000001e+01  
1393 +1.92500000000000000e+01  +7.91000000000000014e+00  +1.15500000000000007e+01  
1394 +1.94600000000000009e+01  +7.98000000000000043e+00  +1.16200000000000010e+01  
1395 +1.86900000000000013e+01  +8.12000000000000099e+00  +1.20400000000000009e+01  
1396 +1.96700000000000017e+01  +7.42000000000000082e+00  +1.03599999999999994e+01  
1397 +2.42199999999999989e+01  +8.54000000000000092e+00  +1.12700000000000014e+01  
1398 +2.34500000000000028e+01  +1.67300000000000004e+01  +1.05000000000000000e+01  
1399 +1.79199999999999982e+01  +1.38599999999999994e+01  +1.02900000000000009e+01  
1400 +1.84100000000000001e+01  +1.36500000000000004e+01  +1.04299999999999997e+01  
1401 +2.05100000000000016e+01  +1.44199999999999999e+01  +1.02900000000000009e+01  
1402 +2.08599999999999994e+01  +1.40000000000000000e+01  +9.87000000000000099e+00  
1403 +1.96000000000000014e+01  +1.50500000000000007e+01  +1.09900000000000020e+01  
1404 +2.31000000000000014e+01  +1.69400000000000013e+01  +9.73000000000000043e+00  
1405 +2.71600000000000037e+01  +1.00800000000000001e+01  +1.05000000000000000e+01  
1406 +2.25400000000000027e+01  +1.78500000000000014e+01  +9.59000000000000163e+00  
1407 +2.28900000000000006e+01  +1.77800000000000011e+01  +9.73000000000000043e+00  
1408 +2.35199999999999996e+01  +6.65000000000000036e+00  +9.80000000000000071e+00  
1409 +2.03000000000000007e+01  +1.84800000000000004e+01  +9.66000000000000014e+00  
1410 +2.00900000000000034e+01  +1.86900000000000013e+01  +9.16999999999999993e+00  
1411 +2.05800000000000018e+01  +1.86200000000000010e+01  +9.24000000000000021e+00  
1412 +2.27500000000000000e+01  +2.02300000000000040e+01  +9.16999999999999993e+00  
1413 +2.29600000000000009e+01  +1.96700000000000017e+01  +9.38000000000000078e+00  
1414 +2.80700000000000003e+01  +8.75000000000000000e+00  +8.89000000000000057e+00  
1415 +2.79300000000000033e+01  +8.75000000000000000e+00  +9.52000000000000135e+00  
1416 +1.93200000000000003e+01  +1.71500000000000021e+01  +9.02999999999999936e+00  
1417 +1.93900000000000006e+01  +1.65199999999999996e+01  +9.24000000000000021e+00  
1418 +2.51300000000000026e+01  +8.54000000000000092e+00  +8.95999999999999908e+00  
1419 +2.57600000000000051e+01  +8.82000000000000028e+00  +9.16999999999999993e+00  
1420 +2.84899999999999984e+01  +1.09200000000000017e+01  +9.09999999999999964e+00  
1421 +2.85600000000000023e+01  +1.10600000000000005e+01  +8.67999999999999972e+00  
1422 +2.87000000000000028e+01  +1.09900000000000020e+01  +9.24000000000000021e+00  
1423 +1.66600000000000001e+01  +1.32300000000000022e+01  +5.81000000000000050e+00  
1424 +1.64499999999999993e+01  +1.28800000000000026e+01  +5.46000000000000085e+00  
1425 +1.63099999999999987e+01  +1.30199999999999996e+01  +6.02000000000000046e+00  
1426 +1.69400000000000013e+01  +1.34400000000000013e+01  +6.08999999999999986e+00  
1427 +1.89699999999999989e+01  +1.55400000000000009e+01  +4.33999999999999986e+00  
1428 +2.15600000000000023e+01  +1.40000000000000000e+01  +4.76000000000000068e+00  
1429 +1.99500000000000028e+01  +1.53300000000000018e+01  +3.50000000000000000e+00  
1430 +2.03000000000000007e+01  +1.58900000000000006e+01  +3.29000000000000004e+00  
1431 +1.94600000000000009e+01  +1.54000000000000004e+01  +3.57000000000000028e+00  
1432 +2.24000000000000021e+01  +1.14800000000000004e+01  +2.35900000000000034e+01  
1433 +2.24000000000000021e+01  +1.13400000000000016e+01  +2.38000000000000007e+01  
1434 +2.23300000000000018e+01  +1.19000000000000004e+01  +2.40100000000000016e+01  
1435 +2.59000000000000021e+01  +9.45000000000000107e+00  +2.28900000000000006e+01  
1436 +2.12100000000000009e+01  +1.33000000000000007e+01  +2.19800000000000040e+01  
1437 +2.10700000000000003e+01  +1.33699999999999992e+01  +2.19100000000000001e+01  
1438 +2.12100000000000009e+01  +1.34400000000000013e+01  +2.20500000000000007e+01  
1439 +2.11400000000000006e+01  +7.14000000000000057e+00  +2.18400000000000034e+01  
1440 +2.09300000000000033e+01  +7.00000000000000000e+00  +2.17000000000000028e+01  
1441 +2.09300000000000033e+01  +7.00000000000000000e+00  +2.20500000000000007e+01  
1442 +2.07900000000000027e+01  +7.91000000000000014e+00  +2.16300000000000026e+01  
1443 +2.12800000000000011e+01  +8.40000000000000036e+00  +2.17699999999999996e+01  
1444 +2.22600000000000016e+01  +8.25999999999999979e+00  +2.10700000000000003e+01  
1445 +1.99500000000000028e+01  +5.04000000000000004e+00  +2.16300000000000026e+01  
1446 +2.10000000000000000e+01  +5.53000000000000025e+00  +2.22600000000000016e+01  
1447 +2.09300000000000033e+01  +5.25000000000000000e+00  +2.06500000000000021e+01  
1448 +2.09300000000000033e+01  +5.17999999999999972e+00  +2.08599999999999994e+01  
1449 +2.07199999999999989e+01  +1.12000000000000011e+01  +2.12800000000000011e+01  
1450 +2.17699999999999996e+01  +1.12000000000000011e+01  +2.00199999999999996e+01  
1451 +2.15600000000000023e+01  +1.14800000000000004e+01  +1.98100000000000023e+01  
1452 +2.20500000000000007e+01  +1.07100000000000009e+01  +1.97400000000000020e+01  
1453 +2.31700000000000017e+01  +1.00099999999999998e+01  +1.99500000000000028e+01  
1454 +2.34500000000000028e+01  +9.73000000000000043e+00  +2.01600000000000001e+01  
1455 +2.02300000000000040e+01  +7.00000000000000000e+00  +1.93200000000000003e+01  
1456 +2.03000000000000007e+01  +7.28000000000000025e+00  +2.00199999999999996e+01  
1457 +2.10700000000000003e+01  +1.43500000000000014e+01  +1.95300000000000011e+01  
1458 +2.07199999999999989e+01  +1.02900000000000009e+01  +2.01600000000000001e+01  
1459 +2.05100000000000016e+01  +8.54000000000000092e+00  +1.81300000000000026e+01  
1460 +2.31000000000000014e+01  +1.09900000000000020e+01  +1.80599999999999987e+01  
1461 +2.27500000000000000e+01  +1.12700000000000014e+01  +1.83399999999999999e+01  
1462 +2.34500000000000028e+01  +9.45000000000000107e+00  +1.90400000000000027e+01  
1463 +1.98100000000000023e+01  +8.54000000000000092e+00  +1.74300000000000033e+01  
1464 +2.00199999999999996e+01  +8.33000000000000007e+00  +1.82699999999999996e+01  
1465 +2.45000000000000000e+01  +7.20999999999999996e+00  +1.76400000000000006e+01  
1466 +1.98800000000000026e+01  +6.44000000000000128e+00  +1.83399999999999999e+01  
1467 +2.17699999999999996e+01  +1.23900000000000006e+01  +1.82699999999999996e+01  
1468 +2.12100000000000009e+01  +1.25300000000000011e+01  +1.80599999999999987e+01  
1469 +2.13500000000000014e+01  +1.51199999999999992e+01  +1.74300000000000033e+01  
1470 +2.19800000000000040e+01  +1.47000000000000011e+01  +1.75000000000000000e+01  
1471 +1.94600000000000009e+01  +6.79000000000000092e+00  +1.72199999999999989e+01  
1472 +1.99500000000000028e+01  +7.77000000000000046e+00  +1.75700000000000003e+01  
1473 +2.15600000000000023e+01  +1.62400000000000020e+01  +1.79199999999999982e+01  
1474 +2.66700000000000017e+01  +8.25999999999999979e+00  +1.68700000000000010e+01  
1475 +2.65300000000000011e+01  +7.98000000000000043e+00  +1.71500000000000021e+01  
1476 +2.24699999999999989e+01  +8.82000000000000028e+00  +1.68000000000000007e+01  
1477 +2.14200000000000017e+01  +1.14100000000000001e+01  +1.67300000000000004e+01  
1478 +2.10700000000000003e+01  +1.10600000000000005e+01  +1.69400000000000013e+01  
1479 +2.33100000000000023e+01  +8.40000000000000036e+00  +1.59600000000000009e+01  
1480 +2.26800000000000033e+01  +5.81000000000000050e+00  +1.75700000000000003e+01  
1481 +2.34500000000000028e+01  +5.74000000000000021e+00  +1.77100000000000009e+01  
1482 +2.14200000000000017e+01  +1.26000000000000014e+01  +1.64499999999999993e+01  
1483 +1.96700000000000017e+01  +6.58000000000000007e+00  +1.56099999999999994e+01  
1484 +1.94600000000000009e+01  +6.44000000000000128e+00  +1.59600000000000009e+01  
1485 +2.03000000000000007e+01  +5.04000000000000004e+00  +1.51900000000000013e+01  
1486 +2.32400000000000020e+01  +1.00099999999999998e+01  +1.49800000000000022e+01  
1487 +2.65300000000000011e+01  +8.47000000000000064e+00  +1.43500000000000014e+01  
1488 +2.21200000000000010e+01  +5.11000000000000032e+00  +1.49800000000000022e+01  
1489 +1.96700000000000017e+01  +1.04299999999999997e+01  +1.38599999999999994e+01  
1490 +2.84899999999999984e+01  +8.60999999999999943e+00  +1.44199999999999999e+01  
1491 +2.87699999999999996e+01  +8.60999999999999943e+00  +1.35800000000000018e+01  
1492 +2.45700000000000003e+01  +1.42800000000000011e+01  +1.37199999999999989e+01  
1493 +2.55500000000000007e+01  +1.40700000000000003e+01  +1.32300000000000022e+01  
1494 +2.54100000000000001e+01  +1.30199999999999996e+01  +1.33000000000000007e+01  
1495 +2.26099999999999994e+01  +1.06400000000000006e+01  +1.37199999999999989e+01  
1496 +2.30300000000000011e+01  +1.12000000000000011e+01  +1.37199999999999989e+01  
1497 +2.76500000000000021e+01  +1.05000000000000000e+01  +1.33699999999999992e+01  
1498 +2.83500000000000014e+01  +8.47000000000000064e+00  +1.26700000000000017e+01  
1499 +2.83500000000000014e+01  +8.40000000000000036e+00  +1.29500000000000011e+01  
1500 +1.90400000000000027e+01  +6.58000000000000007e+00  +1.28800000000000026e+01  
1501 +2.92600000000000051e+01  +1.14100000000000001e+01  +1.19000000000000004e+01  
1502 +2.87000000000000028e+01  +1.17599999999999998e+01  +1.33000000000000007e+01  
1503 +2.87000000000000028e+01  +1.03599999999999994e+01  +1.26700000000000017e+01  
1504 +2.88399999999999999e+01  +1.10600000000000005e+01  +1.42800000000000011e+01  
1505 +2.49200000000000017e+01  +1.33699999999999992e+01  +1.26700000000000017e+01  
1506 +2.65300000000000011e+01  +1.35800000000000018e+01  +1.16900000000000013e+01  
1507 +2.50600000000000023e+01  +1.39300000000000015e+01  +1.28800000000000026e+01  
1508 +2.46400000000000006e+01  +7.07000000000000028e+00  +1.31600000000000001e+01  
1509 +2.29600000000000009e+01  +5.46000000000000085e+00  +1.23900000000000006e+01  
1510 +2.34500000000000028e+01  +5.95000000000000018e+00  +1.26000000000000014e+01  
1511 +2.49900000000000020e+01  +1.22500000000000000e+01  +1.19700000000000006e+01  
1512 +2.50600000000000023e+01  +6.23000000000000043e+00  +1.21099999999999994e+01  
1513 +2.46400000000000006e+01  +5.87999999999999989e+00  +1.21799999999999997e+01  
1514 +2.84200000000000017e+01  +9.16999999999999993e+00  +1.21099999999999994e+01  
1515 +1.76400000000000006e+01  +6.65000000000000036e+00  +1.19700000000000006e+01  
1516 +1.73599999999999994e+01  +6.44000000000000128e+00  +1.19000000000000004e+01  
1517 +1.72900000000000027e+01  +6.65000000000000036e+00  +1.20400000000000009e+01  
1518 +2.11400000000000006e+01  +1.40700000000000003e+01  +1.26700000000000017e+01  
1519 +2.31000000000000014e+01  +8.05000000000000071e+00  +1.21799999999999997e+01  
1520 +2.24000000000000021e+01  +1.44900000000000020e+01  +1.16200000000000010e+01  
1521 +2.21200000000000010e+01  +1.44199999999999999e+01  +1.19700000000000006e+01  
1522 +2.27500000000000000e+01  +8.19000000000000128e+00  +1.07100000000000009e+01  
1523 +2.30300000000000011e+01  +7.77000000000000046e+00  +1.12700000000000014e+01  
1524 +2.60399999999999991e+01  +8.12000000000000099e+00  +1.09900000000000020e+01  
1525 +2.54800000000000040e+01  +1.85500000000000007e+01  +1.00099999999999998e+01  
1526 +2.23300000000000018e+01  +1.14100000000000001e+01  +1.09200000000000017e+01  
1527 +2.45000000000000000e+01  +1.07800000000000011e+01  +9.80000000000000071e+00  
1528 +2.36600000000000001e+01  +1.15500000000000007e+01  +1.01500000000000004e+01  
1529 +2.65300000000000011e+01  +7.35000000000000053e+00  +1.07800000000000011e+01  
1530 +2.68100000000000023e+01  +7.07000000000000028e+00  +1.12000000000000011e+01  
1531 +2.45000000000000000e+01  +1.69400000000000013e+01  +1.08500000000000014e+01  
1532 +2.48500000000000014e+01  +1.70800000000000018e+01  +1.02900000000000009e+01  
1533 +2.45000000000000000e+01  +1.65899999999999999e+01  +1.08500000000000014e+01  
1534 +2.88399999999999999e+01  +9.02999999999999936e+00  +1.09900000000000020e+01  
1535 +2.93300000000000018e+01  +9.24000000000000021e+00  +1.09900000000000020e+01  
1536 +2.05800000000000018e+01  +1.34400000000000013e+01  +1.02200000000000006e+01  
1537 +2.63900000000000006e+01  +1.24600000000000009e+01  +1.04299999999999997e+01  
1538 +2.62500000000000000e+01  +1.21099999999999994e+01  +1.07100000000000009e+01  
1539 +2.20500000000000007e+01  +1.85500000000000007e+01  +9.59000000000000163e+00  
1540 +2.00199999999999996e+01  +1.69400000000000013e+01  +1.05700000000000003e+01  
1541 +2.03000000000000007e+01  +1.30900000000000016e+01  +9.52000000000000135e+00  
1542 +2.07900000000000027e+01  +1.34400000000000013e+01  +9.80000000000000071e+00  
1543 +2.63900000000000006e+01  +8.95999999999999908e+00  +1.06400000000000006e+01  
1544 +1.81300000000000026e+01  +1.50500000000000007e+01  +1.05700000000000003e+01  
1545 +1.91099999999999994e+01  +1.88300000000000018e+01  +9.52000000000000135e+00  
1546 +1.73599999999999994e+01  +1.61699999999999982e+01  +9.38000000000000078e+00  
1547 +1.77100000000000009e+01  +1.69400000000000013e+01  +9.87000000000000099e+00  
1548 +2.78600000000000030e+01  +1.13400000000000016e+01  +8.89000000000000057e+00  
1549 +2.47100000000000009e+01  +1.93200000000000003e+01  +9.38000000000000078e+00  
1550 +2.49200000000000017e+01  +1.88300000000000018e+01  +9.45000000000000107e+00  
1551 +1.86200000000000010e+01  +1.89699999999999989e+01  +8.89000000000000057e+00  
1552 +1.93900000000000006e+01  +1.99500000000000028e+01  +8.95999999999999908e+00  
1553 +2.51300000000000026e+01  +1.00800000000000001e+01  +8.82000000000000028e+00  
1554 +1.81300000000000026e+01  +1.26000000000000014e+01  +9.02999999999999936e+00  
1555 +1.77100000000000009e+01  +1.21799999999999997e+01  +8.75000000000000000e+00  
1556 +1.79900000000000020e+01  +1.22500000000000000e+01  +9.31000000000000050e+00  
1557 +2.68100000000000023e+01  +1.00800000000000001e+01  +8.47000000000000064e+00  
1558 +2.71600000000000037e+01  +9.80000000000000071e+00  +8.54000000000000092e+00  
1559 +2.77899999999999991e+01  +1.03599999999999994e+01  +8.25999999999999979e+00  
1560 +2.73700000000000010e+01  +9.73000000000000043e+00  +8.33000000000000007e+00  
1561 +1.96000000000000014e+01  +1.08500000000000014e+01  +6.85999999999999943e+00  
1562 +1.96000000000000014e+01  +1.10600000000000005e+01  +6.85999999999999943e+00  
1563 +1.89699999999999989e+01  +1.35099999999999998e+01  +6.30000000000000071e+00  
1564 +2.15600000000000023e+01  +1.40000000000000000e+01  +6.72000000000000064e+00  
1565 +1.68700000000000010e+01  +1.30199999999999996e+01  +6.16000000000000014e+00  
1566 +1.68000000000000007e+01  +1.41400000000000006e+01  +4.76000000000000068e+00  
1567 +1.68700000000000010e+01  +1.40700000000000003e+01  +4.62000000000000011e+00  
1568 +1.61000000000000014e+01  +1.38599999999999994e+01  +5.11000000000000032e+00  
1569 +1.72199999999999989e+01  +1.43500000000000014e+01  +4.83000000000000007e+00  
1570 +2.34500000000000028e+01  +1.02900000000000009e+01  +2.32400000000000020e+01  
1571 +2.21900000000000013e+01  +6.23000000000000043e+00  +2.28200000000000003e+01  
1572 +2.21900000000000013e+01  +7.07000000000000028e+00  +2.41500000000000021e+01  
1573 +2.59000000000000021e+01  +8.89000000000000057e+00  +2.29600000000000009e+01  
1574 +2.28900000000000006e+01  +8.89000000000000057e+00  +2.24000000000000021e+01  
1575 +2.16300000000000026e+01  +1.40700000000000003e+01  +2.20500000000000007e+01  
1576 +2.33100000000000023e+01  +9.87000000000000099e+00  +2.10700000000000003e+01  
1577 +2.33800000000000026e+01  +1.00800000000000001e+01  +2.21200000000000010e+01  
1578 +2.38700000000000010e+01  +7.49000000000000110e+00  +2.32400000000000020e+01  
1579 +2.35900000000000034e+01  +8.05000000000000071e+00  +2.10700000000000003e+01  
1580 +2.07199999999999989e+01  +8.05000000000000071e+00  +2.06500000000000021e+01  
1581 +2.07199999999999989e+01  +6.85999999999999943e+00  +2.09300000000000033e+01  
1582 +2.19100000000000001e+01  +7.14000000000000057e+00  +2.03000000000000007e+01  
1583 +2.29600000000000009e+01  +5.95000000000000018e+00  +1.93200000000000003e+01  
1584 +2.52699999999999996e+01  +7.14000000000000057e+00  +1.84100000000000001e+01  
1585 +2.11400000000000006e+01  +1.45600000000000005e+01  +1.84100000000000001e+01  
1586 +2.09300000000000033e+01  +1.40000000000000000e+01  +1.87600000000000016e+01  
1587 +2.07199999999999989e+01  +1.26700000000000017e+01  +1.79199999999999982e+01  
1588 +2.08599999999999994e+01  +1.25300000000000011e+01  +1.91099999999999994e+01  
1589 +2.25400000000000027e+01  +1.39300000000000015e+01  +1.70800000000000018e+01  
1590 +2.24000000000000021e+01  +1.14800000000000004e+01  +1.62400000000000020e+01  
1591 +2.10700000000000003e+01  +1.24600000000000009e+01  +1.61000000000000014e+01  
1592 +2.10000000000000000e+01  +1.27400000000000020e+01  +1.68000000000000007e+01  
1593 +2.54800000000000040e+01  +9.38000000000000078e+00  +1.67300000000000004e+01  
1594 +2.07199999999999989e+01  +8.47000000000000064e+00  +1.53300000000000018e+01  
1595 +2.12800000000000011e+01  +8.54000000000000092e+00  +1.58900000000000006e+01  
1596 +2.11400000000000006e+01  +1.31600000000000001e+01  +1.54699999999999989e+01  
1597 +2.15600000000000023e+01  +1.38599999999999994e+01  +1.54699999999999989e+01  
1598 +1.99500000000000028e+01  +8.05000000000000071e+00  +1.48400000000000016e+01  
1599 +1.98100000000000023e+01  +7.55999999999999961e+00  +1.54699999999999989e+01  
1600 +2.63900000000000006e+01  +7.77000000000000046e+00  +1.65199999999999996e+01  
1601 +1.99500000000000028e+01  +7.28000000000000025e+00  +1.54000000000000004e+01  
1602 +1.91800000000000033e+01  +7.00000000000000000e+00  +1.55400000000000009e+01  
1603 +2.32400000000000020e+01  +1.40000000000000000e+01  +1.39300000000000015e+01  
1604 +2.07900000000000027e+01  +1.21099999999999994e+01  +1.42800000000000011e+01  
1605 +1.92500000000000000e+01  +6.16000000000000014e+00  +1.52599999999999998e+01  
1606 +2.57600000000000051e+01  +6.37000000000000099e+00  +1.36500000000000004e+01  
1607 +1.94600000000000009e+01  +9.87000000000000099e+00  +1.26000000000000014e+01  
1608 +1.93200000000000003e+01  +9.38000000000000078e+00  +1.29500000000000011e+01  
1609 +2.73700000000000010e+01  +7.42000000000000082e+00  +1.16200000000000010e+01  
1610 +2.73700000000000010e+01  +8.25999999999999979e+00  +1.18300000000000001e+01  
1611 +2.42199999999999989e+01  +1.28100000000000005e+01  +1.07100000000000009e+01  
1612 +1.88300000000000018e+01  +7.00000000000000000e+00  +1.07800000000000011e+01  
1613 +1.96000000000000014e+01  +6.50999999999999979e+00  +1.09200000000000017e+01  
1614 +1.98100000000000023e+01  +5.53000000000000025e+00  +1.24600000000000009e+01  
1615 +2.70199999999999996e+01  +1.19000000000000004e+01  +1.07800000000000011e+01  
1616 +2.24000000000000021e+01  +1.28100000000000005e+01  +9.59000000000000163e+00  
1617 +1.77100000000000009e+01  +6.85999999999999943e+00  +1.09200000000000017e+01  
1618 +1.78500000000000014e+01  +7.42000000000000082e+00  +1.15500000000000007e+01  
1619 +2.49200000000000017e+01  +1.21099999999999994e+01  +1.05700000000000003e+01  
1620 +2.45000000000000000e+01  +1.17599999999999998e+01  +1.12700000000000014e+01  
1621 +2.70199999999999996e+01  +1.26000000000000014e+01  +1.07800000000000011e+01  
1622 +2.75800000000000018e+01  +1.26000000000000014e+01  +1.07800000000000011e+01  
1623 +2.17699999999999996e+01  +1.71500000000000021e+01  +1.07800000000000011e+01  
1624 +2.45000000000000000e+01  +1.58900000000000006e+01  +1.02900000000000009e+01  
1625 +2.51300000000000026e+01  +1.61699999999999982e+01  +1.12000000000000011e+01  
1626 +2.04400000000000013e+01  +6.16000000000000014e+00  +1.05700000000000003e+01  
1627 +2.10000000000000000e+01  +6.44000000000000128e+00  +1.05700000000000003e+01  
1628 +2.87000000000000028e+01  +1.16900000000000013e+01  +1.05000000000000000e+01  
1629 +2.84899999999999984e+01  +1.17599999999999998e+01  +1.09200000000000017e+01  
1630 +2.40800000000000018e+01  +7.14000000000000057e+00  +9.45000000000000107e+00  
1631 +2.37300000000000040e+01  +1.93900000000000006e+01  +1.00800000000000001e+01  
1632 +2.80000000000000000e+01  +9.45000000000000107e+00  +1.00800000000000001e+01  
1633 +2.78600000000000030e+01  +9.45000000000000107e+00  +1.05000000000000000e+01  
1634 +2.88399999999999999e+01  +1.02900000000000009e+01  +8.89000000000000057e+00  
1635 +1.92500000000000000e+01  +1.63800000000000026e+01  +8.95999999999999908e+00  
1636 +1.97400000000000020e+01  +1.64499999999999993e+01  +9.09999999999999964e+00  
1637 +1.99500000000000028e+01  +1.54000000000000004e+01  +9.09999999999999964e+00  
1638 +1.71500000000000021e+01  +1.13400000000000016e+01  +5.25000000000000000e+00  
1639 +1.75700000000000003e+01  +1.16900000000000013e+01  +5.32000000000000028e+00  
1640 +2.10700000000000003e+01  +1.55400000000000009e+01  +3.50000000000000000e+00  
1641 +2.24699999999999989e+01  +8.33000000000000007e+00  +2.43599999999999994e+01  
1642 +2.29600000000000009e+01  +8.12000000000000099e+00  +2.43599999999999994e+01  
1643 +2.24000000000000021e+01  +7.98000000000000043e+00  +2.45700000000000003e+01  
1644 +2.37300000000000040e+01  +6.16000000000000014e+00  +1.40700000000000003e+01  
1645 +2.38000000000000007e+01  +5.46000000000000085e+00  +1.40000000000000000e+01  
1646 +2.37300000000000040e+01  +6.16000000000000014e+00  +1.40700000000000003e+01  
1647 +2.39400000000000013e+01  +6.23000000000000043e+00  +1.42800000000000011e+01  
1648 +2.47800000000000011e+01  +5.81000000000000050e+00  +1.47000000000000011e+01  
1649 +2.41500000000000021e+01  +1.48400000000000016e+01  +1.26700000000000017e+01  
1650 +2.54100000000000001e+01  +1.16200000000000010e+01  +1.25300000000000011e+01  
1651 +2.54800000000000040e+01  +1.09200000000000017e+01  +1.19000000000000004e+01  
1652 +2.61100000000000030e+01  +1.11300000000000008e+01  +1.27400000000000020e+01  
1653 +2.03000000000000007e+01  +1.77100000000000009e+01  +9.59000000000000163e+00  
1654 +2.24000000000000021e+01  +8.67999999999999972e+00  +2.11400000000000006e+01  
1655 +2.25400000000000027e+01  +1.12700000000000014e+01  +1.99500000000000028e+01  
1656 +2.08599999999999994e+01  +1.05000000000000000e+01  +1.82699999999999996e+01  
1657 +2.06500000000000021e+01  +1.07800000000000011e+01  +1.80599999999999987e+01  
1658 +2.03000000000000007e+01  +1.07800000000000011e+01  +1.83399999999999999e+01  
1659 +2.21900000000000013e+01  +8.25999999999999979e+00  +1.68000000000000007e+01  
1660 +2.23300000000000018e+01  +8.12000000000000099e+00  +1.61699999999999982e+01  
1661 +2.10700000000000003e+01  +7.77000000000000046e+00  +1.62400000000000020e+01  
1662 +2.40100000000000016e+01  +8.89000000000000057e+00  +1.71500000000000021e+01  
1663 +2.40800000000000018e+01  +8.75000000000000000e+00  +1.72900000000000027e+01  
1664 +2.49200000000000017e+01  +9.09999999999999964e+00  +1.72900000000000027e+01  
1665 +2.87000000000000028e+01  +1.04299999999999997e+01  +1.25300000000000011e+01  
1666 +2.14900000000000020e+01  +1.47699999999999996e+01  +1.97400000000000020e+01  
1667 +2.11400000000000006e+01  +1.49100000000000001e+01  +1.93900000000000006e+01  
1668 +2.17000000000000028e+01  +1.54699999999999989e+01  +1.96700000000000017e+01  
1669 +2.47800000000000011e+01  +1.15500000000000007e+01  +1.16200000000000010e+01  
1670 +2.40100000000000016e+01  +8.67999999999999972e+00  +2.07900000000000027e+01  
1671 +1.64499999999999993e+01  +1.49800000000000022e+01  +4.06000000000000050e+00  
1672 +1.82699999999999996e+01  +6.23000000000000043e+00  +1.28800000000000026e+01  
1673 +1.81300000000000026e+01  +5.74000000000000021e+00  +1.27400000000000020e+01  
1674 +1.79900000000000020e+01  +6.44000000000000128e+00  +1.33000000000000007e+01  
1675 +2.28200000000000003e+01  +6.30000000000000071e+00  +1.14100000000000001e+01  
1676 +2.25400000000000027e+01  +5.67000000000000082e+00  +1.14800000000000004e+01  
1677 +2.27500000000000000e+01  +6.37000000000000099e+00  +1.16200000000000010e+01  
1678 +1.97400000000000020e+01  +1.57500000000000000e+01  +1.02900000000000009e+01  
1679 +1.97400000000000020e+01  +1.57500000000000000e+01  +1.00800000000000001e+01  
1680 +1.98100000000000023e+01  +1.59600000000000009e+01  +1.07800000000000011e+01  
1681 +2.30300000000000011e+01  +1.07100000000000009e+01  +2.55500000000000007e+01  
1682 +2.31700000000000017e+01  +1.05700000000000003e+01  +2.55500000000000007e+01  
1683 +2.31000000000000014e+01  +1.00800000000000001e+01  +2.56200000000000010e+01  
1684 +2.33800000000000026e+01  +1.08500000000000014e+01  +2.67399999999999984e+01  
1685 +2.54800000000000040e+01  +9.87000000000000099e+00  +2.47800000000000011e+01  
# numEdges
1685
# id   initNode   termNode parentEdge nDau   dauEdges      ...   radiusRelativeToParent
   0          0          1 2147483646    2       1116       1684 +5.25136666666666696e-01  # rad = +5.25136666666666696e-01 , len = +0                       
   1          2          3          2    2 2147483645 2147483645 +7.50479654387804285e-01  # rad = +6.89999999999999780e-02 , len = +8.25287828578611715e-01 
   2          4          2         19    2          1       1644 +7.61417805383022728e-01  # rad = +9.19411999999999868e-02 , len = +1.40872282582486985e+00 
   3          5          6          5    2 2147483645 2147483645 +6.56542791762013800e-01  # rad = +7.17272999999999938e-02 , len = +7.03491293478461510e-01 
   4          5          7          5    2       1284       1285 +1.05263157894736836e+00  # rad = +1.14999999999999949e-01 , len = +2.61916017074176999e-01 
   5          8          5         10    2          3          4 +8.04491899852724512e-01  # rad = +1.09249999999999958e-01 , len = +3.28329103187641413e-01 
   6          9         10          7    2 2147483645 2147483645 +7.11627906976744273e-01  # rad = +7.65000000000000263e-02 , len = +1.42428929645630764e+00 
   7         11          9         12    2          6          8 +1.11746361746361744e+00  # rad = +1.07499999999999998e-01 , len = +2.88617393793237420e-01 
   8          9         12          7    2       1286       1287 +9.20930232558139550e-01  # rad = +9.89999999999999908e-02 , len = +2.61916017074176999e-01 
   9          8         13         10    2 2147483645 2147483645 +5.81737849779086824e-01  # rad = +7.89999999999999730e-02 , len = +5.37680202350802494e-01 
  10         14          8         15    2          5          9 +9.88146606611413958e-01  # rad = +1.35799999999999976e-01 , len = +6.37730350540099966e-01 
  11         15         16         13    2 2147483645 2147483645 +5.65573770491803240e-01  # rad = +6.89999999999999780e-02 , len = +7.85748051222526889e-01 
  12         15         11         13    2          7       1663 +7.88524590163934391e-01  # rad = +9.61999999999999383e-02 , len = +2.88617393793234867e-01 
  13         17         15         17    2         11         12 +9.05622281277372765e-01  # rad = +1.21999999999999956e-01 , len = +4.14125584816971815e-01 
  14         14         18         15    2 2147483645 2147483645 +5.83735601656127923e-01  # rad = +8.02221999999999658e-02 , len = +6.29999999999999338e-01 
  15         19         14         31    2         10         14 +9.82512957998212699e-01  # rad = +1.37429000000000023e-01 , len = +4.19999999999998153e-01 
  16         17         20         17    2 2147483645 2147483645 +6.26124975874816192e-01  # rad = +8.43477999999999867e-02 , len = +1.81055240189285782e+00 
  17         21         17         27    2         13         16 +9.42655815938814201e-01  # rad = +1.34714000000000000e-01 , len = +4.25793377120877115e-01 
  18          4         22         19    2 2147483645 2147483645 +6.77905590062111818e-01  # rad = +8.18571000000000437e-02 , len = +4.94974746830582735e-01 
  19         23          4       1289    2          2         18 +9.04270854395542778e-01  # rad = +1.20750000000000024e-01 , len = +2.42487113059643794e-01 
  20         24         25         22    2 2147483645 2147483645 +9.05212510201418574e-01  # rad = +8.18571000000000298e-02 , len = +5.64358042380895042e-01 
  21         24         26         22    2 2147483645 2147483645 +1.09478638395374905e+00  # rad = +9.89999999999999908e-02 , len = +2.42487113059643794e-01 
  22         27         24         51    2         20         21 +8.84076022134016370e-01  # rad = +9.04286000000000256e-02 , len = +1.34465608986090035e+00 
  23         28         29         25    2 2147483645 2147483645 +7.49999999999999889e-01  # rad = +6.89999999999999641e-02 , len = +4.25793377120873284e-01 
  24         28         30         25    2 2147483645 2147483645 +8.89751086956521720e-01  # rad = +8.18571000000000437e-02 , len = +1.01439637223325696e+00 
  25         31         28         32    2         23         24 +5.64417177914110502e-01  # rad = +9.20000000000000123e-02 , len = +6.89420046125729047e-01 
  26         21         32         27    2 2147483645 2147483645 +5.92451839982086503e-01  # rad = +8.46667000000000114e-02 , len = +6.60378679243963429e-01 
  27         33         21         57    2         17         26 +1.18106611570247932e+00  # rad = +1.42908999999999980e-01 , len = +7.06965345685348301e-01 
  28         34         35         30    2 2147483645 2147483645 +8.21428571428571397e-01  # rad = +6.89999999999999641e-02 , len = +4.74763098818770712e-01 
  29         34         36         30    2 2147483645 2147483645 +8.66071428571428603e-01  # rad = +7.27500000000000091e-02 , len = +6.06217782649105641e-01 
  30         37         34         50    2         28         29 +6.74942750391707813e-01  # rad = +8.40000000000000191e-02 , len = +3.63730669589461930e-01 
  31         31         19         32    2         15       1528 +8.58128834355828207e-01  # rad = +1.39874999999999999e-01 , len = +5.81463670404265831e-01 
  32         38         31         66    2         25         31 +9.22989807474518642e-01  # rad = +1.62999999999999923e-01 , len = +8.45813218151620250e-01 
  33         39         40         35    2 2147483645 2147483645 +8.21428571428571397e-01  # rad = +6.89999999999999641e-02 , len = +3.56931365951494994e-01 
  34         39         41         35    2 2147483645 2147483645 +9.33532142857142810e-01  # rad = +7.84166999999999365e-02 , len = +9.01886910870762448e-01 
  35         42         39         43    2         33         34 +8.20512820512820484e-01  # rad = +8.40000000000000052e-02 , len = +7.00000000000002842e-02 
  36         43         44         38    2 2147483645 2147483645 +1.09914157540310131e+00  # rad = +1.10500000000000001e-01 , len = +7.00000000000002842e-02 
  37         43         45         38    2       1290       1291 +9.10148906329265039e-01  # rad = +9.14999999999999980e-02 , len = +2.52388589282478815e-01 
  38         46         43         48    2         36         37 +7.67427480916030524e-01  # rad = +1.00533000000000039e-01 , len = +1.24631456703353694e+00 
  39         47         48         41    2 2147483645 2147483645 +8.07537012113055175e-01  # rad = +7.50000000000000111e-02 , len = +2.96984848098347853e-01 
  40         47         49         41    2 2147483645 2147483645 +9.04441453566621756e-01  # rad = +8.40000000000000191e-02 , len = +3.56931365951494661e-01 
  41         50         47         65    2         39         40 +7.59403107113654885e-01  # rad = +9.28750000000000409e-02 , len = +6.60378679243963651e-01 
  42         42         51         43    2 2147483645 2147483645 +7.53912576312576355e-01  # rad = +7.71817999999999810e-02 , len = +7.34166193719105076e-01 
  43         52         42         61    2         35         42 +8.05043761353181120e-01  # rad = +1.02374999999999938e-01 , len = +7.70000000000002127e-01 
  44         53         54         46    2 2147483645 2147483645 +9.68354430379746778e-01  # rad = +7.64999999999999986e-02 , len = +2.32163735324875720e-01 
  45         53         55         46    2 2147483645 2147483645 +1.00000000000000000e+00  # rad = +7.90000000000000008e-02 , len = +1.56524758424982730e-01 
  46         56         53       1377    2         44         45 +1.03267973856209161e+00  # rad = +7.90000000000000008e-02 , len = +1.56524758424989086e-01 
  47         46         57         48    2 2147483645 2147483645 +7.32130534351145057e-01  # rad = +9.59091000000000526e-02 , len = +1.69452058116742932e+00 
  48         58         46         68    2         38         47 +1.19817438467800219e+00  # rad = +1.30999999999999950e-01 , len = +5.37680202350804715e-01 
  49         37         59         50    2 2147483645 2147483645 +6.14680004821019588e-01  # rad = +7.65000000000000263e-02 , len = +5.37680202350801717e-01 
  50         60         37         73    2         30         49 +8.16098360655737820e-01  # rad = +1.24454999999999968e-01 , len = +7.17286553617171307e-01 
  51         61         27         62    2         22         52 +8.38409836065573844e-01  # rad = +1.02286000000000016e-01 , len = +5.64358042380899705e-01 
  52         27         62         51    2         63         64 +7.33238175312359353e-01  # rad = +7.49999999999999972e-02 , len = +7.20694109869089883e-01 
  53         58         63         68    2         54         55 +1.30009237833042191e+00  # rad = +1.42142999999999992e-01 , len = +4.94974746830585510e-01 
  54         63         64         53    2       1529       1530 +9.58189991768852556e-01  # rad = +1.36199999999999960e-01 , len = +3.20780298646906992e-01 
  55         63         65         53    2       1292       1293 +7.68240433929212152e-01  # rad = +1.09200000000000047e-01 , len = +3.76961536499414163e-01 
  56         33         66         57    2 2147483645 2147483645 +6.46464462809917317e-01  # rad = +7.82222000000000056e-02 , len = +6.29999999999999782e-01 
  57         67         33         67    2         27         56 +8.66346381034890034e-01  # rad = +1.20999999999999996e-01 , len = +2.88617393793233534e-01 
  58         68         69         60    2 2147483645 2147483645 +8.66071428571428603e-01  # rad = +7.27500000000000091e-02 , len = +5.64358042380899705e-01 
  59         68         70         60    2 2147483645 2147483645 +8.97959523809523819e-01  # rad = +7.54285999999999984e-02 , len = +1.07079409785448609e+00 
  60         71         68         71    2         58         59 +9.05389004697244371e-01  # rad = +8.40000000000000191e-02 , len = +4.99899989998001559e-01 
  61         72         52         96    2         43         62 +9.58918674358104406e-01  # rad = +1.27167000000000030e-01 , len = +4.31508980207824910e-01 
  62         52         61         61    2         51       1289 +9.59368389597930249e-01  # rad = +1.21999999999999956e-01 , len = +9.89949493661195640e-02 
  63         62         73         52    2 2147483645 2147483645 +9.19999999999999929e-01  # rad = +6.89999999999999641e-02 , len = +1.14808536267997296e+00 
  64         62         74         52    2       1376       1377 +1.02000000000000002e+00  # rad = +7.64999999999999986e-02 , len = +6.02162768692989236e-01 
  65         38         50         66    2         41       1375 +6.92525481313703284e-01  # rad = +1.22299999999999992e-01 , len = +8.19328993750373380e-01 
  66         75         38         75    2         32         65 +9.01020408163265341e-01  # rad = +1.76599999999999951e-01 , len = +3.56931365951496382e-01 
  67         76         67         69    2         57       1532 +9.72807879028494638e-01  # rad = +1.39667000000000041e-01 , len = +1.97989898732234104e-01 
  68         76         58         69    2         48         53 +7.61525656295491293e-01  # rad = +1.09333000000000014e-01 , len = +4.19999999999998763e-01 
  69         77         76       1386    2         67         68 +9.66808080808080783e-01  # rad = +1.43571000000000087e-01 , len = +9.12688336728371019e-01 
  70         71         78         71    2 2147483645 2147483645 +7.89905559304057592e-01  # rad = +7.32856999999999953e-02 , len = +5.46717477313468092e-01 
  71         79         71         85    2         60         70 +5.70354159110329717e-01  # rad = +9.27777999999999797e-02 , len = +6.64078308635359327e-01 
  72         60         80         73    2       1380       1533 +7.09134426229508175e-01  # rad = +1.08143000000000017e-01 , len = +4.25793377120877725e-01 
  73         81         60         82    2         50         72 +9.48678071539657886e-01  # rad = +1.52500000000000052e-01 , len = +4.69574275274956709e-01 
  74         75         82         75    2 2147483645 2147483645 +4.26275510204081665e-01  # rad = +8.35499999999999438e-02 , len = +1.65354165354247962e+00 
  75         83         75         77    2         66         74 +9.46096627358604336e-01  # rad = +1.95999999999999980e-01 , len = +2.21359436211784083e-01 
  76         83         84         77    2       1534       1535 +5.38816510351552092e-01  # rad = +1.11625000000000002e-01 , len = +5.37680202350800829e-01 
  77         85         83         91    2         75         76 +9.79976348155156218e-01  # rad = +2.07167000000000046e-01 , len = +4.48218696620301227e-01 
  78         86         87         80    2 2147483645 2147483645 +9.00794047619047578e-01  # rad = +7.56666999999999479e-02 , len = +6.14247507117450686e-01 
  79         86         88         80    2 2147483645 2147483645 +1.13690476190476186e+00  # rad = +9.55000000000000016e-02 , len = +1.21243556529819857e-01 
  80         89         86         84    2         78         79 +7.42633342468902113e-01  # rad = +8.40000000000000052e-02 , len = +9.89949493661170521e-02 
  81         81         90         82    2 2147483645 2147483645 +5.17573872472783858e-01  # rad = +8.31999999999999823e-02 , len = +3.42928563989641999e-01 
  82         91         81         88    2         73         81 +9.53688981703410099e-01  # rad = +1.60749999999999976e-01 , len = +3.28329103187641413e-01 
  83         89         92         84    2 2147483645 2147483645 +7.88605882716977069e-01  # rad = +8.92000000000000431e-02 , len = +3.28329103187640248e-01 
  84         93         89        104    2         80         83 +8.09862028968904579e-01  # rad = +1.13110999999999975e-01 , len = +7.69999999999999907e-01 
  85         85         79         91    2         71         86 +7.69474929044465572e-01  # rad = +1.62667000000000034e-01 , len = +2.09999999999998493e-01 
  86         79         94         85    2         89         90 +7.21719832541326656e-01  # rad = +1.17399999999999990e-01 , len = +3.56931365951497104e-01 
  87         91         95         88    2 2147483645 2147483645 +5.58756733667149286e-01  # rad = +9.41818000000000516e-02 , len = +8.31203946092654022e-01 
  88         96         91        129    2         82         87 +1.10528524590163935e+00  # rad = +1.68556000000000039e-01 , len = +7.57165767847439719e-01 
  89         94         97         86    2 2147483645 2147483645 +6.56485519591141431e-01  # rad = +7.70713999999999982e-02 , len = +9.44351629426243289e-01 
  90         94         98         86    2 2147483645 2147483645 +7.55962521294718970e-01  # rad = +8.87499999999999956e-02 , len = +1.15870617500727646e+00 
  91         99         85        110    2         77         85 +1.00000000000000000e+00  # rad = +2.11400000000000005e-01 , len = +2.96984848098351184e-01 
  92        100        101         94    2 2147483645 2147483645 +7.60851969119028082e-01  # rad = +9.15556000000000009e-02 , len = +7.47395477642193828e-01 
  93        100        102         94    2 2147483645 2147483645 +6.93215493671727634e-01  # rad = +8.34166999999999964e-02 , len = +8.57321409974112880e-01 
  94        103        100        115    2         92         93 +9.60742514970059913e-01  # rad = +1.20333000000000009e-01 , len = +3.76961536499416827e-01 
  95        104        105         97    2 2147483645 2147483645 +5.68359375000000000e-01  # rad = +7.27500000000000091e-02 , len = +6.96491205974631655e-01 
  96        104         72         97    2         61       1294 +1.03605468749999985e+00  # rad = +1.32615000000000066e-01 , len = +1.00224747442934503e+00 
  97        106        104        103    2         95         96 +7.88502645795987278e-01  # rad = +1.28000000000000030e-01 , len = +9.89949493661195640e-02 
  98        107        108        100    2 2147483645 2147483645 +9.87500000000000044e-01  # rad = +7.90000000000000008e-02 , len = +4.48218696620299839e-01 
  99        107        109        100    2 2147483645 2147483645 +9.56249999999999933e-01  # rad = +7.65000000000000263e-02 , len = +2.61916017074176999e-01 
 100        110        107        105    2         98         99 +5.77200577200577269e-01  # rad = +7.99999999999999878e-02 , len = +9.23363417079105409e-01 
 101        111        112        193    2       1384       1385 +7.08024674396878551e-01  # rad = +7.73035499999999848e-02 , len = +1.05465634213235626e+00 
 102        106        113        103    2 2147483645 2147483645 +5.09816241922467994e-01  # rad = +8.27599999999999725e-02 , len = +1.82671836909798113e+00 
 103        114        106        137    2         97        102 +9.74972972972972918e-01  # rad = +1.62333000000000061e-01 , len = +2.10000000000000853e-01 
 104        115         93       1537    2         84        105 +9.08893906954648778e-01  # rad = +1.39667000000000041e-01 , len = +1.56524758424985921e-01 
 105         93        110        104    2        100       1536 +9.92360400094510431e-01  # rad = +1.38600000000000029e-01 , len = +3.76961536499415495e-01 
 106        116        117        108    2 2147483645 2147483645 +9.84423676012461168e-01  # rad = +7.89999999999999869e-02 , len = +1.97989898732231578e-01 
 107        116        118        108    2 2147483645 2147483645 +1.00934579439252348e+00  # rad = +8.09999999999999609e-02 , len = +3.56931365951496382e-01 
 108        119        116        141    2        106        107 +7.79126213592232997e-01  # rad = +8.02500000000000019e-02 , len = +6.78675180038283754e-01 
 109         99        120        110    2 2147483645 2147483645 +6.17313150425733204e-01  # rad = +1.30499999999999949e-01 , len = +3.83405790253617873e-01 
 110        121         99        127    2         91        109 +1.09391979301423015e+00  # rad = +2.11400000000000005e-01 , len = +2.88617393793233978e-01 
 111        122        123        113    2 2147483645 2147483645 +9.68253968253968256e-01  # rad = +1.21999999999999956e-01 , len = +9.89949493661195640e-02 
 112        122        124        113    2       1387       1388 +1.07539682539682535e+00  # rad = +1.35500000000000009e-01 , len = +2.88617393793236976e-01 
 113        125        122        124    2        111        112 +7.86516853932584192e-01  # rad = +1.26000000000000084e-01 , len = +3.05122926047845966e-01 
 114        126        127        156    2 2147483645 2147483645 +4.80034785735988012e-01  # rad = +7.74166500000000035e-02 , len = +5.14392845984468217e-01 
 115        128        103        143    2         94        116 +1.23095823095823076e+00  # rad = +1.25250000000000000e-01 , len = +2.32163735324875192e-01 
 116        103        129        115    2        117        118 +9.54091816367265588e-01  # rad = +1.19500000000000078e-01 , len = +9.89949493661170521e-02 
 117        129        130        116    2 2147483645 2147483645 +7.02928870292886976e-01  # rad = +8.40000000000000191e-02 , len = +1.21243556529821897e-01 
 118        129        131        116    2 2147483645 2147483645 +6.19246861924686143e-01  # rad = +7.40000000000000518e-02 , len = +6.33876959669617768e-01 
 119        132        133        128    2 2147483645 2147483645 +5.37903683298665558e-01  # rad = +1.05250000000000010e-01 , len = +6.99999999999997846e-01 
 120        134        135        121    2 2147483645 2147483645 +6.57312033509972804e-01  # rad = +9.35263000000000344e-02 , len = +1.63566500237671164e+00 
 121        136        134       1539    2        120        122 +9.47310252996005353e-01  # rad = +1.42286000000000024e-01 , len = +4.48218696620301227e-01 
 122        134        137        121    2        140        141 +9.37246109947570294e-01  # rad = +1.33357000000000003e-01 , len = +9.74987179402884263e-01 
 123        125        138        124    2       1389       1390 +9.20724094881398281e-01  # rad = +1.47499999999999964e-01 , len = +1.21243556529819857e-01 
 124        139        125        131    2        113        123 +1.34339622641509449e+00  # rad = +1.60199999999999898e-01 , len = +4.08166632639170412e-01 
 125        128        140        143    2 2147483645 2147483645 +7.48332678132678120e-01  # rad = +7.61428500000000674e-02 , len = +1.24827881500889037e+00 
 126        121        141        127    2 2147483645 2147483645 +4.39844760672703727e-01  # rad = +8.50000000000000061e-02 , len = +1.30019229347046794e+00 
 127        142        121        136    2        110        126 +9.50631130525466661e-01  # rad = +1.93249999999999977e-01 , len = +2.52388589282480258e-01 
 128        143        132       1392    2        119        129 +1.03619070819189441e+00  # rad = +1.95667000000000035e-01 , len = +3.95979797464468208e-01 
 129        132         96        128    2         88       1270 +7.79385384351985788e-01  # rad = +1.52500000000000052e-01 , len = +2.52388589282476372e-01 
 130        139        144        131    2 2147483645 2147483645 +7.08976939203354362e-01  # rad = +8.45454999999999679e-02 , len = +8.54458893101360695e-01 
 131        145        139        152    2        124        130 +9.34378060724779469e-01  # rad = +1.19250000000000064e-01 , len = +2.61916017074176999e-01 
 132        146        147        134    2 2147483645 2147483645 +1.00000000000000000e+00  # rad = +1.10500000000000001e-01 , len = +1.21243556529821897e-01 
 133        146        148        134    2 2147483645 2147483645 +7.02003619909502330e-01  # rad = +7.75714000000000403e-02 , len = +5.46717477313464428e-01 
 134        149        146        146    2        132        133 +1.00000000000000000e+00  # rad = +1.10500000000000001e-01 , len = +1.21243556529821897e-01 
 135        142        150        136    2 2147483645 2147483645 +3.92192772743819085e-01  # rad = +7.97273000000000287e-02 , len = +7.85748051222526889e-01 
 136        151        142        171    2        127        135 +9.43011815132833164e-01  # rad = +2.03285999999999967e-01 , len = +4.48218696620301227e-01 
 137        152        114        139    2        103       1677 +1.00909090909090926e+00  # rad = +1.66499999999999981e-01 , len = +7.47395477642192496e-01 
 138        152        153        139    2        218        219 +7.92981818181818121e-01  # rad = +1.30841999999999986e-01 , len = +1.75139944044755347e+00 
 139        154        152        147    2        137        138 +8.71038753305987901e-01  # rad = +1.65000000000000008e-01 , len = +1.21243556529821897e-01 
 140        137        155        122    2 2147483645 2147483645 +5.79647112637506901e-01  # rad = +7.72999999999999937e-02 , len = +6.45368112010501482e-01 
 141        137        119        122    2        108        168 +7.72362905584258908e-01  # rad = +1.02999999999999967e-01 , len = +2.32163735324882159e-01 
 142        156        157        144    2 2147483645 2147483645 +5.62004762147480963e-01  # rad = +7.71817999999999810e-02 , len = +9.89949493661168689e-01 
 143        156        128        144    2        115        125 +7.40899856553050018e-01  # rad = +1.01750000000000007e-01 , len = +3.28329103187641413e-01 
 144        158        156        151    2        142        143 +6.79866336633663360e-01  # rad = +1.37333000000000038e-01 , len = +2.42487113059643794e-01 
 145        149        159        146    2 2147483645 2147483645 +7.70523981900452459e-01  # rad = +8.51428999999999658e-02 , len = +5.09607692249636424e-01 
 146        160        149        150    2        134        145 +1.31547619047619047e+00  # rad = +1.10500000000000001e-01 , len = +1.21243556529821897e-01 
 147        161        154        158    2        139        148 +9.04195704057279115e-01  # rad = +1.89429000000000042e-01 , len = +4.74763098818767271e-01 
 148        154        162        147    2        154        155 +5.99169081819573512e-01  # rad = +1.13500000000000004e-01 , len = +3.28329103187640248e-01 
 149        160        163        150    2 2147483645 2147483645 +1.08928571428571441e+00  # rad = +9.14999999999999980e-02 , len = +2.52388589282477316e-01 
 150        164        160       1270    2        146        149 +8.89830508474576232e-01  # rad = +8.40000000000000191e-02 , len = +9.89949493661170521e-02 
 151        165        158       1542    2        144        152 +9.92628992628992624e-01  # rad = +2.02000000000000124e-01 , len = +2.96984848098350351e-01 
 152        158        145        151    2        131        153 +6.31806930693069368e-01  # rad = +1.27624999999999988e-01 , len = +5.64358042380897484e-01 
 153        145        166        152    2 2147483645 2147483645 +5.83384916748285964e-01  # rad = +7.44544999999999790e-02 , len = +8.96437393240598124e-01 
 154        162        167        148    2 2147483645 2147483645 +7.13656387665198233e-01  # rad = +8.09999999999999609e-02 , len = +7.85748051222527555e-01 
 155        162        168        148    2 2147483645 2147483645 +6.51982378854625511e-01  # rad = +7.40000000000000380e-02 , len = +3.63730669589463984e-01 
 156        169        126        157    2        114       1669 +6.18852647735993910e-01  # rad = +1.61273000000000000e-01 , len = +7.30821455623737126e-01 
 157        170        169        192    2        156        158 +8.85641461342395964e-01  # rad = +2.60600000000000054e-01 , len = +3.76961536499412220e-01 
 158        169        161        157    2        147        165 +8.03914044512663239e-01  # rad = +2.09500000000000047e-01 , len = +9.89949493661195640e-02 
 159        171        172        160    2 2147483645 2147483645 +9.03744816988278465e-01  # rad = +7.75714000000000264e-02 , len = +4.48218696620297619e-01 
 160        173        171       1538    2        159        161 +6.07570448705697430e-01  # rad = +8.58333000000000568e-02 , len = +4.69574275274957098e-01 
 161        171        174        160    2        169        170 +9.43689686869781386e-01  # rad = +8.09999999999999609e-02 , len = +3.13049516849968623e-01 
 162        175        176        164    2 2147483645 2147483645 +8.38905775075987736e-01  # rad = +6.89999999999999641e-02 , len = +4.89999999999998936e-01 
 163        175        177        164    2 2147483645 2147483645 +1.00469787234042540e+00  # rad = +8.26363999999999987e-02 , len = +8.28251169633944850e-01 
 164        178        175        174    2        162        163 +6.83519898947088533e-01  # rad = +8.22499999999999898e-02 , len = +2.96984848098347409e-01 
 165        161        179        158    2 2147483645 2147483645 +4.79011933174224303e-01  # rad = +1.00353000000000026e-01 , len = +2.82959361039708135e+00 
 166        180        181        168    2 2147483645 2147483645 +8.19174359624097237e-01  # rad = +7.50000000000000111e-02 , len = +3.56931365951495216e-01 
 167        180        182        168    2 2147483645 2147483645 +9.87690539956048608e-01  # rad = +9.04286000000000256e-02 , len = +5.46717477313464095e-01 
 168        119        180        141    2        166        167 +8.88889320388349558e-01  # rad = +9.15556000000000009e-02 , len = +6.78675180038283754e-01 
 169        174        183        161    2 2147483645 2147483645 +8.98148148148148140e-01  # rad = +7.27500000000000091e-02 , len = +5.09607692249638422e-01 
 170        174        184        161    2 2147483645 2147483645 +8.51851851851851749e-01  # rad = +6.89999999999999641e-02 , len = +4.02119385257660833e-01 
 171        185        151        237    2        136        172 +1.02034334723320064e+00  # rad = +2.15570999999999957e-01 , len = +4.89999999999998936e-01 
 172        151        186        171    2       1395       1396 +4.75221620718927873e-01  # rad = +1.02443999999999980e-01 , len = +6.14247507117447133e-01 
 173        178        187        174    2 2147483645 2147483645 +8.03326602012747970e-01  # rad = +9.66666999999999943e-02 , len = +2.42487113059643794e-01 
 174        188        178       1400    2        164        173 +8.45712157204503656e-01  # rad = +1.20333000000000009e-01 , len = +3.63730669589466038e-01 
 175        189        190        176    2 2147483645 2147483645 +5.71529812656517366e-01  # rad = +7.78234999999999622e-02 , len = +1.18173601112939197e+00 
 176        191        189        224    2        175        177 +3.92978354978354982e-01  # rad = +1.36166999999999955e-01 , len = +9.54672718789008834e-01 
 177        189        192        176    2        201        202 +6.60953094362070170e-01  # rad = +8.99999999999999828e-02 , len = +7.44110206891423487e-01 
 178        193        194        179    2 2147483645 2147483645 +5.32854010025062608e-01  # rad = +8.50434999999999663e-02 , len = +1.83341211951922989e+00 
 179        195        193       1544    2        178        180 +8.58064516129032229e-01  # rad = +1.59599999999999992e-01 , len = +4.48218696620299561e-01 
 180        193        196        179    2        195        196 +7.50626566416040086e-01  # rad = +1.19799999999999990e-01 , len = +8.04238770515324219e-01 
 181        197        198        183    2 2147483645 2147483645 +8.87640449438202306e-01  # rad = +7.90000000000000008e-02 , len = +1.71464281994821000e-01 
 182        197        199        183    2 2147483645 2147483645 +8.31460674157303403e-01  # rad = +7.40000000000000657e-02 , len = +3.76961536499413663e-01 
 183        200        197        191    2        181        182 +1.18666666666666676e+00  # rad = +8.90000000000000652e-02 , len = +2.09999999999998493e-01 
 184        201        202        186    2 2147483645 2147483645 +6.05761717352415019e-01  # rad = +8.46551999999999860e-02 , len = +2.30149951118830476e+00 
 185        201        203        186    2 2147483645 2147483645 +5.39924865831842626e-01  # rad = +7.54545000000000077e-02 , len = +8.28251169633948736e-01 
 186        136        201       1539    2        184        185 +9.30426098535286239e-01  # rad = +1.39750000000000013e-01 , len = +9.20706250657610914e-01 
 187        204        205        188    2 2147483645 2147483645 +8.63753213367609241e-01  # rad = +8.40000000000000191e-02 , len = +5.68682688324516072e-01 
 188        206        204        204    2        187        189 +8.45652173913043592e-01  # rad = +9.72500000000000170e-02 , len = +2.88617393793236976e-01 
 189        204        207        188    2        190        191 +1.01799485861182526e+00  # rad = +9.90000000000000463e-02 , len = +1.97989898732233466e-01 
 190        207        208        189    2 2147483645 2147483645 +8.78787878787878785e-01  # rad = +8.70000000000000356e-02 , len = +3.20780298646909934e-01 
 191        207        200        189    2        183        197 +7.57575757575757569e-01  # rad = +7.50000000000000111e-02 , len = +3.20780298646909323e-01 
 192        209        170        194    2        157       1544 +1.06708975521305538e+00  # rad = +2.94250000000000012e-01 , len = +2.88617393793237420e-01 
 193        209        111        194    2        101       1540 +3.95945602901178639e-01  # rad = +1.09181999999999960e-01 , len = +9.64883412646314498e-01 
 194        210        209        208    2        192        193 +1.00638686131386845e+00  # rad = +2.75749999999999829e-01 , len = +2.88617393793234811e-01 
 195        196        211        180    2 2147483645 2147483645 +5.75959933222036757e-01  # rad = +6.89999999999999780e-02 , len = +7.06965345685345636e-01 
 196        196        212        180    2        204        214 +9.34891485809682954e-01  # rad = +1.12000000000000044e-01 , len = +2.32163735324878939e-01 
 197        200        213        191    2 2147483645 2147483645 +1.00000000000000000e+00  # rad = +7.50000000000000111e-02 , len = +7.60394634384015999e-01 
 198        214        215        200    2 2147483645 2147483645 +6.28645547359290902e-01  # rad = +7.90000000000000008e-02 , len = +1.97989898732234104e-01 
 199        214        216        200    2       1397       1398 +8.33552165644123044e-01  # rad = +1.04749999999999996e-01 , len = +3.05122926047847187e-01 
 200        210        214        208    2        198        199 +4.58638686131386808e-01  # rad = +1.25666999999999973e-01 , len = +1.59317293474374688e+00 
 201        192        217        177    2 2147483645 2147483645 +8.03703333333333325e-01  # rad = +7.23332999999999754e-02 , len = +6.41560597293817092e-01 
 202        192        218        177    2 2147483645 2147483645 +9.33333333333333237e-01  # rad = +8.40000000000000052e-02 , len = +3.05122926047847187e-01 
 203        206        219        204    2 2147483645 2147483645 +6.37266956521739147e-01  # rad = +7.32857000000000230e-02 , len = +5.85662018573854914e-01 
 204        212        206        196    2        188        203 +1.02678571428571419e+00  # rad = +1.15000000000000019e-01 , len = +8.88200427831463024e-01 
 205        220        221        207    2 2147483645 2147483645 +7.68223522517558433e-01  # rad = +8.78332999999999475e-02 , len = +4.31508980207829240e-01 
 206        220        222        207    2 2147483645 2147483645 +6.88048944749110047e-01  # rad = +7.86667000000000061e-02 , len = +1.47665161768102804e+00 
 207        223        220        210    2        205        206 +9.41012345679012263e-01  # rad = +1.14333000000000004e-01 , len = +2.10000000000000270e-01 
 208        224        210        211    2        194        200 +8.11450334205000900e-01  # rad = +2.74000000000000021e-01 , len = +2.09999999999999659e-01 
 209        223        225        210    2 2147483645 2147483645 +6.16696296296296298e-01  # rad = +7.49285999999999702e-02 , len = +9.52102935611480516e-01 
 210        226        223        260    2        207        209 +8.67857142857142994e-01  # rad = +1.21499999999999997e-01 , len = +5.81463670404263722e-01 
 211        191        224        224    2        208        212 +9.74507936507936545e-01  # rad = +3.37667000000000217e-01 , len = +1.56524758424984339e-01 
 212        224        227        211    2        216        217 +8.07008087849863998e-01  # rad = +2.72499999999999964e-01 , len = +1.21243556529821897e-01 
 213        228        229        214    2 2147483645 2147483645 +5.36196094997386630e-01  # rad = +7.48889000000000082e-02 , len = +6.30000000000000115e-01 
 214        212        228        196    2        213        215 +1.24702678571428560e+00  # rad = +1.39667000000000041e-01 , len = +1.71464281994823164e-01 
 215        228        230        214    2        235        236 +7.79403867771198633e-01  # rad = +1.08856999999999995e-01 , len = +6.56658206375281717e-01 
 216        227        231        212    2        262        263 +5.93798165137614742e-01  # rad = +1.61810000000000009e-01 , len = +1.70604806497355077e+00 
 217        227        232        212    2        226        227 +3.91611009174311908e-01  # rad = +1.06713999999999989e-01 , len = +5.46717477313465539e-01 
 218        153        233        138    2 2147483645 2147483645 +5.80265511074425699e-01  # rad = +7.59230999999999934e-02 , len = +1.05233074648610492e+00 
 219        153        234        138    2 2147483645 2147483645 +5.76486143593035960e-01  # rad = +7.54285999999999984e-02 , len = +9.89949493661165469e-01 
 220        235        236        222    2 2147483645 2147483645 +5.86215559835859601e-01  # rad = +8.40000000000000191e-02 , len = +3.28329103187641413e-01 
 221        235        237        222    2 2147483645 2147483645 +5.51321776512296635e-01  # rad = +7.90000000000000008e-02 , len = +3.76961536499416827e-01 
 222        238        235        276    2        220        221 +3.37952830188679221e-01  # rad = +1.43291999999999947e-01 , len = +2.04921936356262080e+00 
 223        239        240        225    2        254       1402 +4.83847283406754813e-01  # rad = +1.64750000000000008e-01 , len = +1.07990740343790681e+00 
 224        239        191        225    2        176        211 +1.01762114537444925e+00  # rad = +3.46499999999999808e-01 , len = +3.05122926047847576e-01 
 225        241        239        244    2        223        224 +9.77745872218233947e-01  # rad = +3.40499999999999969e-01 , len = +6.06217782649105641e-01 
 226        232        242        217    2 2147483645 2147483645 +6.46588076541034895e-01  # rad = +6.89999999999999641e-02 , len = +2.96984848098351184e-01 
 227        232        243        217    2 2147483645 2147483645 +7.40296493431039981e-01  # rad = +7.90000000000000008e-02 , len = +1.71464281994821000e-01 
 228        244        245        230    2 2147483645 2147483645 +9.48453608247422530e-01  # rad = +6.89999999999999641e-02 , len = +2.32163735324877885e-01 
 229        244        246        230    2 2147483645 2147483645 +9.48453608247422530e-01  # rad = +6.89999999999999641e-02 , len = +2.96984848098351184e-01 
 230        247        244        232    2        228        229 +8.13498142652350653e-01  # rad = +7.27500000000000091e-02 , len = +5.46717477313464095e-01 
 231        247        248        232    2 2147483645 2147483645 +1.06565461161194519e+00  # rad = +9.53000000000000513e-02 , len = +7.20694109869092436e-01 
 232        249        247        234    2        230        231 +1.06462619047619045e+00  # rad = +8.94285999999999831e-02 , len = +5.93969696196701036e-01 
 233        249        250        234    2 2147483645 2147483645 +8.21428571428571397e-01  # rad = +6.89999999999999641e-02 , len = +1.21243556529819857e-01 
 234        251        249        238    2        232        233 +7.33169824824781102e-01  # rad = +8.40000000000000191e-02 , len = +1.21243556529823951e-01 
 235        230        252        215    2 2147483645 2147483645 +8.03453154137997561e-01  # rad = +8.74615000000000392e-02 , len = +1.09567330897489623e+00 
 236        230        253        215    2 2147483645 2147483645 +7.51969097072305859e-01  # rad = +8.18571000000000298e-02 , len = +4.48218696620296786e-01 
 237        254        185        239    2        171       1670 +7.31410351834991035e-01  # rad = +2.11273000000000016e-01 , len = +7.27461339178927968e-01 
 238        254        251        239    2        234       1401 +3.96635705556728779e-01  # rad = +1.14571000000000103e-01 , len = +4.89999999999998936e-01 
 239        255        254        255    2        237        238 +7.35472947167409297e-01  # rad = +2.88857000000000086e-01 , len = +5.23832034148352998e-01 
 240        256        257        242    2 2147483645 2147483645 +8.30020442930153313e-01  # rad = +9.74443999999999588e-02 , len = +6.96491205974632988e-01 
 241        256        258        242    2 2147483645 2147483645 +7.61877342419080117e-01  # rad = +8.94443999999999934e-02 , len = +6.96491205974631655e-01 
 242        259        256        251    2        240        241 +1.04355555555555557e+00  # rad = +1.17399999999999990e-01 , len = +3.76961536499414163e-01 
 243        241        260        244    2 2147483645 2147483645 +4.13757358219669746e-01  # rad = +1.44090999999999997e-01 , len = +1.00468900660851435e+00 
 244        261        241        249    2        225        243 +1.00360230547550433e+00  # rad = +3.48249999999999893e-01 , len = +2.32163735324878967e-01 
 245        262        263        247    2 2147483645 2147483645 +7.19228310330563003e-01  # rad = +7.64999999999999847e-02 , len = +2.88617393793237420e-01 
 246        262        264        247    2 2147483645 2147483645 +6.95724117182505375e-01  # rad = +7.40000000000000102e-02 , len = +3.83405790253614598e-01 
 247        265        262       1407    2        245        246 +6.67754856045101208e-01  # rad = +1.06363999999999945e-01 , len = +8.57321409974113657e-01 
 248        261        266        249    2 2147483645 2147483645 +4.49927953890489896e-01  # rad = +1.56124999999999958e-01 , len = +6.02162768692981798e-01 
 249        255        261        255    2        244        248 +8.83513685550604722e-01  # rad = +3.47000000000000031e-01 , len = +4.74763098818769158e-01 
 250        259        267        251    2 2147483645 2147483645 +6.46666666666666723e-01  # rad = +7.27499999999999813e-02 , len = +5.28488410468947567e-01 
 251        268        259        271    2        242        250 +8.90503668875115673e-01  # rad = +1.12499999999999920e-01 , len = +5.37680202350804048e-01 
 252        269        270        254    2 2147483645 2147483645 +8.52800462992733488e-01  # rad = +9.28332999999999520e-02 , len = +4.48218696620299839e-01 
 253        269        271        254    2 2147483645 2147483645 +7.91340014881909304e-01  # rad = +8.61429000000000222e-02 , len = +4.69574275274957320e-01 
 254        240        269        223    2        252        253 +6.60740515933232242e-01  # rad = +1.08857000000000023e-01 , len = +1.09790709989506863e+00 
 255        272        255        275    2        239        249 +9.35119047619047628e-01  # rad = +3.92750000000000155e-01 , len = +5.98080262172228427e-01 
 256        273        274        258    2 2147483645 2147483645 +1.12962962962962954e+00  # rad = +9.15000000000000258e-02 , len = +6.18223260642946304e-01 
 257        273        275        258    2 2147483645 2147483645 +8.51851851851851749e-01  # rad = +6.90000000000000058e-02 , len = +7.44110206891425152e-01 
 258        276        273        273    2        256        257 +1.17391304347826098e+00  # rad = +8.09999999999999609e-02 , len = +3.20780298646909934e-01 
 259        277        278        261    2 2147483645 2147483645 +6.58964879852125707e-01  # rad = +8.91249999999998987e-02 , len = +4.74763098818770213e-01 
 260        277        226        261    2        210       1295 +1.03512014787430684e+00  # rad = +1.39999999999999930e-01 , len = +4.99899989998002059e-01 
 261        279        277        283    2        259        260 +9.68374777148503174e-01  # rad = +1.35249999999999981e-01 , len = +5.72974694031072485e-01 
 262        231        280        216    2 2147483645 2147483645 +4.93456523082627774e-01  # rad = +7.98461999999999922e-02 , len = +7.73175271203109138e-01 
 263        231        281        216    2        264        265 +9.94994128916630638e-01  # rad = +1.61000000000000060e-01 , len = +2.96984848098351184e-01 
 264        281        282        263    2 2147483645 2147483645 +5.53272670807453348e-01  # rad = +8.90768999999999450e-02 , len = +1.13304898393670417e+00 
 265        281        283        263    2        280        281 +8.88198757763975055e-01  # rad = +1.42999999999999988e-01 , len = +4.48218696620299006e-01 
 266        284        285        268    2 2147483645 2147483645 +6.58623851653110104e-01  # rad = +7.75714000000000403e-02 , len = +5.09607692249638089e-01 
 267        284        286        268    2 2147483645 2147483645 +6.55315933366163450e-01  # rad = +7.71817999999999810e-02 , len = +1.55109638643122705e+00 
 268        287        284       1417    2        266        267 +8.64743024963289253e-01  # rad = +1.17777999999999966e-01 , len = +8.39999999999997526e-01 
 269        288        289        270    2 2147483645 2147483645 +4.27998195944594984e-01  # rad = +9.20499999999999929e-02 , len = +1.57461106308827681e+00 
 270        272        288        275    2        269        271 +5.12073809523809542e-01  # rad = +2.15070999999999984e-01 , len = +9.52102935611481516e-01 
 271        288        268        270    2        251       1296 +5.87401369780212068e-01  # rad = +1.26333000000000029e-01 , len = +1.97989898732234104e-01 
 272        290        291        274    2 2147483645 2147483645 +6.52173913043478160e-01  # rad = +6.90000000000000058e-02 , len = +8.22313808712950900e-01 
 273        290        276        274    2        258       1545 +6.52173913043478160e-01  # rad = +6.90000000000000058e-02 , len = +2.10000000000000575e-01 
 274        292        290        289    2        272        273 +7.37796373779637471e-01  # rad = +1.05799999999999977e-01 , len = +4.08166632639170857e-01 
 275        238        272        276    2        255        270 +9.90566037735849059e-01  # rad = +4.20000000000000040e-01 , len = +9.89949493661145541e-02 
 276        293        238        295    2        222        275 +9.98822143698468778e-01  # rad = +4.23999999999999988e-01 , len = +3.20780298646910100e-01 
 277        294        295        279    2 2147483645 2147483645 +5.62237575757575714e-01  # rad = +9.27691999999999961e-02 , len = +1.05233074648610425e+00 
 278        294        296        279    2       1407       1408 +9.83836363636363620e-01  # rad = +1.62333000000000005e-01 , len = +1.97989898732234104e-01 
 279        297        294        285    2        277        278 +8.83534136546184734e-01  # rad = +1.65000000000000008e-01 , len = +9.89949493661195640e-02 
 280        283        298        265    2 2147483645 2147483645 +5.08990909090909049e-01  # rad = +7.27856999999999948e-02 , len = +9.52102935611480627e-01 
 281        283        299        265    2        291        292 +7.99531468531468503e-01  # rad = +1.14333000000000004e-01 , len = +2.42487113059642767e-01 
 282        279        300        283    2 2147483645 2147483645 +5.69927040746919467e-01  # rad = +7.96000000000000318e-02 , len = +3.76961536499416827e-01 
 283        301        279       1301    2        261        282 +1.05170933734939753e+00  # rad = +1.39666999999999986e-01 , len = +4.02119385257660555e-01 
 284        297        302        285    2 2147483645 2147483645 +4.49204283801874160e-01  # rad = +8.38888999999999885e-02 , len = +6.29999999999999005e-01 
 285        303        297        338    2        279        284 +9.05454545454545401e-01  # rad = +1.86749999999999944e-01 , len = +1.09119200876838995e+00 
 286        304        305        288    2 2147483645 2147483645 +1.04009209621993115e+00  # rad = +7.56666999999999895e-02 , len = +6.60378679243964983e-01 
 287        304        306        288    2 2147483645 2147483645 +9.48453608247422530e-01  # rad = +6.90000000000000058e-02 , len = +4.08166632639170857e-01 
 288        307        304        323    2        286        287 +1.05434782608695676e+00  # rad = +7.27500000000000369e-02 , len = +6.18223260642948635e-01 
 289        308        292       1412    2        274        290 +9.26356589147286802e-01  # rad = +1.43399999999999972e-01 , len = +2.80000000000001137e-01 
 290        292        309        289    2        300        301 +8.42050209205020939e-01  # rad = +1.20750000000000038e-01 , len = +2.61916017074176999e-01 
 291        299        310        281    2 2147483645 2147483645 +6.80967874541908325e-01  # rad = +7.78570999999999569e-02 , len = +9.74987179402890258e-01 
 292        299        311        281    2        293        294 +1.14577593520680820e+00  # rad = +1.30999999999999978e-01 , len = +1.21243556529823951e-01 
 293        311        312        292    2 2147483645 2147483645 +5.86024427480915988e-01  # rad = +7.67692000000000235e-02 , len = +8.39999999999996305e-01 
 294        311        313        292    2        302        303 +9.23664122137404564e-01  # rad = +1.20999999999999996e-01 , len = +3.56931365951492885e-01 
 295        314        293        344    2        276        296 +9.63404255319148972e-01  # rad = +4.24499999999999988e-01 , len = +2.52388589282479314e-01 
 296        293        315        295    2       1404       1405 +4.46539458186101246e-01  # rad = +1.89555999999999975e-01 , len = +7.17286553617169642e-01 
 297        316        317        299    2 2147483645 2147483645 +8.49462365591397872e-01  # rad = +7.90000000000000008e-02 , len = +1.97989898732234104e-01 
 298        316        318        299    2 2147483645 2147483645 +1.06451612903225801e+00  # rad = +9.89999999999999908e-02 , len = +7.03491293478460178e-01 
 299        319        316       1296    2        297        298 +8.65116279069767513e-01  # rad = +9.29999999999999716e-02 , len = +8.54458893101357586e-01 
 300        309        320        290    2 2147483645 2147483645 +6.40165631469979290e-01  # rad = +7.73000000000000215e-02 , len = +6.89420046125726937e-01 
 301        309        321        290    2        324        325 +1.00000000000000000e+00  # rad = +1.20750000000000038e-01 , len = +2.52388589282477316e-01 
 302        313        322        294    2 2147483645 2147483645 +8.18181818181818232e-01  # rad = +9.90000000000000047e-02 , len = +9.89949493661145541e-02 
 303        313        323        294    2        318        319 +9.32231404958677623e-01  # rad = +1.12799999999999970e-01 , len = +3.20780298646909323e-01 
 304        324        325        305    2 2147483645 2147483645 +1.11776447105788423e+00  # rad = +1.40000000000000013e-01 , len = +6.99999999999967315e-02 
 305        326        324        319    2        304        306 +8.74650837988826813e-01  # rad = +1.25250000000000000e-01 , len = +2.61916017074178831e-01 
 306        324        327        305    2        309        320 +9.54091816367265588e-01  # rad = +1.19500000000000092e-01 , len = +1.21243556529819857e-01 
 307        328        329        309    2 2147483645 2147483645 +8.21428571428571397e-01  # rad = +6.89999999999999780e-02 , len = +4.31508980207830128e-01 
 308        328        330        309    2 2147483645 2147483645 +8.21428571428571397e-01  # rad = +6.89999999999999780e-02 , len = +2.61916017074176721e-01 
 309        327        328        306    2        307        308 +7.02928870292886976e-01  # rad = +8.40000000000000052e-02 , len = +9.89949493661170521e-02 
 310        331        332        311    2       1546       1547 +8.64628820960698707e-01  # rad = +9.89999999999999353e-02 , len = +6.49153294684699622e-01 
 311        301        331       1301    2        310        312 +8.62198795180722843e-01  # rad = +1.14499999999999977e-01 , len = +3.56931365951492885e-01 
 312        331        333        311    2        313        314 +8.64628820960698707e-01  # rad = +9.89999999999999353e-02 , len = +2.96984848098349907e-01 
 313        333        334        312    2 2147483645 2147483645 +7.57575757575757569e-01  # rad = +7.49999999999999833e-02 , len = +2.88617393793237420e-01 
 314        333        335        312    2 2147483645 2147483645 +8.48484848484848508e-01  # rad = +8.40000000000000052e-02 , len = +3.56931365951496049e-01 
 315        336        337        317    2       1414       1415 +9.69820239680426077e-01  # rad = +1.45666999999999991e-01 , len = +1.71464281994823164e-01 
 316        336        338        317    2        335        336 +7.14880159786950742e-01  # rad = +1.07374999999999970e-01 , len = +6.18223260642949302e-01 
 317        339        336        333    2        315        316 +4.99280331612555806e-01  # rad = +1.50199999999999972e-01 , len = +4.08166632639169358e-01 
 318        323        340        303    2 2147483645 2147483645 +6.83257092198581661e-01  # rad = +7.70714000000000260e-02 , len = +9.54672718789010388e-01 
 319        323        326        303    2        305       1413 +1.26950354609929095e+00  # rad = +1.43199999999999938e-01 , len = +3.20780298646905437e-01 
 320        327        341        306    2        330        331 +7.56724686192468576e-01  # rad = +9.04286000000000256e-02 , len = +5.23832034148351777e-01 
 321        342        343        322    2 2147483645 2147483645 +8.51851851851851749e-01  # rad = +6.90000000000000058e-02 , len = +5.81463670404263389e-01 
 322        344        342        325    2        321        323 +9.02506963788300975e-01  # rad = +8.09999999999999609e-02 , len = +3.13049516849971843e-01 
 323        342        307        322    2        288        329 +8.51851851851851749e-01  # rad = +6.90000000000000058e-02 , len = +9.89949493661145541e-02 
 324        321        345        301    2 2147483645 2147483645 +8.67494824016563193e-01  # rad = +1.04749999999999996e-01 , len = +2.21359436211790828e-01 
 325        321        344        301    2        322        334 +7.43271221532091020e-01  # rad = +8.97499999999999964e-02 , len = +2.52388589282483200e-01 
 326        346        347        328    2 2147483645 2147483645 +7.15525959281802848e-01  # rad = +7.50000000000000111e-02 , len = +3.76961536499414163e-01 
 327        346        348        328    2       1418       1419 +8.49090805014406036e-01  # rad = +8.90000000000000513e-02 , len = +1.56524758424982730e-01 
 328        349        346       1402    2        326        327 +8.80823529411764672e-01  # rad = +1.04818000000000022e-01 , len = +9.41753683295159627e-01 
 329        307        350        323    2       1423       1424 +1.13043478260869579e+00  # rad = +7.79999999999999860e-02 , len = +7.73175271203106584e-01 
 330        341        351        320    2 2147483645 2147483645 +8.29383624207385650e-01  # rad = +7.50000000000000111e-02 , len = +3.20780298646910100e-01 
 331        341        352        320    2 2147483645 2147483645 +8.73617417498446347e-01  # rad = +7.90000000000000008e-02 , len = +1.71464281994823164e-01 
 332        339        353        333    2 2147483645 2147483645 +3.13890430903524531e-01  # rad = +9.44285999999999459e-02 , len = +6.30000000000002003e-01 
 333        354        339       1275    2        317        332 +6.48696495956873287e-01  # rad = +3.00833000000000073e-01 , len = +6.06217782649108416e-01 
 334        344        355        325    2 2147483645 2147483645 +9.69359331476323138e-01  # rad = +8.69999999999999940e-02 , len = +2.79999999999997584e-01 
 335        338        356        316    2 2147483645 2147483645 +6.82521071012805569e-01  # rad = +7.32857000000000230e-02 , len = +5.46717477313467426e-01 
 336        338        357        316    2 2147483645 2147483645 +7.17112922002328346e-01  # rad = +7.70000000000000129e-02 , len = +1.19820699380365747e+00 
 337        303        358        338    2        364       1429 +7.87476363636363530e-01  # rad = +1.62417000000000006e-01 , len = +9.74987179402891702e-01 
 338        359        303       1422    2        285        337 +7.98449942511604061e-01  # rad = +2.06249999999999961e-01 , len = +2.52388589282478815e-01 
 339        360        361        341    2       1421       1550 +9.81279694448666251e-01  # rad = +1.48499999999999965e-01 , len = +2.32163735324876275e-01 
 340        360        362        341    2       1300       1301 +9.21808197815413677e-01  # rad = +1.39500000000000013e-01 , len = +1.21243556529820870e-01 
 341        363        360        343    2        339        340 +1.00220529801324498e+00  # rad = +1.51332999999999995e-01 , len = +1.97989898732234104e-01 
 342        363        364        343    2 2147483645 2147483645 +5.52980132450331063e-01  # rad = +8.34999999999999631e-02 , len = +1.18173601112938931e+00 
 343        365        363        351    2        341        342 +9.04191616766467088e-01  # rad = +1.50999999999999940e-01 , len = +1.97989898732231578e-01 
 344        366        314        346    2        295       1422 +9.71609702315325174e-01  # rad = +4.40624999999999989e-01 , len = +5.93969696196701036e-01 
 345        366        367        346    2       1427       1428 +4.58899669239250241e-01  # rad = +2.08111000000000046e-01 , len = +6.92964645562814119e-01 
 346        368        366       1653    2        344        345 +9.77897574123989255e-01  # rad = +4.53500000000000014e-01 , len = +9.89949493661170521e-02 
 347        359        369       1422    2        348        349 +6.78440496606829591e-01  # rad = +1.75250000000000017e-01 , len = +2.52388589282477316e-01 
 348        369        370        347    2       1302       1303 +6.77888730385164062e-01  # rad = +1.18799999999999989e-01 , len = +3.76961536499416827e-01 
 349        369        371        347    2        354        357 +8.10271041369472145e-01  # rad = +1.41999999999999960e-01 , len = +5.77234787586473952e-01 
 350        365        372        351    2        361        362 +4.88772455089820423e-01  # rad = +8.16250000000000170e-02 , len = +6.02162768692984018e-01 
 351        373        365        356    2        343        350 +6.38623326959846915e-01  # rad = +1.66999999999999982e-01 , len = +3.28329103187640248e-01 
 352        374        375        354    2 2147483645 2147483645 +9.26624737945492716e-01  # rad = +1.10499999999999959e-01 , len = +9.89949493661195640e-02 
 353        374        376        354    2       1310       1673 +9.54775681341719196e-01  # rad = +1.13856999999999986e-01 , len = +4.99899989998000283e-01 
 354        371        374        349    2        352        353 +8.39788732394366133e-01  # rad = +1.19249999999999981e-01 , len = +6.37730350540100188e-01 
 355        373        377        356    2 2147483645 2147483645 +3.38219502868068789e-01  # rad = +8.84444000000000063e-02 , len = +5.81463670404264166e-01 
 356        378        373        380    2        351        355 +5.48908480268681775e-01  # rad = +2.61500000000000010e-01 , len = +9.01886910870757452e-01 
 357        371        379        349    2        384        385 +1.04527464788732405e+00  # rad = +1.48428999999999950e-01 , len = +1.14166545012100284e+00 
 358        380        381        360    2 2147483645 2147483645 +6.71643970291921688e-01  # rad = +6.89999999999999641e-02 , len = +3.56931365951493107e-01 
 359        380        382        360    2 2147483645 2147483645 +6.71643970291921688e-01  # rad = +6.89999999999999641e-02 , len = +5.46717477313467648e-01 
 360        383        380        418    2        358        359 +8.02601562500000032e-01  # rad = +1.02732999999999977e-01 , len = +1.02161636635284991e+00 
 361        372        384        350    2 2147483645 2147483645 +1.09035222052067371e+00  # rad = +8.90000000000000097e-02 , len = +1.71464281994822443e-01 
 362        372        385        350    2 2147483645 2147483645 +8.45329249617151501e-01  # rad = +6.89999999999999641e-02 , len = +2.96984848098350740e-01 
 363        386        387        364    2 2147483645 2147483645 +5.17554378531073445e-01  # rad = +7.32856999999999953e-02 , len = +4.69574275274953767e-01 
 364        358        386        337    2        363        365 +8.71829919281848609e-01  # rad = +1.41599999999999893e-01 , len = +3.49999999999999256e-01 
 365        386        388        364    2        404        405 +8.72570621468926610e-01  # rad = +1.23556000000000041e-01 , len = +5.64358042380897151e-01 
 366        389        390        368    2 2147483645 2147483645 +1.00000000000000000e+00  # rad = +6.89999999999999919e-02 , len = +3.20780298646909323e-01 
 367        389        391        368    2 2147483645 2147483645 +1.18115942028985499e+00  # rad = +8.14999999999999891e-02 , len = +7.76337555448658789e-01 
 368        392        389        370    2        366        367 +6.91886775236068785e-01  # rad = +6.89999999999999919e-02 , len = +7.00000000000002842e-02 
 369        392        393        370    2 2147483645 2147483645 +6.91886775236068785e-01  # rad = +6.89999999999999919e-02 , len = +2.96984848098351184e-01 
 370        394        392        427    2        368        369 +7.67133076923076862e-01  # rad = +9.97272999999999771e-02 , len = +7.17286553617171307e-01 
 371        395        396        373    2 2147483645 2147483645 +5.55871595330739376e-01  # rad = +4.28576999999999764e-01 , len = +1.78465682975747453e+00 
 372        395        397        373    2 2147483645 2147483645 +5.92511024643320394e-01  # rad = +4.56825999999999788e-01 , len = +1.65650233926789126e+00 
 373        398        395        375    2        371        372 +9.57169459962756042e-01  # rad = +7.70999999999999797e-01 , len = +1.21243556529821897e-01 
 374        398        399        375    2 2147483645 2147483645 +8.11740533829919286e-01  # rad = +6.53856999999999577e-01 , len = +5.51180551180828537e-01 
 375        400        398        387    2        373        374 +7.65502494654312082e-01  # rad = +8.05499999999999883e-01 , len = +1.97989898732234104e-01 
 376        401        402        378    2 2147483645 2147483645 +8.51851851851851749e-01  # rad = +6.89999999999999641e-02 , len = +4.59020696701139874e-01 
 377        401        403        378    2       1431       1432 +1.03703703703703698e+00  # rad = +8.39999999999999497e-02 , len = +5.09607692249638089e-01 
 378        404        401        407    2        376        377 +1.17391304347826098e+00  # rad = +8.09999999999999609e-02 , len = +2.96984848098347798e-01 
 379        378        405        380    2       1433       1434 +1.02749790092359339e+00  # rad = +4.89499999999999935e-01 , len = +1.21243556529819857e-01 
 380        406        378        408    2        356        379 +9.81899575829276450e-01  # rad = +4.76399999999999990e-01 , len = +2.96984848098351184e-01 
 381        407        408        383    2 2147483645 2147483645 +3.56983951243235398e-01  # rad = +6.89999999999999641e-02 , len = +4.25793377120877725e-01 
 382        407        409        383    2 2147483645 2147483645 +3.95786554639239285e-01  # rad = +7.65000000000000263e-02 , len = +2.52388589282480258e-01 
 383        410        407       1274    2        381        382 +4.18367965367965389e-01  # rad = +1.93286000000000013e-01 , len = +1.26388290596874420e+00 
 384        379        411        357    2 2147483645 2147483645 +6.16937390941123320e-01  # rad = +9.15713999999999834e-02 , len = +1.08894444302728299e+00 
 385        379        412        357    2        411       1554 +9.42086788969810462e-01  # rad = +1.39832999999999985e-01 , len = +3.63730669589465039e-01 
 386        400        413        387    2 2147483645 2147483645 +6.46590639106676135e-01  # rad = +6.80374999999999841e-01 , len = +6.96491205974633876e-01 
 387        414        400       1564    2        375        386 +8.85359697097181431e-01  # rad = +1.05224999999999991e+00 , len = +2.41068455008115556e+00 
 388        415        416        390    2 2147483645 2147483645 +6.30172759856630793e-01  # rad = +8.79091000000000317e-02 , len = +7.13862731902992764e-01 
 389        415        417        390    2       1315       1316 +8.76939068100358488e-01  # rad = +1.22332999999999983e-01 , len = +4.94974746830584011e-01 
 390        418        415        395    2        388        389 +9.30000000000000049e-01  # rad = +1.39500000000000013e-01 , len = +9.89949493661120283e-02 
 391        419        420        393    2 2147483645 2147483645 +9.51807228915662717e-01  # rad = +7.89999999999999869e-02 , len = +1.71464281994823164e-01 
 392        419        421        393    2 2147483645 2147483645 +9.51807228915662717e-01  # rad = +7.89999999999999869e-02 , len = +1.56524758424985921e-01 
 393        422        419        499    2        391        392 +9.05753608827932988e-01  # rad = +8.29999999999999627e-02 , len = +1.24631456703353871e+00 
 394        418        423        395    2 2147483645 2147483645 +5.89524000000000048e-01  # rad = +8.84285999999999267e-02 , len = +6.14247507117447800e-01 
 395        424        418        422    2        390        394 +9.79112271540469981e-01  # rad = +1.49999999999999967e-01 , len = +3.76961536499415828e-01 
 396        425        426        398    2 2147483645 2147483645 +8.89503090056386725e-01  # rad = +6.89999999999999641e-02 , len = +3.63730669589462263e-01 
 397        425        427        398    2 2147483645 2147483645 +9.37845649298581718e-01  # rad = +7.27499999999999813e-02 , len = +5.81463670404264610e-01 
 398        428        425        428    2        396        397 +8.95485137085137106e-01  # rad = +7.75713999999999432e-02 , len = +5.77234787586473952e-01 
 399        429        430        400    2 2147483645 2147483645 +6.87051290464717246e-01  # rad = +7.32856999999999814e-02 , len = +5.77234787586471176e-01 
 400        431        429        414    2        399        401 +1.03560194174757281e+00  # rad = +1.06666999999999998e-01 , len = +2.42487113059643294e-01 
 401        429        432        400    2        402        403 +9.28122099618438723e-01  # rad = +9.89999999999999353e-02 , len = +1.97989898732234104e-01 
 402        432        433        401    2 2147483645 2147483645 +8.26839393939393985e-01  # rad = +8.18570999999999882e-02 , len = +5.09607692249635869e-01 
 403        432        434        401    2 2147483645 2147483645 +8.48484848484848508e-01  # rad = +8.39999999999999913e-02 , len = +1.19205704561484804e+00 
 404        388        435        365    2 2147483645 2147483645 +5.80524620415034498e-01  # rad = +7.17272999999999938e-02 , len = +7.85748051222527777e-01 
 405        388        436        365    2 2147483645 2147483645 +5.85429279031370431e-01  # rad = +7.23332999999999754e-02 , len = +6.45368112010502037e-01 
 406        404        437        407    2 2147483645 2147483645 +1.00000000000000000e+00  # rad = +6.89999999999999641e-02 , len = +1.56524758424985921e-01 
 407        428        404        428    2        378        406 +7.96536796536796543e-01  # rad = +6.89999999999999641e-02 , len = +3.28329103187641413e-01 
 408        438        406        465    2        380        409 +7.02101026998319999e-01  # rad = +4.85182000000000113e-01 , len = +8.16333265278342046e-01 
 409        406        439        408    2        454        460 +4.27845633185072793e-01  # rad = +2.07582999999999990e-01 , len = +1.18173601112938997e+00 
 410        440        441        411    2 2147483645 2147483645 +6.88446614094379794e-01  # rad = +7.15000000000000219e-02 , len = +8.45813218151616364e-01 
 411        412        440        385    2        410        412 +7.42721675141061133e-01  # rad = +1.03856999999999977e-01 , len = +5.68682688324517294e-01 
 412        440        442        411    2        415        416 +7.60661293894489554e-01  # rad = +7.89999999999999869e-02 , len = +1.56524758424985921e-01 
 413        431        443        414    2 2147483645 2147483645 +7.98543689320388328e-01  # rad = +8.22499999999999759e-02 , len = +2.32163735324875720e-01 
 414        383        431        418    2        400        413 +8.04687500000000000e-01  # rad = +1.03000000000000008e-01 , len = +2.32163735324878689e-01 
 415        442        444        412    2 2147483645 2147483645 +1.06329113924050622e+00  # rad = +8.40000000000000052e-02 , len = +1.21243556529821897e-01 
 416        442        445        412    2 2147483645 2147483645 +8.73417721518987222e-01  # rad = +6.89999999999999641e-02 , len = +3.20780298646908546e-01 
 417        446        447        425    2 2147483645 2147483645 +7.93546234959894181e-01  # rad = +8.16217850892698021e-02 , len = +1.07079409785448276e+00 
 418        448        383        437    2        360        414 +8.33333333333333370e-01  # rad = +1.28000000000000003e-01 , len = +3.76961536499415828e-01 
 419        449        450        421    2 2147483645 2147483645 +7.44604048703579546e-01  # rad = +6.89999999999999780e-02 , len = +2.88617393793234367e-01 
 420        449        451        421    2 2147483645 2147483645 +7.94410505607731743e-01  # rad = +7.36153999999999697e-02 , len = +1.04297650980259293e+00 
 421        452        449        435    2        419        420 +6.39446717776382290e-01  # rad = +9.26667000000000324e-02 , len = +2.09999999999999659e-01 
 422        453        424        450    2        395        423 +8.29228687415426324e-01  # rad = +1.53199999999999975e-01 , len = +3.95979797464466932e-01 
 423        424        454        422    2        429        430 +1.02480417754569197e+00  # rad = +1.56999999999999973e-01 , len = +1.21243556529822924e-01 
 424        446        455        425    2 2147483645 2147483645 +7.68056622300864356e-01  # rad = +7.89999999999999730e-02 , len = +7.82623792124926054e-01 
 425        456        446        487    2        417        424 +7.96106811145510851e-01  # rad = +1.02856999999999976e-01 , len = +5.46717477313468092e-01 
 426        394        457        427    2 2147483645 2147483645 +6.08461538461538498e-01  # rad = +7.91000000000000036e-02 , len = +6.33876959669621765e-01 
 427        458        394        528    2        370        426 +1.27764127764127755e+00  # rad = +1.30000000000000032e-01 , len = +1.44138821973817732e+00 
 428        459        428        481    2        398        407 +6.65706051873198756e-01  # rad = +8.66249999999999382e-02 , len = +4.90000000000000491e-01 
 429        454        460        423    2       1555       1556 +6.52866242038216527e-01  # rad = +1.02500000000000022e-01 , len = +4.69574275274955100e-01 
 430        454        461        423    2        443        452 +8.04458598726114582e-01  # rad = +1.26299999999999912e-01 , len = +6.96491205974635652e-01 
 431        462        463        433    2 2147483645 2147483645 +1.03839495902004830e+00  # rad = +8.49999999999999506e-02 , len = +1.09119200876839351e+00 
 432        462        464        433    2       1435       1436 +1.01905271503632533e+00  # rad = +8.34166999999999825e-02 , len = +8.22313808712952010e-01 
 433        465        462        443    2        431        432 +7.48038454157490262e-01  # rad = +8.18571000000000298e-02 , len = +4.64327470649756269e-01 
 434        452        466        435    2 2147483645 2147483645 +6.05272673323350552e-01  # rad = +8.77142999999999812e-02 , len = +6.10245852095694374e-01 
 435        467        452        484    2        421        434 +7.34128672745694044e-01  # rad = +1.44916999999999935e-01 , len = +8.31203946092655355e-01 
 436        448        468        437    2 2147483645 2147483645 +5.29847656249999965e-01  # rad = +8.13845999999999736e-02 , len = +9.23363417079103077e-01 
 437        459        448        481    2        418        436 +1.18040345821325654e+00  # rad = +1.53599999999999987e-01 , len = +4.48218696620298618e-01 
 438        469        470        441    2 2147483645 2147483645 +3.31080328553529202e-01  # rad = +8.08571000000000012e-02 , len = +1.01197826063606677e+00 
 439        471        472       1636    2 2147483645 2147483645 +3.87113773533915850e-01  # rad = +9.45416999999999647e-02 , len = +1.69596580154200050e+00 
 440        471        473       1636    2       1557       1558 +4.83166954656009728e-01  # rad = +1.18000000000000008e-01 , len = +4.25793377120873284e-01 
 441        438        469        465    2        438       1636 +3.53410713949783128e-01  # rad = +2.44221999999999967e-01 , len = +7.17286553617173972e-01 
 442        465        474        443    2 2147483645 2147483645 +6.30545833371409681e-01  # rad = +6.89999999999999641e-02 , len = +7.76337555448658900e-01 
 443        461        465        430    2        433        442 +8.66421219319081559e-01  # rad = +1.09429000000000012e-01 , len = +4.74763098818766494e-01 
 444        475        476        446    2 2147483645 2147483645 +7.60582322357019169e-01  # rad = +1.09713999999999992e-01 , len = +5.64358042380898373e-01 
 445        475        477        446    2        469       1438 +8.84824956672443652e-01  # rad = +1.27635999999999999e-01 , len = +9.23363417079102855e-01 
 446        478        475        454    2        444        445 +9.53195932149630165e-01  # rad = +1.44249999999999962e-01 , len = +2.21359436211788024e-01 
 447        479        480        449    2 2147483645 2147483645 +5.51892829860320733e-01  # rad = +1.09090999999999980e-01 , len = +7.17286553617173084e-01 
 448        479        481        449    2        450        463 +1.08768787910981590e+00  # rad = +2.14999999999999997e-01 , len = +2.32163735324877857e-01 
 449        482        479        461    2        447        448 +1.12310795454545453e+00  # rad = +1.97667000000000037e-01 , len = +5.98080262172227317e-01 
 450        481        453        448    2        422        451 +8.59302325581395299e-01  # rad = +1.84749999999999970e-01 , len = +2.61916017074177443e-01 
 451        453        483        450    2        458        459 +5.57510148849797105e-01  # rad = +1.02999999999999953e-01 , len = +2.32163735324876247e-01 
 452        461        484        430    2       1559       1560 +7.56136183689627872e-01  # rad = +9.55000000000000016e-02 , len = +9.89949493661170521e-02 
 453        478        485        454    2 2147483645 2147483645 +9.81279694448666251e-01  # rad = +1.48500000000000021e-01 , len = +9.89949493661157892e-02 
 454        439        478        409    2        446        453 +7.29024053029390773e-01  # rad = +1.51333000000000023e-01 , len = +1.71464281994821000e-01 
 455        486        487        457    2 2147483645 2147483645 +7.73542600896860888e-01  # rad = +6.90000000000000058e-02 , len = +7.30821455623741456e-01 
 456        486        488        457    2 2147483645 2147483645 +9.02897982062780269e-01  # rad = +8.05384999999999990e-02 , len = +1.05233074648610492e+00 
 457        482        486        461    2        455        456 +5.06818181818181834e-01  # rad = +8.91999999999999876e-02 , len = +3.20780298646905437e-01 
 458        483        489        451    2 2147483645 2147483645 +7.18446601941747587e-01  # rad = +7.40000000000000102e-02 , len = +4.08166632639173632e-01 
 459        483        490        451    2        473        474 +8.15533980582524243e-01  # rad = +8.39999999999999775e-02 , len = +7.73175271203110026e-01 
 460        439        491        409    2 2147483645 2147483645 +4.27138542173492064e-01  # rad = +8.86667000000000288e-02 , len = +4.02119385257663664e-01 
 461        492        482        472    2        449        457 +9.36170212765957466e-01  # rad = +1.75999999999999990e-01 , len = +3.05122926047848408e-01 
 462        493        494        463    2 2147483645 2147483645 +4.49797368421052668e-01  # rad = +8.54614999999999403e-02 , len = +8.96437393240599123e-01 
 463        481        493        448    2        462        464 +8.83720930232558155e-01  # rad = +1.89999999999999947e-01 , len = +2.09999999999998493e-01 
 464        493        495        463    2        466        467 +6.64910526315789507e-01  # rad = +1.26332999999999973e-01 , len = +1.56524758424985921e-01 
 465        496        438        561    2        408        441 +5.74571592486966876e-01  # rad = +6.91043000000000074e-01 , len = +1.83073755628708312e+00 
 466        495        497        464    2 2147483645 2147483645 +7.40467652948952337e-01  # rad = +9.35455000000000036e-02 , len = +8.25287828578611715e-01 
 467        495        498        464    2 2147483645 2147483645 +5.72560613616394765e-01  # rad = +7.23332999999999754e-02 , len = +7.24085630295203786e-01 
 468        499        500        469    2 2147483645 2147483645 +6.18834080717488799e-01  # rad = +6.90000000000000058e-02 , len = +1.21243556529820870e-01 
 469        477        499        445    2        468        470 +8.73577987401673584e-01  # rad = +1.11499999999999960e-01 , len = +4.14125584816975090e-01 
 470        499        501        469    2        478        479 +6.80924663677130004e-01  # rad = +7.59230999999999934e-02 , len = +9.62340895940726027e-01 
 471        492        502        472    2 2147483645 2147483645 +4.19030851063829812e-01  # rad = +7.87777999999999951e-02 , len = +6.75055553269506614e-01 
 472        503        492       1439    2        461        471 +9.51898734177215045e-01  # rad = +1.88000000000000000e-01 , len = +2.10000000000000270e-01 
 473        490        504        459    2 2147483645 2147483645 +1.05952380952380953e+00  # rad = +8.89999999999999819e-02 , len = +7.03491293478460400e-01 
 474        490        505        459    2 2147483645 2147483645 +9.40476190476190577e-01  # rad = +7.89999999999999869e-02 , len = +1.71464281994821000e-01 
 475        506        507        477    2 2147483645 2147483645 +9.57957766174621361e-01  # rad = +8.69999999999999940e-02 , len = +3.56931365951496771e-01 
 476        506        508        477    2 2147483645 2147483645 +8.54139368540666966e-01  # rad = +7.75714000000000264e-02 , len = +5.23832034148349224e-01 
 477        509        506        514    2        475        476 +9.30514344262295179e-01  # rad = +9.08182000000000433e-02 , len = +8.65852181379709207e-01 
 478        501        510        470    2 2147483645 2147483645 +9.08814313430299836e-01  # rad = +6.89999999999999780e-02 , len = +1.71464281994822443e-01 
 479        501        511        470    2 2147483645 2147483645 +9.08814313430299836e-01  # rad = +6.89999999999999780e-02 , len = +2.88617393793237420e-01 
 480        512        513        482    2 2147483645 2147483645 +6.87029288702928786e-01  # rad = +8.20999999999999786e-02 , len = +8.45813218151619806e-01 
 481        512        459        482    2        428        437 +1.08891213389121333e+00  # rad = +1.30124999999999935e-01 , len = +5.51180551180827427e-01 
 482        514        512        490    2        480        481 +1.04172114999041088e+00  # rad = +1.19500000000000009e-01 , len = +9.89949493661157892e-02 
 483        515        516        485    2 2147483645 2147483645 +5.19316981132075473e-01  # rad = +9.63333000000000245e-02 , len = +4.48218696620299006e-01 
 484        515        467        485    2        435       1439 +1.06415094339622640e+00  # rad = +1.97399999999999909e-01 , len = +3.56931365951492552e-01 
 485        517        515        492    2        483        484 +9.01360544217687187e-01  # rad = +1.85500000000000026e-01 , len = +9.89949493661183150e-02 
 486        518        519        488    2 2147483645 2147483645 +7.77955576559546280e-01  # rad = +8.23076999999999975e-02 , len = +8.42911620515464088e-01 
 487        518        456        488    2        425       1561 +1.22117202268430991e+00  # rad = +1.29199999999999898e-01 , len = +6.37730350540098634e-01 
 488        520        518        505    2        486        487 +1.12793176972281461e+00  # rad = +1.05799999999999991e-01 , len = +3.95979797464463157e-01 
 489        514        521        490    2 2147483645 2147483645 +7.32255871122966639e-01  # rad = +8.39999999999999913e-02 , len = +7.50666370633451319e-01 
 490        522        514        523    2        482        489 +8.20851520572450810e-01  # rad = +1.14714000000000010e-01 , len = +4.48218696620300672e-01 
 491        517        523        492    2 2147483645 2147483645 +4.86516034985422785e-01  # rad = +1.00124999999999964e-01 , len = +6.64078308635357883e-01 
 492        524        517        544    2        485        491 +4.83031692793721046e-01  # rad = +2.05799999999999927e-01 , len = +8.45813218151618806e-01 
 493        525        526        495    2 2147483645 2147483645 +8.54700854700854773e-01  # rad = +7.49999999999999972e-02 , len = +2.88617393793237420e-01 
 494        525        527        495    2 2147483645 2147483645 +8.79564672364672395e-01  # rad = +7.71817999999999810e-02 , len = +6.60378679243962430e-01 
 495        528        525        534    2        493        494 +7.82483079639389012e-01  # rad = +8.77499999999999669e-02 , len = +5.09607692249634980e-01 
 496        529        530        498    2 2147483645 2147483645 +6.53514296809145301e-01  # rad = +6.89999999999999919e-02 , len = +2.52388589282479536e-01 
 497        529        531        498    2 2147483645 2147483645 +7.76640178816665472e-01  # rad = +8.20000000000000173e-02 , len = +7.30821455623737792e-01 
 498        532        529        570    2        496        497 +7.40066027883112376e-01  # rad = +1.05583000000000024e-01 , len = +7.95047168412037597e-01 
 499        533        422        500    2        393       1437 +1.07051869158878499e+00  # rad = +9.16364000000000206e-02 , len = +7.73175271203106362e-01 
 500        534        533        510    2        499        501 +6.80039721946375297e-01  # rad = +8.55999999999999955e-02 , len = +3.20780298646910100e-01 
 501        533        535        500    2        507        508 +8.06074766355140193e-01  # rad = +6.89999999999999919e-02 , len = +9.89949493661167024e-01 
 502        536        537        503    2 2147483645 2147483645 +6.14912085944494202e-01  # rad = +8.58571000000000056e-02 , len = +5.23832034148350112e-01 
 503        503        536       1439    2        502        504 +7.06962025316455689e-01  # rad = +1.39625000000000027e-01 , len = +7.03491293478463287e-01 
 504        536        538        503    2        511        512 +1.06356311548791416e+00  # rad = +1.48499999999999965e-01 , len = +1.21243556529818830e-01 
 505        539        520        519    2        488        506 +7.04299379796068492e-01  # rad = +9.37999999999999667e-02 , len = +3.20780298646910100e-01 
 506        520        540        505    2        513        514 +1.39658848614072517e+00  # rad = +1.31000000000000033e-01 , len = +1.21243556529818830e-01 
 507        535        541        501    2 2147483645 2147483645 +1.09661884057971015e+00  # rad = +7.56666999999999895e-02 , len = +5.68682688324516183e-01 
 508        535        542        501    2 2147483645 2147483645 +1.00000000000000000e+00  # rad = +6.89999999999999919e-02 , len = +1.71464281994823525e-01 
 509        534        543        510    2 2147483645 2147483645 +7.58689175769612700e-01  # rad = +9.55000000000000154e-02 , len = +1.21243556529820870e-01 
 510        544        534        537    2        500        509 +8.57459128065395149e-01  # rad = +1.25874999999999987e-01 , len = +5.68682688324515628e-01 
 511        538        545        504    2 2147483645 2147483645 +6.36139393939393893e-01  # rad = +9.44666999999999868e-02 , len = +1.18380741677014090e+00 
 512        538        546        504    2        524        525 +8.82154882154882136e-01  # rad = +1.30999999999999978e-01 , len = +2.61916017074176999e-01 
 513        540        547        506    2 2147483645 2147483645 +6.17229770992366422e-01  # rad = +8.08571000000000151e-02 , len = +4.74763098818770990e-01 
 514        540        509        506    2        477       1440 +7.45038167938931295e-01  # rad = +9.75999999999999923e-02 , len = +3.42928563989645607e-01 
 515        548        549        517    2 2147483645 2147483645 +8.21428571428571397e-01  # rad = +6.89999999999999780e-02 , len = +6.49153294684697846e-01 
 516        548        550        517    2 2147483645 2147483645 +9.03846428571428606e-01  # rad = +7.59230999999999934e-02 , len = +9.41753683295159627e-01 
 517        551        548        521    2        515        516 +7.98099762470308782e-01  # rad = +8.39999999999999775e-02 , len = +9.89949493661183150e-02 
 518        539        552        519    2 2147483645 2147483645 +5.68073012869606986e-01  # rad = +7.56570999999999910e-02 , len = +2.43092574958594820e+00 
 519        553        539        566    2        505        518 +7.81126099706744847e-01  # rad = +1.33181999999999995e-01 , len = +8.79886356298361094e-01 
 520        551        554        521    2 2147483645 2147483645 +7.18923515439429894e-01  # rad = +7.56666999999999756e-02 , len = +5.98080262172225985e-01 
 521        555        551        586    2        517        520 +8.08576674579578492e-01  # rad = +1.05249999999999982e-01 , len = +6.18223260642948746e-01 
 522        522        556        523    2 2147483645 2147483645 +5.13699463327370265e-01  # rad = +7.17894999999999922e-02 , len = +1.26775391933923642e+00 
 523        557        522        554    2        490        522 +7.23156532988357026e-01  # rad = +1.39749999999999930e-01 , len = +5.28488410468951342e-01 
 524        546        558        512    2 2147483645 2147483645 +6.67591603053435123e-01  # rad = +8.74545000000000045e-02 , len = +8.99166280506558890e-01 
 525        546        559        512    2        574       1443 +1.09923664122137388e+00  # rad = +1.43999999999999989e-01 , len = +2.32163735324878939e-01 
 526        560        561        527    2 2147483645 2147483645 +7.47813265306122466e-01  # rad = +7.32856999999999675e-02 , len = +4.31508980207826631e-01 
 527        562        560        565    2        526        528 +7.38691611327609743e-01  # rad = +9.79999999999999899e-02 , len = +4.74763098818770213e-01 
 528        560        458        527    2        427       1317 +1.03826530612244916e+00  # rad = +1.01750000000000007e-01 , len = +2.32163735324879467e-01 
 529        563        564        530    2 2147483645 2147483645 +1.34230696069685684e-01  # rad = +8.18571000000000021e-02 , len = +5.46717477313465317e-01 
 530        565        563        626    2        529        531 +4.99172444277096117e-01  # rad = +6.09823999999999700e-01 , len = +1.48492424049174887e+00 
 531        563        566        530    2        532        533 +1.52503017263997509e-01  # rad = +9.29999999999999716e-02 , len = +3.50000000000002476e-01 
 532        566        567        531    2 2147483645 2147483645 +7.95698924731182755e-01  # rad = +7.40000000000000102e-02 , len = +5.28488410468954672e-01 
 533        566        568        531    2 2147483645 2147483645 +9.56989247311827884e-01  # rad = +8.90000000000000097e-02 , len = +2.42487113059640713e-01 
 534        569        528       1445    2        495        535 +9.94175531914893607e-01  # rad = +1.12142999999999993e-01 , len = +6.30000000000001337e-01 
 535        528        570        534    2       1318       1319 +8.44585038745173544e-01  # rad = +9.47142999999999735e-02 , len = +4.48218696620297619e-01 
 536        544        571        537    2 2147483645 2147483645 +5.38828337874659447e-01  # rad = +7.90999999999999759e-02 , len = +8.10308583195315735e-01 
 537        572        544       1442    2        510        536 +9.61047463175122685e-01  # rad = +1.46800000000000042e-01 , len = +2.88617393793237198e-01 
 538        573        574        539    2 2147483645 2147483645 +2.78971323567315521e-01  # rad = +9.19999999999999846e-02 , len = +4.25793377120877115e-01 
 539        575        573        623    2        538        540 +3.05072155411655832e-01  # rad = +3.29782999999999826e-01 , len = +1.88090403795621675e+00 
 540        573        576        539    2        541        542 +2.54712947604940232e-01  # rad = +8.39999999999999775e-02 , len = +4.94974746830583012e-01 
 541        576        577        540    2 2147483645 2147483645 +9.00794047619047578e-01  # rad = +7.56666999999999756e-02 , len = +7.82623792124927387e-01 
 542        576        578        540    2 2147483645 2147483645 +1.07222261904761917e+00  # rad = +9.00666999999999857e-02 , len = +1.02401171868294716e+00 
 543        524        579        544    2        550       1565 +3.37981359389192604e-01  # rad = +1.43999999999999989e-01 , len = +2.52388589282480258e-01 
 544        575        524        623    2        492        543 +3.94134135060129454e-01  # rad = +4.26058999999999966e-01 , len = +1.75000000000000067e+00 
 545        580        581        547    2 2147483645 2147483645 +1.93747199478593840e-01  # rad = +8.08571000000000012e-02 , len = +1.01197826063606744e+00 
 546        580        582        547    2 2147483645 2147483645 +2.11889785854461554e-01  # rad = +8.84285999999999545e-02 , len = +4.48218696620298451e-01 
 547        583        580        627    2        545        546 +3.41329222112262520e-01  # rad = +4.17332999999999954e-01 , len = +1.82671836909798557e+00 
 548        584        585        550    2 2147483645 2147483645 +1.12962962962962954e+00  # rad = +9.14999999999999841e-02 , len = +1.67269244034879239e+00 
 549        584        586        550    2 2147483645 2147483645 +9.37322222222222168e-01  # rad = +7.59231000000000072e-02 , len = +9.09999999999999476e-01 
 550        579        584        543    2        548        549 +5.62500000000000111e-01  # rad = +8.09999999999999887e-02 , len = +3.56931365951492219e-01 
 551        587        588        553    2 2147483645 2147483645 +7.47364467005076083e-01  # rad = +7.36153999999999836e-02 , len = +9.12688336728370575e-01 
 552        587        589        553    2 2147483645 2147483645 +7.44017258883248767e-01  # rad = +7.32856999999999814e-02 , len = +9.44351629426243067e-01 
 553        557        587        554    2        551        552 +5.09702457956015542e-01  # rad = +9.84999999999999487e-02 , len = +2.52388589282479314e-01 
 554        590        557        567    2        523        553 +8.68149146451033249e-01  # rad = +1.93249999999999922e-01 , len = +2.52388589282481757e-01 
 555        591        592        556    2 2147483645 2147483645 +1.50966072940064283e-01  # rad = +1.23599999999999988e-01 , len = +7.44110206891428483e-01 
 556        593        591        558    2        555        557 +6.92076923076923034e-01  # rad = +8.18726999999999761e-01 , len = +9.20706250657613801e-01 
 557        591        594        556    2        601        602 +1.75577451336037527e-01  # rad = +1.43749999999999989e-01 , len = +6.96491205974634986e-01 
 558        595        593        560    2        556       1666 +1.00895522388059700e+00  # rad = +1.18299999999999983e+00 , len = +3.05122926047848408e-01 
 559        595        596        560    2        587        588 +9.69509594882729253e-01  # rad = +1.13674999999999993e+00 , len = +2.61916017074176000e-01 
 560        496        595        561    2        558        559 +9.74881725436722024e-01  # rad = +1.17249999999999988e+00 , len = +9.89949493661183150e-02 
 561        597        496        604    2        465        560 +9.86232062320623215e-01  # rad = +1.20271000000000017e+00 , len = +5.85662018573851584e-01 
 562        598        599        564    2 2147483645 2147483645 +1.00000000000000000e+00  # rad = +1.20333000000000023e-01 , len = +1.71464281994825329e-01 
 563        598        600        564    2       1445       1446 +1.05124944944445819e+00  # rad = +1.26500000000000001e-01 , len = +2.61916017074177443e-01 
 564        601        598        583    2        562        563 +8.76085706173145184e-01  # rad = +1.20333000000000023e-01 , len = +2.09999999999995496e-01 
 565        553        562        566    2        527       1567 +7.78105571847507282e-01  # rad = +1.32666999999999979e-01 , len = +4.08166632639172855e-01 
 566        602        553        606    2        519        565 +8.82276843467011629e-01  # rad = +1.70499999999999985e-01 , len = +3.83405790253614542e-01 
 567        603        590        598    2        554        568 +9.40729001584786007e-01  # rad = +2.22599999999999992e-01 , len = +3.56931365951495327e-01 
 568        590        604        567    2        572        573 +7.59959568733153623e-01  # rad = +1.69166999999999984e-01 , len = +4.94974746830584011e-01 
 569        605        606        571    2 2147483645 2147483645 +5.66607975460122759e-01  # rad = +9.23570999999999975e-02 , len = +1.09790709989506841e+00 
 570        605        532        571    2        498       1664 +8.75257668711656556e-01  # rad = +1.42666999999999961e-01 , len = +4.69574275274957764e-01 
 571        603        605        598    2        569        570 +6.88853671421024827e-01  # rad = +1.62999999999999978e-01 , len = +3.63730669589463651e-01 
 572        604        607        568    2        581       1442 +8.51229849793399440e-01  # rad = +1.43999999999999878e-01 , len = +2.88617393793234867e-01 
 573        604        608        568    2        599        600 +7.76747237936477042e-01  # rad = +1.31400000000000017e-01 , len = +3.76961536499415828e-01 
 574        559        609        525    2        575        576 +8.30250000000000044e-01  # rad = +1.19555999999999954e-01 , len = +7.03491293478462842e-01 
 575        609        610        574    2        613        614 +9.32617350864866745e-01  # rad = +1.11499999999999960e-01 , len = +3.76961536499415162e-01 
 576        609        611        574    2        577        578 +8.50371374084111231e-01  # rad = +1.01666999999999993e-01 , len = +4.94974746830581513e-01 
 577        611        612        576    2 2147483645 2147483645 +6.78686299389182346e-01  # rad = +6.90000000000000197e-02 , len = +4.90000000000000213e-01 
 578        611        613        576    2 2147483645 2147483645 +6.78686299389182346e-01  # rad = +6.90000000000000197e-02 , len = +1.40000000000000568e-01 
 579        614        615        581    2 2147483645 2147483645 +7.33403582718651137e-01  # rad = +8.69999999999999662e-02 , len = +6.92964645562815007e-01 
 580        614        616        581    2 2147483645 2147483645 +5.81664910432033611e-01  # rad = +6.89999999999999641e-02 , len = +8.96437393240598568e-01 
 581        607        614        572    2        579        580 +8.23784722222222321e-01  # rad = +1.18625000000000022e-01 , len = +4.89999999999998936e-01 
 582        601        617        583    2       1453       1454 +7.16137252189613660e-01  # rad = +9.83636000000000510e-02 , len = +8.45813218151622137e-01 
 583        618        601        629    2        564        582 +9.58834205933682293e-01  # rad = +1.37353000000000003e-01 , len = +1.17341382299681607e+00 
 584        619        620        585    2 2147483645 2147483645 +6.39890969227061568e-01  # rad = +7.69999999999999990e-02 , len = +9.89949493661170576e-01 
 585        621        619        646    2        584        586 +1.23488881864940425e+00  # rad = +1.20333000000000023e-01 , len = +2.42487113059642767e-01 
 586        619        555        585    2        521       1566 +1.08172321806985616e+00  # rad = +1.30166999999999977e-01 , len = +3.83405790253615597e-01 
 587        596        622        559    2 2147483645 2147483645 +4.15823180118759628e-01  # rad = +4.72686999999999857e-01 , len = +1.49150930268637594e+00 
 588        596        623        559    2        723       1462 +4.22293380250714778e-01  # rad = +4.80042000000000024e-01 , len = +1.82269031928081349e+00 
 589        624        625        591    2 2147483645 2147483645 +7.67376916635063244e-01  # rad = +6.89999999999999641e-02 , len = +3.56931365951494994e-01 
 590        624        626        591    2 2147483645 2147483645 +9.34197985468772640e-01  # rad = +8.39999999999999913e-02 , len = +1.21243556529822938e-01 
 591        627        624        663    2        589        590 +9.41536125654450329e-01  # rad = +8.99166999999999744e-02 , len = +9.20706250657610581e-01 
 592        628        629        594    2 2147483645 2147483645 +7.09090909090908994e-01  # rad = +8.77499999999999808e-02 , len = +5.81463670404265498e-01 
 593        628        630        594    2 2147483645 2147483645 +7.73064242424242432e-01  # rad = +9.56667000000000073e-02 , len = +6.96491205974631655e-01 
 594        618        628        629    2        592        593 +8.63874345549738187e-01  # rad = +1.23750000000000013e-01 , len = +3.05122926047846355e-01 
 595        631        632        597    2 2147483645 2147483645 +7.38094897959183704e-01  # rad = +7.23332999999999893e-02 , len = +6.14247507117447800e-01 
 596        631        633        597    2 2147483645 2147483645 +8.57142857142857095e-01  # rad = +8.39999999999999775e-02 , len = +6.10245852095694152e-01 
 597        621        631        646    2        595        596 +1.00570171297683597e+00  # rad = +9.79999999999999760e-02 , len = +4.74763098818767271e-01 
 598        634        603        635    2        567        571 +8.60141766630316273e-01  # rad = +2.36624999999999946e-01 , len = +7.03491293478461510e-01 
 599        608        635        573    2 2147483645 2147483645 +7.53424657534246589e-01  # rad = +9.89999999999999769e-02 , len = +9.89949493661183011e-02 
 600        608        636        573    2        621        622 +7.45814307458143033e-01  # rad = +9.79999999999999899e-02 , len = +4.69574275274952713e-01 
 601        594        637        557    2 2147483645 2147483645 +4.98972521739130481e-01  # rad = +7.17272999999999938e-02 , len = +7.17286553617169642e-01 
 602        594        638        557    2 2147483645 2147483645 +4.79999999999999982e-01  # rad = +6.89999999999999780e-02 , len = +5.64358042380895930e-01 
 603        597        639        604    2        654       1467 +5.43069290692906881e-01  # rad = +6.62273000000000223e-01 , len = +1.95624640574749531e+00 
 604        565        597        626    2        561        603 +9.98223742909296385e-01  # rad = +1.21949999999999981e+00 , len = +9.89949493661157892e-02 
 605        602        640        606    2 2147483645 2147483645 +4.57152910737386786e-01  # rad = +8.83447999999999872e-02 , len = +2.22793626479753959e+00 
 606        641        602        642    2        566        605 +9.78976697061803458e-01  # rad = +1.93249999999999977e-01 , len = +2.21359436211785776e-01 
 607        642        643        609    2 2147483645 2147483645 +6.26081437125748486e-01  # rad = +7.84166999999999920e-02 , len = +1.01680873324337839e+00 
 608        642        644        609    2 2147483645 2147483645 +8.21580838323353269e-01  # rad = +1.02902999999999994e-01 , len = +2.13471309547676924e+00 
 609        645        642        696    2        607        608 +1.00872212423590790e+00  # rad = +1.25249999999999945e-01 , len = +6.60378679243959099e-01 
 610        646        647        612    2 2147483645 2147483645 +8.51851851851851749e-01  # rad = +6.90000000000000058e-02 , len = +9.89949493661183011e-02 
 611        646        648        612    2 2147483645 2147483645 +8.51851851851851749e-01  # rad = +6.90000000000000058e-02 , len = +3.83405790253617484e-01 
 612        649        646        656    2        610        611 +6.96774193548387100e-01  # rad = +8.09999999999999887e-02 , len = +3.95979797464463157e-01 
 613        610        650        575    2 2147483645 2147483645 +6.18834080717488799e-01  # rad = +6.90000000000000197e-02 , len = +3.76961536499415162e-01 
 614        610        651        575    2       1568       1569 +7.26457399103139112e-01  # rad = +8.09999999999999887e-02 , len = +3.13049516849971843e-01 
 615        652        653        617    2 2147483645 2147483645 +9.48453608247422530e-01  # rad = +6.89999999999999919e-02 , len = +4.48218696620301227e-01 
 616        652        654        617    2 2147483645 2147483645 +9.48453608247422530e-01  # rad = +6.89999999999999919e-02 , len = +2.88617393793233534e-01 
 617        655        652        632    2        615        616 +8.13498142652350653e-01  # rad = +7.27500000000000091e-02 , len = +5.51180551180829426e-01 
 618        656        657        620    2 2147483645 2147483645 +1.01799485861182526e+00  # rad = +9.90000000000000047e-02 , len = +9.89949493661183150e-02 
 619        656        658        620    2 2147483645 2147483645 +8.49731619537275051e-01  # rad = +8.26363999999999987e-02 , len = +8.42911620515458426e-01 
 620        659        656        625    2        618        619 +7.97131147540983687e-01  # rad = +9.72499999999999892e-02 , len = +2.61916017074176277e-01 
 621        636        660        600    2 2147483645 2147483645 +1.01020408163265296e+00  # rad = +9.89999999999999769e-02 , len = +9.89949493661183150e-02 
 622        636        661        600    2        638        639 +8.35276530612244938e-01  # rad = +8.18570999999999882e-02 , len = +5.14392845984466884e-01 
 623        662        575        641    2        539        544 +8.70840147261405129e-01  # rad = +1.08099999999999974e+00 , len = +3.28329103187637972e-01 
 624        659        663        625    2 2147483645 2147483645 +6.37977868852459107e-01  # rad = +7.78333000000000080e-02 , len = +3.83405790253617040e-01 
 625        664        659        637    2        620        624 +1.08156028368794344e+00  # rad = +1.21999999999999983e-01 , len = +1.21243556529822938e-01 
 626        583        565        627    2        530        604 +9.99182117824106264e-01  # rad = +1.22166999999999981e+00 , len = +4.53651848888550702e-01 
 627        665        583        650    2        547        626 +9.73076004775169090e-01  # rad = +1.22266999999999970e+00 , len = +1.71464281994819528e-01 
 628        666        667        630    2 2147483645 2147483645 +1.01296043656207368e+00  # rad = +1.48500000000000049e-01 , len = +7.00000000000020606e-02 
 629        666        618        630    2        583        594 +9.77148703956343900e-01  # rad = +1.43249999999999961e-01 , len = +6.02162768692985684e-01 
 630        668        666        644    2        628        629 +8.76532137518684529e-01  # rad = +1.46599999999999980e-01 , len = +3.76961536499410554e-01 
 631        655        669        632    2 2147483645 2147483645 +8.55431036603502726e-01  # rad = +7.64999999999999986e-02 , len = +6.64078308635358550e-01 
 632        670        655        648    2        617        631 +6.45693862815884478e-01  # rad = +8.94285999999999970e-02 , len = +4.48218696620296786e-01 
 633        671        672       1637    2 2147483645 2147483645 +3.56461286804798272e-01  # rad = +9.80624999999999969e-02 , len = +1.10679718105893299e+00 
 634        671        673       1637    2        681        701 +6.19571065067248239e-01  # rad = +1.70443999999999929e-01 , len = +7.57165767847437055e-01 
 635        674        634        694    2        598       1637 +1.06765709229354155e+00  # rad = +2.75099999999999900e-01 , len = +8.54458893101358918e-01 
 636        664        675        637    2 2147483645 2147483645 +7.36923758865248302e-01  # rad = +8.31250000000000044e-02 , len = +4.99899989998001282e-01 
 637        676        664        709    2        625        636 +8.81249999999999867e-01  # rad = +1.12799999999999970e-01 , len = +4.48218696620299284e-01 
 638        661        677        622    2 2147483645 2147483645 +1.20942471697629150e+00  # rad = +9.89999999999999769e-02 , len = +5.85662018573851584e-01 
 639        661        678        622    2 2147483645 2147483645 +9.80367005427751459e-01  # rad = +8.02499999999999464e-02 , len = +1.12218536793170132e+00 
 640        662        679        641    2 2147483645 2147483645 +3.73316523406346412e-01  # rad = +4.63408999999999849e-01 , len = +1.62363789066404784e+00 
 641        680        662        651    2        623        640 +9.70926867422761020e-01  # rad = +1.24132999999999960e+00 , len = +1.97989898732234104e-01 
 642        681        641        643    2        606        648 +7.30359111729404487e-01  # rad = +1.97399999999999964e-01 , len = +3.49999999999998590e-01 
 643        682        681        782    2        642        644 +6.97390828680242381e-01  # rad = +2.70278000000000018e-01 , len = +1.57461106308827881e+00 
 644        681        668        643    2        630        658 +6.18807302111159641e-01  # rad = +1.67249999999999982e-01 , len = +2.61916017074179830e-01 
 645        683        684        647    2 2147483645 2147483645 +6.86216589861751158e-01  # rad = +7.44544999999999790e-02 , len = +7.91959594928931976e-01 
 646        683        621        647    2        585        597 +8.98105069124424005e-01  # rad = +9.74443999999999727e-02 , len = +5.98080262172226318e-01 
 647        685        683        692    2        645        646 +8.09701492537313383e-01  # rad = +1.08499999999999971e-01 , len = +3.56931365951497104e-01 
 648        641        670        642    2        632        649 +7.01621073961499531e-01  # rad = +1.38499999999999984e-01 , len = +5.28488410468951786e-01 
 649        670        686        648    2        677        678 +6.61371841155234730e-01  # rad = +9.16000000000000147e-02 , len = +3.56931365951494994e-01 
 650        680        665        651    2        627        726 +9.82792334767305431e-01  # rad = +1.25649999999999973e+00 , len = +1.21243556529823965e-01 
 651        687        680        683    2        641        650 +9.92624223602484368e-01  # rad = +1.27849999999999997e+00 , len = +3.28329103187639137e-01 
 652        688        689        654    2 2147483645 2147483645 +8.44537815126050417e-01  # rad = +1.20599999999999999e-01 , len = +3.13049516849971843e-01 
 653        688        690        654    2        751       1667 +9.93900560224089680e-01  # rad = +1.41929000000000027e-01 , len = +1.04766406829670267e+00 
 654        639        688        603    2        652        653 +2.15621050533541303e-01  # rad = +1.42799999999999983e-01 , len = +3.76961536499415495e-01 
 655        691        692        657    2 2147483645 2147483645 +6.40832909323588829e-01  # rad = +8.31250000000000044e-02 , len = +6.78675180038286308e-01 
 656        691        649        657    2        612       1452 +8.96202414542763393e-01  # rad = +1.16249999999999992e-01 , len = +2.52388589282480758e-01 
 657        693        691        734    2        655        656 +9.90183206106870162e-01  # rad = +1.29713999999999996e-01 , len = +4.25793377120875061e-01 
 658        668        694        644    2 2147483645 2147483645 +7.65321375186846065e-01  # rad = +1.28000000000000030e-01 , len = +9.89949493661132912e-02 
 659        695        696        661    2 2147483645 2147483645 +1.32000000000000006e+00  # rad = +9.90000000000000047e-02 , len = +9.89949493661195640e-02 
 660        695        697        661    2 2147483645 2147483645 +1.02000000000000002e+00  # rad = +7.64999999999999986e-02 , len = +1.71464281994824608e-01 
 661        698        695        669    2        659        660 +9.80392156862745057e-01  # rad = +7.50000000000000111e-02 , len = +3.49999999999998590e-01 
 662        627        699        663    2 2147483645 2147483645 +8.79581151832460773e-01  # rad = +8.39999999999999913e-02 , len = +1.02161636635284769e+00 
 663        700        627        676    2        591        662 +5.58117245530678874e-01  # rad = +9.54999999999999738e-02 , len = +9.89949493661145541e-02 
 664        701        702        665    2 2147483645 2147483645 +5.44205734767025162e-01  # rad = +7.59166999999999759e-02 , len = +8.22313808712954564e-01 
 665        703        701       1458    2        664        666 +1.11600000000000010e+00  # rad = +1.39500000000000013e-01 , len = +1.21243556529821897e-01 
 666        701        704        665    2       1456       1457 +7.54480286738351213e-01  # rad = +1.05250000000000010e-01 , len = +4.99899989998000283e-01 
 667        705        706        668    2 2147483645 2147483645 +8.87640449438202306e-01  # rad = +7.90000000000000147e-02 , len = +1.97989898732230329e-01 
 668        707        705        685    2        667        669 +1.02692268195281478e+00  # rad = +8.90000000000000374e-02 , len = +1.71464281994823164e-01 
 669        705        698        668    2        661        690 +8.59550561797752799e-01  # rad = +7.64999999999999986e-02 , len = +2.88617393793234867e-01 
 670        708        709        672    2 2147483645 2147483645 +9.61976820541132760e-01  # rad = +6.89999999999999919e-02 , len = +4.94974746830581791e-01 
 671        708        710        672    2 2147483645 2147483645 +9.61976820541132760e-01  # rad = +6.89999999999999919e-02 , len = +2.61916017074175056e-01 
 672        711        708        766    2        670        671 +1.94100980689296876e-01  # rad = +7.17273000000000077e-02 , len = +8.99166280506561222e-01 
 673        712        713        675    2 2147483645 2147483645 +7.55439164490861570e-01  # rad = +7.23333000000000031e-02 , len = +6.30000000000002558e-01 
 674        712        714        675    2 2147483645 2147483645 +8.14621409921670980e-01  # rad = +7.79999999999999860e-02 , len = +7.57165767847439941e-01 
 675        700        712        676    2        673        674 +5.59578285440445078e-01  # rad = +9.57499999999999879e-02 , len = +5.64358042380897706e-01 
 676        715        700        738    2        663        675 +4.88191155492154027e-01  # rad = +1.71110999999999985e-01 , len = +7.44110206891427151e-01 
 677        686        716        649    2 2147483645 2147483645 +7.53275109170305601e-01  # rad = +6.89999999999999919e-02 , len = +6.30000000000001004e-01 
 678        686        717        649    2 2147483645 2147483645 +7.53275109170305601e-01  # rad = +6.89999999999999919e-02 , len = +6.49153294684698068e-01 
 679        718        719        681    2 2147483645 2147483645 +1.01498972804699261e+00  # rad = +7.89999999999999730e-02 , len = +5.28488410468953118e-01 
 680        718        720        681    2       1465       1466 +8.86510015635980864e-01  # rad = +6.89999999999999919e-02 , len = +1.21243556529819857e-01 
 681        673        718        634    2        679        680 +4.56650278097204987e-01  # rad = +7.78332999999999664e-02 , len = +4.14125584816972703e-01 
 682        687        721        683    2       1450       1451 +5.60225931677018618e-01  # rad = +7.21570999999999851e-01 , len = +1.30395552071379961e+00 
 683        722        687        703    2        651        682 +9.80959634424980909e-01  # rad = +1.28800000000000026e+00 , len = +2.61916017074177887e-01 
 684        723        724        686    2 2147483645 2147483645 +1.23192287091590774e-01  # rad = +6.89999999999999780e-02 , len = +9.89949493661195640e-02 
 685        723        707        686    2        668       1649 +1.54734333154793791e-01  # rad = +8.66666999999999993e-02 , len = +1.56524758424987503e-01 
 686        725        723        756    2        684        685 +4.05996071239589140e-01  # rad = +5.60100000000000042e-01 , len = +1.74439101121279294e+00 
 687        726        727        689    2 2147483645 2147483645 +1.00000000000000000e+00  # rad = +8.40000000000000191e-02 , len = +9.89949493661170521e-02 
 688        726        728        689    2       1468       1469 +9.23469047619047689e-01  # rad = +7.75713999999999987e-02 , len = +5.23832034148352554e-01 
 689        729        726       1464    2        687        688 +7.16198011697900871e-01  # rad = +8.40000000000000191e-02 , len = +2.96984848098350518e-01 
 690        698        730        669    2 2147483645 2147483645 +9.67320261437908502e-01  # rad = +7.40000000000000102e-02 , len = +4.02119385257662110e-01 
 691        685        731        692    2 2147483645 2147483645 +5.67630597014925353e-01  # rad = +7.60625000000000190e-02 , len = +1.10679718105893365e+00 
 692        732        685        708    2        647        691 +9.02356902356902357e-01  # rad = +1.34000000000000008e-01 , len = +2.10000000000000853e-01 
 693        674        733        694    2 2147483645 2147483645 +3.29262187241672388e-01  # rad = +8.48399999999999849e-02 , len = +1.76672012497735431e+00 
 694        734        674        737    2        635        693 +9.36289970930232585e-01  # rad = +2.57667000000000035e-01 , len = +1.56524758424985921e-01 
 695        735        736        697    2 2147483645 2147483645 +7.23190465859187448e-01  # rad = +9.66667000000000082e-02 , len = +1.56524758424985116e-01 
 696        735        645        697    2        609       1680 +9.28927858035266785e-01  # rad = +1.24167000000000041e-01 , len = +4.94974746830584289e-01 
 697        737        735        710    2        695        696 +8.52288740252370336e-01  # rad = +1.33667000000000008e-01 , len = +3.76961536499416827e-01 
 698        738        739        700    2 2147483645 2147483645 +6.31099485059405718e-01  # rad = +6.90000000000000197e-02 , len = +5.51180551180825207e-01 
 699        738        740        700    2 2147483645 2147483645 +6.85977701151528008e-01  # rad = +7.50000000000000389e-02 , len = +3.20780298646910100e-01 
 700        741        738        733    2        698        699 +6.62624242424242449e-01  # rad = +1.09333000000000014e-01 , len = +4.53651848888549314e-01 
 701        673        742        634    2        788        789 +7.62713853230386540e-01  # rad = +1.30000000000000004e-01 , len = +7.03491293478461843e-01 
 702        722        743        703    2        767        768 +7.83533891850723530e-01  # rad = +1.02878000000000025e+00 , len = +8.22313808712950900e-01 
 703        744        722        712    2        683        702 +9.88704819277108515e-01  # rad = +1.31299999999999994e+00 , len = +1.21243556529823951e-01 
 704        745        746        706    2       1324       1674 +1.06607544141251998e+00  # rad = +1.32832999999999979e-01 , len = +4.02119385257663331e-01 
 705        745        747        706    2        769        770 +6.82912520064205442e-01  # rad = +8.50909000000000110e-02 , len = +8.57321409974111881e-01 
 706        748        745        714    2        704        705 +9.17525773195876249e-01  # rad = +1.24600000000000016e-01 , len = +3.56931365951496382e-01 
 707        732        749        708    2       1320       1321 +5.67901010101010018e-01  # rad = +8.43332999999999999e-02 , len = +8.88200427831466022e-01 
 708        750        732        740    2        692        707 +7.18933364317666856e-01  # rad = +1.48500000000000021e-01 , len = +2.32163735324877607e-01 
 709        737        676        710    2        637       1455 +8.16154763346999657e-01  # rad = +1.28000000000000030e-01 , len = +5.64358042380897262e-01 
 710        751        737        755    2        697        709 +1.03082626213496509e+00  # rad = +1.56833000000000028e-01 , len = +4.02119385257662387e-01 
 711        744        752        712    2 2147483645 2147483645 +3.51777108433734942e-01  # rad = +4.67159999999999964e-01 , len = +1.96124960165706597e+00 
 712        753        744        728    2        703        711 +9.94011976047904144e-01  # rad = +1.32800000000000029e+00 , len = +1.21243556529819857e-01 
 713        748        754        714    2 2147483645 2147483645 +8.98379970544918915e-01  # rad = +1.22000000000000025e-01 , len = +7.00000000000002842e-02 
 714        755        748        736    2        706        713 +9.70000000000000084e-01  # rad = +1.35799999999999976e-01 , len = +3.56931365951493662e-01 
 715        756        757        717    2 2147483645 2147483645 +6.25566636446056146e-01  # rad = +6.89999999999999919e-02 , len = +4.14125584816971481e-01 
 716        756        758        717    2 2147483645 2147483645 +6.83849501359927503e-01  # rad = +7.54285999999999984e-02 , len = +1.05465634213235648e+00 
 717        759        756        832    2        715        716 +6.06877579092159558e-01  # rad = +1.10299999999999995e-01 , len = +7.34166193719106075e-01 
 718        760        761        720    2 2147483645 2147483645 +7.45148771021992173e-01  # rad = +7.20000000000000084e-02 , len = +7.85748051222527111e-01 
 719        760        762        720    2 2147483645 2147483645 +8.18240620957309206e-01  # rad = +7.90625000000000078e-02 , len = +1.22249744376011082e+00 
 720        763        760       1336    2        718        719 +5.84638749220985909e-01  # rad = +9.66250000000000303e-02 , len = +6.14247507117447022e-01 
 721        764        765        723    2 2147483645 2147483645 +6.95126803797211368e-01  # rad = +8.56000000000000233e-02 , len = +2.79999999999999361e-01 
 722        764        766        723    2 2147483645 2147483645 +1.06380387029713419e+00  # rad = +1.30999999999999978e-01 , len = +9.89949493661183150e-02 
 723        623        764        588    2        721        722 +2.56525470687981483e-01  # rad = +1.23143000000000002e-01 , len = +4.94974746830584011e-01 
 724        767        768        726    2 2147483645 2147483645 +1.53905066666666673e-01  # rad = +1.44285999999999942e-01 , len = +1.10900856624283817e+00 
 725        767        769        726    2        816       1573 +2.43588266666666692e-01  # rad = +2.28363999999999984e-01 , len = +9.44351629426241623e-01 
 726        665        767        650    2        724        725 +7.46120175089534432e-01  # rad = +9.37500000000000333e-01 , len = +9.97346479414254472e-01 
 727        753        770        728    2 2147483645 2147483645 +3.93320359281437160e-01  # rad = +5.25475999999999943e-01 , len = +1.70461139266402828e+00 
 728        725        753        756    2        712        727 +9.68417695368846809e-01  # rad = +1.33600000000000008e+00 , len = +2.96984848098349907e-01 
 729        771        772        731    2 2147483645 2147483645 +1.00000000000000000e+00  # rad = +6.90000000000000058e-02 , len = +3.20780298646910100e-01 
 730        771        773        731    2 2147483645 2147483645 +1.08695652173913060e+00  # rad = +7.50000000000000111e-02 , len = +6.33876959669621765e-01 
 731        774        771        754    2        729        730 +9.32432432432432345e-01  # rad = +6.90000000000000058e-02 , len = +2.09999999999998493e-01 
 732        741        775        733    2        792       1572 +8.82157575757575807e-01  # rad = +1.45555999999999963e-01 , len = +7.73175271203104031e-01 
 733        776        741        751    2        700        732 +1.19486425617889647e+00  # rad = +1.65000000000000008e-01 , len = +9.89949493661170521e-02 
 734        777        693        735    2        657       1325 +9.35714285714285832e-01  # rad = +1.31000000000000005e-01 , len = +2.52388589282482256e-01 
 735        778        777        761    2        734        736 +8.87480190174326444e-01  # rad = +1.39999999999999986e-01 , len = +1.97989898732235381e-01 
 736        777        755        735    2        714        752 +1.00000000000000000e+00  # rad = +1.39999999999999986e-01 , len = +3.63730669589461930e-01 
 737        715        734        738    2        694       1464 +7.85164051355206838e-01  # rad = +2.75199999999999945e-01 , len = +3.56931365951494994e-01 
 738        682        715        782    2        676        737 +9.04385430750652808e-01  # rad = +3.50499999999999923e-01 , len = +4.94974746830585510e-01 
 739        750        779        740    2 2147483645 2147483645 +4.18112279478688564e-01  # rad = +8.63635999999999848e-02 , len = +7.95047168412039928e-01 
 740        780        750        817    2        708        739 +7.00783715012722741e-01  # rad = +2.06555999999999990e-01 , len = +5.68682688324516517e-01 
 741        781        782        743    2 2147483645 2147483645 +1.02429654420760308e+00  # rad = +8.90000000000000374e-02 , len = +4.53651848888549869e-01 
 742        781        783        743    2        746       1471 +9.42089265717485191e-01  # rad = +8.18571000000000160e-02 , len = +5.23832034148349668e-01 
 743        751        781        755    2        741        742 +5.71100214929375682e-01  # rad = +8.68889000000000050e-02 , len = +5.64358042380900704e-01 
 744        784        785        746    2 2147483645 2147483645 +9.68354430379746778e-01  # rad = +7.64999999999999847e-02 , len = +2.52388589282478815e-01 
 745        784        786        746    2 2147483645 2147483645 +9.61051898734177179e-01  # rad = +7.59230999999999934e-02 , len = +8.57321409974112214e-01 
 746        783        784        742    2        744        745 +9.65096491324515471e-01  # rad = +7.90000000000000008e-02 , len = +1.71464281994821721e-01 
 747        787        788        749    2 2147483645 2147483645 +7.43924615638948628e-01  # rad = +7.64999999999999847e-02 , len = +2.52388589282477316e-01 
 748        787        789        749    2 2147483645 2147483645 +7.96019760193712234e-01  # rad = +8.18571000000000160e-02 , len = +4.48218696620300949e-01 
 749        790        787        842    2        747        748 +4.47099999999999997e-01  # rad = +1.02832999999999980e-01 , len = +4.94974746830584511e-01 
 750        776        791        751    2 2147483645 2147483645 +6.77692970577372877e-01  # rad = +9.35832999999999804e-02 , len = +8.77097486029913997e-01 
 751        690        776        653    2        733        750 +9.72958310140986105e-01  # rad = +1.38090999999999992e-01 , len = +8.28251169633949291e-01 
 752        755        792        736    2        771        772 +7.75000000000000022e-01  # rad = +1.08499999999999971e-01 , len = +4.94974746830583512e-01 
 753        774        793        754    2 2147483645 2147483645 +1.03378378378378377e+00  # rad = +7.64999999999999847e-02 , len = +2.61916017074173169e-01 
 754        794        774        772    2        731        753 +1.00000000000000000e+00  # rad = +7.39999999999999825e-02 , len = +3.83405790253617540e-01 
 755        795        751        784    2        710        743 +8.55803305245868562e-01  # rad = +1.52143000000000028e-01 , len = +6.14247507117447245e-01 
 756        796        725        797    2        686        728 +9.91782890007189111e-01  # rad = +1.37956999999999974e+00 , len = +5.64358042380899039e-01 
 757        797        798        759    2 2147483645 2147483645 +8.10198529801283263e-01  # rad = +7.79999999999999999e-02 , len = +6.78675180038286419e-01 
 758        797        799        759    2 2147483645 2147483645 +7.85962167883522467e-01  # rad = +7.56666999999999895e-02 , len = +1.19205704561484849e+00 
 759        800        797        760    2        757        758 +8.29937068965517333e-01  # rad = +9.62726999999999888e-02 , len = +8.10308583195316068e-01 
 760        778        800        761    2        759        794 +7.35340729001584759e-01  # rad = +1.16000000000000020e-01 , len = +1.05465634213235449e+00 
 761        801        778        791    2        735        760 +9.67791411042944749e-01  # rad = +1.57750000000000001e-01 , len = +5.81463670404264610e-01 
 762        802        803        764    2 2147483645 2147483645 +8.16647349823321544e-01  # rad = +8.66667000000000270e-02 , len = +1.56524758424984339e-01 
 763        802        804        764    2       1326       1327 +1.00510718492343942e+00  # rad = +1.06666999999999970e-01 , len = +2.09999999999999659e-01 
 764        805        802        792    2        762        763 +9.60407239819004555e-01  # rad = +1.06124999999999997e-01 , len = +5.77234787586472620e-01 
 765        711        806        766    2 2147483645 2147483645 +1.94838933148597154e-01  # rad = +7.19999999999999946e-02 , len = +6.92964645562817783e-01 
 766        807        711       1043    2        672        765 +2.76598802395209564e-01  # rad = +3.69535999999999920e-01 , len = +2.28654761594855049e+00 
 767        743        808        702    2 2147483645 2147483645 +1.94109527790198105e-01  # rad = +1.99695999999999957e-01 , len = +1.76672012497735365e+00 
 768        743        809        702    2        885       1676 +2.87361729427088375e-01  # rad = +2.95632000000000006e-01 , len = +1.45155089473293830e+00 
 769        747        810        705    2 2147483645 2147483645 +8.99038557589589504e-01  # rad = +7.64999999999999847e-02 , len = +6.02162768692984796e-01 
 770        747        811        705    2 2147483645 2147483645 +8.10897522531786485e-01  # rad = +6.89999999999999641e-02 , len = +1.71464281994826079e-01 
 771        792        812        752    2 2147483645 2147483645 +6.35944700460829515e-01  # rad = +6.90000000000000058e-02 , len = +3.56931365951497104e-01 
 772        792        794        752    2        754       1470 +6.82027649769585298e-01  # rad = +7.39999999999999825e-02 , len = +4.31508980207826409e-01 
 773        813        814        775    2 2147483645 2147483645 +6.81818181818181768e-01  # rad = +6.89999999999999780e-02 , len = +4.14125584816973924e-01 
 774        813        815        775    2 2147483645 2147483645 +8.83681818181818235e-01  # rad = +8.94285999999999970e-02 , len = +5.68682688324516517e-01 
 775        816        813        800    2        773        774 +6.93678070313731632e-01  # rad = +1.01199999999999984e-01 , len = +3.42928563989644164e-01 
 776        817        818        778    2 2147483645 2147483645 +6.71999999999999931e-01  # rad = +8.39999999999999775e-02 , len = +9.89949493661195640e-02 
 777        817        819        778    2 2147483645 2147483645 +7.92000000000000037e-01  # rad = +9.90000000000000047e-02 , len = +1.56524758424984339e-01 
 778        820        817        818    2        776        777 +4.16666666666666685e-01  # rad = +1.24999999999999986e-01 , len = +8.16333265278340270e-01 
 779        821        822        781    2 2147483645 2147483645 +9.13580246913580196e-01  # rad = +7.39999999999999825e-02 , len = +8.63017960415658703e-01 
 780        821        823        781    2       1570       1571 +1.34876543209876543e+00  # rad = +1.09250000000000000e-01 , len = +2.32163735324875720e-01 
 781        824        821        796    2        779        780 +6.66666666666666630e-01  # rad = +8.10000000000000026e-02 , len = +3.50000000000000366e-01 
 782        825        682        847    2        643        738 +9.44107186358099759e-01  # rad = +3.87556000000000123e-01 , len = +6.92964645562816672e-01 
 783        795        826        784    2        825       1574 +5.73124908593864335e-01  # rad = +1.01889000000000007e-01 , len = +7.95047168412036598e-01 
 784        827        795        801    2        755        783 +1.04166593424622222e+00  # rad = +1.77777999999999992e-01 , len = +7.30821455623740013e-01 
 785        828        829        787    2 2147483645 2147483645 +8.07860262008733621e-01  # rad = +7.40000000000000102e-02 , len = +3.76961536499416161e-01 
 786        828        830        787    2 2147483645 2147483645 +7.89664847161572037e-01  # rad = +7.23333000000000031e-02 , len = +6.92964645562818116e-01 
 787        831        828        811    2        785        786 +6.56630824372759880e-01  # rad = +9.16000000000000147e-02 , len = +3.20780298646908546e-01 
 788        742        832        701    2        852       1681 +6.46153846153846079e-01  # rad = +8.39999999999999913e-02 , len = +6.10245852095695596e-01 
 789        742        833        701    2        812        813 +5.76923076923076872e-01  # rad = +7.49999999999999972e-02 , len = +4.48218696620300117e-01 
 790        801        834        791    2 2147483645 2147483645 +4.71711042944785330e-01  # rad = +7.68889000000000378e-02 , len = +6.30000000000001004e-01 
 791        759        801        832    2        761        790 +8.96836313617606629e-01  # rad = +1.62999999999999978e-01 , len = +2.21359436211786914e-01 
 792        775        805        732    2        764        793 +7.59157987303855530e-01  # rad = +1.10500000000000001e-01 , len = +2.21359436211790828e-01 
 793        805        835        792    2        807        808 +6.63219004524886913e-01  # rad = +7.32857000000000230e-02 , len = +4.64327470649754659e-01 
 794        800        836        760    2 2147483645 2147483645 +8.53448275862069061e-01  # rad = +9.89999999999999769e-02 , len = +7.00000000000002842e-02 
 795        824        837        796    2 2147483645 2147483645 +9.08090534979423714e-01  # rad = +1.10332999999999959e-01 , len = +1.56524758424985921e-01 
 796        838        824        837    2        781        795 +9.67356687898089262e-01  # rad = +1.21500000000000052e-01 , len = +6.49153294684700732e-01 
 797        839        796       1330    2        756        798 +9.73680526389472223e-01  # rad = +1.39099999999999979e+00 , len = +9.89949493661170521e-02 
 798        796        840        797    2        844        845 +6.14984902947519729e-01  # rad = +8.55443999999999982e-01 , len = +1.33000000000000007e+00 
 799        816        841        800    2 2147483645 2147483645 +5.98171897812720621e-01  # rad = +8.72666999999999887e-02 , len = +1.04062481231229564e+00 
 800        842        816       1335    2        775        799 +4.55587061476100952e-01  # rad = +1.45888999999999991e-01 , len = +7.73175271203107695e-01 
 801        843        827        809    2        784        819 +8.29991489361702084e-01  # rad = +1.70667000000000013e-01 , len = +1.56524758424985921e-01 
 802        843        844        809    2        803        804 +6.58358662613981793e-01  # rad = +1.35374999999999995e-01 , len = +5.33104117410472700e-01 
 803        844        845        802    2        829        830 +7.91874422899353725e-01  # rad = +1.07200000000000017e-01 , len = +3.76961536499414995e-01 
 804        844        846        802    2        805        806 +8.88886426592797818e-01  # rad = +1.20333000000000023e-01 , len = +1.97989898732233466e-01 
 805        846        847        804    2 2147483645 2147483645 +9.66069158086310553e-01  # rad = +1.16250000000000048e-01 , len = +2.88617393793236532e-01 
 806        846        848        804    2        811        820 +9.66758910689503259e-01  # rad = +1.16333000000000020e-01 , len = +5.14392845984468217e-01 
 807        835        849        793    2 2147483645 2147483645 +9.41520651368548012e-01  # rad = +6.90000000000000197e-02 , len = +2.32163735324878967e-01 
 808        835        850        793    2 2147483645 2147483645 +9.41520651368548012e-01  # rad = +6.90000000000000197e-02 , len = +3.20780298646910100e-01 
 809        780        843        817    2        801        802 +6.97625106022052632e-01  # rad = +2.05625000000000030e-01 , len = +3.49999999999998590e-01 
 810        831        851        811    2        821        822 +6.59498207885304666e-01  # rad = +9.19999999999999707e-02 , len = +5.68682688324518626e-01 
 811        848        831        806    2        787        810 +1.19914383708835848e+00  # rad = +1.39500000000000013e-01 , len = +1.21243556529819857e-01 
 812        833        852        789    2 2147483645 2147483645 +1.05333333333333345e+00  # rad = +7.89999999999999869e-02 , len = +4.08166632639170746e-01 
 813        833        853        789    2 2147483645 2147483645 +9.19999999999999929e-01  # rad = +6.89999999999999641e-02 , len = +5.51180551180825984e-01 
 814        854        855        816    2 2147483645 2147483645 +6.55145522388059676e-01  # rad = +8.77894999999999787e-02 , len = +1.24237675445092033e+00 
 815        854        856        816    2 2147483645 2147483645 +7.68656716417910446e-01  # rad = +1.02999999999999967e-01 , len = +3.28329103187642579e-01 
 816        769        854        725    2        814        815 +5.86782505123399467e-01  # rad = +1.34000000000000036e-01 , len = +3.76961536499413497e-01 
 817        820        780        818    2        740        809 +9.82499999999999929e-01  # rad = +2.94749999999999956e-01 , len = +2.88617393793237420e-01 
 818        857        820       1657    2        778        817 +9.36850060270687179e-01  # rad = +2.99999999999999989e-01 , len = +1.71464281994821721e-01 
 819        827        858        801    2       1331       1656 +5.20750936033328005e-01  # rad = +8.88749999999999540e-02 , len = +5.81463670404267385e-01 
 820        848        859        806    2        840        841 +1.08997446984088775e+00  # rad = +1.26799999999999996e-01 , len = +3.49999999999998923e-01 
 821        851        860        810    2 2147483645 2147483645 +8.47826086956521729e-01  # rad = +7.79999999999999860e-02 , len = +6.92964645562816117e-01 
 822        851        861        810    2 2147483645 2147483645 +8.58695652173913082e-01  # rad = +7.90000000000000008e-02 , len = +7.17286553617172529e-01 
 823        862        863        825    2 2147483645 2147483645 +1.12422318840579716e+00  # rad = +7.75713999999999848e-02 , len = +4.94974746830582735e-01 
 824        862        864        825    2       1579       1580 +1.12422318840579716e+00  # rad = +7.75713999999999848e-02 , len = +4.64327470649754159e-01 
 825        826        862        783    2        823        824 +6.77207549391985242e-01  # rad = +6.89999999999999780e-02 , len = +1.71464281994822443e-01 
 826        865        866        828    2 2147483645 2147483645 +1.00000000000000000e+00  # rad = +6.89999999999999919e-02 , len = +9.89949493661170521e-02 
 827        865        867        828    2 2147483645 2147483645 +1.03952608695652193e+00  # rad = +7.17273000000000216e-02 , len = +7.34166193719105076e-01 
 828        868        865        835    2        826        827 +4.58471760797342198e-01  # rad = +6.89999999999999919e-02 , len = +6.06217782649108083e-01 
 829        845        869        803    2 2147483645 2147483645 +7.36940298507462677e-01  # rad = +7.90000000000000008e-02 , len = +8.57321409974114323e-01 
 830        845        870        803    2       1575       1576 +8.03571828358208951e-01  # rad = +8.61429000000000361e-02 , len = +5.04777178564957074e-01 
 831        871        872        833    2 2147483645 2147483645 +4.82933014354067047e-01  # rad = +1.00932999999999995e-01 , len = +1.25415310070182273e+00 
 832        871        759        833    2        717        791 +8.69617224880382733e-01  # rad = +1.81749999999999995e-01 , len = +5.98080262172228427e-01 
 833        873        871        856    2        831        832 +9.99043977055449228e-01  # rad = +2.08999999999999991e-01 , len = +2.09999999999998493e-01 
 834        868        874        835    2 2147483645 2147483645 +4.58471760797342198e-01  # rad = +6.89999999999999919e-02 , len = +2.96984848098347853e-01 
 835        875        868        895    2        828        834 +4.55715367146101391e-01  # rad = +1.50499999999999995e-01 , len = +6.78675180038285197e-01 
 836        838        876        837    2        889        890 +8.42356687898089262e-01  # rad = +1.05800000000000019e-01 , len = +3.76961536499415828e-01 
 837        877        838        869    2        796        836 +1.08275862068965534e+00  # rad = +1.25600000000000017e-01 , len = +3.49999999999995759e-01 
 838        878        879       1639    2 2147483645 2147483645 +6.46551724137931050e-01  # rad = +7.49999999999999972e-02 , len = +7.24085630295203564e-01 
 839        880        881        858    2 2147483645 2147483645 +9.95392163775190686e-01  # rad = +7.19999999999999946e-02 , len = +4.89999999999998159e-01 
 840        859        882        820    2 2147483645 2147483645 +6.33280757097791858e-01  # rad = +8.03000000000000103e-02 , len = +7.34166193719107185e-01 
 841        859        883        820    2       1588       1589 +7.77799684542586744e-01  # rad = +9.86249999999999905e-02 , len = +4.94974746830583512e-01 
 842        884        790        844    2        749       1474 +5.53106655796918423e-01  # rad = +2.29999999999999954e-01 , len = +7.57165767847437721e-01 
 843        884        885        844    2        853        854 +9.52305372589476895e-01  # rad = +3.95999999999999908e-01 , len = +9.89949493661183150e-02 
 844        840        884        798    2        842        843 +4.86101954072972686e-01  # rad = +4.15833000000000008e-01 , len = +4.48218696620297619e-01 
 845        840        886        798    2 2147483645 2147483645 +1.83028930005938451e-01  # rad = +1.56570999999999988e-01 , len = +1.15021737076084940e+00 
 846        887        888        849    2 2147483645 2147483645 +2.98822714681440449e-01  # rad = +1.29449999999999982e-01 , len = +1.52882307674890905e+00 
 847        889        825       1638    2        782       1658 +9.47599261311172780e-01  # rad = +4.10500000000000032e-01 , len = +1.21243556529822924e-01 
 848        889        890       1638    2        902        914 +5.20987996306555901e-01  # rad = +2.25692000000000031e-01 , len = +1.03353761421633705e+00 
 849        891        887        899    2        846       1638 +9.21702127659574377e-01  # rad = +4.33199999999999974e-01 , len = +3.76961536499415495e-01 
 850        892        893        852    2 2147483645 2147483645 +8.21428571428571397e-01  # rad = +6.89999999999999641e-02 , len = +2.21359436211784083e-01 
 851        892        894        852    2 2147483645 2147483645 +8.21428571428571397e-01  # rad = +6.89999999999999641e-02 , len = +2.88617393793236532e-01 
 852        832        892        788    2        850        851 +1.00000000000000000e+00  # rad = +8.39999999999999913e-02 , len = +3.28329103187640248e-01 
 853        885        895        843    2       1476       1477 +3.69853535353535379e-01  # rad = +1.46462000000000009e-01 , len = +1.19820699380365658e+00 
 854        885        896        843    2        862        863 +1.00883838383838387e+00  # rad = +3.99499999999999966e-01 , len = +1.21243556529820870e-01 
 855        873        897        856    2 2147483645 2147483645 +4.50764818355640473e-01  # rad = +9.43000000000000088e-02 , len = +6.89420046125727826e-01 
 856        898        873        868    2        833        855 +8.75313807531380772e-01  # rad = +2.09200000000000025e-01 , len = +2.96984848098350740e-01 
 857        880        899        858    2 2147483645 2147483645 +9.53917490284557634e-01  # rad = +6.90000000000000058e-02 , len = +2.52388589282478815e-01 
 858        878        880       1639    2        839        857 +6.23562931034482792e-01  # rad = +7.23333000000000170e-02 , len = +1.08894444302728344e+00 
 859        900        901        861    2 2147483645 2147483645 +6.16071428571428492e-01  # rad = +6.89999999999999641e-02 , len = +3.20780298646906992e-01 
 860        900        902        861    2 2147483645 2147483645 +6.60714285714285698e-01  # rad = +7.39999999999999825e-02 , len = +4.02119385257664275e-01 
 861        903        900       1494    2        859        860 +7.86887088728545070e-01  # rad = +1.11999999999999961e-01 , len = +2.61916017074176444e-01 
 862        896        904        854    2 2147483645 2147483645 +4.55291614518147647e-01  # rad = +1.81888999999999967e-01 , len = +7.73175271203109804e-01 
 863        896        905        854    2        881        882 +1.02978723404255312e+00  # rad = +4.11399999999999932e-01 , len = +2.96984848098350351e-01 
 864        906        907        866    2 2147483645 2147483645 +9.32432432432432345e-01  # rad = +6.89999999999999919e-02 , len = +3.13049516849971843e-01 
 865        906        908        866    2       1583       1584 +1.06756756756756754e+00  # rad = +7.89999999999999869e-02 , len = +1.71464281994823164e-01 
 866        909        906       1572    2        864        865 +7.12518174027749640e-01  # rad = +7.40000000000000102e-02 , len = +4.31508980207828963e-01 
 867        898        910        868    2 2147483645 2147483645 +3.83741841004184125e-01  # rad = +9.17142999999999986e-02 , len = +5.28488410468953451e-01 
 868        911        898        928    2        856        867 +6.70720926773551773e-01  # rad = +2.39000000000000018e-01 , len = +7.95047168412038041e-01 
 869        912        877        900    2        837       1639 +8.51688693098384575e-01  # rad = +1.15999999999999992e-01 , len = +1.56524758424989086e-01 
 870        913        914        871    2        905       1481 +7.74259523026916474e-01  # rad = +1.48399999999999949e-01 , len = +6.64078308635362324e-01 
 871        915        913       1269    2        870        872 +1.09882531001152350e+00  # rad = +1.91666999999999921e-01 , len = +1.97989898732231578e-01 
 872        913        916        871    2        930        931 +7.58257811725544739e-01  # rad = +1.45332999999999851e-01 , len = +9.20706250657611136e-01 
 873        917        918        875    2 2147483645 2147483645 +8.26839393939393985e-01  # rad = +8.18571000000000576e-02 , len = +4.25793377120874172e-01 
 874        917        919        875    2        957        958 +8.67845454545454587e-01  # rad = +8.59166999999999570e-02 , len = +8.45813218151618140e-01 
 875        920        917        892    2        873        874 +1.00000000000000000e+00  # rad = +9.89999999999999769e-02 , len = +1.21243556529823951e-01 
 876        921        922        877    2 2147483645 2147483645 +6.04358954951731531e-01  # rad = +8.78332999999999614e-02 , len = +4.14125584816974535e-01 
 877        923        921        948    2        876        878 +6.49637483572775953e-01  # rad = +1.45332999999999907e-01 , len = +7.82623792124927720e-01 
 878        921        924        877    2        879        880 +8.64222165647168916e-01  # rad = +1.25599999999999962e-01 , len = +3.13049516849968679e-01 
 879        924        925        878    2 2147483645 2147483645 +6.88216560509554043e-01  # rad = +8.64399999999999613e-02 , len = +1.88090403795621808e+00 
 880        924        926        878    2 2147483645 2147483645 +6.77889331210191126e-01  # rad = +8.51428999999999658e-02 , len = +4.31508980207826964e-01 
 881        905        927        863    2 2147483645 2147483645 +3.90597958191541084e-01  # rad = +1.60691999999999974e-01 , len = +1.07763630228384466e+00 
 882        905        928        863    2        893        894 +9.97812348079727851e-01  # rad = +4.10499999999999976e-01 , len = +1.21243556529822938e-01 
 883        929        930        885    2 2147483645 2147483645 +8.46525869254829977e-01  # rad = +1.02570999999999968e-01 , len = +1.06850362657316333e+00 
 884        929        931        885    2 2147483645 2147483645 +7.39025477233900330e-01  # rad = +8.95454999999999446e-02 , len = +9.23363417079104520e-01 
 885        809        929        768    2        883        884 +4.09857525572333181e-01  # rad = +1.21166999999999997e-01 , len = +4.08166632639170579e-01 
 886        932        933        888    2 2147483645 2147483645 +6.89967811647988816e-01  # rad = +7.56666999999999895e-02 , len = +6.02162768692982131e-01 
 887        932        934        888    2 2147483645 2147483645 +7.65955118677450808e-01  # rad = +8.39999999999999913e-02 , len = +1.21243556529818830e-01 
 888        935        932       1337    2        886        887 +5.10870324735520631e-01  # rad = +1.09666999999999987e-01 , len = +4.59020696701141928e-01 
 889        876        936        836    2 2147483645 2147483645 +9.02646502835538711e-01  # rad = +9.55000000000000154e-02 , len = +9.89949493661132912e-02 
 890        876        937        836    2       1486       1487 +7.08884688090737236e-01  # rad = +7.50000000000000111e-02 , len = +3.20780298646910100e-01 
 891        920        938        892    2 2147483645 2147483645 +8.85241414141414218e-01  # rad = +8.76388999999999918e-02 , len = +1.46331814722568376e+00 
 892        939        920        906    2        875        891 +7.26482868946893401e-01  # rad = +9.89999999999999769e-02 , len = +1.21243556529819857e-01 
 893        928        940        882    2 2147483645 2147483645 +3.74950060901339755e-01  # rad = +1.53916999999999943e-01 , len = +1.81730569800460562e+00 
 894        928        941        882    2       1492       1493 +1.02862362971985366e+00  # rad = +4.22249999999999903e-01 , len = +3.28329103187641413e-01 
 895        942        875        896    2        835       1335 +9.84187438162333561e-01  # rad = +3.30249999999999988e-01 , len = +2.88617393793235699e-01 
 896        943        942        960    2        895        897 +4.07927176180542417e-01  # rad = +3.35556000000000021e-01 , len = +8.16333265278345377e-01 
 897        942        944        896    2        951        952 +5.50662184553397882e-01  # rad = +1.84777999999999998e-01 , len = +7.17286553617171974e-01 
 898        891        945        899    2 2147483645 2147483645 +2.56382978723404265e-01  # rad = +1.20500000000000010e-01 , len = +2.06470336852536906e+00 
 899        946        891        913    2        849        898 +1.00000000000000000e+00  # rad = +4.69999999999999973e-01 , len = +1.21243556529821897e-01 
 900        947        912        902    2        869       1480 +1.02560240963855431e+00  # rad = +1.36199999999999988e-01 , len = +3.42928563989642332e-01 
 901        947        948        902    2        915        916 +9.86445783132530063e-01  # rad = +1.30999999999999978e-01 , len = +1.21243556529819857e-01 
 902        890        947        848    2        900        901 +5.88412526806444180e-01  # rad = +1.32800000000000001e-01 , len = +3.20780298646906992e-01 
 903        949        950        905    2 2147483645 2147483645 +5.83446268656716338e-01  # rad = +7.81817999999999680e-02 , len = +7.17286553617173084e-01 
 904        949        951        905    2        906       1660 +1.10634328358208944e+00  # rad = +1.48249999999999965e-01 , len = +2.21359436211784083e-01 
 905        914        949        870    2        903        904 +9.02964959568733239e-01  # rad = +1.33999999999999980e-01 , len = +2.10000000000000853e-01 
 906        951        939        904    2        892        907 +9.19210792580101188e-01  # rad = +1.36272999999999950e-01 , len = +7.03491293478465174e-01 
 907        939        952        906    2 2147483645 2147483645 +5.33854835514005033e-01  # rad = +7.27500000000000230e-02 , len = +1.16292734080853144e+00 
 908        953        954        910    2 2147483645 2147483645 +1.02517223560694481e+00  # rad = +7.75713999999999848e-02 , len = +4.74763098818769158e-01 
 909        953        955        910    2       1339       1340 +9.86233045712314627e-01  # rad = +7.46249999999999830e-02 , len = +1.08669222873820304e+00 
 910        956        953        921    2        908        909 +4.07248116254036563e-01  # rad = +7.56666999999999895e-02 , len = +5.81463670404267607e-01 
 911        957        958       1640    2 2147483645 2147483645 +2.58155319148936191e-01  # rad = +1.21333000000000024e-01 , len = +1.63566500237670986e+00 
 912        957        959       1640    2       1478       1479 +3.44112765957446776e-01  # rad = +1.61732999999999988e-01 , len = +1.27738013136262607e+00 
 913        960        946        929    2        899       1640 +9.59835970159312324e-01  # rad = +4.69999999999999973e-01 , len = +1.21243556529820870e-01 
 914        890        961        848    2 2147483645 2147483645 +4.13542792832710060e-01  # rad = +9.33333000000000218e-02 , len = +1.49479095528438455e+00 
 915        948        962        901    2 2147483645 2147483645 +1.06870229007633566e+00  # rad = +1.39999999999999986e-01 , len = +9.89949493661195640e-02 
 916        948        963        901    2        993        994 +9.64122137404580082e-01  # rad = +1.26299999999999968e-01 , len = +8.22313808712950789e-01 
 917        964        965        919    2 2147483645 2147483645 +6.31818181818181834e-01  # rad = +8.68749999999999661e-02 , len = +5.33104117410474143e-01 
 918        964        966        919    2        956       1497 +9.80778181818181882e-01  # rad = +1.34856999999999949e-01 , len = +4.74763098818770213e-01 
 919        967        964        933    2        917        918 +7.24446786090621742e-01  # rad = +1.37499999999999928e-01 , len = +4.99899989997998562e-01 
 920        956        968        921    2 2147483645 2147483645 +4.84391819160387482e-01  # rad = +8.99999999999999828e-02 , len = +7.13862731902989989e-01 
 921        969        956       1493    2        910        920 +4.58927473157188903e-01  # rad = +1.85799999999999965e-01 , len = +7.44110206891425485e-01 
 922        970        971        923    2 2147483645 2147483645 +8.13486603582956658e-01  # rad = +8.10000000000000026e-02 , len = +3.76961536499414829e-01 
 923        972        970       1582    2        922        924 +8.09523577235772396e-01  # rad = +9.95714000000000182e-02 , len = +4.74763098818770435e-01 
 924        970        973        923    2       1495       1496 +7.62499071018384766e-01  # rad = +7.59230999999999934e-02 , len = +8.51586754241750676e-01 
 925        974        975        927    2 2147483645 2147483645 +9.90109472082505659e-01  # rad = +1.40549999999999997e+00 , len = +6.99999999999967315e-02 
 926        974        976        927    2       1484       1485 +9.95625343421108311e-01  # rad = +1.41333000000000020e+00 , len = +2.10000000000000270e-01 
 927        977        974       1073    2        925        926 +1.01287192293970740e+00  # rad = +1.41953999999999980e+00 , len = +1.03116439038593621e+00 
 928        960        911        929    2        868        961 +7.27704746286762183e-01  # rad = +3.56333000000000011e-01 , len = +1.27161314872094833e+00 
 929        978        960        935    2        913        928 +9.58627642913077671e-01  # rad = +4.89667000000000019e-01 , len = +2.10000000000000853e-01 
 930        916        979        872    2       1045       1593 +8.69623554182463621e-01  # rad = +1.26384999999999970e-01 , len = +9.54672718789011832e-01 
 931        916        980        872    2        962        963 +6.30276674946502191e-01  # rad = +9.15999999999999592e-02 , len = +2.96984848098350351e-01 
 932        967        981        933    2       1269       1338 +9.82987355110642835e-01  # rad = +1.86570999999999876e-01 , len = +4.48218696620301227e-01 
 933        982        967        944    2        919        932 +9.19128329297820845e-01  # rad = +1.89799999999999941e-01 , len = +3.56931365951493607e-01 
 934        978        983        935    2 2147483645 2147483645 +3.87627251370399384e-01  # rad = +1.97999999999999954e-01 , len = +8.16333265278343267e-01 
 935        984        978        950    2        929        934 +1.04815393170583548e+00  # rad = +5.10799999999999921e-01 , len = +3.42928563989643442e-01 
 936        985        986        937    2        995       1592 +9.61360655737704906e-01  # rad = +1.17286000000000001e-01 , len = +5.28488410468953673e-01 
 937        935        985       1337    2        936        938 +5.68322098878728421e-01  # rad = +1.21999999999999983e-01 , len = +9.89949493661170521e-02 
 938        985        987        937    2        939        940 +1.14402459016393454e+00  # rad = +1.39570999999999973e-01 , len = +4.69574275274954545e-01 
 939        987        988        938    2 2147483645 2147483645 +5.91813485609474665e-01  # rad = +8.25999999999999929e-02 , len = +7.53923072998830657e-01 
 940        987        989        938    2 2147483645 2147483645 +5.55272943519785622e-01  # rad = +7.74999999999999994e-02 , len = +1.13088460949824565e+00 
 941        990        991        942    2 2147483645 2147483645 +7.16814159292035513e-01  # rad = +8.09999999999999609e-02 , len = +3.28329103187641413e-01 
 942        992        990        956    2        941        943 +1.08133971291866016e+00  # rad = +1.12999999999999892e-01 , len = +4.48218696620301227e-01 
 943        990        993        942    2        953        954 +9.11504424778761146e-01  # rad = +1.02999999999999953e-01 , len = +3.28329103187639137e-01 
 944        994        982       1661    2        933        945 +9.23053541575404202e-01  # rad = +2.06499999999999878e-01 , len = +2.96984848098351184e-01 
 945        982        995        944    2       1030       1344 +5.79036319612590833e-01  # rad = +1.19570999999999941e-01 , len = +5.23832034148351555e-01 
 946        996        997        947    2 2147483645 2147483645 +5.03144654088050314e-01  # rad = +1.11999999999999961e-01 , len = +4.53651848888548759e-01 
 947        998        996        970    2        946        948 +9.11671110346607083e-01  # rad = +2.22599999999999909e-01 , len = +4.08166632639169635e-01 
 948        996        923        947    2        877       1661 +1.00500449236298306e+00  # rad = +2.23713999999999941e-01 , len = +4.74763098818767548e-01 
 949        984        999        950    2 2147483645 2147483645 +3.76539245238881826e-01  # rad = +1.83500000000000024e-01 , len = +1.09119200876839217e+00 
 950       1000        984        979    2        935        949 +7.15203165289826304e-01  # rad = +4.87333000000000127e-01 , len = +4.59020696701141928e-01 
 951        944       1001        897    2 2147483645 2147483645 +4.89235731526480422e-01  # rad = +9.04000000000000081e-02 , len = +8.01186619958173640e-01 
 952        944       1002        897    2        985        992 +7.37100737100737202e-01  # rad = +1.36200000000000015e-01 , len = +4.02119385257661166e-01 
 953        993       1003        943    2 2147483645 2147483645 +7.86407766990291246e-01  # rad = +8.09999999999999609e-02 , len = +6.67757440991864626e-01 
 954        993       1004        943    2       1000       1001 +9.66019417475728170e-01  # rad = +9.94999999999999912e-02 , len = +5.68682688324519070e-01 
 955        992       1005        956    2 2147483645 2147483645 +7.32057416267942629e-01  # rad = +7.64999999999999847e-02 , len = +1.03353761421633950e+00 
 956        966        992        918    2        942        955 +7.74894888659839576e-01  # rad = +1.04499999999999912e-01 , len = +1.21243556529819857e-01 
 957        919       1006        874    2 2147483645 2147483645 +8.03103471152872395e-01  # rad = +6.90000000000000197e-02 , len = +3.76961536499412220e-01 
 958        919       1007        874    2 2147483645 2147483645 +9.02867544959245372e-01  # rad = +7.75714000000000264e-02 , len = +4.84974226119284535e-01 
 959        943       1008        960    2 2147483645 2147483645 +1.33980802054005144e-01  # rad = +1.10210999999999976e-01 , len = +1.54159008818816590e+00 
 960       1009        943       1116    2        896        959 +9.56968369325842838e-01  # rad = +8.22587999999999986e-01 , len = +1.36634549071601863e+00 
 961        911       1010        928    2       1013       1024 +7.94200930028933660e-01  # rad = +2.82999999999999974e-01 , len = +6.60378679243960987e-01 
 962        980       1011        931    2 2147483645 2147483645 +8.28854803493449754e-01  # rad = +7.59230999999999656e-02 , len = +1.01921538449927174e+00 
 963        980       1012        931    2 2147483645 2147483645 +8.18777292576419180e-01  # rad = +7.49999999999999972e-02 , len = +4.20000000000000540e-01 
 964       1013       1014        966    2 2147483645 2147483645 +1.00000000000000000e+00  # rad = +7.90000000000000424e-02 , len = +1.56524758424982730e-01 
 965       1013       1015        966    2 2147483645 2147483645 +1.17721518987341778e+00  # rad = +9.29999999999999716e-02 , len = +4.02119385257663664e-01 
 966       1016       1013        968    2        964        965 +9.40476190476190577e-01  # rad = +7.90000000000000424e-02 , len = +1.97989898732231578e-01 
 967       1016       1017        968    2 2147483645 2147483645 +8.21428571428571397e-01  # rad = +6.89999999999999641e-02 , len = +9.89949493661195640e-02 
 968       1018       1016        977    2        966        967 +7.53843254449021338e-01  # rad = +8.40000000000000191e-02 , len = +3.83405790253616208e-01 
 969       1019       1020        971    2 2147483645 2147483645 +4.22794438193616950e-01  # rad = +1.01832999999999965e-01 , len = +9.89949493661167357e-01 
 970       1019        998        971    2        947       1032 +1.01374259415337709e+00  # rad = +2.44166999999999829e-01 , len = +3.56931365951496049e-01 
 971       1021       1019       1008    2        969        970 +8.53597337746795359e-01  # rad = +2.40856999999999877e-01 , len = +4.64327470649757379e-01 
 972       1022       1023        974    2 2147483645 2147483645 +9.04150197628458496e-01  # rad = +9.14999999999999841e-02 , len = +2.88617393793235699e-01 
 973       1022       1024        974    2 2147483645 2147483645 +7.80632411067193721e-01  # rad = +7.89999999999999730e-02 , len = +4.94974746830580792e-01 
 974       1025       1022       1014    2        972        973 +7.39587672564366749e-01  # rad = +1.01199999999999984e-01 , len = +3.56931365951495327e-01 
 975       1026       1027       1594    2        976        977 +1.34704370179948585e+00  # rad = +1.31000000000000005e-01 , len = +3.63730669589461597e-01 
 976       1027       1028        975    2       1490       1491 +6.38445801526717482e-01  # rad = +8.36364000000000135e-02 , len = +7.70000000000000240e-01 
 977       1027       1018        975    2        968        989 +8.50603053435114442e-01  # rad = +1.11428999999999945e-01 , len = +5.98080262172225652e-01 
 978       1000       1029        979    2       1134       1154 +3.59024407425398928e-01  # rad = +2.44635999999999992e-01 , len = +8.10308583195315957e-01 
 979        807       1000       1043    2        950        978 +5.10023203592814389e-01  # rad = +6.81391000000000080e-01 , len = +1.96624006672633844e+00 
 980       1030       1031        982    2 2147483645 2147483645 +1.03571428571428581e+00  # rad = +8.69999999999999940e-02 , len = +3.63730669589464706e-01 
 981       1030       1032        982    2 2147483645 2147483645 +9.35846428571428635e-01  # rad = +7.86110999999999893e-02 , len = +1.18380741677014489e+00 
 982       1033       1030        991    2        980        981 +7.56000756000755891e-01  # rad = +8.40000000000000191e-02 , len = +4.14125584816973591e-01 
 983       1034       1035        985    2 2147483645 2147483645 +6.19387857142857157e-01  # rad = +8.67142999999999942e-02 , len = +4.69574275274957764e-01 
 984       1034       1036        985    2       1054       1650 +1.07976428571428573e+00  # rad = +1.51166999999999968e-01 , len = +4.31508980207828519e-01 
 985       1002       1034        952    2        983        984 +1.02790014684287789e+00  # rad = +1.39999999999999986e-01 , len = +9.89949493661157892e-02 
 986       1037       1038        988    2 2147483645 2147483645 +6.66454081632653073e-01  # rad = +7.83749999999999725e-02 , len = +1.23247718031613074e+00 
 987       1037       1039        988    2       1059       1678 +1.08534013605442170e+00  # rad = +1.27635999999999944e-01 , len = +7.57165767847436944e-01 
 988       1040       1037       1003    2        986        987 +9.31485148514851424e-01  # rad = +1.17599999999999899e-01 , len = +2.88617393793237420e-01 
 989       1018       1041        977    2 2147483645 2147483645 +6.99997307702662663e-01  # rad = +7.79999999999999860e-02 , len = +6.64078308635361325e-01 
 990       1033       1042        991    2 2147483645 2147483645 +9.94500994500994495e-01  # rad = +1.10500000000000001e-01 , len = +6.99999999999985079e-02 
 991       1043       1033       1077    2        982        990 +9.46431005110732637e-01  # rad = +1.11111000000000029e-01 , len = +6.49153294684697846e-01 
 992       1002       1044        952    2 2147483645 2147483645 +5.71769456681350929e-01  # rad = +7.78749999999999859e-02 , len = +5.28488410468952452e-01 
 993        963       1045        916    2 2147483645 2147483645 +6.85140934283452130e-01  # rad = +8.65332999999999797e-02 , len = +9.92421281513048759e-01 
 994        963       1046        916    2 2147483645 2147483645 +6.74132224861441087e-01  # rad = +8.51428999999999797e-02 , len = +5.85662018573854026e-01 
 995        986       1047        936    2        996        997 +9.09460634687856984e-01  # rad = +1.06666999999999998e-01 , len = +1.56524758424981925e-01 
 996       1047       1048        995    2       1095       1346 +7.40622685554107707e-01  # rad = +7.89999999999999730e-02 , len = +1.97989898732234104e-01 
 997       1047       1049        995    2        998        999 +7.87497539070190378e-01  # rad = +8.39999999999999913e-02 , len = +4.48218696620300561e-01 
 998       1049       1050        997    2 2147483645 2147483645 +8.21428571428571397e-01  # rad = +6.89999999999999641e-02 , len = +2.96984848098351184e-01 
 999       1049       1051        997    2 2147483645 2147483645 +8.21428571428571397e-01  # rad = +6.89999999999999641e-02 , len = +1.56524758424985116e-01 
1000       1004       1052        954    2 2147483645 2147483645 +7.36539698492462258e-01  # rad = +7.32856999999999259e-02 , len = +5.93969696196698593e-01 
1001       1004       1053        954    2       1353       1354 +8.27213065326633079e-01  # rad = +8.23076999999999698e-02 , len = +9.82496819333273153e-01 
1002       1040       1054       1003    2 2147483645 2147483645 +5.46534653465346465e-01  # rad = +6.89999999999999641e-02 , len = +2.88617393793233978e-01 
1003       1055       1040       1004    2        988       1002 +8.28776430582998991e-01  # rad = +1.26249999999999946e-01 , len = +2.61916017074176999e-01 
1004       1056       1055       1005    2       1003       1668 +1.02581144781144773e+00  # rad = +1.52332999999999941e-01 , len = +3.63730669589462263e-01 
1005       1057       1056       1007    2       1004       1006 +8.91688383432009513e-01  # rad = +1.48499999999999938e-01 , len = +9.89949493661170521e-02 
1006       1056       1058       1005    2       1110       1111 +8.28282828282828176e-01  # rad = +1.22999999999999984e-01 , len = +5.64358042380899261e-01 
1007       1021       1057       1008    2       1005       1498 +5.90210761712035792e-01  # rad = +1.66537999999999964e-01 , len = +9.12688336728369909e-01 
1008       1059       1021       1010    2        971       1007 +8.79482472189581532e-01  # rad = +2.82166999999999946e-01 , len = +9.12688336728367688e-01 
1009       1059       1060       1010    2       1014       1682 +5.51688884871568641e-01  # rad = +1.76999999999999963e-01 , len = +6.49153294684699622e-01 
1010       1061       1059       1019    2       1008       1009 +8.32612311948366712e-01  # rad = +3.20832999999999924e-01 , len = +7.85748051222528554e-01 
1011       1062       1063       1013    2       1090       1501 +9.03459515071347252e-01  # rad = +2.09000000000000047e-01 , len = +2.10000000000003240e-01 
1012       1062       1064       1013    2       1022       1345 +5.79610345259863435e-01  # rad = +1.34083000000000008e-01 , len = +1.09119200876839462e+00 
1013       1010       1062        961    2       1011       1012 +8.17431095406360497e-01  # rad = +2.31332999999999983e-01 , len = +1.71464281994820250e-01 
1014       1060       1025       1009    2        974       1015 +7.73067796610169555e-01  # rad = +1.36832999999999955e-01 , len = +4.31508980207830128e-01 
1015       1025       1065       1014    2       1034       1035 +1.08526451952379910e+00  # rad = +1.48499999999999938e-01 , len = +9.89949493661170521e-02 
1016       1066       1067       1018    2 2147483645 2147483645 +7.44617983439949116e-01  # rad = +8.06666999999999662e-02 , len = +1.39298241194926598e+00 
1017       1066       1068       1018    2 2147483645 2147483645 +6.98463995273831628e-01  # rad = +7.56666999999999895e-02 , len = +5.64358042380899261e-01 
1018       1069       1066       1067    2       1016       1017 +8.36548262548262533e-01  # rad = +1.08332999999999971e-01 , len = +1.97989898732234104e-01 
1019       1070       1061       1343    2       1010       1020 +9.80491094147582731e-01  # rad = +3.85332999999999870e-01 , len = +2.42487113059643794e-01 
1020       1061       1071       1019    2       1038       1049 +8.88408207965577734e-01  # rad = +3.42332999999999832e-01 , len = +1.56524758424985921e-01 
1021       1072       1073       1022    2 2147483645 2147483645 +7.76559760750747619e-01  # rad = +8.28332999999999986e-02 , len = +4.94974746830584511e-01 
1022       1064       1072       1012    2       1021       1023 +7.95529634629296822e-01  # rad = +1.06667000000000012e-01 , len = +1.97989898732234104e-01 
1023       1072       1074       1022    2       1050       1051 +1.19999625001171872e+00  # rad = +1.28000000000000030e-01 , len = +2.09999999999998493e-01 
1024       1010       1075        961    2       1117       1118 +5.58303886925795023e-01  # rad = +1.57999999999999974e-01 , len = +4.19999999999999929e-01 
1025       1076       1077       1026    2 2147483645 2147483645 +9.11127707244212104e-01  # rad = +1.21999999999999956e-01 , len = +1.21243556529821897e-01 
1026       1078       1076       1668    2       1025       1027 +8.78995358851988651e-01  # rad = +1.33899999999999963e-01 , len = +7.24085630295201899e-01 
1027       1076       1079       1026    2       1047       1048 +9.11127707244212104e-01  # rad = +1.21999999999999956e-01 , len = +2.10000000000000853e-01 
1028       1080       1081       1030    2 2147483645 2147483645 +6.23050209205020855e-01  # rad = +7.44544999999999513e-02 , len = +7.85748051222526112e-01 
1029       1080       1082       1030    2       1347       1348 +6.77824267782426770e-01  # rad = +8.09999999999999748e-02 , len = +4.08166632639171800e-01 
1030        995       1080        945    2       1028       1029 +9.99406210535999540e-01  # rad = +1.19499999999999967e-01 , len = +2.61916017074173169e-01 
1031       1083       1084       1032    2 2147483645 2147483645 +5.44357843684898812e-01  # rad = +8.28332999999999708e-02 , len = +8.19328993750373713e-01 
1032        998       1083        970    2       1031       1033 +6.23208705517125705e-01  # rad = +1.52166999999999969e-01 , len = +4.94974746830585288e-01 
1033       1083       1085       1032    2       1066       1067 +8.51038661470621016e-01  # rad = +1.29499999999999976e-01 , len = +3.28329103187638360e-01 
1034       1065       1086       1015    2       1121       1122 +8.18484848484848371e-01  # rad = +1.21544999999999931e-01 , len = +8.63017960415655372e-01 
1035       1065       1087       1015    2       1064       1065 +9.51178451178451123e-01  # rad = +1.41250000000000014e-01 , len = +5.28488410468950898e-01 
1036       1088       1089       1038    2 2147483645 2147483645 +5.63444524191222262e-01  # rad = +8.39999999999999497e-02 , len = +4.69574275274955877e-01 
1037       1088       1090       1038    2       1083       1084 +5.38290750789828465e-01  # rad = +8.02499999999999880e-02 , len = +5.51180551180825207e-01 
1038       1071       1088       1020    2       1036       1037 +4.35491173798611297e-01  # rad = +1.49082999999999966e-01 , len = +7.85748051222527333e-01 
1039       1091       1092       1042    2 2147483645 2147483645 +6.93526164430430136e-01  # rad = +7.50000000000000111e-02 , len = +6.78675180038284087e-01 
1040       1093       1094       1641    2 2147483645 2147483645 +7.33981857355538558e-01  # rad = +7.93750000000000289e-02 , len = +4.89999999999997438e-01 
1041       1093       1095       1641    2       1590       1591 +8.46101920605124791e-01  # rad = +9.15000000000000396e-02 , len = +1.01439637223326318e+00 
1042       1096       1091       1074    2       1039       1641 +9.10954057651161442e-01  # rad = +1.08142999999999975e-01 , len = +5.64358042380899039e-01 
1043        977        807       1073    2        766        979 +9.53264359614698464e-01  # rad = +1.33600000000000008e+00 , len = +2.42487113059642767e-01 
1044       1097       1098       1045    2 2147483645 2147483645 +8.21428571428571397e-01  # rad = +6.89999999999999641e-02 , len = +7.34166193719104854e-01 
1045        979       1097        930    2       1044       1046 +6.64635834948767656e-01  # rad = +8.39999999999999497e-02 , len = +3.28329103187641413e-01 
1046       1097       1099       1045    2       1507       1508 +9.23469047619047689e-01  # rad = +7.75713999999999709e-02 , len = +5.09607692249635869e-01 
1047       1079       1100       1027    2 2147483645 2147483645 +6.13843442622950874e-01  # rad = +7.48889000000000082e-02 , len = +6.33876959669621765e-01 
1048       1079       1101       1027    2       1108       1503 +1.03688524590163933e+00  # rad = +1.26499999999999974e-01 , len = +3.05122926047845522e-01 
1049       1071       1102       1020    2       1157       1600 +8.48685344386898244e-01  # rad = +2.90532999999999819e-01 , len = +1.06160256216721649e+00 
1050       1074       1103       1023    2       1363       1597 +7.12239843749999935e-01  # rad = +9.11667000000000172e-02 , len = +1.34829521989807932e+00 
1051       1074       1104       1023    2       1074       1075 +9.53125000000000000e-01  # rad = +1.22000000000000025e-01 , len = +1.21243556529820870e-01 
1052       1105       1106       1054    2 2147483645 2147483645 +7.60069436052736913e-01  # rad = +7.23332999999999893e-02 , len = +6.41560597293817092e-01 
1053       1105       1107       1054    2 2147483645 2147483645 +7.82358745233364128e-01  # rad = +7.44544999999999790e-02 , len = +7.82623792124925832e-01 
1054       1036       1105        984    2       1052       1053 +6.29546792620082396e-01  # rad = +9.51666999999999930e-02 , len = +3.83405790253614542e-01 
1055       1108       1109       1056    2 2147483645 2147483645 +7.14285939968404393e-01  # rad = +9.04285999999999840e-02 , len = +5.46717477313467537e-01 
1056       1110       1108       1650    2       1055       1057 +8.37484371589037213e-01  # rad = +1.26599999999999990e-01 , len = +3.42928563989644886e-01 
1057       1108       1111       1056    2       1096       1642 +7.03001579778830932e-01  # rad = +8.89999999999999819e-02 , len = +1.97989898732232855e-01 
1058       1112       1113       1059    2 2147483645 2147483645 +5.93598448108632382e-01  # rad = +7.64999999999999569e-02 , len = +5.72974694031074483e-01 
1059       1039       1112        987    2       1058       1060 +1.00970729261336944e+00  # rad = +1.28874999999999962e-01 , len = +4.94974746830581791e-01 
1060       1112       1114       1059    2       1102       1103 +6.92143549951503401e-01  # rad = +8.92000000000000293e-02 , len = +3.76961536499416827e-01 
1061       1115       1116       1063    2 2147483645 2147483645 +7.89198473282442636e-01  # rad = +1.03384999999999977e-01 , len = +1.05000000000000049e+00 
1062       1115       1117       1063    2       1504       1505 +8.87404580152671763e-01  # rad = +1.16249999999999964e-01 , len = +5.46717477313465317e-01 
1063       1118       1115       1080    2       1061       1062 +9.35714285714285832e-01  # rad = +1.30999999999999922e-01 , len = +1.21243556529821897e-01 
1064       1087       1119       1035    2       1080       1502 +8.94392920353982324e-01  # rad = +1.26332999999999945e-01 , len = +1.71464281994822443e-01 
1065       1087       1120       1035    2       1123       1124 +6.58407079646017745e-01  # rad = +9.29999999999999438e-02 , len = +4.02119385257662387e-01 
1066       1085       1121       1033    2 2147483645 2147483645 +5.53878764478764496e-01  # rad = +7.17273000000000077e-02 , len = +7.91959594928932642e-01 
1067       1085       1069       1033    2       1018       1071 +1.00000000000000000e+00  # rad = +1.29499999999999976e-01 , len = +2.61916017074176499e-01 
1068       1122       1123       1070    2 2147483645 2147483645 +7.80612244897959218e-01  # rad = +7.64999999999999569e-02 , len = +2.32163735324878967e-01 
1069       1122       1124       1070    2       1081       1082 +1.01020408163265296e+00  # rad = +9.89999999999999353e-02 , len = +1.71464281994822443e-01 
1070       1125       1122       1071    2       1068       1069 +7.01668969763795225e-01  # rad = +9.79999999999999621e-02 , len = +4.25793377120873284e-01 
1071       1069       1125       1067    2       1070       1072 +1.07850965250965269e+00  # rad = +1.39667000000000013e-01 , len = +1.71464281994821693e-01 
1072       1125       1126       1071    2       1112       1113 +5.69927040746919467e-01  # rad = +7.95999999999999625e-02 , len = +3.50000000000001421e-01 
1073       1127        977       1086    2        927       1043 +1.00923905607523756e+00  # rad = +1.40149999999999997e+00 , len = +9.89949493661170521e-02 
1074       1104       1096       1051    2       1042       1506 +9.73065573770491854e-01  # rad = +1.18714000000000056e-01 , len = +5.46717477313465761e-01 
1075       1104       1128       1051    2       1125       1126 +7.50819672131147642e-01  # rad = +9.16000000000000286e-02 , len = +3.95979797464468208e-01 
1076       1129       1130       1078    2       1128       1596 +1.06679389312977091e+00  # rad = +1.39749999999999985e-01 , len = +1.08669222873820281e+00 
1077       1129       1043       1078    2        991       1092 +8.96183206106870189e-01  # rad = +1.17400000000000018e-01 , len = +3.56931365951492885e-01 
1078       1131       1129       1090    2       1076       1077 +6.55655655655655645e-01  # rad = +1.31000000000000005e-01 , len = +1.21243556529823951e-01 
1079       1118       1132       1080    2 2147483645 2147483645 +6.20237857142857174e-01  # rad = +8.68332999999999328e-02 , len = +8.22313808712952898e-01 
1080       1119       1118       1064    2       1063       1079 +1.10818234348903277e+00  # rad = +1.39999999999999930e-01 , len = +2.61916017074176000e-01 
1081       1124       1133       1069    2 2147483645 2147483645 +7.72727272727272707e-01  # rad = +7.64999999999999569e-02 , len = +2.21359436211787469e-01 
1082       1124       1134       1069    2 2147483645 2147483645 +7.47474747474747514e-01  # rad = +7.39999999999999686e-02 , len = +8.19328993750377155e-01 
1083       1090       1135       1037    2 2147483645 2147483645 +9.84423676012461168e-01  # rad = +7.89999999999999730e-02 , len = +1.56524758424985921e-01 
1084       1090       1136       1037    2       1114       1115 +1.10903426791277271e+00  # rad = +8.89999999999999958e-02 , len = +1.97989898732234104e-01 
1085       1127       1137       1086    2 2147483645 2147483645 +4.46641750739916632e-01  # rad = +6.20237999999999956e-01 , len = +1.74999999999999933e+00 
1086       1009       1127       1116    2       1073       1085 +1.61552717208580487e+00  # rad = +1.38866999999999985e+00 , len = +2.10000000000000853e-01 
1087       1138       1139       1089    2 2147483645 2147483645 +8.90159026987083268e-01  # rad = +8.26363999999999987e-02 , len = +8.88200427831465689e-01 
1088       1138       1140       1089    2 2147483645 2147483645 +7.75583761430434948e-01  # rad = +7.19999999999999946e-02 , len = +7.03491293478465174e-01 
1089       1026       1138       1594    2       1087       1088 +9.54584061696657993e-01  # rad = +9.28333000000000075e-02 , len = +4.02119385257657447e-01 
1090       1063       1131       1011    2       1078       1091 +9.55980861244019153e-01  # rad = +1.99800000000000005e-01 , len = +3.76961536499413497e-01 
1091       1131       1141       1090    2       1155       1156 +6.32417417417417416e-01  # rad = +1.26357000000000025e-01 , len = +9.97346479414251696e-01 
1092       1043       1142       1077    2       1140       1141 +8.28364565587734303e-01  # rad = +9.72499999999999892e-02 , len = +6.49153294684698956e-01 
1093       1143       1144       1095    2 2147483645 2147483645 +1.00000000000000000e+00  # rad = +6.89999999999999641e-02 , len = +3.42928563989644886e-01 
1094       1143       1145       1095    2 2147483645 2147483645 +1.00000000000000000e+00  # rad = +6.89999999999999641e-02 , len = +2.52388589282479314e-01 
1095       1048       1143        996    2       1093       1094 +8.73417721518987222e-01  # rad = +6.89999999999999641e-02 , len = +4.94974746830584289e-01 
1096       1111       1146       1057    2 2147483645 2147483645 +8.12733707865168520e-01  # rad = +7.23332999999999893e-02 , len = +7.57165767847437277e-01 
1097       1147       1148       1642    2 2147483645 2147483645 +8.59550561797752799e-01  # rad = +7.64999999999999569e-02 , len = +2.96984848098350518e-01 
1098       1147       1149       1642    2 2147483645 2147483645 +8.87640449438202306e-01  # rad = +7.89999999999999869e-02 , len = +1.71464281994823164e-01 
1099       1150       1151       1101    2 2147483645 2147483645 +1.00000000000000000e+00  # rad = +6.89999999999999641e-02 , len = +2.61916017074176999e-01 
1100       1150       1152       1101    2 2147483645 2147483645 +1.08695652173913060e+00  # rad = +7.49999999999999972e-02 , len = +3.20780298646910100e-01 
1101       1153       1150       1346    2       1099       1100 +1.00000000000000000e+00  # rad = +6.89999999999999641e-02 , len = +4.25793377120877115e-01 
1102       1114       1154       1060    2 2147483645 2147483645 +8.66640134529148010e-01  # rad = +7.73042999999999647e-02 , len = +1.64015243194040083e+00 
1103       1114       1155       1060    2 2147483645 2147483645 +7.73542600896860888e-01  # rad = +6.89999999999999641e-02 , len = +5.51180551180827427e-01 
1104       1156       1157       1106    2 2147483645 2147483645 +8.60655737704917989e-01  # rad = +8.39999999999999497e-02 , len = +5.68682688324516517e-01 
1105       1156       1158       1106    2 2147483645 2147483645 +7.94788934426229554e-01  # rad = +7.75713999999999571e-02 , len = +5.14392845984468994e-01 
1106       1159       1156       1678    2       1104       1105 +7.64674543232316872e-01  # rad = +9.75999999999999507e-02 , len = +3.42928563989643442e-01 
1107       1160       1161       1108    2 2147483645 2147483645 +6.80440495867768558e-01  # rad = +8.23332999999999704e-02 , len = +6.64078308635362324e-01 
1108       1101       1160       1048    2       1107       1109 +9.56521739130434812e-01  # rad = +1.20999999999999983e-01 , len = +3.49999999999998590e-01 
1109       1160       1162       1108    2       1119       1120 +9.87603305785124008e-01  # rad = +1.19499999999999967e-01 , len = +9.89949493661195640e-02 
1110       1058       1163       1006    2 2147483645 2147483645 +6.77235772357723587e-01  # rad = +8.32999999999999435e-02 , len = +8.07279381626955228e-01 
1111       1058       1164       1006    2       1138       1139 +9.83739837398374006e-01  # rad = +1.20999999999999983e-01 , len = +2.88617393793235699e-01 
1112       1126       1165       1072    2 2147483645 2147483645 +9.20674623115577795e-01  # rad = +7.32856999999999814e-02 , len = +5.28488410468949454e-01 
1113       1126       1166       1072    2 2147483645 2147483645 +8.66834170854271280e-01  # rad = +6.89999999999999641e-02 , len = +3.28329103187639137e-01 
1114       1136       1167       1084    2 2147483645 2147483645 +8.50187640449438176e-01  # rad = +7.56666999999999895e-02 , len = +6.64078308635361325e-01 
1115       1136       1168       1084    2 2147483645 2147483645 +7.75280898876404390e-01  # rad = +6.89999999999999641e-02 , len = +7.00000000000002842e-02 
1116          1       1009          0    2        960       1086 +1.63686341968122573e+00  # rad = +8.59577000000000035e-01 , len = +3.80905500091558258e+00 
1117       1075       1169       1024    2 2147483645 2147483645 +4.52531645569620222e-01  # rad = +7.14999999999999802e-02 , len = +7.85748051222527111e-01 
1118       1075       1170       1024    2       1136       1137 +7.92721518987341667e-01  # rad = +1.25250000000000000e-01 , len = +2.88617393793234367e-01 
1119       1162       1171       1109    2 2147483645 2147483645 +7.08254393305439267e-01  # rad = +8.46363999999999311e-02 , len = +7.85748051222528998e-01 
1120       1162       1172       1109    2 2147483645 2147483645 +6.42420083682008314e-01  # rad = +7.67691999999999680e-02 , len = +1.05929221652950645e+00 
1121       1086       1173       1034    2 2147483645 2147483645 +6.06662552963922908e-01  # rad = +7.37367999999999774e-02 , len = +1.62966254175519554e+00 
1122       1086       1174       1034    2       1357       1358 +7.04265909745361851e-01  # rad = +8.55999999999999400e-02 , len = +3.49999999999997868e-01 
1123       1120       1175       1065    2 2147483645 2147483645 +7.88018279569892455e-01  # rad = +7.32856999999999675e-02 , len = +4.48218696620299284e-01 
1124       1120       1176       1065    2 2147483645 2147483645 +9.03225806451612767e-01  # rad = +8.39999999999999775e-02 , len = +4.48218696620299284e-01 
1125       1128       1177       1075    2       1145       1146 +8.62445414847161529e-01  # rad = +7.89999999999999869e-02 , len = +3.63730669589463984e-01 
1126       1128       1178       1075    2       1131       1132 +1.20633187772925754e+00  # rad = +1.10500000000000001e-01 , len = +3.83405790253614598e-01 
1127       1179       1180       1128    2 2147483645 2147483645 +5.50656854962705444e-01  # rad = +7.69999999999999712e-02 , len = +7.82623792124926387e-01 
1128       1130       1179       1076    2       1127       1643 +1.00059391771019679e+00  # rad = +1.39832999999999985e-01 , len = +4.02119385257658724e-01 
1129       1181       1182       1643    2       1355       1356 +7.80931539765291505e-01  # rad = +1.09200000000000047e-01 , len = +3.28329103187641802e-01 
1130       1181       1183       1643    2       1150       1151 +7.52941008202641648e-01  # rad = +1.05285999999999991e-01 , len = +4.94974746830584011e-01 
1131       1178       1184       1126    2 2147483645 2147483645 +6.84766515837104017e-01  # rad = +7.56667000000000034e-02 , len = +5.98080262172229205e-01 
1132       1178       1185       1126    2 2147483645 2147483645 +6.63219004524886913e-01  # rad = +7.32856999999999953e-02 , len = +4.48218696620300117e-01 
1133       1186       1187       1134    2 2147483645 2147483645 +5.91035095977823111e-01  # rad = +7.90999999999999898e-02 , len = +7.85748051222529886e-01 
1134       1029       1186        978    2       1133       1135 +5.47069932471099918e-01  # rad = +1.33833000000000008e-01 , len = +4.53651848888549036e-01 
1135       1186       1188       1134    2       1279       1651 +8.76091845807835168e-01  # rad = +1.17250000000000021e-01 , len = +5.64358042380897706e-01 
1136       1170       1189       1118    2 2147483645 2147483645 +6.03968862275449103e-01  # rad = +7.56470999999999810e-02 , len = +1.20024997396375932e+00 
1137       1170       1190       1118    2       1359       1360 +8.36327345309381354e-01  # rad = +1.04749999999999996e-01 , len = +2.61916017074178831e-01 
1138       1164       1191       1111    2 2147483645 2147483645 +6.94214876033057871e-01  # rad = +8.39999999999999497e-02 , len = +4.59020696701140263e-01 
1139       1164       1192       1111    2 2147483645 2147483645 +6.94214876033057871e-01  # rad = +8.39999999999999497e-02 , len = +3.28329103187639915e-01 
1140       1142       1193       1092    2 2147483645 2147483645 +8.63753213367609241e-01  # rad = +8.40000000000000191e-02 , len = +4.69574275274957209e-01 
1141       1142       1194       1092    2 2147483645 2147483645 +8.63753213367609241e-01  # rad = +8.40000000000000191e-02 , len = +2.52388589282476816e-01 
1142       1195       1196       1144    2 2147483645 2147483645 +6.54468884272828122e-01  # rad = +6.89999999999999641e-02 , len = +2.52388589282480258e-01 
1143       1195       1197       1144    2 2147483645 2147483645 +6.54468884272828122e-01  # rad = +6.89999999999999641e-02 , len = +5.14392845984467995e-01 
1144       1198       1195       1163    2       1142       1143 +9.88393786269417873e-01  # rad = +1.05428999999999926e-01 , len = +4.64327470649756269e-01 
1145       1177       1199       1125    2 2147483645 2147483645 +9.68354430379746778e-01  # rad = +7.64999999999999986e-02 , len = +5.68682688324518071e-01 
1146       1177       1200       1125    2 2147483645 2147483645 +9.11392405063291111e-01  # rad = +7.20000000000000223e-02 , len = +7.24085630295201899e-01 
1147       1201       1202       1149    2 2147483645 2147483645 +7.04373755656108602e-01  # rad = +7.78332999999999942e-02 , len = +4.31508980207827242e-01 
1148       1201       1203       1149    2 2147483645 2147483645 +8.85369230769230797e-01  # rad = +9.78332999999999980e-02 , len = +4.94974746830582513e-01 
1149       1204       1201       1281    2       1147       1148 +1.05489260143198083e+00  # rad = +1.10500000000000001e-01 , len = +1.21243556529821897e-01 
1150       1183       1205       1130    2 2147483645 2147483645 +7.31341298938130491e-01  # rad = +7.69999999999999990e-02 , len = +1.05697682093790557e+00 
1151       1183       1206       1130    2 2147483645 2147483645 +7.12345421043633631e-01  # rad = +7.50000000000000111e-02 , len = +7.20694109869092991e-01 
1152       1207       1208       1154    2 2147483645 2147483645 +7.66109785202863880e-01  # rad = +8.02500000000000158e-02 , len = +5.23832034148352554e-01 
1153       1207       1209       1154    2 2147483645 2147483645 +8.40963245823388994e-01  # rad = +8.80909000000000136e-02 , len = +8.25287828578613714e-01 
1154       1029       1207        978    2       1152       1153 +4.28187184224725792e-01  # rad = +1.04750000000000024e-01 , len = +6.64078308635360104e-01 
1155       1141       1210       1091    2 2147483645 2147483645 +6.25212691026219347e-01  # rad = +7.89999999999999869e-02 , len = +6.78675180038289194e-01 
1156       1141       1211       1091    2       1160       1161 +8.29000371961980731e-01  # rad = +1.04749999999999996e-01 , len = +2.32163735324879467e-01 
1157       1102       1212       1049    2       1158       1159 +9.61450162287932786e-01  # rad = +2.79332999999999887e-01 , len = +2.09999999999999659e-01 
1158       1212       1213       1157    2       1169       1170 +5.61158187539603226e-01  # rad = +1.56749999999999945e-01 , len = +9.23363417079106075e-01 
1159       1212       1214       1157    2       1165       1166 +9.50120465537548364e-01  # rad = +2.65399999999999969e-01 , len = +3.42928563989646329e-01 
1160       1211       1215       1156    2 2147483645 2147483645 +1.14081145584725530e+00  # rad = +1.19500000000000009e-01 , len = +1.21243556529820870e-01 
1161       1211       1216       1156    2       1515       1516 +9.45107398568018953e-01  # rad = +9.89999999999999769e-02 , len = +4.48218696620298451e-01 
1162       1217       1218       1164    2 2147483645 2147483645 +5.69264285714285778e-01  # rad = +7.17272999999999522e-02 , len = +7.57165767847436832e-01 
1163       1217       1198       1164    2       1144       1514 +8.46563492063492018e-01  # rad = +1.06666999999999970e-01 , len = +2.10000000000000270e-01 
1164       1219       1217       1168    2       1162       1163 +8.84210526315789447e-01  # rad = +1.25999999999999973e-01 , len = +2.10000000000000853e-01 
1165       1214       1220       1159    2 2147483645 2147483645 +3.79928409947249413e-01  # rad = +1.00832999999999964e-01 , len = +8.48704895708752627e-01 
1166       1214       1221       1159    2       1178       1179 +9.78624717407686529e-01  # rad = +2.59726999999999930e-01 , len = +7.85748051222527777e-01 
1167       1222       1223       1169    2 2147483645 2147483645 +6.57349896480331264e-01  # rad = +7.93750000000000011e-02 , len = +4.64327470649753604e-01 
1168       1222       1219       1169    2       1164       1172 +1.18012422360248448e+00  # rad = +1.42499999999999988e-01 , len = +3.56931365951496049e-01 
1169       1213       1222       1158    2       1167       1168 +7.70334928229665095e-01  # rad = +1.20749999999999955e-01 , len = +2.61916017074173668e-01 
1170       1213       1224       1158    2       1176       1177 +7.42864433811802227e-01  # rad = +1.16443999999999950e-01 , len = +6.60378679243962874e-01 
1171       1225       1226       1172    2 2147483645 2147483645 +8.57142857142857095e-01  # rad = +8.39999999999999636e-02 , len = +3.63730669589464706e-01 
1172       1219       1225       1168    2       1171       1173 +6.87719298245613953e-01  # rad = +9.79999999999999483e-02 , len = +6.60378679243963984e-01 
1173       1225       1227       1172    2       1174       1175 +8.57142857142857095e-01  # rad = +8.39999999999999636e-02 , len = +1.21243556529819843e-01 
1174       1227       1228       1173    2 2147483645 2147483645 +8.80952380952380931e-01  # rad = +7.39999999999999686e-02 , len = +4.53651848888550147e-01 
1175       1227       1229       1173    2 2147483645 2147483645 +8.48901190476190504e-01  # rad = +7.13076999999999739e-02 , len = +8.68677155219360175e-01 
1176       1224       1230       1170    2 2147483645 2147483645 +5.92559513585929731e-01  # rad = +6.89999999999999641e-02 , len = +7.47395477642190276e-01 
1177       1224       1231       1170    2       1180       1181 +5.92559513585929731e-01  # rad = +6.89999999999999641e-02 , len = +1.21243556529820870e-01 
1178       1221       1232       1166    2       1184       1185 +9.39447958818297679e-01  # rad = +2.43999999999999911e-01 , len = +5.14392845984466995e-01 
1179       1221       1233       1166    2       1182       1183 +4.06719363023482328e-01  # rad = +1.05635999999999994e-01 , len = +7.66811580507231638e-01 
1180       1231       1234       1177    2 2147483645 2147483645 +1.13043478260869579e+00  # rad = +7.79999999999999860e-02 , len = +7.73175271203109915e-01 
1181       1231       1235       1177    2 2147483645 2147483645 +1.10869565217391308e+00  # rad = +7.64999999999999569e-02 , len = +2.10000000000000853e-01 
1182       1233       1236       1179    2 2147483645 2147483645 +7.84138929910257909e-01  # rad = +8.28332999999999847e-02 , len = +4.31508980207827797e-01 
1183       1233       1237       1179    2 2147483645 2147483645 +7.72043621492672916e-01  # rad = +8.15555999999999781e-02 , len = +6.29999999999998561e-01 
1184       1232       1238       1178    2       1191       1192 +9.17008196721311397e-01  # rad = +2.23749999999999893e-01 , len = +7.73175271203108805e-01 
1185       1232       1239       1178    2       1186       1187 +6.74364754098360719e-01  # rad = +1.64544999999999969e-01 , len = +9.23363417079105075e-01 
1186       1239       1240       1185    2 2147483645 2147483645 +4.58564526421343710e-01  # rad = +7.54544999999999938e-02 , len = +7.44110206891425041e-01 
1187       1239       1241       1185    2       1190       1524 +9.01984259625026485e-01  # rad = +1.48416999999999938e-01 , len = +9.74987179402888038e-01 
1188       1242       1243       1190    2 2147483645 2147483645 +7.85206258890469355e-01  # rad = +6.89999999999999641e-02 , len = +3.05122926047849630e-01 
1189       1242       1244       1190    2 2147483645 2147483645 +7.85206258890469355e-01  # rad = +6.89999999999999641e-02 , len = +5.09607692249635424e-01 
1190       1241       1242       1187    2       1188       1189 +5.92081769608602815e-01  # rad = +8.78750000000000087e-02 , len = +1.16292734080853055e+00 
1191       1238       1245       1184    2       1196       1521 +6.76648044692737538e-01  # rad = +1.51399999999999951e-01 , len = +3.42928563989646329e-01 
1192       1238       1246       1184    2       1201       1202 +9.06623463687150966e-01  # rad = +2.02857000000000010e-01 , len = +4.42718872423572662e-01 
1193       1247       1248       1684    2       1519       1520 +6.66493166858151187e-01  # rad = +3.50000000000000033e-01 , len = +1.71464281994823164e-01 
1194       1247       1249       1684    2       1210       1220 +6.96643413460622862e-01  # rad = +3.65832999999999964e-01 , len = +3.28329103187640248e-01 
1195       1250       1251       1196    2 2147483645 2147483645 +5.98990983606557337e-01  # rad = +7.30768999999999447e-02 , len = +8.88200427831466688e-01 
1196       1245       1250       1191    2       1195       1197 +8.05812417437252293e-01  # rad = +1.21999999999999956e-01 , len = +2.88617393793236532e-01 
1197       1250       1252       1196    2       1207       1208 +9.54098360655737610e-01  # rad = +1.16399999999999962e-01 , len = +3.05122926047848020e-01 
1198       1253       1254       1200    2 2147483645 2147483645 +7.54098360655737654e-01  # rad = +6.89999999999999641e-02 , len = +7.03491293478462842e-01 
1199       1253       1255       1200    2 2147483645 2147483645 +8.69816393442622848e-01  # rad = +7.95881999999999562e-02 , len = +9.23363417079101745e-01 
1200       1256       1253       1205    2       1198       1199 +8.99997049190002674e-01  # rad = +9.14999999999999841e-02 , len = +2.61916017074176999e-01 
1201       1246       1257       1192    2       1213       1224 +1.16831068190893084e+00  # rad = +2.36999999999999988e-01 , len = +1.21243556529822938e-01 
1202       1246       1258       1192    2       1216       1217 +8.77913998530984840e-01  # rad = +1.78090999999999944e-01 , len = +8.19328993750373269e-01 
1203       1259       1260       1206    2 2147483645 2147483645 +5.87962962962962910e-01  # rad = +7.93750000000000011e-02 , len = +6.37730350540101520e-01 
1204       1261       1262       1645    2 2147483645 2147483645 +5.80864444444444405e-01  # rad = +7.84166999999999781e-02 , len = +8.19328993750371826e-01 
1205       1261       1256       1645    2       1200       1522 +7.53088888888888808e-01  # rad = +1.01666999999999938e-01 , len = +4.20000000000001705e-01 
1206       1263       1259       1213    2       1203       1645 +9.03680993915214725e-01  # rad = +1.34999999999999953e-01 , len = +7.66811580507232193e-01 
1207       1252       1264       1197    2 2147483645 2147483645 +7.71213058419244035e-01  # rad = +8.97691999999999657e-02 , len = +9.82496819333274041e-01 
1208       1252       1265       1197    2 2147483645 2147483645 +7.07110824742268052e-01  # rad = +8.23076999999999837e-02 , len = +1.04062481231229564e+00 
1209       1266       1267       1210    2 2147483645 2147483645 +6.94397012954488524e-01  # rad = +1.21999999999999997e-01 , len = +9.89949493661164276e-02 
1210       1249       1266       1194    2       1209       1211 +4.80251918224982477e-01  # rad = +1.75692000000000015e-01 , len = +1.19205704561484804e+00 
1211       1266       1268       1210    2       1214       1215 +6.94397012954488524e-01  # rad = +1.21999999999999997e-01 , len = +1.21243556529820357e-01 
1212       1263       1269       1213    2 2147483645 2147483645 +5.41092717669975687e-01  # rad = +8.08332999999999691e-02 , len = +4.08166632639170746e-01 
1213       1257       1263       1201    2       1206       1212 +6.30333333333333301e-01  # rad = +1.49388999999999966e-01 , len = +1.21647030378879495e+00 
1214       1268       1270       1211    2 2147483645 2147483645 +6.69569672131147597e-01  # rad = +8.16875000000000101e-02 , len = +1.18380741677014334e+00 
1215       1268       1271       1211    2       1601       1602 +7.44080327868852476e-01  # rad = +9.07778000000000057e-02 , len = +6.92964645562816672e-01 
1216       1258       1272       1202    2 2147483645 2147483645 +5.85577036458888922e-01  # rad = +1.04285999999999990e-01 , len = +6.10245852095693153e-01 
1217       1258       1273       1202    2       1221       1222 +1.13238175988679934e+00  # rad = +2.01666999999999874e-01 , len = +1.71464281994823164e-01 
1218       1274       1275       1220    2 2147483645 2147483645 +4.44913213885778258e-01  # rad = +7.94615000000000044e-02 , len = +9.44351629426242400e-01 
1219       1274       1276       1220    2 2147483645 2147483645 +4.28586226203807374e-01  # rad = +7.65454999999999885e-02 , len = +8.45813218151621249e-01 
1220       1249       1274       1194    2       1218       1219 +4.88200900410843242e-01  # rad = +1.78600000000000009e-01 , len = +1.46833238743821126e+00 
1221       1273       1277       1217    2       1228       1237 +4.66941542245384755e-01  # rad = +9.41666999999999782e-02 , len = +8.45813218151619917e-01 
1222       1273       1278       1217    2       1229       1230 +8.82643169184844312e-01  # rad = +1.78000000000000019e-01 , len = +5.85662018573855359e-01 
1223       1279       1280       1224    2 2147483645 2147483645 +4.55069124423963134e-01  # rad = +7.89999999999999730e-02 , len = +4.48218696620299839e-01 
1224       1257       1279       1201    2       1223       1225 +7.32489451476793230e-01  # rad = +1.73599999999999893e-01 , len = +6.67757440991861628e-01 
1225       1279       1281       1224    2       1233       1234 +7.78801843317972420e-01  # rad = +1.35199999999999987e-01 , len = +3.20780298646909323e-01 
1226       1282       1283       1228    2 2147483645 2147483645 +1.00000000000000000e+00  # rad = +6.89999999999999641e-02 , len = +9.89949493661132912e-02 
1227       1282       1284       1228    2 2147483645 2147483645 +1.00000000000000000e+00  # rad = +6.89999999999999641e-02 , len = +3.05122926047846965e-01 
1228       1277       1282       1221    2       1226       1227 +7.32743103453768585e-01  # rad = +6.89999999999999641e-02 , len = +9.89949493661170521e-02 
1229       1278       1285       1222    2 2147483645 2147483645 +5.49157303370786498e-01  # rad = +9.77499999999999619e-02 , len = +6.60378679243961209e-01 
1230       1278       1286       1222    2       1231       1232 +1.04213483146067420e+00  # rad = +1.85499999999999915e-01 , len = +1.21243556529818830e-01 
1231       1286       1287       1230    2 2147483645 2147483645 +5.39983827493261459e-01  # rad = +1.00166999999999978e-01 , len = +4.53651848888549036e-01 
1232       1286       1288       1230    2       1241       1679 +9.08355795148248046e-01  # rad = +1.68499999999999955e-01 , len = +9.44351629426245287e-01 
1233       1281       1289       1225    2       1367       1368 +1.16000739644970396e+00  # rad = +1.56832999999999889e-01 , len = +4.99899989998000560e-01 
1234       1281       1290       1225    2       1238       1239 +1.10946745562130178e+00  # rad = +1.49999999999999994e-01 , len = +4.08166632639170579e-01 
1235       1291       1292       1237    2 2147483645 2147483645 +1.00000000000000000e+00  # rad = +6.89999999999999641e-02 , len = +3.83405790253616208e-01 
1236       1291       1293       1237    2 2147483645 2147483645 +1.08695652173913060e+00  # rad = +7.49999999999999972e-02 , len = +3.28329103187639137e-01 
1237       1277       1291       1221    2       1235       1236 +7.32743103453768585e-01  # rad = +6.89999999999999641e-02 , len = +1.71464281994822443e-01 
1238       1290       1294       1234    2 2147483645 2147483645 +5.72778000000000009e-01  # rad = +8.59166999999999570e-02 , len = +8.63017960415658369e-01 
1239       1290       1295       1234    2       1252       1253 +9.19999999999999929e-01  # rad = +1.37999999999999928e-01 , len = +7.69999999999999685e-01 
1240       1296       1297       1241    2 2147483645 2147483645 +6.48904855501114319e-01  # rad = +6.89999999999999641e-02 , len = +9.10000000000000142e-01 
1241       1288       1296       1232    2       1240       1242 +6.31056379821958502e-01  # rad = +1.06332999999999969e-01 , len = +3.56931365951495716e-01 
1242       1296       1298       1241    2       1248       1249 +8.36993219414480905e-01  # rad = +8.90000000000000097e-02 , len = +2.42487113059643294e-01 
1243       1299       1300       1245    2 2147483645 2147483645 +7.02290076335877811e-01  # rad = +9.19999999999999568e-02 , len = +3.56931365951492718e-01 
1244       1299       1301       1245    2       1261       1369 +1.03816793893129766e+00  # rad = +1.35999999999999954e-01 , len = +7.13862731902989434e-01 
1245       1302       1299       1246    2       1243       1244 +9.79234253763698104e-01  # rad = +1.30999999999999950e-01 , len = +1.21243556529822938e-01 
1246       1303       1302       1368    2       1245       1247 +8.90665778961384769e-01  # rad = +1.33777999999999897e-01 , len = +5.98080262172226873e-01 
1247       1302       1304       1246    2       1250       1251 +5.72376623959096387e-01  # rad = +7.65713999999999145e-02 , len = +4.48218696620299561e-01 
1248       1298       1305       1242    2 2147483645 2147483645 +9.10112359550561800e-01  # rad = +8.09999999999999609e-02 , len = +3.76961536499414163e-01 
1249       1298       1306       1242    2 2147483645 2147483645 +8.42696629213483095e-01  # rad = +7.49999999999999972e-02 , len = +3.56931365951492552e-01 
1250       1304       1307       1247    2 2147483645 2147483645 +9.01119739223783189e-01  # rad = +6.89999999999999503e-02 , len = +4.02119385257663664e-01 
1251       1304       1308       1247    2 2147483645 2147483645 +9.88184883651075929e-01  # rad = +7.56666999999999895e-02 , len = +6.49153294684698956e-01 
1252       1295       1309       1239    2 2147483645 2147483645 +6.22152898550724642e-01  # rad = +8.58571000000000056e-02 , len = +5.98080262172229649e-01 
1253       1295       1310       1239    2       1257       1258 +9.60869565217391419e-01  # rad = +1.32599999999999940e-01 , len = +3.42928563989644886e-01 
1254       1311       1312       1256    2 2147483645 2147483645 +6.11453744493392071e-01  # rad = +8.67499999999999383e-02 , len = +2.21359436211785776e-01 
1255       1311       1313       1256    2       1372       1603 +9.85022026431718101e-01  # rad = +1.39749999999999958e-01 , len = +2.32163735324879744e-01 
1256       1303       1311       1368    2       1254       1255 +9.44573901464713650e-01  # rad = +1.41875000000000001e-01 , len = +5.68682688324515850e-01 
1257       1310       1314       1253    2 2147483645 2147483645 +9.20060331825037658e-01  # rad = +1.21999999999999956e-01 , len = +9.89949493661164276e-02 
1258       1310       1315       1253    2       1262       1263 +8.20135746606334703e-01  # rad = +1.08749999999999958e-01 , len = +3.63730669589464428e-01 
1259       1316       1317       1261    2 2147483645 2147483645 +7.16617317005536658e-01  # rad = +6.89999999999999503e-02 , len = +5.14392845984464997e-01 
1260       1316       1318       1261    2 2147483645 2147483645 +7.16617317005536658e-01  # rad = +6.89999999999999503e-02 , len = +3.28329103187639915e-01 
1261       1301       1316       1244    2       1259       1260 +7.07983088235293989e-01  # rad = +9.62856999999999602e-02 , len = +6.14247507117450020e-01 
1262       1315       1319       1258    2 2147483645 2147483645 +6.34482758620689702e-01  # rad = +6.89999999999999641e-02 , len = +4.31508980207826243e-01 
1263       1315       1320       1258    2       1264       1652 +8.30651494252873657e-01  # rad = +9.03333499999999789e-02 , len = +3.56931365951491553e-01 
1264       1320       1321       1263    2 2147483645 2147483645 +8.64852238957151465e-01  # rad = +7.81249999999999722e-02 , len = +1.13088460949824698e+00 
1265       1322       1323       1267    2 2147483645 2147483645 +5.42424242424242475e-01  # rad = +8.94999999999999685e-02 , len = +5.68682688324518404e-01 
1266       1322       1324       1267    2 2147483645 2147483645 +6.24915151515151535e-01  # rad = +1.03110999999999980e-01 , len = +7.30821455623739125e-01 
1267       1325       1322       1646    2       1265       1266 +9.45943621760143127e-01  # rad = +1.64999999999999980e-01 , len = +9.89949493661132912e-02 
1268       1325       1326       1646    2 2147483645 2147483645 +5.02456013621588204e-01  # rad = +8.76428999999999681e-02 , len = +1.07079409785448498e+00 
1269        981        915        932    2        871       1646 +9.34920218040316997e-01  # rad = +1.74428999999999945e-01 , len = +4.02119385257663664e-01 
1270         96        164        129    2        150       1647 +6.19016393442622936e-01  # rad = +9.43999999999999839e-02 , len = +7.73175271203108361e-01 
1271       1327       1328       1647    2 2147483645 2147483645 +8.89830508474576232e-01  # rad = +8.40000000000000191e-02 , len = +1.21243556529821897e-01 
1272       1327       1329       1647    2 2147483645 2147483645 +1.08262711864406791e+00  # rad = +1.02199999999999999e-01 , len = +3.05122926047848408e-01 
1273       1330       1331       1648    2 2147483645 2147483645 +4.01785714285714246e-01  # rad = +1.85625000000000012e-01 , len = +6.64078308635358772e-01 
1274       1332        410       1434    2        383       1648 +1.02489473754264848e+00  # rad = +4.61999999999999855e-01 , len = +3.56931365951496382e-01 
1275       1330        354       1648    2        333       1653 +1.00378787878787890e+00  # rad = +4.63750000000000051e-01 , len = +3.05122926047844745e-01 
1276       1333       1334       1649    2 2147483645 2147483645 +9.69230396449847542e-01  # rad = +8.40000000000000191e-02 , len = +9.89949493661145541e-02 
1277       1333       1335       1649    2 2147483645 2147483645 +9.45511944033867624e-01  # rad = +8.19443999999999728e-02 , len = +9.12688336728370575e-01 
1278       1110       1336       1650    2 2147483645 2147483645 +6.17937777424967027e-01  # rad = +9.34117999999999477e-02 , len = +1.23048770818728737e+00 
1279       1188       1337       1135    2 2147483645 2147483645 +6.84434968017057499e-01  # rad = +8.02500000000000019e-02 , len = +6.37730350540101631e-01 
1280       1338       1339       1651    2 2147483645 2147483645 +6.98141577825159843e-01  # rad = +8.18570999999999882e-02 , len = +4.89999999999999714e-01 
1281       1338       1204       1651    2       1149       1511 +8.93390191897654562e-01  # rad = +1.04749999999999996e-01 , len = +6.02162768692985240e-01 
1282       1340       1341       1652    2 2147483645 2147483645 +8.20062131013058138e-01  # rad = +7.92727000000000015e-02 , len = +9.01886910870761116e-01 
1283       1340       1342       1652    2 2147483645 2147483645 +9.08620031510333992e-01  # rad = +8.78332999999999892e-02 , len = +4.69574275274956154e-01 
1284          7       1343          4    2 2147483645 2147483645 +7.07692173913043510e-01  # rad = +8.13846000000000014e-02 , len = +8.65852181379709429e-01 
1285          7       1344          4    2       1633       1683 +1.09913043478260875e+00  # rad = +1.26400000000000040e-01 , len = +6.49153294684698401e-01 
1286         12       1345          8    2 2147483645 2147483645 +7.81144444444444530e-01  # rad = +7.73333000000000076e-02 , len = +1.21041315260533788e+00 
1287         12       1346          8    2 2147483645 2147483645 +8.73737373737373701e-01  # rad = +8.64999999999999658e-02 , len = +2.09181739164775271e+00 
1288         23       1347       1289    2 2147483645 2147483645 +6.37616918664300258e-01  # rad = +8.51428999999999658e-02 , len = +1.48492424049175109e+00 
1289         61         23         62    2         19       1288 +1.09453278688524591e+00  # rad = +1.33532999999999874e-01 , len = +1.01921538449926929e+00 
1290         45       1348         37    2 2147483645 2147483645 +7.54098360655737654e-01  # rad = +6.89999999999999780e-02 , len = +2.88617393793236532e-01 
1291         45       1349         37    2 2147483645 2147483645 +9.36248087431693854e-01  # rad = +8.56666999999999984e-02 , len = +5.51180551180828759e-01 
1292         65       1350         55    2 2147483645 2147483645 +6.31868131868131733e-01  # rad = +6.89999999999999641e-02 , len = +1.56524758424987503e-01 
1293         65       1351         55    2 2147483645 2147483645 +6.66208791208791173e-01  # rad = +7.27500000000000091e-02 , len = +6.06217782649108083e-01 
1294         72       1352         96    2 2147483645 2147483645 +6.09713079214266873e-01  # rad = +8.08571000000000151e-02 , len = +5.09607692249635424e-01 
1295        226       1353        260    2       1399       1400 +1.00000000000000000e+00  # rad = +1.39999999999999930e-01 , len = +3.76961536499412830e-01 
1296        268        319        271    2        299       1671 +8.50925728036221685e-01  # rad = +1.07499999999999998e-01 , len = +2.32163735324878967e-01 
1297       1354       1355       1299    2 2147483645 2147483645 +7.06807116192036622e-01  # rad = +7.59230999999999934e-02 , len = +9.74987179402889814e-01 
1298       1354       1356       1299    2 2147483645 2147483645 +6.42356424029715822e-01  # rad = +6.89999999999999780e-02 , len = +6.45368112010501260e-01 
1299       1357       1354       1406    2       1297       1298 +5.92374250687960791e-01  # rad = +1.07416999999999985e-01 , len = +8.45813218151620250e-01 
1300        362       1358        340    2 2147483645 2147483645 +5.79620788530465947e-01  # rad = +8.08570999999999873e-02 , len = +5.51180551180828315e-01 
1301        362        301        340    2        283        311 +9.51971326164874565e-01  # rad = +1.32799999999999918e-01 , len = +3.20780298646906215e-01 
1302        370       1359        348    2 2147483645 2147483645 +6.43939393939394034e-01  # rad = +7.65000000000000263e-02 , len = +6.06217782649106085e-01 
1303        370       1360        348    2 2147483645 2147483645 +7.91245791245791197e-01  # rad = +9.40000000000000280e-02 , len = +4.14125584816971815e-01 
1304        368       1361       1653    2 2147483645 2147483645 +3.64996226415094327e-01  # rad = +1.69267000000000001e-01 , len = +1.04062481231229498e+00 
1305       1362       1363       1307    2 2147483645 2147483645 +6.66666666666666630e-01  # rad = +6.89999999999999780e-02 , len = +3.76961536499415995e-01 
1306       1362       1364       1307    2 2147483645 2147483645 +7.49482125603864846e-01  # rad = +7.75714000000000403e-02 , len = +3.56931365951495494e-01 
1307       1365       1362       1425    2       1305       1306 +8.54192973334323646e-01  # rad = +1.03499999999999967e-01 , len = +3.56931365951494994e-01 
1308       1366       1367       1310    2 2147483645 2147483645 +8.66071428571428603e-01  # rad = +7.27500000000000091e-02 , len = +1.07079409785448565e+00 
1309       1366       1368       1310    2 2147483645 2147483645 +9.10714285714285809e-01  # rad = +7.64999999999999847e-02 , len = +5.46717477313466649e-01 
1310        376       1366        353    2       1308       1309 +7.37767550523902749e-01  # rad = +8.40000000000000052e-02 , len = +5.46717477313466649e-01 
1311       1369       1370       1314    2 2147483645 2147483645 +1.14970391623858292e+00  # rad = +1.06666999999999984e-01 , len = +1.71464281994823164e-01 
1312       1371       1372       1654    2 2147483645 2147483645 +9.05389004697244371e-01  # rad = +8.40000000000000191e-02 , len = +1.21243556529820870e-01 
1313       1371       1373       1654    2 2147483645 2147483645 +7.86826158844033841e-01  # rad = +7.29999999999999816e-02 , len = +9.54672718789010166e-01 
1314       1374       1369       1426    2       1311       1654 +7.33421343873517873e-01  # rad = +9.27778000000000214e-02 , len = +6.45368112010502482e-01 
1315        417       1375        389    2 2147483645 2147483645 +6.13080689593159645e-01  # rad = +7.49999999999999833e-02 , len = +2.88617393793237420e-01 
1316        417       1376        389    2 2147483645 2147483645 +6.55996337864680812e-01  # rad = +8.02500000000000019e-02 , len = +1.01197826063606788e+00 
1317        458       1377        528    2 2147483645 2147483645 +7.22527764127764094e-01  # rad = +7.35172000000000048e-02 , len = +1.96374641947477535e+00 
1318        570       1378        535    2 2147483645 2147483645 +8.07692185868448598e-01  # rad = +7.64999999999999569e-02 , len = +3.05122926047848408e-01 
1319        570       1379        535    2 2147483645 2147483645 +9.26470448496161558e-01  # rad = +8.77499999999999669e-02 , len = +6.78675180038286419e-01 
1320        749       1380        707    2 2147483645 2147483645 +1.02145771599119217e+00  # rad = +8.61429000000000222e-02 , len = +3.20780298646910100e-01 
1321        749       1381        707    2 2147483645 2147483645 +9.27536334994598755e-01  # rad = +7.82221999999999779e-02 , len = +7.17286553617172529e-01 
1322       1382       1383       1324    2 2147483645 2147483645 +1.09722222222222232e+00  # rad = +7.89999999999999730e-02 , len = +2.09999999999998493e-01 
1323       1382       1384       1324    2 2147483645 2147483645 +1.06250000000000000e+00  # rad = +7.64999999999999569e-02 , len = +5.81463670404266164e-01 
1324        746       1382        704    2       1322       1323 +5.42033982519404045e-01  # rad = +7.20000000000000084e-02 , len = +6.67757440991860740e-01 
1325        693       1385        734    2 2147483645 2147483645 +6.07633587786259532e-01  # rad = +7.96000000000000041e-02 , len = +4.02119385257663664e-01 
1326        804       1386        763    2 2147483645 2147483645 +7.17185258796066316e-01  # rad = +7.65000000000000263e-02 , len = +2.32163735324876275e-01 
1327        804       1387        763    2 2147483645 2147483645 +9.28122099618438723e-01  # rad = +9.90000000000000047e-02 , len = +3.56931365951495327e-01 
1328       1388       1389       1655    2 2147483645 2147483645 +4.00907881842363145e-01  # rad = +5.72737000000000052e-01 , len = +1.78465682975747586e+00 
1329       1388       1390       1655    2 2147483645 2147483645 +3.32423351532969313e-01  # rad = +4.74899999999999933e-01 , len = +1.97618318988903474e+00 
1330       1391        839       1485    2        797       1655 +1.00065141104036637e+00  # rad = +1.42860000000000009e+00 , len = +3.56931365951493940e-01 
1331        858       1392        819    2 2147483645 2147483645 +8.10126582278481000e-01  # rad = +7.19999999999999946e-02 , len = +6.45368112010501260e-01 
1332       1393       1394       1656    2 2147483645 2147483645 +7.76371308016877593e-01  # rad = +6.89999999999999641e-02 , len = +2.32163735324878967e-01 
1333       1393       1395       1656    2 2147483645 2147483645 +8.51383403656821414e-01  # rad = +7.56666999999999756e-02 , len = +7.73175271203107695e-01 
1334        857       1396       1657    2 2147483645 2147483645 +3.65003029148528169e-01  # rad = +1.16881999999999986e-01 , len = +1.55582775396250073e+00 
1335        875        842        895    2        800       1657 +9.69635124905374624e-01  # rad = +3.20222000000000007e-01 , len = +8.22313808712950345e-01 
1336       1397        763       1658    2        720       1475 +4.02613885505481106e-01  # rad = +1.65273000000000003e-01 , len = +9.41753683295158517e-01 
1337       1397        935       1658    2        888        937 +5.22940316686967055e-01  # rad = +2.14666999999999997e-01 , len = +9.15368778143541784e-01 
1338        981       1398        932    2 2147483645 2147483645 +4.79710137159579997e-01  # rad = +8.94999999999999685e-02 , len = +6.14247507117451019e-01 
1339        955       1399        909    2 2147483645 2147483645 +9.24623115577889454e-01  # rad = +6.89999999999999641e-02 , len = +5.28488410468954117e-01 
1340        955       1400        909    2 2147483645 2147483645 +9.24623115577889454e-01  # rad = +6.89999999999999641e-02 , len = +6.99999999999985079e-02 
1341       1401       1402       1659    2 2147483645 2147483645 +4.43475826972010156e-01  # rad = +1.74285999999999969e-01 , len = +6.89420046125726160e-01 
1342       1401       1403       1659    2 2147483645 2147483645 +3.54325699745547062e-01  # rad = +1.39249999999999957e-01 , len = +1.30958008537088055e+00 
1343        969       1070       1493    2       1019       1659 +9.70713115989102371e-01  # rad = +3.93000000000000016e-01 , len = +2.52388589282477815e-01 
1344        995       1404        945    2 2147483645 2147483645 +6.52332087211782152e-01  # rad = +7.79999999999999999e-02 , len = +8.25287828578614047e-01 
1345       1064       1405       1012    2 2147483645 2147483645 +6.26477629527978919e-01  # rad = +8.40000000000000191e-02 , len = +4.99899989998000283e-01 
1346       1048       1153        996    2       1101       1349 +8.73417721518987222e-01  # rad = +6.89999999999999641e-02 , len = +4.19999999999999929e-01 
1347       1082       1406       1029    2 2147483645 2147483645 +9.13580246913580196e-01  # rad = +7.39999999999999686e-02 , len = +4.20000000000000540e-01 
1348       1082       1407       1029    2 2147483645 2147483645 +9.25925925925925819e-01  # rad = +7.49999999999999972e-02 , len = +3.28329103187639137e-01 
1349       1153       1408       1346    2 2147483645 2147483645 +1.00000000000000000e+00  # rad = +6.89999999999999641e-02 , len = +3.63730669589464706e-01 
1350       1409       1410       1352    2 2147483645 2147483645 +8.10584958217270279e-01  # rad = +7.27499999999999675e-02 , len = +5.72974694031071041e-01 
1351       1409       1411       1352    2 2147483645 2147483645 +7.68802228412256206e-01  # rad = +6.89999999999999641e-02 , len = +5.23832034148352554e-01 
1352       1159       1409       1678    2       1350       1351 +7.03171519007176671e-01  # rad = +8.97499999999999409e-02 , len = +2.52388589282480258e-01 
1353       1053       1412       1001    2 2147483645 2147483645 +1.04659588349571187e+00  # rad = +8.61428999999999390e-02 , len = +5.46717477313468092e-01 
1354       1053       1413       1001    2 2147483645 2147483645 +9.29439165472975226e-01  # rad = +7.64999999999999569e-02 , len = +2.88617393793237420e-01 
1355       1182       1414       1129    2 2147483645 2147483645 +6.92918498168498043e-01  # rad = +7.56666999999999895e-02 , len = +6.41560597293817092e-01 
1356       1182       1415       1129    2 2147483645 2147483645 +6.86813186813186816e-01  # rad = +7.50000000000000111e-02 , len = +2.88617393793235699e-01 
1357       1174       1416       1122    2 2147483645 2147483645 +8.06074766355140193e-01  # rad = +6.89999999999999641e-02 , len = +6.06217782649109527e-01 
1358       1174       1417       1122    2       1598       1599 +9.22897196261682318e-01  # rad = +7.89999999999999730e-02 , len = +2.42487113059643794e-01 
1359       1190       1418       1137    2 2147483645 2147483645 +8.12924105011933129e-01  # rad = +8.51537999999999878e-02 , len = +8.16333265278338716e-01 
1360       1190       1419       1137    2 2147483645 2147483645 +7.30310262529832888e-01  # rad = +7.64999999999999847e-02 , len = +2.61916017074177943e-01 
1361       1420       1421       1363    2 2147483645 2147483645 +7.61437055214723935e-01  # rad = +7.75713999999999987e-02 , len = +4.48218696620299561e-01 
1362       1420       1422       1363    2 2147483645 2147483645 +8.24539877300613400e-01  # rad = +8.39999999999999913e-02 , len = +2.61916017074179830e-01 
1363       1103       1420       1050    2       1361       1362 +1.11745845796765719e+00  # rad = +1.01875000000000021e-01 , len = +5.77234787586471398e-01 
1364       1423       1424       1366    2 2147483645 2147483645 +8.40425531914893664e-01  # rad = +7.89999999999999453e-02 , len = +5.37680202350802494e-01 
1365       1423       1425       1366    2 2147483645 2147483645 +7.79635106382978726e-01  # rad = +7.32856999999999675e-02 , len = +4.59020696701142317e-01 
1366       1426       1423       1524    2       1364       1365 +8.79137323120376402e-01  # rad = +9.40000000000000002e-02 , len = +4.48218696620299284e-01 
1367       1289       1427       1233    2 2147483645 2147483645 +5.43253014352846675e-01  # rad = +8.51999999999999424e-02 , len = +1.27738013136262674e+00 
1368       1289       1303       1233    2       1246       1256 +9.57706605114994947e-01  # rad = +1.50199999999999972e-01 , len = +3.50000000000000866e-01 
1369       1301       1428       1244    2 2147483645 2147483645 +6.27757352941176405e-01  # rad = +8.53749999999999648e-02 , len = +6.89420046125729602e-01 
1370       1429       1430       1372    2 2147483645 2147483645 +7.55439164490861570e-01  # rad = +7.23332999999999754e-02 , len = +6.92964645562814452e-01 
1371       1429       1431       1372    2 2147483645 2147483645 +9.30809399477806720e-01  # rad = +8.91249999999999681e-02 , len = +4.99899989998001282e-01 
1372       1313       1429       1255    2       1370       1371 +6.85152057245080548e-01  # rad = +9.57500000000000157e-02 , len = +6.18223260642949302e-01 
1373       1432       1433       1375    2 2147483645 2147483645 +8.36417509006521898e-01  # rad = +7.64999999999999847e-02 , len = +2.52388589282476372e-01 
1374       1432       1434       1375    2 2147483645 2147483645 +7.95416650721888496e-01  # rad = +7.27500000000000091e-02 , len = +5.98080262172225874e-01 
1375         50       1432         65    2       1373       1374 +7.47845461978740689e-01  # rad = +9.14614999999999595e-02 , len = +9.10000000000003251e-01 
1376         74       1435         64    2 2147483645 2147483645 +1.09803921568627438e+00  # rad = +8.40000000000000052e-02 , len = +4.31508980207827242e-01 
1377         74         56         64    2         46       1531 +1.00000000000000000e+00  # rad = +7.64999999999999986e-02 , len = +2.32163735324871418e-01 
1378       1436       1437       1380    2 2147483645 2147483645 +8.66834170854271280e-01  # rad = +6.89999999999999780e-02 , len = +1.71464281994823886e-01 
1379       1436       1438       1380    2 2147483645 2147483645 +9.92462311557788968e-01  # rad = +7.89999999999999869e-02 , len = +1.56524758424984339e-01 
1380         80       1436         72    2       1378       1379 +7.36062435848829910e-01  # rad = +7.96000000000000318e-02 , len = +2.96984848098351573e-01 
1381       1439       1440       1383    2 2147483645 2147483645 +8.23072718743679044e-01  # rad = +7.65000000000000263e-02 , len = +2.88617393793234867e-01 
1382       1439       1441       1383    2 2147483645 2147483645 +8.71488761022718994e-01  # rad = +8.09999999999999887e-02 , len = +3.28329103187636862e-01 
1383         77       1439       1386    2       1381       1382 +6.25888215488215494e-01  # rad = +9.29444000000000381e-02 , len = +1.59009433682407852e+00 
1384        112       1442        101    2 2147483645 2147483645 +9.35704763882124424e-01  # rad = +7.23332999999999754e-02 , len = +6.64078308635358328e-01 
1385        112       1443        101    2 2147483645 2147483645 +1.08662538783794527e+00  # rad = +8.40000000000000052e-02 , len = +2.61916017074174112e-01 
1386       1444         77       1669    2         69       1383 +9.20798893801194285e-01  # rad = +1.48500000000000021e-01 , len = +2.52388589282479314e-01 
1387        124       1445        112    2 2147483645 2147483645 +6.47338007380073854e-01  # rad = +8.77142999999999812e-02 , len = +1.14808536267997119e+00 
1388        124       1446        112    2 2147483645 2147483645 +6.82411070110701123e-01  # rad = +9.24666999999999989e-02 , len = +1.02401171868294538e+00 
1389        138       1447        123    2 2147483645 2147483645 +5.18952542372881354e-01  # rad = +7.65455000000000163e-02 , len = +6.60378679243961653e-01 
1390        138       1448        123    2 2147483645 2147483645 +5.18952542372881354e-01  # rad = +7.65455000000000163e-02 , len = +7.17286553617171196e-01 
1391        143       1449       1392    2 2147483645 2147483645 +4.59330731386992763e-01  # rad = +8.67368000000000444e-02 , len = +1.30395552071380361e+00 
1392       1450        143       1394    2        128       1391 +1.00845393858477972e+00  # rad = +1.88832999999999945e-01 , len = +4.31508980207828075e-01 
1393       1450       1451       1394    2 2147483645 2147483645 +4.94526034712950591e-01  # rad = +9.26000000000000018e-02 , len = +4.08166632639167803e-01 
1394       1452       1450       1670    2       1392       1393 +8.86294036625598136e-01  # rad = +1.87250000000000083e-01 , len = +6.29999999999999560e-01 
1395        186       1453        172    2 2147483645 2147483645 +7.15373277107492878e-01  # rad = +7.32856999999999953e-02 , len = +5.09607692249637867e-01 
1396        186       1454        172    2 2147483645 2147483645 +6.73538713833899405e-01  # rad = +6.89999999999999641e-02 , len = +9.07303697777103069e-01 
1397        216       1455        199    2 2147483645 2147483645 +8.10395226730310170e-01  # rad = +8.48888999999999755e-02 , len = +6.89420046125727826e-01 
1398        216       1456        199    2 2147483645 2147483645 +8.38504057279236270e-01  # rad = +8.78332999999999892e-02 , len = +4.19999999999999318e-01 
1399       1353       1457       1295    2 2147483645 2147483645 +5.49206428571428651e-01  # rad = +7.68889000000000100e-02 , len = +5.98080262172229649e-01 
1400       1353        188       1295    2        174       1675 +1.01632857142857147e+00  # rad = +1.42285999999999968e-01 , len = +6.10245852095694374e-01 
1401        251       1458        238    2 2147483645 2147483645 +8.11723734627436300e-01  # rad = +9.29999999999999716e-02 , len = +1.33917885287962890e+00 
1402        240        349        223    2        328       1403 +7.22306525037936242e-01  # rad = +1.18999999999999995e-01 , len = +7.13862731902990655e-01 
1403        349       1459       1402    2       1409       1410 +7.49579831932773111e-01  # rad = +8.92000000000000431e-02 , len = +3.42928563989644886e-01 
1404        315       1460        296    2 2147483645 2147483645 +3.64008525185169518e-01  # rad = +6.89999999999999641e-02 , len = +4.31508980207829240e-01 
1405        315       1461        296    2 2147483645 2147483645 +4.69518242630146243e-01  # rad = +8.90000000000000097e-02 , len = +1.56524758424985921e-01 
1406        265       1357       1407    2       1299       1412 +1.13841141092123621e+00  # rad = +1.81333000000000050e-01 , len = +1.71464281994823164e-01 
1407        296        265        278    2        247       1406 +9.81229940923903365e-01  # rad = +1.59285999999999983e-01 , len = +5.98080262172224209e-01 
1408        296       1462        278    2 2147483645 2147483645 +6.03697338187552779e-01  # rad = +9.80000000000000177e-02 , len = +1.03353761421633905e+00 
1409       1459       1463       1403    2 2147483645 2147483645 +8.45612107623318399e-01  # rad = +7.54285999999999984e-02 , len = +9.89949493661165469e-01 
1410       1459       1464       1403    2 2147483645 2147483645 +7.73542600896860888e-01  # rad = +6.89999999999999641e-02 , len = +5.51180551180828093e-01 
1411        308       1465       1412    2 2147483645 2147483645 +5.51114341085271353e-01  # rad = +8.53124999999999994e-02 , len = +1.04297650980259560e+00 
1412       1357        308       1406    2        289       1411 +8.53678039849337877e-01  # rad = +1.54799999999999993e-01 , len = +6.92964645562815118e-01 
1413        326       1466        319    2 2147483645 2147483645 +6.12530027932960963e-01  # rad = +8.77142999999999812e-02 , len = +5.64358042380900815e-01 
1414        337       1467        315    2 2147483645 2147483645 +7.12975485181956192e-01  # rad = +1.03856999999999991e-01 , len = +4.89999999999997438e-01 
1415        337       1468        315    2       1548       1549 +9.11894938455518500e-01  # rad = +1.32833000000000090e-01 , len = +4.94974746830583789e-01 
1416        287       1469       1417    2 2147483645 2147483645 +6.68135095447870753e-01  # rad = +9.09999999999999698e-02 , len = +5.46717477313462763e-01 
1417       1470        287       1421    2        268       1416 +8.98328001846782964e-01  # rad = +1.36199999999999960e-01 , len = +3.63730669589466760e-01 
1418        348       1471        327    2 2147483645 2147483645 +8.65168539325842700e-01  # rad = +7.69999999999999990e-02 , len = +1.28883668476654001e+00 
1419        348       1472        327    2 2147483645 2147483645 +7.75280898876404390e-01  # rad = +6.89999999999999641e-02 , len = +3.20780298646910100e-01 
1420       1470       1473       1421    2 2147483645 2147483645 +5.60917455396893416e-01  # rad = +8.50434999999999663e-02 , len = +1.65057565715722432e+00 
1421        361       1470        339    2       1417       1420 +1.02097643097643109e+00  # rad = +1.51615000000000000e-01 , len = +8.77097486029917217e-01 
1422        314        359        344    2        338        347 +5.86242269503546187e-01  # rad = +2.58313000000000126e-01 , len = +1.21041315260534166e+00 
1423        350       1474        329    2 2147483645 2147483645 +1.07692307692307687e+00  # rad = +8.40000000000000191e-02 , len = +5.28488410468953451e-01 
1424        350       1475        329    2 2147483645 2147483645 +1.01282051282051277e+00  # rad = +7.90000000000000008e-02 , len = +1.56524758424985921e-01 
1425       1374       1365       1426    2       1307       1672 +9.57841897233201678e-01  # rad = +1.21167000000000025e-01 , len = +4.69574275274954323e-01 
1426       1476       1374       1429    2       1314       1425 +8.54729729729729715e-01  # rad = +1.26499999999999974e-01 , len = +2.52388589282480258e-01 
1427        367       1477        345    2 2147483645 2147483645 +3.60384602447732239e-01  # rad = +7.49999999999999972e-02 , len = +2.88617393793236532e-01 
1428        367       1478        345    2 2147483645 2147483645 +4.11639461633455217e-01  # rad = +8.56666999999999984e-02 , len = +6.02162768692986350e-01 
1429        358       1476        337    2       1426       1430 +9.11234661396282508e-01  # rad = +1.48000000000000020e-01 , len = +2.21359436211785776e-01 
1430       1476       1479       1429    2 2147483645 2147483645 +5.98455405405405427e-01  # rad = +8.85713999999999391e-02 , len = +1.26000000000000223e+00 
1431        403       1480        377    2 2147483645 2147483645 +9.58791666666666709e-01  # rad = +8.05384999999999435e-02 , len = +9.62340895940725249e-01 
1432        403       1481        377    2 2147483645 2147483645 +8.72448809523809543e-01  # rad = +7.32856999999999675e-02 , len = +9.57235603182414407e-01 
1433        405       1482        379    2       1552       1553 +3.69607763023493352e-01  # rad = +1.80922999999999889e-01 , len = +8.63017960415656815e-01 
1434        405       1332        379    2       1274       1551 +9.20894790602655888e-01  # rad = +4.50778000000000012e-01 , len = +6.45368112010503370e-01 
1435        464       1483        432    2 2147483645 2147483645 +9.17082550616363457e-01  # rad = +7.64999999999999847e-02 , len = +2.21359436211787469e-01 
1436        464       1484        432    2 2147483645 2147483645 +1.04295662619115848e+00  # rad = +8.69999999999999662e-02 , len = +3.28329103187640248e-01 
1437        422       1485        499    2 2147483645 2147483645 +7.52975891676233466e-01  # rad = +6.89999999999999919e-02 , len = +4.74763098818769658e-01 
1438        477       1486        445    2 2147483645 2147483645 +8.05023661036071481e-01  # rad = +1.02750000000000008e-01 , len = +9.01886910870758896e-01 
1439        467        503        484    2        472        503 +1.00050658561296868e+00  # rad = +1.97499999999999926e-01 , len = +4.31508980207830128e-01 
1440        509       1487        514    2 2147483645 2147483645 +7.06967213114754078e-01  # rad = +6.89999999999999919e-02 , len = +4.69574275274956376e-01 
1441        572       1488       1442    2 2147483645 2147483645 +5.39552864157119449e-01  # rad = +8.24167000000000094e-02 , len = +9.44351629426243622e-01 
1442        607        572        572    2        537       1441 +1.06076388888888906e+00  # rad = +1.52750000000000025e-01 , len = +7.34166193719108184e-01 
1443        559       1489        525    2 2147483645 2147483645 +6.63194444444444420e-01  # rad = +9.55000000000000016e-02 , len = +4.69574275274956376e-01 
1444        569       1490       1445    2 2147483645 2147483645 +9.11640070921985846e-01  # rad = +1.02833000000000022e-01 , len = +5.68682688324516294e-01 
1445        600        569        563    2        534       1444 +8.91699604743082963e-01  # rad = +1.12800000000000011e-01 , len = +3.42928563989644886e-01 
1446        600       1491        563    2 2147483645 2147483645 +6.59420553359683859e-01  # rad = +8.34166999999999964e-02 , len = +8.10308583195315180e-01 
1447       1492       1493       1449    2 2147483645 2147483645 +2.28183977354743273e-01  # rad = +1.78312999999999972e-01 , len = +1.11561642153564500e+00 
1448       1492       1494       1449    2 2147483645 2147483645 +1.59777284104811096e-01  # rad = +1.24857000000000010e-01 , len = +1.57149610244505600e+00 
1449        414       1492       1564    2       1447       1448 +6.57504417332772428e-01  # rad = +7.81443999999999805e-01 , len = +1.31704214055587343e+00 
1450        721       1495        682    2 2147483645 2147483645 +1.05412357203934201e-01  # rad = +7.60625000000000190e-02 , len = +1.09119200876839284e+00 
1451        721       1496        682    2 2147483645 2147483645 +1.15442555202467947e-01  # rad = +8.33000000000000129e-02 , len = +8.25287828578610827e-01 
1452        649       1497        656    2 2147483645 2147483645 +6.90322580645161277e-01  # rad = +8.02500000000000019e-02 , len = +6.18223260642948524e-01 
1453        617       1498        582    2 2147483645 2147483645 +8.23475350637837611e-01  # rad = +8.09999999999999887e-02 , len = +3.13049516849968623e-01 
1454        617       1499        582    2 2147483645 2147483645 +8.03142625930730492e-01  # rad = +7.90000000000000008e-02 , len = +1.56524758424982730e-01 
1455        676       1500        709    2 2147483645 2147483645 +9.53125000000000000e-01  # rad = +1.21999999999999983e-01 , len = +9.89949493661158031e-02 
1456        704       1501        666    2 2147483645 2147483645 +7.21359619952494091e-01  # rad = +7.59231000000000072e-02 , len = +9.52102935611482848e-01 
1457        704       1502        666    2 2147483645 2147483645 +7.33318764845605764e-01  # rad = +7.71818000000000226e-02 , len = +8.68677155219358621e-01 
1458       1503        703       1674    2        665       1459 +9.41031219651743189e-01  # rad = +1.25000000000000000e-01 , len = +2.32163735324877885e-01 
1459        703       1504       1458    2 2147483645 2147483645 +7.68131999999999926e-01  # rad = +9.60164999999999491e-02 , len = +1.61759080116078713e+00 
1460       1505       1506       1462    2 2147483645 2147483645 +5.99999999999999978e-01  # rad = +8.40000000000000191e-02 , len = +1.89647040578016934e+00 
1461       1505       1507       1462    2 2147483645 2147483645 +6.05555714285714308e-01  # rad = +8.47778000000000143e-02 , len = +6.14247507117451019e-01 
1462        623       1505        588    2       1460       1461 +2.91641148066210887e-01  # rad = +1.40000000000000013e-01 , len = +9.89949493661170521e-02 
1463        729       1508       1464    2 2147483645 2147483645 +7.30408573913340020e-01  # rad = +8.56666999999999984e-02 , len = +5.81463670404263944e-01 
1464        734        729        737    2        689       1463 +4.26184593023255842e-01  # rad = +1.17286000000000001e-01 , len = +6.29999999999999005e-01 
1465        720       1509        680    2 2147483645 2147483645 +1.13586956521739135e+00  # rad = +7.83749999999999725e-02 , len = +9.20706250657612246e-01 
1466        720       1510        680    2 2147483645 2147483645 +1.00000000000000000e+00  # rad = +6.89999999999999919e-02 , len = +2.21359436211785499e-01 
1467        639       1511        603    2 2147483645 2147483645 +1.23816009410016706e-01  # rad = +8.19999999999999896e-02 , len = +8.45813218151622248e-01 
1468        728       1512        688    2 2147483645 2147483645 +8.89503090056386725e-01  # rad = +6.90000000000000335e-02 , len = +4.31508980207828630e-01 
1469        728       1513        688    2 2147483645 2147483645 +9.59818953892800697e-01  # rad = +7.44544999999999929e-02 , len = +7.66811580507233304e-01 
1470        794       1514        772    2 2147483645 2147483645 +9.32432432432432345e-01  # rad = +6.90000000000000058e-02 , len = +3.83405790253617540e-01 
1471        783       1515        742    2       1472       1473 +9.34555463118043495e-01  # rad = +7.64999999999999847e-02 , len = +2.32163735324878967e-01 
1472       1515       1516       1471    2 2147483645 2147483645 +9.01960784313725394e-01  # rad = +6.89999999999999919e-02 , len = +3.56931365951495327e-01 
1473       1515       1517       1471    2 2147483645 2147483645 +9.01960784313725394e-01  # rad = +6.89999999999999919e-02 , len = +3.56931365951492885e-01 
1474        790       1518        842    2 2147483645 2147483645 +3.62681304347826139e-01  # rad = +8.34166999999999964e-02 , len = +9.15368778143541784e-01 
1475        763       1519       1336    2 2147483645 2147483645 +4.85560254851064577e-01  # rad = +8.02500000000000019e-02 , len = +7.03491293478461066e-01 
1476        895       1520        853    2 2147483645 2147483645 +6.24735426253908877e-01  # rad = +9.14999999999999980e-02 , len = +2.21359436211788024e-01 
1477        895       1521        853    2 2147483645 2147483645 +5.39389056547090684e-01  # rad = +7.89999999999999869e-02 , len = +3.56931365951494661e-01 
1478        959       1522        912    2 2147483645 2147483645 +5.06124909573185455e-01  # rad = +8.18571000000000021e-02 , len = +5.51180551180827649e-01 
1479        959       1523        912    2 2147483645 2147483645 +4.57544224122473475e-01  # rad = +7.39999999999999825e-02 , len = +3.83405790253617040e-01 
1480        912       1524        900    2 2147483645 2147483645 +6.51003671071953005e-01  # rad = +8.86667000000000011e-02 , len = +4.53651848888551257e-01 
1481        914       1525        870    2 2147483645 2147483645 +5.85324123989218292e-01  # rad = +8.68620999999999699e-02 , len = +2.21137965985038543e+00 
1482       1526       1527       1484    2 2147483645 2147483645 +2.79532724505327235e-01  # rad = +3.67306000000000077e-01 , len = +2.52194369485125369e+00 
1483       1526       1528       1484    2 2147483645 2147483645 +4.09589041095890394e-01  # rad = +5.38200000000000012e-01 , len = +1.54317853795340132e+00 
1484        976       1526        926    2       1482       1483 +9.29719173865976134e-01  # rad = +1.31400000000000006e+00 , len = +2.80000000000001137e-01 
1485        976       1391        926    2       1330       1578 +1.01014625034493011e+00  # rad = +1.42767000000000044e+00 , len = +4.53651848888550702e-01 
1486        937       1529        890    2 2147483645 2147483645 +9.19999999999999929e-01  # rad = +6.90000000000000058e-02 , len = +1.56524758424984339e-01 
1487        937       1530        890    2 2147483645 2147483645 +9.86666666666666692e-01  # rad = +7.40000000000000102e-02 , len = +5.28488410468950898e-01 
1488       1531       1532       1660    2 2147483645 2147483645 +5.86097133220910615e-01  # rad = +8.68888999999999773e-02 , len = +6.75055553269508168e-01 
1489       1531       1533       1660    2       1586       1587 +7.65598650927487356e-01  # rad = +1.13500000000000004e-01 , len = +3.50000000000001421e-01 
1490       1028       1534        976    2 2147483645 2147483645 +8.24999641304503761e-01  # rad = +6.89999999999999641e-02 , len = +3.13049516849971843e-01 
1491       1028       1535        976    2 2147483645 2147483645 +8.24999641304503761e-01  # rad = +6.89999999999999641e-02 , len = +5.14392845984469549e-01 
1492        941       1536        894    2       1499       1500 +4.08229721728833594e-01  # rad = +1.72374999999999889e-01 , len = +7.47395477642191164e-01 
1493        941        969        894    2        921       1343 +9.58808762581409013e-01  # rad = +4.04856999999999911e-01 , len = +5.37680202350801273e-01 
1494        994        903       1661    2        861       1585 +6.36227504760542462e-01  # rad = +1.42332999999999932e-01 , len = +4.94974746830583290e-01 
1495        973       1537        924    2 2147483645 2147483645 +9.65262219271868505e-01  # rad = +7.32856999999999814e-02 , len = +4.59020696701140263e-01 
1496        973       1538        924    2 2147483645 2147483645 +9.08814313430299836e-01  # rad = +6.90000000000000058e-02 , len = +9.89949493661145541e-02 
1497        966       1539        918    2 2147483645 2147483645 +6.61935976627093803e-01  # rad = +8.92666999999999627e-02 , len = +1.32815661727071732e+00 
1498       1057       1540       1007    2 2147483645 2147483645 +6.15475146813339813e-01  # rad = +1.02499999999999966e-01 , len = +4.48218696620300117e-01 
1499       1536       1541       1492    2 2147483645 2147483645 +4.80616098622190013e-01  # rad = +8.28461999999999671e-02 , len = +8.31203946092653800e-01 
1500       1536       1542       1492    2 2147483645 2147483645 +4.25152719361856446e-01  # rad = +7.32856999999999675e-02 , len = +4.69574275274956154e-01 
1501       1063       1543       1011    2 2147483645 2147483645 +4.56339712918660323e-01  # rad = +9.53749999999999876e-02 , len = +6.02162768692983574e-01 
1502       1119       1544       1064    2 2147483645 2147483645 +6.84434787426879687e-01  # rad = +8.64666999999999519e-02 , len = +1.15446957517294457e+00 
1503       1101       1545       1048    2       1509       1510 +8.07644268774703633e-01  # rad = +1.02166999999999952e-01 , len = +9.01886910870761671e-01 
1504       1117       1546       1062    2 2147483645 2147483645 +7.65591397849462285e-01  # rad = +8.89999999999999819e-02 , len = +8.45813218151622581e-01 
1505       1117       1547       1062    2 2147483645 2147483645 +7.34310537634408456e-01  # rad = +8.53635999999999562e-02 , len = +7.57165767847437499e-01 
1506       1096       1548       1074    2 2147483645 2147483645 +7.23377192243543243e-01  # rad = +8.58750000000000069e-02 , len = +1.20635815577298855e+00 
1507       1099       1549       1046    2 2147483645 2147483645 +8.89503090056386725e-01  # rad = +6.89999999999999919e-02 , len = +4.14125584816974812e-01 
1508       1099       1550       1046    2 2147483645 2147483645 +8.89503090056386725e-01  # rad = +6.89999999999999919e-02 , len = +3.42928563989644886e-01 
1509       1545       1551       1503    2 2147483645 2147483645 +7.63455910421173112e-01  # rad = +7.79999999999999860e-02 , len = +8.10308583195314958e-01 
1510       1545       1552       1503    2 2147483645 2147483645 +7.27182945569508687e-01  # rad = +7.42941000000000157e-02 , len = +1.28312119458763729e+00 
1511       1204       1553       1281    2 2147483645 2147483645 +7.40538424821002295e-01  # rad = +7.75713999999999848e-02 , len = +4.48218696620299561e-01 
1512       1554       1555       1514    2 2147483645 2147483645 +8.12869045202956886e-01  # rad = +7.64999999999999430e-02 , len = +6.56658206375282050e-01 
1513       1554       1556       1514    2 2147483645 2147483645 +8.24253462131459558e-01  # rad = +7.75713999999999709e-02 , len = +4.69574275274957764e-01 
1514       1198       1554       1163    2       1512       1513 +8.82288805347483329e-01  # rad = +9.41111000000000308e-02 , len = +7.06965345685344304e-01 
1515       1216       1557       1161    2 2147483645 2147483645 +7.57575757575757569e-01  # rad = +7.49999999999999972e-02 , len = +3.76961536499412830e-01 
1516       1216       1558       1161    2       1517       1518 +1.00000000000000000e+00  # rad = +9.89999999999999769e-02 , len = +1.56524758424988308e-01 
1517       1558       1559       1516    2 2147483645 2147483645 +8.48484848484848508e-01  # rad = +8.40000000000000191e-02 , len = +8.88200427831462802e-01 
1518       1558       1560       1516    2 2147483645 2147483645 +7.57575757575757569e-01  # rad = +7.49999999999999972e-02 , len = +3.05122926047845966e-01 
1519       1248       1561       1193    2 2147483645 2147483645 +9.05714285714285694e-01  # rad = +3.16999999999999948e-01 , len = +2.09999999999999659e-01 
1520       1248       1562       1193    2 2147483645 2147483645 +8.34285714285714297e-01  # rad = +2.92000000000000037e-01 , len = +3.42928563989644164e-01 
1521       1245       1563       1191    2 2147483645 2147483645 +6.23348745046235164e-01  # rad = +9.43749999999999450e-02 , len = +6.78675180038286974e-01 
1522       1256       1564       1205    2 2147483645 2147483645 +9.59996852469336193e-01  # rad = +9.75999999999999923e-02 , len = +3.20780298646908546e-01 
1523       1426       1565       1524    2 2147483645 2147483645 +7.65570550770180547e-01  # rad = +8.18570999999999743e-02 , len = +4.31508980207830128e-01 
1524       1241       1426       1187    2       1366       1523 +7.20422862610078263e-01  # rad = +1.06922999999999990e-01 , len = +9.41753683295159516e-01 
1525       1566       1567       1527    2 2147483645 2147483645 +6.55988175605543455e-01  # rad = +7.89999999999999730e-02 , len = +1.71464281994823164e-01 
1526       1566       1568       1527    2 2147483645 2147483645 +6.35229056124355429e-01  # rad = +7.64999999999999569e-02 , len = +8.31203946092653800e-01 
1527       1569       1566       1679    2       1525       1526 +7.14712166172106866e-01  # rad = +1.20428999999999981e-01 , len = +4.74763098818767437e-01 
1528         19       1570         31    2 2147483645 2147483645 +5.83556747095621109e-01  # rad = +8.16249999999999476e-02 , len = +6.02162768692985462e-01 
1529         64       1571         54    2 2147483645 2147483645 +6.08021292217327369e-01  # rad = +8.28125000000000111e-02 , len = +1.06850362657316222e+00 
1530         64       1572         54    2 2147483645 2147483645 +6.07852422907488976e-01  # rad = +8.27895000000000159e-02 , len = +1.21647030378879495e+00 
1531         56       1573       1377    2 2147483645 2147483645 +9.01960784313725394e-01  # rad = +6.89999999999999641e-02 , len = +2.61916017074175056e-01 
1532         67       1574         67    2 2147483645 2147483645 +5.43555027314970629e-01  # rad = +7.59167000000000314e-02 , len = +9.44351629426241734e-01 
1533         80       1575         72    2 2147483645 2147483645 +8.20139075113507254e-01  # rad = +8.86923000000000294e-02 , len = +8.63017960415655039e-01 
1534         84       1576         76    2 2147483645 2147483645 +7.25643896976483793e-01  # rad = +8.09999999999999609e-02 , len = +7.82623792124928719e-01 
1535         84       1577         76    2 2147483645 2147483645 +7.37588353863381840e-01  # rad = +8.23332999999999704e-02 , len = +7.06965345685345858e-01 
1536        110       1578        105    2 2147483645 2147483645 +6.22093795093795143e-01  # rad = +8.62222000000000127e-02 , len = +1.82000000000000028e+00 
1537       1579        115       1677    2        104       1538 +9.22924924924924839e-01  # rad = +1.53667000000000054e-01 , len = +4.48218696620297896e-01 
1538        115        173       1537    2        160       1539 +9.19345077342565431e-01  # rad = +1.41272999999999954e-01 , len = +8.88200427831464800e-01 
1539        173        136       1538    2        121        186 +1.06318971070197410e+00  # rad = +1.50199999999999972e-01 , len = +2.88617393793236532e-01 
1540        111       1580        193    2 2147483645 2147483645 +8.06826216775659022e-01  # rad = +8.80908999999999165e-02 , len = +7.66811580507234969e-01 
1541        165       1581       1542    2 2147483645 2147483645 +4.37619656019656023e-01  # rad = +8.90555999999999709e-02 , len = +1.26968500030519893e+00 
1542       1582        165       1662    2        151       1541 +1.09408602150537626e+00  # rad = +2.03499999999999986e-01 , len = +1.21243556529819857e-01 
1543       1582       1583       1662    2 2147483645 2147483645 +5.11008602150537561e-01  # rad = +9.50476000000000515e-02 , len = +1.86520776322639281e+00 
1544        170        195        192    2        179       1662 +6.32115548003398531e-01  # rad = +1.85999999999999943e-01 , len = +1.32446215498971487e+00 
1545        276       1584        273    2 2147483645 2147483645 +1.00000000000000000e+00  # rad = +6.90000000000000058e-02 , len = +7.06965345685345303e-01 
1546        332       1585        310    2 2147483645 2147483645 +7.34848484848484862e-01  # rad = +7.27499999999999675e-02 , len = +5.37680202350803160e-01 
1547        332       1586        310    2 2147483645 2147483645 +7.64310101010100995e-01  # rad = +7.56666999999999479e-02 , len = +6.30000000000001004e-01 
1548       1468       1587       1415    2 2147483645 2147483645 +6.54016697657961554e-01  # rad = +8.68750000000000216e-02 , len = +5.28488410468954672e-01 
1549       1468       1588       1415    2 2147483645 2147483645 +6.87423305955598307e-01  # rad = +9.13124999999999770e-02 , len = +1.10679718105893388e+00 
1550        361       1589        339    2 2147483645 2147483645 +5.63973063973063904e-01  # rad = +8.37499999999999772e-02 , len = +4.74763098818770990e-01 
1551       1332       1590       1434    2 2147483645 2147483645 +4.32030844451148865e-01  # rad = +1.94749999999999923e-01 , len = +7.06965345685344637e-01 
1552       1482       1591       1433    2 2147483645 2147483645 +4.28753668687784362e-01  # rad = +7.75713999999999987e-02 , len = +5.14392845984467106e-01 
1553       1482       1592       1433    2 2147483645 2147483645 +4.05065690929290401e-01  # rad = +7.32856999999999814e-02 , len = +5.64358042380900815e-01 
1554        412       1593        385    2 2147483645 2147483645 +5.91011420766199613e-01  # rad = +8.26428999999999914e-02 , len = +1.01197826063607121e+00 
1555        460       1594        429    2 2147483645 2147483645 +8.48780487804878137e-01  # rad = +8.69999999999999662e-02 , len = +3.42928563989641277e-01 
1556        460       1595        429    2 2147483645 2147483645 +6.99778536585365929e-01  # rad = +7.17272999999999938e-02 , len = +7.57165767847437388e-01 
1557        473       1596        440    2 2147483645 2147483645 +7.11864406779661008e-01  # rad = +8.39999999999999775e-02 , len = +7.03491293478465396e-01 
1558        473       1597        440    2 2147483645 2147483645 +7.37288135593220373e-01  # rad = +8.69999999999999662e-02 , len = +3.20780298646907380e-01 
1559        484       1598        452    2 2147483645 2147483645 +8.64921465968586323e-01  # rad = +8.26000000000000068e-02 , len = +6.49153294684696403e-01 
1560        484       1599        452    2       1562       1563 +1.29109947643979073e+00  # rad = +1.23299999999999965e-01 , len = +6.64078308635360326e-01 
1561        456       1600        487    2 2147483645 2147483645 +5.59694272445820484e-01  # rad = +7.23125000000000018e-02 , len = +1.13304898393670661e+00 
1562       1599       1601       1560    2 2147483645 2147483645 +6.45579886455798890e-01  # rad = +7.96000000000000318e-02 , len = +3.20780298646908157e-01 
1563       1599       1602       1560    2 2147483645 2147483645 +7.98188969991889596e-01  # rad = +9.84166999999999681e-02 , len = +8.45813218151619250e-01 
1564       1603        414       1666    2        387       1449 +1.00464919695688915e+00  # rad = +1.18849999999999989e+00 , len = +5.14392845984468328e-01 
1565        579       1604        543    2 2147483645 2147483645 +5.38690277777777782e-01  # rad = +7.75713999999999987e-02 , len = +5.28488410468951564e-01 
1566        555       1605        586    2 2147483645 2147483645 +7.19477286869943944e-01  # rad = +9.36522000000000049e-02 , len = +1.96249840764266503e+00 
1567        562       1606        565    2 2147483645 2147483645 +5.57787543247378781e-01  # rad = +7.39999999999999825e-02 , len = +8.22313808712951788e-01 
1568        651       1607        614    2 2147483645 2147483645 +1.01058148148148153e+00  # rad = +8.18571000000000298e-02 , len = +4.74763098818767548e-01 
1569        651       1608        614    2 2147483645 2147483645 +9.25925925925925819e-01  # rad = +7.49999999999999833e-02 , len = +3.56931365951494661e-01 
1570        823       1609        780    2 2147483645 2147483645 +6.92601372997711628e-01  # rad = +7.56666999999999895e-02 , len = +5.85662018573853360e-01 
1571        823       1610        780    2 2147483645 2147483645 +7.10035697940503474e-01  # rad = +7.75713999999999987e-02 , len = +5.46717477313465983e-01 
1572        775        909        732    2        866       1577 +7.13519195361235536e-01  # rad = +1.03856999999999991e-01 , len = +5.14392845984468772e-01 
1573        769       1611        725    2 2147483645 2147483645 +3.61891103676586445e-01  # rad = +8.26428999999999636e-02 , len = +9.36536171218175895e-01 
1574        826       1612        783    2 2147483645 2147483645 +6.77207549391985242e-01  # rad = +6.89999999999999780e-02 , len = +5.81463670404265831e-01 
1575        870       1613        830    2 2147483645 2147483645 +1.03814243541835727e+00  # rad = +8.94285999999999970e-02 , len = +4.48218696620299561e-01 
1576        870       1614        830    2 2147483645 2147483645 +8.88059259672010159e-01  # rad = +7.64999999999999847e-02 , len = +1.53681488800700983e+00 
1577        909       1615       1572    2 2147483645 2147483645 +7.36589733961119597e-01  # rad = +7.65000000000000263e-02 , len = +5.68682688324516628e-01 
1578       1391       1616       1485    2 2147483645 2147483645 +3.71207632015801980e-01  # rad = +5.29962000000000155e-01 , len = +2.03843076899854481e+00 
1579        864       1617        824    2 2147483645 2147483645 +1.10435933862222413e+00  # rad = +8.56666999999999845e-02 , len = +6.14247507117450020e-01 
1580        864       1618        824    2 2147483645 2147483645 +9.66851184843898648e-01  # rad = +7.49999999999999833e-02 , len = +4.84974226119286089e-01 
1581        972       1619       1582    2 2147483645 2147483645 +6.78281300813008081e-01  # rad = +8.34286000000000194e-02 , len = +4.25793377120876837e-01 
1582       1620        972       1676    2        923       1581 +4.16057801591167398e-01  # rad = +1.22999999999999984e-01 , len = +5.77234787586473952e-01 
1583        908       1621        865    2 2147483645 2147483645 +9.68354430379746778e-01  # rad = +7.65000000000000263e-02 , len = +2.42487113059645876e-01 
1584        908       1622        865    2 2147483645 2147483645 +9.81916455696202561e-01  # rad = +7.75714000000000264e-02 , len = +4.64327470649754659e-01 
1585        903       1623       1494    2 2147483645 2147483645 +6.51055623081084556e-01  # rad = +9.26667000000000185e-02 , len = +1.71464281994824608e-01 
1586       1533       1624       1489    2 2147483645 2147483645 +6.96035242290748979e-01  # rad = +7.89999999999999869e-02 , len = +8.96437393240598568e-01 
1587       1533       1625       1489    2 2147483645 2147483645 +6.87224669603524241e-01  # rad = +7.79999999999999999e-02 , len = +8.34146270146911561e-01 
1588        883       1626        841    2 2147483645 2147483645 +6.99619771863117856e-01  # rad = +6.89999999999999780e-02 , len = +3.76961536499416827e-01 
1589        883       1627        841    2 2147483645 2147483645 +6.99619771863117856e-01  # rad = +6.89999999999999780e-02 , len = +4.69574275274954545e-01 
1590       1095       1628       1041    2 2147483645 2147483645 +8.63387978142076462e-01  # rad = +7.89999999999999869e-02 , len = +1.97989898732234104e-01 
1591       1095       1629       1041    2 2147483645 2147483645 +1.01639344262295084e+00  # rad = +9.30000000000000410e-02 , len = +2.96984848098351573e-01 
1592        986       1630        936    2 2147483645 2147483645 +6.43116825537574766e-01  # rad = +7.54285999999999707e-02 , len = +9.74987179402887150e-01 
1593        979       1631        930    2 2147483645 2147483645 +6.32267278553625856e-01  # rad = +7.99090999999999829e-02 , len = +7.57165767847433613e-01 
1594       1632       1026       1596    2        975       1089 +9.58128078817734097e-01  # rad = +9.72499999999999892e-02 , len = +2.32163735324882159e-01 
1595       1632       1633       1596    2 2147483645 2147483645 +9.38775369458128117e-01  # rad = +9.52857000000000010e-02 , len = +4.42718872423572107e-01 
1596       1130       1632       1076    2       1594       1595 +7.26296958855098373e-01  # rad = +1.01499999999999979e-01 , len = +5.28488410468947567e-01 
1597       1103       1634       1050    2 2147483645 2147483645 +8.88482307684713923e-01  # rad = +8.09999999999999887e-02 , len = +8.25287828578608162e-01 
1598       1417       1635       1358    2 2147483645 2147483645 +8.73417721518987222e-01  # rad = +6.89999999999999641e-02 , len = +3.42928563989644886e-01 
1599       1417       1636       1358    2 2147483645 2147483645 +1.00000000000000000e+00  # rad = +7.89999999999999730e-02 , len = +3.83405790253617818e-01 
1600       1102       1637       1049    2 2147483645 2147483645 +3.83130315661215803e-01  # rad = +1.11311999999999980e-01 , len = +1.05233074648610270e+00 
1601       1271       1638       1215    2 2147483645 2147483645 +8.22062222261389919e-01  # rad = +7.46250000000000108e-02 , len = +9.57235603182410744e-01 
1602       1271       1639       1215    2 2147483645 2147483645 +8.42717051966449970e-01  # rad = +7.64999999999999986e-02 , len = +5.28488410468951342e-01 
1603       1313       1640       1255    2 2147483645 2147483645 +6.09070483005366814e-01  # rad = +8.51175999999999877e-02 , len = +1.23048770818728315e+00 
1604       1641       1642       1663    2 2147483645 2147483645 +8.48492723492723533e-01  # rad = +8.16249999999999476e-02 , len = +5.33104117410475031e-01 
1605       1641       1643       1663    2 2147483645 2147483645 +7.17255717255717240e-01  # rad = +6.89999999999999780e-02 , len = +4.14125584816972703e-01 
1606       1644       1645       1664    2 2147483645 2147483645 +5.28885446529330561e-01  # rad = +7.54545000000000354e-02 , len = +7.06965345685344415e-01 
1607       1646       1647       1665    2 2147483645 2147483645 +6.60629297595099030e-01  # rad = +9.42499999999999866e-02 , len = +3.05122926047845966e-01 
1608       1646       1648       1665    2 2147483645 2147483645 +5.65173445856434919e-01  # rad = +8.06316000000000116e-02 , len = +1.27353837790621549e+00 
1609       1603       1649       1666    2 2147483645 2147483645 +4.64666103127641561e-01  # rad = +5.49699999999999855e-01 , len = +1.76672012497735542e+00 
1610       1650       1651       1667    2 2147483645 2147483645 +5.01256966511424706e-01  # rad = +7.11428999999999950e-02 , len = +9.44351629426243178e-01 
1611       1650       1652       1667    2 2147483645 2147483645 +5.24589759668566691e-01  # rad = +7.44544999999999790e-02 , len = +8.79886356298359984e-01 
1612       1078       1653       1668    2 2147483645 2147483645 +5.60905384913314875e-01  # rad = +8.54443999999999482e-02 , len = +6.60378679243961875e-01 
1613       1444       1654       1669    2 2147483645 2147483645 +5.17312879403247883e-01  # rad = +8.34286000000000194e-02 , len = +4.48218696620299561e-01 
1614       1452       1655       1670    2 2147483645 2147483645 +5.28226512616377875e-01  # rad = +1.11600000000000019e-01 , len = +7.73175271203110137e-01 
1615       1656       1657       1671    2 2147483645 2147483645 +6.97674418604651181e-01  # rad = +7.49999999999999972e-02 , len = +4.08166632639170857e-01 
1616       1656       1658       1671    2 2147483645 2147483645 +6.97674418604651181e-01  # rad = +7.49999999999999972e-02 , len = +6.29999999999999338e-01 
1617       1659       1660       1672    2 2147483645 2147483645 +6.37962481533750903e-01  # rad = +7.73000000000000215e-02 , len = +6.60378679243964539e-01 
1618       1659       1661       1672    2 2147483645 2147483645 +6.90048445533850030e-01  # rad = +8.36111000000000354e-02 , len = +1.34465608986089813e+00 
1619       1662       1663       1673    2 2147483645 2147483645 +6.93852815373670495e-01  # rad = +7.89999999999999869e-02 , len = +2.10000000000000853e-01 
1620       1662       1664       1673    2 2147483645 2147483645 +6.81305497246546099e-01  # rad = +7.75714000000000264e-02 , len = +9.44351629426242956e-01 
1621       1503       1665       1674    2 2147483645 2147483645 +8.03015816852739928e-01  # rad = +1.06666999999999998e-01 , len = +1.56524758424985921e-01 
1622       1666       1667       1675    2 2147483645 2147483645 +5.38151329013395574e-01  # rad = +7.65713999999999978e-02 , len = +5.14392845984469549e-01 
1623       1666       1668       1675    2 2147483645 2147483645 +5.37969301266463362e-01  # rad = +7.65455000000000163e-02 , len = +7.34166193719105631e-01 
1624       1620       1669       1676    2 2147483645 2147483645 +3.07251244790820999e-01  # rad = +9.08332999999999779e-02 , len = +4.94974746830583290e-01 
1625       1579       1670       1677    2 2147483645 2147483645 +5.19519519519519468e-01  # rad = +8.64999999999999658e-02 , len = +8.07279381626953230e-01 
1626       1569       1671       1679    2 2147483645 2147483645 +5.22567359050445157e-01  # rad = +8.80525999999999809e-02 , len = +1.25805405289279992e+00 
1627       1672       1673       1680    2 2147483645 2147483645 +6.98655842534650962e-01  # rad = +8.67500000000000215e-02 , len = +5.28488410468952008e-01 
1628       1672       1674       1680    2 2147483645 2147483645 +7.59058364943986708e-01  # rad = +9.42499999999999866e-02 , len = +5.46717477313463429e-01 
1629       1675       1676       1681    2 2147483645 2147483645 +9.28571428571428603e-01  # rad = +7.79999999999999860e-02 , len = +6.92964645562815451e-01 
1630       1675       1677       1681    2 2147483645 2147483645 +9.10714285714285809e-01  # rad = +7.64999999999999847e-02 , len = +2.32163735324878939e-01 
1631       1678       1679       1682    2 2147483645 2147483645 +7.06214689265536766e-01  # rad = +1.25000000000000000e-01 , len = +2.10000000000000853e-01 
1632       1678       1680       1682    2 2147483645 2147483645 +5.98870056497175174e-01  # rad = +1.05999999999999941e-01 , len = +5.37680202350803160e-01 
1633       1344       1681       1285    2 2147483645 2147483645 +7.04113924050632889e-01  # rad = +8.90000000000000374e-02 , len = +1.97989898732234104e-01
[truncated: 8,059 more chars]
