# Supplementary material for: Quantification of Hepatic Vascular and Parenchymal Regeneration in Mice
Source: PLoS One. 2016 Aug 5;11(8):e0160581. doi: 10.1371/journal.pone.0160581 (PMC4975469; doi:10.1371/journal.pone.0160581)
Supplement: S1 Dataset — Vascular trees are stored in text format, can thus be read using any text editor or imported in spreadsheets, and viewed interactively in 3D using the viewer tool from [35]. (ZIP) [file pone.0160581.s001.zip › regenerationQuantificationVascularTrees/HV-POD07/HVM-010-HV1.tree]

# numNodes
1764
# id xCoord [mm]               yCoord [mm]               zCoord [mm]
   0 +2.24000000000000021e+01  +8.47000000000000064e+00  +1.26700000000000017e+01  
   1 +2.24000000000000021e+01  +8.47000000000000064e+00  +1.26700000000000017e+01  
   2 +1.79900000000000020e+01  +1.40000000000000000e+01  +2.37300000000000040e+01  
   3 +1.80599999999999987e+01  +1.44199999999999999e+01  +2.40100000000000016e+01  
   4 +1.79199999999999982e+01  +1.39300000000000015e+01  +2.37300000000000040e+01  
   5 +1.81300000000000026e+01  +1.37199999999999989e+01  +2.38700000000000010e+01  
   6 +1.75000000000000000e+01  +1.35099999999999998e+01  +2.34500000000000028e+01  
   7 +1.74300000000000033e+01  +1.51900000000000013e+01  +2.35900000000000034e+01  
   8 +1.79900000000000020e+01  +1.51900000000000013e+01  +2.36600000000000001e+01  
   9 +1.75000000000000000e+01  +1.55400000000000009e+01  +2.38000000000000007e+01  
  10 +1.72900000000000027e+01  +1.50500000000000007e+01  +2.34500000000000028e+01  
  11 +1.70800000000000018e+01  +1.47699999999999996e+01  +2.35900000000000034e+01  
  12 +1.70800000000000018e+01  +1.47000000000000011e+01  +2.36600000000000001e+01  
  13 +1.68700000000000010e+01  +1.45600000000000005e+01  +2.35199999999999996e+01  
  14 +1.66600000000000001e+01  +1.47699999999999996e+01  +2.35900000000000034e+01  
  15 +1.63800000000000026e+01  +1.48400000000000016e+01  +2.35900000000000034e+01  
  16 +1.66600000000000001e+01  +1.58900000000000006e+01  +2.38700000000000010e+01  
  17 +1.68000000000000007e+01  +1.43500000000000014e+01  +2.33800000000000026e+01  
  18 +1.57500000000000000e+01  +1.58900000000000006e+01  +2.34500000000000028e+01  
  19 +1.59600000000000009e+01  +1.58900000000000006e+01  +2.33100000000000023e+01  
  20 +1.59600000000000009e+01  +1.64499999999999993e+01  +2.36600000000000001e+01  
  21 +1.53300000000000018e+01  +1.54000000000000004e+01  +2.34500000000000028e+01  
  22 +1.54699999999999989e+01  +1.52599999999999998e+01  +2.35900000000000034e+01  
  23 +1.50500000000000007e+01  +1.50500000000000007e+01  +2.28900000000000006e+01  
  24 +1.72199999999999989e+01  +1.50500000000000007e+01  +2.33800000000000026e+01  
  25 +1.61699999999999982e+01  +1.68700000000000010e+01  +2.31000000000000014e+01  
  26 +1.64499999999999993e+01  +1.65899999999999999e+01  +2.31000000000000014e+01  
  27 +1.63800000000000026e+01  +1.70800000000000018e+01  +2.31700000000000017e+01  
  28 +1.57500000000000000e+01  +1.70800000000000018e+01  +2.26099999999999994e+01  
  29 +1.86200000000000010e+01  +1.24600000000000009e+01  +2.31000000000000014e+01  
  30 +1.84800000000000004e+01  +1.26700000000000017e+01  +2.34500000000000028e+01  
  31 +1.85500000000000007e+01  +1.25300000000000011e+01  +2.30300000000000011e+01  
  32 +1.87600000000000016e+01  +1.23200000000000003e+01  +2.31000000000000014e+01  
  33 +1.98800000000000026e+01  +1.21099999999999994e+01  +2.31700000000000017e+01  
  34 +1.89000000000000021e+01  +1.21099999999999994e+01  +2.30300000000000011e+01  
  35 +1.81999999999999993e+01  +1.23200000000000003e+01  +2.29600000000000009e+01  
  36 +1.87600000000000016e+01  +1.28100000000000005e+01  +2.31000000000000014e+01  
  37 +1.89699999999999989e+01  +1.19000000000000004e+01  +2.29600000000000009e+01  
  38 +1.89000000000000021e+01  +1.19000000000000004e+01  +2.31700000000000017e+01  
  39 +1.55400000000000009e+01  +1.75000000000000000e+01  +2.28900000000000006e+01  
  40 +1.54699999999999989e+01  +1.89000000000000021e+01  +2.28900000000000006e+01  
  41 +1.58900000000000006e+01  +1.85500000000000007e+01  +2.34500000000000028e+01  
  42 +1.47699999999999996e+01  +1.54000000000000004e+01  +2.28900000000000006e+01  
  43 +1.51900000000000013e+01  +1.47000000000000011e+01  +2.26800000000000033e+01  
  44 +1.81300000000000026e+01  +1.22500000000000000e+01  +2.28200000000000003e+01  
  45 +1.84800000000000004e+01  +1.16200000000000010e+01  +2.27500000000000000e+01  
  46 +1.79199999999999982e+01  +1.23200000000000003e+01  +2.26800000000000033e+01  
  47 +1.68700000000000010e+01  +1.12000000000000011e+01  +2.27500000000000000e+01  
  48 +1.71500000000000021e+01  +1.08500000000000014e+01  +2.26800000000000033e+01  
  49 +1.68700000000000010e+01  +1.16900000000000013e+01  +2.28200000000000003e+01  
  50 +1.69400000000000013e+01  +1.23200000000000003e+01  +2.24699999999999989e+01  
  51 +1.56800000000000015e+01  +1.43500000000000014e+01  +2.33800000000000026e+01  
  52 +1.52599999999999998e+01  +1.44199999999999999e+01  +2.24699999999999989e+01  
  53 +1.78500000000000014e+01  +1.22500000000000000e+01  +2.26800000000000033e+01  
  54 +1.78500000000000014e+01  +1.17599999999999998e+01  +2.28200000000000003e+01  
  55 +1.77800000000000011e+01  +1.22500000000000000e+01  +2.26099999999999994e+01  
  56 +1.57500000000000000e+01  +1.69400000000000013e+01  +2.24699999999999989e+01  
  57 +1.85500000000000007e+01  +1.16900000000000013e+01  +2.19800000000000040e+01  
  58 +1.70100000000000016e+01  +1.23900000000000006e+01  +2.24000000000000021e+01  
  59 +1.49800000000000022e+01  +1.40700000000000003e+01  +2.25400000000000027e+01  
  60 +1.49100000000000001e+01  +1.40700000000000003e+01  +2.25400000000000027e+01  
  61 +1.50500000000000007e+01  +1.39300000000000015e+01  +2.29600000000000009e+01  
  62 +1.51900000000000013e+01  +1.41400000000000006e+01  +2.23300000000000018e+01  
  63 +1.56099999999999994e+01  +1.78500000000000014e+01  +2.20500000000000007e+01  
  64 +1.55400000000000009e+01  +1.65899999999999999e+01  +2.19100000000000001e+01  
  65 +1.62400000000000020e+01  +1.51900000000000013e+01  +2.27500000000000000e+01  
  66 +1.79900000000000020e+01  +1.26700000000000017e+01  +2.24699999999999989e+01  
  67 +1.80599999999999987e+01  +1.26700000000000017e+01  +2.24000000000000021e+01  
  68 +1.81999999999999993e+01  +1.30199999999999996e+01  +2.27500000000000000e+01  
  69 +1.69400000000000013e+01  +1.23200000000000003e+01  +2.24699999999999989e+01  
  70 +1.70100000000000016e+01  +1.25300000000000011e+01  +2.28900000000000006e+01  
  71 +1.68000000000000007e+01  +1.24600000000000009e+01  +2.24000000000000021e+01  
  72 +1.75700000000000003e+01  +1.29500000000000011e+01  +2.17000000000000028e+01  
  73 +1.65199999999999996e+01  +1.25300000000000011e+01  +2.21900000000000013e+01  
  74 +1.72199999999999989e+01  +1.19700000000000006e+01  +2.21200000000000010e+01  
  75 +1.61699999999999982e+01  +1.24600000000000009e+01  +2.19100000000000001e+01  
  76 +1.65899999999999999e+01  +1.30199999999999996e+01  +2.26800000000000033e+01  
  77 +1.42800000000000011e+01  +1.41400000000000006e+01  +2.21200000000000010e+01  
  78 +1.40700000000000003e+01  +1.42100000000000009e+01  +2.15600000000000023e+01  
  79 +1.41400000000000006e+01  +1.43500000000000014e+01  +2.24000000000000021e+01  
  80 +1.46300000000000026e+01  +1.37900000000000009e+01  +2.19800000000000040e+01  
  81 +1.76400000000000006e+01  +1.10600000000000005e+01  +2.14200000000000017e+01  
  82 +1.81999999999999993e+01  +1.05000000000000000e+01  +2.19800000000000040e+01  
  83 +1.42100000000000009e+01  +1.35099999999999998e+01  +2.21900000000000013e+01  
  84 +1.49800000000000022e+01  +1.35800000000000018e+01  +2.18400000000000034e+01  
  85 +1.52599999999999998e+01  +1.36500000000000004e+01  +2.19800000000000040e+01  
  86 +1.62400000000000020e+01  +1.38599999999999994e+01  +2.18400000000000034e+01  
  87 +1.51199999999999992e+01  +1.34400000000000013e+01  +2.17699999999999996e+01  
  88 +1.88300000000000018e+01  +1.14800000000000004e+01  +2.19800000000000040e+01  
  89 +1.87600000000000016e+01  +1.11300000000000008e+01  +2.22600000000000016e+01  
  90 +1.90400000000000027e+01  +1.12700000000000014e+01  +2.17699999999999996e+01  
  91 +1.52599999999999998e+01  +1.66600000000000001e+01  +2.20500000000000007e+01  
  92 +1.56099999999999994e+01  +1.65199999999999996e+01  +2.18400000000000034e+01  
  93 +1.58200000000000003e+01  +1.60300000000000011e+01  +2.21900000000000013e+01  
  94 +1.56800000000000015e+01  +1.64499999999999993e+01  +2.17000000000000028e+01  
  95 +1.48400000000000016e+01  +1.40000000000000000e+01  +2.14900000000000020e+01  
  96 +1.49100000000000001e+01  +1.19000000000000004e+01  +2.18400000000000034e+01  
  97 +1.45600000000000005e+01  +1.18300000000000001e+01  +2.19100000000000001e+01  
  98 +1.48400000000000016e+01  +1.20400000000000009e+01  +2.20500000000000007e+01  
  99 +1.55400000000000009e+01  +1.22500000000000000e+01  +2.11400000000000006e+01  
 100 +1.52599999999999998e+01  +1.33000000000000007e+01  +2.17699999999999996e+01  
 101 +1.53300000000000018e+01  +1.30900000000000016e+01  +2.16300000000000026e+01  
 102 +1.51199999999999992e+01  +1.30900000000000016e+01  +2.20500000000000007e+01  
 103 +1.91099999999999994e+01  +1.08500000000000014e+01  +2.17699999999999996e+01  
 104 +1.91800000000000033e+01  +1.12700000000000014e+01  +2.19100000000000001e+01  
 105 +1.53300000000000018e+01  +1.70100000000000016e+01  +2.16300000000000026e+01  
 106 +1.57500000000000000e+01  +1.60300000000000011e+01  +2.10700000000000003e+01  
 107 +1.49100000000000001e+01  +1.55400000000000009e+01  +2.16300000000000026e+01  
 108 +1.44199999999999999e+01  +1.55400000000000009e+01  +2.17000000000000028e+01  
 109 +1.49800000000000022e+01  +1.56800000000000015e+01  +2.17699999999999996e+01  
 110 +1.54699999999999989e+01  +1.54000000000000004e+01  +2.12100000000000009e+01  
 111 +1.30900000000000016e+01  +1.28100000000000005e+01  +2.14900000000000020e+01  
 112 +1.21799999999999997e+01  +1.28800000000000026e+01  +2.14900000000000020e+01  
 113 +1.28800000000000026e+01  +1.28100000000000005e+01  +2.15600000000000023e+01  
 114 +1.35800000000000018e+01  +1.30900000000000016e+01  +2.14900000000000020e+01  
 115 +1.68700000000000010e+01  +1.02900000000000009e+01  +2.14900000000000020e+01  
 116 +1.67300000000000004e+01  +1.01500000000000004e+01  +2.16300000000000026e+01  
 117 +1.72900000000000027e+01  +1.01500000000000004e+01  +2.18400000000000034e+01  
 118 +1.68000000000000007e+01  +1.04299999999999997e+01  +2.13500000000000014e+01  
 119 +1.56099999999999994e+01  +1.12000000000000011e+01  +2.12100000000000009e+01  
 120 +1.57500000000000000e+01  +1.14100000000000001e+01  +2.17699999999999996e+01  
 121 +1.56800000000000015e+01  +1.06400000000000006e+01  +2.13500000000000014e+01  
 122 +1.58200000000000003e+01  +1.02900000000000009e+01  +2.17699999999999996e+01  
 123 +1.56099999999999994e+01  +1.10600000000000005e+01  +2.12100000000000009e+01  
 124 +1.58200000000000003e+01  +1.02200000000000006e+01  +2.10700000000000003e+01  
 125 +1.69400000000000013e+01  +9.73000000000000043e+00  +2.10700000000000003e+01  
 126 +1.58200000000000003e+01  +1.14800000000000004e+01  +2.11400000000000006e+01  
 127 +1.58900000000000006e+01  +1.58200000000000003e+01  +2.10000000000000000e+01  
 128 +1.54000000000000004e+01  +1.53300000000000018e+01  +2.12100000000000009e+01  
 129 +1.52599999999999998e+01  +1.51199999999999992e+01  +2.11400000000000006e+01  
 130 +1.51199999999999992e+01  +1.51199999999999992e+01  +2.12800000000000011e+01  
 131 +1.56800000000000015e+01  +1.23900000000000006e+01  +2.12100000000000009e+01  
 132 +1.58200000000000003e+01  +1.23200000000000003e+01  +2.13500000000000014e+01  
 133 +1.56099999999999994e+01  +1.22500000000000000e+01  +2.10700000000000003e+01  
 134 +2.17000000000000028e+01  +9.94000000000000128e+00  +2.12100000000000009e+01  
 135 +2.14200000000000017e+01  +9.59000000000000163e+00  +2.14200000000000017e+01  
 136 +2.13500000000000014e+01  +1.03599999999999994e+01  +2.17699999999999996e+01  
 137 +2.22600000000000016e+01  +9.80000000000000071e+00  +2.07900000000000027e+01  
 138 +1.49100000000000001e+01  +1.26000000000000014e+01  +2.10700000000000003e+01  
 139 +1.57500000000000000e+01  +1.19700000000000006e+01  +2.06500000000000021e+01  
 140 +1.48400000000000016e+01  +1.60300000000000011e+01  +2.10700000000000003e+01  
 141 +1.58200000000000003e+01  +1.58900000000000006e+01  +2.09300000000000033e+01  
 142 +1.68000000000000007e+01  +1.26700000000000017e+01  +2.10700000000000003e+01  
 143 +1.75000000000000000e+01  +1.25300000000000011e+01  +2.10000000000000000e+01  
 144 +1.68700000000000010e+01  +1.31600000000000001e+01  +2.12800000000000011e+01  
 145 +1.66600000000000001e+01  +1.26000000000000014e+01  +2.10000000000000000e+01  
 146 +1.59600000000000009e+01  +9.87000000000000099e+00  +2.10000000000000000e+01  
 147 +1.58900000000000006e+01  +9.80000000000000071e+00  +2.12100000000000009e+01  
 148 +2.00900000000000034e+01  +9.45000000000000107e+00  +2.10700000000000003e+01  
 149 +2.00199999999999996e+01  +9.31000000000000050e+00  +2.12100000000000009e+01  
 150 +1.98100000000000023e+01  +9.94000000000000128e+00  +2.14200000000000017e+01  
 151 +2.03700000000000010e+01  +9.24000000000000021e+00  +2.07199999999999989e+01  
 152 +1.63099999999999987e+01  +1.55400000000000009e+01  +2.12800000000000011e+01  
 153 +1.58900000000000006e+01  +1.58200000000000003e+01  +2.06500000000000021e+01  
 154 +1.35099999999999998e+01  +1.18300000000000001e+01  +2.09300000000000033e+01  
 155 +1.33000000000000007e+01  +1.19700000000000006e+01  +2.12100000000000009e+01  
 156 +1.32300000000000022e+01  +1.17599999999999998e+01  +2.07900000000000027e+01  
 157 +1.37900000000000009e+01  +1.18300000000000001e+01  +2.07199999999999989e+01  
 158 +1.30900000000000016e+01  +1.18300000000000001e+01  +2.09300000000000033e+01  
 159 +1.28800000000000026e+01  +1.18300000000000001e+01  +2.11400000000000006e+01  
 160 +1.30199999999999996e+01  +1.19000000000000004e+01  +2.08599999999999994e+01  
 161 +1.44900000000000020e+01  +1.12000000000000011e+01  +2.09300000000000033e+01  
 162 +1.46300000000000026e+01  +1.02900000000000009e+01  +2.11400000000000006e+01  
 163 +1.43500000000000014e+01  +1.11300000000000008e+01  +2.14200000000000017e+01  
 164 +1.44199999999999999e+01  +1.12700000000000014e+01  +2.08599999999999994e+01  
 165 +1.66600000000000001e+01  +1.24600000000000009e+01  +2.08599999999999994e+01  
 166 +1.67300000000000004e+01  +1.26000000000000014e+01  +2.07900000000000027e+01  
 167 +1.68000000000000007e+01  +1.23200000000000003e+01  +2.09300000000000033e+01  
 168 +1.30199999999999996e+01  +1.21099999999999994e+01  +2.07199999999999989e+01  
 169 +1.26000000000000014e+01  +1.17599999999999998e+01  +2.08599999999999994e+01  
 170 +1.36500000000000004e+01  +1.11300000000000008e+01  +2.10700000000000003e+01  
 171 +1.46300000000000026e+01  +1.14800000000000004e+01  +2.07199999999999989e+01  
 172 +2.19800000000000040e+01  +1.06400000000000006e+01  +2.15600000000000023e+01  
 173 +2.23300000000000018e+01  +9.73000000000000043e+00  +2.07900000000000027e+01  
 174 +1.34400000000000013e+01  +1.17599999999999998e+01  +2.02300000000000040e+01  
 175 +2.05100000000000016e+01  +1.01500000000000004e+01  +2.16300000000000026e+01  
 176 +2.04400000000000013e+01  +9.02999999999999936e+00  +2.04400000000000013e+01  
 177 +1.65899999999999999e+01  +1.42800000000000011e+01  +2.06500000000000021e+01  
 178 +1.63099999999999987e+01  +1.44199999999999999e+01  +2.08599999999999994e+01  
 179 +1.68700000000000010e+01  +1.42100000000000009e+01  +2.09300000000000033e+01  
 180 +1.70100000000000016e+01  +1.31600000000000001e+01  +1.91800000000000033e+01  
 181 +1.43500000000000014e+01  +1.28800000000000026e+01  +2.06500000000000021e+01  
 182 +1.43500000000000014e+01  +1.28100000000000005e+01  +2.05100000000000016e+01  
 183 +1.39300000000000015e+01  +1.30199999999999996e+01  +2.07199999999999989e+01  
 184 +1.46300000000000026e+01  +1.29500000000000011e+01  +2.09300000000000033e+01  
 185 +1.86200000000000010e+01  +1.01500000000000004e+01  +2.06500000000000021e+01  
 186 +1.87600000000000016e+01  +1.01500000000000004e+01  +2.05800000000000018e+01  
 187 +1.85500000000000007e+01  +1.05000000000000000e+01  +2.14900000000000020e+01  
 188 +1.82699999999999996e+01  +1.05700000000000003e+01  +1.96000000000000014e+01  
 189 +2.35900000000000034e+01  +8.75000000000000000e+00  +2.05100000000000016e+01  
 190 +2.38000000000000007e+01  +8.82000000000000028e+00  +2.04400000000000013e+01  
 191 +2.38000000000000007e+01  +8.60999999999999943e+00  +2.05800000000000018e+01  
 192 +2.34500000000000028e+01  +8.82000000000000028e+00  +2.04400000000000013e+01  
 193 +1.58900000000000006e+01  +1.56099999999999994e+01  +2.04400000000000013e+01  
 194 +1.56099999999999994e+01  +1.53300000000000018e+01  +2.05800000000000018e+01  
 195 +1.61000000000000014e+01  +1.55400000000000009e+01  +2.00900000000000034e+01  
 196 +1.71500000000000021e+01  +1.03599999999999994e+01  +2.04400000000000013e+01  
 197 +1.74300000000000033e+01  +9.94000000000000128e+00  +2.07900000000000027e+01  
 198 +1.75000000000000000e+01  +1.05700000000000003e+01  +2.08599999999999994e+01  
 199 +1.71500000000000021e+01  +1.04299999999999997e+01  +2.03000000000000007e+01  
 200 +2.24000000000000021e+01  +9.52000000000000135e+00  +2.04400000000000013e+01  
 201 +2.22600000000000016e+01  +9.73000000000000043e+00  +2.03000000000000007e+01  
 202 +2.24000000000000021e+01  +9.24000000000000021e+00  +2.03000000000000007e+01  
 203 +2.33100000000000023e+01  +8.82000000000000028e+00  +2.08599999999999994e+01  
 204 +2.32400000000000020e+01  +9.09999999999999964e+00  +2.00900000000000034e+01  
 205 +1.56800000000000015e+01  +1.18300000000000001e+01  +2.03700000000000010e+01  
 206 +1.57500000000000000e+01  +1.18300000000000001e+01  +2.03000000000000007e+01  
 207 +1.84800000000000004e+01  +8.89000000000000057e+00  +2.03700000000000010e+01  
 208 +1.79900000000000020e+01  +8.54000000000000092e+00  +2.04400000000000013e+01  
 209 +1.84100000000000001e+01  +8.89000000000000057e+00  +2.06500000000000021e+01  
 210 +1.84800000000000004e+01  +8.95999999999999908e+00  +2.03000000000000007e+01  
 211 +1.65899999999999999e+01  +1.14800000000000004e+01  +2.08599999999999994e+01  
 212 +1.59600000000000009e+01  +1.16200000000000010e+01  +1.96700000000000017e+01  
 213 +1.71500000000000021e+01  +1.03599999999999994e+01  +2.02300000000000040e+01  
 214 +1.68000000000000007e+01  +1.09900000000000020e+01  +1.99500000000000028e+01  
 215 +2.35900000000000034e+01  +9.52000000000000135e+00  +2.03000000000000007e+01  
 216 +2.40800000000000018e+01  +9.31000000000000050e+00  +2.03700000000000010e+01  
 217 +2.37300000000000040e+01  +1.00099999999999998e+01  +2.05100000000000016e+01  
 218 +2.33800000000000026e+01  +9.31000000000000050e+00  +2.03000000000000007e+01  
 219 +2.06500000000000021e+01  +9.38000000000000078e+00  +2.03000000000000007e+01  
 220 +2.07199999999999989e+01  +9.59000000000000163e+00  +2.01600000000000001e+01  
 221 +2.07199999999999989e+01  +9.66000000000000014e+00  +2.04400000000000013e+01  
 222 +2.04400000000000013e+01  +9.02999999999999936e+00  +2.04400000000000013e+01  
 223 +2.32400000000000020e+01  +9.45000000000000107e+00  +2.09300000000000033e+01  
 224 +1.78500000000000014e+01  +9.31000000000000050e+00  +2.05800000000000018e+01  
 225 +1.89000000000000021e+01  +8.67999999999999972e+00  +2.00199999999999996e+01  
 226 +2.22600000000000016e+01  +8.40000000000000036e+00  +2.03000000000000007e+01  
 227 +2.22600000000000016e+01  +8.33000000000000007e+00  +2.06500000000000021e+01  
 228 +2.25400000000000027e+01  +8.89000000000000057e+00  +1.98100000000000023e+01  
 229 +2.22600000000000016e+01  +8.12000000000000099e+00  +2.03000000000000007e+01  
 230 +2.11400000000000006e+01  +8.19000000000000128e+00  +2.03000000000000007e+01  
 231 +2.10000000000000000e+01  +8.05000000000000071e+00  +2.05800000000000018e+01  
 232 +2.13500000000000014e+01  +8.67999999999999972e+00  +2.10700000000000003e+01  
 233 +2.07900000000000027e+01  +8.19000000000000128e+00  +1.96000000000000014e+01  
 234 +2.25400000000000027e+01  +7.84000000000000075e+00  +2.03000000000000007e+01  
 235 +2.25400000000000027e+01  +7.77000000000000046e+00  +2.05100000000000016e+01  
 236 +1.57500000000000000e+01  +1.62400000000000020e+01  +1.99500000000000028e+01  
 237 +1.63099999999999987e+01  +1.51900000000000013e+01  +1.96000000000000014e+01  
 238 +1.40700000000000003e+01  +1.09900000000000020e+01  +2.00900000000000034e+01  
 239 +1.40700000000000003e+01  +1.10600000000000005e+01  +2.00199999999999996e+01  
 240 +1.28800000000000026e+01  +1.08500000000000014e+01  +2.05800000000000018e+01  
 241 +1.42100000000000009e+01  +1.08500000000000014e+01  +1.99500000000000028e+01  
 242 +2.29600000000000009e+01  +9.02999999999999936e+00  +1.95300000000000011e+01  
 243 +1.56099999999999994e+01  +1.01500000000000004e+01  +2.00199999999999996e+01  
 244 +1.61000000000000014e+01  +9.31000000000000050e+00  +2.00199999999999996e+01  
 245 +1.56099999999999994e+01  +1.02200000000000006e+01  +1.98800000000000026e+01  
 246 +1.54699999999999989e+01  +9.94000000000000128e+00  +2.00199999999999996e+01  
 247 +1.55400000000000009e+01  +9.52000000000000135e+00  +2.06500000000000021e+01  
 248 +1.54000000000000004e+01  +9.80000000000000071e+00  +1.99500000000000028e+01  
 249 +1.90400000000000027e+01  +8.95999999999999908e+00  +2.02300000000000040e+01  
 250 +1.93200000000000003e+01  +8.40000000000000036e+00  +1.98100000000000023e+01  
 251 +1.55400000000000009e+01  +1.43500000000000014e+01  +1.99500000000000028e+01  
 252 +1.54699999999999989e+01  +1.44199999999999999e+01  +2.06500000000000021e+01  
 253 +1.44199999999999999e+01  +1.49100000000000001e+01  +2.06500000000000021e+01  
 254 +1.56800000000000015e+01  +1.41400000000000006e+01  +1.95300000000000011e+01  
 255 +1.68700000000000010e+01  +1.13400000000000016e+01  +2.03000000000000007e+01  
 256 +1.61699999999999982e+01  +1.16200000000000010e+01  +1.95300000000000011e+01  
 257 +1.46300000000000026e+01  +8.82000000000000028e+00  +1.93900000000000006e+01  
 258 +1.47699999999999996e+01  +9.66000000000000014e+00  +2.03700000000000010e+01  
 259 +1.40000000000000000e+01  +1.05700000000000003e+01  +1.98100000000000023e+01  
 260 +1.35800000000000018e+01  +1.06400000000000006e+01  +1.97400000000000020e+01  
 261 +2.31700000000000017e+01  +1.00800000000000001e+01  +1.98100000000000023e+01  
 262 +2.30300000000000011e+01  +1.02900000000000009e+01  +2.00199999999999996e+01  
 263 +2.30300000000000011e+01  +9.45000000000000107e+00  +1.93900000000000006e+01  
 264 +2.31700000000000017e+01  +1.01500000000000004e+01  +1.97400000000000020e+01  
 265 +1.86200000000000010e+01  +8.12000000000000099e+00  +1.98800000000000026e+01  
 266 +1.97400000000000020e+01  +8.25999999999999979e+00  +1.98800000000000026e+01  
 267 +1.30900000000000016e+01  +1.02900000000000009e+01  +1.96700000000000017e+01  
 268 +1.27400000000000020e+01  +1.05700000000000003e+01  +2.01600000000000001e+01  
 269 +2.26800000000000033e+01  +1.02900000000000009e+01  +1.96700000000000017e+01  
 270 +2.34500000000000028e+01  +1.05000000000000000e+01  +1.96700000000000017e+01  
 271 +1.37199999999999989e+01  +1.00099999999999998e+01  +1.97400000000000020e+01  
 272 +1.35099999999999998e+01  +9.45000000000000107e+00  +1.94600000000000009e+01  
 273 +1.39300000000000015e+01  +9.66000000000000014e+00  +1.99500000000000028e+01  
 274 +1.40000000000000000e+01  +1.05700000000000003e+01  +1.98100000000000023e+01  
 275 +2.02300000000000040e+01  +8.05000000000000071e+00  +1.96700000000000017e+01  
 276 +1.98800000000000026e+01  +7.55999999999999961e+00  +2.00900000000000034e+01  
 277 +2.07900000000000027e+01  +7.98000000000000043e+00  +1.93900000000000006e+01  
 278 +1.68000000000000007e+01  +1.45600000000000005e+01  +1.89699999999999989e+01  
 279 +1.58900000000000006e+01  +1.54699999999999989e+01  +1.94600000000000009e+01  
 280 +1.55400000000000009e+01  +1.35800000000000018e+01  +1.96000000000000014e+01  
 281 +1.56099999999999994e+01  +1.34400000000000013e+01  +1.98800000000000026e+01  
 282 +1.47699999999999996e+01  +1.38599999999999994e+01  +1.99500000000000028e+01  
 283 +1.57500000000000000e+01  +1.37900000000000009e+01  +1.93900000000000006e+01  
 284 +1.80599999999999987e+01  +1.00099999999999998e+01  +1.92500000000000000e+01  
 285 +1.84100000000000001e+01  +1.07800000000000011e+01  +1.95300000000000011e+01  
 286 +2.06500000000000021e+01  +8.75000000000000000e+00  +2.00199999999999996e+01  
 287 +1.63800000000000026e+01  +1.17599999999999998e+01  +1.91099999999999994e+01  
 288 +1.89000000000000021e+01  +9.87000000000000099e+00  +1.93900000000000006e+01  
 289 +1.84100000000000001e+01  +1.09900000000000020e+01  +1.94600000000000009e+01  
 290 +2.27500000000000000e+01  +8.75000000000000000e+00  +1.94600000000000009e+01  
 291 +1.59600000000000009e+01  +1.55400000000000009e+01  +1.95300000000000011e+01  
 292 +1.57500000000000000e+01  +1.54699999999999989e+01  +1.93200000000000003e+01  
 293 +1.84100000000000001e+01  +1.16900000000000013e+01  +2.07199999999999989e+01  
 294 +1.84100000000000001e+01  +1.10600000000000005e+01  +1.93900000000000006e+01  
 295 +2.46400000000000006e+01  +8.89000000000000057e+00  +1.94600000000000009e+01  
 296 +2.45000000000000000e+01  +8.89000000000000057e+00  +1.95300000000000011e+01  
 297 +2.49900000000000020e+01  +9.24000000000000021e+00  +1.96000000000000014e+01  
 298 +2.42199999999999989e+01  +8.47000000000000064e+00  +1.94600000000000009e+01  
 299 +1.60300000000000011e+01  +1.35800000000000018e+01  +1.91099999999999994e+01  
 300 +2.29600000000000009e+01  +9.59000000000000163e+00  +1.92500000000000000e+01  
 301 +2.45700000000000003e+01  +1.07100000000000009e+01  +1.93200000000000003e+01  
 302 +2.46400000000000006e+01  +1.10600000000000005e+01  +1.89699999999999989e+01  
 303 +2.46400000000000006e+01  +1.04299999999999997e+01  +1.94600000000000009e+01  
 304 +2.47800000000000011e+01  +1.00099999999999998e+01  +1.92500000000000000e+01  
 305 +2.35900000000000034e+01  +8.19000000000000128e+00  +1.93200000000000003e+01  
 306 +2.33800000000000026e+01  +7.98000000000000043e+00  +2.05800000000000018e+01  
 307 +2.33800000000000026e+01  +8.12000000000000099e+00  +1.91099999999999994e+01  
 308 +2.28900000000000006e+01  +1.00099999999999998e+01  +1.86900000000000013e+01  
 309 +2.24000000000000021e+01  +9.87000000000000099e+00  +1.94600000000000009e+01  
 310 +1.72199999999999989e+01  +1.01500000000000004e+01  +1.91800000000000033e+01  
 311 +1.75000000000000000e+01  +9.52000000000000135e+00  +1.90400000000000027e+01  
 312 +1.72900000000000027e+01  +9.87000000000000099e+00  +1.93200000000000003e+01  
 313 +1.62400000000000020e+01  +1.09900000000000020e+01  +1.88300000000000018e+01  
 314 +1.54699999999999989e+01  +1.35800000000000018e+01  +1.89699999999999989e+01  
 315 +1.65199999999999996e+01  +1.31600000000000001e+01  +1.86200000000000010e+01  
 316 +1.47000000000000011e+01  +1.09200000000000017e+01  +1.91099999999999994e+01  
 317 +1.43500000000000014e+01  +1.08500000000000014e+01  +1.91099999999999994e+01  
 318 +1.43500000000000014e+01  +1.12700000000000014e+01  +1.91800000000000033e+01  
 319 +1.52599999999999998e+01  +1.06400000000000006e+01  +1.91099999999999994e+01  
 320 +1.43500000000000014e+01  +1.00800000000000001e+01  +1.90400000000000027e+01  
 321 +1.72199999999999989e+01  +8.12000000000000099e+00  +1.91099999999999994e+01  
 322 +1.61699999999999982e+01  +8.05000000000000071e+00  +1.91099999999999994e+01  
 323 +1.68000000000000007e+01  +8.82000000000000028e+00  +1.98800000000000026e+01  
 324 +1.73599999999999994e+01  +8.05000000000000071e+00  +1.89699999999999989e+01  
 325 +2.11400000000000006e+01  +7.00000000000000000e+00  +1.90400000000000027e+01  
 326 +2.16300000000000026e+01  +6.44000000000000128e+00  +1.90400000000000027e+01  
 327 +2.10700000000000003e+01  +7.20999999999999996e+00  +1.89000000000000021e+01  
 328 +2.12100000000000009e+01  +6.85999999999999943e+00  +1.92500000000000000e+01  
 329 +1.69400000000000013e+01  +1.42100000000000009e+01  +1.86900000000000013e+01  
 330 +1.67300000000000004e+01  +1.51900000000000013e+01  +1.87600000000000016e+01  
 331 +1.99500000000000028e+01  +1.08500000000000014e+01  +1.89699999999999989e+01  
 332 +1.96000000000000014e+01  +1.02200000000000006e+01  +1.91099999999999994e+01  
 333 +2.05800000000000018e+01  +1.09200000000000017e+01  +1.98800000000000026e+01  
 334 +1.96000000000000014e+01  +1.09200000000000017e+01  +1.86200000000000010e+01  
 335 +1.73599999999999994e+01  +7.98000000000000043e+00  +1.96700000000000017e+01  
 336 +1.76400000000000006e+01  +7.91000000000000014e+00  +1.88300000000000018e+01  
 337 +1.67300000000000004e+01  +1.61000000000000014e+01  +1.89000000000000021e+01  
 338 +1.66600000000000001e+01  +1.60300000000000011e+01  +1.89699999999999989e+01  
 339 +1.66600000000000001e+01  +1.72900000000000027e+01  +1.89699999999999989e+01  
 340 +1.65899999999999999e+01  +1.59600000000000009e+01  +1.87600000000000016e+01  
 341 +1.56800000000000015e+01  +1.21099999999999994e+01  +1.89000000000000021e+01  
 342 +1.54000000000000004e+01  +1.23200000000000003e+01  +1.90400000000000027e+01  
 343 +1.51199999999999992e+01  +1.19000000000000004e+01  +1.86200000000000010e+01  
 344 +2.12100000000000009e+01  +7.49000000000000110e+00  +1.87600000000000016e+01  
 345 +2.10700000000000003e+01  +7.62999999999999989e+00  +1.89000000000000021e+01  
 346 +2.14200000000000017e+01  +7.35000000000000053e+00  +1.93200000000000003e+01  
 347 +1.64499999999999993e+01  +1.18300000000000001e+01  +1.89699999999999989e+01  
 348 +1.61699999999999982e+01  +1.09200000000000017e+01  +1.88300000000000018e+01  
 349 +1.63800000000000026e+01  +1.05700000000000003e+01  +1.86900000000000013e+01  
 350 +1.59600000000000009e+01  +1.07800000000000011e+01  +1.87600000000000016e+01  
 351 +1.89000000000000021e+01  +8.19000000000000128e+00  +1.88300000000000018e+01  
 352 +1.85500000000000007e+01  +8.25999999999999979e+00  +1.87600000000000016e+01  
 353 +1.89699999999999989e+01  +8.12000000000000099e+00  +1.89000000000000021e+01  
 354 +1.89699999999999989e+01  +8.12000000000000099e+00  +1.87600000000000016e+01  
 355 +1.65199999999999996e+01  +1.60300000000000011e+01  +1.86900000000000013e+01  
 356 +1.66600000000000001e+01  +1.54699999999999989e+01  +1.86900000000000013e+01  
 357 +1.67300000000000004e+01  +1.51199999999999992e+01  +1.88300000000000018e+01  
 358 +2.40100000000000016e+01  +1.01500000000000004e+01  +1.87600000000000016e+01  
 359 +2.41500000000000021e+01  +1.03599999999999994e+01  +1.88300000000000018e+01  
 360 +2.36600000000000001e+01  +1.02900000000000009e+01  +1.89699999999999989e+01  
 361 +2.41500000000000021e+01  +9.94000000000000128e+00  +1.85500000000000007e+01  
 362 +1.56099999999999994e+01  +9.31000000000000050e+00  +1.87600000000000016e+01  
 363 +1.37900000000000009e+01  +8.82000000000000028e+00  +1.86200000000000010e+01  
 364 +1.56099999999999994e+01  +9.24000000000000021e+00  +1.88300000000000018e+01  
 365 +1.56099999999999994e+01  +9.45000000000000107e+00  +1.87600000000000016e+01  
 366 +1.88300000000000018e+01  +8.54000000000000092e+00  +1.86200000000000010e+01  
 367 +1.90400000000000027e+01  +7.62999999999999989e+00  +1.87600000000000016e+01  
 368 +1.81300000000000026e+01  +7.70000000000000018e+00  +1.96700000000000017e+01  
 369 +1.91099999999999994e+01  +7.49000000000000110e+00  +1.86200000000000010e+01  
 370 +1.62400000000000020e+01  +1.54000000000000004e+01  +1.81300000000000026e+01  
 371 +2.42900000000000027e+01  +7.20999999999999996e+00  +1.86900000000000013e+01  
 372 +2.43599999999999994e+01  +7.14000000000000057e+00  +1.97400000000000020e+01  
 373 +2.40800000000000018e+01  +7.28000000000000025e+00  +1.84800000000000004e+01  
 374 +2.43599999999999994e+01  +7.14000000000000057e+00  +1.86900000000000013e+01  
 375 +2.46400000000000006e+01  +6.58000000000000007e+00  +1.86200000000000010e+01  
 376 +2.49900000000000020e+01  +7.14000000000000057e+00  +1.89000000000000021e+01  
 377 +1.51900000000000013e+01  +1.19000000000000004e+01  +1.85500000000000007e+01  
 378 +1.49800000000000022e+01  +1.18300000000000001e+01  +1.86900000000000013e+01  
 379 +1.79199999999999982e+01  +1.16900000000000013e+01  +1.86200000000000010e+01  
 380 +1.82699999999999996e+01  +1.23200000000000003e+01  +1.98100000000000023e+01  
 381 +1.81300000000000026e+01  +1.14100000000000001e+01  +1.87600000000000016e+01  
 382 +1.72199999999999989e+01  +1.24600000000000009e+01  +1.81300000000000026e+01  
 383 +1.81999999999999993e+01  +7.00000000000000000e+00  +1.88300000000000018e+01  
 384 +1.96700000000000017e+01  +7.14000000000000057e+00  +1.81999999999999993e+01  
 385 +1.96000000000000014e+01  +1.08500000000000014e+01  +1.85500000000000007e+01  
 386 +1.99500000000000028e+01  +1.01500000000000004e+01  +1.83399999999999999e+01  
 387 +1.99500000000000028e+01  +1.01500000000000004e+01  +1.85500000000000007e+01  
 388 +2.41500000000000021e+01  +1.00099999999999998e+01  +1.84800000000000004e+01  
 389 +2.53400000000000034e+01  +9.59000000000000163e+00  +1.85500000000000007e+01  
 390 +2.52000000000000028e+01  +1.06400000000000006e+01  +1.84100000000000001e+01  
 391 +2.52000000000000028e+01  +1.05000000000000000e+01  +1.86200000000000010e+01  
 392 +2.50600000000000023e+01  +9.31000000000000050e+00  +1.85500000000000007e+01  
 393 +2.54800000000000040e+01  +9.16999999999999993e+00  +1.86900000000000013e+01  
 394 +2.47100000000000009e+01  +9.09999999999999964e+00  +1.85500000000000007e+01  
 395 +2.45700000000000003e+01  +9.73000000000000043e+00  +1.91800000000000033e+01  
 396 +2.45000000000000000e+01  +8.95999999999999908e+00  +1.82699999999999996e+01  
 397 +2.24000000000000021e+01  +9.09999999999999964e+00  +1.85500000000000007e+01  
 398 +2.24699999999999989e+01  +9.66000000000000014e+00  +1.85500000000000007e+01  
 399 +2.23300000000000018e+01  +9.87000000000000099e+00  +1.87600000000000016e+01  
 400 +2.23300000000000018e+01  +8.89000000000000057e+00  +1.84100000000000001e+01  
 401 +1.55400000000000009e+01  +1.05000000000000000e+01  +1.84800000000000004e+01  
 402 +1.49100000000000001e+01  +1.08500000000000014e+01  +1.85500000000000007e+01  
 403 +1.58200000000000003e+01  +1.07100000000000009e+01  +1.87600000000000016e+01  
 404 +1.54000000000000004e+01  +1.02900000000000009e+01  +1.83399999999999999e+01  
 405 +2.44300000000000033e+01  +1.03599999999999994e+01  +1.83399999999999999e+01  
 406 +2.38000000000000007e+01  +1.02200000000000006e+01  +1.84100000000000001e+01  
 407 +2.47100000000000009e+01  +6.79000000000000092e+00  +1.83399999999999999e+01  
 408 +2.30300000000000011e+01  +7.70000000000000018e+00  +1.77800000000000011e+01  
 409 +2.29600000000000009e+01  +6.85999999999999943e+00  +1.84800000000000004e+01  
 410 +2.23300000000000018e+01  +6.72000000000000064e+00  +1.86900000000000013e+01  
 411 +2.34500000000000028e+01  +6.58000000000000007e+00  +1.92500000000000000e+01  
 412 +2.29600000000000009e+01  +7.55999999999999961e+00  +1.76400000000000006e+01  
 413 +1.62400000000000020e+01  +1.33699999999999992e+01  +1.84100000000000001e+01  
 414 +1.56800000000000015e+01  +1.44900000000000020e+01  +1.85500000000000007e+01  
 415 +1.57500000000000000e+01  +1.30900000000000016e+01  +1.81999999999999993e+01  
 416 +1.68700000000000010e+01  +1.22500000000000000e+01  +1.84100000000000001e+01  
 417 +1.63800000000000026e+01  +1.22500000000000000e+01  +1.79900000000000020e+01  
 418 +1.65199999999999996e+01  +1.19000000000000004e+01  +1.88300000000000018e+01  
 419 +1.71500000000000021e+01  +1.25300000000000011e+01  +1.81999999999999993e+01  
 420 +1.82699999999999996e+01  +1.05700000000000003e+01  +1.84100000000000001e+01  
 421 +1.80599999999999987e+01  +1.00800000000000001e+01  +1.77800000000000011e+01  
 422 +1.81300000000000026e+01  +1.00099999999999998e+01  +1.86900000000000013e+01  
 423 +2.19800000000000040e+01  +9.02999999999999936e+00  +1.84800000000000004e+01  
 424 +2.24000000000000021e+01  +8.75000000000000000e+00  +1.81999999999999993e+01  
 425 +1.76400000000000006e+01  +7.70000000000000018e+00  +1.84100000000000001e+01  
 426 +1.76400000000000006e+01  +7.77000000000000046e+00  +1.86900000000000013e+01  
 427 +1.77800000000000011e+01  +7.70000000000000018e+00  +1.81999999999999993e+01  
 428 +1.73599999999999994e+01  +7.62999999999999989e+00  +1.84100000000000001e+01  
 429 +1.70100000000000016e+01  +8.12000000000000099e+00  +1.86200000000000010e+01  
 430 +1.72900000000000027e+01  +7.70000000000000018e+00  +1.83399999999999999e+01  
 431 +1.96700000000000017e+01  +6.92999999999999972e+00  +1.84100000000000001e+01  
 432 +1.91800000000000033e+01  +7.14000000000000057e+00  +1.92500000000000000e+01  
 433 +1.91099999999999994e+01  +6.50999999999999979e+00  +1.83399999999999999e+01  
 434 +1.50500000000000007e+01  +9.73000000000000043e+00  +1.83399999999999999e+01  
 435 +1.50500000000000007e+01  +9.73000000000000043e+00  +1.84100000000000001e+01  
 436 +1.51900000000000013e+01  +1.00099999999999998e+01  +1.81300000000000026e+01  
 437 +1.48400000000000016e+01  +8.89000000000000057e+00  +1.78500000000000014e+01  
 438 +2.42199999999999989e+01  +9.24000000000000021e+00  +1.83399999999999999e+01  
 439 +1.89699999999999989e+01  +6.44000000000000128e+00  +1.83399999999999999e+01  
 440 +1.90400000000000027e+01  +6.58000000000000007e+00  +1.84100000000000001e+01  
 441 +1.52599999999999998e+01  +1.01500000000000004e+01  +1.82699999999999996e+01  
 442 +1.47699999999999996e+01  +1.03599999999999994e+01  +1.81999999999999993e+01  
 443 +1.65199999999999996e+01  +9.87000000000000099e+00  +1.82699999999999996e+01  
 444 +1.52599999999999998e+01  +8.12000000000000099e+00  +1.68700000000000010e+01  
 445 +1.69400000000000013e+01  +9.80000000000000071e+00  +1.81999999999999993e+01  
 446 +2.26099999999999994e+01  +8.54000000000000092e+00  +1.82699999999999996e+01  
 447 +2.28900000000000006e+01  +8.75000000000000000e+00  +1.82699999999999996e+01  
 448 +2.28900000000000006e+01  +8.05000000000000071e+00  +1.82699999999999996e+01  
 449 +1.57500000000000000e+01  +1.30199999999999996e+01  +1.81300000000000026e+01  
 450 +1.56099999999999994e+01  +1.30900000000000016e+01  +1.82699999999999996e+01  
 451 +1.68000000000000007e+01  +1.29500000000000011e+01  +1.86200000000000010e+01  
 452 +1.72900000000000027e+01  +9.59000000000000163e+00  +1.79900000000000020e+01  
 453 +1.72199999999999989e+01  +9.87000000000000099e+00  +1.82699999999999996e+01  
 454 +2.23300000000000018e+01  +8.82000000000000028e+00  +1.81300000000000026e+01  
 455 +1.77100000000000009e+01  +8.05000000000000071e+00  +1.78500000000000014e+01  
 456 +1.79900000000000020e+01  +7.42000000000000082e+00  +1.77800000000000011e+01  
 457 +2.00900000000000034e+01  +7.07000000000000028e+00  +1.77800000000000011e+01  
 458 +1.74300000000000033e+01  +1.26700000000000017e+01  +1.79900000000000020e+01  
 459 +2.24000000000000021e+01  +8.75000000000000000e+00  +1.79900000000000020e+01  
 460 +2.21900000000000013e+01  +9.38000000000000078e+00  +1.78500000000000014e+01  
 461 +2.38000000000000007e+01  +6.37000000000000099e+00  +1.81300000000000026e+01  
 462 +2.43599999999999994e+01  +6.02000000000000046e+00  +1.81300000000000026e+01  
 463 +2.36600000000000001e+01  +6.44000000000000128e+00  +1.77100000000000009e+01  
 464 +2.36600000000000001e+01  +6.30000000000000071e+00  +1.82699999999999996e+01  
 465 +1.74300000000000033e+01  +1.32300000000000022e+01  +1.79900000000000020e+01  
 466 +1.79199999999999982e+01  +1.37900000000000009e+01  +1.81999999999999993e+01  
 467 +1.77100000000000009e+01  +1.28800000000000026e+01  +1.76400000000000006e+01  
 468 +1.65199999999999996e+01  +1.32300000000000022e+01  +1.73599999999999994e+01  
 469 +1.75000000000000000e+01  +1.27400000000000020e+01  +1.79199999999999982e+01  
 470 +1.94600000000000009e+01  +1.15500000000000007e+01  +1.79900000000000020e+01  
 471 +1.97400000000000020e+01  +1.14800000000000004e+01  +1.79199999999999982e+01  
 472 +1.95300000000000011e+01  +1.16900000000000013e+01  +1.80599999999999987e+01  
 473 +1.92500000000000000e+01  +1.15500000000000007e+01  +1.78500000000000014e+01  
 474 +1.92500000000000000e+01  +1.14100000000000001e+01  +1.79900000000000020e+01  
 475 +1.94600000000000009e+01  +1.11300000000000008e+01  +1.85500000000000007e+01  
 476 +1.91800000000000033e+01  +1.06400000000000006e+01  +1.77100000000000009e+01  
 477 +1.80599999999999987e+01  +1.30199999999999996e+01  +1.84100000000000001e+01  
 478 +2.52000000000000028e+01  +7.62999999999999989e+00  +1.79199999999999982e+01  
 479 +2.51300000000000026e+01  +7.62999999999999989e+00  +1.79900000000000020e+01  
 480 +2.51300000000000026e+01  +7.62999999999999989e+00  +1.77800000000000011e+01  
 481 +2.52699999999999996e+01  +7.55999999999999961e+00  +1.80599999999999987e+01  
 482 +1.54000000000000004e+01  +1.14800000000000004e+01  +1.78500000000000014e+01  
 483 +1.51199999999999992e+01  +1.12700000000000014e+01  +1.79199999999999982e+01  
 484 +1.54000000000000004e+01  +1.14100000000000001e+01  +1.79199999999999982e+01  
 485 +1.50500000000000007e+01  +8.54000000000000092e+00  +1.78500000000000014e+01  
 486 +1.47000000000000011e+01  +8.75000000000000000e+00  +1.77800000000000011e+01  
 487 +2.59000000000000021e+01  +8.12000000000000099e+00  +1.78500000000000014e+01  
 488 +2.59699999999999989e+01  +8.12000000000000099e+00  +1.77800000000000011e+01  
 489 +2.61100000000000030e+01  +8.19000000000000128e+00  +1.81300000000000026e+01  
 490 +2.52000000000000028e+01  +8.25999999999999979e+00  +1.77100000000000009e+01  
 491 +2.05800000000000018e+01  +8.05000000000000071e+00  +1.78500000000000014e+01  
 492 +2.03700000000000010e+01  +8.60999999999999943e+00  +1.84100000000000001e+01  
 493 +2.07900000000000027e+01  +7.84000000000000075e+00  +1.75700000000000003e+01  
 494 +2.04400000000000013e+01  +8.54000000000000092e+00  +1.76400000000000006e+01  
 495 +1.43500000000000014e+01  +8.40000000000000036e+00  +1.80599999999999987e+01  
 496 +1.45600000000000005e+01  +8.47000000000000064e+00  +1.75000000000000000e+01  
 497 +1.98800000000000026e+01  +7.49000000000000110e+00  +1.75000000000000000e+01  
 498 +2.06500000000000021e+01  +6.92999999999999972e+00  +1.75000000000000000e+01  
 499 +1.93900000000000006e+01  +1.03599999999999994e+01  +1.77100000000000009e+01  
 500 +1.89000000000000021e+01  +1.03599999999999994e+01  +1.74300000000000033e+01  
 501 +2.06500000000000021e+01  +8.82000000000000028e+00  +1.75700000000000003e+01  
 502 +2.02300000000000040e+01  +8.82000000000000028e+00  +1.77800000000000011e+01  
 503 +2.52000000000000028e+01  +8.40000000000000036e+00  +1.81300000000000026e+01  
 504 +2.50600000000000023e+01  +8.40000000000000036e+00  +1.76400000000000006e+01  
 505 +1.61000000000000014e+01  +7.20999999999999996e+00  +1.77100000000000009e+01  
 506 +1.59600000000000009e+01  +7.35000000000000053e+00  +1.77100000000000009e+01  
 507 +1.57500000000000000e+01  +7.07000000000000028e+00  +1.78500000000000014e+01  
 508 +1.63800000000000026e+01  +7.00000000000000000e+00  +1.76400000000000006e+01  
 509 +1.80599999999999987e+01  +6.50999999999999979e+00  +1.77100000000000009e+01  
 510 +1.75000000000000000e+01  +6.30000000000000071e+00  +1.77800000000000011e+01  
 511 +1.82699999999999996e+01  +6.44000000000000128e+00  +1.79199999999999982e+01  
 512 +1.86900000000000013e+01  +6.72000000000000064e+00  +1.64499999999999993e+01  
 513 +1.76400000000000006e+01  +1.42800000000000011e+01  +1.76400000000000006e+01  
 514 +1.64499999999999993e+01  +1.45600000000000005e+01  +1.77100000000000009e+01  
 515 +1.78500000000000014e+01  +1.45600000000000005e+01  +1.79900000000000020e+01  
 516 +1.79199999999999982e+01  +1.41400000000000006e+01  +1.73599999999999994e+01  
 517 +1.81300000000000026e+01  +1.28800000000000026e+01  +1.72199999999999989e+01  
 518 +1.91099999999999994e+01  +1.17599999999999998e+01  +1.76400000000000006e+01  
 519 +1.91099999999999994e+01  +1.18300000000000001e+01  +1.77100000000000009e+01  
 520 +1.90400000000000027e+01  +1.19000000000000004e+01  +1.75000000000000000e+01  
 521 +2.53400000000000034e+01  +8.67999999999999972e+00  +1.74300000000000033e+01  
 522 +2.46400000000000006e+01  +8.05000000000000071e+00  +1.75000000000000000e+01  
 523 +2.28900000000000006e+01  +7.28000000000000025e+00  +1.70800000000000018e+01  
 524 +2.10000000000000000e+01  +9.24000000000000021e+00  +1.74300000000000033e+01  
 525 +2.04400000000000013e+01  +8.40000000000000036e+00  +1.75000000000000000e+01  
 526 +2.12800000000000011e+01  +7.00000000000000000e+00  +1.68700000000000010e+01  
 527 +1.77800000000000011e+01  +1.65199999999999996e+01  +1.75000000000000000e+01  
 528 +1.79900000000000020e+01  +1.68700000000000010e+01  +1.75000000000000000e+01  
 529 +1.75000000000000000e+01  +1.72199999999999989e+01  +1.77800000000000011e+01  
 530 +1.77100000000000009e+01  +1.63099999999999987e+01  +1.73599999999999994e+01  
 531 +1.76400000000000006e+01  +1.58900000000000006e+01  +1.75000000000000000e+01  
 532 +1.69400000000000013e+01  +1.67300000000000004e+01  +1.81999999999999993e+01  
 533 +1.77100000000000009e+01  +1.57500000000000000e+01  +1.73599999999999994e+01  
 534 +1.76400000000000006e+01  +1.53300000000000018e+01  +1.75000000000000000e+01  
 535 +1.75000000000000000e+01  +1.58200000000000003e+01  +1.81300000000000026e+01  
 536 +1.77100000000000009e+01  +1.52599999999999998e+01  +1.74300000000000033e+01  
 537 +1.75700000000000003e+01  +1.54000000000000004e+01  +1.74300000000000033e+01  
 538 +1.91800000000000033e+01  +1.16200000000000010e+01  +1.73599999999999994e+01  
 539 +1.89699999999999989e+01  +1.20400000000000009e+01  +1.72900000000000027e+01  
 540 +2.45700000000000003e+01  +8.12000000000000099e+00  +1.74300000000000033e+01  
 541 +2.17699999999999996e+01  +6.30000000000000071e+00  +1.75000000000000000e+01  
 542 +2.19100000000000001e+01  +6.08999999999999986e+00  +1.82699999999999996e+01  
 543 +2.17000000000000028e+01  +6.92999999999999972e+00  +1.72199999999999989e+01  
 544 +2.16300000000000026e+01  +5.74000000000000021e+00  +1.75000000000000000e+01  
 545 +2.11400000000000006e+01  +5.32000000000000028e+00  +1.77100000000000009e+01  
 546 +2.17699999999999996e+01  +5.60000000000000053e+00  +1.73599999999999994e+01  
 547 +1.70100000000000016e+01  +1.54000000000000004e+01  +1.75000000000000000e+01  
 548 +1.76400000000000006e+01  +1.56800000000000015e+01  +1.74300000000000033e+01  
 549 +2.58300000000000018e+01  +9.80000000000000071e+00  +1.77800000000000011e+01  
 550 +2.55500000000000007e+01  +8.89000000000000057e+00  +1.72199999999999989e+01  
 551 +2.44300000000000033e+01  +8.47000000000000064e+00  +1.77100000000000009e+01  
 552 +2.42900000000000027e+01  +7.84000000000000075e+00  +1.70100000000000016e+01  
 553 +1.86900000000000013e+01  +8.12000000000000099e+00  +1.74300000000000033e+01  
 554 +1.91099999999999994e+01  +8.47000000000000064e+00  +1.75000000000000000e+01  
 555 +1.86200000000000010e+01  +8.33000000000000007e+00  +1.78500000000000014e+01  
 556 +1.85500000000000007e+01  +7.84000000000000075e+00  +1.70800000000000018e+01  
 557 +2.27500000000000000e+01  +6.72000000000000064e+00  +1.74300000000000033e+01  
 558 +2.30300000000000011e+01  +5.74000000000000021e+00  +1.73599999999999994e+01  
 559 +2.30300000000000011e+01  +5.67000000000000082e+00  +1.77100000000000009e+01  
 560 +2.30300000000000011e+01  +7.07000000000000028e+00  +1.72199999999999989e+01  
 561 +1.79900000000000020e+01  +1.66600000000000001e+01  +1.70100000000000016e+01  
 562 +1.79199999999999982e+01  +1.60300000000000011e+01  +1.66600000000000001e+01  
 563 +1.78500000000000014e+01  +1.44900000000000020e+01  +1.71500000000000021e+01  
 564 +1.79900000000000020e+01  +1.40000000000000000e+01  +1.72900000000000027e+01  
 565 +1.65199999999999996e+01  +1.37199999999999989e+01  +1.71500000000000021e+01  
 566 +1.61699999999999982e+01  +1.32300000000000022e+01  +1.73599999999999994e+01  
 567 +2.40800000000000018e+01  +1.00099999999999998e+01  +1.73599999999999994e+01  
 568 +2.38700000000000010e+01  +1.03599999999999994e+01  +1.76400000000000006e+01  
 569 +2.49900000000000020e+01  +1.03599999999999994e+01  +1.77800000000000011e+01  
 570 +2.36600000000000001e+01  +1.00099999999999998e+01  +1.70800000000000018e+01  
 571 +2.19800000000000040e+01  +5.46000000000000085e+00  +1.71500000000000021e+01  
 572 +2.24699999999999989e+01  +4.97000000000000064e+00  +1.73599999999999994e+01  
 573 +1.77800000000000011e+01  +1.46300000000000026e+01  +1.72900000000000027e+01  
 574 +1.70800000000000018e+01  +1.44900000000000020e+01  +1.70100000000000016e+01  
 575 +1.77800000000000011e+01  +1.46300000000000026e+01  +1.72900000000000027e+01  
 576 +1.77800000000000011e+01  +1.47699999999999996e+01  +1.73599999999999994e+01  
 577 +1.83399999999999999e+01  +1.41400000000000006e+01  +1.74300000000000033e+01  
 578 +1.79900000000000020e+01  +1.37900000000000009e+01  +1.70800000000000018e+01  
 579 +2.56200000000000010e+01  +8.95999999999999908e+00  +1.72900000000000027e+01  
 580 +2.59699999999999989e+01  +9.09999999999999964e+00  +1.72199999999999989e+01  
 581 +2.61100000000000030e+01  +8.82000000000000028e+00  +1.73599999999999994e+01  
 582 +1.81300000000000026e+01  +1.46300000000000026e+01  +1.72199999999999989e+01  
 583 +1.81300000000000026e+01  +1.47000000000000011e+01  +1.72900000000000027e+01  
 584 +1.86200000000000010e+01  +1.50500000000000007e+01  +1.73599999999999994e+01  
 585 +1.78500000000000014e+01  +1.44900000000000020e+01  +1.71500000000000021e+01  
 586 +1.84100000000000001e+01  +1.30199999999999996e+01  +1.70800000000000018e+01  
 587 +1.77800000000000011e+01  +1.21799999999999997e+01  +1.68700000000000010e+01  
 588 +2.33800000000000026e+01  +6.79000000000000092e+00  +1.72900000000000027e+01  
 589 +2.17699999999999996e+01  +7.07000000000000028e+00  +1.68000000000000007e+01  
 590 +1.84100000000000001e+01  +1.30199999999999996e+01  +1.70800000000000018e+01  
 591 +1.77800000000000011e+01  +1.38599999999999994e+01  +1.67300000000000004e+01  
 592 +2.28200000000000003e+01  +7.35000000000000053e+00  +1.66600000000000001e+01  
 593 +2.07900000000000027e+01  +1.18300000000000001e+01  +1.70100000000000016e+01  
 594 +2.05100000000000016e+01  +1.19000000000000004e+01  +1.72199999999999989e+01  
 595 +2.07900000000000027e+01  +1.10600000000000005e+01  +1.79900000000000020e+01  
 596 +2.18400000000000034e+01  +1.25300000000000011e+01  +1.50500000000000007e+01  
 597 +2.21200000000000010e+01  +8.33000000000000007e+00  +1.70100000000000016e+01  
 598 +2.22600000000000016e+01  +8.67999999999999972e+00  +1.72199999999999989e+01  
 599 +2.22600000000000016e+01  +7.84000000000000075e+00  +1.67300000000000004e+01  
 600 +2.19100000000000001e+01  +8.54000000000000092e+00  +1.69400000000000013e+01  
 601 +2.59699999999999989e+01  +7.55999999999999961e+00  +1.68700000000000010e+01  
 602 +2.36600000000000001e+01  +7.35000000000000053e+00  +1.63800000000000026e+01  
 603 +1.78500000000000014e+01  +1.05000000000000000e+01  +1.69400000000000013e+01  
 604 +1.86900000000000013e+01  +9.73000000000000043e+00  +1.62400000000000020e+01  
 605 +1.79900000000000020e+01  +9.66000000000000014e+00  +1.70800000000000018e+01  
 606 +1.75700000000000003e+01  +1.14800000000000004e+01  +1.68700000000000010e+01  
 607 +2.17699999999999996e+01  +8.67999999999999972e+00  +1.68700000000000010e+01  
 608 +2.17000000000000028e+01  +8.82000000000000028e+00  +1.71500000000000021e+01  
 609 +1.76400000000000006e+01  +1.14100000000000001e+01  +1.68000000000000007e+01  
 610 +1.74300000000000033e+01  +1.16900000000000013e+01  +1.67300000000000004e+01  
 611 +2.05100000000000016e+01  +6.23000000000000043e+00  +1.68700000000000010e+01  
 612 +2.01600000000000001e+01  +5.60000000000000053e+00  +1.78500000000000014e+01  
 613 +2.05800000000000018e+01  +5.67000000000000082e+00  +1.66600000000000001e+01  
 614 +2.06500000000000021e+01  +6.65000000000000036e+00  +1.65899999999999999e+01  
 615 +1.87600000000000016e+01  +1.29500000000000011e+01  +1.68000000000000007e+01  
 616 +1.93200000000000003e+01  +1.33699999999999992e+01  +1.72900000000000027e+01  
 617 +1.88300000000000018e+01  +1.28800000000000026e+01  +1.67300000000000004e+01  
 618 +2.18400000000000034e+01  +1.14100000000000001e+01  +1.68000000000000007e+01  
 619 +2.16300000000000026e+01  +1.07800000000000011e+01  +1.67300000000000004e+01  
 620 +2.18400000000000034e+01  +1.10600000000000005e+01  +1.81300000000000026e+01  
 621 +2.21200000000000010e+01  +1.23200000000000003e+01  +1.49800000000000022e+01  
 622 +1.60300000000000011e+01  +9.80000000000000071e+00  +1.68000000000000007e+01  
 623 +1.56800000000000015e+01  +9.66000000000000014e+00  +1.68000000000000007e+01  
 624 +1.61000000000000014e+01  +9.94000000000000128e+00  +1.70800000000000018e+01  
 625 +1.64499999999999993e+01  +1.02200000000000006e+01  +1.63800000000000026e+01  
 626 +2.20500000000000007e+01  +7.00000000000000000e+00  +1.65899999999999999e+01  
 627 +2.13500000000000014e+01  +7.00000000000000000e+00  +1.68000000000000007e+01  
 628 +2.09300000000000033e+01  +6.79000000000000092e+00  +1.65899999999999999e+01  
 629 +1.79900000000000020e+01  +1.40700000000000003e+01  +1.58200000000000003e+01  
 630 +1.75700000000000003e+01  +1.37900000000000009e+01  +1.65899999999999999e+01  
 631 +1.90400000000000027e+01  +1.29500000000000011e+01  +1.65899999999999999e+01  
 632 +1.75000000000000000e+01  +1.17599999999999998e+01  +1.66600000000000001e+01  
 633 +1.72199999999999989e+01  +1.14800000000000004e+01  +1.67300000000000004e+01  
 634 +1.69400000000000013e+01  +1.16200000000000010e+01  +1.67300000000000004e+01  
 635 +1.65199999999999996e+01  +1.11300000000000008e+01  +1.69400000000000013e+01  
 636 +1.68000000000000007e+01  +1.16900000000000013e+01  +1.65899999999999999e+01  
 637 +1.68700000000000010e+01  +1.06400000000000006e+01  +1.63099999999999987e+01  
 638 +2.23300000000000018e+01  +7.91000000000000014e+00  +1.66600000000000001e+01  
 639 +2.26099999999999994e+01  +7.28000000000000025e+00  +1.63099999999999987e+01  
 640 +2.05800000000000018e+01  +5.60000000000000053e+00  +1.67300000000000004e+01  
 641 +2.10000000000000000e+01  +5.04000000000000004e+00  +1.67300000000000004e+01  
 642 +2.04400000000000013e+01  +5.32000000000000028e+00  +1.66600000000000001e+01  
 643 +1.78500000000000014e+01  +1.48400000000000016e+01  +1.66600000000000001e+01  
 644 +1.80599999999999987e+01  +1.51199999999999992e+01  +1.63800000000000026e+01  
 645 +1.77100000000000009e+01  +1.48400000000000016e+01  +1.65199999999999996e+01  
 646 +1.70800000000000018e+01  +1.16200000000000010e+01  +1.55400000000000009e+01  
 647 +1.77100000000000009e+01  +1.21099999999999994e+01  +1.68000000000000007e+01  
 648 +2.21200000000000010e+01  +1.00800000000000001e+01  +1.66600000000000001e+01  
 649 +2.23300000000000018e+01  +9.66000000000000014e+00  +1.68000000000000007e+01  
 650 +2.16300000000000026e+01  +9.80000000000000071e+00  +1.68000000000000007e+01  
 651 +2.22600000000000016e+01  +1.02200000000000006e+01  +1.65899999999999999e+01  
 652 +2.30300000000000011e+01  +8.12000000000000099e+00  +1.69400000000000013e+01  
 653 +2.26800000000000033e+01  +7.20999999999999996e+00  +1.62400000000000020e+01  
 654 +1.58900000000000006e+01  +7.20999999999999996e+00  +1.66600000000000001e+01  
 655 +1.54699999999999989e+01  +7.28000000000000025e+00  +1.64499999999999993e+01  
 656 +1.54699999999999989e+01  +7.35000000000000053e+00  +1.69400000000000013e+01  
 657 +1.70100000000000016e+01  +6.85999999999999943e+00  +1.54699999999999989e+01  
 658 +1.70800000000000018e+01  +6.37000000000000099e+00  +1.66600000000000001e+01  
 659 +1.62400000000000020e+01  +6.44000000000000128e+00  +1.66600000000000001e+01  
 660 +1.69400000000000013e+01  +6.37000000000000099e+00  +1.69400000000000013e+01  
 661 +1.77100000000000009e+01  +6.37000000000000099e+00  +1.65899999999999999e+01  
 662 +2.04400000000000013e+01  +4.69000000000000039e+00  +1.58200000000000003e+01  
 663 +2.03700000000000010e+01  +4.90000000000000036e+00  +1.68000000000000007e+01  
 664 +1.93200000000000003e+01  +1.31600000000000001e+01  +1.64499999999999993e+01  
 665 +1.85500000000000007e+01  +1.23200000000000003e+01  +1.59600000000000009e+01  
 666 +1.65899999999999999e+01  +1.19000000000000004e+01  +1.65199999999999996e+01  
 667 +1.58200000000000003e+01  +1.12700000000000014e+01  +1.68700000000000010e+01  
 668 +1.98100000000000023e+01  +1.05700000000000003e+01  +1.65899999999999999e+01  
 669 +2.03000000000000007e+01  +1.04299999999999997e+01  +1.67300000000000004e+01  
 670 +1.93200000000000003e+01  +9.80000000000000071e+00  +1.68700000000000010e+01  
 671 +1.98800000000000026e+01  +1.09200000000000017e+01  +1.64499999999999993e+01  
 672 +2.35900000000000034e+01  +1.02900000000000009e+01  +1.65899999999999999e+01  
 673 +2.36600000000000001e+01  +9.94000000000000128e+00  +1.65199999999999996e+01  
 674 +2.35900000000000034e+01  +1.02200000000000006e+01  +1.69400000000000013e+01  
 675 +2.35199999999999996e+01  +1.03599999999999994e+01  +1.64499999999999993e+01  
 676 +2.23300000000000018e+01  +6.37000000000000099e+00  +1.66600000000000001e+01  
 677 +1.89699999999999989e+01  +6.92999999999999972e+00  +1.65899999999999999e+01  
 678 +1.86900000000000013e+01  +7.20999999999999996e+00  +1.68000000000000007e+01  
 679 +1.93200000000000003e+01  +6.85999999999999943e+00  +1.64499999999999993e+01  
 680 +2.08599999999999994e+01  +7.35000000000000053e+00  +1.61000000000000014e+01  
 681 +2.07199999999999989e+01  +6.72000000000000064e+00  +1.65899999999999999e+01  
 682 +2.12100000000000009e+01  +5.74000000000000021e+00  +1.60300000000000011e+01  
 683 +2.01600000000000001e+01  +6.72000000000000064e+00  +1.64499999999999993e+01  
 684 +1.92500000000000000e+01  +1.68700000000000010e+01  +1.65199999999999996e+01  
 685 +1.95300000000000011e+01  +1.75700000000000003e+01  +1.63800000000000026e+01  
 686 +1.87600000000000016e+01  +1.74300000000000033e+01  +1.70100000000000016e+01  
 687 +1.93900000000000006e+01  +1.56800000000000015e+01  +1.63099999999999987e+01  
 688 +1.75000000000000000e+01  +1.37199999999999989e+01  +1.65199999999999996e+01  
 689 +1.76400000000000006e+01  +1.33699999999999992e+01  +1.59600000000000009e+01  
 690 +1.72199999999999989e+01  +1.36500000000000004e+01  +1.65899999999999999e+01  
 691 +2.40100000000000016e+01  +1.09900000000000020e+01  +1.65199999999999996e+01  
 692 +2.40800000000000018e+01  +1.13400000000000016e+01  +1.68000000000000007e+01  
 693 +2.38700000000000010e+01  +1.08500000000000014e+01  +1.63099999999999987e+01  
 694 +2.44300000000000033e+01  +1.09200000000000017e+01  +1.68700000000000010e+01  
 695 +1.81999999999999993e+01  +7.55999999999999961e+00  +1.65199999999999996e+01  
 696 +1.81300000000000026e+01  +7.62999999999999989e+00  +1.64499999999999993e+01  
 697 +1.68700000000000010e+01  +7.77000000000000046e+00  +1.71500000000000021e+01  
 698 +1.82699999999999996e+01  +7.55999999999999961e+00  +1.64499999999999993e+01  
 699 +1.83399999999999999e+01  +7.49000000000000110e+00  +1.65199999999999996e+01  
 700 +1.84100000000000001e+01  +7.49000000000000110e+00  +1.63800000000000026e+01  
 701 +1.98100000000000023e+01  +1.10600000000000005e+01  +1.65199999999999996e+01  
 702 +1.97400000000000020e+01  +1.13400000000000016e+01  +1.62400000000000020e+01  
 703 +1.92500000000000000e+01  +8.40000000000000036e+00  +1.64499999999999993e+01  
 704 +1.92500000000000000e+01  +8.54000000000000092e+00  +1.63800000000000026e+01  
 705 +1.91800000000000033e+01  +8.60999999999999943e+00  +1.65899999999999999e+01  
 706 +1.93200000000000003e+01  +7.49000000000000110e+00  +1.62400000000000020e+01  
 707 +1.81300000000000026e+01  +7.70000000000000018e+00  +1.60300000000000011e+01  
 708 +1.92500000000000000e+01  +7.28000000000000025e+00  +1.61699999999999982e+01  
 709 +1.98800000000000026e+01  +6.58000000000000007e+00  +1.64499999999999993e+01  
 710 +2.02300000000000040e+01  +6.50999999999999979e+00  +1.58900000000000006e+01  
 711 +1.83399999999999999e+01  +6.65000000000000036e+00  +1.63099999999999987e+01  
 712 +1.96700000000000017e+01  +6.30000000000000071e+00  +1.64499999999999993e+01  
 713 +1.93900000000000006e+01  +5.95000000000000018e+00  +1.63099999999999987e+01  
 714 +1.95300000000000011e+01  +6.02000000000000046e+00  +1.69400000000000013e+01  
 715 +1.91800000000000033e+01  +1.58200000000000003e+01  +1.63800000000000026e+01  
 716 +1.85500000000000007e+01  +1.63800000000000026e+01  +1.62400000000000020e+01  
 717 +1.91099999999999994e+01  +1.57500000000000000e+01  +1.64499999999999993e+01  
 718 +1.70100000000000016e+01  +1.00800000000000001e+01  +1.63800000000000026e+01  
 719 +1.70800000000000018e+01  +9.45000000000000107e+00  +1.71500000000000021e+01  
 720 +1.70800000000000018e+01  +9.87000000000000099e+00  +1.62400000000000020e+01  
 721 +1.69400000000000013e+01  +1.05000000000000000e+01  +1.62400000000000020e+01  
 722 +2.29600000000000009e+01  +7.35000000000000053e+00  +1.58200000000000003e+01  
 723 +2.38000000000000007e+01  +7.14000000000000057e+00  +1.62400000000000020e+01  
 724 +2.40800000000000018e+01  +6.92999999999999972e+00  +1.63800000000000026e+01  
 725 +2.46400000000000006e+01  +6.65000000000000036e+00  +1.69400000000000013e+01  
 726 +2.43599999999999994e+01  +6.65000000000000036e+00  +1.62400000000000020e+01  
 727 +1.61000000000000014e+01  +8.33000000000000007e+00  +1.58200000000000003e+01  
 728 +1.75700000000000003e+01  +9.38000000000000078e+00  +1.63099999999999987e+01  
 729 +1.77100000000000009e+01  +9.16999999999999993e+00  +1.63099999999999987e+01  
 730 +1.76400000000000006e+01  +9.45000000000000107e+00  +1.63800000000000026e+01  
 731 +1.73599999999999994e+01  +9.66000000000000014e+00  +1.62400000000000020e+01  
 732 +2.33800000000000026e+01  +1.59600000000000009e+01  +1.62400000000000020e+01  
 733 +2.36600000000000001e+01  +1.57500000000000000e+01  +1.65899999999999999e+01  
 734 +2.21200000000000010e+01  +1.56099999999999994e+01  +1.60300000000000011e+01  
 735 +2.35199999999999996e+01  +1.56800000000000015e+01  +1.61699999999999982e+01  
 736 +1.95300000000000011e+01  +1.14100000000000001e+01  +1.63099999999999987e+01  
 737 +1.98100000000000023e+01  +1.14800000000000004e+01  +1.61000000000000014e+01  
 738 +1.96000000000000014e+01  +7.62999999999999989e+00  +1.62400000000000020e+01  
 739 +2.27500000000000000e+01  +7.28000000000000025e+00  +1.61000000000000014e+01  
 740 +2.37300000000000040e+01  +5.95000000000000018e+00  +1.56099999999999994e+01  
 741 +2.51300000000000026e+01  +6.37000000000000099e+00  +1.61000000000000014e+01  
 742 +2.42900000000000027e+01  +6.72000000000000064e+00  +1.63099999999999987e+01  
 743 +2.24000000000000021e+01  +6.08999999999999986e+00  +1.62400000000000020e+01  
 744 +2.29600000000000009e+01  +5.25000000000000000e+00  +1.63099999999999987e+01  
 745 +2.24699999999999989e+01  +6.02000000000000046e+00  +1.61000000000000014e+01  
 746 +2.14900000000000020e+01  +5.17999999999999972e+00  +1.62400000000000020e+01  
 747 +2.16300000000000026e+01  +5.11000000000000032e+00  +1.61699999999999982e+01  
 748 +2.17699999999999996e+01  +4.97000000000000064e+00  +1.65899999999999999e+01  
 749 +2.35900000000000034e+01  +1.54000000000000004e+01  +1.61000000000000014e+01  
 750 +2.35199999999999996e+01  +1.51199999999999992e+01  +1.65199999999999996e+01  
 751 +2.41500000000000021e+01  +1.05000000000000000e+01  +1.61699999999999982e+01  
 752 +2.48500000000000014e+01  +1.05700000000000003e+01  +1.59600000000000009e+01  
 753 +2.38700000000000010e+01  +1.08500000000000014e+01  +1.63099999999999987e+01  
 754 +2.45700000000000003e+01  +1.00800000000000001e+01  +1.63099999999999987e+01  
 755 +2.31000000000000014e+01  +1.34400000000000013e+01  +1.61000000000000014e+01  
 756 +2.34500000000000028e+01  +1.28100000000000005e+01  +1.66600000000000001e+01  
 757 +2.23300000000000018e+01  +1.35800000000000018e+01  +1.54000000000000004e+01  
 758 +2.45000000000000000e+01  +1.27400000000000020e+01  +1.58200000000000003e+01  
 759 +1.96000000000000014e+01  +1.05700000000000003e+01  +1.58200000000000003e+01  
 760 +1.99500000000000028e+01  +1.22500000000000000e+01  +1.61699999999999982e+01  
 761 +2.49900000000000020e+01  +9.94000000000000128e+00  +1.61000000000000014e+01  
 762 +2.51300000000000026e+01  +9.87000000000000099e+00  +1.60300000000000011e+01  
 763 +2.53400000000000034e+01  +1.00099999999999998e+01  +1.62400000000000020e+01  
 764 +2.08599999999999994e+01  +7.28000000000000025e+00  +1.57500000000000000e+01  
 765 +2.07199999999999989e+01  +7.70000000000000018e+00  +1.61699999999999982e+01  
 766 +2.22600000000000016e+01  +7.14000000000000057e+00  +1.56099999999999994e+01  
 767 +2.28900000000000006e+01  +7.35000000000000053e+00  +1.59600000000000009e+01  
 768 +2.24000000000000021e+01  +5.95000000000000018e+00  +1.54699999999999989e+01  
 769 +2.24000000000000021e+01  +5.32000000000000028e+00  +1.57500000000000000e+01  
 770 +2.19800000000000040e+01  +1.59600000000000009e+01  +1.61000000000000014e+01  
 771 +2.21200000000000010e+01  +1.41400000000000006e+01  +1.55400000000000009e+01  
 772 +1.97400000000000020e+01  +1.49800000000000022e+01  +1.60300000000000011e+01  
 773 +2.00199999999999996e+01  +1.49100000000000001e+01  +1.63099999999999987e+01  
 774 +1.96700000000000017e+01  +1.47699999999999996e+01  +1.58900000000000006e+01  
 775 +1.96700000000000017e+01  +1.51199999999999992e+01  +1.58900000000000006e+01  
 776 +2.45700000000000003e+01  +8.33000000000000007e+00  +1.60300000000000011e+01  
 777 +2.46400000000000006e+01  +8.54000000000000092e+00  +1.59600000000000009e+01  
 778 +2.48500000000000014e+01  +9.02999999999999936e+00  +1.64499999999999993e+01  
 779 +2.45000000000000000e+01  +8.05000000000000071e+00  +1.58200000000000003e+01  
 780 +1.77800000000000011e+01  +8.05000000000000071e+00  +1.57500000000000000e+01  
 781 +1.81300000000000026e+01  +7.70000000000000018e+00  +1.54699999999999989e+01  
 782 +1.96000000000000014e+01  +1.47000000000000011e+01  +1.59600000000000009e+01  
 783 +1.92500000000000000e+01  +1.48400000000000016e+01  +1.66600000000000001e+01  
 784 +1.96700000000000017e+01  +1.44900000000000020e+01  +1.57500000000000000e+01  
 785 +1.99500000000000028e+01  +1.32300000000000022e+01  +1.59600000000000009e+01  
 786 +2.01600000000000001e+01  +1.31600000000000001e+01  +1.58200000000000003e+01  
 787 +1.96000000000000014e+01  +1.37900000000000009e+01  +1.58900000000000006e+01  
 788 +1.86200000000000010e+01  +1.16900000000000013e+01  +1.61000000000000014e+01  
 789 +1.84800000000000004e+01  +1.21799999999999997e+01  +1.58200000000000003e+01  
 790 +2.22600000000000016e+01  +8.19000000000000128e+00  +1.58900000000000006e+01  
 791 +2.29600000000000009e+01  +7.42000000000000082e+00  +1.58900000000000006e+01  
 792 +1.91800000000000033e+01  +5.74000000000000021e+00  +1.59600000000000009e+01  
 793 +1.94600000000000009e+01  +5.17999999999999972e+00  +1.53300000000000018e+01  
 794 +1.89699999999999989e+01  +5.67000000000000082e+00  +1.58900000000000006e+01  
 795 +1.98800000000000026e+01  +1.55400000000000009e+01  +1.56800000000000015e+01  
 796 +1.96700000000000017e+01  +1.49800000000000022e+01  +1.57500000000000000e+01  
 797 +1.91099999999999994e+01  +1.37199999999999989e+01  +1.54699999999999989e+01  
 798 +1.95300000000000011e+01  +1.42800000000000011e+01  +1.57500000000000000e+01  
 799 +2.33100000000000023e+01  +8.12000000000000099e+00  +1.63099999999999987e+01  
 800 +2.05100000000000016e+01  +6.58000000000000007e+00  +1.54699999999999989e+01  
 801 +2.00900000000000034e+01  +6.37000000000000099e+00  +1.57500000000000000e+01  
 802 +1.89000000000000021e+01  +5.67000000000000082e+00  +1.59600000000000009e+01  
 803 +1.87600000000000016e+01  +5.53000000000000025e+00  +1.57500000000000000e+01  
 804 +2.03700000000000010e+01  +1.40700000000000003e+01  +1.58200000000000003e+01  
 805 +2.02300000000000040e+01  +1.30900000000000016e+01  +1.57500000000000000e+01  
 806 +2.42900000000000027e+01  +1.23200000000000003e+01  +1.54000000000000004e+01  
 807 +2.45700000000000003e+01  +1.26700000000000017e+01  +1.58900000000000006e+01  
 808 +2.31000000000000014e+01  +7.35000000000000053e+00  +1.54699999999999989e+01  
 809 +1.97400000000000020e+01  +1.44199999999999999e+01  +1.48400000000000016e+01  
 810 +1.88300000000000018e+01  +1.48400000000000016e+01  +1.55400000000000009e+01  
 811 +1.83399999999999999e+01  +1.21099999999999994e+01  +1.57500000000000000e+01  
 812 +1.81300000000000026e+01  +1.14800000000000004e+01  +1.54000000000000004e+01  
 813 +1.81300000000000026e+01  +1.23200000000000003e+01  +1.55400000000000009e+01  
 814 +2.33800000000000026e+01  +8.60999999999999943e+00  +1.57500000000000000e+01  
 815 +2.36600000000000001e+01  +8.89000000000000057e+00  +1.56800000000000015e+01  
 816 +2.33800000000000026e+01  +8.75000000000000000e+00  +1.60300000000000011e+01  
 817 +2.30300000000000011e+01  +7.42000000000000082e+00  +1.54000000000000004e+01  
 818 +1.85500000000000007e+01  +5.67000000000000082e+00  +1.40700000000000003e+01  
 819 +2.03000000000000007e+01  +5.53000000000000025e+00  +1.53300000000000018e+01  
 820 +2.03000000000000007e+01  +8.47000000000000064e+00  +1.56800000000000015e+01  
 821 +2.05100000000000016e+01  +8.75000000000000000e+00  +1.58200000000000003e+01  
 822 +2.04400000000000013e+01  +9.02999999999999936e+00  +1.65899999999999999e+01  
 823 +2.03000000000000007e+01  +8.25999999999999979e+00  +1.51199999999999992e+01  
 824 +2.42900000000000027e+01  +7.77000000000000046e+00  +1.56800000000000015e+01  
 825 +2.52000000000000028e+01  +7.28000000000000025e+00  +1.56800000000000015e+01  
 826 +2.13500000000000014e+01  +5.53000000000000025e+00  +1.56800000000000015e+01  
 827 +2.17699999999999996e+01  +5.11000000000000032e+00  +1.51199999999999992e+01  
 828 +2.10700000000000003e+01  +4.97000000000000064e+00  +1.55400000000000009e+01  
 829 +1.98100000000000023e+01  +1.56800000000000015e+01  +1.56099999999999994e+01  
 830 +1.96700000000000017e+01  +1.57500000000000000e+01  +1.55400000000000009e+01  
 831 +2.01600000000000001e+01  +1.63099999999999987e+01  +1.55400000000000009e+01  
 832 +1.91099999999999994e+01  +7.70000000000000018e+00  +1.56099999999999994e+01  
 833 +1.89000000000000021e+01  +8.12000000000000099e+00  +1.57500000000000000e+01  
 834 +1.91099999999999994e+01  +7.77000000000000046e+00  +1.55400000000000009e+01  
 835 +2.17000000000000028e+01  +6.85999999999999943e+00  +1.56099999999999994e+01  
 836 +2.16300000000000026e+01  +7.42000000000000082e+00  +1.56800000000000015e+01  
 837 +2.00900000000000034e+01  +1.64499999999999993e+01  +1.55400000000000009e+01  
 838 +2.00900000000000034e+01  +1.65899999999999999e+01  +1.54699999999999989e+01  
 839 +2.01600000000000001e+01  +1.68000000000000007e+01  +1.56800000000000015e+01  
 840 +2.04400000000000013e+01  +1.63099999999999987e+01  +1.55400000000000009e+01  
 841 +2.11400000000000006e+01  +1.47000000000000011e+01  +1.47000000000000011e+01  
 842 +2.05800000000000018e+01  +1.31600000000000001e+01  +1.55400000000000009e+01  
 843 +2.05800000000000018e+01  +1.41400000000000006e+01  +1.46300000000000026e+01  
 844 +2.14200000000000017e+01  +1.29500000000000011e+01  +1.51199999999999992e+01  
 845 +1.83399999999999999e+01  +1.25300000000000011e+01  +1.49800000000000022e+01  
 846 +1.75700000000000003e+01  +1.22500000000000000e+01  +1.52599999999999998e+01  
 847 +1.71500000000000021e+01  +6.65000000000000036e+00  +1.55400000000000009e+01  
 848 +1.68700000000000010e+01  +6.37000000000000099e+00  +1.57500000000000000e+01  
 849 +1.75700000000000003e+01  +6.65000000000000036e+00  +1.56099999999999994e+01  
 850 +1.70800000000000018e+01  +6.72000000000000064e+00  +1.54699999999999989e+01  
 851 +1.69400000000000013e+01  +1.00800000000000001e+01  +1.54699999999999989e+01  
 852 +1.70100000000000016e+01  +9.80000000000000071e+00  +1.49100000000000001e+01  
 853 +1.68000000000000007e+01  +8.67999999999999972e+00  +1.51199999999999992e+01  
 854 +1.81300000000000026e+01  +7.49000000000000110e+00  +1.50500000000000007e+01  
 855 +1.81300000000000026e+01  +7.91000000000000014e+00  +1.51900000000000013e+01  
 856 +1.69400000000000013e+01  +7.00000000000000000e+00  +1.53300000000000018e+01  
 857 +1.69400000000000013e+01  +6.58000000000000007e+00  +1.54000000000000004e+01  
 858 +1.58200000000000003e+01  +6.65000000000000036e+00  +1.54699999999999989e+01  
 859 +1.48400000000000016e+01  +6.44000000000000128e+00  +1.54000000000000004e+01  
 860 +1.54699999999999989e+01  +6.50999999999999979e+00  +1.61000000000000014e+01  
 861 +1.63800000000000026e+01  +6.58000000000000007e+00  +1.51199999999999992e+01  
 862 +1.89699999999999989e+01  +1.37900000000000009e+01  +1.54000000000000004e+01  
 863 +1.89699999999999989e+01  +1.39300000000000015e+01  +1.52599999999999998e+01  
 864 +1.84800000000000004e+01  +1.33699999999999992e+01  +1.53300000000000018e+01  
 865 +2.21900000000000013e+01  +1.27400000000000020e+01  +1.50500000000000007e+01  
 866 +1.79900000000000020e+01  +1.07100000000000009e+01  +1.51900000000000013e+01  
 867 +1.81300000000000026e+01  +1.14800000000000004e+01  +1.53300000000000018e+01  
 868 +2.31000000000000014e+01  +7.42000000000000082e+00  +1.53300000000000018e+01  
 869 +1.75700000000000003e+01  +6.50999999999999979e+00  +1.54000000000000004e+01  
 870 +1.77100000000000009e+01  +7.00000000000000000e+00  +1.45600000000000005e+01  
 871 +1.77100000000000009e+01  +5.46000000000000085e+00  +1.47000000000000011e+01  
 872 +1.79900000000000020e+01  +1.15500000000000007e+01  +1.52599999999999998e+01  
 873 +1.79900000000000020e+01  +1.15500000000000007e+01  +1.50500000000000007e+01  
 874 +2.41500000000000021e+01  +1.02900000000000009e+01  +1.53300000000000018e+01  
 875 +2.45000000000000000e+01  +1.00099999999999998e+01  +1.51199999999999992e+01  
 876 +2.41500000000000021e+01  +1.02900000000000009e+01  +1.53300000000000018e+01  
 877 +2.45000000000000000e+01  +9.94000000000000128e+00  +1.54000000000000004e+01  
 878 +2.42199999999999989e+01  +1.03599999999999994e+01  +1.54000000000000004e+01  
 879 +2.35199999999999996e+01  +1.05000000000000000e+01  +1.51900000000000013e+01  
 880 +2.02300000000000040e+01  +5.04000000000000004e+00  +1.50500000000000007e+01  
 881 +2.05800000000000018e+01  +5.39000000000000057e+00  +1.51900000000000013e+01  
 882 +2.04400000000000013e+01  +1.31600000000000001e+01  +1.44900000000000020e+01  
 883 +2.15600000000000023e+01  +1.28800000000000026e+01  +1.51199999999999992e+01  
 884 +2.32400000000000020e+01  +1.23900000000000006e+01  +1.51199999999999992e+01  
 885 +2.40800000000000018e+01  +1.20400000000000009e+01  +1.58200000000000003e+01  
 886 +2.21900000000000013e+01  +1.26000000000000014e+01  +1.50500000000000007e+01  
 887 +2.36600000000000001e+01  +1.23900000000000006e+01  +1.49100000000000001e+01  
 888 +2.00199999999999996e+01  +8.33000000000000007e+00  +1.50500000000000007e+01  
 889 +2.05800000000000018e+01  +8.05000000000000071e+00  +1.47000000000000011e+01  
 890 +1.99500000000000028e+01  +8.25999999999999979e+00  +1.51199999999999992e+01  
 891 +1.96000000000000014e+01  +8.05000000000000071e+00  +1.52599999999999998e+01  
 892 +1.95300000000000011e+01  +9.02999999999999936e+00  +1.54000000000000004e+01  
 893 +1.58900000000000006e+01  +6.58000000000000007e+00  +1.45600000000000005e+01  
 894 +2.21200000000000010e+01  +1.37900000000000009e+01  +1.40000000000000000e+01  
 895 +2.21200000000000010e+01  +1.26700000000000017e+01  +1.50500000000000007e+01  
 896 +2.19800000000000040e+01  +1.26700000000000017e+01  +1.50500000000000007e+01  
 897 +2.07199999999999989e+01  +1.12700000000000014e+01  +1.61699999999999982e+01  
 898 +1.79199999999999982e+01  +1.17599999999999998e+01  +1.49800000000000022e+01  
 899 +1.77800000000000011e+01  +1.13400000000000016e+01  +1.49100000000000001e+01  
 900 +2.24000000000000021e+01  +1.09200000000000017e+01  +1.50500000000000007e+01  
 901 +2.26800000000000033e+01  +9.59000000000000163e+00  +1.61699999999999982e+01  
 902 +2.21200000000000010e+01  +1.12700000000000014e+01  +1.44900000000000020e+01  
 903 +2.16300000000000026e+01  +1.00099999999999998e+01  +1.58900000000000006e+01  
 904 +1.68000000000000007e+01  +6.16000000000000014e+00  +1.50500000000000007e+01  
 905 +1.70100000000000016e+01  +5.60000000000000053e+00  +1.49800000000000022e+01  
 906 +1.67300000000000004e+01  +6.08999999999999986e+00  +1.49800000000000022e+01  
 907 +2.31000000000000014e+01  +7.35000000000000053e+00  +1.49800000000000022e+01  
 908 +2.31000000000000014e+01  +7.42000000000000082e+00  +1.47000000000000011e+01  
 909 +2.31700000000000017e+01  +7.28000000000000025e+00  +1.49100000000000001e+01  
 910 +2.37300000000000040e+01  +7.28000000000000025e+00  +1.49800000000000022e+01  
 911 +2.41500000000000021e+01  +7.00000000000000000e+00  +1.51900000000000013e+01  
 912 +2.39400000000000013e+01  +7.28000000000000025e+00  +1.49100000000000001e+01  
 913 +2.32400000000000020e+01  +6.85999999999999943e+00  +1.47000000000000011e+01  
 914 +1.65199999999999996e+01  +6.08999999999999986e+00  +1.49100000000000001e+01  
 915 +1.63099999999999987e+01  +6.02000000000000046e+00  +1.48400000000000016e+01  
 916 +1.57500000000000000e+01  +6.02000000000000046e+00  +1.49800000000000022e+01  
 917 +2.38700000000000010e+01  +9.66000000000000014e+00  +1.48400000000000016e+01  
 918 +2.39400000000000013e+01  +9.24000000000000021e+00  +1.51900000000000013e+01  
 919 +2.40800000000000018e+01  +9.59000000000000163e+00  +1.47000000000000011e+01  
 920 +2.38000000000000007e+01  +9.73000000000000043e+00  +1.47699999999999996e+01  
 921 +2.21900000000000013e+01  +1.18300000000000001e+01  +1.47699999999999996e+01  
 922 +2.20500000000000007e+01  +1.20400000000000009e+01  +1.47699999999999996e+01  
 923 +2.00199999999999996e+01  +1.16200000000000010e+01  +1.44900000000000020e+01  
 924 +2.37300000000000040e+01  +9.80000000000000071e+00  +1.48400000000000016e+01  
 925 +2.24000000000000021e+01  +1.00800000000000001e+01  +1.39300000000000015e+01  
 926 +2.42900000000000027e+01  +7.84000000000000075e+00  +1.44900000000000020e+01  
 927 +2.30300000000000011e+01  +7.55999999999999961e+00  +1.45600000000000005e+01  
 928 +2.35900000000000034e+01  +6.44000000000000128e+00  +1.44199999999999999e+01  
 929 +2.30300000000000011e+01  +6.50999999999999979e+00  +1.45600000000000005e+01  
 930 +2.40800000000000018e+01  +9.45000000000000107e+00  +1.45600000000000005e+01  
 931 +2.41500000000000021e+01  +9.09999999999999964e+00  +1.45600000000000005e+01  
 932 +2.42900000000000027e+01  +9.52000000000000135e+00  +1.46300000000000026e+01  
 933 +2.36600000000000001e+01  +8.19000000000000128e+00  +1.47699999999999996e+01  
 934 +2.30300000000000011e+01  +7.49000000000000110e+00  +1.44900000000000020e+01  
 935 +1.98100000000000023e+01  +1.15500000000000007e+01  +1.45600000000000005e+01  
 936 +2.19100000000000001e+01  +1.14100000000000001e+01  +1.44900000000000020e+01  
 937 +1.97400000000000020e+01  +9.87000000000000099e+00  +1.54000000000000004e+01  
 938 +2.10000000000000000e+01  +1.07800000000000011e+01  +1.55400000000000009e+01  
 939 +2.21200000000000010e+01  +1.12700000000000014e+01  +1.44900000000000020e+01  
 940 +2.74399999999999977e+01  +1.40000000000000000e+01  +1.44199999999999999e+01  
 941 +2.73700000000000010e+01  +1.47000000000000011e+01  +1.46300000000000026e+01  
 942 +2.77199999999999989e+01  +1.39300000000000015e+01  +1.46300000000000026e+01  
 943 +2.70899999999999999e+01  +1.37900000000000009e+01  +1.43500000000000014e+01  
 944 +1.91099999999999994e+01  +1.19000000000000004e+01  +1.44199999999999999e+01  
 945 +1.92500000000000000e+01  +1.20400000000000009e+01  +1.41400000000000006e+01  
 946 +1.88300000000000018e+01  +1.20400000000000009e+01  +1.44900000000000020e+01  
 947 +1.95300000000000011e+01  +1.14800000000000004e+01  +1.45600000000000005e+01  
 948 +2.21900000000000013e+01  +1.13400000000000016e+01  +1.44199999999999999e+01  
 949 +2.17000000000000028e+01  +1.26000000000000014e+01  +1.33000000000000007e+01  
 950 +1.92500000000000000e+01  +1.11300000000000008e+01  +1.44199999999999999e+01  
 951 +1.90400000000000027e+01  +1.09200000000000017e+01  +1.37900000000000009e+01  
 952 +1.91800000000000033e+01  +1.10600000000000005e+01  +1.44900000000000020e+01  
 953 +2.04400000000000013e+01  +8.54000000000000092e+00  +1.44199999999999999e+01  
 954 +2.03700000000000010e+01  +8.60999999999999943e+00  +1.43500000000000014e+01  
 955 +2.06500000000000021e+01  +9.09999999999999964e+00  +1.49100000000000001e+01  
 956 +2.05800000000000018e+01  +8.05000000000000071e+00  +1.44900000000000020e+01  
 957 +2.68100000000000023e+01  +1.33000000000000007e+01  +1.48400000000000016e+01  
 958 +2.68800000000000026e+01  +1.37900000000000009e+01  +1.42100000000000009e+01  
 959 +2.21900000000000013e+01  +1.11300000000000008e+01  +1.43500000000000014e+01  
 960 +2.31000000000000014e+01  +1.20400000000000009e+01  +1.34400000000000013e+01  
 961 +2.22600000000000016e+01  +1.09900000000000020e+01  +1.42800000000000011e+01  
 962 +1.86900000000000013e+01  +9.87000000000000099e+00  +1.43500000000000014e+01  
 963 +1.85500000000000007e+01  +9.73000000000000043e+00  +1.42100000000000009e+01  
 964 +1.86200000000000010e+01  +9.73000000000000043e+00  +1.44900000000000020e+01  
 965 +1.90400000000000027e+01  +1.02200000000000006e+01  +1.42100000000000009e+01  
 966 +1.56099999999999994e+01  +6.44000000000000128e+00  +1.43500000000000014e+01  
 967 +1.53300000000000018e+01  +6.16000000000000014e+00  +1.40000000000000000e+01  
 968 +1.53300000000000018e+01  +6.30000000000000071e+00  +1.42800000000000011e+01  
 969 +2.03000000000000007e+01  +1.29500000000000011e+01  +1.43500000000000014e+01  
 970 +2.00900000000000034e+01  +1.29500000000000011e+01  +1.42800000000000011e+01  
 971 +2.21900000000000013e+01  +1.08500000000000014e+01  +1.42800000000000011e+01  
 972 +2.12800000000000011e+01  +1.19700000000000006e+01  +1.32300000000000022e+01  
 973 +2.14200000000000017e+01  +4.90000000000000036e+00  +1.42800000000000011e+01  
 974 +2.15600000000000023e+01  +4.83000000000000007e+00  +1.42100000000000009e+01  
 975 +2.12800000000000011e+01  +4.76000000000000068e+00  +1.44199999999999999e+01  
 976 +2.10700000000000003e+01  +5.95000000000000018e+00  +1.42800000000000011e+01  
 977 +2.62500000000000000e+01  +1.36500000000000004e+01  +1.46300000000000026e+01  
 978 +2.66700000000000017e+01  +1.35800000000000018e+01  +1.38599999999999994e+01  
 979 +2.21200000000000010e+01  +1.07800000000000011e+01  +1.42100000000000009e+01  
 980 +2.21200000000000010e+01  +1.07800000000000011e+01  +1.42100000000000009e+01  
 981 +2.05800000000000018e+01  +1.02200000000000006e+01  +1.48400000000000016e+01  
 982 +2.11400000000000006e+01  +1.13400000000000016e+01  +1.34400000000000013e+01  
 983 +2.22600000000000016e+01  +1.05000000000000000e+01  +1.41400000000000006e+01  
 984 +2.00199999999999996e+01  +5.04000000000000004e+00  +1.41400000000000006e+01  
 985 +1.93900000000000006e+01  +4.54999999999999982e+00  +1.42100000000000009e+01  
 986 +2.19100000000000001e+01  +9.16999999999999993e+00  +1.56800000000000015e+01  
 987 +2.22600000000000016e+01  +1.04299999999999997e+01  +1.40700000000000003e+01  
 988 +2.93300000000000018e+01  +1.54000000000000004e+01  +1.40700000000000003e+01  
 989 +2.96800000000000033e+01  +1.54000000000000004e+01  +1.38599999999999994e+01  
 990 +2.94699999999999989e+01  +1.49100000000000001e+01  +1.42100000000000009e+01  
 991 +2.86300000000000026e+01  +1.60300000000000011e+01  +1.35800000000000018e+01  
 992 +2.24000000000000021e+01  +1.00800000000000001e+01  +1.39300000000000015e+01  
 993 +2.21900000000000013e+01  +1.05000000000000000e+01  +1.40000000000000000e+01  
 994 +2.59000000000000021e+01  +1.25300000000000011e+01  +1.40000000000000000e+01  
 995 +2.66000000000000014e+01  +1.21099999999999994e+01  +1.44900000000000020e+01  
 996 +2.59699999999999989e+01  +1.27400000000000020e+01  +1.45600000000000005e+01  
 997 +2.57600000000000051e+01  +1.25300000000000011e+01  +1.35800000000000018e+01  
 998 +2.27500000000000000e+01  +1.14800000000000004e+01  +1.28100000000000005e+01  
 999 +2.17000000000000028e+01  +1.07800000000000011e+01  +1.39300000000000015e+01  
1000 +2.14900000000000020e+01  +6.65000000000000036e+00  +1.40000000000000000e+01  
1001 +2.13500000000000014e+01  +6.85999999999999943e+00  +1.40700000000000003e+01  
1002 +2.15600000000000023e+01  +6.50999999999999979e+00  +1.39300000000000015e+01  
1003 +2.14200000000000017e+01  +6.72000000000000064e+00  +1.39300000000000015e+01  
1004 +2.04400000000000013e+01  +5.67000000000000082e+00  +1.40000000000000000e+01  
1005 +2.04400000000000013e+01  +5.74000000000000021e+00  +1.40700000000000003e+01  
1006 +2.04400000000000013e+01  +5.74000000000000021e+00  +1.39300000000000015e+01  
1007 +2.06500000000000021e+01  +1.06400000000000006e+01  +1.28100000000000005e+01  
1008 +2.12800000000000011e+01  +1.12700000000000014e+01  +1.34400000000000013e+01  
1009 +2.15600000000000023e+01  +6.58000000000000007e+00  +1.37900000000000009e+01  
1010 +2.10700000000000003e+01  +7.00000000000000000e+00  +1.37900000000000009e+01  
1011 +2.16300000000000026e+01  +6.44000000000000128e+00  +1.37900000000000009e+01  
1012 +2.18400000000000034e+01  +6.08999999999999986e+00  +1.44199999999999999e+01  
1013 +2.03700000000000010e+01  +5.60000000000000053e+00  +1.38599999999999994e+01  
1014 +2.53400000000000034e+01  +1.33699999999999992e+01  +1.38599999999999994e+01  
1015 +2.52699999999999996e+01  +1.32300000000000022e+01  +1.40700000000000003e+01  
1016 +2.54800000000000040e+01  +1.36500000000000004e+01  +1.42100000000000009e+01  
1017 +2.56200000000000010e+01  +1.33000000000000007e+01  +1.30900000000000016e+01  
1018 +2.29600000000000009e+01  +7.70000000000000018e+00  +1.38599999999999994e+01  
1019 +2.29600000000000009e+01  +7.77000000000000046e+00  +1.40000000000000000e+01  
1020 +2.27500000000000000e+01  +8.40000000000000036e+00  +1.31600000000000001e+01  
1021 +2.08599999999999994e+01  +6.65000000000000036e+00  +1.38599999999999994e+01  
1022 +2.10700000000000003e+01  +6.16000000000000014e+00  +1.40000000000000000e+01  
1023 +2.05800000000000018e+01  +6.44000000000000128e+00  +1.38599999999999994e+01  
1024 +2.08599999999999994e+01  +6.72000000000000064e+00  +1.37900000000000009e+01  
1025 +2.63900000000000006e+01  +1.50500000000000007e+01  +1.37900000000000009e+01  
1026 +2.62500000000000000e+01  +1.52599999999999998e+01  +1.40000000000000000e+01  
1027 +2.63200000000000003e+01  +1.48400000000000016e+01  +1.41400000000000006e+01  
1028 +2.65300000000000011e+01  +1.53300000000000018e+01  +1.30199999999999996e+01  
1029 +2.04400000000000013e+01  +6.02000000000000046e+00  +1.37900000000000009e+01  
1030 +2.01600000000000001e+01  +5.81000000000000050e+00  +1.32300000000000022e+01  
1031 +2.33100000000000023e+01  +1.00099999999999998e+01  +1.37199999999999989e+01  
1032 +2.40800000000000018e+01  +9.73000000000000043e+00  +1.27400000000000020e+01  
1033 +2.41500000000000021e+01  +9.45000000000000107e+00  +1.40000000000000000e+01  
1034 +2.24699999999999989e+01  +9.73000000000000043e+00  +1.36500000000000004e+01  
1035 +1.91099999999999994e+01  +9.80000000000000071e+00  +1.37199999999999989e+01  
1036 +1.87600000000000016e+01  +9.31000000000000050e+00  +1.38599999999999994e+01  
1037 +1.90400000000000027e+01  +1.02200000000000006e+01  +1.42100000000000009e+01  
1038 +1.91099999999999994e+01  +9.80000000000000071e+00  +1.36500000000000004e+01  
1039 +1.91099999999999994e+01  +9.38000000000000078e+00  +1.33000000000000007e+01  
1040 +1.89000000000000021e+01  +9.87000000000000099e+00  +1.34400000000000013e+01  
1041 +2.25400000000000027e+01  +8.60999999999999943e+00  +1.29500000000000011e+01  
1042 +2.78600000000000030e+01  +1.57500000000000000e+01  +1.35099999999999998e+01  
1043 +2.83500000000000014e+01  +1.54000000000000004e+01  +1.43500000000000014e+01  
1044 +2.83500000000000014e+01  +1.59600000000000009e+01  +1.33699999999999992e+01  
1045 +2.75100000000000051e+01  +1.56800000000000015e+01  +1.33699999999999992e+01  
1046 +2.61800000000000033e+01  +1.35800000000000018e+01  +1.35099999999999998e+01  
1047 +2.66000000000000014e+01  +1.40000000000000000e+01  +1.33699999999999992e+01  
1048 +2.59000000000000021e+01  +1.33699999999999992e+01  +1.33000000000000007e+01  
1049 +2.35900000000000034e+01  +1.19700000000000006e+01  +1.37199999999999989e+01  
1050 +2.33800000000000026e+01  +1.29500000000000011e+01  +1.38599999999999994e+01  
1051 +1.91099999999999994e+01  +8.05000000000000071e+00  +1.34400000000000013e+01  
1052 +1.89699999999999989e+01  +8.40000000000000036e+00  +1.32300000000000022e+01  
1053 +1.89000000000000021e+01  +8.40000000000000036e+00  +1.44900000000000020e+01  
1054 +1.91099999999999994e+01  +7.62999999999999989e+00  +1.32300000000000022e+01  
1055 +2.74399999999999977e+01  +1.53300000000000018e+01  +1.42800000000000011e+01  
1056 +2.73700000000000010e+01  +1.56800000000000015e+01  +1.32300000000000022e+01  
1057 +1.98800000000000026e+01  +1.09900000000000020e+01  +1.33699999999999992e+01  
1058 +1.90400000000000027e+01  +1.00800000000000001e+01  +1.28800000000000026e+01  
1059 +2.00199999999999996e+01  +1.01500000000000004e+01  +1.29500000000000011e+01  
1060 +2.63900000000000006e+01  +1.28100000000000005e+01  +1.35099999999999998e+01  
1061 +2.15600000000000023e+01  +1.23900000000000006e+01  +1.29500000000000011e+01  
1062 +2.17000000000000028e+01  +1.26700000000000017e+01  +1.33000000000000007e+01  
1063 +2.11400000000000006e+01  +7.77000000000000046e+00  +1.33000000000000007e+01  
1064 +2.10700000000000003e+01  +7.62999999999999989e+00  +1.34400000000000013e+01  
1065 +2.21900000000000013e+01  +8.33000000000000007e+00  +1.28100000000000005e+01  
1066 +2.01600000000000001e+01  +7.55999999999999961e+00  +1.29500000000000011e+01  
1067 +2.50600000000000023e+01  +1.23900000000000006e+01  +1.32300000000000022e+01  
1068 +2.52000000000000028e+01  +1.18300000000000001e+01  +1.33000000000000007e+01  
1069 +2.49200000000000017e+01  +1.23900000000000006e+01  +1.35099999999999998e+01  
1070 +2.51300000000000026e+01  +1.29500000000000011e+01  +1.28100000000000005e+01  
1071 +2.10700000000000003e+01  +1.17599999999999998e+01  +1.30199999999999996e+01  
1072 +2.11400000000000006e+01  +1.21099999999999994e+01  +1.33000000000000007e+01  
1073 +2.56200000000000010e+01  +1.28100000000000005e+01  +1.31600000000000001e+01  
1074 +2.58300000000000018e+01  +1.25300000000000011e+01  +1.30199999999999996e+01  
1075 +2.53400000000000034e+01  +1.31600000000000001e+01  +1.28100000000000005e+01  
1076 +2.42199999999999989e+01  +8.25999999999999979e+00  +1.40700000000000003e+01  
1077 +2.52699999999999996e+01  +1.48400000000000016e+01  +1.30900000000000016e+01  
1078 +2.54100000000000001e+01  +1.53300000000000018e+01  +1.34400000000000013e+01  
1079 +2.53400000000000034e+01  +1.47699999999999996e+01  +1.21799999999999997e+01  
1080 +2.52699999999999996e+01  +1.46300000000000026e+01  +1.34400000000000013e+01  
1081 +2.01600000000000001e+01  +7.00000000000000000e+00  +1.30900000000000016e+01  
1082 +2.01600000000000001e+01  +6.58000000000000007e+00  +1.26000000000000014e+01  
1083 +2.03700000000000010e+01  +6.79000000000000092e+00  +1.31600000000000001e+01  
1084 +2.01600000000000001e+01  +7.42000000000000082e+00  +1.30199999999999996e+01  
1085 +2.68100000000000023e+01  +1.54699999999999989e+01  +1.29500000000000011e+01  
1086 +2.54800000000000040e+01  +1.49100000000000001e+01  +1.22500000000000000e+01  
1087 +2.05100000000000016e+01  +6.72000000000000064e+00  +1.28100000000000005e+01  
1088 +2.00900000000000034e+01  +7.49000000000000110e+00  +1.29500000000000011e+01  
1089 +1.75700000000000003e+01  +6.72000000000000064e+00  +1.30199999999999996e+01  
1090 +1.72199999999999989e+01  +7.20999999999999996e+00  +1.38599999999999994e+01  
1091 +1.82699999999999996e+01  +6.50999999999999979e+00  +1.25300000000000011e+01  
1092 +1.72199999999999989e+01  +6.50999999999999979e+00  +1.28800000000000026e+01  
1093 +1.70800000000000018e+01  +6.58000000000000007e+00  +1.30199999999999996e+01  
1094 +1.72199999999999989e+01  +6.65000000000000036e+00  +1.30900000000000016e+01  
1095 +1.65899999999999999e+01  +6.50999999999999979e+00  +1.32300000000000022e+01  
1096 +1.89000000000000021e+01  +6.16000000000000014e+00  +1.30199999999999996e+01  
1097 +1.91099999999999994e+01  +5.67000000000000082e+00  +1.33000000000000007e+01  
1098 +1.89000000000000021e+01  +5.87999999999999989e+00  +1.28100000000000005e+01  
1099 +1.89000000000000021e+01  +6.79000000000000092e+00  +1.30900000000000016e+01  
1100 +2.25400000000000027e+01  +8.47000000000000064e+00  +1.28100000000000005e+01  
1101 +2.00900000000000034e+01  +7.84000000000000075e+00  +1.20400000000000009e+01  
1102 +1.97400000000000020e+01  +7.42000000000000082e+00  +1.28100000000000005e+01  
1103 +1.93200000000000003e+01  +7.28000000000000025e+00  +1.29500000000000011e+01  
1104 +1.90400000000000027e+01  +7.00000000000000000e+00  +1.28800000000000026e+01  
1105 +1.89000000000000021e+01  +6.92999999999999972e+00  +1.27400000000000020e+01  
1106 +1.69400000000000013e+01  +6.08999999999999986e+00  +1.28100000000000005e+01  
1107 +2.47100000000000009e+01  +1.30199999999999996e+01  +1.30900000000000016e+01  
1108 +2.52699999999999996e+01  +1.30900000000000016e+01  +1.27400000000000020e+01  
1109 +2.33100000000000023e+01  +6.58000000000000007e+00  +9.09999999999999964e+00  
1110 +2.13500000000000014e+01  +7.00000000000000000e+00  +1.26000000000000014e+01  
1111 +2.24000000000000021e+01  +8.47000000000000064e+00  +1.26700000000000017e+01  
1112 +1.97400000000000020e+01  +7.49000000000000110e+00  +1.26700000000000017e+01  
1113 +2.52699999999999996e+01  +1.31600000000000001e+01  +1.26000000000000014e+01  
1114 +1.84800000000000004e+01  +7.55999999999999961e+00  +1.28100000000000005e+01  
1115 +1.86900000000000013e+01  +6.79000000000000092e+00  +1.25300000000000011e+01  
1116 +2.15600000000000023e+01  +8.33000000000000007e+00  +1.21799999999999997e+01  
1117 +1.70100000000000016e+01  +6.02000000000000046e+00  +1.26700000000000017e+01  
1118 +1.67300000000000004e+01  +6.08999999999999986e+00  +1.23900000000000006e+01  
1119 +1.70100000000000016e+01  +5.74000000000000021e+00  +1.25300000000000011e+01  
1120 +1.79199999999999982e+01  +5.95000000000000018e+00  +1.26700000000000017e+01  
1121 +1.79199999999999982e+01  +5.32000000000000028e+00  +1.26000000000000014e+01  
1122 +1.77100000000000009e+01  +5.74000000000000021e+00  +1.33000000000000007e+01  
1123 +1.80599999999999987e+01  +6.23000000000000043e+00  +1.23900000000000006e+01  
1124 +1.89000000000000021e+01  +5.74000000000000021e+00  +1.26700000000000017e+01  
1125 +1.91800000000000033e+01  +5.53000000000000025e+00  +1.25300000000000011e+01  
1126 +1.87600000000000016e+01  +5.39000000000000057e+00  +1.25300000000000011e+01  
1127 +2.28200000000000003e+01  +1.16900000000000013e+01  +1.25300000000000011e+01  
1128 +2.38000000000000007e+01  +1.12000000000000011e+01  +1.28800000000000026e+01  
1129 +2.27500000000000000e+01  +1.16200000000000010e+01  +1.26000000000000014e+01  
1130 +2.28900000000000006e+01  +1.17599999999999998e+01  +1.24600000000000009e+01  
1131 +1.86900000000000013e+01  +6.72000000000000064e+00  +1.23900000000000006e+01  
1132 +1.83399999999999999e+01  +6.58000000000000007e+00  +1.25300000000000011e+01  
1133 +1.84100000000000001e+01  +6.50999999999999979e+00  +1.24600000000000009e+01  
1134 +1.68700000000000010e+01  +5.46000000000000085e+00  +1.23900000000000006e+01  
1135 +1.67300000000000004e+01  +5.32000000000000028e+00  +1.26700000000000017e+01  
1136 +1.86900000000000013e+01  +5.32000000000000028e+00  +1.24600000000000009e+01  
1137 +1.89000000000000021e+01  +5.17999999999999972e+00  +1.26700000000000017e+01  
1138 +2.54800000000000040e+01  +1.32300000000000022e+01  +1.24600000000000009e+01  
1139 +2.58300000000000018e+01  +1.28800000000000026e+01  +1.20400000000000009e+01  
1140 +2.56200000000000010e+01  +1.35099999999999998e+01  +1.21799999999999997e+01  
1141 +2.25400000000000027e+01  +1.26700000000000017e+01  +1.27400000000000020e+01  
1142 +2.28900000000000006e+01  +1.17599999999999998e+01  +1.22500000000000000e+01  
1143 +2.50600000000000023e+01  +1.30199999999999996e+01  +1.23900000000000006e+01  
1144 +2.45000000000000000e+01  +1.31600000000000001e+01  +1.16900000000000013e+01  
1145 +2.51300000000000026e+01  +1.23900000000000006e+01  +1.23200000000000003e+01  
1146 +2.49200000000000017e+01  +1.21799999999999997e+01  +1.21799999999999997e+01  
1147 +2.56200000000000010e+01  +1.14800000000000004e+01  +1.28800000000000026e+01  
1148 +2.59699999999999989e+01  +1.56099999999999994e+01  +1.19700000000000006e+01  
1149 +1.94600000000000009e+01  +7.98000000000000043e+00  +1.22500000000000000e+01  
1150 +1.92500000000000000e+01  +8.12000000000000099e+00  +1.14100000000000001e+01  
1151 +1.94600000000000009e+01  +8.12000000000000099e+00  +1.23200000000000003e+01  
1152 +2.10000000000000000e+01  +8.47000000000000064e+00  +1.10600000000000005e+01  
1153 +2.07199999999999989e+01  +8.47000000000000064e+00  +1.23200000000000003e+01  
1154 +2.61800000000000033e+01  +1.57500000000000000e+01  +1.21099999999999994e+01  
1155 +2.59699999999999989e+01  +1.61000000000000014e+01  +1.25300000000000011e+01  
1156 +2.62500000000000000e+01  +1.56800000000000015e+01  +1.21099999999999994e+01  
1157 +2.64600000000000044e+01  +1.54000000000000004e+01  +1.19000000000000004e+01  
1158 +2.84899999999999984e+01  +1.68700000000000010e+01  +1.22500000000000000e+01  
1159 +1.76400000000000006e+01  +5.46000000000000085e+00  +1.21099999999999994e+01  
1160 +1.73599999999999994e+01  +5.46000000000000085e+00  +1.19000000000000004e+01  
1161 +1.76400000000000006e+01  +5.39000000000000057e+00  +1.21799999999999997e+01  
1162 +1.79900000000000020e+01  +5.74000000000000021e+00  +1.21099999999999994e+01  
1163 +1.99500000000000028e+01  +7.20999999999999996e+00  +1.14800000000000004e+01  
1164 +1.99500000000000028e+01  +7.98000000000000043e+00  +1.16900000000000013e+01  
1165 +2.60399999999999991e+01  +1.56800000000000015e+01  +1.19000000000000004e+01  
1166 +2.49200000000000017e+01  +1.50500000000000007e+01  +1.19700000000000006e+01  
1167 +2.47800000000000011e+01  +1.55400000000000009e+01  +1.23900000000000006e+01  
1168 +2.51300000000000026e+01  +1.46300000000000026e+01  +1.20400000000000009e+01  
1169 +2.49200000000000017e+01  +1.53300000000000018e+01  +1.17599999999999998e+01  
1170 +2.63900000000000006e+01  +1.60300000000000011e+01  +1.17599999999999998e+01  
1171 +2.59000000000000021e+01  +1.58200000000000003e+01  +1.16200000000000010e+01  
1172 +2.42199999999999989e+01  +1.44900000000000020e+01  +1.18300000000000001e+01  
1173 +2.40100000000000016e+01  +1.50500000000000007e+01  +1.19000000000000004e+01  
1174 +2.39400000000000013e+01  +1.43500000000000014e+01  +1.21099999999999994e+01  
1175 +2.45000000000000000e+01  +1.42100000000000009e+01  +1.15500000000000007e+01  
1176 +2.48500000000000014e+01  +1.41400000000000006e+01  +1.18300000000000001e+01  
1177 +2.49200000000000017e+01  +1.44199999999999999e+01  +1.20400000000000009e+01  
1178 +2.52000000000000028e+01  +1.39300000000000015e+01  +1.15500000000000007e+01  
1179 +2.46400000000000006e+01  +1.40000000000000000e+01  +1.16200000000000010e+01  
1180 +2.30300000000000011e+01  +1.19000000000000004e+01  +1.18300000000000001e+01  
1181 +2.21900000000000013e+01  +1.09900000000000020e+01  +1.13400000000000016e+01  
1182 +2.30300000000000011e+01  +1.21799999999999997e+01  +1.15500000000000007e+01  
1183 +2.52000000000000028e+01  +1.61000000000000014e+01  +1.19000000000000004e+01  
1184 +2.50600000000000023e+01  +1.55400000000000009e+01  +1.12700000000000014e+01  
1185 +2.40100000000000016e+01  +1.33000000000000007e+01  +1.16900000000000013e+01  
1186 +2.34500000000000028e+01  +1.37900000000000009e+01  +1.16900000000000013e+01  
1187 +2.38700000000000010e+01  +1.32300000000000022e+01  +1.26000000000000014e+01  
1188 +2.42199999999999989e+01  +1.31600000000000001e+01  +1.14100000000000001e+01  
1189 +2.53400000000000034e+01  +1.21799999999999997e+01  +1.14100000000000001e+01  
1190 +2.43599999999999994e+01  +1.33000000000000007e+01  +1.15500000000000007e+01  
1191 +2.56899999999999977e+01  +1.65199999999999996e+01  +1.10600000000000005e+01  
1192 +2.61800000000000033e+01  +1.58900000000000006e+01  +1.12000000000000011e+01  
1193 +2.45000000000000000e+01  +1.38599999999999994e+01  +1.15500000000000007e+01  
1194 +2.42199999999999989e+01  +1.48400000000000016e+01  +1.09900000000000020e+01  
1195 +2.56899999999999977e+01  +1.42100000000000009e+01  +1.15500000000000007e+01  
1196 +2.52699999999999996e+01  +1.39300000000000015e+01  +1.11300000000000008e+01  
1197 +2.35900000000000034e+01  +1.42100000000000009e+01  +1.12700000000000014e+01  
1198 +2.42199999999999989e+01  +1.31600000000000001e+01  +1.14100000000000001e+01  
1199 +2.31700000000000017e+01  +1.23900000000000006e+01  +1.14100000000000001e+01  
1200 +2.27500000000000000e+01  +1.26700000000000017e+01  +1.09200000000000017e+01  
1201 +2.33800000000000026e+01  +1.26000000000000014e+01  +1.13400000000000016e+01  
1202 +2.33800000000000026e+01  +1.26700000000000017e+01  +1.14100000000000001e+01  
1203 +2.38700000000000010e+01  +1.29500000000000011e+01  +1.12000000000000011e+01  
1204 +1.98100000000000023e+01  +7.84000000000000075e+00  +1.12700000000000014e+01  
1205 +2.00199999999999996e+01  +7.84000000000000075e+00  +1.02900000000000009e+01  
1206 +1.96700000000000017e+01  +7.20999999999999996e+00  +1.05000000000000000e+01  
1207 +2.61100000000000030e+01  +1.71500000000000021e+01  +9.38000000000000078e+00  
1208 +2.66700000000000017e+01  +1.62400000000000020e+01  +1.09200000000000017e+01  
1209 +2.43599999999999994e+01  +1.26700000000000017e+01  +1.03599999999999994e+01  
1210 +2.44300000000000033e+01  +1.34400000000000013e+01  +1.09900000000000020e+01  
1211 +2.40800000000000018e+01  +1.35800000000000018e+01  +1.06400000000000006e+01  
1212 +2.45700000000000003e+01  +1.34400000000000013e+01  +1.08500000000000014e+01  
1213 +2.45700000000000003e+01  +1.35099999999999998e+01  +1.05000000000000000e+01  
1214 +2.46400000000000006e+01  +1.33699999999999992e+01  +1.00800000000000001e+01  
1215 +2.46400000000000006e+01  +1.39300000000000015e+01  +1.02200000000000006e+01  
1216 +2.26099999999999994e+01  +1.28800000000000026e+01  +1.05000000000000000e+01  
1217 +2.23300000000000018e+01  +1.26700000000000017e+01  +1.01500000000000004e+01  
1218 +2.27500000000000000e+01  +1.30900000000000016e+01  +1.02900000000000009e+01  
1219 +2.26800000000000033e+01  +1.32300000000000022e+01  +1.04299999999999997e+01  
1220 +2.26099999999999994e+01  +1.34400000000000013e+01  +1.06400000000000006e+01  
1221 +2.24699999999999989e+01  +1.35800000000000018e+01  +1.02200000000000006e+01  
1222 +2.52699999999999996e+01  +1.53300000000000018e+01  +1.03599999999999994e+01  
1223 +2.52000000000000028e+01  +1.48400000000000016e+01  +1.02200000000000006e+01  
1224 +2.54100000000000001e+01  +1.54000000000000004e+01  +1.02900000000000009e+01  
1225 +2.28900000000000006e+01  +1.31600000000000001e+01  +1.00099999999999998e+01  
1226 +2.19800000000000040e+01  +1.37199999999999989e+01  +9.87000000000000099e+00  
1227 +2.25400000000000027e+01  +1.43500000000000014e+01  +9.80000000000000071e+00  
1228 +2.21900000000000013e+01  +1.27400000000000020e+01  +1.00800000000000001e+01  
1229 +2.17000000000000028e+01  +1.28100000000000005e+01  +1.03599999999999994e+01  
1230 +2.20500000000000007e+01  +1.28100000000000005e+01  +9.94000000000000128e+00  
1231 +2.33100000000000023e+01  +1.26700000000000017e+01  +9.38000000000000078e+00  
1232 +2.28200000000000003e+01  +1.33000000000000007e+01  +9.73000000000000043e+00  
1233 +2.16300000000000026e+01  +1.33000000000000007e+01  +8.95999999999999908e+00  
1234 +2.17699999999999996e+01  +1.23900000000000006e+01  +9.59000000000000163e+00  
1235 +2.17000000000000028e+01  +1.09200000000000017e+01  +9.80000000000000071e+00  
1236 +2.17699999999999996e+01  +1.10600000000000005e+01  +8.95999999999999908e+00  
1237 +2.15600000000000023e+01  +9.87000000000000099e+00  +1.07100000000000009e+01  
1238 +2.18400000000000034e+01  +1.09900000000000020e+01  +9.80000000000000071e+00  
1239 +2.26099999999999994e+01  +1.07100000000000009e+01  +9.80000000000000071e+00  
1240 +2.16300000000000026e+01  +1.00099999999999998e+01  +9.80000000000000071e+00  
1241 +2.25400000000000027e+01  +1.07800000000000011e+01  +9.87000000000000099e+00  
1242 +2.26800000000000033e+01  +1.07800000000000011e+01  +9.80000000000000071e+00  
1243 +2.33100000000000023e+01  +1.12700000000000014e+01  +1.03599999999999994e+01  
1244 +2.33800000000000026e+01  +1.09900000000000020e+01  +9.73000000000000043e+00  
1245 +2.34500000000000028e+01  +1.07800000000000011e+01  +9.38000000000000078e+00  
1246 +2.31000000000000014e+01  +1.37199999999999989e+01  +9.59000000000000163e+00  
1247 +2.37300000000000040e+01  +1.37199999999999989e+01  +9.59000000000000163e+00  
1248 +2.32400000000000020e+01  +1.41400000000000006e+01  +9.66000000000000014e+00  
1249 +2.30300000000000011e+01  +1.36500000000000004e+01  +9.52000000000000135e+00  
1250 +2.31000000000000014e+01  +1.40000000000000000e+01  +9.09999999999999964e+00  
1251 +2.45700000000000003e+01  +1.62400000000000020e+01  +9.45000000000000107e+00  
1252 +2.46400000000000006e+01  +1.63800000000000026e+01  +9.45000000000000107e+00  
1253 +2.45000000000000000e+01  +1.59600000000000009e+01  +9.66000000000000014e+00  
1254 +2.46400000000000006e+01  +1.62400000000000020e+01  +9.09999999999999964e+00  
1255 +2.16300000000000026e+01  +1.23900000000000006e+01  +9.45000000000000107e+00  
1256 +2.12800000000000011e+01  +1.25300000000000011e+01  +8.67999999999999972e+00  
1257 +2.11400000000000006e+01  +1.22500000000000000e+01  +9.59000000000000163e+00  
1258 +2.28900000000000006e+01  +1.01500000000000004e+01  +9.80000000000000071e+00  
1259 +2.35199999999999996e+01  +1.07100000000000009e+01  +9.24000000000000021e+00  
1260 +2.48500000000000014e+01  +1.62400000000000020e+01  +8.47000000000000064e+00  
1261 +2.43599999999999994e+01  +1.66600000000000001e+01  +8.67999999999999972e+00  
1262 +2.34500000000000028e+01  +1.44900000000000020e+01  +9.09999999999999964e+00  
1263 +2.40800000000000018e+01  +1.49800000000000022e+01  +8.89000000000000057e+00  
1264 +2.35199999999999996e+01  +1.44199999999999999e+01  +9.02999999999999936e+00  
1265 +2.26099999999999994e+01  +1.47000000000000011e+01  +7.20999999999999996e+00  
1266 +2.50600000000000023e+01  +1.68700000000000010e+01  +8.89000000000000057e+00  
1267 +2.53400000000000034e+01  +1.70800000000000018e+01  +8.67999999999999972e+00  
1268 +2.48500000000000014e+01  +1.70100000000000016e+01  +8.75000000000000000e+00  
1269 +2.34500000000000028e+01  +7.14000000000000057e+00  +8.60999999999999943e+00  
1270 +2.35199999999999996e+01  +7.14000000000000057e+00  +8.33000000000000007e+00  
1271 +2.39400000000000013e+01  +7.91000000000000014e+00  +7.98000000000000043e+00  
1272 +2.40100000000000016e+01  +1.05000000000000000e+01  +8.54000000000000092e+00  
1273 +2.33100000000000023e+01  +9.45000000000000107e+00  +6.85999999999999943e+00  
1274 +2.42199999999999989e+01  +1.02200000000000006e+01  +8.19000000000000128e+00  
1275 +2.45000000000000000e+01  +9.52000000000000135e+00  +8.47000000000000064e+00  
1276 +2.47800000000000011e+01  +9.45000000000000107e+00  +8.40000000000000036e+00  
1277 +2.47800000000000011e+01  +9.24000000000000021e+00  +8.67999999999999972e+00  
1278 +2.42199999999999989e+01  +9.87000000000000099e+00  +8.12000000000000099e+00  
1279 +2.35900000000000034e+01  +1.57500000000000000e+01  +8.25999999999999979e+00  
1280 +2.32400000000000020e+01  +1.54699999999999989e+01  +7.42000000000000082e+00  
1281 +2.40100000000000016e+01  +1.54699999999999989e+01  +1.02200000000000006e+01  
1282 +2.38000000000000007e+01  +1.61000000000000014e+01  +7.70000000000000018e+00  
1283 +2.21900000000000013e+01  +1.35099999999999998e+01  +8.19000000000000128e+00  
1284 +2.17699999999999996e+01  +1.33000000000000007e+01  +7.77000000000000046e+00  
1285 +2.22600000000000016e+01  +1.37900000000000009e+01  +7.77000000000000046e+00  
1286 +2.24000000000000021e+01  +1.35099999999999998e+01  +8.67999999999999972e+00  
1287 +2.45700000000000003e+01  +1.02900000000000009e+01  +8.05000000000000071e+00  
1288 +2.42199999999999989e+01  +1.04299999999999997e+01  +7.42000000000000082e+00  
1289 +2.53400000000000034e+01  +1.00800000000000001e+01  +7.84000000000000075e+00  
1290 +2.43599999999999994e+01  +7.98000000000000043e+00  +7.77000000000000046e+00  
1291 +2.38000000000000007e+01  +7.98000000000000043e+00  +7.28000000000000025e+00  
1292 +2.64600000000000044e+01  +9.16999999999999993e+00  +7.77000000000000046e+00  
1293 +2.64600000000000044e+01  +9.02999999999999936e+00  +7.98000000000000043e+00  
1294 +2.62500000000000000e+01  +9.38000000000000078e+00  +7.62999999999999989e+00  
1295 +2.66000000000000014e+01  +9.09999999999999964e+00  +7.62999999999999989e+00  
1296 +2.38000000000000007e+01  +1.59600000000000009e+01  +7.42000000000000082e+00  
1297 +2.39400000000000013e+01  +1.64499999999999993e+01  +7.42000000000000082e+00  
1298 +2.73000000000000007e+01  +8.82000000000000028e+00  +7.91000000000000014e+00  
1299 +2.71600000000000037e+01  +8.89000000000000057e+00  +7.00000000000000000e+00  
1300 +2.56200000000000010e+01  +9.87000000000000099e+00  +7.55999999999999961e+00  
1301 +2.53400000000000034e+01  +1.01500000000000004e+01  +6.85999999999999943e+00  
1302 +2.58300000000000018e+01  +9.73000000000000043e+00  +7.42000000000000082e+00  
1303 +2.59000000000000021e+01  +9.66000000000000014e+00  +7.49000000000000110e+00  
1304 +2.56899999999999977e+01  +9.02999999999999936e+00  +6.92999999999999972e+00  
1305 +2.59699999999999989e+01  +9.59000000000000163e+00  +7.55999999999999961e+00  
1306 +2.73000000000000007e+01  +9.52000000000000135e+00  +6.02000000000000046e+00  
1307 +2.35199999999999996e+01  +9.16999999999999993e+00  +6.44000000000000128e+00  
1308 +2.37300000000000040e+01  +8.75000000000000000e+00  +6.02000000000000046e+00  
1309 +2.34500000000000028e+01  +9.24000000000000021e+00  +6.37000000000000099e+00  
1310 +2.35199999999999996e+01  +9.52000000000000135e+00  +5.95000000000000018e+00  
1311 +2.31000000000000014e+01  +9.09999999999999964e+00  +6.37000000000000099e+00  
1312 +2.50600000000000023e+01  +9.24000000000000021e+00  +5.67000000000000082e+00  
1313 +2.47100000000000009e+01  +9.16999999999999993e+00  +4.90000000000000036e+00  
1314 +2.45000000000000000e+01  +9.38000000000000078e+00  +7.42000000000000082e+00  
1315 +2.52000000000000028e+01  +9.31000000000000050e+00  +5.53000000000000025e+00  
1316 +2.34500000000000028e+01  +1.06400000000000006e+01  +9.16999999999999993e+00  
1317 +2.45700000000000003e+01  +9.31000000000000050e+00  +1.49800000000000022e+01  
1318 +2.21200000000000010e+01  +9.80000000000000071e+00  +8.67999999999999972e+00  
1319 +2.34500000000000028e+01  +1.06400000000000006e+01  +9.16999999999999993e+00  
1320 +2.31000000000000014e+01  +1.09200000000000017e+01  +8.89000000000000057e+00  
1321 +2.40100000000000016e+01  +9.94000000000000128e+00  +9.52000000000000135e+00  
1322 +2.23300000000000018e+01  +9.73000000000000043e+00  +2.07900000000000027e+01  
1323 +2.28200000000000003e+01  +1.10600000000000005e+01  +2.10700000000000003e+01  
1324 +2.26099999999999994e+01  +9.52000000000000135e+00  +2.12100000000000009e+01  
1325 +2.05800000000000018e+01  +8.89000000000000057e+00  +1.83399999999999999e+01  
1326 +2.03700000000000010e+01  +8.60999999999999943e+00  +1.84100000000000001e+01  
1327 +2.06500000000000021e+01  +9.09999999999999964e+00  +1.88300000000000018e+01  
1328 +1.98800000000000026e+01  +8.95999999999999908e+00  +1.89699999999999989e+01  
1329 +2.37300000000000040e+01  +9.45000000000000107e+00  +1.83399999999999999e+01  
1330 +2.45000000000000000e+01  +8.95999999999999908e+00  +1.82699999999999996e+01  
1331 +1.99500000000000028e+01  +8.75000000000000000e+00  +1.70800000000000018e+01  
1332 +1.93200000000000003e+01  +9.66000000000000014e+00  +1.44199999999999999e+01  
1333 +2.00900000000000034e+01  +5.11000000000000032e+00  +1.42100000000000009e+01  
1334 +2.41500000000000021e+01  +1.05000000000000000e+01  +1.44900000000000020e+01  
1335 +1.69400000000000013e+01  +6.08999999999999986e+00  +1.28100000000000005e+01  
1336 +1.65899999999999999e+01  +6.02000000000000046e+00  +1.27400000000000020e+01  
1337 +1.68700000000000010e+01  +5.53000000000000025e+00  +1.31600000000000001e+01  
1338 +1.80599999999999987e+01  +6.23000000000000043e+00  +1.23900000000000006e+01  
1339 +1.75700000000000003e+01  +6.30000000000000071e+00  +1.21799999999999997e+01  
1340 +2.35199999999999996e+01  +1.09200000000000017e+01  +1.16200000000000010e+01  
1341 +2.34500000000000028e+01  +1.05700000000000003e+01  +1.12000000000000011e+01  
1342 +2.35199999999999996e+01  +1.09200000000000017e+01  +1.16200000000000010e+01  
1343 +2.38700000000000010e+01  +1.07100000000000009e+01  +1.15500000000000007e+01  
1344 +2.38000000000000007e+01  +1.07100000000000009e+01  +1.18300000000000001e+01  
1345 +2.28900000000000006e+01  +1.17599999999999998e+01  +1.22500000000000000e+01  
1346 +2.62500000000000000e+01  +9.38000000000000078e+00  +7.62999999999999989e+00  
1347 +2.59000000000000021e+01  +8.75000000000000000e+00  +7.62999999999999989e+00  
1348 +2.61100000000000030e+01  +9.45000000000000107e+00  +7.70000000000000018e+00  
1349 +1.86900000000000013e+01  +1.30199999999999996e+01  +2.29600000000000009e+01  
1350 +1.91099999999999994e+01  +1.30900000000000016e+01  +2.33800000000000026e+01  
1351 +1.45600000000000005e+01  +1.54000000000000004e+01  +2.31000000000000014e+01  
1352 +1.48400000000000016e+01  +1.62400000000000020e+01  +2.31700000000000017e+01  
1353 +1.61699999999999982e+01  +1.32300000000000022e+01  +2.33800000000000026e+01  
1354 +1.67300000000000004e+01  +1.35800000000000018e+01  +2.28900000000000006e+01  
1355 +1.47699999999999996e+01  +1.29500000000000011e+01  +2.23300000000000018e+01  
1356 +1.51199999999999992e+01  +1.34400000000000013e+01  +2.25400000000000027e+01  
1357 +1.26700000000000017e+01  +1.36500000000000004e+01  +2.17699999999999996e+01  
1358 +1.40000000000000000e+01  +1.29500000000000011e+01  +2.14200000000000017e+01  
1359 +2.40800000000000018e+01  +1.02200000000000006e+01  +2.05100000000000016e+01  
1360 +2.35900000000000034e+01  +1.01500000000000004e+01  +2.07900000000000027e+01  
1361 +1.45600000000000005e+01  +1.35800000000000018e+01  +2.00199999999999996e+01  
1362 +1.44199999999999999e+01  +1.40700000000000003e+01  +2.04400000000000013e+01  
1363 +1.42100000000000009e+01  +1.08500000000000014e+01  +1.99500000000000028e+01  
1364 +1.39300000000000015e+01  +1.03599999999999994e+01  +2.04400000000000013e+01  
1365 +1.57500000000000000e+01  +1.14100000000000001e+01  +1.97400000000000020e+01  
1366 +1.84100000000000001e+01  +1.10600000000000005e+01  +1.93900000000000006e+01  
1367 +1.87600000000000016e+01  +1.02900000000000009e+01  +1.91800000000000033e+01  
1368 +1.88300000000000018e+01  +1.11300000000000008e+01  +1.96000000000000014e+01  
1369 +1.57500000000000000e+01  +1.55400000000000009e+01  +1.92500000000000000e+01  
1370 +1.54000000000000004e+01  +1.58200000000000003e+01  +1.95300000000000011e+01  
1371 +2.33800000000000026e+01  +7.35000000000000053e+00  +1.98100000000000023e+01  
1372 +2.29600000000000009e+01  +8.19000000000000128e+00  +1.86900000000000013e+01  
1373 +1.58900000000000006e+01  +1.07100000000000009e+01  +1.89699999999999989e+01  
1374 +1.58900000000000006e+01  +9.16999999999999993e+00  +1.90400000000000027e+01  
1375 +1.58200000000000003e+01  +1.07100000000000009e+01  +1.87600000000000016e+01  
1376 +1.73599999999999994e+01  +1.40000000000000000e+01  +1.89000000000000021e+01  
1377 +2.14200000000000017e+01  +9.16999999999999993e+00  +1.84100000000000001e+01  
1378 +2.18400000000000034e+01  +9.24000000000000021e+00  +1.86900000000000013e+01  
1379 +1.54000000000000004e+01  +1.02900000000000009e+01  +1.83399999999999999e+01  
1380 +1.56800000000000015e+01  +1.05000000000000000e+01  +1.77800000000000011e+01  
1381 +1.53300000000000018e+01  +1.02200000000000006e+01  +1.84800000000000004e+01  
1382 +2.36600000000000001e+01  +9.52000000000000135e+00  +1.81300000000000026e+01  
1383 +1.51199999999999992e+01  +9.94000000000000128e+00  +1.76400000000000006e+01  
1384 +1.60300000000000011e+01  +6.92999999999999972e+00  +1.75000000000000000e+01  
1385 +1.74300000000000033e+01  +7.14000000000000057e+00  +1.79199999999999982e+01  
1386 +1.88300000000000018e+01  +1.02200000000000006e+01  +1.72900000000000027e+01  
1387 +1.86900000000000013e+01  +1.02200000000000006e+01  +1.75000000000000000e+01  
1388 +2.54800000000000040e+01  +9.31000000000000050e+00  +1.69400000000000013e+01  
1389 +2.34500000000000028e+01  +9.73000000000000043e+00  +1.72900000000000027e+01  
1390 +1.85500000000000007e+01  +7.28000000000000025e+00  +1.70800000000000018e+01  
1391 +2.46400000000000006e+01  +6.02000000000000046e+00  +1.70800000000000018e+01  
1392 +2.52000000000000028e+01  +6.37000000000000099e+00  +1.75000000000000000e+01  
1393 +2.24699999999999989e+01  +1.00099999999999998e+01  +1.70100000000000016e+01  
1394 +2.26800000000000033e+01  +1.12000000000000011e+01  +1.54699999999999989e+01  
1395 +1.93200000000000003e+01  +1.31600000000000001e+01  +1.64499999999999993e+01  
1396 +1.98800000000000026e+01  +1.29500000000000011e+01  +1.70100000000000016e+01  
1397 +1.89699999999999989e+01  +1.39300000000000015e+01  +1.70100000000000016e+01  
1398 +2.38700000000000010e+01  +9.73000000000000043e+00  +1.63099999999999987e+01  
1399 +2.35199999999999996e+01  +1.07100000000000009e+01  +1.61699999999999982e+01  
1400 +1.64499999999999993e+01  +1.09200000000000017e+01  +1.61000000000000014e+01  
1401 +1.68700000000000010e+01  +1.06400000000000006e+01  +1.63099999999999987e+01  
1402 +1.53300000000000018e+01  +6.44000000000000128e+00  +1.61000000000000014e+01  
1403 +1.54000000000000004e+01  +6.50999999999999979e+00  +1.64499999999999993e+01  
1404 +2.45700000000000003e+01  +8.12000000000000099e+00  +1.57500000000000000e+01  
1405 +2.52000000000000028e+01  +9.02999999999999936e+00  +1.58200000000000003e+01  
1406 +2.57600000000000051e+01  +8.60999999999999943e+00  +1.64499999999999993e+01  
1407 +2.37300000000000040e+01  +1.23200000000000003e+01  +1.47000000000000011e+01  
1408 +2.38700000000000010e+01  +1.26000000000000014e+01  +1.49800000000000022e+01  
1409 +1.56800000000000015e+01  +6.58000000000000007e+00  +1.45600000000000005e+01  
1410 +2.29600000000000009e+01  +5.95000000000000018e+00  +1.42100000000000009e+01  
1411 +2.30300000000000011e+01  +5.39000000000000057e+00  +1.50500000000000007e+01  
1412 +2.02300000000000040e+01  +1.26700000000000017e+01  +1.39300000000000015e+01  
1413 +2.74399999999999977e+01  +1.28800000000000026e+01  +1.45600000000000005e+01  
1414 +1.84800000000000004e+01  +7.62999999999999989e+00  +1.37900000000000009e+01  
1415 +1.84100000000000001e+01  +7.49000000000000110e+00  +1.42100000000000009e+01  
1416 +1.79900000000000020e+01  +8.05000000000000071e+00  +1.42800000000000011e+01  
1417 +1.91099999999999994e+01  +7.62999999999999989e+00  +1.32300000000000022e+01  
1418 +2.08599999999999994e+01  +6.72000000000000064e+00  +1.37900000000000009e+01  
1419 +2.09300000000000033e+01  +6.79000000000000092e+00  +1.36500000000000004e+01  
1420 +2.07900000000000027e+01  +6.65000000000000036e+00  +1.37199999999999989e+01  
1421 +2.52000000000000028e+01  +1.47699999999999996e+01  +1.37199999999999989e+01  
1422 +2.52000000000000028e+01  +1.42800000000000011e+01  +1.40700000000000003e+01  
1423 +2.83500000000000014e+01  +1.58900000000000006e+01  +1.32300000000000022e+01  
1424 +2.83500000000000014e+01  +1.59600000000000009e+01  +1.33699999999999992e+01  
1425 +2.84200000000000017e+01  +1.63099999999999987e+01  +1.33000000000000007e+01  
1426 +1.63099999999999987e+01  +6.79000000000000092e+00  +1.35800000000000018e+01  
1427 +1.62400000000000020e+01  +6.16000000000000014e+00  +1.32300000000000022e+01  
1428 +1.61000000000000014e+01  +5.87999999999999989e+00  +1.32300000000000022e+01  
1429 +1.62400000000000020e+01  +6.16000000000000014e+00  +1.33699999999999992e+01  
1430 +1.89000000000000021e+01  +6.79000000000000092e+00  +1.30900000000000016e+01  
1431 +1.81999999999999993e+01  +7.62999999999999989e+00  +1.30900000000000016e+01  
1432 +1.89000000000000021e+01  +6.72000000000000064e+00  +1.33699999999999992e+01  
1433 +1.88300000000000018e+01  +5.11000000000000032e+00  +1.30199999999999996e+01  
1434 +2.27500000000000000e+01  +1.16200000000000010e+01  +1.26000000000000014e+01  
1435 +2.24699999999999989e+01  +1.07100000000000009e+01  +1.19000000000000004e+01  
1436 +2.24699999999999989e+01  +1.26000000000000014e+01  +1.30199999999999996e+01  
1437 +2.46400000000000006e+01  +1.44199999999999999e+01  +1.24600000000000009e+01  
1438 +2.45000000000000000e+01  +1.49100000000000001e+01  +1.29500000000000011e+01  
1439 +2.42900000000000027e+01  +1.41400000000000006e+01  +1.35099999999999998e+01  
1440 +1.84800000000000004e+01  +6.02000000000000046e+00  +1.15500000000000007e+01  
1441 +1.84100000000000001e+01  +7.00000000000000000e+00  +1.21799999999999997e+01  
1442 +2.58300000000000018e+01  +1.35800000000000018e+01  +1.17599999999999998e+01  
1443 +2.59000000000000021e+01  +1.39300000000000015e+01  +1.23200000000000003e+01  
1444 +2.01600000000000001e+01  +8.67999999999999972e+00  +1.10600000000000005e+01  
1445 +2.23300000000000018e+01  +1.19700000000000006e+01  +1.10600000000000005e+01  
1446 +2.20500000000000007e+01  +1.22500000000000000e+01  +1.12700000000000014e+01  
1447 +2.30300000000000011e+01  +1.21799999999999997e+01  +1.15500000000000007e+01  
1448 +2.21200000000000010e+01  +1.18300000000000001e+01  +1.08500000000000014e+01  
1449 +2.16300000000000026e+01  +1.12000000000000011e+01  +1.06400000000000006e+01  
1450 +2.14900000000000020e+01  +1.19700000000000006e+01  +1.06400000000000006e+01  
1451 +2.47100000000000009e+01  +1.57500000000000000e+01  +9.52000000000000135e+00  
1452 +2.33800000000000026e+01  +6.72000000000000064e+00  +8.89000000000000057e+00  
1453 +2.21200000000000010e+01  +1.42800000000000011e+01  +8.05000000000000071e+00  
1454 +2.56899999999999977e+01  +9.66000000000000014e+00  +8.54000000000000092e+00  
1455 +2.56200000000000010e+01  +8.75000000000000000e+00  +8.60999999999999943e+00  
1456 +2.56899999999999977e+01  +9.66000000000000014e+00  +8.54000000000000092e+00  
1457 +2.54800000000000040e+01  +8.82000000000000028e+00  +8.82000000000000028e+00  
1458 +2.60399999999999991e+01  +9.02999999999999936e+00  +9.87000000000000099e+00  
1459 +1.76400000000000006e+01  +1.37900000000000009e+01  +2.28900000000000006e+01  
1460 +1.72199999999999989e+01  +1.28800000000000026e+01  +2.32400000000000020e+01  
1461 +1.68700000000000010e+01  +1.42100000000000009e+01  +2.32400000000000020e+01  
1462 +1.73599999999999994e+01  +1.43500000000000014e+01  +2.31700000000000017e+01  
1463 +1.68000000000000007e+01  +1.40700000000000003e+01  +2.31000000000000014e+01  
1464 +1.69400000000000013e+01  +1.37199999999999989e+01  +2.26099999999999994e+01  
1465 +1.69400000000000013e+01  +1.23900000000000006e+01  +2.29600000000000009e+01  
1466 +1.27400000000000020e+01  +1.43500000000000014e+01  +2.21200000000000010e+01  
1467 +1.41400000000000006e+01  +1.43500000000000014e+01  +2.24000000000000021e+01  
1468 +1.42100000000000009e+01  +1.44199999999999999e+01  +2.26099999999999994e+01  
1469 +1.37900000000000009e+01  +1.55400000000000009e+01  +2.27500000000000000e+01  
1470 +1.91099999999999994e+01  +1.07800000000000011e+01  +2.19800000000000040e+01  
1471 +2.03000000000000007e+01  +1.14100000000000001e+01  +2.24000000000000021e+01  
1472 +1.54699999999999989e+01  +1.13400000000000016e+01  +2.20500000000000007e+01  
1473 +1.60300000000000011e+01  +1.10600000000000005e+01  +2.25400000000000027e+01  
1474 +1.56800000000000015e+01  +1.35099999999999998e+01  +2.13500000000000014e+01  
1475 +1.41400000000000006e+01  +1.30199999999999996e+01  +2.15600000000000023e+01  
1476 +1.47000000000000011e+01  +1.27400000000000020e+01  +2.10700000000000003e+01  
1477 +1.46300000000000026e+01  +1.23200000000000003e+01  +2.14200000000000017e+01  
1478 +1.40000000000000000e+01  +1.21099999999999994e+01  +2.16300000000000026e+01  
1479 +1.46300000000000026e+01  +1.24600000000000009e+01  +2.17000000000000028e+01  
1480 +1.59600000000000009e+01  +1.23900000000000006e+01  +2.16300000000000026e+01  
1481 +1.51900000000000013e+01  +1.08500000000000014e+01  +2.16300000000000026e+01  
1482 +1.72900000000000027e+01  +1.33000000000000007e+01  +2.00900000000000034e+01  
1483 +1.76400000000000006e+01  +1.33000000000000007e+01  +2.01600000000000001e+01  
1484 +1.73599999999999994e+01  +1.35800000000000018e+01  +2.05800000000000018e+01  
1485 +1.70100000000000016e+01  +1.31600000000000001e+01  +1.93200000000000003e+01  
1486 +1.59600000000000009e+01  +1.72900000000000027e+01  +1.98100000000000023e+01  
1487 +1.52599999999999998e+01  +1.63099999999999987e+01  +2.00199999999999996e+01  
1488 +2.40800000000000018e+01  +1.09900000000000020e+01  +1.98100000000000023e+01  
1489 +2.35199999999999996e+01  +1.09900000000000020e+01  +2.01600000000000001e+01  
1490 +1.86900000000000013e+01  +1.16200000000000010e+01  +1.98100000000000023e+01  
1491 +1.92500000000000000e+01  +1.09200000000000017e+01  +2.00199999999999996e+01  
1492 +1.74300000000000033e+01  +1.27400000000000020e+01  +1.94600000000000009e+01  
1493 +1.70100000000000016e+01  +1.31600000000000001e+01  +1.91800000000000033e+01  
1494 +1.64499999999999993e+01  +9.80000000000000071e+00  +1.93200000000000003e+01  
1495 +1.66600000000000001e+01  +9.66000000000000014e+00  +1.93900000000000006e+01  
1496 +1.65199999999999996e+01  +9.59000000000000163e+00  +1.96000000000000014e+01  
1497 +2.22600000000000016e+01  +7.00000000000000000e+00  +1.97400000000000020e+01  
1498 +2.14900000000000020e+01  +7.49000000000000110e+00  +2.00900000000000034e+01  
1499 +2.14200000000000017e+01  +6.65000000000000036e+00  +1.93200000000000003e+01  
1500 +2.10700000000000003e+01  +6.85999999999999943e+00  +1.94600000000000009e+01  
1501 +2.44300000000000033e+01  +9.80000000000000071e+00  +1.93900000000000006e+01  
1502 +1.71500000000000021e+01  +1.03599999999999994e+01  +1.77800000000000011e+01  
1503 +1.65199999999999996e+01  +1.19000000000000004e+01  +1.88300000000000018e+01  
1504 +1.72199999999999989e+01  +1.16900000000000013e+01  +1.96700000000000017e+01  
1505 +1.77800000000000011e+01  +8.67999999999999972e+00  +1.95300000000000011e+01  
1506 +1.63800000000000026e+01  +1.61699999999999982e+01  +1.84100000000000001e+01  
1507 +1.61699999999999982e+01  +1.65899999999999999e+01  +1.90400000000000027e+01  
1508 +2.14900000000000020e+01  +9.09999999999999964e+00  +1.88300000000000018e+01  
1509 +2.17000000000000028e+01  +9.66000000000000014e+00  +1.89699999999999989e+01  
1510 +2.56899999999999977e+01  +9.09999999999999964e+00  +1.85500000000000007e+01  
1511 +2.56200000000000010e+01  +8.95999999999999908e+00  +1.90400000000000027e+01  
1512 +1.94600000000000009e+01  +1.14100000000000001e+01  +1.89000000000000021e+01  
1513 +1.68700000000000010e+01  +8.12000000000000099e+00  +1.84100000000000001e+01  
1514 +1.58200000000000003e+01  +7.49000000000000110e+00  +1.85500000000000007e+01  
1515 +2.34500000000000028e+01  +6.02000000000000046e+00  +1.82699999999999996e+01  
1516 +2.37300000000000040e+01  +6.44000000000000128e+00  +1.82699999999999996e+01  
1517 +2.22600000000000016e+01  +5.87999999999999989e+00  +1.81999999999999993e+01  
1518 +2.19100000000000001e+01  +6.08999999999999986e+00  +1.82699999999999996e+01  
1519 +2.18400000000000034e+01  +6.08999999999999986e+00  +1.83399999999999999e+01  
1520 +2.21200000000000010e+01  +5.95000000000000018e+00  +1.86200000000000010e+01  
1521 +2.54100000000000001e+01  +7.20999999999999996e+00  +1.81999999999999993e+01  
1522 +2.60399999999999991e+01  +7.07000000000000028e+00  +1.81300000000000026e+01  
1523 +2.54800000000000040e+01  +7.07000000000000028e+00  +1.84100000000000001e+01  
1524 +2.05800000000000018e+01  +6.50999999999999979e+00  +1.81999999999999993e+01  
1525 +2.06500000000000021e+01  +6.02000000000000046e+00  +1.81999999999999993e+01  
1526 +2.05800000000000018e+01  +6.50999999999999979e+00  +1.81999999999999993e+01  
1527 +2.01600000000000001e+01  +6.30000000000000071e+00  +1.84100000000000001e+01  
1528 +2.05800000000000018e+01  +6.44000000000000128e+00  +1.88300000000000018e+01  
1529 +2.56200000000000010e+01  +7.98000000000000043e+00  +1.91099999999999994e+01  
1530 +1.56800000000000015e+01  +1.22500000000000000e+01  +1.75000000000000000e+01  
1531 +1.73599999999999994e+01  +6.92999999999999972e+00  +1.81300000000000026e+01  
1532 +2.18400000000000034e+01  +9.66000000000000014e+00  +1.76400000000000006e+01  
1533 +2.24699999999999989e+01  +1.00099999999999998e+01  +1.79900000000000020e+01  
1534 +2.60399999999999991e+01  +7.20999999999999996e+00  +1.77100000000000009e+01  
1535 +1.94600000000000009e+01  +1.25300000000000011e+01  +1.77800000000000011e+01  
1536 +1.90400000000000027e+01  +1.21799999999999997e+01  +1.84100000000000001e+01  
1537 +2.40100000000000016e+01  +6.23000000000000043e+00  +1.77100000000000009e+01  
1538 +2.38700000000000010e+01  +5.74000000000000021e+00  +1.73599999999999994e+01  
1539 +2.41500000000000021e+01  +6.23000000000000043e+00  +1.78500000000000014e+01  
1540 +1.80599999999999987e+01  +1.57500000000000000e+01  +1.75700000000000003e+01  
1541 +1.87600000000000016e+01  +1.14100000000000001e+01  +1.68700000000000010e+01  
1542 +2.30300000000000011e+01  +9.38000000000000078e+00  +1.72900000000000027e+01  
1543 +2.33800000000000026e+01  +1.00099999999999998e+01  +1.77800000000000011e+01  
1544 +2.36600000000000001e+01  +5.95000000000000018e+00  +1.64499999999999993e+01  
1545 +1.65899999999999999e+01  +7.77000000000000046e+00  +1.71500000000000021e+01  
1546 +1.68000000000000007e+01  +7.84000000000000075e+00  +1.73599999999999994e+01  
1547 +2.31700000000000017e+01  +1.04299999999999997e+01  +1.72199999999999989e+01  
1548 +1.93900000000000006e+01  +6.23000000000000043e+00  +1.73599999999999994e+01  
1549 +1.92500000000000000e+01  +5.81000000000000050e+00  +1.78500000000000014e+01  
1550 +2.48500000000000014e+01  +1.13400000000000016e+01  +1.70100000000000016e+01  
1551 +2.47800000000000011e+01  +1.06400000000000006e+01  +1.69400000000000013e+01  
1552 +1.70100000000000016e+01  +1.23200000000000003e+01  +1.60300000000000011e+01  
1553 +2.27500000000000000e+01  +5.46000000000000085e+00  +1.66600000000000001e+01  
1554 +2.09300000000000033e+01  +5.11000000000000032e+00  +1.64499999999999993e+01  
1555 +1.75000000000000000e+01  +1.41400000000000006e+01  +1.63099999999999987e+01  
1556 +1.74300000000000033e+01  +5.60000000000000053e+00  +1.59600000000000009e+01  
1557 +1.61699999999999982e+01  +9.73000000000000043e+00  +1.61000000000000014e+01  
1558 +1.93200000000000003e+01  +5.95000000000000018e+00  +1.63800000000000026e+01  
1559 +1.91099999999999994e+01  +5.25000000000000000e+00  +1.66600000000000001e+01  
1560 +1.88300000000000018e+01  +5.81000000000000050e+00  +1.66600000000000001e+01  
1561 +1.62400000000000020e+01  +9.66000000000000014e+00  +1.58900000000000006e+01  
1562 +1.59600000000000009e+01  +9.45000000000000107e+00  +1.62400000000000020e+01  
1563 +2.11400000000000006e+01  +9.87000000000000099e+00  +1.58200000000000003e+01  
1564 +2.14200000000000017e+01  +9.59000000000000163e+00  +1.60300000000000011e+01  
1565 +1.87600000000000016e+01  +1.19700000000000006e+01  +1.56800000000000015e+01  
1566 +2.25400000000000027e+01  +5.32000000000000028e+00  +1.56800000000000015e+01  
1567 +2.22600000000000016e+01  +5.11000000000000032e+00  +1.57500000000000000e+01  
1568 +1.90400000000000027e+01  +1.31600000000000001e+01  +1.48400000000000016e+01  
1569 +1.80599999999999987e+01  +9.87000000000000099e+00  +1.54699999999999989e+01  
1570 +1.77800000000000011e+01  +9.24000000000000021e+00  +1.49100000000000001e+01  
1571 +1.85500000000000007e+01  +9.52000000000000135e+00  +1.56099999999999994e+01  
1572 +2.35900000000000034e+01  +7.91000000000000014e+00  +1.51900000000000013e+01  
1573 +1.94600000000000009e+01  +4.90000000000000036e+00  +1.50500000000000007e+01  
1574 +1.94600000000000009e+01  +4.97000000000000064e+00  +1.54000000000000004e+01  
1575 +2.38700000000000010e+01  +1.08500000000000014e+01  +1.51199999999999992e+01  
1576 +2.10700000000000003e+01  +1.33699999999999992e+01  +1.37900000000000009e+01  
1577 +2.42900000000000027e+01  +7.00000000000000000e+00  +1.49100000000000001e+01  
1578 +2.41500000000000021e+01  +7.42000000000000082e+00  +1.49800000000000022e+01  
1579 +2.08599999999999994e+01  +7.77000000000000046e+00  +1.49100000000000001e+01  
1580 +2.01600000000000001e+01  +1.35099999999999998e+01  +1.44900000000000020e+01  
1581 +2.32400000000000020e+01  +6.23000000000000043e+00  +1.36500000000000004e+01  
1582 +2.21200000000000010e+01  +5.60000000000000053e+00  +1.47000000000000011e+01  
1583 +2.18400000000000034e+01  +6.37000000000000099e+00  +1.47699999999999996e+01  
1584 +2.07199999999999989e+01  +7.84000000000000075e+00  +1.42100000000000009e+01  
1585 +2.03700000000000010e+01  +7.20999999999999996e+00  +1.48400000000000016e+01  
1586 +1.98100000000000023e+01  +6.37000000000000099e+00  +1.37900000000000009e+01  
1587 +2.04400000000000013e+01  +5.39000000000000057e+00  +1.37199999999999989e+01  
1588 +1.99500000000000028e+01  +5.60000000000000053e+00  +1.40000000000000000e+01  
1589 +2.60399999999999991e+01  +1.19700000000000006e+01  +1.35800000000000018e+01  
1590 +1.91800000000000033e+01  +6.72000000000000064e+00  +1.38599999999999994e+01  
1591 +1.82699999999999996e+01  +6.30000000000000071e+00  +1.39300000000000015e+01  
1592 +1.72900000000000027e+01  +5.95000000000000018e+00  +1.36500000000000004e+01  
1593 +1.76400000000000006e+01  +5.17999999999999972e+00  +1.38599999999999994e+01  
1594 +2.76500000000000021e+01  +1.63099999999999987e+01  +1.30900000000000016e+01  
1595 +2.43599999999999994e+01  +1.26000000000000014e+01  +1.30900000000000016e+01  
1596 +2.45700000000000003e+01  +1.30900000000000016e+01  +1.33000000000000007e+01  
1597 +2.35900000000000034e+01  +1.05700000000000003e+01  +1.23900000000000006e+01  
1598 +1.97400000000000020e+01  +8.82000000000000028e+00  +1.22500000000000000e+01  
1599 +1.93200000000000003e+01  +8.75000000000000000e+00  +1.31600000000000001e+01  
1600 +2.51300000000000026e+01  +1.46300000000000026e+01  +1.20400000000000009e+01  
1601 +1.81999999999999993e+01  +5.46000000000000085e+00  +1.15500000000000007e+01  
1602 +1.91099999999999994e+01  +6.65000000000000036e+00  +1.15500000000000007e+01  
1603 +1.92500000000000000e+01  +6.16000000000000014e+00  +1.05000000000000000e+01  
1604 +1.88300000000000018e+01  +6.02000000000000046e+00  +1.10600000000000005e+01  
1605 +2.52699999999999996e+01  +1.41400000000000006e+01  +1.08500000000000014e+01  
1606 +2.54800000000000040e+01  +1.37199999999999989e+01  +1.09200000000000017e+01  
1607 +2.45000000000000000e+01  +1.47699999999999996e+01  +9.73000000000000043e+00  
1608 +2.40800000000000018e+01  +1.50500000000000007e+01  +1.08500000000000014e+01  
1609 +2.35199999999999996e+01  +1.52599999999999998e+01  +1.11300000000000008e+01  
1610 +2.51300000000000026e+01  +1.28800000000000026e+01  +1.06400000000000006e+01  
1611 +2.24699999999999989e+01  +1.35800000000000018e+01  +1.07800000000000011e+01  
1612 +2.28200000000000003e+01  +1.41400000000000006e+01  +1.09200000000000017e+01  
1613 +2.27500000000000000e+01  +1.07100000000000009e+01  +1.05000000000000000e+01  
1614 +2.24000000000000021e+01  +1.23900000000000006e+01  +9.38000000000000078e+00  
1615 +2.25400000000000027e+01  +1.52599999999999998e+01  +8.19000000000000128e+00  
1616 +2.27500000000000000e+01  +1.48400000000000016e+01  +9.87000000000000099e+00  
1617 +2.18400000000000034e+01  +1.09200000000000017e+01  +9.94000000000000128e+00  
1618 +2.16300000000000026e+01  +1.19000000000000004e+01  +9.45000000000000107e+00  
1619 +2.46400000000000006e+01  +1.54699999999999989e+01  +9.38000000000000078e+00  
1620 +2.54100000000000001e+01  +1.58200000000000003e+01  +9.52000000000000135e+00  
1621 +2.59699999999999989e+01  +9.59000000000000163e+00  +7.70000000000000018e+00  
1622 +2.35900000000000034e+01  +8.12000000000000099e+00  +6.92999999999999972e+00  
1623 +2.34500000000000028e+01  +8.12000000000000099e+00  +7.14000000000000057e+00  
1624 +2.24000000000000021e+01  +9.31000000000000050e+00  +7.20999999999999996e+00  
1625 +2.62500000000000000e+01  +9.52000000000000135e+00  +5.11000000000000032e+00  
1626 +2.52699999999999996e+01  +9.45000000000000107e+00  +5.25000000000000000e+00  
1627 +1.66600000000000001e+01  +1.41400000000000006e+01  +2.36600000000000001e+01  
1628 +1.90400000000000027e+01  +1.33699999999999992e+01  +2.35199999999999996e+01  
1629 +1.93900000000000006e+01  +1.30900000000000016e+01  +2.35900000000000034e+01  
1630 +1.75000000000000000e+01  +1.27400000000000020e+01  +2.35199999999999996e+01  
1631 +1.68700000000000010e+01  +1.44900000000000020e+01  +2.26800000000000033e+01  
1632 +1.51199999999999992e+01  +1.66600000000000001e+01  +2.23300000000000018e+01  
1633 +1.50500000000000007e+01  +1.63099999999999987e+01  +2.24699999999999989e+01  
1634 +1.47000000000000011e+01  +1.69400000000000013e+01  +2.26099999999999994e+01  
1635 +1.54699999999999989e+01  +1.23200000000000003e+01  +2.21200000000000010e+01  
1636 +1.51900000000000013e+01  +1.25300000000000011e+01  +2.24699999999999989e+01  
1637 +1.55400000000000009e+01  +1.19700000000000006e+01  +2.28200000000000003e+01  
1638 +1.84100000000000001e+01  +1.18300000000000001e+01  +2.13500000000000014e+01  
1639 +1.54699999999999989e+01  +1.30900000000000016e+01  +2.28900000000000006e+01  
1640 +1.64499999999999993e+01  +1.52599999999999998e+01  +2.12800000000000011e+01  
1641 +1.65199999999999996e+01  +1.55400000000000009e+01  +2.17000000000000028e+01  
1642 +1.46300000000000026e+01  +1.34400000000000013e+01  +2.09300000000000033e+01  
1643 +1.31600000000000001e+01  +1.14800000000000004e+01  +2.07900000000000027e+01  
1644 +1.56800000000000015e+01  +1.69400000000000013e+01  +2.06500000000000021e+01  
1645 +2.05100000000000016e+01  +9.09999999999999964e+00  +1.96700000000000017e+01  
1646 +1.56800000000000015e+01  +1.05000000000000000e+01  +1.99500000000000028e+01  
1647 +1.62400000000000020e+01  +9.52000000000000135e+00  +2.06500000000000021e+01  
1648 +1.90400000000000027e+01  +9.73000000000000043e+00  +2.13500000000000014e+01  
1649 +2.20500000000000007e+01  +9.09999999999999964e+00  +1.97400000000000020e+01  
1650 +2.16300000000000026e+01  +9.16999999999999993e+00  +1.97400000000000020e+01  
1651 +2.17000000000000028e+01  +9.66000000000000014e+00  +2.00199999999999996e+01  
1652 +2.25400000000000027e+01  +8.89000000000000057e+00  +1.98100000000000023e+01  
1653 +1.51900000000000013e+01  +1.49800000000000022e+01  +1.96000000000000014e+01  
1654 +2.49900000000000020e+01  +1.01500000000000004e+01  +1.93900000000000006e+01  
1655 +1.52599999999999998e+01  +1.24600000000000009e+01  +1.89699999999999989e+01  
1656 +1.47000000000000011e+01  +1.22500000000000000e+01  +1.93200000000000003e+01  
1657 +2.04400000000000013e+01  +7.00000000000000000e+00  +1.96000000000000014e+01  
1658 +2.12100000000000009e+01  +7.49000000000000110e+00  +1.87600000000000016e+01  
1659 +1.75000000000000000e+01  +7.49000000000000110e+00  +1.89699999999999989e+01  
1660 +1.85500000000000007e+01  +1.28800000000000026e+01  +1.84800000000000004e+01  
1661 +1.82699999999999996e+01  +1.32300000000000022e+01  +1.85500000000000007e+01  
1662 +1.93900000000000006e+01  +1.01500000000000004e+01  +1.75700000000000003e+01  
1663 +1.98800000000000026e+01  +1.01500000000000004e+01  +1.76400000000000006e+01  
1664 +2.46400000000000006e+01  +9.02999999999999936e+00  +1.72900000000000027e+01  
1665 +1.46300000000000026e+01  +8.25999999999999979e+00  +1.73599999999999994e+01  
1666 +1.45600000000000005e+01  +8.40000000000000036e+00  +1.75700000000000003e+01  
1667 +1.77100000000000009e+01  +1.55400000000000009e+01  +1.72900000000000027e+01  
1668 +1.85500000000000007e+01  +8.19000000000000128e+00  +1.68700000000000010e+01  
1669 +2.49900000000000020e+01  +1.05000000000000000e+01  +1.68000000000000007e+01  
1670 +2.50600000000000023e+01  +1.05000000000000000e+01  +1.70800000000000018e+01  
1671 +1.79199999999999982e+01  +1.15500000000000007e+01  +1.74300000000000033e+01  
1672 +1.81999999999999993e+01  +5.67000000000000082e+00  +1.66600000000000001e+01  
1673 +1.84800000000000004e+01  +5.74000000000000021e+00  +1.73599999999999994e+01  
1674 +2.34500000000000028e+01  +9.59000000000000163e+00  +1.65899999999999999e+01  
1675 +2.39400000000000013e+01  +9.59000000000000163e+00  +1.65899999999999999e+01  
1676 +1.87600000000000016e+01  +1.55400000000000009e+01  +1.62400000000000020e+01  
1677 +1.88300000000000018e+01  +1.61000000000000014e+01  +1.70100000000000016e+01  
1678 +2.47100000000000009e+01  +9.87000000000000099e+00  +1.64499999999999993e+01  
1679 +1.98100000000000023e+01  +1.20400000000000009e+01  +1.68700000000000010e+01  
1680 +2.13500000000000014e+01  +9.38000000000000078e+00  +1.59600000000000009e+01  
1681 +2.14200000000000017e+01  +9.45000000000000107e+00  +1.61699999999999982e+01  
1682 +1.84800000000000004e+01  +5.25000000000000000e+00  +1.49800000000000022e+01  
1683 +1.84800000000000004e+01  +5.46000000000000085e+00  +1.58900000000000006e+01  
1684 +2.06500000000000021e+01  +1.56099999999999994e+01  +1.52599999999999998e+01  
1685 +1.90400000000000027e+01  +7.84000000000000075e+00  +1.51199999999999992e+01  
1686 +1.89000000000000021e+01  +8.19000000000000128e+00  +1.55400000000000009e+01  
1687 +1.77800000000000011e+01  +1.00800000000000001e+01  +1.44199999999999999e+01  
1688 +1.65199999999999996e+01  +5.81000000000000050e+00  +1.42100000000000009e+01  
1689 +1.77800000000000011e+01  +1.12700000000000014e+01  +1.46300000000000026e+01  
1690 +1.74300000000000033e+01  +1.10600000000000005e+01  +1.49800000000000022e+01  
1691 +2.78600000000000030e+01  +1.39300000000000015e+01  +1.47000000000000011e+01  
1692 +2.81400000000000006e+01  +1.35800000000000018e+01  +1.48400000000000016e+01  
1693 +2.81400000000000006e+01  +1.44900000000000020e+01  +1.48400000000000016e+01  
1694 +2.90500000000000007e+01  +1.40000000000000000e+01  +1.43500000000000014e+01  
1695 +1.95300000000000011e+01  +1.16200000000000010e+01  +1.51199999999999992e+01  
1696 +1.88300000000000018e+01  +1.11300000000000008e+01  +1.44900000000000020e+01  
1697 +2.10000000000000000e+01  +6.16000000000000014e+00  +1.49100000000000001e+01  
1698 +2.14200000000000017e+01  +4.90000000000000036e+00  +1.39300000000000015e+01  
1699 +2.91200000000000010e+01  +1.61000000000000014e+01  +1.32300000000000022e+01  
1700 +1.59600000000000009e+01  +6.23000000000000043e+00  +1.33699999999999992e+01  
1701 +1.57500000000000000e+01  +5.81000000000000050e+00  +1.37199999999999989e+01  
1702 +1.93900000000000006e+01  +4.83000000000000007e+00  +1.32300000000000022e+01  
1703 +1.89000000000000021e+01  +4.90000000000000036e+00  +1.36500000000000004e+01  
1704 +2.81400000000000006e+01  +1.70800000000000018e+01  +1.15500000000000007e+01  
1705 +2.68800000000000026e+01  +1.72900000000000027e+01  +1.05700000000000003e+01  
1706 +2.47800000000000011e+01  +1.59600000000000009e+01  +1.09900000000000020e+01  
1707 +2.24000000000000021e+01  +1.30900000000000016e+01  +1.12000000000000011e+01  
1708 +2.47800000000000011e+01  +1.63800000000000026e+01  +9.73000000000000043e+00  
1709 +2.24000000000000021e+01  +1.25300000000000011e+01  +9.09999999999999964e+00  
1710 +2.22600000000000016e+01  +1.19700000000000006e+01  +9.16999999999999993e+00  
1711 +2.66700000000000017e+01  +9.24000000000000021e+00  +8.54000000000000092e+00  
1712 +2.66700000000000017e+01  +8.47000000000000064e+00  +9.16999999999999993e+00  
1713 +2.48500000000000014e+01  +9.02999999999999936e+00  +7.84000000000000075e+00  
1714 +2.75100000000000051e+01  +8.89000000000000057e+00  +6.85999999999999943e+00  
1715 +2.75800000000000018e+01  +8.95999999999999908e+00  +7.07000000000000028e+00  
1716 +1.77100000000000009e+01  +1.33699999999999992e+01  +1.91099999999999994e+01  
1717 +2.68100000000000023e+01  +1.54699999999999989e+01  +1.29500000000000011e+01  
1718 +2.71600000000000037e+01  +1.54699999999999989e+01  +1.26700000000000017e+01  
1719 +2.63200000000000003e+01  +1.56800000000000015e+01  +1.33000000000000007e+01  
1720 +1.95300000000000011e+01  +1.10600000000000005e+01  +1.99500000000000028e+01  
1721 +1.92500000000000000e+01  +1.09200000000000017e+01  +2.00199999999999996e+01  
1722 +1.95300000000000011e+01  +1.12700000000000014e+01  +2.08599999999999994e+01  
1723 +2.03000000000000007e+01  +1.05000000000000000e+01  +2.11400000000000006e+01  
1724 +2.42199999999999989e+01  +8.47000000000000064e+00  +1.94600000000000009e+01  
1725 +2.50600000000000023e+01  +8.12000000000000099e+00  +1.96700000000000017e+01  
1726 +2.45000000000000000e+01  +8.25999999999999979e+00  +2.00199999999999996e+01  
1727 +1.89699999999999989e+01  +1.32300000000000022e+01  +1.76400000000000006e+01  
1728 +2.00199999999999996e+01  +8.33000000000000007e+00  +1.50500000000000007e+01  
1729 +1.97400000000000020e+01  +8.33000000000000007e+00  +1.45600000000000005e+01  
1730 +1.96700000000000017e+01  +8.95999999999999908e+00  +1.50500000000000007e+01  
1731 +2.35900000000000034e+01  +1.23900000000000006e+01  +1.28100000000000005e+01  
1732 +1.81999999999999993e+01  +1.23200000000000003e+01  +2.29600000000000009e+01  
1733 +1.84800000000000004e+01  +1.16200000000000010e+01  +2.29600000000000009e+01  
1734 +1.79900000000000020e+01  +1.21799999999999997e+01  +2.33100000000000023e+01  
1735 +2.19800000000000040e+01  +7.84000000000000075e+00  +1.93900000000000006e+01  
1736 +2.05800000000000018e+01  +1.07100000000000009e+01  +1.80599999999999987e+01  
1737 +2.07900000000000027e+01  +1.10600000000000005e+01  +1.79900000000000020e+01  
1738 +2.06500000000000021e+01  +1.12000000000000011e+01  +1.83399999999999999e+01  
1739 +2.15600000000000023e+01  +1.05700000000000003e+01  +1.88300000000000018e+01  
1740 +1.86200000000000010e+01  +7.98000000000000043e+00  +1.28100000000000005e+01  
1741 +2.57600000000000051e+01  +1.49800000000000022e+01  +1.09900000000000020e+01  
1742 +1.52599999999999998e+01  +1.66600000000000001e+01  +2.20500000000000007e+01  
1743 +1.49100000000000001e+01  +1.65899999999999999e+01  +2.20500000000000007e+01  
1744 +1.51199999999999992e+01  +1.72900000000000027e+01  +2.21200000000000010e+01  
1745 +1.73599999999999994e+01  +9.66000000000000014e+00  +1.62400000000000020e+01  
1746 +1.77100000000000009e+01  +9.24000000000000021e+00  +1.60300000000000011e+01  
1747 +1.73599999999999994e+01  +9.73000000000000043e+00  +1.63800000000000026e+01  
1748 +2.04400000000000013e+01  +9.02999999999999936e+00  +2.04400000000000013e+01  
1749 +2.00199999999999996e+01  +9.16999999999999993e+00  +2.03000000000000007e+01  
1750 +2.03700000000000010e+01  +8.82000000000000028e+00  +2.06500000000000021e+01  
1751 +1.36500000000000004e+01  +1.08500000000000014e+01  +1.95300000000000011e+01  
1752 +2.24000000000000021e+01  +9.24000000000000021e+00  +2.03000000000000007e+01  
1753 +2.15600000000000023e+01  +9.24000000000000021e+00  +2.06500000000000021e+01  
1754 +2.22600000000000016e+01  +9.09999999999999964e+00  +2.12800000000000011e+01  
1755 +2.47100000000000009e+01  +1.13400000000000016e+01  +1.61699999999999982e+01  
1756 +1.56099999999999994e+01  +1.02200000000000006e+01  +1.98800000000000026e+01  
1757 +1.60300000000000011e+01  +9.45000000000000107e+00  +1.98100000000000023e+01  
1758 +1.55400000000000009e+01  +1.00800000000000001e+01  +1.98100000000000023e+01  
1759 +1.68000000000000007e+01  +7.00000000000000000e+00  +1.48400000000000016e+01  
1760 +1.69400000000000013e+01  +7.00000000000000000e+00  +1.53300000000000018e+01  
1761 +1.71500000000000021e+01  +7.49000000000000110e+00  +1.51199999999999992e+01  
1762 +1.63800000000000026e+01  +7.20999999999999996e+00  +1.54000000000000004e+01  
1763 +1.81999999999999993e+01  +1.41400000000000006e+01  +2.35900000000000034e+01  
# numEdges
1763
# id   initNode   termNode parentEdge nDau   dauEdges      ...   radiusRelativeToParent
   0          0          1 2147483646    2       1030       1762 +1.01682699999999993e+00  # rad = +1.01682699999999993e+00 , len = +0                       
   1          2          3          2    2 2147483645 2147483645 +9.13420202020202021e-01  # rad = +9.04285999999999701e-02 , len = +5.09607692249634425e-01 
   2          4          2          4    2          1       1710 +1.00000000000000000e+00  # rad = +9.89999999999999630e-02 , len = +9.89949493661183011e-02 
   3          4          5          4    2 2147483645 2147483645 +8.48484848484848508e-01  # rad = +8.39999999999999497e-02 , len = +3.28329103187643301e-01 
   4          6          4       1384    2          2          3 +1.09999999999999987e+00  # rad = +9.89999999999999630e-02 , len = +6.56658206375280495e-01 
   5          7          8          7    2 2147483645 2147483645 +7.64310101010100995e-01  # rad = +7.56667000000000450e-02 , len = +5.64358042380896707e-01 
   6          7          9          7    2 2147483645 2147483645 +7.47474747474747514e-01  # rad = +7.40000000000000102e-02 , len = +4.14125584816970871e-01 
   7         10          7          9    2          5          6 +1.00000000000000000e+00  # rad = +9.90000000000000047e-02 , len = +2.42487113059643794e-01 
   8         11         12         10    2 2147483645 2147483645 +8.25000000000000067e-01  # rad = +9.90000000000000047e-02 , len = +9.89949493661132912e-02 
   9         11         10         10    2          7         20 +8.25000000000000067e-01  # rad = +9.90000000000000047e-02 , len = +3.76961536499416827e-01 
  10         13         11         14    2          8          9 +8.80733944954128378e-01  # rad = +1.19999999999999968e-01 , len = +3.05122926047848020e-01 
  11         14         15         13    2 2147483645 2147483645 +6.76470588235294046e-01  # rad = +6.90000000000000197e-02 , len = +2.88617393793234422e-01 
  12         14         16         13    2 2147483645 2147483645 +7.97577450980392122e-01  # rad = +8.13529000000000335e-02 , len = +1.15446957517294524e+00 
  13         13         14         14    2         11         12 +7.48623853211009216e-01  # rad = +1.02000000000000021e-01 , len = +3.05122926047848020e-01 
  14         17         13       1387    2         10         13 +1.06169106932745283e+00  # rad = +1.36250000000000010e-01 , len = +2.61916017074173613e-01 
  15         18         19         17    2 2147483645 2147483645 +7.72727272727272707e-01  # rad = +7.65000000000000124e-02 , len = +2.52388589282480258e-01 
  16         18         20         17    2 2147483645 2147483645 +7.97979797979798011e-01  # rad = +7.89999999999999730e-02 , len = +6.33876959669617435e-01 
  17         21         18         19    2         15         16 +9.50908165323548937e-01  # rad = +9.89999999999999214e-02 , len = +6.45368112010501038e-01 
  18         21         22         19    2 2147483645 2147483645 +7.34792673204560542e-01  # rad = +7.65000000000000124e-02 , len = +2.42487113059641740e-01 
  19         23         21         37    2         17         18 +8.40737121768833862e-01  # rad = +1.04111000000000051e-01 , len = +7.17286553617173972e-01 
  20         10         24          9    2 2147483645 2147483645 +8.48484848484848508e-01  # rad = +8.39999999999999775e-02 , len = +9.89949493661195640e-02 
  21         25         26         23    2 2147483645 2147483645 +8.42696629213483095e-01  # rad = +7.49999999999999833e-02 , len = +3.95979797464468208e-01 
  22         25         27         23    2 2147483645 2147483645 +8.59550561797752799e-01  # rad = +7.65000000000000124e-02 , len = +3.05122926047850851e-01 
  23         28         25         49    2         21         22 +1.28985507246376829e+00  # rad = +8.89999999999999819e-02 , len = +6.78675180038286641e-01 
  24         29         30         25    2 2147483645 2147483645 +7.32142500000000029e-01  # rad = +8.78571000000000074e-02 , len = +4.31508980207830128e-01 
  25         31         29         29    2         24         26 +8.75912408759124017e-01  # rad = +1.19999999999999982e-01 , len = +1.21243556529821897e-01 
  26         29         32         25    2         27         28 +9.52775000000000039e-01  # rad = +1.14332999999999949e-01 , len = +1.97989898732234104e-01 
  27         32         33         26    2 2147483645 2147483645 +6.77073111000323635e-01  # rad = +7.74118000000000306e-02 , len = +1.14166545012100751e+00 
  28         32         34         26    2         31         32 +7.84987711334435345e-01  # rad = +8.97499999999999964e-02 , len = +2.61916017074176999e-01 
  29         35         31         39    2         25         30 +1.07874015748031504e+00  # rad = +1.37000000000000011e-01 , len = +4.14125584816974812e-01 
  30         31         36         29    2       1258       1259 +7.83941605839416078e-01  # rad = +1.07400000000000079e-01 , len = +3.56931365951494994e-01 
  31         34         37         28    2 2147483645 2147483645 +7.68802228412256206e-01  # rad = +6.90000000000000197e-02 , len = +2.32163735324876275e-01 
  32         34         38         28    2 2147483645 2147483645 +7.68802228412256206e-01  # rad = +6.90000000000000197e-02 , len = +2.52388589282478815e-01 
  33         39         40         35    2 2147483645 2147483645 +9.26226313905574417e-01  # rad = +7.58181999999999745e-02 , len = +1.40174890761505733e+00 
  34         39         41         35    2 2147483645 2147483645 +9.57461234272897421e-01  # rad = +7.83749999999999725e-02 , len = +1.24040316026685615e+00 
  35         28         39         49    2         33         34 +1.18633478260869585e+00  # rad = +8.18570999999999743e-02 , len = +5.46717477313464650e-01 
  36         23         42         37    2       1260       1261 +7.90042234299419444e-01  # rad = +9.78333000000000119e-02 , len = +4.48218696620299839e-01 
  37         43         23         45    2         19         36 +8.84521428571428570e-01  # rad = +1.23832999999999929e-01 , len = +4.31508980207826909e-01 
  38         44         45         40    2 2147483645 2147483645 +6.51583710407239836e-01  # rad = +7.20000000000000223e-02 , len = +7.24085630295200233e-01 
  39         44         35         40    2         29       1748 +1.14932126696832593e+00  # rad = +1.26999999999999974e-01 , len = +1.71464281994821721e-01 
  40         46         44         47    2         38         39 +9.20833333333333393e-01  # rad = +1.10500000000000001e-01 , len = +2.61916017074177887e-01 
  41         47         48         43    2 2147483645 2147483645 +9.35921257106454463e-01  # rad = +7.75713999999999987e-02 , len = +4.53651848888550147e-01 
  42         47         49         43    2 2147483645 2147483645 +8.32504850245649242e-01  # rad = +6.90000000000000197e-02 , len = +4.94974746830583512e-01 
  43         50         47         64    2         41         42 +5.34725161290322548e-01  # rad = +8.28824000000000644e-02 , len = +1.15658981493008106e+00 
  44         43         51         45    2 2147483645 2147483645 +6.20833571428571429e-01  # rad = +8.69167000000000134e-02 , len = +9.23363417079103743e-01 
  45         52         43         58    2         37         44 +9.80392156862745057e-01  # rad = +1.39999999999999958e-01 , len = +3.56931365951498158e-01 
  46         53         54         48    2 2147483645 2147483645 +6.50000000000000022e-01  # rad = +7.79999999999999999e-02 , len = +5.09607692249635646e-01 
  47         53         46         48    2         40         61 +1.00000000000000000e+00  # rad = +1.19999999999999968e-01 , len = +9.89949493661145541e-02 
  48         55         53         51    2         46         47 +1.05494505494505497e+00  # rad = +1.19999999999999968e-01 , len = +9.89949493661195640e-02 
  49         56         28         56    2         23         35 +8.38057019456283081e-01  # rad = +6.89999999999999503e-02 , len = +1.97989898732234104e-01 
  50         55         57         51    2         81       1584 +8.73992967032967139e-01  # rad = +9.94167000000000523e-02 , len = +1.14166545012100284e+00 
  51         58         55         63    2         48         50 +8.21299638989169689e-01  # rad = +1.13750000000000004e-01 , len = +8.10308583195314847e-01 
  52         59         60         54    2 2147483645 2147483645 +7.62430939226519278e-01  # rad = +6.90000000000000197e-02 , len = +7.00000000000020606e-02 
  53         59         61         54    2 2147483645 2147483645 +8.57142541436464067e-01  # rad = +7.75713999999999987e-02 , len = +4.48218696620297063e-01 
  54         62         59         78    2         52         53 +6.04340567612687840e-01  # rad = +9.05000000000000387e-02 , len = +3.05122926047847187e-01 
  55         56         63         56    2 2147483645 2147483645 +8.64084155499658113e-01  # rad = +7.11429000000000089e-02 , len = +1.01197826063606677e+00 
  56         64         56         84    2         49         55 +1.19323623188405814e+00  # rad = +8.23332999999999288e-02 , len = +6.92964645562816006e-01 
  57         52         65         58    2 2147483645 2147483645 +6.08854341736694726e-01  # rad = +8.69443999999999773e-02 , len = +1.27738013136262896e+00 
  58         62         52         78    2         45         57 +9.53589315525876335e-01  # rad = +1.42800000000000038e-01 , len = +3.20780298646906603e-01 
  59         66         67         61    2 2147483645 2147483645 +1.17857142857142860e+00  # rad = +9.90000000000000047e-02 , len = +9.89949493661120283e-02 
  60         66         68         61    2 2147483645 2147483645 +8.80952380952380931e-01  # rad = +7.39999999999999825e-02 , len = +4.94974746830581291e-01 
  61         46         66         47    2         59         60 +6.99999999999999956e-01  # rad = +8.39999999999999497e-02 , len = +4.14125584816977255e-01 
  62         69         70       1706    2       1390       1391 +7.84329032258064496e-01  # rad = +1.21570999999999929e-01 , len = +4.74763098818770712e-01 
  63         69         58       1706    2         51         67 +8.93548387096774199e-01  # rad = +1.38499999999999956e-01 , len = +1.21243556529819857e-01 
  64         71         50         66    2         43       1706 +9.78535353535353480e-01  # rad = +1.55000000000000027e-01 , len = +2.09999999999999659e-01 
  65         71         72         66    2 2147483645 2147483645 +5.28724747474747514e-01  # rad = +8.37500000000000328e-02 , len = +1.15021737076084829e+00 
  66         73         71         68    2         64         65 +8.76751149905627525e-01  # rad = +1.58399999999999985e-01 , len = +3.56931365951496382e-01 
  67         58         74         63    2         73         74 +5.52862093862815929e-01  # rad = +7.65714000000000394e-02 , len = +5.46717477313465317e-01 
  68         75         73       1586    2         66         69 +9.77635281385281329e-01  # rad = +1.80667000000000050e-01 , len = +4.53651848888552089e-01 
  69         73         76         68    2       1262       1263 +7.56225542019295149e-01  # rad = +1.36624999999999996e-01 , len = +6.96491205974634320e-01 
  70         77         78         72    2 2147483645 2147483645 +7.03405521573813863e-01  # rad = +7.23332999999999893e-02 , len = +6.02162768692983019e-01 
  71         77         79         72    2       1392       1731 +1.00745869516594877e+00  # rad = +1.03599999999999998e-01 , len = +3.76961536499416827e-01 
  72         80         77         76    2         70         71 +8.05478314678029550e-01  # rad = +1.02832999999999994e-01 , len = +5.14392845984467328e-01 
  73         74         81         67    2 2147483645 2147483645 +1.09701533470721446e+00  # rad = +8.39999999999999775e-02 , len = +1.22249744376010905e+00 
  74         74         82         67    2 2147483645 2147483645 +9.90163429165458631e-01  # rad = +7.58182000000000161e-02 , len = +1.77225844616410333e+00 
  75         80         83         76    2 2147483645 2147483645 +6.21734669100080684e-01  # rad = +7.93749999999999872e-02 , len = +5.46717477313466649e-01 
  76         84         80         88    2         72         75 +9.94810376130846996e-01  # rad = +1.27666999999999975e-01 , len = +4.31508980207827797e-01 
  77         85         86         79    2 2147483645 2147483645 +5.85698349834983589e-01  # rad = +8.87332999999999456e-02 , len = +1.01197826063606922e+00 
  78         85         62         79    2         54         58 +9.88448844884488587e-01  # rad = +1.49749999999999911e-01 , len = +6.06217782649105863e-01 
  79         87         85         92    2         77         78 +8.89434225898680708e-01  # rad = +1.51499999999999996e-01 , len = +3.28329103187642524e-01 
  80         88         89         81    2 2147483645 2147483645 +7.58196721311475419e-01  # rad = +7.40000000000000102e-02 , len = +4.53651848888548481e-01 
  81         57         88         50    2         80         82 +9.81726410150407292e-01  # rad = +9.75999999999999923e-02 , len = +3.50000000000001421e-01 
  82         88         90         81    2         95         96 +8.60655737704917989e-01  # rad = +8.39999999999999775e-02 , len = +3.63730669589466760e-01 
  83         64         91         84    2       1580       1753 +1.26086956521739135e+00  # rad = +8.69999999999999940e-02 , len = +3.20780298646910100e-01 
  84         92         64         86    2         56         83 +8.73417721518987222e-01  # rad = +6.89999999999999503e-02 , len = +1.21243556529818830e-01 
  85         92         93         86    2 2147483645 2147483645 +8.73417721518987222e-01  # rad = +6.89999999999999503e-02 , len = +6.37730350540098856e-01 
  86         94         92         98    2         84         85 +8.77777777777777768e-01  # rad = +7.89999999999999730e-02 , len = +1.71464281994823886e-01 
  87         84         95         88    2 2147483645 2147483645 +6.63452892085433898e-01  # rad = +8.51429000000000075e-02 , len = +5.64358042380898151e-01 
  88         87         84         92    2         76         87 +7.53424174998385543e-01  # rad = +1.28333000000000003e-01 , len = +2.09999999999999659e-01 
  89         96         97         91    2 2147483645 2147483645 +8.55941564638046604e-01  # rad = +7.39999999999999963e-02 , len = +3.63730669589463318e-01 
  90         96         98         91    2 2147483645 2147483645 +8.84858509389331971e-01  # rad = +7.65000000000000124e-02 , len = +2.61916017074173613e-01 
  91         99         96        127    2         89         90 +4.92618233618233647e-01  # rad = +8.64545000000000174e-02 , len = +1.00468900660851501e+00 
  92        100         87         93    2         79         88 +9.42367911479944587e-01  # rad = +1.70332999999999957e-01 , len = +1.97989898732234104e-01 
  93        101        100        119    2         92         94 +1.22731254201381113e+00  # rad = +1.80749999999999966e-01 , len = +2.61916017074174112e-01 
  94        100        102         93    2       1264       1265 +6.74965421853388592e-01  # rad = +1.22000000000000011e-01 , len = +3.76961536499415828e-01 
  95         90        103         82    2 2147483645 2147483645 +8.21428571428571397e-01  # rad = +6.90000000000000197e-02 , len = +4.25793377120874783e-01 
  96         90        104         82    2       1395       1396 +8.21428571428571397e-01  # rad = +6.90000000000000197e-02 , len = +1.97989898732234104e-01 
  97         94        105         98    2 2147483645 2147483645 +8.03703333333333325e-01  # rad = +7.23332999999999893e-02 , len = +6.64078308635361325e-01 
  98        106         94        130    2         86         97 +7.08661417322834608e-01  # rad = +9.00000000000000383e-02 , len = +7.60394634384016110e-01 
  99        107        108        101    2 2147483645 2147483645 +9.11893871412391421e-01  # rad = +6.89999999999999780e-02 , len = +4.94974746830583512e-01 
 100        107        109        101    2 2147483645 2147483645 +9.11893871412391421e-01  # rad = +6.89999999999999780e-02 , len = +2.09999999999999076e-01 
 101        110        107        114    2         99        100 +8.36756291704173205e-01  # rad = +7.56667000000000034e-02 , len = +7.13862731902989989e-01 
 102        111        112        104    2 2147483645 2147483645 +9.85994771241830104e-01  # rad = +7.54286000000000817e-02 , len = +9.12688336728372906e-01 
 103        111        113        104    2 2147483645 2147483645 +1.00000000000000000e+00  # rad = +7.65000000000000402e-02 , len = +2.21359436211785776e-01 
 104        114        111       1267    2        102        103 +7.54222165258456756e-01  # rad = +7.65000000000000402e-02 , len = +5.64358042380899261e-01 
 105        115        116        107    2 2147483645 2147483645 +8.98989898989899006e-01  # rad = +8.90000000000000374e-02 , len = +2.42487113059643794e-01 
 106        115        117        107    2 2147483645 2147483645 +8.10606060606060552e-01  # rad = +8.02500000000000158e-02 , len = +5.64358042380900815e-01 
 107        118        115        113    2        105        106 +1.01930501930501927e+00  # rad = +9.89999999999999630e-02 , len = +2.09999999999999659e-01 
 108        119        120        121    2       1397       1398 +1.08136482939632539e+00  # rad = +1.02999999999999967e-01 , len = +6.14247507117447133e-01 
 109        121        122        110    2 2147483645 2147483645 +7.63032934270794772e-01  # rad = +6.90000000000000197e-02 , len = +5.64358042380896596e-01 
 110        123        121        122    2        109        111 +1.01605168539325841e+00  # rad = +9.04285999999999701e-02 , len = +4.48218696620299895e-01 
 111        121        124        110    2        135        136 +8.57819318224543936e-01  # rad = +7.75713999999999987e-02 , len = +5.23832034148351999e-01 
 112        118        125        113    2 2147483645 2147483645 +7.38505019305019439e-01  # rad = +7.17272999999999661e-02 , len = +7.66811580507232415e-01 
 113        126        118        128    2        107        112 +6.80781119670281099e-01  # rad = +9.71250000000000169e-02 , len = +1.45155089473294141e+00 
 114        127        110        141    2        101        115 +8.61224761904761937e-01  # rad = +9.04285999999999701e-02 , len = +6.30000000000001337e-01 
 115        110        128        114    2        116        117 +7.63032934270794772e-01  # rad = +6.89999999999999780e-02 , len = +9.89949493661145402e-02 
 116        128        129        115    2 2147483645 2147483645 +1.00000000000000000e+00  # rad = +6.89999999999999780e-02 , len = +2.61916017074178387e-01 
 117        128        130        115    2 2147483645 2147483645 +1.00000000000000000e+00  # rad = +6.89999999999999780e-02 , len = +3.56931365951497437e-01 
 118        131        132        120    2       1405       1406 +1.01610246544294958e+00  # rad = +2.31333000000000066e-01 , len = +2.09999999999999659e-01 
 119        131        101        120    2         93       1399 +6.46878994320652545e-01  # rad = +1.47273000000000015e-01 , len = +8.88200427831467909e-01 
 120        133        131        134    2        118        119 +9.30883056453954083e-01  # rad = +2.27667000000000036e-01 , len = +2.10000000000001463e-01 
 121        126        119        128    2        108        122 +6.67638627012553720e-01  # rad = +9.52500000000000152e-02 , len = +3.56931365951494994e-01 
 122        119        123        121    2        110       1407 +9.34383202099737575e-01  # rad = +8.90000000000000513e-02 , len = +1.40000000000000568e-01 
 123        134        135        125    2 2147483645 2147483645 +9.81916455696202561e-01  # rad = +7.75713999999999571e-02 , len = +4.94974746830584011e-01 
 124        134        136        125    2 2147483645 2147483645 +1.08438860759493672e+00  # rad = +8.56666999999999706e-02 , len = +7.82623792124925166e-01 
 125        137        134        160    2        123        124 +9.40476190476190577e-01  # rad = +7.89999999999999591e-02 , len = +7.13862731902987879e-01 
 126         99        138        127    2       1404       1409 +5.80056980056980143e-01  # rad = +1.01800000000000043e-01 , len = +7.24085630295203453e-01 
 127        133         99        134    2         91        126 +7.17583033147838445e-01  # rad = +1.75500000000000017e-01 , len = +9.89949493661157892e-02 
 128        139        126        188    2        113        121 +5.39996214988645029e-01  # rad = +1.42666999999999961e-01 , len = +6.96491205974633099e-01 
 129        106        140        130    2 2147483645 2147483645 +6.10798425196850348e-01  # rad = +7.75713999999999987e-02 , len = +9.09999999999998366e-01 
 130        141        106        142    2         98        129 +9.32452276064610786e-01  # rad = +1.26999999999999946e-01 , len = +2.09999999999998493e-01 
 131        142        143        133    2 2147483645 2147483645 +9.42462025316455621e-01  # rad = +7.44545000000000345e-02 , len = +7.17286553617171307e-01 
 132        142        144        133    2 2147483645 2147483645 +9.20886075949367111e-01  # rad = +7.27499999999999952e-02 , len = +5.37680202350801606e-01 
 133        145        142       1406    2        131        132 +6.89264057933080321e-01  # rad = +7.89999999999999869e-02 , len = +1.71464281994823164e-01 
 134        139        133        188    2        120        127 +9.25704012112036345e-01  # rad = +2.44570999999999927e-01 , len = +5.23832034148350112e-01 
 135        124        146        111    2 2147483645 2147483645 +9.53959835712646642e-01  # rad = +7.40000000000000102e-02 , len = +3.83405790253616208e-01 
 136        124        147        111    2 2147483645 2147483645 +8.89503090056386725e-01  # rad = +6.90000000000000197e-02 , len = +4.48218696620299561e-01 
 137        148        149        139    2 2147483645 2147483645 +8.73417721518987222e-01  # rad = +6.89999999999999919e-02 , len = +2.10000000000002046e-01 
 138        148        150        139    2 2147483645 2147483645 +9.49367088607594889e-01  # rad = +7.49999999999999833e-02 , len = +6.64078308635360992e-01 
 139        151        148        164    2        137        138 +9.08045977011494254e-01  # rad = +7.89999999999999730e-02 , len = +4.94974746830583290e-01 
 140        127        152        141    2       1587       1588 +7.38775238095238040e-01  # rad = +7.75713999999999987e-02 , len = +5.77234787586471398e-01 
 141        141        127        142    2        114        140 +7.70925110132158586e-01  # rad = +1.05000000000000024e-01 , len = +1.21243556529819857e-01 
 142        153        141        178    2        130        141 +1.15179704016913309e+00  # rad = +1.36200000000000015e-01 , len = +2.96984848098351184e-01 
 143        154        155        145    2 2147483645 2147483645 +8.51272015655577308e-01  # rad = +8.69999999999999940e-02 , len = +3.76961536499413163e-01 
 144        154        156        145    2        147       1590 +9.09980430528375739e-01  # rad = +9.29999999999999716e-02 , len = +3.20780298646906992e-01 
 145        157        154        162    2        143        144 +1.03907089574621470e+00  # rad = +1.02200000000000041e-01 , len = +3.50000000000003586e-01 
 146        158        159        147    2 2147483645 2147483645 +8.59550561797752799e-01  # rad = +7.65000000000000124e-02 , len = +2.96984848098347409e-01 
 147        156        158        144    2        146        148 +9.56989247311827884e-01  # rad = +8.90000000000000097e-02 , len = +2.10000000000000853e-01 
 148        158        160        147    2        155        156 +7.75280898876404390e-01  # rad = +6.89999999999999780e-02 , len = +1.21243556529824978e-01 
 149        161        162        151    2 2147483645 2147483645 +1.09316811594202901e+00  # rad = +7.54286000000000123e-02 , len = +9.44351629426242623e-01 
 150        161        163        151    2 2147483645 2147483645 +1.16304347826086962e+00  # rad = +8.02500000000000019e-02 , len = +5.14392845984466107e-01 
 151        164        161        158    2        149        150 +7.68802228412256206e-01  # rad = +6.89999999999999780e-02 , len = +1.21243556529824978e-01 
 152        165        166        154    2 2147483645 2147483645 +8.87640449438202306e-01  # rad = +7.89999999999999869e-02 , len = +1.71464281994821721e-01 
 153        165        167        154    2 2147483645 2147483645 +7.75280898876404390e-01  # rad = +6.89999999999999503e-02 , len = +2.10000000000002046e-01 
 154        145        165       1406    2        152        153 +7.76512672861318309e-01  # rad = +8.90000000000000097e-02 , len = +1.97989898732234104e-01 
 155        160        168        148    2 2147483645 2147483645 +1.10869565217391308e+00  # rad = +7.64999999999999708e-02 , len = +2.52388589282478815e-01 
 156        160        169        148    2 2147483645 2147483645 +1.00000000000000000e+00  # rad = +6.89999999999999780e-02 , len = +4.42718872423571552e-01 
 157        164        170        158    2 2147483645 2147483645 +7.68802228412256206e-01  # rad = +6.89999999999999780e-02 , len = +8.10308583195315735e-01 
 158        171        164        189    2        151        157 +6.79280983916745407e-01  # rad = +8.97499999999999548e-02 , len = +3.28329103187641413e-01 
 159        137        172        160    2 2147483645 2147483645 +1.04120833333333351e+00  # rad = +8.74614999999999559e-02 , len = +1.17341382299681385e+00 
 160        173        137        185    2        125        159 +7.86273904130746049e-01  # rad = +8.39999999999999775e-02 , len = +9.89949493661170521e-02 
 161        157        174        162    2 2147483645 2147483645 +7.69305927075930485e-01  # rad = +7.56667000000000034e-02 , len = +6.06217782649102754e-01 
 162        171        157        189    2        145        161 +7.44424597918637576e-01  # rad = +9.83571000000000167e-02 , len = +9.10000000000001363e-01 
 163        151        175        164    2 2147483645 2147483645 +8.88888505747126523e-01  # rad = +7.73332999999999660e-02 , len = +1.29452694062348783e+00 
 164        176        151       1593    2        139        163 +8.63832237821951288e-01  # rad = +8.70000000000000079e-02 , len = +3.56931365951493662e-01 
 165        177        178        167    2 2147483645 2147483645 +9.25925925925925819e-01  # rad = +7.49999999999999417e-02 , len = +3.76961536499414163e-01 
 166        177        179        167    2 2147483645 2147483645 +8.51851851851851749e-01  # rad = +6.89999999999999780e-02 , len = +4.02119385257663664e-01 
 167        180        177       1291    2        165        166 +8.35051546391752608e-01  # rad = +8.10000000000000164e-02 , len = +1.89517809189532382e+00 
 168        181        182        170    2 2147483645 2147483645 +8.21428571428571397e-01  # rad = +6.90000000000000197e-02 , len = +1.56524758424986699e-01 
 169        181        183        170    2 2147483645 2147483645 +8.72448809523809543e-01  # rad = +7.32856999999999537e-02 , len = +4.48218696620297896e-01 
 170        184        181       1408    2        168        169 +9.35933147632311946e-01  # rad = +8.39999999999999775e-02 , len = +4.02119385257663331e-01 
 171        185        186        173    2 2147483645 2147483645 +5.50898203592814384e-01  # rad = +6.90000000000000197e-02 , len = +1.56524758424985921e-01 
 172        185        187        173    2 2147483645 2147483645 +5.68007185628742528e-01  # rad = +7.11429000000000089e-02 , len = +9.12688336728370575e-01 
 173        188        185        258    2        171        172 +9.96023856858846868e-01  # rad = +1.25249999999999917e-01 , len = +1.18380741677014445e+00 
 174        189        190        176    2 2147483645 2147483645 +8.73417721518987222e-01  # rad = +6.89999999999999919e-02 , len = +2.32163735324875720e-01 
 175        189        191        176    2 2147483645 2147483645 +8.73417721518987222e-01  # rad = +6.89999999999999919e-02 , len = +2.61916017074174112e-01 
 176        192        189        187    2        174        175 +8.40425531914893664e-01  # rad = +7.89999999999999730e-02 , len = +1.71464281994823164e-01 
 177        193        194        179    2 2147483645 2147483645 +5.16208189007009932e-01  # rad = +6.90000000000000058e-02 , len = +4.19999999999999318e-01 
 178        193        153        179    2        142       1591 +8.84661135508390317e-01  # rad = +1.18249999999999980e-01 , len = +2.96984848098351184e-01 
 179        195        193        217    2        177        178 +8.82290429042904334e-01  # rad = +1.33667000000000064e-01 , len = +4.14125584816971481e-01 
 180        196        197        182    2 2147483645 2147483645 +7.75280898876404390e-01  # rad = +6.90000000000000058e-02 , len = +6.14247507117448577e-01 
 181        196        198        182    2 2147483645 2147483645 +9.67897752808988709e-01  # rad = +8.61428999999999112e-02 , len = +5.85662018573850585e-01 
 182        199        196        197    2        180        181 +7.99403591028715721e-01  # rad = +8.90000000000000374e-02 , len = +1.56524758424985921e-01 
 183        200        201        184    2 2147483645 2147483645 +7.48532289628180081e-01  # rad = +7.65000000000000124e-02 , len = +2.88617393793236143e-01 
 184        202        200       1671    2        183        185 +7.43949044585987207e-01  # rad = +1.02200000000000027e-01 , len = +3.13049516849971843e-01 
 185        200        173        184    2        160       1712 +1.04533268101761245e+00  # rad = +1.06832999999999956e-01 , len = +4.14125584816973924e-01 
 186        192        203        187    2 2147483645 2147483645 +7.79635106382978726e-01  # rad = +7.32856999999999814e-02 , len = +4.42718872423571552e-01 
 187        204        192        221    2        176        186 +9.41045501552224439e-01  # rad = +9.39999999999999725e-02 , len = +4.94974746830581736e-01 
 188        205        139        190    2        128        134 +1.11712473572938675e+00  # rad = +2.64199999999999990e-01 , len = +3.20780298646909712e-01 
 189        205        171        190    2        158        162 +5.58668076109936518e-01  # rad = +1.32124999999999965e-01 , len = +1.16081867662438820e+00 
 190        206        205        195    2        188        189 +8.72693726937269432e-01  # rad = +2.36500000000000071e-01 , len = +9.89949493661157892e-02 
 191        207        208        193    2 2147483645 2147483645 +7.42827868852458995e-01  # rad = +9.06249999999999972e-02 , len = +6.06217782649105641e-01 
 192        207        209        193    2 2147483645 2147483645 +7.88524590163934391e-01  # rad = +9.62000000000000216e-02 , len = +2.88617393793237420e-01 
 193        210        207        207    2        191        192 +1.35933147632311990e+00  # rad = +1.21999999999999970e-01 , len = +9.89949493661157892e-02 
 194        206        211        195    2 2147483645 2147483645 +3.60204428044280434e-01  # rad = +9.76153999999999911e-02 , len = +1.06850362657316134e+00 
 195        212        206        262    2        190        194 +9.56751985878199429e-01  # rad = +2.71000000000000019e-01 , len = +6.96491205974633099e-01 
 196        199        213        197    2 2147483645 2147483645 +7.54493276925978784e-01  # rad = +8.39999999999999497e-02 , len = +9.89949493661145541e-02 
 197        214        199        233    2        182        196 +8.34236259413285386e-01  # rad = +1.11333000000000057e-01 , len = +7.47395477642193162e-01 
 198        215        216        200    2 2147483645 2147483645 +7.95081967213114749e-01  # rad = +7.27500000000000230e-02 , len = +5.37680202350801495e-01 
 199        215        217        200    2       1268       1269 +8.36065573770491732e-01  # rad = +7.65000000000000124e-02 , len = +5.51180551180825873e-01 
 200        218        215        205    2        198        199 +9.83870967741935498e-01  # rad = +9.15000000000000258e-02 , len = +2.96984848098351184e-01 
 201        219        220        203    2 2147483645 2147483645 +8.73417721518987222e-01  # rad = +6.89999999999999919e-02 , len = +2.61916017074176000e-01 
 202        219        221        203    2 2147483645 2147483645 +8.73417721518987222e-01  # rad = +6.89999999999999919e-02 , len = +3.20780298646907769e-01 
 203        222        219       1755    2        201        202 +7.84399388367059247e-01  # rad = +7.89999999999999730e-02 , len = +4.31508980207830128e-01 
 204        218        223        205    2 2147483645 2147483645 +8.06451612903225756e-01  # rad = +7.49999999999999833e-02 , len = +6.60378679243964983e-01 
 205        204        218        221    2        200        204 +9.31034379195285977e-01  # rad = +9.29999999999999716e-02 , len = +3.28329103187639137e-01 
 206        210        224        207    2 2147483645 2147483645 +9.57289136490250714e-01  # rad = +8.59166999999999986e-02 , len = +7.73175271203108472e-01 
 207        225        210        228    2        193        206 +1.09642291261234504e+00  # rad = +8.97500000000000103e-02 , len = +5.77234787586473952e-01 
 208        226        227        209    2 2147483645 2147483645 +7.73463852242744054e-01  # rad = +7.32856999999999814e-02 , len = +3.56931365951496382e-01 
 209        228        226       1419    2        208        210 +5.57900996861622978e-01  # rad = +9.47500000000000148e-02 , len = +7.47395477642191275e-01 
 210        226        229        209    2        214        215 +7.28232189973614719e-01  # rad = +6.89999999999999919e-02 , len = +2.79999999999999361e-01 
 211        230        231        213    2 2147483645 2147483645 +8.61702127659574546e-01  # rad = +8.09999999999999748e-02 , len = +3.42928563989646329e-01 
 212        230        232        213    2 2147483645 2147483645 +8.40425531914893664e-01  # rad = +7.89999999999999591e-02 , len = +9.36536171218174673e-01 
 213        233        230        260    2        211        212 +5.64564564564564497e-01  # rad = +9.39999999999999725e-02 , len = +7.82623792124924833e-01 
 214        229        234        210    2 2147483645 2147483645 +1.08695652173913060e+00  # rad = +7.49999999999999833e-02 , len = +3.95979797464467598e-01 
 215        229        235        210    2 2147483645 2147483645 +1.00000000000000000e+00  # rad = +6.89999999999999919e-02 , len = +4.94974746830584678e-01 
 216        195        236        217    2       1413       1414 +6.15061386138613941e-01  # rad = +9.31818000000000229e-02 , len = +7.95047168412039928e-01 
 217        237        195        252    2        179        216 +9.63127781309599418e-01  # rad = +1.51499999999999996e-01 , len = +6.37730350540101409e-01 
 218        238        239        220    2 2147483645 2147483645 +9.69230396449847542e-01  # rad = +8.39999999999999775e-02 , len = +9.89949493661183011e-02 
 219        238        240        220    2 2147483645 2147483645 +8.69028127296874175e-01  # rad = +7.53158000000000299e-02 , len = +1.29452694062348228e+00 
 220        241        238       1274    2        218        219 +6.26834031288649784e-01  # rad = +8.66667000000000409e-02 , len = +2.42487113059643794e-01 
 221        242        204        265    2        187        205 +6.08336784409257092e-01  # rad = +9.98889000000000166e-02 , len = +6.30000000000002558e-01 
 222        243        244        223    2 2147483645 2147483645 +5.42648904334395166e-01  # rad = +7.30769000000000141e-02 , len = +9.72471079261487237e-01 
 223        245        243       1595    2        222        224 +1.15494854202401376e+00  # rad = +1.34667000000000009e-01 , len = +1.56524758424982730e-01 
 224        243        246        223    2        225        226 +8.63240437523669524e-01  # rad = +1.16250000000000034e-01 , len = +2.52388589282478815e-01 
 225        246        247        224    2 2147483645 2147483645 +8.13763440860214904e-01  # rad = +9.45999999999999758e-02 , len = +7.60394634384017443e-01 
 226        246        248        224    2        234        235 +9.83509677419354689e-01  # rad = +1.14332999999999949e-01 , len = +1.71464281994821000e-01 
 227        225        249        228    2 2147483645 2147483645 +9.89529313889693118e-01  # rad = +8.09999999999999887e-02 , len = +3.76961536499417438e-01 
 228        250        225        241    2        207        227 +7.87087500000000051e-01  # rad = +8.18571000000000160e-02 , len = +5.46717477313462985e-01 
 229        251        252        231    2 2147483645 2147483645 +9.09566793839508114e-01  # rad = +7.44545000000000623e-02 , len = +7.06965345685344859e-01 
 230        251        253        231    2 2147483645 2147483645 +9.50723883450549700e-01  # rad = +7.78234999999999899e-02 , len = +1.43457310723434373e+00 
 231        254        251        274    2        229        230 +9.31959746474287143e-01  # rad = +8.18571000000000021e-02 , len = +4.90000000000002045e-01 
 232        214        255        233    2 2147483645 2147483645 +8.22996515679442542e-01  # rad = +1.09833000000000014e-01 , len = +4.99899989997997785e-01 
 233        256        214        261    2        197        232 +4.34706840390879479e-01  # rad = +1.33455000000000074e-01 , len = +9.84987309562922020e-01 
 234        248        257        226    2 2147483645 2147483645 +7.49273613042603648e-01  # rad = +8.56666999999999568e-02 , len = +1.36634549071601952e+00 
 235        248        258        226    2 2147483645 2147483645 +6.98915448733086753e-01  # rad = +7.99090999999999968e-02 , len = +7.69999999999999685e-01 
 236        259        260       1273    2        242        243 +8.05747886006089042e-01  # rad = +8.97603145010783393e-02 , len = +4.31508980207826631e-01 
 237        261        262        238    2 2147483645 2147483645 +1.03854875283446724e+00  # rad = +9.16000000000000009e-02 , len = +3.28329103187639137e-01 
 238        263        261        266    2        237        239 +1.01546102736563859e+00  # rad = +8.81999999999999867e-02 , len = +7.70000000000000240e-01 
 239        261        264        238    2        244        245 +9.52380952380952328e-01  # rad = +8.39999999999999775e-02 , len = +9.89949493661170521e-02 
 240        250        265        241    2 2147483645 2147483645 +7.42132692307692299e-01  # rad = +7.71818000000000504e-02 , len = +7.57165767847436944e-01 
 241        266        250        250    2        228        240 +7.76844070961718036e-01  # rad = +1.04000000000000009e-01 , len = +4.48218696620301282e-01 
 242        260        267        236    2 2147483645 2147483645 +7.68713884120482471e-01  # rad = +6.90000000000000058e-02 , len = +6.06217782649106973e-01 
 243        260        268        236    2 2147483645 2147483645 +8.45842624571997215e-01  # rad = +7.59230999999999795e-02 , len = +9.41753683295158739e-01 
 244        264        269        239    2 2147483645 2147483645 +8.21428571428571397e-01  # rad = +6.89999999999999919e-02 , len = +5.14392845984466107e-01 
 245        264        270        239    2       1415       1416 +1.10515833333333324e+00  # rad = +9.28332999999999797e-02 , len = +4.53651848888550702e-01 
 246        271        272        248    2 2147483645 2147483645 +1.10126582278481000e+00  # rad = +8.69999999999999940e-02 , len = +6.60378679243961320e-01 
 247        271        273        248    2 2147483645 2147483645 +1.12658227848101267e+00  # rad = +8.90000000000000374e-02 , len = +4.59020696701141373e-01 
 248        274        271       1757    2        246        247 +7.09156193895870701e-01  # rad = +7.89999999999999869e-02 , len = +6.30000000000001004e-01 
 249        275        276        251    2 2147483645 2147483645 +5.65342552099240336e-01  # rad = +8.70000000000000079e-02 , len = +7.34166193719108406e-01 
 250        275        266        251    2        241       1597 +8.69945220256158724e-01  # rad = +1.33875000000000077e-01 , len = +5.72974694031073151e-01 
 251        277        275        315    2        249        250 +7.77217171717171751e-01  # rad = +1.53888999999999970e-01 , len = +6.29999999999999338e-01 
 252        278        237        300    2        217        253 +8.63493387935246215e-01  # rad = +1.57300000000000079e-01 , len = +1.01680873324337950e+00 
 253        237        279        252    2        267        268 +5.44001271455816893e-01  # rad = +8.55714000000000197e-02 , len = +5.23832034148349224e-01 
 254        280        281        256    2 2147483645 2147483645 +1.00000000000000000e+00  # rad = +6.90000000000000197e-02 , len = +3.20780298646909712e-01 
 255        280        282        256    2       1270       1271 +1.10033478260869577e+00  # rad = +7.59231000000000072e-02 , len = +8.90954544295050943e-01 
 256        283        280        275    2        254        255 +8.66834170854271280e-01  # rad = +6.90000000000000197e-02 , len = +3.63730669589463651e-01 
 257        188        284        258    2 2147483645 2147483645 +5.75215109343936382e-01  # rad = +7.23332999999999893e-02 , len = +6.92964645562817894e-01 
 258        285        188        264    2        173        257 +9.22935779816513757e-01  # rad = +1.25750000000000001e-01 , len = +2.61916017074176999e-01 
 259        233        286        260    2       1592       1593 +7.24726726726726667e-01  # rad = +1.20666999999999996e-01 , len = +7.13862731902987879e-01 
 260        277        233        315    2        213        259 +8.40909090909090939e-01  # rad = +1.66500000000000037e-01 , len = +2.96984848098351184e-01 
 261        287        256       1281    2        233        262 +9.28426483441044836e-01  # rad = +3.06999999999999995e-01 , len = +4.90000000000003044e-01 
 262        256        212        261    2        195       1275 +9.22638436482084767e-01  # rad = +2.83250000000000113e-01 , len = +2.52388589282477316e-01 
 263        285        288        264    2 2147483645 2147483645 +5.77719633027522939e-01  # rad = +7.87143000000000009e-02 , len = +1.04297650980259493e+00 
 264        289        285        270    2        258        263 +9.66312056737588687e-01  # rad = +1.36250000000000010e-01 , len = +2.21359436211787469e-01 
 265        290        242       1290    2        221        266 +7.36597029387619617e-01  # rad = +1.64199999999999957e-01 , len = +3.56931365951494994e-01 
 266        242        263        265    2        238        276 +5.28971376370280133e-01  # rad = +8.68570999999999926e-02 , len = +4.48218696620301227e-01 
 267        279        291        253    2 2147483645 2147483645 +8.06344175740960178e-01  # rad = +6.90000000000000058e-02 , len = +1.21243556529822938e-01 
 268        279        292        253    2       1279       1280 +8.06344175740960178e-01  # rad = +6.90000000000000058e-02 , len = +1.97989898732234104e-01 
 269        289        293        270    2 2147483645 2147483645 +5.99999999999999978e-01  # rad = +8.46000000000000224e-02 , len = +1.44138821973817799e+00 
 270        294        289       1277    2        264        269 +9.77808599167822479e-01  # rad = +1.41000000000000014e-01 , len = +9.89949493661157892e-02 
 271        295        296        273    2 2147483645 2147483645 +8.87640449438202306e-01  # rad = +7.90000000000000008e-02 , len = +1.56524758424985921e-01 
 272        295        297        273    2 2147483645 2147483645 +1.05617977528089879e+00  # rad = +9.40000000000000280e-02 , len = +5.14392845984468217e-01 
 273        298        295        281    2        271        272 +9.40803382663847887e-01  # rad = +8.90000000000000097e-02 , len = +5.93969696196701036e-01 
 274        283        254        275    2        231       1601 +1.10343341708542719e+00  # rad = +8.78333000000000308e-02 , len = +3.83405790253615875e-01 
 275        299        283        289    2        256        274 +6.90840290916665212e-01  # rad = +7.96000000000000041e-02 , len = +4.48218696620300394e-01 
 276        263        300        266    2        283        284 +7.94408286714615164e-01  # rad = +6.89999999999999919e-02 , len = +2.10000000000000853e-01 
 277        301        302        279    2 2147483645 2147483645 +8.70413143490760377e-01  # rad = +6.89999999999999780e-02 , len = +4.99899989998000283e-01 
 278        301        303        279    2 2147483645 2147483645 +9.33486559685743011e-01  # rad = +7.39999999999999547e-02 , len = +3.20780298646910100e-01 
 279        304        301       1430    2        277        278 +8.52394623655913897e-01  # rad = +7.92726999999999876e-02 , len = +7.34166193719107296e-01 
 280        305        306        282    2 2147483645 2147483645 +6.71596694214876111e-01  # rad = +8.12632000000000354e-02 , len = +1.29452694062348694e+00 
 281        305        298        282    2        273       1742 +7.81818181818181857e-01  # rad = +9.45999999999999897e-02 , len = +7.03491293478458068e-01 
 282        307        305       1283    2        280        281 +6.82513001590650092e-01  # rad = +1.21000000000000024e-01 , len = +3.05122926047848408e-01 
 283        300        308        276    2 2147483645 2147483645 +1.00000000000000000e+00  # rad = +6.89999999999999919e-02 , len = +7.03491293478460178e-01 
 284        300        309        276    2 2147483645 2147483645 +1.00000000000000000e+00  # rad = +6.89999999999999919e-02 , len = +6.60378679243961209e-01 
 285        310        311        287    2 2147483645 2147483645 +6.57562444607511343e-01  # rad = +6.90000000000000058e-02 , len = +7.03491293478461954e-01 
 286        310        312        287    2 2147483645 2147483645 +6.57562444607511343e-01  # rad = +6.90000000000000058e-02 , len = +3.20780298646907769e-01 
 287        313        310        316    2        285        286 +4.51548077543731330e-01  # rad = +1.04933000000000040e-01 , len = +1.33734812221799526e+00 
 288        299        314        289    2 2147483645 2147483645 +6.78882505077155418e-01  # rad = +7.82221999999999779e-02 , len = +5.77234787586474840e-01 
 289        315        299       1292    2        275        288 +8.95972006220839834e-01  # rad = +1.15222000000000047e-01 , len = +8.10308583195314847e-01 
 290        316        317        292    2 2147483645 2147483645 +9.77973137456767616e-01  # rad = +7.39999999999999963e-02 , len = +3.56931365951494661e-01 
 291        316        318        292    2 2147483645 2147483645 +9.77973137456767616e-01  # rad = +7.39999999999999963e-02 , len = +4.99899989997999561e-01 
 292        319        316       1605    2        290        291 +8.79845348837209218e-01  # rad = +7.56667000000000034e-02 , len = +6.26099033699940466e-01 
 293        319        320       1605    2 2147483645 2147483645 +9.04069767441860295e-01  # rad = +7.77499999999999719e-02 , len = +1.07079409785448343e+00 
 294        321        322        296    2 2147483645 2147483645 +6.64451048590473103e-01  # rad = +7.08749999999999797e-02 , len = +1.05233074648610447e+00 
 295        321        323        296    2 2147483645 2147483645 +8.19949000159374553e-01  # rad = +8.74614999999999421e-02 , len = +1.12218536793169887e+00 
 296        324        321        306    2        294        295 +1.16448689956331863e+00  # rad = +1.06666999999999942e-01 , len = +2.10000000000000853e-01 
 297        325        326        298    2 2147483645 2147483645 +9.19959878419452814e-01  # rad = +7.56666999999999756e-02 , len = +7.44110206891425818e-01 
 298        327        325       1607    2        297        299 +4.92514970059880264e-01  # rad = +8.22500000000000037e-02 , len = +2.61916017074176277e-01 
 299        325        328        298    2       1427       1428 +9.30091185410334309e-01  # rad = +7.65000000000000124e-02 , len = +2.61916017074174112e-01 
 300        329        278        425    2        252        301 +9.63846560846560840e-01  # rad = +1.82166999999999940e-01 , len = +4.69574275274954267e-01 
 301        278        330        300    2        325        326 +5.44555270713136919e-01  # rad = +9.92000000000000659e-02 , len = +6.67757440991861850e-01 
 302        331        332        304    2 2147483645 2147483645 +7.77777547325171237e-01  # rad = +7.49999999999999972e-02 , len = +7.34166193719107518e-01 
 303        331        333        304    2 2147483645 2147483645 +7.98518281920509110e-01  # rad = +7.70000000000000129e-02 , len = +1.10900856624284261e+00 
 304        334        331       1442    2        302        303 +9.74026262626262573e-01  # rad = +9.64286000000000032e-02 , len = +4.99899989997999061e-01 
 305        324        335        306    2 2147483645 2147483645 +9.25962882096069806e-01  # rad = +8.48181999999999686e-02 , len = +7.03491293478465174e-01 
 306        336        324       1435    2        296        305 +1.09047619047619060e+00  # rad = +9.16000000000000009e-02 , len = +3.42928563989644886e-01 
 307        337        338        309    2 2147483645 2147483645 +9.28122099618438723e-01  # rad = +9.90000000000000463e-02 , len = +1.21243556529819857e-01 
 308        337        339        309    2 2147483645 2147483645 +6.78122568366973821e-01  # rad = +7.23333000000000170e-02 , len = +1.19411054764623970e+00 
 309        340        337        324    2        307        308 +1.22782158273381303e+00  # rad = +1.06667000000000040e-01 , len = +2.42487113059643794e-01 
 310        341        342        311    2       1603       1604 +5.81211790706351761e-01  # rad = +8.10000000000000164e-02 , len = +3.76961536499416827e-01 
 311        287        341       1281    2        310        312 +4.21463284815237094e-01  # rad = +1.39364000000000043e-01 , len = +8.10308583195315846e-01 
 312        341        343        311    2        343        344 +6.14697482850664390e-01  # rad = +8.56666999999999706e-02 , len = +6.60378679243964317e-01 
 313        344        345        540    2        314        315 +9.22633493784570602e-01  # rad = +2.05667000000000016e-01 , len = +2.42487113059642767e-01 
 314        345        346        313    2       1425       1426 +5.95968239921815357e-01  # rad = +1.22570999999999986e-01 , len = +6.14247507117447800e-01 
 315        345        277        313    2        251        260 +9.62721292185912181e-01  # rad = +1.97999999999999954e-01 , len = +6.64078308635357772e-01 
 316        347        313       1433    2        287        317 +6.58314447592068031e-01  # rad = +2.32385000000000036e-01 , len = +8.77097486029913775e-01 
 317        313        348        316    2        318        319 +8.77853561976891683e-01  # rad = +2.04000000000000042e-01 , len = +9.89949493661195640e-02 
 318        348        349        317    2        403       1424 +7.14053921568627348e-01  # rad = +1.45666999999999991e-01 , len = +4.31508980207831849e-01 
 319        348        350        317    2       1284       1285 +7.09558823529411797e-01  # rad = +1.44750000000000018e-01 , len = +2.61916017074174112e-01 
 320        351        352        322    2 2147483645 2147483645 +7.47474747474747514e-01  # rad = +7.39999999999999963e-02 , len = +3.63730669589465372e-01 
 321        351        353        322    2 2147483645 2147483645 +8.48484848484848508e-01  # rad = +8.40000000000000052e-02 , len = +1.21243556529819857e-01 
 322        354        351        334    2        320        321 +1.29411764705882359e+00  # rad = +9.89999999999999769e-02 , len = +1.21243556529819857e-01 
 323        340        355        324    2       1436       1437 +1.27194244604316542e+00  # rad = +1.10500000000000001e-01 , len = +1.21243556529821897e-01 
 324        356        340        326    2        309        323 +8.02911275415896464e-01  # rad = +8.68750000000000078e-02 , len = +4.99899989998001559e-01 
 325        330        357        301    2 2147483645 2147483645 +1.11391129032258074e+00  # rad = +1.10500000000000001e-01 , len = +9.89949493661183150e-02 
 326        330        356        301    2        324        337 +1.09072580645161299e+00  # rad = +1.08200000000000005e-01 , len = +2.96984848098347853e-01 
 327        358        359        329    2 2147483645 2147483645 +1.10869565217391308e+00  # rad = +7.64999999999999708e-02 , len = +2.61916017074175556e-01 
 328        358        360        329    2 2147483645 2147483645 +1.07246376811594213e+00  # rad = +7.39999999999999547e-02 , len = +4.31508980207828408e-01 
 329        361        358        396    2        327        328 +8.28427124746190180e-01  # rad = +6.89999999999999780e-02 , len = +3.28329103187640248e-01 
 330        362        363        332    2 2147483645 2147483645 +9.74683544303797444e-01  # rad = +7.69999999999999990e-02 , len = +1.88999999999999857e+00 
 331        362        364        332    2 2147483645 2147483645 +1.25316455696202533e+00  # rad = +9.89999999999999908e-02 , len = +9.89949493661170521e-02 
 332        365        362       1287    2        330        331 +1.01900903306361834e+00  # rad = +7.89999999999999869e-02 , len = +1.40000000000000568e-01 
 333        354        366        334    2 2147483645 2147483645 +1.01400522875817001e+00  # rad = +7.75713999999999848e-02 , len = +4.64327470649755214e-01 
 334        367        354        336    2        322        333 +8.59550561797752799e-01  # rad = +7.64999999999999986e-02 , len = +4.94974746830584900e-01 
 335        367        368        336    2 2147483645 2147483645 +8.80617977528089790e-01  # rad = +7.83749999999999725e-02 , len = +1.28883668476653801e+00 
 336        369        367        349    2        334        335 +9.47816826411075675e-01  # rad = +8.90000000000000097e-02 , len = +2.09999999999998493e-01 
 337        356        370        326    2 2147483645 2147483645 +7.30129390018484314e-01  # rad = +7.90000000000000424e-02 , len = +7.03491293478460067e-01 
 338        371        372        339    2 2147483645 2147483645 +9.26470588235294046e-01  # rad = +7.08749999999999658e-02 , len = +1.05465634213235582e+00 
 339        373        371        370    2        338        340 +6.01178781925343797e-01  # rad = +7.65000000000000124e-02 , len = +3.05122926047848408e-01 
 340        371        374        339    2        341        342 +1.09803921568627438e+00  # rad = +8.40000000000000052e-02 , len = +9.89949493661139157e-02 
 341        374        375        340    2 2147483645 2147483645 +8.21428571428571397e-01  # rad = +6.89999999999999919e-02 , len = +6.30000000000001004e-01 
 342        374        376        340    2 2147483645 2147483645 +8.57142857142857095e-01  # rad = +7.19999999999999946e-02 , len = +6.64078308635362324e-01 
 343        343        377        312    2 2147483645 2147483645 +9.80544365546939467e-01  # rad = +8.39999999999999497e-02 , len = +9.89949493661183150e-02 
 344        343        378        312    2 2147483645 2147483645 +1.03891010159140018e+00  # rad = +8.90000000000000513e-02 , len = +1.71464281994820250e-01 
 345        379        380        347    2 2147483645 2147483645 +4.73192529383689831e-01  # rad = +9.02221999999999746e-02 , len = +1.39122248400462634e+00 
 346        379        381        347    2        382       1277 +7.78320317621822300e-01  # rad = +1.48400000000000004e-01 , len = +3.76961536499418826e-01 
 347        382        379        418    2        345        346 +4.97176010430247728e-01  # rad = +1.90666999999999864e-01 , len = +1.15021737076084740e+00 
 348        369        383        349    2 2147483645 2147483645 +9.40209797657082014e-01  # rad = +8.82857000000000086e-02 , len = +1.05465634213235626e+00 
 349        384        369        417    2        336        348 +6.82556643478640090e-01  # rad = +9.39000000000000251e-02 , len = +7.82623792124929163e-01 
 350        385        386        352    2 2147483645 2147483645 +8.21428571428571397e-01  # rad = +6.90000000000000197e-02 , len = +8.10308583195317511e-01 
 351        385        387        352    2 2147483645 2147483645 +8.21428571428571397e-01  # rad = +6.90000000000000197e-02 , len = +7.82623792124927942e-01 
 352        334        385       1442    2        350        351 +8.48484848484848508e-01  # rad = +8.39999999999999913e-02 , len = +9.89949493661170521e-02 
 353        361        388        396    2        367        368 +8.28427124746190180e-01  # rad = +6.89999999999999780e-02 , len = +9.89949493661157892e-02 
 354        389        390        356    2 2147483645 2147483645 +7.15909090909090939e-01  # rad = +7.08749999999999936e-02 , len = +1.06850362657316134e+00 
 355        389        391        356    2 2147483645 2147483645 +7.18615151515151540e-01  # rad = +7.11428999999999950e-02 , len = +9.23363417079102855e-01 
 356        392        389        358    2        354        355 +1.06642767196684818e+00  # rad = +9.89999999999999769e-02 , len = +3.95979797464468208e-01 
 357        392        393        358    2       1440       1441 +8.35598863769789535e-01  # rad = +7.75713999999999571e-02 , len = +4.64327470649757934e-01 
 358        394        392        360    2        356        357 +6.51919241573033714e-01  # rad = +9.28332999999999797e-02 , len = +4.08166632639172688e-01 
 359        394        395        360    2       1429       1430 +6.98416432584269664e-01  # rad = +9.94544999999999457e-02 , len = +9.01886910870761227e-01 
 360        396        394       1298    2        358        359 +9.76827779225946213e-01  # rad = +1.42399999999999971e-01 , len = +3.76961536499416827e-01 
 361        397        398        363    2 2147483645 2147483645 +7.43787146529563015e-01  # rad = +7.23333000000000170e-02 , len = +5.64358042380898484e-01 
 362        397        399        363    2 2147483645 2147483645 +7.35218508997429243e-01  # rad = +7.14999999999999941e-02 , len = +8.01186619958173307e-01 
 363        400        397        384    2        361        362 +7.97131147540983687e-01  # rad = +9.72500000000000031e-02 , len = +2.61916017074175556e-01 
 364        401        402        365    2 2147483645 2147483645 +5.63202595237558890e-01  # rad = +7.49999999999999833e-02 , len = +7.24085630295203453e-01 
 365        403        401       1285    2        364        366 +1.04855905511811009e+00  # rad = +1.33166999999999952e-01 , len = +4.48218696620300117e-01 
 366        401        404        365    2        401       1722 +8.72964022618216373e-01  # rad = +1.16249999999999992e-01 , len = +2.88617393793236143e-01 
 367        388        405        353    2 2147483645 2147483645 +1.36231884057971020e+00  # rad = +9.39999999999999725e-02 , len = +4.69574275274956376e-01 
 368        388        406        353    2 2147483645 2147483645 +1.00000000000000000e+00  # rad = +6.89999999999999780e-02 , len = +4.14125584816974812e-01 
 369        373        407        370    2 2147483645 2147483645 +5.65815324165029443e-01  # rad = +7.20000000000000223e-02 , len = +8.10308583195314736e-01 
 370        408        373        454    2        339        369 +4.17213114754098391e-01  # rad = +1.27249999999999946e-01 , len = +1.33000000000000007e+00 
 371        409        410        373    2 2147483645 2147483645 +5.98797198670496633e-01  # rad = +6.89999999999999919e-02 , len = +6.78675180038285197e-01 
 372        409        411        373    2 2147483645 2147483645 +6.85579401376365749e-01  # rad = +7.89999999999999591e-02 , len = +9.54672718789010388e-01 
 373        412        409        477    2        371        372 +3.86393357968224993e-01  # rad = +1.15231000000000028e-01 , len = +1.09343495462693152e+00 
 374        413        414        375    2 2147483645 2147483645 +8.69696721311475462e-01  # rad = +8.48823999999999967e-02 , len = +1.26000000000000267e+00 
 375        315        413       1292    2        374        376 +7.58942457231726264e-01  # rad = +9.76000000000000201e-02 , len = +4.08166632639169358e-01 
 376        413        415        375    2        408        409 +8.43578893442622935e-01  # rad = +8.23332999999999982e-02 , len = +6.02162768692984685e-01 
 377        416        417        379    2        442       1459 +4.76973684210526327e-01  # rad = +1.66749999999999982e-01 , len = +6.45368112010499706e-01 
 378        416        418        379    2       1431       1732 +1.00237128146453092e+00  # rad = +3.50428999999999991e-01 , len = +6.49153294684700954e-01 
 379        419        416        411    2        377        378 +9.72461752433935955e-01  # rad = +3.49599999999999911e-01 , len = +4.48218696620301227e-01 
 380        420        421        382    2 2147483645 2147483645 +7.96595880271639079e-01  # rad = +7.19999999999999946e-02 , len = +8.25287828578611382e-01 
 381        420        422        382    2 2147483645 2147483645 +8.74042701964715230e-01  # rad = +7.90000000000000147e-02 , len = +6.41560597293817869e-01 
 382        381        420        346    2        380        381 +6.09060646900269620e-01  # rad = +9.03846000000000649e-02 , len = +9.20706250657613356e-01 
 383        400        423        384    2       1293       1294 +6.78961475409836090e-01  # rad = +8.28332999999999708e-02 , len = +3.83405790253613932e-01 
 384        424        400        407    2        363        383 +1.00000000000000000e+00  # rad = +1.21999999999999970e-01 , len = +2.61916017074176999e-01 
 385        425        426        386    2       1435       1608 +9.37704918032786883e-01  # rad = +1.14400000000000002e-01 , len = +2.88617393793237420e-01 
 386        427        425        416    2        385        387 +7.79906539068842775e-01  # rad = +1.21999999999999970e-01 , len = +2.52388589282480258e-01 
 387        425        428        386    2        388        389 +8.00000000000000044e-01  # rad = +9.75999999999999784e-02 , len = +2.88617393793237420e-01 
 388        428        429        387    2 2147483645 2147483645 +7.41119877049180364e-01  # rad = +7.23333000000000170e-02 , len = +6.37730350540100854e-01 
 389        428        430        387    2       1444       1445 +8.60655737704917989e-01  # rad = +8.39999999999999913e-02 , len = +1.21243556529819857e-01 
 390        431        432        391    2 2147483645 2147483645 +6.96897374701670569e-01  # rad = +7.29999999999999954e-02 , len = +9.94886928248632008e-01 
 391        384        431        417    2        390        392 +7.61425009631390370e-01  # rad = +1.04750000000000010e-01 , len = +2.96984848098351184e-01 
 392        431        433        391    2        397        398 +8.49642004773269677e-01  # rad = +8.90000000000000097e-02 , len = +7.03491293478464064e-01 
 393        434        435        394    2 2147483645 2147483645 +9.79609929078014252e-01  # rad = +1.10499999999999876e-01 , len = +7.00000000000002842e-02 
 394        436        434        400    2        393        395 +8.57794676806083567e-01  # rad = +1.12799999999999914e-01 , len = +3.76961536499413497e-01 
 395        434        437        394    2        443        444 +9.01524822695035644e-01  # rad = +1.01692000000000018e-01 , len = +9.94886928248631563e-01 
 396        438        361       1241    2        329        353 +7.57185162744288709e-01  # rad = +8.32903679018717341e-02 , len = +7.34166193719106963e-01 
 397        433        439        392    2 2147483645 2147483645 +1.00000000000000000e+00  # rad = +8.90000000000000097e-02 , len = +1.56524758424985116e-01 
 398        433        440        392    2 2147483645 2147483645 +9.43820224719101097e-01  # rad = +8.40000000000000052e-02 , len = +1.21243556529819857e-01 
 399        441        442        401    2 2147483645 2147483645 +6.95456351834680020e-01  # rad = +8.92499999999999960e-02 , len = +5.37680202350802383e-01 
 400        441        436        401    2        394       1299 +1.02467798617658734e+00  # rad = +1.31499999999999950e-01 , len = +2.09999999999997883e-01 
 401        404        441        366    2        399        400 +1.10393978494623646e+00  # rad = +1.28333000000000003e-01 , len = +2.10000000000000853e-01 
 402        443        444        403    2 2147483645 2147483645 +7.97172917477326437e-01  # rad = +1.06531000000000028e-01 , len = +2.57101147410897335e+00 
 403        349        443        318    2        402        404 +9.17407511653291485e-01  # rad = +1.33635999999999866e-01 , len = +8.28251169633945961e-01 
 404        443        445        403    2        412        413 +6.69195426382112601e-01  # rad = +8.94285999999999970e-02 , len = +4.31508980207830128e-01 
 405        446        447        406    2 2147483645 2147483645 +5.53892668178382452e-01  # rad = +9.15999999999999870e-02 , len = +3.50000000000000366e-01 
 406        448        446        453    2        405        407 +5.87738782763216339e-01  # rad = +1.65374999999999966e-01 , len = +5.64358042380899261e-01 
 407        446        424        406    2        384        414 +7.37717309145880518e-01  # rad = +1.21999999999999970e-01 , len = +3.05122926047844745e-01 
 408        415        449        376    2 2147483645 2147483645 +8.38057019456283081e-01  # rad = +6.89999999999999780e-02 , len = +9.89949493661158031e-02 
 409        415        450        376    2 2147483645 2147483645 +8.38057019456283081e-01  # rad = +6.89999999999999780e-02 , len = +1.56524758424985921e-01 
 410        419        451        411    2       1291       1292 +6.40820584144645267e-01  # rad = +2.30374999999999885e-01 , len = +6.89420046125729047e-01 
 411        382        419        418    2        379        410 +9.37418513689700195e-01  # rad = +3.59500000000000097e-01 , len = +1.21243556529817817e-01 
 412        445        452        404    2 2147483645 2147483645 +8.83386299237604145e-01  # rad = +7.89999999999999730e-02 , len = +4.59020696701139486e-01 
 413        445        453        404    2 2147483645 2147483645 +8.38657879023041786e-01  # rad = +7.49999999999999417e-02 , len = +2.96984848098347853e-01 
 414        424        454        407    2        419        420 +7.82786885245901676e-01  # rad = +9.55000000000000154e-02 , len = +1.21243556529819857e-01 
 415        427        455        416    2 2147483645 2147483645 +5.16893287050355199e-01  # rad = +8.08571000000000012e-02 , len = +4.99899989997998395e-01 
 416        456        427       1308    2        386        415 +9.76570401168670554e-01  # rad = +1.56429000000000012e-01 , len = +5.46717477313464428e-01 
 417        457        384        456    2        349        391 +9.68809859154929565e-01  # rad = +1.37570999999999971e-01 , len = +5.98080262172227095e-01 
 418        458        382        428    2        347        411 +9.63567839195979881e-01  # rad = +3.83499999999999897e-01 , len = +3.28329103187643689e-01 
 419        454        459        414    2 2147483645 2147483645 +8.27225130890052451e-01  # rad = +7.89999999999999730e-02 , len = +1.71464281994823164e-01 
 420        454        460        414    2       1462       1463 +9.35078534031413722e-01  # rad = +8.93000000000000183e-02 , len = +6.41560597293818646e-01 
 421        461        462        422    2 2147483645 2147483645 +8.39689631995207963e-01  # rad = +7.23333000000000170e-02 , len = +6.60378679243961431e-01 
 422        463        461       1475    2        421        423 +8.55322000913477876e-01  # rad = +8.61428999999999806e-02 , len = +4.48218696620301227e-01 
 423        461        464        422    2       1446       1447 +9.17080804105736003e-01  # rad = +7.89999999999999730e-02 , len = +2.09999999999998493e-01 
 424        465        466        426    2 2147483645 2147483645 +3.02717424312652417e-01  # rad = +9.46999999999999925e-02 , len = +7.73175271203103365e-01 
 425        465        329        426    2        300       1288 +6.04156211141407717e-01  # rad = +1.89000000000000029e-01 , len = +1.30019229347046905e+00 
 426        467        465        471    2        424        425 +7.33857081865226690e-01  # rad = +3.12833000000000083e-01 , len = +5.68682688324516739e-01 
 427        458        468        428    2        517        518 +3.68268844221105562e-01  # rad = +1.46571000000000035e-01 , len = +1.24040316026685882e+00 
 428        469        458        436    2        418        427 +9.61817303044949279e-01  # rad = +3.97999999999999909e-01 , len = +1.21243556529821897e-01 
 429        470        471        431    2 2147483645 2147483645 +7.93650793650793718e-01  # rad = +7.49999999999999972e-02 , len = +2.96984848098352017e-01 
 430        470        472        431    2 2147483645 2147483645 +8.35978835978836043e-01  # rad = +7.89999999999999869e-02 , len = +1.71464281994821721e-01 
 431        473        470        473    2        429        430 +7.08395802098950478e-01  # rad = +9.44999999999999729e-02 , len = +2.52388589282480258e-01 
 432        474        475        433    2       1442       1443 +7.14519518516043228e-01  # rad = +9.62222000000000077e-02 , len = +6.60378679243961209e-01 
 433        473        474        473    2        432        434 +1.00949775112443785e+00  # rad = +1.34667000000000037e-01 , len = +1.97989898732234104e-01 
 434        474        476        433    2        457        458 +5.82300786384192026e-01  # rad = +7.84167000000000336e-02 , len = +8.22313808712950789e-01 
 435        469        477        436    2       1609       1610 +4.03308361527307868e-01  # rad = +1.66889000000000121e-01 , len = +7.95047168412037708e-01 
 436        467        469        471    2        428        435 +9.70709805154286065e-01  # rad = +4.13800000000000001e-01 , len = +3.76961536499414163e-01 
 437        478        479        438    2 2147483645 2147483645 +1.36034435850194524e+00  # rad = +1.31500000000000006e-01 , len = +9.89949493661195640e-02 
 438        480        478        493    2        437        439 +8.81794298745724126e-01  # rad = +9.66666999999999665e-02 , len = +1.56524758424982730e-01 
 439        478        481        438    2       1453       1458 +1.14483063971357257e+00  # rad = +1.10667000000000015e-01 , len = +1.71464281994821721e-01 
 440        482        483        442    2 2147483645 2147483645 +8.30149089964098974e-01  # rad = +6.90000000000000197e-02 , len = +3.56931365951494661e-01 
 441        482        484        442    2 2147483645 2147483645 +8.30149089964098974e-01  # rad = +6.90000000000000197e-02 , len = +9.89949493661145541e-02 
 442        417        482        377    2        440        441 +4.98456371814092969e-01  # rad = +8.31175999999999998e-02 , len = +1.25415310070182562e+00 
 443        437        485        395    2 2147483645 2147483645 +7.96522833654564777e-01  # rad = +8.10000000000000164e-02 , len = +4.08166632639170246e-01 
 444        437        486        395    2        451        452 +1.01286236872123658e+00  # rad = +1.02999999999999953e-01 , len = +2.10000000000000853e-01 
 445        487        488        447    2 2147483645 2147483645 +9.26740492515563119e-01  # rad = +6.89999999999999780e-02 , len = +9.89949493661145541e-02 
 446        487        489        447    2 2147483645 2147483645 +9.26740492515563119e-01  # rad = +6.89999999999999780e-02 , len = +3.56931365951496382e-01 
 447        490        487        461    2        445        446 +6.17024538606246953e-01  # rad = +7.44544999999999790e-02 , len = +7.27461339178927635e-01 
 448        491        492        449    2       1237       1713 +7.35682819383259856e-01  # rad = +1.00199999999999984e-01 , len = +8.19328993750372159e-01 
 449        493        491        480    2        448        450 +7.37751536982368838e-01  # rad = +1.36200000000000015e-01 , len = +4.08166632639172244e-01 
 450        491        494        449    2 2147483645 2147483645 +6.27753303964757703e-01  # rad = +8.55000000000000482e-02 , len = +5.51180551180827427e-01 
 451        486        495        444    2 2147483645 2147483645 +7.11511650485436853e-01  # rad = +7.32856999999999953e-02 , len = +5.68682688324515628e-01 
 452        486        496        444    2       1614       1615 +7.18446601941747587e-01  # rad = +7.39999999999999963e-02 , len = +4.20000000000000540e-01 
 453        408        448        454    2        406       1289 +9.22540983606557452e-01  # rad = +2.81375000000000153e-01 , len = +6.18223260642948413e-01 
 454        412        408        477    2        370        453 +1.02272803481969810e+00  # rad = +3.04999999999999993e-01 , len = +2.10000000000000853e-01 
 455        457        497        456    2 2147483645 2147483645 +5.88028169014084501e-01  # rad = +8.35000000000000048e-02 , len = +5.46717477313467426e-01 
 456        498        457       1312    2        417        455 +6.91670725767170036e-01  # rad = +1.42000000000000015e-01 , len = +6.41560597293817092e-01 
 457        476        499        434    2       1611       1612 +1.07120039481385976e+00  # rad = +8.39999999999999775e-02 , len = +3.49999999999999256e-01 
 458        476        500        434    2       1302       1303 +1.20783328041093285e+00  # rad = +9.47142999999999874e-02 , len = +4.84974226119285534e-01 
 459        501        502        479    2 2147483645 2147483645 +9.31591576322598813e-01  # rad = +8.02500000000000435e-02 , len = +4.69574275274954545e-01 
 460        490        503        461    2 2147483645 2147483645 +7.13889464393744788e-01  # rad = +8.61428999999999667e-02 , len = +4.42718872423574938e-01 
 461        504        490        476    2        447        460 +8.03680491264993968e-01  # rad = +1.20666999999999996e-01 , len = +2.10000000000000853e-01 
 462        505        506        464    2 2147483645 2147483645 +8.73417721518987222e-01  # rad = +6.89999999999999780e-02 , len = +1.97989898732234104e-01 
 463        505        507        464    2 2147483645 2147483645 +8.73417721518987222e-01  # rad = +6.89999999999999780e-02 , len = +4.02119385257663331e-01 
 464        508        505       1301    2        462        463 +1.00797448165869219e+00  # rad = +7.89999999999999314e-02 , len = +3.56931365951495827e-01 
 465        509        510        467    2 2147483645 2147483645 +7.91666618860711324e-01  # rad = +6.89999999999999780e-02 , len = +6.02162768692982353e-01 
 466        509        511        467    2 2147483645 2147483645 +8.77717338302093086e-01  # rad = +7.64999999999999708e-02 , len = +3.05122926047845522e-01 
 467        512        509        622    2        465        466 +3.85313439434129101e-01  # rad = +8.71578999999999826e-02 , len = +1.42428929645630897e+00 
 468        513        514        470    2 2147483645 2147483645 +6.67817789291882624e-01  # rad = +7.73333000000000215e-02 , len = +1.22449989791751412e+00 
 469        513        515        470    2 2147483645 2147483645 +6.82210708117443998e-01  # rad = +7.89999999999999869e-02 , len = +4.94974746830584289e-01 
 470        516        513        516    2        468        469 +8.21276595744680815e-01  # rad = +1.15800000000000000e-01 , len = +4.19999999999999318e-01 
 471        517        467        536    2        426        436 +9.21500216169476749e-01  # rad = +4.26285999999999887e-01 , len = +5.93969696196702368e-01 
 472        518        519        474    2       1465       1466 +8.51063829787234050e-01  # rad = +1.19999999999999968e-01 , len = +9.89949493661170521e-02 
 473        518        473        474    2        431        433 +9.46099290780141988e-01  # rad = +1.33400000000000046e-01 , len = +3.28329103187640248e-01 
 474        520        518        492    2        472        473 +9.75778546712802619e-01  # rad = +1.41000000000000014e-01 , len = +2.09999999999999659e-01 
 475        504        521        476    2        502        503 +7.45955522401976823e-01  # rad = +1.11999999999999988e-01 , len = +4.48218696620298451e-01 
 476        522        504        494    2        461        475 +7.45126550868486337e-01  # rad = +1.50142999999999971e-01 , len = +5.64358042380899705e-01 
 477        523        412        544    2        373        454 +9.11595235111250957e-01  # rad = +2.98222000000000043e-01 , len = +6.29999999999998561e-01 
 478        501        524        479    2 2147483645 2147483645 +1.00000000000000000e+00  # rad = +8.61428999999999806e-02 , len = +5.64358042380896374e-01 
 479        525        501        481    2        459        478 +7.86291029245317352e-01  # rad = +8.61428999999999806e-02 , len = +4.74763098818769158e-01 
 480        526        493        574    2        449        481 +5.27471428571428591e-01  # rad = +1.84614999999999946e-01 , len = +1.19820699380365792e+00 
 481        493        525        480    2        479       1242 +5.93429569644936872e-01  # rad = +1.09556000000000028e-01 , len = +6.64078308635360104e-01 
 482        527        528        484    2 2147483645 2147483645 +1.09803921568627438e+00  # rad = +8.39999999999999497e-02 , len = +4.08166632639172688e-01 
 483        527        529        484    2 2147483645 2147483645 +1.00891241830065348e+00  # rad = +7.71817999999999671e-02 , len = +8.04238770515324219e-01 
 484        530        527        487    2        482        483 +1.10869565217391308e+00  # rad = +7.65000000000000124e-02 , len = +2.61916017074176999e-01 
 485        531        532        486    2 2147483645 2147483645 +1.05063291139240489e+00  # rad = +8.30000000000000182e-02 , len = +1.29830658936939769e+00 
 486        533        531        514    2        485        487 +9.40476190476190577e-01  # rad = +7.90000000000000424e-02 , len = +2.10000000000000853e-01 
 487        531        530        486    2        484        512 +8.73417721518987222e-01  # rad = +6.90000000000000058e-02 , len = +4.48218696620297896e-01 
 488        534        535        489    2 2147483645 2147483645 +7.52065656565656604e-01  # rad = +7.44545000000000207e-02 , len = +8.10308583195316956e-01 
 489        536        534        527    2        488        490 +9.89999999999999991e-01  # rad = +9.89999999999999908e-02 , len = +1.21243556529820884e-01 
 490        534        537        489    2        500        501 +8.48484848484848508e-01  # rad = +8.39999999999999497e-02 , len = +1.21243556529818830e-01 
 491        520        538        492    2 2147483645 2147483645 +6.18685121107266367e-01  # rad = +8.93999999999999795e-02 , len = +3.42928563989644886e-01 
 492        539        520        578    2        474        491 +6.67791205490214201e-01  # rad = +1.44499999999999990e-01 , len = +2.61916017074175056e-01 
 493        522        480        494    2        438       1464 +5.44044665012406892e-01  # rad = +1.09624999999999986e-01 , len = +7.03491293478464619e-01 
 494        540        522        505    2        476        493 +8.55368445182131953e-01  # rad = +2.01499999999999985e-01 , len = +1.21243556529819857e-01 
 495        541        542        496    2       1448       1733 +7.43886486486486476e-01  # rad = +9.63332999999999551e-02 , len = +8.10308583195315735e-01 
 496        543        541        541    2        495        497 +4.09254524711704704e-01  # rad = +1.29499999999999976e-01 , len = +6.92964645562815784e-01 
 497        541        544        496    2        498        499 +6.29772972972972966e-01  # rad = +8.15555999999999920e-02 , len = +5.77234787586472287e-01 
 498        544        545        497    2 2147483645 2147483645 +1.02997219075084967e+00  # rad = +8.39999999999999913e-02 , len = +6.78675180038287751e-01 
 499        544        546        497    2        522        523 +9.68664322253775412e-01  # rad = +7.89999999999999591e-02 , len = +2.42487113059641241e-01 
 500        537        547        490    2 2147483645 2147483645 +8.61110714285714285e-01  # rad = +7.23333000000000170e-02 , len = +5.64358042380896707e-01 
 501        537        548        490    2        514       1470 +1.03571428571428581e+00  # rad = +8.70000000000000079e-02 , len = +2.88617393793237420e-01 
 502        521        549        475    2 2147483645 2147483645 +6.94852678571428517e-01  # rad = +7.78234999999999899e-02 , len = +1.27161314872094611e+00 
 503        521        550        475    2        532       1304 +8.30357142857142794e-01  # rad = +9.29999999999999716e-02 , len = +3.63730669589465705e-01 
 504        540        551        505    2       1298       1613 +7.51365830259242418e-01  # rad = +1.76999999999999935e-01 , len = +4.69574275274953268e-01 
 505        552        540        552    2        494        504 +9.46828778135048288e-01  # rad = +2.35571000000000003e-01 , len = +5.77234787586472620e-01 
 506        553        554        508    2 2147483645 2147483645 +1.07962136000859554e+00  # rad = +8.94285999999999276e-02 , len = +5.51180551180824652e-01 
 507        553        555        508    2 2147483645 2147483645 +1.02788250619014332e+00  # rad = +8.51428999999999658e-02 , len = +4.74763098818766771e-01 
 508        556        553       1307    2        506        507 +7.66187529483586260e-01  # rad = +8.28332999999999708e-02 , len = +4.69574275274957209e-01 
 509        557        558        511    2 2147483645 2147483645 +6.79069767441860428e-01  # rad = +7.29999999999999954e-02 , len = +1.02161636635285080e+00 
 510        557        559        511    2 2147483645 2147483645 +6.76744186046511653e-01  # rad = +7.27500000000000230e-02 , len = +1.12218536793169732e+00 
 511        560        557        539    2        509        510 +4.30861723446893774e-01  # rad = +1.07499999999999971e-01 , len = +4.94974746830585510e-01 
 512        530        561        487    2 2147483645 2147483645 +1.00000000000000000e+00  # rad = +6.90000000000000058e-02 , len = +5.68682688324517294e-01 
 513        533        562        514    2 2147483645 2147483645 +8.53896428571428667e-01  # rad = +7.17272999999999800e-02 , len = +7.82623792124925388e-01 
 514        548        533        501    2        486        513 +9.65517241379310276e-01  # rad = +8.39999999999999497e-02 , len = +1.21243556529822924e-01 
 515        516        563        516    2        526       1738 +9.77539007092198653e-01  # rad = +1.37832999999999983e-01 , len = +4.14125584816972425e-01 
 516        564        516        529    2        470        515 +1.00894454382826471e+00  # rad = +1.41000000000000014e-01 , len = +1.71464281994823164e-01 
 517        468        565        427    2 2147483645 2147483645 +4.96346480545264757e-01  # rad = +7.27500000000000369e-02 , len = +5.33104117410469480e-01 
 518        468        566        427    2 2147483645 2147483645 +5.04874770588997768e-01  # rad = +7.39999999999999963e-02 , len = +3.50000000000001421e-01 
 519        567        568        521    2 2147483645 2147483645 +1.13027916769574421e+00  # rad = +8.28332999999999847e-02 , len = +4.94974746830584011e-01 
 520        567        569        521    2 2147483645 2147483645 +1.06944465291318758e+00  # rad = +7.83750000000000002e-02 , len = +1.06160256216721782e+00 
 521        570        567       1305    2        519        520 +8.72448809523809543e-01  # rad = +7.32856999999999953e-02 , len = +5.04777178564958628e-01 
 522        546        571        499    2 2147483645 2147483645 +9.49367088607594889e-01  # rad = +7.49999999999999833e-02 , len = +3.28329103187641025e-01 
 523        546        572        499    2 2147483645 2147483645 +8.73417721518987222e-01  # rad = +6.89999999999999919e-02 , len = +9.41753683295159183e-01 
 524        573        574        526    2 2147483645 2147483645 +5.91344732344393331e-01  # rad = +8.19999999999999618e-02 , len = +7.66811580507232415e-01 
 525        575        576       1707    2 2147483645 2147483645 +9.25476140682354176e-01  # rad = +1.28333000000000030e-01 , len = +1.56524758424981147e-01 
 526        563        573        515    2        524       1707 +1.00605080060653118e+00  # rad = +1.38666999999999985e-01 , len = +2.10000000000000853e-01 
 527        575        536       1707    2        489       1616 +7.21152112615113916e-01  # rad = +9.99999999999999778e-02 , len = +6.49153294684696736e-01 
 528        564        577        529    2 2147483645 2147483645 +6.51162790697674465e-01  # rad = +9.09999999999999559e-02 , len = +4.02119385257660555e-01 
 529        578        564        542    2        516        528 +5.61621649861553718e-01  # rad = +1.39749999999999930e-01 , len = +2.96984848098349907e-01 
 530        579        580        532    2 2147483645 2147483645 +1.00000000000000000e+00  # rad = +6.89999999999999780e-02 , len = +3.83405790253615264e-01 
 531        579        581        532    2 2147483645 2147483645 +1.00000000000000000e+00  # rad = +6.89999999999999780e-02 , len = +5.14392845984468439e-01 
 532        550        579        503    2        530        531 +7.41935483870967638e-01  # rad = +6.89999999999999780e-02 , len = +1.21243556529822924e-01 
 533        582        583        535    2 2147483645 2147483645 +6.46067415730336991e-01  # rad = +6.89999999999999780e-02 , len = +9.89949493661183011e-02 
 534        582        584        535    2 2147483645 2147483645 +7.86516853932584192e-01  # rad = +8.39999999999999497e-02 , len = +6.60378679243960098e-01 
 535        585        582       1738    2        533        534 +7.74850725152902431e-01  # rad = +1.06799999999999992e-01 , len = +3.20780298646909323e-01 
 536        586        517        564    2        471        537 +9.71848739495798419e-01  # rad = +4.62600000000000067e-01 , len = +3.42928563989640500e-01 
 537        517        587        536    2       1484       1620 +5.89945957630782392e-01  # rad = +2.72908999999999902e-01 , len = +8.57321409974114323e-01 
 538        560        588        539    2       1474       1475 +5.74480961923847677e-01  # rad = +1.43333000000000044e-01 , len = +4.53651848888551534e-01 
 539        523        560        544    2        511        538 +7.62663422417719450e-01  # rad = +2.49500000000000055e-01 , len = +2.88617393793235033e-01 
 540        543        344        541    2        313       1749 +7.04464508625947783e-01  # rad = +2.22913000000000056e-01 , len = +1.71035084120188974e+00 
 541        589        543        572    2        496        540 +7.85963735717834067e-01  # rad = +3.16428999999999960e-01 , len = +4.48218696620297341e-01 
 542        590        578       1744    2        529        543 +5.22758403361344492e-01  # rad = +2.48832999999999999e-01 , len = +8.77097486029917106e-01 
 543        578        591        542    2        576        577 +4.01206029746858372e-01  # rad = +9.98333000000000415e-02 , len = +4.14125584816974535e-01 
 544        592        523        600    2        477        539 +7.34680632222885932e-01  # rad = +3.27142999999999962e-01 , len = +4.31508980207830128e-01 
 545        593        594        547    2 2147483645 2147483645 +3.06966011453007726e-01  # rad = +8.69999999999999940e-02 , len = +3.56931365951494273e-01 
 546        593        595        547    2       1686       1750 +3.99740313811000669e-01  # rad = +1.13293999999999978e-01 , len = +1.24631456703354004e+00 
 547        596        593        837    2        545        546 +2.76957579666383291e-01  # rad = +2.83418999999999977e-01 , len = +2.33111561274854129e+00 
 548        597        598        549    2 2147483645 2147483645 +8.34670661672908820e-01  # rad = +8.35713999999999624e-02 , len = +4.31508980207826909e-01 
 549        599        597        587    2        548        550 +4.20497163087803549e-01  # rad = +1.00124999999999992e-01 , len = +5.81463670404265387e-01 
 550        597        600        549    2        556        557 +6.89138576779026235e-01  # rad = +6.89999999999999919e-02 , len = +3.05122926047848408e-01 
 551        552        601        552    2 2147483645 2147483645 +4.18327974276527292e-01  # rad = +1.04079999999999950e-01 , len = +1.70891778620271495e+00 
 552        602        552        664    2        505        551 +6.61062163224963029e-01  # rad = +2.48800000000000021e-01 , len = +1.01680873324337773e+00 
 553        603        604        555    2 2147483645 2147483645 +1.01622758620689657e+00  # rad = +8.84117999999999848e-02 , len = +1.33734812221799526e+00 
 554        603        605        555    2 2147483645 2147483645 +9.25729885057471336e-01  # rad = +8.05384999999999990e-02 , len = +8.63017960415656815e-01 
 555        606        603        559    2        553        554 +7.59825327510917026e-01  # rad = +8.69999999999999940e-02 , len = +1.02161636635285058e+00 
 556        600        607        550    2 2147483645 2147483645 +1.00000000000000000e+00  # rad = +6.89999999999999919e-02 , len = +2.09999999999999659e-01 
 557        600        608        550    2 2147483645 2147483645 +1.08695652173913060e+00  # rad = +7.49999999999999972e-02 , len = +4.08166632639169635e-01 
 558        606        609        559    2 2147483645 2147483645 +6.02620087336244503e-01  # rad = +6.89999999999999780e-02 , len = +1.21243556529821897e-01 
 559        610        606        580    2        555        558 +6.48725212464589251e-01  # rad = +1.14500000000000018e-01 , len = +2.88617393793235699e-01 
 560        611        612        562    2 2147483645 2147483645 +5.25077743771279692e-01  # rad = +8.54374999999999857e-02 , len = +1.21647030378879450e+00 
 561        611        613        562    2        589       1486 +5.06000098332042736e-01  # rad = +8.23332999999999982e-02 , len = +6.02162768692983796e-01 
 562        614        611        627    2        560        561 +5.15733755942947791e-01  # rad = +1.62713999999999970e-01 , len = +5.23832034148352554e-01 
 563        615        616        565    2 2147483645 2147483645 +5.28292257360959638e-01  # rad = +2.42222000000000021e-01 , len = +8.54458893101358585e-01 
 564        615        586        565    2        536       1744 +1.03816793893129766e+00  # rad = +4.75999999999999923e-01 , len = +4.53651848888551812e-01 
 565        617        615        579    2        563        564 +9.76051091005854188e-01  # rad = +4.58500000000000074e-01 , len = +1.21243556529820870e-01 
 566        618        619        568    2 2147483645 2147483645 +1.98962936398181356e-01  # rad = +8.10000000000000164e-02 , len = +6.67757440991861295e-01 
 567        618        620        568    2 2147483645 2147483645 +1.80540442287238617e-01  # rad = +7.34999999999999959e-02 , len = +1.37528178930719691e+00 
 568        621        618        862    2        566        567 +3.48494264680705323e-01  # rad = +4.07110999999999890e-01 , len = +2.05399610515696773e+00 
 569        622        623        571    2 2147483645 2147483645 +8.21428571428571397e-01  # rad = +6.89999999999999780e-02 , len = +3.76961536499415162e-01 
 570        622        624        571    2 2147483645 2147483645 +9.64285714285714413e-01  # rad = +8.10000000000000164e-02 , len = +3.20780298646910100e-01 
 571        625        622       1321    2        569        570 +8.71110853004191665e-01  # rad = +8.39999999999999497e-02 , len = +7.27461339178926303e-01 
 572        626        589        620    2        541        573 +9.16389162662490597e-01  # rad = +4.02599999999999902e-01 , len = +3.56931365951496382e-01 
 573        589        627        572    2        574        575 +9.74026328862394486e-01  # rad = +3.92143000000000019e-01 , len = +4.25793377120873617e-01 
 574        627        526        573    2        480       1312 +8.92531550990327549e-01  # rad = +3.49999999999999978e-01 , len = +9.89949493661170521e-02 
 575        627        628        573    2        624        625 +9.35883083467000554e-01  # rad = +3.67000000000000104e-01 , len = +5.14392845984465885e-01 
 576        591        629        543    2 2147483645 2147483645 +6.91152150635108709e-01  # rad = +6.90000000000000058e-02 , len = +9.57235603182414518e-01 
 577        591        630        543    2        634       1487 +8.41402618164480143e-01  # rad = +8.39999999999999775e-02 , len = +2.61916017074176499e-01 
 578        617        539        579    2        492       1471 +4.60638637573177245e-01  # rad = +2.16385000000000022e-01 , len = +1.01921538449927485e+00 
 579        631        617        609    2        565        578 +9.77017470881863526e-01  # rad = +4.69749999999999945e-01 , len = +2.61916017074176499e-01 
 580        632        610        595    2        559        581 +9.05904030631361268e-01  # rad = +1.76499999999999990e-01 , len = +1.21243556529818830e-01 
 581        610        633        580    2        584        585 +9.67422096317280489e-01  # rad = +1.70750000000000041e-01 , len = +2.96984848098353682e-01 
 582        634        635        584    2 2147483645 2147483645 +8.02499999999999991e-01  # rad = +8.02500000000000158e-02 , len = +6.78675180038287529e-01 
 583        634        636        584    2        611        612 +7.90000000000000036e-01  # rad = +7.90000000000000147e-02 , len = +2.10000000000000853e-01 
 584        633        634        581    2        582        583 +5.85651537335285521e-01  # rad = +9.99999999999999778e-02 , len = +3.13049516849968679e-01 
 585        633        637        581    2       1319       1725 +8.36128843338213690e-01  # rad = +1.42769000000000007e-01 , len = +1.00224747442934459e+00 
 586        599        638        587    2 2147483645 2147483645 +4.64069278613755742e-01  # rad = +1.10499999999999987e-01 , len = +1.21243556529821384e-01 
 587        639        599        673    2        549        586 +4.82983772819472634e-01  # rad = +2.38111000000000017e-01 , len = +7.82623792124926720e-01 
 588        640        641        589    2 2147483645 2147483645 +8.21428571428571397e-01  # rad = +6.89999999999999919e-02 , len = +6.99999999999999289e-01 
 589        613        640        561    2        588        590 +1.02024332803373596e+00  # rad = +8.39999999999999775e-02 , len = +9.89949493661170521e-02 
 590        640        642        589    2        607        608 +8.21428571428571397e-01  # rad = +6.89999999999999919e-02 , len = +3.20780298646909323e-01 
 591        643        644        593    2 2147483645 2147483645 +9.44881889763779625e-01  # rad = +7.49999999999999833e-02 , len = +4.48218696620295176e-01 
 592        643        645        593    2 2147483645 2147483645 +8.69291338582677153e-01  # rad = +6.89999999999999780e-02 , len = +1.97989898732234104e-01 
 593        585        643       1738    2        591        592 +5.75878055327824212e-01  # rad = +7.93750000000000011e-02 , len = +6.02162768692985240e-01 
 594        632        646        595    2 2147483645 2147483645 +4.28001929857878327e-01  # rad = +8.33889000000000435e-02 , len = +1.20432553738596626e+00 
 595        647        632       1484    2        580        594 +9.55063725490196025e-01  # rad = +1.94832999999999978e-01 , len = +4.31508980207828630e-01 
 596        648        649        598    2 2147483645 2147483645 +7.83549494949494996e-01  # rad = +7.75713999999999987e-02 , len = +4.90000000000000491e-01 
 597        648        650        598    2 2147483645 2147483645 +8.10606060606060552e-01  # rad = +8.02500000000000158e-02 , len = +5.81463670404263722e-01 
 598        651        648       1314    2        596        597 +6.90020491517626899e-01  # rad = +9.89999999999999769e-02 , len = +2.10000000000000853e-01 
 599        592        652        600    2 2147483645 2147483645 +3.00930188687719813e-01  # rad = +1.34000000000000008e-01 , len = +8.45813218151621138e-01 
 600        653        592        681    2        544        599 +8.57419035570626265e-01  # rad = +4.45285999999999960e-01 , len = +4.64327470649753549e-01 
 601        654        655        603    2 2147483645 2147483645 +7.18487254901960748e-01  # rad = +7.32856999999999814e-02 , len = +4.74763098818770712e-01 
 602        654        656        603    2 2147483645 2147483645 +7.13235294117647078e-01  # rad = +7.27500000000000230e-02 , len = +5.23832034148353998e-01 
 603        657        654        797    2        601        602 +6.81512958768466071e-01  # rad = +1.02000000000000035e-01 , len = +1.67122709408386672e+00 
 604        658        659        606    2 2147483645 2147483645 +8.80341975308641889e-01  # rad = +7.13076999999999739e-02 , len = +8.42911620515460536e-01 
 605        658        660        606    2 2147483645 2147483645 +8.51851851851851749e-01  # rad = +6.89999999999999780e-02 , len = +3.13049516849971843e-01 
 606        661        658       1489    2        604        605 +7.47232472324723229e-01  # rad = +8.09999999999999748e-02 , len = +6.33876959669618212e-01 
 607        642        662        590    2 2147483645 2147483645 +1.13377971014492762e+00  # rad = +7.82307999999999615e-02 , len = +1.04999999999999982e+00 
 608        642        663        590    2 2147483645 2147483645 +1.06211159420289869e+00  # rad = +7.32856999999999814e-02 , len = +4.48218696620299561e-01 
 609        664        631        723    2        579        610 +9.63141025641025661e-01  # rad = +4.80800000000000116e-01 , len = +3.76961536499413163e-01 
 610        631        665        609    2        726        727 +4.44051580698835269e-01  # rad = +2.13499999999999968e-01 , len = +1.01680873324337728e+00 
 611        636        666        583    2 2147483645 2147483645 +8.73417721518987222e-01  # rad = +6.89999999999999780e-02 , len = +3.05122926047847187e-01 
 612        636        667        583    2 2147483645 2147483645 +9.24050632911392333e-01  # rad = +7.30000000000000371e-02 , len = +1.10236110236165419e+00 
 613        668        669        615    2 2147483645 2147483645 +9.46395046070226176e-01  # rad = +8.31249999999999351e-02 , len = +5.28488410468951342e-01 
 614        668        670        615    2 2147483645 2147483645 +9.26267144693413536e-01  # rad = +8.13570999999999878e-02 , len = +9.54672718789010943e-01 
 615        671        668        645    2        613        614 +1.07300771710700715e+00  # rad = +8.78333000000000030e-02 , len = +3.83405790253617818e-01 
 616        672        673        618    2       1623       1624 +7.65516977407938781e-01  # rad = +7.39999999999999963e-02 , len = +3.63730669589463318e-01 
 617        672        674        618    2       1305       1478 +1.08447893638657367e+00  # rad = +1.04832999999999996e-01 , len = +3.56931365951496382e-01 
 618        675        672       1318    2        616        617 +7.40740996168582466e-01  # rad = +9.66667000000000359e-02 , len = +1.71464281994823886e-01 
 619        626        676        620    2        686       1485 +3.91047337668693262e-01  # rad = +1.71800000000000036e-01 , len = +6.92964645562816117e-01 
 620        639        626        673    2        572        619 +8.91141987829614624e-01  # rad = +4.39332999999999974e-01 , len = +6.85857127979289327e-01 
 621        677        678        623    2        642       1309 +7.65680683602034562e-01  # rad = +2.11200000000000027e-01 , len = +4.48218696620298451e-01 
 622        677        512        623    2        467        654 +8.20061413971497233e-01  # rad = +2.26199999999999957e-01 , len = +3.76961536499413163e-01 
 623        679        677        651    2        621        622 +9.39985141969166160e-01  # rad = +2.75832999999999884e-01 , len = +3.83405790253617818e-01 
 624        628        680        575    2        704        705 +4.77746594005449610e-01  # rad = +1.75333000000000017e-01 , len = +7.47395477642190831e-01 
 625        628        681        575    2        626        627 +9.50953678474114494e-01  # rad = +3.48999999999999977e-01 , len = +2.21359436211790828e-01 
 626        681        682        625    2        690        766 +3.75931232091690548e-01  # rad = +1.31199999999999983e-01 , len = +1.23048770818728670e+00 
 627        681        614        625    2        562        628 +9.04011461318051435e-01  # rad = +3.15499999999999892e-01 , len = +9.89949493661145541e-02 
 628        614        683        627    2        652        653 +1.05586370839936605e+00  # rad = +3.33124999999999949e-01 , len = +5.14392845984469549e-01 
 629        684        685        631    2 2147483645 2147483645 +9.90608268343690757e-01  # rad = +7.99091000000000384e-02 , len = +7.66811580507231749e-01 
 630        684        686        631    2 2147483645 2147483645 +1.07851195102811936e+00  # rad = +8.69999999999999940e-02 , len = +8.90954544295051498e-01 
 631        687        684        734    2        629        630 +8.16648072745090436e-01  # rad = +8.06667000000000495e-02 , len = +1.21647030378879339e+00 
 632        688        689        634    2 2147483645 2147483645 +8.61110714285714285e-01  # rad = +7.23333000000000170e-02 , len = +6.75055553269505726e-01 
 633        688        690        634    2 2147483645 2147483645 +8.92857142857142905e-01  # rad = +7.49999999999999833e-02 , len = +2.96984848098350740e-01 
 634        630        688        577    2        632        633 +1.00000000000000000e+00  # rad = +8.39999999999999775e-02 , len = +1.21243556529822938e-01 
 635        691        692        636    2 2147483645 2147483645 +7.48815165876777322e-01  # rad = +7.90000000000000424e-02 , len = +4.53651848888550702e-01 
 636        693        691       1322    2        635        637 +6.68428022023277779e-01  # rad = +1.05499999999999997e-01 , len = +2.88617393793237420e-01 
 637        691        694        636    2       1481       1482 +7.17219905213270170e-01  # rad = +7.56667000000000173e-02 , len = +5.51180551180829092e-01 
 638        695        696        640    2 2147483645 2147483645 +8.21428571428571397e-01  # rad = +6.89999999999999919e-02 , len = +1.21243556529819857e-01 
 639        695        697        640    2       1476       1477 +9.64285714285714413e-01  # rad = +8.09999999999999748e-02 , len = +1.48657324071167074e+00 
 640        698        695        643    2        638        639 +8.48484848484848508e-01  # rad = +8.39999999999999913e-02 , len = +9.89949493661170521e-02 
 641        699        700        642    2 2147483645 2147483645 +6.57637087776078322e-01  # rad = +8.90000000000000097e-02 , len = +1.56524758424982730e-01 
 642        678        699        621    2        641        643 +6.40781249999999969e-01  # rad = +1.35332999999999981e-01 , len = +5.28488410468954672e-01 
 643        699        698        642    2        640        649 +7.31528895391368006e-01  # rad = +9.89999999999999769e-02 , len = +1.21243556529820870e-01 
 644        671        701        645    2 2147483645 2147483645 +9.65096491324515471e-01  # rad = +7.89999999999999869e-02 , len = +1.71464281994821721e-01 
 645        702        671        678    2        615        644 +1.03616582278481006e+00  # rad = +8.18571000000000021e-02 , len = +4.89999999999998936e-01 
 646        703        704        648    2 2147483645 2147483645 +1.00000000000000000e+00  # rad = +6.89999999999999780e-02 , len = +1.56524758424984339e-01 
 647        703        705        648    2 2147483645 2147483645 +1.00000000000000000e+00  # rad = +6.89999999999999780e-02 , len = +2.61916017074174612e-01 
 648        706        703        680    2        646        647 +1.00000000000000000e+00  # rad = +6.89999999999999780e-02 , len = +9.36536171218174340e-01 
 649        698        707        643    2        718        719 +8.70130303030303032e-01  # rad = +8.61428999999999667e-02 , len = +4.64327470649753549e-01 
 650        679        708        651    2        680        772 +4.96077616172080571e-01  # rad = +1.45570999999999895e-01 , len = +5.09607692249637645e-01 
 651        709        679        653    2        623        650 +9.84711409395973125e-01  # rad = +2.93443999999999983e-01 , len = +6.26099033699942908e-01 
 652        683        710        628    2        740        741 +5.50009756097560976e-01  # rad = +1.83221999999999940e-01 , len = +6.02162768692983352e-01 
 653        683        709        628    2        651        655 +8.94559099437148286e-01  # rad = +2.97999999999999932e-01 , len = +3.13049516849968679e-01 
 654        512        711        622    2       1489       1504 +8.42175066312997322e-01  # rad = +1.90499999999999947e-01 , len = +3.83405790253617818e-01 
 655        709        712        653    2        656        657 +6.77181208053691197e-01  # rad = +2.01799999999999952e-01 , len = +3.49999999999999978e-01 
 656        712        713        655    2        731       1493 +6.02081268582755347e-01  # rad = +1.21499999999999969e-01 , len = +4.69574275274957098e-01 
 657        712        714        655    2       1479       1480 +4.50941526263627435e-01  # rad = +9.09999999999999976e-02 , len = +5.81463670404267163e-01 
 658        715        716        660    2 2147483645 2147483645 +7.83904918032786946e-01  # rad = +7.17273000000000355e-02 , len = +8.54458893101362693e-01 
 659        715        717        660    2       1625       1626 +9.18032786885245811e-01  # rad = +8.39999999999999913e-02 , len = +1.21243556529821897e-01 
 660        687        715        734    2        658        659 +9.26321501389988478e-01  # rad = +9.14999999999999980e-02 , len = +2.61916017074174112e-01 
 661        718        719        663    2 2147483645 2147483645 +9.32863038619985097e-01  # rad = +7.54286000000000123e-02 , len = +9.97346479414249587e-01 
 662        718        720        663    2        669       1494 +1.13162604149790180e+00  # rad = +9.14999999999999425e-02 , len = +2.61916017074175556e-01 
 663        721        718       1320    2        661        662 +5.80315503147136758e-01  # rad = +8.08571000000000289e-02 , len = +4.48218696620299561e-01 
 664        722        602        748    2        552        665 +6.76508494013477568e-01  # rad = +3.76363999999999976e-01 , len = +8.96437393240599678e-01 
 665        602        723        664    2        668        682 +6.01146762177041438e-01  # rad = +2.26249999999999923e-01 , len = +2.88617393793236754e-01 
 666        724        725        668    2       1310       1311 +6.59556313993174159e-01  # rad = +7.73000000000000215e-02 , len = +8.39999999999997971e-01 
 667        724        726        668    2        683        684 +7.49430887372013688e-01  # rad = +8.78332999999999892e-02 , len = +4.19999999999998153e-01 
 668        723        724        665    2        666        667 +5.18011049723756889e-01  # rad = +1.17199999999999985e-01 , len = +3.76961536499416827e-01 
 669        720        727        662    2 2147483645 2147483645 +8.75597230495455126e-01  # rad = +8.01171465903341568e-02 , len = +1.87307234243635268e+00 
 670        728        729        672    2 2147483645 2147483645 +1.00000000000000000e+00  # rad = +6.89999999999999780e-02 , len = +2.52388589282480258e-01 
 671        728        730        672    2 2147483645 2147483645 +1.00000000000000000e+00  # rad = +6.89999999999999780e-02 , len = +1.21243556529823951e-01 
 672        731        728       1494    2        670        671 +9.19999999999999929e-01  # rad = +6.89999999999999780e-02 , len = +3.56931365951494273e-01 
 673        653        639        681    2        587        620 +9.49294575927198903e-01  # rad = +4.92999999999999883e-01 , len = +1.21243556529821897e-01 
 674        732        733        675    2 2147483645 2147483645 +3.64297536478689177e-01  # rad = +1.67499999999999927e-01 , len = +4.94974746830580792e-01 
 675        734        732        711    2        674        676 +4.45432703951638642e-01  # rad = +4.59788999999999781e-01 , len = +1.32446215498971709e+00 
 676        732        735        675    2        691        692 +4.24542561914269423e-01  # rad = +1.95199999999999985e-01 , len = +3.20780298646907769e-01 
 677        702        736        678    2 2147483645 2147483645 +8.73417721518987222e-01  # rad = +6.90000000000000058e-02 , len = +2.32163735324877329e-01 
 678        737        702        700    2        645        677 +1.03267973856209161e+00  # rad = +7.90000000000000424e-02 , len = +2.09999999999999659e-01 
 679        706        738        680    2 2147483645 2147483645 +1.00000000000000000e+00  # rad = +6.89999999999999780e-02 , len = +3.13049516849971010e-01 
 680        708        706        650    2        648        679 +4.73995507346930300e-01  # rad = +6.89999999999999780e-02 , len = +2.32163735324880022e-01 
 681        739        653        707    2        600        673 +9.79873584905660344e-01  # rad = +5.19332999999999934e-01 , len = +1.71464281994821721e-01 
 682        723        740        665    2 2147483645 2147483645 +3.59872265193370122e-01  # rad = +8.14210999999999824e-02 , len = +1.34829521989807710e+00 
 683        726        741        667    2 2147483645 2147483645 +8.70968072473651822e-01  # rad = +7.65000000000000124e-02 , len = +8.31203946092657020e-01 
 684        726        742        667    2 2147483645 2147483645 +1.19544637398344356e+00  # rad = +1.04999999999999968e-01 , len = +1.21243556529817817e-01 
 685        743        744        686    2 2147483645 2147483645 +7.32862788988139169e-01  # rad = +7.30769000000000002e-02 , len = +1.01197826063606611e+00 
 686        676        743        619    2        685        687 +5.80409196740395816e-01  # rad = +9.97143000000000057e-02 , len = +5.09607692249635424e-01 
 687        743        745        686    2        708        709 +1.04631933433820423e+00  # rad = +1.04332999999999995e-01 , len = +1.71464281994821360e-01 
 688        746        747        690    2 2147483645 2147483645 +1.03891010159140018e+00  # rad = +8.90000000000000097e-02 , len = +1.71464281994824247e-01 
 689        746        748        690    2 2147483645 2147483645 +9.22178629502478864e-01  # rad = +7.89999999999999314e-02 , len = +4.94974746830580015e-01 
 690        682        746        626    2        688        689 +6.52947408536585283e-01  # rad = +8.56666999999999706e-02 , len = +6.60378679243963429e-01 
 691        735        749        676    2 2147483645 2147483645 +8.00204918032786927e-01  # rad = +1.56200000000000033e-01 , len = +2.96984848098351184e-01 
 692        735        750        676    2 2147483645 2147483645 +5.06602971311475470e-01  # rad = +9.88888999999999740e-02 , len = +6.60378679243964983e-01 
 693        751        752        694    2 2147483645 2147483645 +6.18267327903621267e-01  # rad = +7.84166999999999920e-02 , len = +7.34166193719104632e-01 
 694        753        751       1759    2        693        695 +8.03589870305956300e-01  # rad = +1.26833000000000029e-01 , len = +4.69574275274957764e-01 
 695        751        754        694    2        703       1627 +7.15726979571562616e-01  # rad = +9.07778000000000335e-02 , len = +6.10245852095693153e-01 
 696        755        756        697    2 2147483645 2147483645 +2.74645463731930439e-01  # rad = +2.00308000000000014e-01 , len = +9.12688336728371130e-01 
 697        757        755        805    2        696        698 +6.33695652173913104e-01  # rad = +7.29333000000000231e-01 , len = +1.05000000000000049e+00 
 698        755        758        697    2        746        747 +2.50258798107311775e-01  # rad = +1.82521999999999934e-01 , len = +1.59009433682407519e+00 
 699        737        759        700    2 2147483645 2147483645 +9.01960784313725394e-01  # rad = +6.90000000000000058e-02 , len = +9.74987179402888926e-01 
 700        760        737       1501    2        678        699 +3.23415265200517443e-01  # rad = +7.64999999999999708e-02 , len = +7.85748051222527111e-01 
 701        761        762        703    2 2147483645 2147483645 +1.01841658136890656e+00  # rad = +7.90000000000000424e-02 , len = +1.71464281994823164e-01 
 702        761        763        703    2 2147483645 2147483645 +9.53959835712646642e-01  # rad = +7.39999999999999963e-02 , len = +3.83405790253617540e-01 
 703        754        761        695    2        701        702 +8.54519497057650734e-01  # rad = +7.75714000000000264e-02 , len = +4.89999999999999991e-01 
 704        680        764        624    2 2147483645 2147483645 +5.57985661569698754e-01  # rad = +9.78332999999999980e-02 , len = +3.56931365951496382e-01 
 705        680        765        624    2 2147483645 2147483645 +4.72434168125794918e-01  # rad = +8.28332999999999847e-02 , len = +3.83405790253615542e-01 
 706        739        766        707    2        773        774 +5.22877358490566047e-01  # rad = +2.77125000000000010e-01 , len = +7.06965345685345747e-01 
 707        767        739        729    2        681        706 +1.06639839034205242e+00  # rad = +5.30000000000000027e-01 , len = +2.10000000000000853e-01 
 708        745        768        687    2 2147483645 2147483645 +6.61343965955162649e-01  # rad = +6.89999999999999919e-02 , len = +6.37730350540103186e-01 
 709        745        769        687    2       1502       1503 +7.65904363911705688e-01  # rad = +7.99090999999999690e-02 , len = +7.85748051222528221e-01 
 710        734        770        711    2 2147483645 2147483645 +9.68614552958158459e-01  # rad = +9.99832999999999861e-01 , len = +3.83405790253616541e-01 
 711        771        734        780    2        675        710 +9.38868878701884513e-01  # rad = +1.03222999999999976e+00 , len = +1.54951605348250498e+00 
 712        772        773        713    2 2147483645 2147483645 +5.61576245210728020e-01  # rad = +7.32857000000000230e-02 , len = +4.02119385257659001e-01 
 713        774        772        722    2        712        714 +9.25531914893617080e-01  # rad = +1.30500000000000005e-01 , len = +2.61916017074178387e-01 
 714        772        775        713    2        733        734 +9.24651340996168525e-01  # rad = +1.20666999999999969e-01 , len = +2.09999999999998493e-01 
 715        776        777        717    2 2147483645 2147483645 +7.85579045760548600e-01  # rad = +6.89999999999999780e-02 , len = +2.32163735324878967e-01 
 716        776        778        717    2 2147483645 2147483645 +9.40832235609956546e-01  # rad = +8.26363999999999849e-02 , len = +8.63017960415655594e-01 
 717        779        776       1500    2        715        716 +8.47811776061776046e-01  # rad = +8.78332999999999753e-02 , len = +3.56931365951494994e-01 
 718        707        780        649    2 2147483645 2147483645 +9.75123892973187578e-01  # rad = +8.39999999999999913e-02 , len = +5.68682688324518959e-01 
 719        707        781        649    2        792        793 +1.06283396542257114e+00  # rad = +9.15555999999999870e-02 , len = +5.60000000000002274e-01 
 720        782        783        721    2 2147483645 2147483645 +5.49645390070922057e-01  # rad = +7.75000000000000688e-02 , len = +7.95047168412038374e-01 
 721        784        782        750    2        720        722 +1.08045977011494254e+00  # rad = +1.41000000000000014e-01 , len = +3.05122926047847187e-01 
 722        782        774        721    2        713        735 +1.00000000000000000e+00  # rad = +1.41000000000000014e-01 , len = +1.21243556529820870e-01 
 723        785        664        724    2        609       1724 +9.85587364264560617e-01  # rad = +4.99200000000000088e-01 , len = +8.01186619958173085e-01 
 724        786        785        745    2        723        725 +9.58372753074739903e-01  # rad = +5.06500000000000283e-01 , len = +2.61916017074174612e-01 
 725        785        787        724    2        736        737 +6.30250740375123297e-01  # rad = +3.19222000000000228e-01 , len = +6.64078308635359327e-01 
 726        665        788        610    2 2147483645 2147483645 +3.63466042154566793e-01  # rad = +7.76000000000000162e-02 , len = +6.49153294684698401e-01 
 727        665        789        610    2        752       1499 +6.52613583138173303e-01  # rad = +1.39332999999999985e-01 , len = +2.10000000000000853e-01 
 728        767        790        729    2 2147483645 2147483645 +3.88195171026156971e-01  # rad = +1.92932999999999993e-01 , len = +1.05233074648610359e+00 
 729        791        767        739    2        707        728 +9.79310344827586166e-01  # rad = +4.96999999999999831e-01 , len = +1.21243556529821897e-01 
 730        792        793        731    2       1510       1511 +6.67275886813006203e-01  # rad = +7.71818000000000087e-02 , len = +8.88200427831465245e-01 
 731        713        792        656    2        730        732 +9.51991769547325117e-01  # rad = +1.15666999999999978e-01 , len = +4.59020696701137210e-01 
 732        792        794        731    2        742        743 +8.90487347298710930e-01  # rad = +1.03000000000000022e-01 , len = +2.32163735324881881e-01 
 733        775        795        714    2        768       1633 +8.03865182692865554e-01  # rad = +9.70000000000000029e-02 , len = +5.14392845984468772e-01 
 734        775        687        714    2        631        660 +8.18598291164941649e-01  # rad = +9.87778000000000128e-02 , len = +7.53923072998831656e-01 
 735        774        796        722    2 2147483645 2147483645 +6.66666666666666630e-01  # rad = +9.40000000000000280e-02 , len = +2.52388589282481757e-01 
 736        787        797        725    2        804       1505 +3.05255903415178165e-01  # rad = +9.74444000000000282e-02 , len = +6.49153294684702065e-01 
 737        787        798        725    2        750        751 +4.72633465112053730e-01  # rad = +1.50875000000000009e-01 , len = +5.14392845984467773e-01 
 738        791        799        739    2 2147483645 2147483645 +3.09718226600985191e-01  # rad = +1.57181999999999988e-01 , len = +8.88200427831466244e-01 
 739        722        791        748    2        729        738 +9.12223434525724741e-01  # rad = +5.07499999999999951e-01 , len = +9.89949493661170521e-02 
 740        710        800        652    2 2147483645 2147483645 +3.99983080634421617e-01  # rad = +7.32856999999999814e-02 , len = +5.09607692249636424e-01 
 741        710        801        652    2        758        759 +5.62159565990983601e-01  # rad = +1.02999999999999994e-01 , len = +2.42487113059642767e-01 
 742        794        802        732    2 2147483645 2147483645 +9.61165048543689338e-01  # rad = +9.89999999999999769e-02 , len = +9.89949493661145541e-02 
 743        794        803        732    2       1631       1632 +8.88349514563106846e-01  # rad = +9.15000000000000258e-02 , len = +2.88617393793234867e-01 
 744        786        804        745    2 2147483645 2147483645 +4.28976348155156062e-01  # rad = +2.26714000000000082e-01 , len = +9.33916484488843679e-01 
 745        805        786        782    2        724        744 +1.06552419354838723e+00  # rad = +5.28500000000000192e-01 , len = +1.21243556529822924e-01 
 746        758        806        698    2 2147483645 2147483645 +4.01517077393410082e-01  # rad = +7.32856999999999675e-02 , len = +6.30000000000000226e-01 
 747        758        807        698    2 2147483645 2147483645 +3.78036620243039134e-01  # rad = +6.89999999999999780e-02 , len = +1.21243556529821897e-01 
 748        808        722        795    2        664        739 +1.02929324699352431e+00  # rad = +5.56332999999999855e-01 , len = +3.76961536499416827e-01 
 749        784        809        750    2 2147483645 2147483645 +6.73234482758620745e-01  # rad = +8.78571000000000074e-02 , len = +9.15368778143540007e-01 
 750        798        784        737    2        721        749 +8.64954432477216151e-01  # rad = +1.30500000000000005e-01 , len = +2.52388589282480258e-01 
 751        798        810        737    2 2147483645 2147483645 +5.73322286661143266e-01  # rad = +8.64999999999999797e-02 , len = +9.20706250657612912e-01 
 752        789        811        727    2        753        754 +8.66033172328163459e-01  # rad = +1.20666999999999983e-01 , len = +1.71464281994823164e-01 
 753        811        812        752    2        806        807 +8.68505888105281620e-01  # rad = +1.04800000000000032e-01 , len = +7.50666370633450764e-01 
 754        811        813        752    2        784        785 +8.20439722542202987e-01  # rad = +9.90000000000000463e-02 , len = +3.63730669589462652e-01 
 755        814        815        757    2 2147483645 2147483645 +4.33927796557506185e-01  # rad = +8.09999999999999887e-02 , len = +4.02119385257660833e-01 
 756        814        816        757    2 2147483645 2147483645 +4.66070596302506579e-01  # rad = +8.70000000000000079e-02 , len = +3.13049516849971843e-01 
 757        817        814        808    2        755        756 +3.50877819548872150e-01  # rad = +1.86667000000000027e-01 , len = +1.28883668476653690e+00 
 758        801        818        741    2 2147483645 2147483645 +8.33071844660194238e-01  # rad = +8.58063999999999771e-02 , len = +2.38411409122969786e+00 
 759        801        819        741    2        818        819 +7.99103883495145606e-01  # rad = +8.23076999999999698e-02 , len = +9.62340895940725694e-01 
 760        820        821        762    2 2147483645 2147483645 +8.16413805168676787e-01  # rad = +8.39999999999999913e-02 , len = +3.76961536499414829e-01 
 761        820        822        762    2 2147483645 2147483645 +8.68249278348511511e-01  # rad = +8.93333000000000044e-02 , len = +1.07763630228384377e+00 
 762        823        820        826    2        760        761 +7.33423149851018641e-01  # rad = +1.02889000000000036e-01 , len = +5.98080262172229649e-01 
 763        824        825        794    2 2147483645 2147483645 +4.02838903281878435e-01  # rad = +8.88932522705022793e-02 , len = +1.03353761421633816e+00 
 764        826        827        766    2 2147483645 2147483645 +7.97891668854716629e-01  # rad = +7.56666999999999756e-02 , len = +8.16333265278342712e-01 
 765        826        828        766    2 2147483645 2147483645 +7.27592522879621395e-01  # rad = +6.89999999999999919e-02 , len = +6.41560597293817869e-01 
 766        682        826        626    2        764        765 +7.22814786585365798e-01  # rad = +9.48333000000000231e-02 , len = +4.31508980207828241e-01 
 767        829        830        768    2 2147483645 2147483645 +8.17241097503069835e-01  # rad = +7.90000000000000147e-02 , len = +1.71464281994821693e-01 
 768        795        829        733    2        767        769 +9.96563917525773224e-01  # rad = +9.66667000000000221e-02 , len = +1.71464281994823886e-01 
 769        829        831        768    2        777        778 +7.75861801426965036e-01  # rad = +7.49999999999999972e-02 , len = +7.24085630295198457e-01 
 770        832        833        772    2 2147483645 2147483645 +8.55474764406706445e-01  # rad = +7.32856999999999814e-02 , len = +4.89999999999999714e-01 
 771        832        834        772    2       1634       1635 +9.80544365546939467e-01  # rad = +8.39999999999999913e-02 , len = +9.89949493661157892e-02 
 772        708        832        650    2        770        771 +5.88487404771554701e-01  # rad = +8.56666999999999706e-02 , len = +7.13862731902988989e-01 
 773        766        835        706    2 2147483645 2147483645 +2.48985115020297659e-01  # rad = +6.89999999999999780e-02 , len = +6.26099033699940466e-01 
 774        766        836        706    2 2147483645 2147483645 +2.59810554803788896e-01  # rad = +7.20000000000000223e-02 , len = +6.92964645562816006e-01 
 775        837        838        777    2 2147483645 2147483645 +1.00000000000000000e+00  # rad = +6.90000000000000058e-02 , len = +1.56524758424986699e-01 
 776        837        839        777    2 2147483645 2147483645 +1.00000000000000000e+00  # rad = +6.90000000000000058e-02 , len = +3.83405790253617151e-01 
 777        831        837        769    2        775        776 +9.19999999999999929e-01  # rad = +6.90000000000000058e-02 , len = +1.56524758424984339e-01 
 778        831        840        769    2 2147483645 2147483645 +9.19999999999999929e-01  # rad = +6.90000000000000058e-02 , len = +2.80000000000001137e-01 
 779        771        841        780    2 2147483645 2147483645 +4.45074765335079614e-01  # rad = +4.89332999999999962e-01 , len = +1.40698258695692502e+00 
 780        757        771        805    2        711        779 +9.55270566155771106e-01  # rad = +1.09943999999999997e+00 , len = +6.14247507117447800e-01 
 781        842        843        783    2 2147483645 2147483645 +3.06977499539533794e-01  # rad = +1.55000000000000054e-01 , len = +1.33734812221799526e+00 
 782        842        805        783    2        745       1501 +9.82327998526508095e-01  # rad = +4.96000000000000052e-01 , len = +4.14125584816970593e-01 
 783        844        842        821    2        781        782 +7.55118766142190312e-01  # rad = +5.04923000000000011e-01 , len = +9.62340895940726804e-01 
 784        813        845        754    2 2147483645 2147483645 +7.64310101010100995e-01  # rad = +7.56667000000000034e-02 , len = +6.33876959669617435e-01 
 785        813        846        754    2 2147483645 2147483645 +7.57575757575757569e-01  # rad = +7.49999999999999972e-02 , len = +6.30000000000002558e-01 
 786        847        848        787    2 2147483645 2147483645 +5.35916317659435149e-01  # rad = +8.09999999999999748e-02 , len = +4.48218696620299284e-01 
 787        849        847       1504    2        786        788 +8.30807539453505162e-01  # rad = +1.51142999999999916e-01 , len = +4.25793377120873284e-01 
 788        847        850        787    2        797        798 +1.03544325572471108e+00  # rad = +1.56499999999999917e-01 , len = +1.21243556529822938e-01 
 789        851        852        791    2 2147483645 2147483645 +9.00506205904285317e-01  # rad = +8.89999999999999819e-02 , len = +6.29999999999998561e-01 
 790        851        853        791    2 2147483645 2147483645 +7.67132130567328985e-01  # rad = +7.58182000000000161e-02 , len = +1.44986206240455884e+00 
 791        721        851       1320    2        789        790 +7.09331601271773415e-01  # rad = +9.88332999999999989e-02 , len = +8.77097486029919438e-01 
 792        781        854        719    2 2147483645 2147483645 +8.47260025601929256e-01  # rad = +7.75713999999999709e-02 , len = +4.69574275274953767e-01 
 793        781        855        719    2 2147483645 2147483645 +8.19174359624097237e-01  # rad = +7.49999999999999833e-02 , len = +3.49999999999998035e-01 
 794        808        824        795    2        763       1500 +4.08264569842738179e-01  # rad = +2.20667000000000030e-01 , len = +1.27929668177479616e+00 
 795        817        808        808    2        748        794 +1.01597744360902253e+00  # rad = +5.40499999999999980e-01 , len = +1.21243556529820870e-01 
 796        657        856        797    2       1703       1761 +7.12695517381921273e-01  # rad = +1.06666999999999984e-01 , len = +2.09999999999998493e-01 
 797        850        657        788    2        603        796 +9.56338658146964837e-01  # rad = +1.49666999999999967e-01 , len = +1.56524758424984339e-01 
 798        850        857        788    2        830        846 +9.56338658146964837e-01  # rad = +1.49666999999999967e-01 , len = +2.10000000000000270e-01 
 799        858        859        801    2 2147483645 2147483645 +9.38325577830141921e-01  # rad = +7.09999999999999937e-02 , len = +1.00468900660851101e+00 
 800        858        860        801    2       1324       1325 +1.02002333919676680e+00  # rad = +7.71817999999999949e-02 , len = +7.34166193719109073e-01 
 801        861        858        830    2        799        800 +9.67330246400638138e-01  # rad = +7.56666999999999895e-02 , len = +6.64078308635361325e-01 
 802        862        863        804    2 2147483645 2147483645 +7.97979797979798011e-01  # rad = +7.90000000000000424e-02 , len = +1.97989898732234104e-01 
 803        862        864        804    2 2147483645 2147483645 +8.10606060606060552e-01  # rad = +8.02500000000000574e-02 , len = +6.49153294684699067e-01 
 804        797        862        736    2        802        803 +1.01596397535415073e+00  # rad = +9.90000000000000047e-02 , len = +1.71464281994823164e-01 
 805        865        757        833    2        697        780 +1.00123531970421920e+00  # rad = +1.15092000000000017e+00 , len = +9.20706250657613245e-01 
 806        812        866        753    2       1508       1637 +8.01526717557251800e-01  # rad = +8.39999999999999775e-02 , len = +8.10308583195315180e-01 
 807        812        867        753    2        812        813 +8.01526717557251800e-01  # rad = +8.39999999999999775e-02 , len = +6.99999999999985079e-02 
 808        868        817        847    2        757        795 +1.02801932367149762e+00  # rad = +5.31999999999999917e-01 , len = +9.89949493661157892e-02 
 809        869        870        811    2 2147483645 2147483645 +5.80796357012750453e-01  # rad = +7.97142999999999879e-02 , len = +9.82496819333274041e-01 
 810        869        871        811    2 2147483645 2147483645 +5.02732240437158362e-01  # rad = +6.89999999999999780e-02 , len = +1.26968500030519249e+00 
 811        849        869       1504    2        809        810 +7.54440065302353302e-01  # rad = +1.37249999999999983e-01 , len = +2.52388589282478815e-01 
 812        867        872        807    2 2147483645 2147483645 +8.21428571428571397e-01  # rad = +6.90000000000000058e-02 , len = +1.71464281994823886e-01 
 813        867        873        807    2        839        840 +8.80952380952380931e-01  # rad = +7.39999999999999963e-02 , len = +3.20780298646910100e-01 
 814        874        875        817    2 2147483645 2147483645 +9.16652855543113154e-01  # rad = +8.18571000000000021e-02 , len = +4.94974746830583512e-01 
 815        876        877       1708    2 2147483645 2147483645 +9.83575587905935023e-01  # rad = +8.78332999999999892e-02 , len = +4.99899989997997563e-01 
 816        876        878       1708    2 2147483645 2147483645 +1.23740201567749164e+00  # rad = +1.10499999999999987e-01 , len = +1.21243556529817789e-01 
 817        879        874       1513    2        814       1708 +1.40674228103339627e-01  # rad = +8.93000000000000044e-02 , len = +6.78675180038288306e-01 
 818        819        880        759    2 2147483645 2147483645 +9.29439165472975226e-01  # rad = +7.64999999999999708e-02 , len = +5.68682688324517516e-01 
 819        819        881        759    2 2147483645 2147483645 +9.84112057559620945e-01  # rad = +8.09999999999999748e-02 , len = +3.42928563989645940e-01 
 820        844        882        821    2       1335       1520 +2.80158883270746117e-01  # rad = +1.87333000000000027e-01 , len = +1.18380741677014201e+00 
 821        883        844        836    2        783        820 +7.49266328189693631e-01  # rad = +6.68666999999999789e-01 , len = +1.56524758424985116e-01 
 822        884        885        823    2 2147483645 2147483645 +1.48513799449832284e-01  # rad = +1.13213999999999954e-01 , len = +1.14808536267997119e+00 
 823        886        884       1515    2        822        824 +6.44934856175972904e-01  # rad = +7.62312999999999796e-01 , len = +1.07307968017291322e+00 
 824        884        887        823    2       1329       1330 +2.16821699223284925e-01  # rad = +1.65285999999999988e-01 , len = +4.69574275274953767e-01 
 825        823        888        826    2        829       1745 +7.22809118515033600e-01  # rad = +1.01399999999999990e-01 , len = +2.96984848098350740e-01 
 826        889        823       1519    2        762        825 +9.70837370242214504e-01  # rad = +1.40286000000000022e-01 , len = +5.46717477313464650e-01 
 827        890        891        829    2 2147483645 2147483645 +7.47474747474747514e-01  # rad = +7.40000000000000241e-02 , len = +4.31508980207829240e-01 
 828        890        892        829    2 2147483645 2147483645 +7.90210101010101029e-01  # rad = +7.82308000000000170e-02 , len = +9.20706250657614134e-01 
 829        888        890        825    2        827        828 +9.76331360946745552e-01  # rad = +9.90000000000000324e-02 , len = +1.21243556529818830e-01 
 830        857        861        798    2        801        831 +5.22641597680183367e-01  # rad = +7.82221999999999779e-02 , len = +6.26099033699940466e-01 
 831        861        893        830    2        903       1331 +9.51833366998115715e-01  # rad = +7.44545000000000207e-02 , len = +7.44110206891425818e-01 
 832        865        894        833    2 2147483645 2147483645 +3.71552849064810786e-01  # rad = +4.27099999999999869e-01 , len = +1.48657324071167096e+00 
 833        895        865        834    2        805        832 +9.74978795589482639e-01  # rad = +1.14949999999999974e+00 , len = +9.89949493661170521e-02 
 834        886        895       1515    2        833        835 +9.97461928934010089e-01  # rad = +1.17899999999999983e+00 , len = +9.89949493661170521e-02 
 835        895        896        834    2        836        837 +9.50525869380831279e-01  # rad = +1.12066999999999961e+00 , len = +1.39999999999997016e-01 
 836        896        883        835    2        821       1514 +7.96335228033230091e-01  # rad = +8.92428999999999695e-01 , len = +4.74763098818770435e-01 
 837        896        596        835    2        547        838 +9.13141245861850526e-01  # rad = +1.02332999999999985e+00 , len = +1.97989898732234104e-01 
 838        596        897        837    2 2147483645 2147483645 +2.80324040143453246e-01  # rad = +2.86864000000000008e-01 , len = +2.02395652127213532e+00 
 839        873        898        813    2 2147483645 2147483645 +1.13513513513513509e+00  # rad = +8.39999999999999775e-02 , len = +2.32163735324877857e-01 
 840        873        899        813    2       1639       1640 +1.23648648648648662e+00  # rad = +9.14999999999999841e-02 , len = +3.28329103187640248e-01 
 841        900        901        842    2 2147483645 2147483645 +1.83042137718396697e-01  # rad = +1.78099999999999953e-01 , len = +1.76116438755727600e+00 
 842        902        900        895    2        841        843 +7.97756770273926552e-01  # rad = +9.73000000000000087e-01 , len = +7.17286553617171196e-01 
 843        900        903        842    2       1497       1498 +2.53637204522096593e-01  # rad = +2.46789000000000008e-01 , len = +1.45828666591997691e+00 
 844        904        905        846    2 2147483645 2147483645 +8.32613525179856095e-01  # rad = +7.23333000000000170e-02 , len = +6.02162768692983574e-01 
 845        904        906        846    2        856       1638 +9.66906474820143802e-01  # rad = +8.39999999999999913e-02 , len = +1.21243556529820870e-01 
 846        857        904        798    2        844        845 +5.80455277382455725e-01  # rad = +8.68749999999999939e-02 , len = +5.64358042380898373e-01 
 847        907        868        848    2        808       1509 +1.04672330097087385e+00  # rad = +5.17500000000000071e-01 , len = +3.56931365951494661e-01 
 848        908        907        866    2        847        849 +1.01519507186858315e+00  # rad = +4.94399999999999951e-01 , len = +2.88617393793237420e-01 
 849        907        909        848    2        852        853 +9.91100323624595547e-01  # rad = +4.90000000000000102e-01 , len = +1.21243556529822938e-01 
 850        910        911        852    2 2147483645 2147483645 +3.03809666666666700e-01  # rad = +9.11429000000000128e-02 , len = +5.46717477313464095e-01 
 851        910        912        852    2       1516       1517 +3.84166666666666712e-01  # rad = +1.15249999999999991e-01 , len = +2.21359436211784638e-01 
 852        909        910        849    2        850        851 +6.12244897959183576e-01  # rad = +2.99999999999999933e-01 , len = +5.64358042380901037e-01 
 853        909        913        849    2        867        868 +5.95042857142857096e-01  # rad = +2.91571000000000025e-01 , len = +4.74763098818769158e-01 
 854        914        915        856    2 2147483645 2147483645 +1.00000000000000000e+00  # rad = +7.65000000000000124e-02 , len = +2.32163735324878134e-01 
 855        914        916        856    2 2147483645 2147483645 +9.67320261437908502e-01  # rad = +7.39999999999999547e-02 , len = +7.76337555448658900e-01 
 856        906        914        845    2        854        855 +9.10714285714285809e-01  # rad = +7.65000000000000124e-02 , len = +2.21359436211788024e-01 
 857        917        918        859    2 2147483645 2147483645 +6.96428333333333316e-01  # rad = +8.35713999999999901e-02 , len = +5.51180551180826539e-01 
 858        917        919        859    2        870       1231 +7.87499999999999978e-01  # rad = +9.44999999999999729e-02 , len = +2.61916017074176499e-01 
 859        920        917        864    2        857        858 +2.11764581314952155e-01  # rad = +1.19999999999999968e-01 , len = +1.21243556529822938e-01 
 860        921        922        885    2        861        862 +9.85526727366490052e-01  # rad = +1.16574999999999984e+00 , len = +2.52388589282480258e-01 
 861        922        923        860    2        874       1336 +3.63943384087497324e-01  # rad = +4.24267000000000116e-01 , len = +2.09181739164775138e+00 
 862        922        621        860    2        568       1515 +1.00210165129744788e+00  # rad = +1.16819999999999991e+00 , len = +3.56931365951496049e-01 
 863        920        924        864    2 2147483645 2147483645 +1.94999885294185132e-01  # rad = +1.10499999999999987e-01 , len = +1.21243556529820884e-01 
 864        925        920        965    2        859        863 +4.20479049025354878e-01  # rad = +5.66667000000000032e-01 , len = +1.66976046186271665e+00 
 865        908        926        866    2 2147483645 2147483645 +3.85821355236139585e-01  # rad = +1.87894999999999979e-01 , len = +1.27929668177479550e+00 
 866        927        908        873    2        848        865 +9.81854838709677491e-01  # rad = +4.86999999999999988e-01 , len = +2.09999999999999659e-01 
 867        913        928        853    2 2147483645 2147483645 +2.92014294974465904e-01  # rad = +8.51428999999999797e-02 , len = +6.14247507117448577e-01 
 868        913        929        853    2       1332       1333 +3.31537429991322907e-01  # rad = +9.66667000000000221e-02 , len = +4.31508980207828630e-01 
 869        930        931        870    2 2147483645 2147483645 +1.00000000000000000e+00  # rad = +6.89999999999999780e-02 , len = +3.56931365951496382e-01 
 870        919        930        858    2        869        871 +7.30158730158730118e-01  # rad = +6.89999999999999780e-02 , len = +1.97989898732234104e-01 
 871        930        932        870    2 2147483645 2147483645 +1.07246376811594213e+00  # rad = +7.39999999999999963e-02 , len = +2.32163735324879467e-01 
 872        927        933        873    2 2147483645 2147483645 +3.90792338709677445e-01  # rad = +1.93832999999999978e-01 , len = +9.15368778143541673e-01 
 873        934        927        946    2        866        872 +9.56052428681572919e-01  # rad = +4.95999999999999941e-01 , len = +9.89949493661145402e-02 
 874        923        935        861    2       1645       1646 +3.04839876775709562e-01  # rad = +1.29333499999999962e-01 , len = +2.32163735324875192e-01 
 875        936        937        877    2 2147483645 2147483645 +2.42966055045871571e-01  # rad = +2.64832999999999985e-01 , len = +2.81222331972409112e+00 
 876        936        938        877    2 2147483645 2147483645 +3.71845871559633001e-01  # rad = +4.05311999999999950e-01 , len = +1.52561463023923483e+00 
 877        939        936       1736    2        875        876 +8.93684357244172611e-01  # rad = +1.09000000000000008e+00 , len = +2.52388589282479314e-01 
 878        940        941        880    2 2147483645 2147483645 +8.86363095238095311e-01  # rad = +7.44545000000000207e-02 , len = +7.34166193719107518e-01 
 879        940        942        880    2       1643       1644 +8.92857142857142905e-01  # rad = +7.49999999999999972e-02 , len = +3.56931365951497104e-01 
 880        943        940        894    2        878        879 +1.00000000000000000e+00  # rad = +8.39999999999999913e-02 , len = +4.14125584816970649e-01 
 881        944        945        883    2 2147483645 2147483645 +7.48836861006111021e-01  # rad = +6.89999999999999641e-02 , len = +3.42928563989644886e-01 
 882        944        946        883    2 2147483645 2147483645 +8.13953109789251172e-01  # rad = +7.49999999999999833e-02 , len = +3.20780298646907380e-01 
 883        947        944       1646    2        881        882 +6.45258403361344657e-01  # rad = +9.21428999999999998e-02 , len = +6.10245852095695596e-01 
 884        939        948       1736    2        885        886 +9.80593111251404137e-01  # rad = +1.19599999999999973e+00 , len = +1.21243556529822938e-01 
 885        948        921        884    2        860       1636 +9.89021739130434674e-01  # rad = +1.18286999999999987e+00 , len = +6.02162768692982464e-01 
 886        948        949        884    2        984        985 +4.00149665551839451e-01  # rad = +4.78578999999999977e-01 , len = +1.75559106855782221e+00 
 887        950        951        889    2 2147483645 2147483645 +6.86540347638317616e-01  # rad = +8.32999999999999435e-02 , len = +6.96491205974631988e-01 
 888        950        952        889    2       1244       1647 +1.14148665243585823e+00  # rad = +1.38499999999999929e-01 , len = +1.21243556529820884e-01 
 889        947        950       1646    2        887        888 +8.49670868347338959e-01  # rad = +1.21332999999999955e-01 , len = +4.69574275274956376e-01 
 890        953        954        892    2 2147483645 2147483645 +9.70588235294117641e-01  # rad = +9.90000000000000185e-02 , len = +1.21243556529819843e-01 
 891        953        955        892    2 2147483645 2147483645 +8.52941176470588203e-01  # rad = +8.70000000000000079e-02 , len = +7.73175271203107695e-01 
 892        956        953       1526    2        890        891 +7.09318497913769108e-01  # rad = +1.01999999999999993e-01 , len = +5.14392845984467995e-01 
 893        943        957        894    2 2147483645 2147483645 +8.86363095238095311e-01  # rad = +7.44545000000000207e-02 , len = +7.47395477642191164e-01 
 894        958        943        911    2        880        893 +6.93258065314813376e-01  # rad = +8.39999999999999913e-02 , len = +2.52388589282477316e-01 
 895        959        902        897    2        842       1736 +9.84931318792244381e-01  # rad = +1.21966999999999981e+00 , len = +2.10000000000000853e-01 
 896        959        960        897    2        973        974 +4.63008244975087413e-01  # rad = +5.73357000000000006e-01 , len = +1.57616623488767860e+00 
 897        961        959        905    2        895        896 +9.83324466184399726e-01  # rad = +1.23832999999999993e+00 , len = +1.71464281994821721e-01 
 898        962        963        900    2 2147483645 2147483645 +8.21428571428571397e-01  # rad = +6.89999999999999641e-02 , len = +2.42487113059643794e-01 
 899        962        964        900    2 2147483645 2147483645 +8.21428571428571397e-01  # rad = +6.89999999999999641e-02 , len = +2.10000000000000853e-01 
 900        965        962       1244    2        898        899 +8.98025946535383812e-01  # rad = +8.39999999999999497e-02 , len = +5.14392845984468217e-01 
 901        966        967        903    2 2147483645 2147483645 +9.83108108108108114e-01  # rad = +7.27500000000000230e-02 , len = +5.28488410468952785e-01 
 902        966        968        903    2 2147483645 2147483645 +9.32432432432432345e-01  # rad = +6.89999999999999919e-02 , len = +3.20780298646906992e-01 
 903        893        966        831    2        901        902 +9.93895600668864843e-01  # rad = +7.39999999999999686e-02 , len = +3.76961536499415162e-01 
 904        969        970       1335    2 2147483645 2147483645 +1.08876297910943487e+00  # rad = +8.32903679018717757e-02 , len = +2.21359436211784083e-01 
 905        971        961        912    2        897        906 +1.01151004016064250e+00  # rad = +1.25933000000000006e+00 , len = +1.56524758424985921e-01 
 906        961        972        905    2        992        993 +3.64678043086403114e-01  # rad = +4.59250000000000047e-01 , len = +1.73876392877238972e+00 
 907        973        974        909    2 2147483645 2147483645 +1.00000000000000000e+00  # rad = +6.90000000000000058e-02 , len = +1.71464281994823164e-01 
 908        973        975        909    2 2147483645 2147483645 +1.08695652173913060e+00  # rad = +7.50000000000000111e-02 , len = +2.42487113059642267e-01 
 909        976        973       1649    2        907        908 +1.00000000000000000e+00  # rad = +6.90000000000000058e-02 , len = +1.10679718105893299e+00 
 910        958        977        911    2 2147483645 2147483645 +6.43739632078041080e-01  # rad = +7.80000000000000138e-02 , len = +7.70000000000003126e-01 
 911        978        958        971    2        894        910 +9.17931818181818127e-01  # rad = +1.21166999999999997e-01 , len = +4.59020696701141095e-01 
 912        979        971        915    2        905       1513 +9.68419415059116329e-01  # rad = +1.24500000000000011e+00 , len = +1.21243556529821897e-01 
 913        980        981       1709    2 2147483645 2147483645 +1.60174380795687521e-01  # rad = +2.05920183950935892e-01 , len = +1.75559106855782288e+00 
 914        980        982       1709    2 2147483645 2147483645 +4.13866677037958930e-01  # rad = +5.32066999999999957e-01 , len = +1.36634549071601974e+00 
 915        983        979        918    2        912       1709 +9.61915450804339711e-01  # rad = +1.28560000000000008e+00 , len = +3.20780298646910100e-01 
 916        984        985        933    2 2147483645 2147483645 +8.75126698267968517e-01  # rad = +9.06946305016991805e-02 , len = +8.01186619958171087e-01 
 917        983        986        918    2 2147483645 2147483645 +3.76730265619154514e-01  # rad = +5.03500000000000059e-01 , len = +2.06470336852536862e+00 
 918        987        983        922    2        915        917 +9.93156029159328546e-01  # rad = +1.33650000000000002e+00 , len = +9.89949493661170521e-02 
 919        988        989        921    2 2147483645 2147483645 +7.85443398719727237e-01  # rad = +7.39999999999999547e-02 , len = +4.08166632639172688e-01 
 920        988        990        921    2 2147483645 2147483645 +8.51781523611596203e-01  # rad = +8.02500000000000019e-02 , len = +5.28488410468952008e-01 
 921        991        988       1348    2        919        920 +9.65310450819672150e-01  # rad = +9.42142999999999731e-02 , len = +1.06160256216721627e+00 
 922        992        987       1715    2        918        923 +9.98545638027113602e-01  # rad = +1.34570999999999996e+00 , len = +4.02119385257661444e-01 
 923        987        993        922    2        927        928 +9.78293986074265542e-01  # rad = +1.31650000000000000e+00 , len = +1.21243556529821897e-01 
 924        994        995        926    2 2147483645 2147483645 +9.59294381777256122e-01  # rad = +8.26364000000000126e-02 , len = +9.52102935611482293e-01 
 925        994        996        926    2 2147483645 2147483645 +1.03316698184063926e+00  # rad = +8.90000000000000235e-02 , len = +6.02162768692984240e-01 
 926        997        994        995    2        924        925 +9.09502577752250740e-01  # rad = +8.61428999999999806e-02 , len = +4.42718872423570442e-01 
 927        993        998        923    2       1358       1540 +5.96109380934295552e-01  # rad = +7.84778000000000087e-01 , len = +1.64015243194039684e+00 
 928        993        999        923    2        935        936 +7.85225977971895306e-01  # rad = +1.03374999999999995e+00 , len = +5.68682688324516294e-01 
 929       1000       1001        931    2 2147483645 2147483645 +1.11616161616161613e+00  # rad = +1.10500000000000001e-01 , len = +2.61916017074175556e-01 
 930       1000       1002        931    2        939        940 +8.98989898989899006e-01  # rad = +8.90000000000000097e-02 , len = +1.71464281994822443e-01 
 931       1003       1000        938    2        929        930 +8.51349259584128770e-01  # rad = +9.90000000000000047e-02 , len = +1.21243556529820870e-01 
 932       1004       1005        934    2 2147483645 2147483645 +1.10407239819004532e+00  # rad = +1.22000000000000067e-01 , len = +9.89949493661164276e-02 
 933       1004        984        934    2        916       1245 +9.37882352941176389e-01  # rad = +1.03636000000000006e-01 , len = +7.70000000000001683e-01 
 934       1006       1004        954    2        932        933 +1.25925925925925930e+00  # rad = +1.10500000000000001e-01 , len = +9.89949493661151647e-02 
 935        999       1007        928    2 2147483645 2147483645 +2.22534703748488494e-01  # rad = +2.30045250000000007e-01 , len = +1.54159008818816790e+00 
 936        999       1008        928    2 2147483645 2147483645 +3.79081015719467951e-01  # rad = +3.91875000000000029e-01 , len = +8.10308583195316956e-01 
 937       1003       1009        938    2 2147483645 2147483645 +7.65354384878661254e-01  # rad = +8.90000000000000097e-02 , len = +2.42487113059643794e-01 
 938       1010       1003       1651    2        931        937 +6.59965947786606111e-01  # rad = +1.16286000000000014e-01 , len = +4.69574275274956709e-01 
 939       1002       1011        930    2 2147483645 2147483645 +7.75280898876404390e-01  # rad = +6.89999999999999919e-02 , len = +1.71464281994822443e-01 
 940       1002       1012        930    2       1522       1523 +1.01123595505617980e+00  # rad = +9.00000000000000105e-02 , len = +7.03491293478461621e-01 
 941       1006       1013        954    2       1528       1529 +9.00284900284900380e-01  # rad = +7.90000000000000008e-02 , len = +1.71464281994823164e-01 
 942       1014       1015        944    2 2147483645 2147483645 +8.88674109844766691e-01  # rad = +7.65000000000000263e-02 , len = +2.61916017074176000e-01 
 943       1014       1016        944    2 2147483645 2147483645 +9.17715747421393058e-01  # rad = +7.90000000000000008e-02 , len = +4.69574275274957764e-01 
 944       1017       1014       1002    2        942        943 +4.35644230769230756e-01  # rad = +8.60833000000000154e-02 , len = +8.22313808712948235e-01 
 945       1018       1019        947    2 2147483645 2147483645 +6.58321622615061552e-01  # rad = +5.57000000000000051e-01 , len = +1.56524758424985921e-01 
 946       1018        934        947    2        873       1521 +6.13172814744513239e-01  # rad = +5.18799999999999928e-01 , len = +6.67757440991864182e-01 
 947       1020       1018        998    2        945        946 +6.97519373454245639e-01  # rad = +8.46091000000000037e-01 , len = +1.01197826063606722e+00 
 948       1021       1022        950    2       1649       1650 +7.12090163934426257e-01  # rad = +8.68750000000000078e-02 , len = +5.51180551180827427e-01 
 949       1021       1023        950    2        955       1527 +1.00000000000000000e+00  # rad = +1.22000000000000011e-01 , len = +3.49999999999997535e-01 
 950       1024       1021       1343    2        948        949 +8.77697841726618799e-01  # rad = +1.22000000000000011e-01 , len = +9.89949493661157892e-02 
 951       1025       1026        953    2 2147483645 2147483645 +9.08890929136803805e-01  # rad = +6.89999999999999780e-02 , len = +3.28329103187639137e-01 
 952       1025       1027        953    2 2147483645 2147483645 +9.74752590668456320e-01  # rad = +7.39999999999999825e-02 , len = +4.14125584816972425e-01 
 953       1028       1025       1007    2        951        952 +5.37939415411868960e-01  # rad = +7.59166999999999897e-02 , len = +8.31203946092655910e-01 
 954       1029       1006        955    2        934        941 +9.04639175257731964e-01  # rad = +8.77499999999999947e-02 , len = +3.13049516849971010e-01 
 955       1023       1029        949    2        954        956 +7.95081967213114749e-01  # rad = +9.69999999999999890e-02 , len = +4.48218696620300117e-01 
 956       1029       1030        955    2 2147483645 2147483645 +8.14432989690721754e-01  # rad = +7.90000000000000008e-02 , len = +6.60378679243961653e-01 
 957       1031       1032        959    2 2147483645 2147483645 +1.99730501388911880e-01  # rad = +1.80832999999999938e-01 , len = +1.27738013136262341e+00 
 958       1031       1033        959    2 2147483645 2147483645 +1.89679528598331093e-01  # rad = +1.71732999999999997e-01 , len = +1.04766406829670311e+00 
 959       1034       1031        966    2        957        958 +6.96385718241393059e-01  # rad = +9.05384999999999773e-01 , len = +8.88200427831469352e-01 
 960       1035       1036        961    2 2147483645 2147483645 +9.01960784313725394e-01  # rad = +6.89999999999999503e-02 , len = +6.18223260642948413e-01 
 961       1037       1035       1714    2        960        962 +8.17845058451867390e-01  # rad = +7.64999999999999430e-02 , len = +6.49153294684700399e-01 
 962       1035       1038        961    2        963        964 +9.01960784313725394e-01  # rad = +6.89999999999999503e-02 , len = +6.99999999999985079e-02 
 963       1038       1039        962    2 2147483645 2147483645 +1.06211159420289869e+00  # rad = +7.32856999999999675e-02 , len = +5.46717477313465539e-01 
 964       1038       1040        962    2 2147483645 2147483645 +1.07246376811594213e+00  # rad = +7.39999999999999825e-02 , len = +3.05122926047844745e-01 
 965       1034        925        966    2        864       1715 +1.03657354705719462e+00  # rad = +1.34766999999999970e+00 , len = +4.53651848888550147e-01 
 966       1041       1034       1019    2        959        965 +1.03430389817024659e+00  # rad = +1.30011999999999994e+00 , len = +1.32261105393838352e+00 
 967       1042       1043        969    2 2147483645 2147483645 +8.56851990049751322e-01  # rad = +8.61136249999999714e-02 , len = +1.03353761421633839e+00 
 968       1042       1044        969    2       1346       1727 +1.00497512437810954e+00  # rad = +1.00999999999999979e-01 , len = +5.51180551180825873e-01 
 969       1045       1042        979    2        967        968 +7.21293591611463114e-01  # rad = +1.00499999999999978e-01 , len = +3.83405790253614265e-01 
 970       1046       1047        972    2 2147483645 2147483645 +6.28532742155525237e-01  # rad = +9.21429000000000137e-02 , len = +6.10245852095691932e-01 
 971       1046        978        972    2        911       1337 +9.00409276944065584e-01  # rad = +1.32000000000000006e-01 , len = +6.02162768692982464e-01 
 972       1048       1046        983    2        970        971 +9.42159383033418951e-01  # rad = +1.46600000000000036e-01 , len = +4.08166632639172688e-01 
 973        960       1049        896    2 2147483645 2147483645 +1.20343869526316052e-01  # rad = +6.89999999999999919e-02 , len = +5.68682688324517738e-01 
 974        960       1050        896    2 2147483645 2147483645 +1.46505580292906501e-01  # rad = +8.39999999999999775e-02 , len = +1.04062481231229520e+00 
 975       1051       1052        977    2 2147483645 2147483645 +6.37037037037036957e-01  # rad = +8.59999999999999931e-02 , len = +4.31508980207827797e-01 
 976       1051       1053        977    2 2147483645 2147483645 +7.57407407407407307e-01  # rad = +1.02249999999999952e-01 , len = +1.12654338576017565e+00 
 977       1054       1051       1539    2        975        976 +9.17325215571425656e-01  # rad = +1.34999999999999926e-01 , len = +4.69574275274956154e-01 
 978       1045       1055        979    2 2147483645 2147483645 +5.37766358292723234e-01  # rad = +7.49285999999999841e-02 , len = +9.77496803063828024e-01 
 979       1056       1045       1536    2        969        978 +1.17195871779559080e+00  # rad = +1.39332999999999985e-01 , len = +1.97989898732234104e-01 
 980       1057       1058       1336    2 2147483645 2147483645 +7.81199559785151432e-01  # rad = +7.60588000000000236e-02 , len = +1.33184083133083120e+00 
 981       1057       1059       1336    2 2147483645 2147483645 +7.32401035110883059e-01  # rad = +7.13077000000000016e-02 , len = +9.49526197637537761e-01 
 982       1048       1060        983    2 2147483645 2147483645 +5.16280848329048858e-01  # rad = +8.03333000000000103e-02 , len = +7.73175271203106029e-01 
 983       1017       1048       1002    2        972        982 +7.87449392712550655e-01  # rad = +1.55600000000000016e-01 , len = +3.56931365951494994e-01 
 984        949       1061        886    2 2147483645 2147483645 +1.54624419374857630e-01  # rad = +7.39999999999999825e-02 , len = +4.31508980207828630e-01 
 985        949       1062        886    2 2147483645 2147483645 +1.44176823471151017e-01  # rad = +6.89999999999999780e-02 , len = +7.00000000000002842e-02 
 986       1063       1064        987    2       1525       1651 +5.34431480210478149e-01  # rad = +2.91999999999999982e-01 , len = +2.10000000000000853e-01 
 987       1065       1063       1032    2        986        988 +5.12426729191090335e-01  # rad = +5.46375000000000055e-01 , len = +1.28693434175951693e+00 
 988       1063       1066        987    2       1020       1021 +5.34797529169526387e-01  # rad = +2.92200000000000015e-01 , len = +1.06160256216721760e+00 
 989       1067       1068        991    2 2147483645 2147483645 +9.53917490284557634e-01  # rad = +6.89999999999999780e-02 , len = +5.81463670404265720e-01 
 990       1067       1069        991    2 2147483645 2147483645 +9.53917490284557634e-01  # rad = +6.89999999999999780e-02 , len = +3.13049516849968679e-01 
 991       1070       1067       1028    2        989        990 +4.95433561643835618e-01  # rad = +7.23332999999999893e-02 , len = +7.03491293478463731e-01 
 992        972       1071        906    2 2147483645 2147483645 +1.50244964616222082e-01  # rad = +6.89999999999999780e-02 , len = +3.63730669589466760e-01 
 993        972       1072        906    2 2147483645 2147483645 +1.50244964616222082e-01  # rad = +6.89999999999999780e-02 , len = +2.09999999999999076e-01 
 994       1073       1074        996    2 2147483645 2147483645 +6.51685393258427004e-01  # rad = +8.70000000000000495e-02 , len = +3.76961536499415495e-01 
 995       1073        997        996    2        926       1530 +7.09470411985018701e-01  # rad = +9.47143000000000013e-02 , len = +5.23832034148353998e-01 
 996       1075       1073       1036    2        994        995 +6.54411764705882359e-01  # rad = +1.33500000000000035e-01 , len = +5.68682688324515628e-01 
 997       1020       1076        998    2 2147483645 2147483645 +3.72517724649629012e-01  # rad = +4.51863999999999988e-01 , len = +1.73453163707094049e+00 
 998       1041       1020       1019    2        947        997 +9.64996022275258603e-01  # rad = +1.21300000000000008e+00 , len = +3.63730669589461597e-01 
 999       1077       1078       1000    2 2147483645 2147483645 +8.69179215441589603e-01  # rad = +8.39999999999999913e-02 , len = +6.18223260642949302e-01 
1000       1079       1077       1543    2        999       1001 +4.62406220095693821e-01  # rad = +9.66428999999999899e-02 , len = +9.15368778143543782e-01 
1001       1077       1080       1000    2       1344       1345 +7.65705499317590799e-01  # rad = +7.39999999999999686e-02 , len = +4.08166632639170246e-01 
1002       1075       1017       1036    2        944        983 +9.68627450980392157e-01  # rad = +1.97599999999999970e-01 , len = +4.19999999999999318e-01 
1003       1081       1082       1005    2 2147483645 2147483645 +8.84252215109253781e-01  # rad = +7.56666999999999895e-02 , len = +6.45368112010502260e-01 
1004       1081       1083       1005    2 2147483645 2147483645 +8.06344175740960178e-01  # rad = +6.89999999999999780e-02 , len = +3.05122926047846743e-01 
1005       1084       1081       1009    2       1003       1004 +4.55167021276595751e-01  # rad = +8.55713999999999919e-02 , len = +4.25793377120876559e-01 
1006       1028       1085       1007    2       1536       1740 +8.31886625332152407e-01  # rad = +1.17400000000000032e-01 , len = +3.20780298646908157e-01 
1007       1086       1028       1071    2        953       1006 +7.45379833415199644e-01  # rad = +1.41124999999999945e-01 , len = +1.36813741999844263e+00 
1008       1084       1087       1009    2 2147483645 2147483645 +4.48742553191489424e-01  # rad = +8.43635999999999969e-02 , len = +8.10308583195316290e-01 
1009       1088       1084       1021    2       1005       1008 +7.76859504132231371e-01  # rad = +1.87999999999999945e-01 , len = +1.21243556529818830e-01 
1010       1089       1090       1011    2 2147483645 2147483645 +8.27605780110927780e-01  # rad = +8.92307999999999851e-02 , len = +1.03353761421633816e+00 
1011       1091       1089       1055    2       1010       1012 +8.83754098360655660e-01  # rad = +1.07817999999999956e-01 , len = +8.79886356298356209e-01 
1012       1089       1092       1011    2       1015       1026 +9.61499935075775913e-01  # rad = +1.03666999999999981e-01 , len = +4.31508980207828963e-01 
1013       1093       1094       1015    2 2147483645 2147483645 +1.07930652437706054e+00  # rad = +1.04333000000000009e-01 , len = +1.71464281994821000e-01 
1014       1093       1095       1015    2       1349       1350 +1.21293061623082199e+00  # rad = +1.17249999999999965e-01 , len = +5.37680202350805381e-01 
1015       1092       1093       1012    2       1013       1014 +9.32473207481648081e-01  # rad = +9.66666999999999804e-02 , len = +2.09999999999996106e-01 
1016       1096       1097       1018    2       1655       1656 +1.07001133786848079e+00  # rad = +9.43749999999999728e-02 , len = +6.02162768692982908e-01 
1017       1096       1098       1018    2       1047       1355 +9.18367346938775531e-01  # rad = +8.10000000000000026e-02 , len = +3.49999999999999645e-01 
1018       1099       1096       1024    2       1016       1017 +6.14634146341463405e-01  # rad = +8.81999999999999867e-02 , len = +6.33876959669620210e-01 
1019       1100       1041       1030    2        966        998 +1.03032786885245908e+00  # rad = +1.25700000000000012e+00 , len = +1.97989898732232855e-01 
1020       1066       1101        988    2       1086       1087 +4.10219028062970559e-01  # rad = +1.19865999999999986e-01 , len = +9.54672718789010166e-01 
1021       1066       1088        988    2       1009       1022 +8.28199863107460521e-01  # rad = +2.41999999999999937e-01 , len = +9.89949493661132912e-02 
1022       1088       1102       1021    2       1033       1034 +9.39392561983471097e-01  # rad = +2.27332999999999952e-01 , len = +3.83405790253617818e-01 
1023       1103       1104       1034    2       1024       1025 +9.60486494934712498e-01  # rad = +2.02799999999999953e-01 , len = +4.02119385257660222e-01 
1024       1104       1099       1023    2       1018       1728 +7.07593688362919138e-01  # rad = +1.43499999999999989e-01 , len = +3.28329103187639137e-01 
1025       1104       1105       1023    2       1037       1038 +9.33594674556213033e-01  # rad = +1.89332999999999946e-01 , len = +2.10000000000000853e-01 
1026       1092       1106       1012    2       1041       1716 +7.48274764389825098e-01  # rad = +7.75713999999999709e-02 , len = +5.09607692249635202e-01 
1027       1070       1107       1028    2       1537       1538 +6.12524657534246564e-01  # rad = +8.94285999999999692e-02 , len = +5.09607692249638089e-01 
1028       1108       1070       1035    2        991       1027 +7.08737864077669921e-01  # rad = +1.46000000000000019e-01 , len = +2.09999999999997883e-01 
1029       1100       1109       1030    2       1189       1375 +4.55271311475409890e-01  # rad = +5.55431000000000008e-01 , len = +4.23427679775425236e+00 
1030          1       1100          0    2       1019       1029 +1.19981078393866403e+00  # rad = +1.21999999999999975e+00 , len = +1.97989898732232855e-01 
1031       1065       1110       1032    2 2147483645 2147483645 +3.06494724501758464e-01  # rad = +3.26799999999999924e-01 , len = +1.58700976682564865e+00 
1032       1111       1065       1762    2        987       1031 +1.04860512161852504e+00  # rad = +1.06624999999999992e+00 , len = +2.88617393793236532e-01 
1033       1102       1112       1022    2       1074       1549 +8.07920539472931742e-01  # rad = +1.83666999999999914e-01 , len = +1.56524758424984339e-01 
1034       1102       1103       1022    2       1023       1539 +9.28782886778426242e-01  # rad = +2.11142999999999886e-01 , len = +4.64327470649757934e-01 
1035       1113       1108       1066    2       1028       1036 +9.71698113207547176e-01  # rad = +2.05999999999999933e-01 , len = +1.56524758424985116e-01 
1036       1108       1075       1035    2        996       1002 +9.90291262135922334e-01  # rad = +2.04000000000000042e-01 , len = +1.21243556529821897e-01 
1037       1105       1114       1025    2 2147483645 2147483645 +4.88797515488583634e-01  # rad = +9.25454999999999889e-02 , len = +7.60394634384015777e-01 
1038       1105       1115       1025    2       1052       1053 +8.45071910337870325e-01  # rad = +1.60000000000000003e-01 , len = +3.28329103187640636e-01 
1039       1111       1116       1762    2       1076       1077 +7.51584094442810824e-01  # rad = +7.64230999999999994e-01 , len = +9.82496819333274929e-01 
1040       1117       1118       1041    2 2147483645 2147483645 +9.27667088607594836e-01  # rad = +7.32856999999999398e-02 , len = +4.02119385257663442e-01 
1041       1106       1117       1026    2       1040       1042 +1.01841658136890656e+00  # rad = +7.89999999999999453e-02 , len = +1.71464281994821360e-01 
1042       1117       1119       1041    2       1057       1058 +9.49367088607594889e-01  # rad = +7.49999999999999556e-02 , len = +3.13049516849971010e-01 
1043       1120       1121       1045    2 2147483645 2147483645 +7.37702499336067796e-01  # rad = +7.49999999999999556e-02 , len = +6.33876959669619100e-01 
1044       1120       1122       1045    2       1533       1534 +8.55734899229838586e-01  # rad = +8.69999999999999662e-02 , len = +6.96491205974632321e-01 
1045       1123       1120       1056    2       1043       1044 +8.19895161290322583e-01  # rad = +1.01666999999999966e-01 , len = +4.20000000000001150e-01 
1046       1124       1125       1047    2 2147483645 2147483645 +1.02531645569620244e+00  # rad = +8.09999999999999609e-02 , len = +3.76961536499416328e-01 
1047       1098       1124       1017    2       1046       1048 +9.75308641975308643e-01  # rad = +7.89999999999999591e-02 , len = +1.97989898732232217e-01 
1048       1124       1126       1047    2       1059       1060 +9.81916455696202561e-01  # rad = +7.75713999999999987e-02 , len = +4.02119385257662110e-01 
1049       1127       1128       1050    2 2147483645 2147483645 +4.09063596491228088e-01  # rad = +1.86532999999999921e-01 , len = +1.15021737076084962e+00 
1050       1129       1127       1358    2       1049       1051 +1.01842546063651573e+00  # rad = +4.55999999999999961e-01 , len = +1.21243556529821897e-01 
1051       1127       1130       1050    2       1064       1065 +1.00548245614035103e+00  # rad = +4.58499999999999963e-01 , len = +1.21243556529820870e-01 
1052       1115       1131       1038    2       1362       1363 +9.39581250000000034e-01  # rad = +1.50332999999999939e-01 , len = +1.56524758424985921e-01 
1053       1115       1132       1038    2       1054       1055 +8.70831249999999946e-01  # rad = +1.39332999999999985e-01 , len = +4.08166632639172688e-01 
1054       1132       1133       1053    2 2147483645 2147483645 +7.93064098239469439e-01  # rad = +1.10499999999999959e-01 , len = +1.21243556529821897e-01 
1055       1132       1091       1053    2       1011       1056 +8.75600180861676680e-01  # rad = +1.21999999999999942e-01 , len = +9.89949493661170521e-02 
1056       1091       1123       1055    2       1045       1717 +1.01639344262295084e+00  # rad = +1.23999999999999971e-01 , len = +3.76961536499415495e-01 
1057       1119       1134       1042    2 2147483645 2147483645 +9.19999999999999929e-01  # rad = +6.89999999999999641e-02 , len = +3.42928563989644886e-01 
1058       1119       1135       1042    2 2147483645 2147483645 +9.19999999999999929e-01  # rad = +6.89999999999999641e-02 , len = +5.23832034148352554e-01 
1059       1126       1136       1048    2 2147483645 2147483645 +1.08287332702516648e+00  # rad = +8.39999999999999775e-02 , len = +1.21243556529821897e-01 
1060       1126       1137       1048    2 2147483645 2147483645 +9.86188208540776601e-01  # rad = +7.64999999999999847e-02 , len = +2.88617393793237420e-01 
1061       1138       1139       1062    2 2147483645 2147483645 +5.20500906344410819e-01  # rad = +8.61428999999999806e-02 , len = +6.49153294684697846e-01 
1062       1113       1138       1066    2       1061       1063 +7.80660377358490587e-01  # rad = +1.65499999999999980e-01 , len = +2.61916017074180274e-01 
1063       1138       1140       1062    2       1364       1365 +4.89425981873111815e-01  # rad = +8.09999999999999887e-02 , len = +4.19999999999998153e-01 
1064       1130       1141       1051    2 2147483645 2147483645 +3.21389312977099273e-01  # rad = +1.47356999999999988e-01 , len = +1.01439637223326207e+00 
1065       1130       1142       1051    2       1101       1746 +1.01417666303162490e+00  # rad = +4.64999999999999969e-01 , len = +2.10000000000000853e-01 
1066       1143       1113       1067    2       1035       1062 +9.01080872008262701e-01  # rad = +2.11999999999999966e-01 , len = +3.28329103187639137e-01 
1067       1144       1143       1109    2       1066       1068 +7.52471479241493491e-01  # rad = +2.35273000000000093e-01 , len = +9.07303697777101403e-01 
1068       1143       1145       1067    2       1069       1070 +4.10161812022628969e-01  # rad = +9.64999999999999608e-02 , len = +6.37730350540099966e-01 
1069       1145       1146       1068    2 2147483645 2147483645 +8.70466321243523300e-01  # rad = +8.39999999999999775e-02 , len = +3.28329103187641413e-01 
1070       1145       1147       1068    2 2147483645 2147483645 +7.81643523316062239e-01  # rad = +7.54285999999999984e-02 , len = +1.17549989366226715e+00 
1071       1079       1086       1543    2       1007       1072 +9.05899521531100538e-01  # rad = +1.89332999999999946e-01 , len = +2.10000000000000853e-01 
1072       1086       1148       1071    2       1079       1088 +7.69686214236292687e-01  # rad = +1.45726999999999968e-01 , len = +8.99166280506555449e-01 
1073       1149       1150       1074    2 2147483645 2147483645 +7.00889249492900657e-01  # rad = +8.63845999999999781e-02 , len = +8.77097486029916884e-01 
1074       1112       1149       1033    2       1073       1075 +6.71051413699793597e-01  # rad = +1.23249999999999971e-01 , len = +7.03491293478463398e-01 
1075       1149       1151       1074    2       1541       1542 +1.04124137931034499e+00  # rad = +1.28332999999999975e-01 , len = +1.56524758424985921e-01 
1076       1116       1152       1039    2 2147483645 2147483645 +1.48588581201233638e-01  # rad = +1.13555999999999976e-01 , len = +1.26000000000000045e+00 
1077       1116       1153       1039    2 2147483645 2147483645 +1.59730500333014475e-01  # rad = +1.22070999999999971e-01 , len = +8.63017960415660257e-01 
1078       1154       1155       1079    2 2147483645 2147483645 +6.07929515418502153e-01  # rad = +6.89999999999999780e-02 , len = +5.85662018573856580e-01 
1079       1148       1154       1072    2       1078       1080 +7.78853609832083293e-01  # rad = +1.13499999999999976e-01 , len = +2.88617393793239141e-01 
1080       1154       1156       1079    2       1081       1082 +6.07929515418502153e-01  # rad = +6.89999999999999780e-02 , len = +9.89949493661132912e-02 
1081       1156       1157       1080    2 2147483645 2147483645 +1.00000000000000000e+00  # rad = +6.89999999999999780e-02 , len = +4.08166632639173632e-01 
1082       1156       1158       1080    2 2147483645 2147483645 +1.09222608695652168e+00  # rad = +7.53635999999999889e-02 , len = +2.54033462362736628e+00 
1083       1159       1160       1085    2 2147483645 2147483645 +9.32432432432432345e-01  # rad = +6.89999999999999641e-02 , len = +3.50000000000000366e-01 
1084       1159       1161       1085    2 2147483645 2147483645 +9.32432432432432345e-01  # rad = +6.89999999999999641e-02 , len = +9.89949493661170521e-02 
1085       1162       1159       1250    2       1083       1084 +6.46288209606986852e-01  # rad = +7.39999999999999825e-02 , len = +4.48218696620300117e-01 
1086       1101       1163       1020    2 2147483645 2147483645 +7.16772896400981074e-01  # rad = +8.59166999999999986e-02 , len = +8.54458893101360251e-01 
1087       1101       1164       1020    2       1127       1366 +9.38548045317270874e-01  # rad = +1.12499999999999989e-01 , len = +4.02119385257661777e-01 
1088       1148       1165       1072    2       1092       1093 +8.23457561055947029e-01  # rad = +1.19999999999999954e-01 , len = +1.21243556529822938e-01 
1089       1166       1167       1090    2 2147483645 2147483645 +5.66460846070591550e-01  # rad = +7.27500000000000091e-02 , len = +6.60378679243962541e-01 
1090       1168       1166       1545    2       1089       1091 +5.36798328108672895e-01  # rad = +1.28428999999999960e-01 , len = +4.74763098818767548e-01 
1091       1166       1169       1090    2       1103       1104 +5.83980253681022243e-01  # rad = +7.49999999999999972e-02 , len = +3.50000000000001421e-01 
1092       1165       1170       1088    2       1657       1658 +8.25000000000000067e-01  # rad = +9.89999999999999630e-02 , len = +5.14392845984468217e-01 
1093       1165       1171       1088    2       1110       1111 +7.75000000000000022e-01  # rad = +9.29999999999999716e-02 , len = +3.42928563989642665e-01 
1094       1172       1173       1096    2 2147483645 2147483645 +6.03146853146853124e-01  # rad = +6.89999999999999780e-02 , len = +6.02162768692981687e-01 
1095       1172       1174       1096    2 2147483645 2147483645 +6.55594405594405627e-01  # rad = +7.49999999999999833e-02 , len = +4.19999999999998153e-01 
1096       1175       1172       1113    2       1094       1095 +4.72727272727272718e-01  # rad = +1.14399999999999960e-01 , len = +4.84974226119286589e-01 
1097       1176       1177       1099    2       1361       1545 +8.65763324299909653e-01  # rad = +2.39599999999999924e-01 , len = +3.56931365951494994e-01 
1098       1176       1178       1099    2       1115       1116 +5.23938572719060525e-01  # rad = +1.44999999999999962e-01 , len = +4.94974746830583512e-01 
1099       1179       1176       1112    2       1097       1098 +1.03136774082949167e+00  # rad = +2.76749999999999940e-01 , len = +3.28329103187640248e-01 
1100       1180       1181       1101    2 2147483645 2147483645 +3.37198249252899263e-01  # rad = +1.57856999999999970e-01 , len = +1.33184083133082964e+00 
1101       1142       1180       1065    2       1100       1102 +1.00675913978494602e+00  # rad = +4.68142999999999920e-01 , len = +4.64327470649756269e-01 
1102       1180       1182       1101    2       1121       1735 +9.27494376718224989e-01  # rad = +4.34199999999999919e-01 , len = +3.95979797464465710e-01 
1103       1169       1183       1091    2 2147483645 2147483645 +1.02000000000000002e+00  # rad = +7.65000000000000124e-02 , len = +8.31203946092654355e-01 
1104       1169       1184       1091    2       1146       1659 +1.07000000000000006e+00  # rad = +8.02500000000000019e-02 , len = +5.51180551180825207e-01 
1105       1185       1186       1107    2 2147483645 2147483645 +3.03612605687932413e-01  # rad = +7.90000000000000008e-02 , len = +7.44110206891424597e-01 
1106       1185       1187       1107    2 2147483645 2147483645 +2.87965411222136813e-01  # rad = +7.49285999999999841e-02 , len = +9.23363417079104520e-01 
1107       1188       1185       1131    2       1105       1106 +8.30426415347250368e-01  # rad = +2.60199999999999931e-01 , len = +3.76961536499414829e-01 
1108       1144       1189       1109    2 2147483645 2147483645 +3.27907965982978722e-01  # rad = +1.02526000000000006e-01 , len = +1.32075735848792730e+00 
1109       1190       1144       1119    2       1067       1108 +9.05407244601587502e-01  # rad = +3.12666999999999862e-01 , len = +2.42487113059643794e-01 
1110       1171       1191       1093    2 2147483645 2147483645 +7.41935483870967638e-01  # rad = +6.89999999999999780e-02 , len = +9.20706250657614134e-01 
1111       1171       1192       1093    2       1128       1129 +7.41935483870967638e-01  # rad = +6.89999999999999780e-02 , len = +5.09607692249636868e-01 
1112       1193       1179       1118    2       1099       1113 +8.93451602055052252e-01  # rad = +2.68333000000000044e-01 , len = +2.10000000000000853e-01 
1113       1179       1175       1112    2       1096       1114 +9.01864474365806523e-01  # rad = +2.41999999999999910e-01 , len = +2.61916017074176999e-01 
1114       1175       1194       1113    2       1552       1553 +6.69045454545454499e-01  # rad = +1.61908999999999970e-01 , len = +8.88200427831466466e-01 
1115       1178       1195       1098    2 2147483645 2147483645 +5.53448275862069017e-01  # rad = +8.02500000000000019e-02 , len = +5.64358042380893710e-01 
1116       1178       1196       1098    2       1550       1551 +5.34975172413793110e-01  # rad = +7.75713999999999848e-02 , len = +4.25793377120874783e-01 
1117       1193       1197       1118    2 2147483645 2147483645 +3.00618646635567865e-01  # rad = +9.02857000000000104e-02 , len = +1.01439637223325785e+00 
1118       1190       1193       1119    2       1112       1117 +8.69690993910225862e-01  # rad = +3.00332999999999961e-01 , len = +5.77234787586471398e-01 
1119       1198       1190       1747    2       1109       1118 +1.10212776822102998e+00  # rad = +3.45332999999999890e-01 , len = +2.42487113059643794e-01 
1120       1199       1200       1121    2       1138       1660 +6.45494367959949855e-01  # rad = +2.57874999999999910e-01 , len = +7.03491293478462731e-01 
1121       1182       1199       1102    2       1120       1122 +9.20082911100875256e-01  # rad = +3.99499999999999911e-01 , len = +2.88617393793237420e-01 
1122       1199       1201       1121    2       1123       1124 +8.31038798498122566e-01  # rad = +3.31999999999999851e-01 , len = +3.05122926047848020e-01 
1123       1201       1202       1122    2 2147483645 2147483645 +8.29819277108433728e-01  # rad = +2.75499999999999856e-01 , len = +9.89949493661157892e-02 
1124       1201       1203       1122    2       1130       1131 +8.70481927710843428e-01  # rad = +2.89000000000000035e-01 , len = +6.18223260642947969e-01 
1125       1204       1205       1127    2 2147483645 2147483645 +7.51740229817727479e-01  # rad = +7.69999999999999990e-02 , len = +1.00224747442934459e+00 
1126       1204       1206       1127    2 2147483645 2147483645 +7.63756358062658069e-01  # rad = +7.82307999999999754e-02 , len = +1.00468900660851435e+00 
1127       1164       1204       1087    2       1125       1126 +9.10479999999999956e-01  # rad = +1.02428999999999965e-01 , len = +4.64327470649755991e-01 
1128       1192       1207       1111    2 2147483645 2147483645 +1.01499275362318842e+00  # rad = +7.00344999999999440e-02 , len = +2.21470088273789356e+00 
1129       1192       1208       1111    2 2147483645 2147483645 +1.10869565217391308e+00  # rad = +7.64999999999999986e-02 , len = +6.64078308635358994e-01 
1130       1203       1209       1124    2 2147483645 2147483645 +4.13249134948096897e-01  # rad = +1.19428999999999980e-01 , len = +1.01197826063606766e+00 
1131       1203       1188       1124    2       1107       1747 +1.08419723183390992e+00  # rad = +3.13333000000000028e-01 , len = +4.59020696701137598e-01 
1132       1210       1211       1133    2 2147483645 2147483645 +3.25471698113207530e-01  # rad = +6.89999999999999780e-02 , len = +5.14392845984469549e-01 
1133       1198       1210       1747    2       1132       1134 +6.76596464464323977e-01  # rad = +2.11999999999999966e-01 , len = +5.46717477313466649e-01 
1134       1210       1212       1133    2       1137       1556 +3.72641509433962237e-01  # rad = +7.90000000000000008e-02 , len = +1.97989898732231578e-01 
1135       1213       1214       1137    2 2147483645 2147483645 +8.72448809523809543e-01  # rad = +7.32856999999999537e-02 , len = +4.48218696620299561e-01 
1136       1213       1215       1137    2 2147483645 2147483645 +9.23469047619047689e-01  # rad = +7.75713999999999848e-02 , len = +5.09607692249637423e-01 
1137       1212       1213       1134    2       1135       1136 +1.06329113924050622e+00  # rad = +8.39999999999999775e-02 , len = +3.56931365951496049e-01 
1138       1200       1216       1120    2       1139       1140 +7.66704798836645662e-01  # rad = +1.97714000000000001e-01 , len = +4.90000000000002045e-01 
1139       1216       1217       1138    2       1151       1560 +5.84177144764660095e-01  # rad = +1.15500000000000005e-01 , len = +4.94974746830582013e-01 
1140       1216       1218       1138    2       1143       1147 +8.96496960255722897e-01  # rad = +1.77249999999999991e-01 , len = +3.28329103187639137e-01 
1141       1219       1220       1143    2       1557       1558 +6.70689655172413857e-01  # rad = +9.72499999999999892e-02 , len = +3.05122926047848020e-01 
1142       1219       1221       1143    2       1148       1149 +7.35634482758620756e-01  # rad = +1.06666999999999984e-01 , len = +4.59020696701141373e-01 
1143       1218       1219       1140    2       1141       1142 +8.18053596614950584e-01  # rad = +1.44999999999999962e-01 , len = +2.09999999999998493e-01 
1144       1222       1223       1146    2 2147483645 2147483645 +9.69878933807871157e-01  # rad = +6.89999999999999780e-02 , len = +5.14392845984466773e-01 
1145       1222       1224       1146    2 2147483645 2147483645 +9.69878933807871157e-01  # rad = +6.89999999999999780e-02 , len = +1.71464281994821693e-01 
1146       1184       1222       1104    2       1144       1145 +8.86515887850467310e-01  # rad = +7.11429000000000089e-02 , len = +9.57235603182415073e-01 
1147       1218       1225       1140    2       1153       1154 +8.59802538787024062e-01  # rad = +1.52400000000000008e-01 , len = +3.20780298646909712e-01 
1148       1221       1226       1142    2 2147483645 2147483645 +7.71872275399139385e-01  # rad = +8.23332999999999982e-02 , len = +6.18223260642944306e-01 
1149       1221       1227       1142    2       1561       1562 +7.58591691900962761e-01  # rad = +8.09166999999999942e-02 , len = +8.79886356298357319e-01 
1150       1228       1229       1151    2 2147483645 2147483645 +8.64102359960630895e-01  # rad = +7.48888999999999805e-02 , len = +5.68682688324515406e-01 
1151       1217       1228       1139    2       1150       1152 +7.50361038961038895e-01  # rad = +8.66666999999999715e-02 , len = +1.71464281994823164e-01 
1152       1228       1230       1151    2       1155       1156 +1.40769176627239756e+00  # rad = +1.21999999999999970e-01 , len = +2.09999999999999076e-01 
1153       1225       1231       1147    2 2147483645 2147483645 +5.02267060367454055e-01  # rad = +7.65455000000000024e-02 , len = +9.01886910870758007e-01 
1154       1225       1232       1147    2       1169       1377 +8.50393700787401619e-01  # rad = +1.29599999999999993e-01 , len = +3.20780298646908546e-01 
1155       1230       1233       1152    2 2147483645 2147483645 +6.60109016393442660e-01  # rad = +8.05332999999999605e-02 , len = +1.17341382299681607e+00 
1156       1230       1234       1152    2       1176       1564 +8.74999999999999889e-01  # rad = +1.06749999999999956e-01 , len = +6.14247507117448799e-01 
1157       1235       1236       1159    2 2147483645 2147483645 +9.18093670886075852e-01  # rad = +7.25294000000000078e-02 , len = +8.54458893101360362e-01 
1158       1235       1237       1159    2 2147483645 2147483645 +9.15611392405063285e-01  # rad = +7.23332999999999754e-02 , len = +1.39649561402820099e+00 
1159       1238       1235       1372    2       1157       1158 +1.04734808812572422e+00  # rad = +7.90000000000000008e-02 , len = +1.56524758424985921e-01 
1160       1239       1240       1162    2 2147483645 2147483645 +8.38383838383838342e-01  # rad = +8.29999999999999627e-02 , len = +1.20432553738596582e+00 
1161       1239       1241       1162    2 2147483645 2147483645 +8.48484848484848508e-01  # rad = +8.39999999999999913e-02 , len = +1.21243556529819857e-01 
1162       1242       1239       1164    2       1160       1161 +7.43343695093931611e-01  # rad = +9.89999999999999630e-02 , len = +9.89949493661195640e-02 
1163       1243       1244       1546    2       1164       1165 +7.51593603119439568e-01  # rad = +2.07399999999999973e-01 , len = +6.92964645562815451e-01 
1164       1244       1242       1163    2       1162       1372 +6.42150433944069454e-01  # rad = +1.33181999999999939e-01 , len = +7.34166193719105631e-01 
1165       1244       1245       1163    2       1177       1178 +1.25361620057859224e+00  # rad = +2.59999999999999953e-01 , len = +4.14125584816973313e-01 
1166       1246       1247       1168    2 2147483645 2147483645 +8.21428571428571397e-01  # rad = +6.89999999999999919e-02 , len = +6.30000000000002558e-01 
1167       1246       1248       1168    2 2147483645 2147483645 +8.21428571428571397e-01  # rad = +6.89999999999999919e-02 , len = +4.48218696620301005e-01 
1168       1249       1246       1169    2       1166       1167 +7.64797465242686547e-01  # rad = +8.39999999999999913e-02 , len = +1.21243556529820870e-01 
1169       1232       1249       1154    2       1168       1170 +8.47476851851851842e-01  # rad = +1.09832999999999986e-01 , len = +4.59020696701139763e-01 
1170       1249       1250       1169    2       1183       1184 +7.45286935620442015e-01  # rad = +8.18571000000000021e-02 , len = +5.51180551180827871e-01 
1171       1251       1252       1172    2       1187       1661 +9.08045977011494254e-01  # rad = +7.89999999999999591e-02 , len = +1.56524758424985921e-01 
1172       1253       1251       1374    2       1171       1173 +9.42578548212350986e-01  # rad = +8.69999999999999940e-02 , len = +3.56931365951495327e-01 
1173       1251       1254       1172    2       1179       1180 +8.50574712643678121e-01  # rad = +7.39999999999999686e-02 , len = +3.56931365951496382e-01 
1174       1255       1256       1176    2 2147483645 2147483645 +8.82691968195396859e-01  # rad = +7.65000000000000124e-02 , len = +8.57321409974114212e-01 
1175       1255       1257       1176    2 2147483645 2147483645 +7.96153539940946176e-01  # rad = +6.89999999999999780e-02 , len = +5.28488410468954672e-01 
1176       1234       1255       1156    2       1174       1175 +8.11866042154566814e-01  # rad = +8.66666999999999715e-02 , len = +1.97989898732231578e-01 
1177       1245       1258       1165    2 2147483645 2147483645 +3.96153846153846134e-01  # rad = +1.02999999999999967e-01 , len = +9.41753683295161514e-01 
1178       1245       1259       1165    2       1193       1230 +1.02948846153846163e+00  # rad = +2.67667000000000155e-01 , len = +1.71464281994821721e-01 
1179       1254       1260       1173    2 2147483645 2147483645 +9.32432432432432345e-01  # rad = +6.89999999999999780e-02 , len = +6.64078308635358994e-01 
1180       1254       1261       1173    2 2147483645 2147483645 +9.90347297297297313e-01  # rad = +7.32856999999999537e-02 , len = +6.56658206375279385e-01 
1181       1262       1263       1183    2 2147483645 2147483645 +9.37611764705882367e-01  # rad = +7.17272999999999938e-02 , len = +8.25287828578610827e-01 
1182       1262       1264       1183    2 2147483645 2147483645 +1.09803921568627438e+00  # rad = +8.39999999999999913e-02 , len = +1.21243556529820884e-01 
1183       1250       1262       1170    2       1181       1182 +9.34555463118043495e-01  # rad = +7.65000000000000124e-02 , len = +6.02162768692986350e-01 
1184       1250       1265       1170    2 2147483645 2147483645 +8.82199589284252572e-01  # rad = +7.22142999999999674e-02 , len = +2.07417453460406831e+00 
1185       1266       1267       1187    2 2147483645 2147483645 +8.51851851851851749e-01  # rad = +6.89999999999999780e-02 , len = +4.08166632639172688e-01 
1186       1266       1268       1187    2 2147483645 2147483645 +8.51851851851851749e-01  # rad = +6.89999999999999780e-02 , len = +2.88617393793237420e-01 
1187       1252       1266       1171    2       1185       1186 +1.02531645569620244e+00  # rad = +8.09999999999999887e-02 , len = +8.54458893101359473e-01 
1188       1269       1270       1189    2 2147483645 2147483645 +1.06406250000000013e+00  # rad = +1.36199999999999988e-01 , len = +2.88617393793234811e-01 
1189       1109       1269       1029    2       1188       1190 +2.30451667263800536e-01  # rad = +1.28000000000000003e-01 , len = +7.57165767847438387e-01 
1190       1269       1271       1189    2       1206       1207 +9.26218749999999980e-01  # rad = +1.18555999999999981e-01 , len = +1.10900856624283861e+00 
1191       1272       1273       1193    2       1223       1570 +4.20775641025641078e-01  # rad = +9.84615000000000351e-02 , len = +2.10116634277250913e+00 
1192       1272       1274       1193    2       1205       1382 +7.87038461538461576e-01  # rad = +1.84167000000000053e-01 , len = +4.94974746830581513e-01 
1193       1259       1272       1178    2       1191       1192 +8.74220580049090756e-01  # rad = +2.33999999999999986e-01 , len = +8.79886356298358208e-01 
1194       1275       1276       1196    2 2147483645 2147483645 +9.01119739223783189e-01  # rad = +6.89999999999999919e-02 , len = +2.96984848098351184e-01 
1195       1275       1277       1196    2 2147483645 2147483645 +1.01305970636556220e+00  # rad = +7.75714000000000264e-02 , len = +4.48218696620300394e-01 
1196       1278       1275       1382    2       1194       1195 +6.60098275862069039e-01  # rad = +7.65713999999999978e-02 , len = +5.68682688324517294e-01 
1197       1279       1280       1198    2 2147483645 2147483645 +9.61377817085600439e-01  # rad = +7.13076999999999600e-02 , len = +9.52102935611480961e-01 
1198       1281       1279       1555    2       1197       1199 +5.37091962346125995e-01  # rad = +7.41724000000000272e-02 , len = +2.02395652127213532e+00 
1199       1279       1282       1198    2       1211       1212 +1.02014630779103799e+00  # rad = +7.56666999999999618e-02 , len = +6.92964645562816117e-01 
1200       1283       1284       1202    2 2147483645 2147483645 +9.00794047619047578e-01  # rad = +7.56666999999999895e-02 , len = +6.30000000000001337e-01 
1201       1283       1285       1202    2 2147483645 2147483645 +8.21428571428571397e-01  # rad = +6.89999999999999919e-02 , len = +5.09607692249637645e-01 
1202       1286       1283       1377    2       1200       1201 +9.69696969696969724e-01  # rad = +8.39999999999999913e-02 , len = +5.33104117410472478e-01 
1203       1287       1288       1205    2 2147483645 2147483645 +5.36334405144694548e-01  # rad = +8.34000000000000019e-02 , len = +7.34166193719106519e-01 
1204       1287       1289       1205    2       1216       1381 +1.13558199356913181e+00  # rad = +1.76582999999999990e-01 , len = +8.25287828578614935e-01 
1205       1274       1287       1192    2       1203       1204 +8.44342363181243116e-01  # rad = +1.55499999999999999e-01 , len = +3.83405790253617818e-01 
1206       1271       1290       1190    2 2147483645 2147483645 +6.18152602989304634e-01  # rad = +7.32856999999999953e-02 , len = +4.74763098818767160e-01 
1207       1271       1291       1190    2       1568       1569 +6.28011235196869078e-01  # rad = +7.44545000000000068e-02 , len = +7.17286553617172196e-01 
1208       1292       1293       1209    2       1665       1666 +8.80090497737556654e-01  # rad = +9.72499999999999892e-02 , len = +2.52388589282479536e-01 
1209       1294       1292       1257    2       1208       1210 +1.27011494252873569e+00  # rad = +1.10499999999999987e-01 , len = +3.28329103187643689e-01 
1210       1292       1295       1209    2       1213       1214 +1.03468778280542995e+00  # rad = +1.14332999999999962e-01 , len = +2.09999999999998493e-01 
1211       1282       1296       1199    2 2147483645 2147483645 +9.91188990665642922e-01  # rad = +7.49999999999999556e-02 , len = +3.13049516849970233e-01 
1212       1282       1297       1199    2 2147483645 2147483645 +9.77973137456767616e-01  # rad = +7.39999999999999686e-02 , len = +4.69574275274954045e-01 
1213       1295       1298       1210    2 2147483645 2147483645 +6.51207437922559529e-01  # rad = +7.44545000000000207e-02 , len = +8.04238770515323331e-01 
1214       1295       1299       1210    2       1668       1669 +7.80018017545240694e-01  # rad = +8.91818000000000333e-02 , len = +8.68677155219361063e-01 
1215       1300       1301       1216    2 2147483645 2147483645 +4.75761881155228050e-01  # rad = +9.30909000000000042e-02 , len = +8.04238770515323109e-01 
1216       1289       1300       1204    2       1215       1217 +1.10807382364100726e+00  # rad = +1.95667000000000008e-01 , len = +4.48218696620298174e-01 
1217       1300       1302       1216    2       1220       1221 +8.35603346501965105e-01  # rad = +1.63500000000000034e-01 , len = +2.88617393793236532e-01 
1218       1303       1304       1220    2 2147483645 2147483645 +5.00145047923322705e-01  # rad = +7.82726999999999867e-02 , len = +8.68677155219362507e-01 
1219       1303       1305       1220    2       1257       1567 +7.66773162939297093e-01  # rad = +1.19999999999999926e-01 , len = +1.21243556529817789e-01 
1220       1302       1303       1217    2       1218       1219 +9.57186544342507606e-01  # rad = +1.56499999999999972e-01 , len = +1.21243556529821897e-01 
1221       1302       1306       1217    2 2147483645 2147483645 +5.07441590214067317e-01  # rad = +8.29667000000000043e-02 , len = +2.04083316319585473e+00 
1222       1307       1308       1223    2 2147483645 2147483645 +9.41520651368548012e-01  # rad = +6.89999999999999919e-02 , len = +6.30000000000002003e-01 
1223       1273       1307       1191    2       1222       1224 +7.44308181370383348e-01  # rad = +7.32857000000000230e-02 , len = +5.46717477313463873e-01 
1224       1307       1309       1223    2       1225       1226 +9.41520651368548012e-01  # rad = +6.89999999999999919e-02 , len = +1.21243556529819857e-01 
1225       1309       1310       1224    2 2147483645 2147483645 +1.05434782608695676e+00  # rad = +7.27500000000000091e-02 , len = +5.09607692249637090e-01 
1226       1309       1311       1224    2 2147483645 2147483645 +1.00000000000000000e+00  # rad = +6.89999999999999919e-02 , len = +3.76961536499416827e-01 
1227       1312       1313       1228    2 2147483645 2147483645 +6.73170731707317116e-01  # rad = +6.89999999999999919e-02 , len = +8.48704895708750962e-01 
1228       1314       1312       1664    2       1227       1229 +9.24939991698099595e-01  # rad = +1.02500000000000022e-01 , len = +1.84274252135234651e+00 
1229       1312       1315       1228    2       1571       1572 +8.68292682926829373e-01  # rad = +8.90000000000000097e-02 , len = +2.10000000000000853e-01 
1230       1259       1316       1178    2       1232       1711 +8.63012623894615305e-01  # rad = +2.31000000000000094e-01 , len = +1.21243556529819857e-01 
1231        919       1317        858    2 2147483645 2147483645 +7.69841269841269882e-01  # rad = +7.27499999999999952e-02 , len = +6.29999999999999782e-01 
1232       1316       1318       1230    2 2147483645 2147483645 +3.81936363636363629e-01  # rad = +8.82272999999999946e-02 , len = +1.64760432143157631e+00 
1233       1319       1320       1711    2 2147483645 2147483645 +5.42982683982683900e-01  # rad = +1.25428999999999985e-01 , len = +5.28488410468953673e-01 
1234       1319       1321       1711    2 2147483645 2147483645 +4.15275324675324631e-01  # rad = +9.59285999999999889e-02 , len = +9.62340895940725694e-01 
1235       1322       1323       1712    2 2147483645 2147483645 +7.40875946570816124e-01  # rad = +7.91500000000000120e-02 , len = +1.44478372083851947e+00 
1236       1322       1324       1712    2 2147483645 2147483645 +6.85983731618507342e-01  # rad = +7.32856999999999537e-02 , len = +5.46717477313462763e-01 
1237        492       1325        448    2 2147483645 2147483645 +7.48502994011976064e-01  # rad = +7.49999999999999972e-02 , len = +3.56931365951496382e-01 
1238       1326       1327       1713    2 2147483645 2147483645 +8.54957085828343288e-01  # rad = +8.56666999999999706e-02 , len = +7.03491293478463953e-01 
1239       1326       1328       1713    2 2147483645 2147483645 +7.74165668662674666e-01  # rad = +7.75713999999999848e-02 , len = +8.22313808712949235e-01 
1240        438       1329       1241    2 2147483645 2147483645 +6.27272727272727204e-01  # rad = +6.89999999999999780e-02 , len = +5.33104117410469258e-01 
1241       1330        438       1723    2        396       1240 +7.54572020469481020e-01  # rad = +1.09999999999999973e-01 , len = +4.02119385257663664e-01 
1242        525       1331        481    2 2147483645 2147483645 +7.21092409361422493e-01  # rad = +7.89999999999999869e-02 , len = +7.34166193719103854e-01 
1243       1037       1332       1714    2 2147483645 2147483645 +7.73299764268189027e-01  # rad = +7.23332999999999615e-02 , len = +6.60378679243961320e-01 
1244        952        965        888    2        900       1714 +6.75368231046931444e-01  # rad = +9.35384999999999550e-02 , len = +8.96437393240599123e-01 
1245        984       1333        933    2 2147483645 2147483645 +1.06623181133968892e+00  # rad = +1.10500000000000001e-01 , len = +1.21243556529823951e-01 
1246        992       1334       1715    2 2147483645 2147483645 +3.94954996401196134e-01  # rad = +5.32268999999999881e-01 , len = +1.88480768249707653e+00 
1247       1335       1336       1716    2 2147483645 2147483645 +8.89503090056386725e-01  # rad = +6.89999999999999780e-02 , len = +3.63730669589465205e-01 
1248       1335       1337       1716    2 2147483645 2147483645 +9.32473824115588990e-01  # rad = +7.23332999999999754e-02 , len = +6.64078308635359105e-01 
1249       1338       1339       1717    2 2147483645 2147483645 +6.16935483870967749e-01  # rad = +7.64999999999999569e-02 , len = +5.37680202350801606e-01 
1250       1338       1162       1717    2       1085       1544 +9.23387096774193616e-01  # rad = +1.14499999999999963e-01 , len = +5.68682688324517516e-01 
1251       1340       1341       1254    2 2147483645 2147483645 +4.17271047350328828e-01  # rad = +8.39999999999999775e-02 , len = +5.51180551180827205e-01 
1252       1342       1343       1718    2 2147483645 2147483645 +3.67595922665765906e-01  # rad = +7.39999999999999825e-02 , len = +4.14125584816974812e-01 
1253       1342       1344       1718    2 2147483645 2147483645 +3.85336896695610720e-01  # rad = +7.75713999999999848e-02 , len = +4.08166632639171800e-01 
1254       1345       1340       1746    2       1251       1718 +4.32920430107526844e-01  # rad = +2.01307999999999987e-01 , len = +1.22449989791751079e+00 
1255       1346       1347       1719    2 2147483645 2147483645 +8.96551724137931050e-01  # rad = +7.79999999999999999e-02 , len = +7.20694109869089661e-01 
1256       1346       1348       1719    2 2147483645 2147483645 +1.31417241379310346e+00  # rad = +1.14332999999999949e-01 , len = +1.71464281994820250e-01 
1257       1305       1294       1219    2       1209       1719 +7.24999999999999978e-01  # rad = +8.70000000000000356e-02 , len = +3.56931365951496382e-01 
1258         36       1349         30    2 2147483645 2147483645 +7.82122905027932913e-01  # rad = +8.40000000000000330e-02 , len = +2.61916017074175556e-01 
1259         36       1350         30    2       1574       1575 +9.21787709497206675e-01  # rad = +9.90000000000000047e-02 , len = +5.28488410468952230e-01 
1260         42       1351         36    2 2147483645 2147483645 +1.01192538736810467e+00  # rad = +9.89999999999999214e-02 , len = +2.96984848098349907e-01 
1261         42       1352         36    2 2147483645 2147483645 +7.76045579572599453e-01  # rad = +7.59230999999999795e-02 , len = +8.88200427831468464e-01 
1262         76       1353         69    2 2147483645 2147483645 +5.99573284537968876e-01  # rad = +8.19167000000000228e-02 , len = +8.42911620515461646e-01 
1263         76       1354         69    2       1388       1389 +9.97050320219579178e-01  # rad = +1.36221999999999982e-01 , len = +6.14247507117449798e-01 
1264        102       1355         94    2 2147483645 2147483645 +6.47540983606557430e-01  # rad = +7.89999999999999869e-02 , len = +4.69574275274956376e-01 
1265        102       1356         94    2 2147483645 2147483645 +6.57786885245901676e-01  # rad = +8.02500000000000158e-02 , len = +6.02162768692985240e-01 
1266        114       1357       1267    2 2147483645 2147483645 +7.78869948436837656e-01  # rad = +7.90000000000000424e-02 , len = +1.10458136866416390e+00 
1267       1358        114       1401    2        104       1266 +1.22741310124836023e+00  # rad = +1.01429000000000033e-01 , len = +4.48218696620297896e-01 
1268        217       1359        199    2 2147483645 2147483645 +9.01960784313725394e-01  # rad = +6.89999999999999919e-02 , len = +4.08166632639169635e-01 
1269        217       1360        199    2 2147483645 2147483645 +9.01960784313725394e-01  # rad = +6.89999999999999919e-02 , len = +3.42928563989646329e-01 
1270        282       1361        255    2 2147483645 2147483645 +9.08814313430299836e-01  # rad = +6.90000000000000197e-02 , len = +3.56931365951491830e-01 
1271        282       1362        255    2 2147483645 2147483645 +1.00759847793359336e+00  # rad = +7.65000000000000124e-02 , len = +6.37730350540099855e-01 
1272       1363       1364       1720    2 2147483645 2147483645 +5.74095370350279577e-01  # rad = +7.93750000000000011e-02 , len = +7.47395477642191830e-01 
1273       1363        259       1720    2        236       1757 +8.05722510324675900e-01  # rad = +1.11400000000000027e-01 , len = +3.76961536499416827e-01 
1274       1365        241       1275    2        220       1720 +6.88722291407222964e-01  # rad = +1.38261000000000023e-01 , len = +1.65205932096883124e+00 
1275        212       1365        262    2       1274       1596 +7.08737864077669810e-01  # rad = +2.00749999999999956e-01 , len = +3.05122926047848408e-01 
1276       1366       1367       1721    2 2147483645 2147483645 +5.20110957004160879e-01  # rad = +7.49999999999999833e-02 , len = +8.71492971859210819e-01 
1277        381        294        346    2        270       1721 +9.71698113207547176e-01  # rad = +1.44199999999999967e-01 , len = +7.73175271203106473e-01 
1278       1366       1368       1721    2       1417       1418 +7.74715672676837719e-01  # rad = +1.11714000000000008e-01 , len = +4.74763098818770712e-01 
1279        292       1369        268    2 2147483645 2147483645 +1.21739130434782616e+00  # rad = +8.39999999999999913e-02 , len = +9.89949493661183150e-02 
1280        292       1370        268    2 2147483645 2147483645 +1.00000000000000000e+00  # rad = +6.90000000000000058e-02 , len = +5.37680202350803604e-01 
1281        347        287       1433    2        261        311 +9.36733711048158724e-01  # rad = +3.30667000000000044e-01 , len = +1.71464281994821721e-01 
1282        307       1371       1283    2 2147483645 2147483645 +4.48210800627235062e-01  # rad = +7.94615000000000044e-02 , len = +1.04062481231229764e+00 
1283       1372        307       1289    2        282       1282 +6.71174326027947021e-01  # rad = +1.77285999999999944e-01 , len = +5.98080262172227095e-01 
1284        350       1373        319    2 2147483645 2147483645 +7.63385146804835935e-01  # rad = +1.10499999999999959e-01 , len = +2.32163735324875720e-01 
1285        350        403        319    2        365       1743 +8.77374784110535377e-01  # rad = +1.26999999999999974e-01 , len = +1.56524758424985921e-01 
1286        365       1374       1287    2 2147483645 2147483645 +1.00058173806824269e+00  # rad = +7.75713999999999987e-02 , len = +4.84974226119287588e-01 
1287       1375        365       1743    2        332       1286 +6.10443307086614206e-01  # rad = +7.75263000000000202e-02 , len = +1.27738013136262607e+00 
1288        329       1376        425    2 2147483645 2147483645 +5.07936507936507908e-01  # rad = +9.60000000000000436e-02 , len = +5.14392845984466551e-01 
1289        448       1372        453    2       1283       1290 +9.38757885384273627e-01  # rad = +2.64142999999999906e-01 , len = +4.48218696620301227e-01 
1290       1372        290       1289    2        265       1419 +8.43925449472444744e-01  # rad = +2.22916999999999949e-01 , len = +9.74987179402887483e-01 
1291        451        180        410    2        167       1737 +4.21052631578947345e-01  # rad = +9.69999999999999890e-02 , len = +6.33876959669621098e-01 
1292        451        315        410    2        289        375 +5.58220293000542656e-01  # rad = +1.28600000000000048e-01 , len = +3.50000000000000366e-01 
1293        423       1377        383    2 2147483645 2147483645 +8.32998323138158137e-01  # rad = +6.89999999999999919e-02 , len = +5.81463670404267607e-01 
1294        423       1378        383    2       1438       1439 +1.01408491512471421e+00  # rad = +8.40000000000000052e-02 , len = +3.28329103187641413e-01 
1295       1379       1380       1722    2 2147483645 2147483645 +7.52209892473118202e-01  # rad = +8.74444000000000055e-02 , len = +6.60378679243961320e-01 
1296       1379       1381       1722    2 2147483645 2147483645 +9.83509677419354689e-01  # rad = +1.14332999999999949e-01 , len = +1.71464281994822443e-01 
1297       1330       1382       1723    2 2147483645 2147483645 +5.43503134903757790e-01  # rad = +7.92307999999999762e-02 , len = +1.01921538449927329e+00 
1298        551        396        504    2        360       1723 +8.23604519774011279e-01  # rad = +1.45777999999999935e-01 , len = +7.47395477642189499e-01 
1299        436       1383        400    2 2147483645 2147483645 +5.75095057034220591e-01  # rad = +7.56249999999999561e-02 , len = +4.99899989998001559e-01 
1300        508       1384       1301    2 2147483645 2147483645 +1.00797448165869219e+00  # rad = +7.89999999999999314e-02 , len = +3.83405790253617818e-01 
1301       1385        508       1461    2        464       1300 +7.73440044210671696e-01  # rad = +7.83749999999999447e-02 , len = +1.09567330897489712e+00 
1302        500       1386        458    2 2147483645 2147483645 +7.28506677449973217e-01  # rad = +6.90000000000000058e-02 , len = +2.09999999999999659e-01 
1303        500       1387        458    2 2147483645 2147483645 +7.28506677449973217e-01  # rad = +6.90000000000000058e-02 , len = +2.61916017074175056e-01 
1304        550       1388        503    2 2147483645 2147483645 +7.88018279569892455e-01  # rad = +7.32856999999999814e-02 , len = +5.09607692249634425e-01 
1305        674        570        617    2        521       1306 +8.01274407867751504e-01  # rad = +8.39999999999999775e-02 , len = +2.61916017074176000e-01 
1306        570       1389       1305    2       1472       1473 +9.64285714285714413e-01  # rad = +8.10000000000000164e-02 , len = +4.08166632639169635e-01 
1307       1390        556       1309    2        508       1617 +5.33091715976331315e-01  # rad = +1.08110999999999929e-01 , len = +5.60000000000000497e-01 
1308       1390        456       1309    2        416       1461 +7.89852071005917145e-01  # rad = +1.60181999999999936e-01 , len = +9.07303697777099183e-01 
1309        678       1390        621    2       1307       1308 +9.60227272727272707e-01  # rad = +2.02799999999999925e-01 , len = +3.20780298646910100e-01 
1310        725       1391        666    2 2147483645 2147483645 +8.92626131953428104e-01  # rad = +6.89999999999999780e-02 , len = +6.45368112010502148e-01 
1311        725       1392        666    2 2147483645 2147483645 +9.63188874514877114e-01  # rad = +7.44544999999999790e-02 , len = +8.40000000000000413e-01 
1312        526        498        574    2        456       1457 +5.86571428571428521e-01  # rad = +2.05299999999999955e-01 , len = +8.93700173436257961e-01 
1313        651       1393       1314    2 2147483645 2147483645 +5.10794290254680261e-01  # rad = +7.32856999999999814e-02 , len = +5.14392845984467995e-01 
1314       1394        651       1636    2        598       1313 +1.80346806277457583e-01  # rad = +1.43473999999999990e-01 , len = +1.54635054240621783e+00 
1315       1395       1396       1724    2 2147483645 2147483645 +4.14262820512820540e-01  # rad = +2.06800000000000039e-01 , len = +8.19328993750376600e-01 
1316       1395       1397       1724    2 2147483645 2147483645 +3.73932291666666694e-01  # rad = +1.86667000000000027e-01 , len = +1.01439637223326340e+00 
1317        675       1398       1318    2 2147483645 2147483645 +5.28735632183908066e-01  # rad = +6.90000000000000058e-02 , len = +7.34166193719106075e-01 
1318       1399        675       1323    2        618       1317 +5.93181818181818143e-01  # rad = +1.30500000000000033e-01 , len = +4.48218696620301227e-01 
1319        637       1400        585    2 2147483645 2147483645 +5.85360967717081460e-01  # rad = +8.35714000000000040e-02 , len = +5.46717477313466649e-01 
1320       1401        721       1725    2        663        791 +9.75933150754015211e-01  # rad = +1.39332999999999985e-01 , len = +1.71464281994821721e-01 
1321       1401        625       1725    2        571       1490 +6.75416932247196566e-01  # rad = +9.64285999999999754e-02 , len = +5.98080262172228760e-01 
1322       1399        693       1323    2        636       1759 +7.17422727272727268e-01  # rad = +1.57833000000000001e-01 , len = +4.02119385257663664e-01 
1323       1394       1399       1636    2       1318       1322 +2.76539982024901210e-01  # rad = +2.20000000000000029e-01 , len = +1.19820699380365547e+00 
1324        860       1402        800    2 2147483645 2147483645 +8.93993143461282225e-01  # rad = +6.89999999999999780e-02 , len = +1.56524758424981925e-01 
1325        860       1403        800    2 2147483645 2147483645 +1.02355736715132317e+00  # rad = +7.89999999999999314e-02 , len = +3.56931365951492552e-01 
1326       1404       1405       1328    2 2147483645 2147483645 +8.94275757575757613e-01  # rad = +8.85332999999999953e-02 , len = +1.10900856624284039e+00 
1327       1404       1406       1328    2 2147483645 2147483645 +8.95623232323232266e-01  # rad = +8.86666999999999733e-02 , len = +1.46499146755194753e+00 
1328        779       1404       1500    2       1326       1327 +9.55598455598455576e-01  # rad = +9.89999999999999769e-02 , len = +1.21243556529821897e-01 
1329        887       1407        824    2 2147483645 2147483645 +5.53585905642341225e-01  # rad = +9.14999999999999841e-02 , len = +2.32163735324878384e-01 
1330        887       1408        824    2 2147483645 2147483645 +4.90059654175187265e-01  # rad = +8.09999999999999887e-02 , len = +3.05122926047848797e-01 
1331        893       1409        831    2 2147483645 2147483645 +1.02747315474551582e+00  # rad = +7.65000000000000124e-02 , len = +2.09999999999999076e-01 
1332        929       1410        868    2 2147483645 2147483645 +7.13792857312807727e-01  # rad = +6.89999999999999919e-02 , len = +6.64078308635359105e-01 
1333        929       1411        868    2 2147483645 2147483645 +7.48275259215427813e-01  # rad = +7.23332999999999893e-02 , len = +1.22249744376010794e+00 
1334        969       1412       1335    2 2147483645 2147483645 +9.01960784313725394e-01  # rad = +6.89999999999999780e-02 , len = +5.09607692249635424e-01 
1335        882        969        820    2        904       1334 +4.08363715949672523e-01  # rad = +7.65000000000000124e-02 , len = +2.88617393793236143e-01 
1336        923       1057        861    2        980        981 +2.29481788590675195e-01  # rad = +9.73615499999999912e-02 , len = +1.29263297188335868e+00 
1337        978       1413        971    2 2147483645 2147483645 +6.45104545454545431e-01  # rad = +8.51537999999999740e-02 , len = +1.25415310070182207e+00 
1338       1414       1415       1340    2 2147483645 2147483645 +8.15760498638671061e-01  # rad = +7.75713999999999848e-02 , len = +4.48218696620299006e-01 
1339       1414       1416       1340    2 2147483645 2147483645 +8.40344344201180093e-01  # rad = +7.99090999999999552e-02 , len = +8.10308583195315402e-01 
1340       1417       1414       1751    2       1338       1339 +6.46142817343562048e-01  # rad = +9.50908999999999643e-02 , len = +8.42911620515459092e-01 
1341       1418       1419       1726    2 2147483645 2147483645 +7.50597122302158359e-01  # rad = +1.04333000000000009e-01 , len = +1.71464281994824608e-01 
1342       1418       1420       1726    2 2147483645 2147483645 +8.77697841726618799e-01  # rad = +1.22000000000000011e-01 , len = +1.21243556529820884e-01 
1343       1010       1024       1651    2        950       1726 +7.88876276958002220e-01  # rad = +1.38999999999999985e-01 , len = +3.49999999999999978e-01 
1344       1080       1421       1001    2 2147483645 2147483645 +9.32432432432432345e-01  # rad = +6.89999999999999780e-02 , len = +3.20780298646904660e-01 
1345       1080       1422       1001    2 2147483645 2147483645 +9.72972972972972916e-01  # rad = +7.19999999999999807e-02 , len = +7.24085630295201566e-01 
1346       1044       1423        968    2 2147483645 2147483645 +8.81188118811881194e-01  # rad = +8.90000000000000235e-02 , len = +1.56524758424982730e-01 
1347       1424       1425       1727    2 2147483645 2147483645 +7.32673267326732658e-01  # rad = +7.39999999999999547e-02 , len = +3.63730669589461930e-01 
1348       1424        991       1727    2        921       1652 +9.66336633663366307e-01  # rad = +9.76000000000000062e-02 , len = +3.56931365951497437e-01 
1349       1095       1426       1014    2 2147483645 2147483645 +7.40785501066097973e-01  # rad = +8.68570999999999649e-02 , len = +5.28488410468953451e-01 
1350       1095       1427       1014    2       1351       1352 +7.91755223880596937e-01  # rad = +9.28332999999999658e-02 , len = +4.94974746830581513e-01 
1351       1427       1428       1350    2 2147483645 2147483645 +7.97127754803502619e-01  # rad = +7.39999999999999825e-02 , len = +3.13049516849971010e-01 
1352       1427       1429       1350    2       1653       1654 +9.33573405232820508e-01  # rad = +8.66666999999999577e-02 , len = +1.39999999999997016e-01 
1353       1430       1431       1728    2 2147483645 2147483645 +4.96917770034843165e-01  # rad = +7.13076999999999878e-02 , len = +1.09343495462693263e+00 
1354       1430       1432       1728    2       1531       1532 +7.06620209059233395e-01  # rad = +1.01399999999999949e-01 , len = +2.88617393793233978e-01 
1355       1098       1433       1017    2 2147483645 2147483645 +8.51851851851851749e-01  # rad = +6.89999999999999780e-02 , len = +8.01186619958171087e-01 
1356       1434       1435       1729    2 2147483645 2147483645 +3.20810720268006722e-01  # rad = +1.43643000000000021e-01 , len = +1.18173601112939042e+00 
1357       1434       1436       1729    2 2147483645 2147483645 +3.30541596873255183e-01  # rad = +1.47999999999999993e-01 , len = +1.10236110236165352e+00 
1358        998       1129        927    2       1050       1729 +5.70543516765250835e-01  # rad = +4.47749999999999981e-01 , len = +2.52388589282478815e-01 
1359       1437       1438       1361    2 2147483645 2147483645 +5.55067301910356581e-01  # rad = +7.19999999999999807e-02 , len = +7.06965345685345858e-01 
1360       1437       1439       1361    2 2147483645 2147483645 +5.75304130625838406e-01  # rad = +7.46249999999999969e-02 , len = +1.14166545012100462e+00 
1361       1177       1437       1097    2       1359       1360 +5.41377295492487476e-01  # rad = +1.29713999999999940e-01 , len = +5.04777178564959073e-01 
1362       1131       1440       1052    2 2147483645 2147483645 +6.18626648839576188e-01  # rad = +9.29999999999999855e-02 , len = +1.11341816044108088e+00 
1363       1131       1441       1052    2 2147483645 2147483645 +5.97562078851616052e-01  # rad = +8.98332999999999909e-02 , len = +4.48218696620300117e-01 
1364       1140       1442       1063    2 2147483645 2147483645 +8.51851851851851749e-01  # rad = +6.89999999999999780e-02 , len = +4.74763098818769380e-01 
1365       1140       1443       1063    2 2147483645 2147483645 +9.44444444444444420e-01  # rad = +7.65000000000000402e-02 , len = +5.23832034148353998e-01 
1366       1164       1444       1087    2 2147483645 2147483645 +6.95384888888888941e-01  # rad = +7.82307999999999892e-02 , len = +9.64883412646314942e-01 
1367       1445       1446       1368    2 2147483645 2147483645 +4.27711122383714559e-01  # rad = +7.75713999999999987e-02 , len = +4.48218696620300117e-01 
1368       1447       1445       1735    2       1367       1369 +4.17696913864578578e-01  # rad = +1.81364000000000025e-01 , len = +8.79886356298356764e-01 
1369       1445       1448       1368    2       1370       1371 +4.63156966101321121e-01  # rad = +8.39999999999999913e-02 , len = +3.28329103187640248e-01 
1370       1448       1449       1369    2 2147483645 2147483645 +1.11363690476190480e+00  # rad = +9.35455000000000036e-02 , len = +8.25287828578610272e-01 
1371       1448       1450       1369    2 2147483645 2147483645 +8.21428571428571397e-01  # rad = +6.89999999999999780e-02 , len = +6.78675180038285530e-01 
1372       1242       1238       1164    2       1159       1563 +5.66357315553152829e-01  # rad = +7.54285999999999845e-02 , len = +8.65852181379708763e-01 
1373       1253       1451       1374    2       1565       1566 +9.91332611050920853e-01  # rad = +9.14999999999999425e-02 , len = +3.28329103187640636e-01 
1374       1281       1253       1555    2       1172       1373 +6.68356263577118082e-01  # rad = +9.22999999999999793e-02 , len = +8.90954544295050388e-01 
1375       1109       1452       1029    2 2147483645 2147483645 +1.93993493341207079e-01  # rad = +1.07749999999999985e-01 , len = +2.61916017074175556e-01 
1376       1286       1453       1377    2 2147483645 2147483645 +8.21274458874458935e-01  # rad = +7.11429000000000089e-02 , len = +1.03353761421633861e+00 
1377       1232       1286       1154    2       1202       1376 +6.68402777777777679e-01  # rad = +8.66249999999999798e-02 , len = +1.15021737076084873e+00 
1378       1454       1455       1381    2 2147483645 2147483645 +6.52062976053223498e-01  # rad = +6.89999999999999780e-02 , len = +9.15368778143541229e-01 
1379       1456       1457       1730    2 2147483645 2147483645 +6.52062976053223498e-01  # rad = +6.89999999999999780e-02 , len = +9.09999999999998255e-01 
1380       1456       1458       1730    2 2147483645 2147483645 +8.43316827004857439e-01  # rad = +8.92381000000000146e-02 , len = +1.51271279494820243e+00 
1381       1289       1454       1204    2       1378       1730 +5.99253608784537484e-01  # rad = +1.05817999999999982e-01 , len = +8.88200427831464245e-01 
1382       1274       1278       1192    2       1196       1664 +6.29863113369930505e-01  # rad = +1.16000000000000020e-01 , len = +3.56931365951494661e-01 
1383          6       1459       1384    2 2147483645 2147483645 +8.77777777777777768e-01  # rad = +7.89999999999999869e-02 , len = +6.41560597293820201e-01 
1384       1460          6       1391    2          4       1383 +9.57446808510638347e-01  # rad = +8.99999999999999550e-02 , len = +7.20694109869088329e-01 
1385       1461       1462       1386    2 2147483645 2147483645 +6.18508100021038953e-01  # rad = +7.93750000000000011e-02 , len = +5.14392845984466107e-01 
1386       1463       1461       1389    2       1385       1387 +8.88117647058823567e-01  # rad = +1.28333000000000030e-01 , len = +2.10000000000000853e-01 
1387       1461         17       1386    2         14       1573 +1.00000000000000000e+00  # rad = +1.28333000000000030e-01 , len = +2.10000000000000853e-01 
1388       1354       1464       1263    2 2147483645 2147483645 +7.44373155584266866e-01  # rad = +1.01400000000000046e-01 , len = +3.76961536499415495e-01 
1389       1354       1463       1263    2       1386       1577 +1.06076845149828958e+00  # rad = +1.44499999999999990e-01 , len = +5.37680202350801606e-01 
1390         70       1465         62    2 2147483645 2147483645 +8.14338945965731864e-01  # rad = +9.89999999999999630e-02 , len = +1.71464281994823164e-01 
1391         70       1460         62    2       1384       1576 +7.73210716371502960e-01  # rad = +9.40000000000000280e-02 , len = +5.37680202350803382e-01 
1392         79       1466         71    2 2147483645 2147483645 +7.21180501930501872e-01  # rad = +7.47143000000000251e-02 , len = +1.42772546380597865e+00 
1393       1467       1468       1731    2 2147483645 2147483645 +8.10810810810810745e-01  # rad = +8.39999999999999497e-02 , len = +2.32163735324875192e-01 
1394       1467       1469       1731    2 2147483645 2147483645 +8.42985521235521285e-01  # rad = +8.73332999999999887e-02 , len = +1.28883668476653668e+00 
1395        104       1470         96    2 2147483645 2147483645 +1.00000000000000000e+00  # rad = +6.90000000000000197e-02 , len = +4.99899989998000782e-01 
1396        104       1471         96    2 2147483645 2147483645 +1.13730000000000020e+00  # rad = +7.84737000000000212e-02 , len = +1.23048770818728448e+00 
1397        120       1472        108    2 2147483645 2147483645 +7.86407766990291246e-01  # rad = +8.10000000000000164e-02 , len = +4.02119385257663331e-01 
1398        120       1473        108    2 2147483645 2147483645 +8.43913592233009657e-01  # rad = +8.69231000000000448e-02 , len = +8.90954544295052830e-01 
1399        101       1474        119    2 2147483645 2147483645 +6.07714923984708610e-01  # rad = +8.94999999999999546e-02 , len = +6.14247507117447578e-01 
1400       1358       1475       1401    2 2147483645 2147483645 +9.25742166890135665e-01  # rad = +7.65000000000000402e-02 , len = +2.10000000000000270e-01 
1401       1476       1358       1409    2       1267       1400 +7.88891646778042910e-01  # rad = +8.26363999999999571e-02 , len = +8.10308583195317067e-01 
1402       1477       1478       1404    2 2147483645 2147483645 +7.97274547623355256e-01  # rad = +7.79999999999999860e-02 , len = +6.96491205974636873e-01 
1403       1477       1479       1404    2 2147483645 2147483645 +8.27938953301176617e-01  # rad = +8.10000000000000164e-02 , len = +3.13049516849971843e-01 
1404        138       1477        126    2       1402       1403 +9.61034381139489136e-01  # rad = +9.78333000000000674e-02 , len = +5.28488410468952785e-01 
1405        132       1480        118    2       1583       1586 +9.17292388029377515e-01  # rad = +2.12199999999999972e-01 , len = +3.20780298646910100e-01 
1406        132        145        118    2        133        154 +4.95454604401447229e-01  # rad = +1.14615000000000009e-01 , len = +9.52102935611481738e-01 
1407        123       1481        122    2 2147483645 2147483645 +8.59550561797752799e-01  # rad = +7.65000000000000124e-02 , len = +6.29999999999999560e-01 
1408       1476        184       1409    2        170       1589 +8.56801909307875809e-01  # rad = +8.97499999999999964e-02 , len = +2.61916017074173169e-01 
1409        138       1476        126    2       1401       1408 +1.02897838899803551e+00  # rad = +1.04750000000000010e-01 , len = +2.52388589282478815e-01 
1410       1482       1483       1412    2 2147483645 2147483645 +7.58936477016873723e-01  # rad = +6.90000000000000197e-02 , len = +3.56931365951492219e-01 
1411       1482       1484       1412    2 2147483645 2147483645 +8.00183024680834354e-01  # rad = +7.27500000000000369e-02 , len = +5.68682688324516072e-01 
1412       1485       1482       1421    2       1410       1411 +1.02153595505617978e+00  # rad = +9.09166999999999892e-02 , len = +8.31203946092657575e-01 
1413        236       1486        216    2 2147483645 2147483645 +8.16280647079150601e-01  # rad = +7.60625000000000051e-02 , len = +1.07990740343790681e+00 
1414        236       1487        216    2 2147483645 2147483645 +7.80731859654997029e-01  # rad = +7.27500000000000369e-02 , len = +4.99899989997998784e-01 
1415        270       1488        245    2 2147483645 2147483645 +9.15619718355374701e-01  # rad = +8.49999999999999784e-02 , len = +8.10308583195316290e-01 
1416        270       1489        245    2 2147483645 2147483645 +9.22801408546286672e-01  # rad = +8.56666999999999706e-02 , len = +6.96491205974633987e-01 
1417       1368       1490       1278    2 2147483645 2147483645 +6.98211504377249104e-01  # rad = +7.79999999999999860e-02 , len = +5.51180551180827427e-01 
1418       1368       1491       1278    2       1674       1741 +1.01598725316433036e+00  # rad = +1.13499999999999990e-01 , len = +6.29999999999997229e-01 
1419        290        228       1290    2        209       1739 +7.61866524311739290e-01  # rad = +1.69832999999999928e-01 , len = +4.31508980207828408e-01 
1420       1485       1492       1421    2 2147483645 2147483645 +8.71588764044943787e-01  # rad = +7.75713999999999848e-02 , len = +6.10245852095694374e-01 
1421       1493       1485       1737    2       1412       1420 +9.17525773195876360e-01  # rad = +8.90000000000000097e-02 , len = +1.39999999999997016e-01 
1422       1494       1495       1424    2 2147483645 2147483645 +1.02056065228405113e+00  # rad = +8.39999999999999497e-02 , len = +2.61916017074176999e-01 
1423       1494       1496       1424    2 2147483645 2147483645 +8.99065336535949888e-01  # rad = +7.39999999999999963e-02 , len = +3.56931365951495327e-01 
1424        349       1494        318    2       1422       1423 +5.65040125766302581e-01  # rad = +8.23076999999999420e-02 , len = +9.97346479414249365e-01 
1425        346       1497        314    2 2147483645 2147483645 +5.97904071925659308e-01  # rad = +7.32856999999999814e-02 , len = +1.00224747442934548e+00 
1426        346       1498        314    2 2147483645 2147483645 +6.88716743764838268e-01  # rad = +8.44166999999999695e-02 , len = +7.85748051222530886e-01 
1427        328       1499        299    2 2147483645 2147483645 +9.01960784313725394e-01  # rad = +6.89999999999999919e-02 , len = +3.05122926047847187e-01 
1428        328       1500        299    2 2147483645 2147483645 +1.00000000000000000e+00  # rad = +7.65000000000000124e-02 , len = +2.52388589282480258e-01 
1429        395       1501        359    2 2147483645 2147483645 +7.69195963983530184e-01  # rad = +7.64999999999999708e-02 , len = +2.61916017074172225e-01 
1430        395        304        359    2        279       1602 +9.35100975823115133e-01  # rad = +9.29999999999999716e-02 , len = +3.56931365951494273e-01 
1431        418       1502        378    2 2147483645 2147483645 +2.93677178544013207e-01  # rad = +1.02913000000000004e-01 , len = +1.96748570515772947e+00 
1432       1503       1504       1732    2 2147483645 2147483645 +3.39175696075381838e-01  # rad = +1.18856999999999921e-01 , len = +1.11341816044107977e+00 
1433       1503        347       1732    2        316       1281 +1.00733672156128629e+00  # rad = +3.52999999999999980e-01 , len = +1.71464281994820250e-01 
1434        336       1505       1435    2 2147483645 2147483645 +1.03571428571428581e+00  # rad = +8.69999999999999940e-02 , len = +1.04999999999999938e+00 
1435        426        336        385    2        306       1434 +7.34265734265734271e-01  # rad = +8.39999999999999913e-02 , len = +1.97989898732233466e-01 
1436        355       1506        323    2 2147483645 2147483645 +7.87330316742081426e-01  # rad = +8.70000000000000079e-02 , len = +3.42928563989643387e-01 
1437        355       1507        323    2 2147483645 2147483645 +7.14932126696832593e-01  # rad = +7.90000000000000147e-02 , len = +7.47395477642192163e-01 
1438       1378       1508       1294    2 2147483645 2147483645 +8.21428571428571397e-01  # rad = +6.89999999999999780e-02 , len = +4.02119385257663664e-01 
1439       1378       1509       1294    2 2147483645 2147483645 +8.21428571428571397e-01  # rad = +6.89999999999999780e-02 , len = +5.23832034148350556e-01 
1440        393       1510        357    2 2147483645 2147483645 +8.89503090056386725e-01  # rad = +6.89999999999999780e-02 , len = +2.61916017074171226e-01 
1441        393       1511        357    2 2147483645 2147483645 +1.01841658136890656e+00  # rad = +7.89999999999999314e-02 , len = +4.31508980207828963e-01 
1442        475        334        432    2        304        352 +1.02886859789113116e+00  # rad = +9.89999999999999908e-02 , len = +2.61916017074175556e-01 
1443        475       1512        432    2 2147483645 2147483645 +8.21016355892922878e-01  # rad = +7.89999999999999869e-02 , len = +4.48218696620300117e-01 
1444        430       1513        389    2 2147483645 2147483645 +9.55357142857142905e-01  # rad = +8.02500000000000435e-02 , len = +5.98080262172228982e-01 
1445        430       1514        389    2 2147483645 2147483645 +8.53896428571428667e-01  # rad = +7.17272999999999938e-02 , len = +1.49969996999400079e+00 
1446        464       1515        423    2 2147483645 2147483645 +8.73417721518987222e-01  # rad = +6.89999999999999919e-02 , len = +3.49999999999998590e-01 
1447        464       1516        423    2 2147483645 2147483645 +8.73417721518987222e-01  # rad = +6.89999999999999919e-02 , len = +1.56524758424987503e-01 
1448        542       1517        495    2 2147483645 2147483645 +9.11764675351098730e-01  # rad = +8.78332999999999753e-02 , len = +4.14125584816974368e-01 
1449       1518       1519       1733    2 2147483645 2147483645 +1.36505237545064895e+00  # rad = +1.31500000000000006e-01 , len = +9.89949493661145541e-02 
1450       1518       1520       1733    2 2147483645 2147483645 +9.63667807497511242e-01  # rad = +9.28332999999999658e-02 , len = +4.31508980207829795e-01 
1451       1521       1522       1453    2 2147483645 2147483645 +8.92857142857142905e-01  # rad = +7.49999999999999833e-02 , len = +6.49153294684697846e-01 
1452       1521       1523       1453    2 2147483645 2147483645 +1.00000000000000000e+00  # rad = +8.39999999999999913e-02 , len = +2.61916017074177443e-01 
1453        481       1521        439    2       1451       1452 +7.59033858331751965e-01  # rad = +8.39999999999999913e-02 , len = +4.02119385257662110e-01 
1454       1524       1525       1457    2 2147483645 2147483645 +6.44859813084112110e-01  # rad = +6.89999999999999919e-02 , len = +4.94974746830582624e-01 
1455       1526       1527       1734    2 2147483645 2147483645 +6.44859813084112110e-01  # rad = +6.89999999999999919e-02 , len = +5.14392845984468772e-01 
1456       1526       1528       1734    2 2147483645 2147483645 +7.40186915887850461e-01  # rad = +7.92000000000000065e-02 , len = +6.33876959669621542e-01 
1457        498       1524       1312    2       1454       1734 +5.21188504627374649e-01  # rad = +1.06999999999999970e-01 , len = +8.19328993750373158e-01 
1458        481       1529        439    2 2147483645 2147483645 +7.59033858331751965e-01  # rad = +8.39999999999999913e-02 , len = +1.18380741677014489e+00 
1459        417       1530        377    2 2147483645 2147483645 +4.43778110944527737e-01  # rad = +7.40000000000000102e-02 , len = +8.54458893101361250e-01 
1460       1385       1531       1461    2 2147483645 2147483645 +8.28950095230576278e-01  # rad = +8.39999999999999775e-02 , len = +3.05122926047851628e-01 
1461        456       1385       1308    2       1301       1460 +6.32611654243298238e-01  # rad = +1.01333000000000006e-01 , len = +6.41560597293815982e-01 
1462        460       1532        420    2 2147483645 2147483645 +9.40649496080627090e-01  # rad = +8.40000000000000469e-02 , len = +4.94974746830581736e-01 
1463        460       1533        420    2 2147483645 2147483645 +9.74244120940649494e-01  # rad = +8.70000000000000079e-02 , len = +7.03491293478460622e-01 
1464        480       1534        493    2 2147483645 2147483645 +7.07606841505131201e-01  # rad = +7.75713999999999709e-02 , len = +1.00468900660850968e+00 
1465        519       1535        472    2 2147483645 2147483645 +5.95833333333333326e-01  # rad = +7.14999999999999802e-02 , len = +7.85748051222529331e-01 
1466        519       1536        472    2 2147483645 2147483645 +6.43181666666666652e-01  # rad = +7.71818000000000087e-02 , len = +7.85748051222526556e-01 
1467       1537       1538       1469    2 2147483645 2147483645 +8.21428571428571397e-01  # rad = +6.89999999999999919e-02 , len = +6.18223260642950412e-01 
1468       1537       1539       1469    2 2147483645 2147483645 +8.21428571428571397e-01  # rad = +6.89999999999999919e-02 , len = +1.97989898732234104e-01 
1469        463       1537       1475    2       1467       1468 +8.34044919276366814e-01  # rad = +8.40000000000000052e-02 , len = +4.08166632639172688e-01 
1470        548       1540        501    2 2147483645 2147483645 +8.91625287356321850e-01  # rad = +7.75713999999999848e-02 , len = +4.48218696620296508e-01 
1471        539       1541        578    2 2147483645 2147483645 +3.83995655891120002e-01  # rad = +8.30909000000000231e-02 , len = +7.85748051222528554e-01 
1472       1389       1542       1306    2 2147483645 2147483645 +1.15696666666666648e+00  # rad = +9.37142999999999865e-02 , len = +5.46717477313466871e-01 
1473       1389       1543       1306    2 2147483645 2147483645 +1.03703703703703698e+00  # rad = +8.39999999999999775e-02 , len = +5.68682688324515628e-01 
1474        588       1544        538    2 2147483645 2147483645 +6.14390963699915527e-01  # rad = +8.80624999999999325e-02 , len = +1.22049170419139097e+00 
1475        588        463        538    2        422       1469 +7.02657448040576837e-01  # rad = +1.00713999999999984e-01 , len = +6.14247507117446023e-01 
1476        697       1545        639    2 2147483645 2147483645 +8.51851851851851749e-01  # rad = +6.89999999999999919e-02 , len = +2.80000000000001137e-01 
1477        697       1546        639    2 2147483645 2147483645 +8.51851851851851749e-01  # rad = +6.89999999999999919e-02 , len = +2.32163735324875720e-01 
1478        674       1547        617    2 2147483645 2147483645 +6.58189692177081564e-01  # rad = +6.90000000000000058e-02 , len = +5.46717477313465539e-01 
1479        714       1548        657    2 2147483645 2147483645 +8.52432967032967004e-01  # rad = +7.75713999999999848e-02 , len = +4.89999999999998548e-01 
1480        714       1549        657    2 2147483645 2147483645 +8.46153846153846145e-01  # rad = +7.69999999999999990e-02 , len = +9.74987179402888815e-01 
1481        694       1550        637    2 2147483645 2147483645 +9.61453320945673706e-01  # rad = +7.27500000000000369e-02 , len = +6.10245852095693153e-01 
1482        694       1551        637    2       1618       1619 +1.13845192138681872e+00  # rad = +8.61428999999999528e-02 , len = +4.53651848888549314e-01 
1483        647       1552       1484    2 2147483645 2147483645 +4.33823529411764719e-01  # rad = +8.84999999999999815e-02 , len = +1.06160256216721649e+00 
1484        587        647        537    2        595       1483 +7.47501914557599845e-01  # rad = +2.04000000000000042e-01 , len = +1.21243556529821897e-01 
1485        676       1553        619    2 2147483645 2147483645 +4.51521536670547174e-01  # rad = +7.75713999999999848e-02 , len = +1.00224747442934414e+00 
1486        613       1554        561    2 2147483645 2147483645 +9.04306034131997616e-01  # rad = +7.44544999999999790e-02 , len = +6.92964645562817894e-01 
1487        630       1555        577    2 2147483645 2147483645 +8.80952380952380931e-01  # rad = +7.39999999999999963e-02 , len = +4.53651848888550702e-01 
1488        661       1556       1489    2 2147483645 2147483645 +7.15603321033210338e-01  # rad = +7.75713999999999848e-02 , len = +1.03353761421633727e+00 
1489        711        661        654    2        606       1488 +5.69028871391076163e-01  # rad = +1.08399999999999982e-01 , len = +7.44110206891424819e-01 
1490        625       1557       1321    2       1495       1496 +8.32221975637933209e-01  # rad = +8.02500000000000574e-02 , len = +6.30000000000001115e-01 
1491       1558       1559       1493    2 2147483645 2147483645 +8.76373809523809499e-01  # rad = +7.36153999999999559e-02 , len = +7.82623792124925943e-01 
1492       1558       1560       1493    2       1621       1622 +9.10714285714285809e-01  # rad = +7.65000000000000124e-02 , len = +5.81463670404262722e-01 
1493        713       1558        656    2       1491       1492 +6.91358024691357986e-01  # rad = +8.39999999999999913e-02 , len = +9.89949493661195640e-02 
1494        720        731        662    2        672       1754 +8.19672131147541005e-01  # rad = +7.49999999999999833e-02 , len = +3.49999999999998590e-01 
1495       1557       1561       1490    2 2147483645 2147483645 +9.53271028037383172e-01  # rad = +7.65000000000000402e-02 , len = +2.32163735324879994e-01 
1496       1557       1562       1490    2 2147483645 2147483645 +9.34579439252336441e-01  # rad = +7.49999999999999833e-02 , len = +3.76961536499413497e-01 
1497        903       1563        843    2 2147483645 2147483645 +3.25176567837302311e-01  # rad = +8.02500000000000019e-02 , len = +5.14392845984468994e-01 
1498        903       1564        843    2       1629       1630 +3.49054860629930797e-01  # rad = +8.61428999999999390e-02 , len = +4.89999999999998936e-01 
1499        789       1565        727    2 2147483645 2147483645 +5.98566025277572411e-01  # rad = +8.34000000000000019e-02 , len = +3.76961536499415162e-01 
1500        824        779        794    2        717       1328 +4.69485695640943168e-01  # rad = +1.03599999999999984e-01 , len = +3.76961536499413497e-01 
1501        805        760        782    2        700       1628 +4.76891129032258054e-01  # rad = +2.36537999999999971e-01 , len = +9.80000000000000870e-01 
1502        769       1566        709    2 2147483645 2147483645 +9.88623323251044073e-01  # rad = +7.89999999999999730e-02 , len = +1.56524758424985116e-01 
1503        769       1567        709    2 2147483645 2147483645 +8.63481130434456068e-01  # rad = +6.89999999999999919e-02 , len = +2.52388589282479536e-01 
1504        711        849        654    2        787        811 +9.54976377952755806e-01  # rad = +1.81923000000000057e-01 , len = +1.04062481231229453e+00 
1505        797       1568        736    2 2147483645 2147483645 +9.23603613958318803e-01  # rad = +9.00000000000000383e-02 , len = +8.45813218151616808e-01 
1506       1569       1570       1508    2 2147483645 2147483645 +8.87774170117397232e-01  # rad = +7.15000000000000496e-02 , len = +8.88200427831465356e-01 
1507       1569       1571       1508    2 2147483645 2147483645 +9.49856279915816670e-01  # rad = +7.65000000000000124e-02 , len = +6.18223260642950745e-01 
1508        866       1569        806    2       1506       1507 +9.58791666666666709e-01  # rad = +8.05384999999999990e-02 , len = +8.88200427831465356e-01 
1509        868       1572        847    2 2147483645 2147483645 +5.15458937198067679e-01  # rad = +2.66749999999999987e-01 , len = +7.06965345685346525e-01 
1510        793       1573        730    2 2147483645 2147483645 +8.93993143461282225e-01  # rad = +6.89999999999999780e-02 , len = +3.95979797464466932e-01 
1511        793       1574        730    2 2147483645 2147483645 +8.93993143461282225e-01  # rad = +6.89999999999999780e-02 , len = +2.21359436211785221e-01 
1512        879       1575       1513    2 2147483645 2147483645 +1.27374133585381244e-01  # rad = +8.08571000000000151e-02 , len = +4.99899989998001781e-01 
1513        971        879        912    2        817       1512 +5.09879518072289151e-01  # rad = +6.34800000000000031e-01 , len = +1.64909065851456349e+00 
1514        883       1576        836    2 2147483645 2147483645 +2.39010610367883625e-01  # rad = +2.13300000000000017e-01 , len = +1.49969996999399657e+00 
1515        621        886        862    2        823        834 +1.01181304571135078e+00  # rad = +1.18199999999999972e+00 , len = +2.96984848098350740e-01 
1516        912       1577        851    2 2147483645 2147483645 +8.13139262472884927e-01  # rad = +9.37143000000000004e-02 , len = +4.48218696620300672e-01 
1517        912       1578        851    2 2147483645 2147483645 +8.43817787418655096e-01  # rad = +9.72500000000000031e-02 , len = +2.61916017074177443e-01 
1518        889       1579       1519    2 2147483645 2147483645 +6.18685121107266367e-01  # rad = +8.93999999999999934e-02 , len = +4.48218696620297619e-01 
1519        956        889       1526    2        826       1518 +1.00486787204450634e+00  # rad = +1.44500000000000017e-01 , len = +2.09999999999999076e-01 
1520        882       1580        820    2 2147483645 2147483645 +3.95018496474193015e-01  # rad = +7.39999999999999963e-02 , len = +4.48218696620299839e-01 
1521        934       1581        946    2 2147483645 2147483645 +3.55917501927525082e-01  # rad = +1.84649999999999953e-01 , len = +1.52882307674891038e+00 
1522       1012       1582        940    2 2147483645 2147483645 +8.91666666666666607e-01  # rad = +8.02499999999999880e-02 , len = +6.29999999999998894e-01 
1523       1012       1583        940    2 2147483645 2147483645 +8.77777777777777768e-01  # rad = +7.90000000000000008e-02 , len = +4.48218696620299839e-01 
1524       1584       1585       1525    2 2147483645 2147483645 +4.84484456877191605e-01  # rad = +8.60768999999999979e-02 , len = +9.57235603182414296e-01 
1525       1064       1584        986    2       1524       1526 +6.08448630136986357e-01  # rad = +1.77667000000000019e-01 , len = +8.71492971859211707e-01 
1526       1584        956       1525    2        892       1519 +8.09379344504044029e-01  # rad = +1.43799999999999983e-01 , len = +3.76961536499414995e-01 
1527       1023       1586        949    2 2147483645 2147483645 +6.01776229508196758e-01  # rad = +7.34167000000000153e-02 , len = +7.76337555448658678e-01 
1528       1013       1587        941    2 2147483645 2147483645 +8.73417721518987222e-01  # rad = +6.90000000000000058e-02 , len = +2.61916017074176277e-01 
1529       1013       1588        941    2 2147483645 2147483645 +8.73417721518987222e-01  # rad = +6.90000000000000058e-02 , len = +4.42718872423571552e-01 
1530        997       1589        995    2 2147483645 2147483645 +7.63699884811480434e-01  # rad = +7.23332999999999893e-02 , len = +6.26099033699938912e-01 
1531       1432       1590       1354    2 2147483645 2147483645 +7.17455621301775204e-01  # rad = +7.27499999999999952e-02 , len = +5.64358042380899261e-01 
1532       1432       1591       1354    2 2147483645 2147483645 +7.79092702169625229e-01  # rad = +7.89999999999999453e-02 , len = +9.41753683295162847e-01 
1533       1122       1592       1044    2 2147483645 2147483645 +8.79310344827586188e-01  # rad = +7.64999999999999569e-02 , len = +5.85662018573851362e-01 
1534       1122       1593       1044    2 2147483645 2147483645 +9.73877011494252987e-01  # rad = +8.47272999999999915e-02 , len = +7.95047168412037708e-01 
1535       1056       1594       1536    2 2147483645 2147483645 +7.22522689231131499e-01  # rad = +8.58999999999999903e-02 , len = +7.03491293478460400e-01 
1536       1085       1056       1006    2        979       1535 +1.01268313458262349e+00  # rad = +1.18888999999999995e-01 , len = +6.60378679243962430e-01 
1537       1107       1595       1027    2 2147483645 2147483645 +8.19488396329585811e-01  # rad = +7.32856999999999814e-02 , len = +5.46717477313465317e-01 
1538       1107       1596       1027    2 2147483645 2147483645 +8.55431036603502726e-01  # rad = +7.65000000000000263e-02 , len = +2.61916017074176000e-01 
1539       1103       1054       1034    2        977       1751 +6.97001558185684655e-01  # rad = +1.47166999999999965e-01 , len = +4.94974746830584011e-01 
1540        998       1597        927    2 2147483645 2147483645 +2.11184564297164284e-01  # rad = +1.65732999999999964e-01 , len = +1.30770791845886047e+00 
1541       1151       1598       1075    2 2147483645 2147483645 +6.81465406403652940e-01  # rad = +8.74544999999999906e-02 , len = +7.57165767847437499e-01 
1542       1151       1599       1075    2 2147483645 2147483645 +6.48553372865903532e-01  # rad = +8.32307999999999937e-02 , len = +1.05929221652950822e+00 
1543       1600       1079       1752    2       1000       1071 +8.73563218390804530e-01  # rad = +2.08999999999999908e-01 , len = +2.88617393793234811e-01 
1544       1162       1601       1250    2 2147483645 2147483645 +7.19068122270742349e-01  # rad = +8.23332999999999982e-02 , len = +6.60378679243959987e-01 
1545       1177       1168       1097    2       1090       1752 +9.98539232053422432e-01  # rad = +2.39249999999999935e-01 , len = +2.96984848098352461e-01 
1546       1447       1243       1735    2       1163       1559 +6.35529709811146981e-01  # rad = +2.75946999999999942e-01 , len = +1.52400787399540705e+00 
1547       1602       1603       1549    2 2147483645 2147483645 +6.99260781459599801e-01  # rad = +7.34999999999999820e-02 , len = +1.16713324003731556e+00 
1548       1602       1604       1549    2 2147483645 2147483645 +7.04017657523950846e-01  # rad = +7.39999999999999686e-02 , len = +8.45813218151619250e-01 
1549       1112       1602       1033    2       1547       1548 +5.72291157366320524e-01  # rad = +1.05110999999999954e-01 , len = +1.53521985396229388e+00 
1550       1196       1605       1116    2 2147483645 2147483645 +8.89503090056386725e-01  # rad = +6.89999999999999780e-02 , len = +3.49999999999998923e-01 
1551       1196       1606       1116    2 2147483645 2147483645 +8.89503090056386725e-01  # rad = +6.89999999999999780e-02 , len = +3.63730669589467759e-01 
1552       1194       1607       1114    2 2147483645 2147483645 +4.53145902945481738e-01  # rad = +7.33683999999999725e-02 , len = +1.29263297188335913e+00 
1553       1194       1608       1114    2       1554       1555 +8.04464236083231921e-01  # rad = +1.30249999999999921e-01 , len = +2.88617393793234367e-01 
1554       1608       1609       1553    2 2147483645 2147483645 +5.74962763915547015e-01  # rad = +7.48888999999999666e-02 , len = +6.60378679243963651e-01 
1555       1608       1281       1553    2       1198       1374 +1.06026871401151634e+00  # rad = +1.38099999999999973e-01 , len = +7.60394634384014778e-01 
1556       1212       1610       1134    2 2147483645 2147483645 +9.87341772151898778e-01  # rad = +7.79999999999999999e-02 , len = +8.19328993750374601e-01 
1557       1220       1611       1141    2 2147483645 2147483645 +8.63753213367609241e-01  # rad = +8.39999999999999913e-02 , len = +2.42487113059643794e-01 
1558       1220       1612       1141    2 2147483645 2147483645 +7.93643187660668326e-01  # rad = +7.71817999999999532e-02 , len = +7.82623792124926387e-01 
1559       1243       1613       1546    2 2147483645 2147483645 +2.78380268674781772e-01  # rad = +7.68182000000000031e-02 , len = +8.04238770515325996e-01 
1560       1217       1614       1139    2       1662       1663 +6.57287445887445920e-01  # rad = +7.59166999999999897e-02 , len = +8.22313808712951122e-01 
1561       1227       1615       1149    2 2147483645 2147483645 +9.45416706316495881e-01  # rad = +7.65000000000000124e-02 , len = +1.84937827390720555e+00 
1562       1227       1616       1149    2 2147483645 2147483645 +9.45416706316495881e-01  # rad = +7.65000000000000124e-02 , len = +5.37680202350801717e-01 
1563       1238       1617       1372    2 2147483645 2147483645 +9.14772380768037463e-01  # rad = +6.89999999999999919e-02 , len = +1.56524758424985921e-01 
1564       1234       1618       1156    2 2147483645 2147483645 +8.48946135831381787e-01  # rad = +9.06249999999999833e-02 , len = +5.28488410468952008e-01 
1565       1451       1619       1373    2 2147483645 2147483645 +8.85245901639344246e-01  # rad = +8.09999999999999887e-02 , len = +3.20780298646910100e-01 
1566       1451       1620       1373    2 2147483645 2147483645 +8.13710382513661235e-01  # rad = +7.44545000000000207e-02 , len = +7.03491293478461621e-01 
1567       1305       1621       1219    2 2147483645 2147483645 +8.88891666666666747e-01  # rad = +1.06666999999999998e-01 , len = +1.40000000000000568e-01 
1568       1291       1622       1207    2 2147483645 2147483645 +9.93895600668864843e-01  # rad = +7.39999999999999963e-02 , len = +4.31508980207827686e-01 
1569       1291       1623       1207    2 2147483645 2147483645 +9.26740492515563119e-01  # rad = +6.89999999999999919e-02 , len = +4.02119385257660222e-01 
1570       1273       1624       1191    2 2147483645 2147483645 +7.41406539611929483e-01  # rad = +7.30000000000000093e-02 , len = +9.84987309562920688e-01 
1571       1315       1625       1229    2 2147483645 2147483645 +8.38483146067415697e-01  # rad = +7.46250000000000108e-02 , len = +1.15021737076084651e+00 
1572       1315       1626       1229    2 2147483645 2147483645 +9.10112359550561800e-01  # rad = +8.09999999999999887e-02 , len = +3.20780298646908546e-01 
1573         17       1627       1387    2 2147483645 2147483645 +7.60521455899885401e-01  # rad = +9.75999999999999923e-02 , len = +3.76961536499414163e-01 
1574       1350       1628       1259    2 2147483645 2147483645 +9.39393939393939448e-01  # rad = +9.29999999999999993e-02 , len = +3.20780298646904660e-01 
1575       1350       1629       1259    2 2147483645 2147483645 +8.98989898989899006e-01  # rad = +8.90000000000001068e-02 , len = +3.50000000000001421e-01 
1576       1460       1630       1391    2 2147483645 2147483645 +8.40425531914893664e-01  # rad = +7.89999999999999869e-02 , len = +4.19999999999999318e-01 
1577       1463       1631       1389    2 2147483645 2147483645 +6.02076124567474058e-01  # rad = +8.69999999999999940e-02 , len = +5.98080262172227095e-01 
1578       1632       1633       1580    2 2147483645 2147483645 +8.51851851851851749e-01  # rad = +6.89999999999999503e-02 , len = +3.83405790253616208e-01 
1579       1632       1634       1580    2 2147483645 2147483645 +9.04761728395061637e-01  # rad = +7.32856999999999398e-02 , len = +5.77234787586470510e-01 
1580         91       1632         83    2       1578       1579 +9.31034482758620774e-01  # rad = +8.10000000000000164e-02 , len = +3.13049516849971843e-01 
1581       1635       1636       1583    2 2147483645 2147483645 +7.73872228088701153e-01  # rad = +7.32856999999999537e-02 , len = +4.94974746830580792e-01 
1582       1635       1637       1583    2 2147483645 2147483645 +7.81414994720168954e-01  # rad = +7.39999999999999963e-02 , len = +7.85748051222527111e-01 
1583       1480       1635       1405    2       1581       1582 +4.46277097078228102e-01  # rad = +9.46999999999999925e-02 , len = +6.96491205974634320e-01 
1584         57       1638         50    2 2147483645 2147483645 +6.94048384225185444e-01  # rad = +6.90000000000000197e-02 , len = +6.60378679243964539e-01 
1585         75       1639       1586    2 2147483645 2147483645 +4.58942099567099582e-01  # rad = +8.48125000000000129e-02 , len = +1.35915414872633233e+00 
1586       1480         75       1405    2         68       1585 +8.70876531573986923e-01  # rad = +1.84800000000000103e-01 , len = +3.56931365951491553e-01 
1587        152       1640        140    2 2147483645 2147483645 +9.66851184843898648e-01  # rad = +7.49999999999999833e-02 , len = +3.13049516849971843e-01 
1588        152       1641        140    2 2147483645 2147483645 +1.00000000000000000e+00  # rad = +7.75713999999999987e-02 , len = +4.69574275274957764e-01 
1589        184       1642       1408    2 2147483645 2147483645 +7.68802228412256206e-01  # rad = +6.90000000000000197e-02 , len = +4.90000000000000213e-01 
1590        156       1643        144    2 2147483645 2147483645 +8.06451612903225756e-01  # rad = +7.49999999999999833e-02 , len = +2.88617393793236143e-01 
1591        153       1644        178    2 2147483645 2147483645 +6.49172938689217660e-01  # rad = +7.67647000000000329e-02 , len = +1.13951744172698022e+00
[truncated: 27,019 more chars]
