# Supplementary material for: Quantification of Hepatic Vascular and Parenchymal Regeneration in Mice
Source: PLoS One. 2016 Aug 5;11(8):e0160581. doi: 10.1371/journal.pone.0160581 (PMC4975469; doi:10.1371/journal.pone.0160581)
Supplement: S1 Dataset — Vascular trees are stored in text format, can thus be read using any text editor or imported in spreadsheets, and viewed interactively in 3D using the viewer tool from [35]. (ZIP) [file pone.0160581.s001.zip › regenerationQuantificationVascularTrees/HV-POD07-RIL/HVM-008-RIL_HV4.tree]

# numNodes
 364
# id xCoord [mm]               yCoord [mm]               zCoord [mm]
   0 +2.13500000000000014e+01  +1.16900000000000013e+01  +1.59600000000000009e+01  
   1 +2.13500000000000014e+01  +1.16900000000000013e+01  +1.59600000000000009e+01  
   2 +2.16300000000000026e+01  +9.38000000000000078e+00  +1.74300000000000033e+01  
   3 +2.15600000000000023e+01  +8.95999999999999908e+00  +1.76400000000000006e+01  
   4 +2.19800000000000040e+01  +9.52000000000000135e+00  +1.77800000000000011e+01  
   5 +2.16300000000000026e+01  +9.87000000000000099e+00  +1.68700000000000010e+01  
   6 +2.19100000000000001e+01  +8.95999999999999908e+00  +1.68000000000000007e+01  
   7 +2.15600000000000023e+01  +1.00800000000000001e+01  +1.65899999999999999e+01  
   8 +2.12100000000000009e+01  +1.19700000000000006e+01  +1.63099999999999987e+01  
   9 +2.05800000000000018e+01  +1.25300000000000011e+01  +1.70800000000000018e+01  
  10 +2.09300000000000033e+01  +1.21099999999999994e+01  +1.67300000000000004e+01  
  11 +2.25400000000000027e+01  +9.73000000000000043e+00  +1.67300000000000004e+01  
  12 +2.26099999999999994e+01  +9.66000000000000014e+00  +1.66600000000000001e+01  
  13 +2.26099999999999994e+01  +9.73000000000000043e+00  +1.68700000000000010e+01  
  14 +2.22600000000000016e+01  +1.02200000000000006e+01  +1.64499999999999993e+01  
  15 +2.19800000000000040e+01  +8.67999999999999972e+00  +1.64499999999999993e+01  
  16 +2.15600000000000023e+01  +1.05000000000000000e+01  +1.64499999999999993e+01  
  17 +2.12100000000000009e+01  +1.19000000000000004e+01  +1.62400000000000020e+01  
  18 +2.08599999999999994e+01  +1.15500000000000007e+01  +1.67300000000000004e+01  
  19 +2.13500000000000014e+01  +1.16900000000000013e+01  +1.59600000000000009e+01  
  20 +2.14200000000000017e+01  +1.14100000000000001e+01  +1.49800000000000022e+01  
  21 +2.17000000000000028e+01  +1.09900000000000020e+01  +1.42800000000000011e+01  
  22 +2.16300000000000026e+01  +1.21799999999999997e+01  +1.43500000000000014e+01  
  23 +2.26099999999999994e+01  +9.87000000000000099e+00  +1.49800000000000022e+01  
  24 +2.25400000000000027e+01  +9.73000000000000043e+00  +1.49800000000000022e+01  
  25 +2.28900000000000006e+01  +9.87000000000000099e+00  +1.51199999999999992e+01  
  26 +2.25400000000000027e+01  +1.01500000000000004e+01  +1.48400000000000016e+01  
  27 +2.27500000000000000e+01  +7.62999999999999989e+00  +1.47000000000000011e+01  
  28 +2.26099999999999994e+01  +7.28000000000000025e+00  +1.49100000000000001e+01  
  29 +2.26099999999999994e+01  +7.20999999999999996e+00  +1.49800000000000022e+01  
  30 +2.26800000000000033e+01  +7.00000000000000000e+00  +1.47000000000000011e+01  
  31 +2.26099999999999994e+01  +9.16999999999999993e+00  +1.47699999999999996e+01  
  32 +2.26099999999999994e+01  +9.02999999999999936e+00  +1.49100000000000001e+01  
  33 +2.25400000000000027e+01  +8.54000000000000092e+00  +1.37199999999999989e+01  
  34 +2.26800000000000033e+01  +8.75000000000000000e+00  +1.47000000000000011e+01  
  35 +2.26800000000000033e+01  +8.67999999999999972e+00  +1.46300000000000026e+01  
  36 +2.27500000000000000e+01  +8.33000000000000007e+00  +1.48400000000000016e+01  
  37 +2.38700000000000010e+01  +1.02900000000000009e+01  +1.44199999999999999e+01  
  38 +2.45000000000000000e+01  +1.05000000000000000e+01  +1.40000000000000000e+01  
  39 +2.45000000000000000e+01  +1.00800000000000001e+01  +1.46300000000000026e+01  
  40 +2.33100000000000023e+01  +1.00800000000000001e+01  +1.42800000000000011e+01  
  41 +2.18400000000000034e+01  +1.25300000000000011e+01  +1.37900000000000009e+01  
  42 +2.14200000000000017e+01  +1.26000000000000014e+01  +1.44900000000000020e+01  
  43 +2.24699999999999989e+01  +1.02900000000000009e+01  +1.48400000000000016e+01  
  44 +2.18400000000000034e+01  +1.07800000000000011e+01  +1.35800000000000018e+01  
  45 +2.33800000000000026e+01  +9.80000000000000071e+00  +1.40700000000000003e+01  
  46 +2.24699999999999989e+01  +9.87000000000000099e+00  +1.22500000000000000e+01  
  47 +2.07900000000000027e+01  +1.19000000000000004e+01  +1.23900000000000006e+01  
  48 +1.98800000000000026e+01  +1.29500000000000011e+01  +1.26700000000000017e+01  
  49 +1.91800000000000033e+01  +1.27400000000000020e+01  +1.25300000000000011e+01  
  50 +2.00900000000000034e+01  +1.26700000000000017e+01  +1.26000000000000014e+01  
  51 +1.91099999999999994e+01  +1.36500000000000004e+01  +1.29500000000000011e+01  
  52 +2.42199999999999989e+01  +9.16999999999999993e+00  +1.26700000000000017e+01  
  53 +2.43599999999999994e+01  +9.73000000000000043e+00  +1.28100000000000005e+01  
  54 +2.43599999999999994e+01  +8.95999999999999908e+00  +1.30199999999999996e+01  
  55 +2.42900000000000027e+01  +9.02999999999999936e+00  +1.24600000000000009e+01  
  56 +2.25400000000000027e+01  +5.95000000000000018e+00  +1.26700000000000017e+01  
  57 +2.27500000000000000e+01  +5.46000000000000085e+00  +1.33000000000000007e+01  
  58 +2.21900000000000013e+01  +6.08999999999999986e+00  +1.34400000000000013e+01  
  59 +2.24699999999999989e+01  +5.95000000000000018e+00  +1.26000000000000014e+01  
  60 +2.17000000000000028e+01  +5.46000000000000085e+00  +1.30199999999999996e+01  
  61 +2.26800000000000033e+01  +6.30000000000000071e+00  +1.21799999999999997e+01  
  62 +2.10000000000000000e+01  +1.23900000000000006e+01  +1.25300000000000011e+01  
  63 +2.08599999999999994e+01  +1.28100000000000005e+01  +1.22500000000000000e+01  
  64 +2.19100000000000001e+01  +1.26000000000000014e+01  +1.23900000000000006e+01  
  65 +2.06500000000000021e+01  +1.20400000000000009e+01  +1.24600000000000009e+01  
  66 +2.50600000000000023e+01  +8.60999999999999943e+00  +1.26700000000000017e+01  
  67 +2.40800000000000018e+01  +9.02999999999999936e+00  +1.21099999999999994e+01  
  68 +2.38000000000000007e+01  +7.35000000000000053e+00  +1.23900000000000006e+01  
  69 +2.38700000000000010e+01  +6.92999999999999972e+00  +1.33000000000000007e+01  
  70 +2.41500000000000021e+01  +7.42000000000000082e+00  +1.24600000000000009e+01  
  71 +2.29600000000000009e+01  +8.40000000000000036e+00  +1.09200000000000017e+01  
  72 +2.28900000000000006e+01  +6.44000000000000128e+00  +1.23900000000000006e+01  
  73 +2.27500000000000000e+01  +6.58000000000000007e+00  +1.26700000000000017e+01  
  74 +2.34500000000000028e+01  +6.23000000000000043e+00  +1.28100000000000005e+01  
  75 +2.27500000000000000e+01  +6.79000000000000092e+00  +1.13400000000000016e+01  
  76 +2.41500000000000021e+01  +1.05700000000000003e+01  +1.21099999999999994e+01  
  77 +2.42900000000000027e+01  +1.09200000000000017e+01  +1.21099999999999994e+01  
  78 +2.42900000000000027e+01  +1.05700000000000003e+01  +1.23900000000000006e+01  
  79 +2.41500000000000021e+01  +1.05000000000000000e+01  +1.20400000000000009e+01  
  80 +2.28900000000000006e+01  +1.05700000000000003e+01  +1.21099999999999994e+01  
  81 +2.31700000000000017e+01  +1.20400000000000009e+01  +1.25300000000000011e+01  
  82 +2.28200000000000003e+01  +1.02200000000000006e+01  +1.20400000000000009e+01  
  83 +2.28200000000000003e+01  +1.10600000000000005e+01  +1.17599999999999998e+01  
  84 +2.27500000000000000e+01  +9.31000000000000050e+00  +1.17599999999999998e+01  
  85 +2.45000000000000000e+01  +9.09999999999999964e+00  +1.19000000000000004e+01  
  86 +2.05800000000000018e+01  +1.19700000000000006e+01  +1.20400000000000009e+01  
  87 +1.89699999999999989e+01  +1.30199999999999996e+01  +1.10600000000000005e+01  
  88 +2.05800000000000018e+01  +1.19700000000000006e+01  +1.16900000000000013e+01  
  89 +2.41500000000000021e+01  +1.05000000000000000e+01  +1.20400000000000009e+01  
  90 +2.44300000000000033e+01  +1.01500000000000004e+01  +1.21799999999999997e+01  
  91 +2.38700000000000010e+01  +1.02200000000000006e+01  +1.17599999999999998e+01  
  92 +2.43599999999999994e+01  +1.07800000000000011e+01  +1.19000000000000004e+01  
  93 +2.47100000000000009e+01  +9.16999999999999993e+00  +1.19700000000000006e+01  
  94 +2.54100000000000001e+01  +9.52000000000000135e+00  +1.23900000000000006e+01  
  95 +2.47800000000000011e+01  +9.16999999999999993e+00  +1.19000000000000004e+01  
  96 +2.46400000000000006e+01  +1.08500000000000014e+01  +1.19000000000000004e+01  
  97 +2.42199999999999989e+01  +1.10600000000000005e+01  +1.19000000000000004e+01  
  98 +2.52699999999999996e+01  +9.24000000000000021e+00  +1.19000000000000004e+01  
  99 +2.52000000000000028e+01  +9.24000000000000021e+00  +1.19700000000000006e+01  
 100 +2.56200000000000010e+01  +9.31000000000000050e+00  +1.18300000000000001e+01  
 101 +2.55500000000000007e+01  +9.31000000000000050e+00  +1.09200000000000017e+01  
 102 +2.45700000000000003e+01  +9.09999999999999964e+00  +1.18300000000000001e+01  
 103 +2.30300000000000011e+01  +1.02200000000000006e+01  +1.18300000000000001e+01  
 104 +2.29600000000000009e+01  +1.05000000000000000e+01  +1.12000000000000011e+01  
 105 +2.58300000000000018e+01  +9.24000000000000021e+00  +1.19700000000000006e+01  
 106 +2.59699999999999989e+01  +9.73000000000000043e+00  +1.15500000000000007e+01  
 107 +2.27500000000000000e+01  +1.18300000000000001e+01  +1.19700000000000006e+01  
 108 +2.28200000000000003e+01  +1.12000000000000011e+01  +1.16900000000000013e+01  
 109 +2.43599999999999994e+01  +1.00800000000000001e+01  +1.15500000000000007e+01  
 110 +2.05100000000000016e+01  +1.13400000000000016e+01  +1.14800000000000004e+01  
 111 +2.05800000000000018e+01  +1.20400000000000009e+01  +1.16200000000000010e+01  
 112 +2.03000000000000007e+01  +1.21799999999999997e+01  +1.09900000000000020e+01  
 113 +2.11400000000000006e+01  +1.20400000000000009e+01  +1.12000000000000011e+01  
 114 +2.48500000000000014e+01  +9.94000000000000128e+00  +1.09900000000000020e+01  
 115 +2.46400000000000006e+01  +1.05000000000000000e+01  +1.13400000000000016e+01  
 116 +2.27500000000000000e+01  +9.31000000000000050e+00  +1.17599999999999998e+01  
 117 +2.27500000000000000e+01  +9.24000000000000021e+00  +1.15500000000000007e+01  
 118 +2.23300000000000018e+01  +9.73000000000000043e+00  +1.08500000000000014e+01  
 119 +2.28200000000000003e+01  +6.30000000000000071e+00  +1.14100000000000001e+01  
 120 +2.26800000000000033e+01  +6.08999999999999986e+00  +1.14100000000000001e+01  
 121 +2.26800000000000033e+01  +6.65000000000000036e+00  +1.12000000000000011e+01  
 122 +2.33800000000000026e+01  +5.95000000000000018e+00  +1.16200000000000010e+01  
 123 +2.30300000000000011e+01  +8.05000000000000071e+00  +1.05700000000000003e+01  
 124 +2.26099999999999994e+01  +6.58000000000000007e+00  +1.11300000000000008e+01  
 125 +2.19100000000000001e+01  +6.02000000000000046e+00  +1.09900000000000020e+01  
 126 +2.30300000000000011e+01  +5.60000000000000053e+00  +1.04299999999999997e+01  
 127 +2.66700000000000017e+01  +8.60999999999999943e+00  +1.09200000000000017e+01  
 128 +2.70199999999999996e+01  +9.09999999999999964e+00  +1.12000000000000011e+01  
 129 +2.61800000000000033e+01  +7.91000000000000014e+00  +1.10600000000000005e+01  
 130 +2.76500000000000021e+01  +7.70000000000000018e+00  +9.59000000000000163e+00  
 131 +2.61100000000000030e+01  +7.98000000000000043e+00  +1.11300000000000008e+01  
 132 +2.58300000000000018e+01  +8.19000000000000128e+00  +1.07800000000000011e+01  
 133 +2.18400000000000034e+01  +5.95000000000000018e+00  +1.10600000000000005e+01  
 134 +2.17000000000000028e+01  +5.67000000000000082e+00  +1.07800000000000011e+01  
 135 +2.52000000000000028e+01  +8.05000000000000071e+00  +1.09200000000000017e+01  
 136 +2.54100000000000001e+01  +7.91000000000000014e+00  +1.19700000000000006e+01  
 137 +2.47100000000000009e+01  +7.84000000000000075e+00  +1.06400000000000006e+01  
 138 +2.57600000000000051e+01  +8.25999999999999979e+00  +1.07800000000000011e+01  
 139 +2.14900000000000020e+01  +9.80000000000000071e+00  +1.10600000000000005e+01  
 140 +2.24000000000000021e+01  +9.73000000000000043e+00  +1.07100000000000009e+01  
 141 +2.16300000000000026e+01  +5.60000000000000053e+00  +1.08500000000000014e+01  
 142 +2.10700000000000003e+01  +5.74000000000000021e+00  +1.07100000000000009e+01  
 143 +2.05800000000000018e+01  +5.04000000000000004e+00  +1.12700000000000014e+01  
 144 +2.61100000000000030e+01  +8.40000000000000036e+00  +1.07800000000000011e+01  
 145 +2.67399999999999984e+01  +8.67999999999999972e+00  +9.73000000000000043e+00  
 146 +2.53400000000000034e+01  +8.75000000000000000e+00  +9.80000000000000071e+00  
 147 +2.14900000000000020e+01  +5.17999999999999972e+00  +1.03599999999999994e+01  
 148 +2.31000000000000014e+01  +9.66000000000000014e+00  +1.00800000000000001e+01  
 149 +2.20500000000000007e+01  +9.87000000000000099e+00  +1.02900000000000009e+01  
 150 +2.38000000000000007e+01  +7.77000000000000046e+00  +1.04299999999999997e+01  
 151 +2.49900000000000020e+01  +7.62999999999999989e+00  +1.05700000000000003e+01  
 152 +2.54100000000000001e+01  +7.00000000000000000e+00  +1.16900000000000013e+01  
 153 +2.52000000000000028e+01  +7.49000000000000110e+00  +1.04299999999999997e+01  
 154 +2.30300000000000011e+01  +8.05000000000000071e+00  +1.05700000000000003e+01  
 155 +2.39400000000000013e+01  +7.20999999999999996e+00  +1.04299999999999997e+01  
 156 +2.52000000000000028e+01  +7.49000000000000110e+00  +1.05000000000000000e+01  
 157 +2.54800000000000040e+01  +7.28000000000000025e+00  +1.02900000000000009e+01  
 158 +2.40100000000000016e+01  +6.92999999999999972e+00  +1.03599999999999994e+01  
 159 +2.40100000000000016e+01  +6.92999999999999972e+00  +1.04299999999999997e+01  
 160 +2.41500000000000021e+01  +6.79000000000000092e+00  +1.02200000000000006e+01  
 161 +2.40800000000000018e+01  +7.07000000000000028e+00  +1.02900000000000009e+01  
 162 +2.17000000000000028e+01  +9.94000000000000128e+00  +9.80000000000000071e+00  
 163 +2.19100000000000001e+01  +1.12000000000000011e+01  +1.00800000000000001e+01  
 164 +2.59000000000000021e+01  +6.92999999999999972e+00  +1.00099999999999998e+01  
 165 +2.59000000000000021e+01  +6.79000000000000092e+00  +1.02900000000000009e+01  
 166 +2.40800000000000018e+01  +7.14000000000000057e+00  +1.02200000000000006e+01  
 167 +2.49900000000000020e+01  +6.16000000000000014e+00  +1.07100000000000009e+01  
 168 +2.40800000000000018e+01  +6.65000000000000036e+00  +1.02200000000000006e+01  
 169 +2.43599999999999994e+01  +9.52000000000000135e+00  +1.01500000000000004e+01  
 170 +2.32400000000000020e+01  +9.59000000000000163e+00  +9.94000000000000128e+00  
 171 +1.96700000000000017e+01  +1.23900000000000006e+01  +1.00099999999999998e+01  
 172 +1.97400000000000020e+01  +1.25300000000000011e+01  +9.94000000000000128e+00  
 173 +1.93900000000000006e+01  +1.23200000000000003e+01  +1.00800000000000001e+01  
 174 +2.00199999999999996e+01  +1.21799999999999997e+01  +1.02200000000000006e+01  
 175 +2.00199999999999996e+01  +1.20400000000000009e+01  +1.00099999999999998e+01  
 176 +1.94600000000000009e+01  +1.18300000000000001e+01  +8.75000000000000000e+00  
 177 +2.04400000000000013e+01  +1.17599999999999998e+01  +9.59000000000000163e+00  
 178 +2.24699999999999989e+01  +6.65000000000000036e+00  +9.45000000000000107e+00  
 179 +2.24000000000000021e+01  +6.23000000000000043e+00  +9.45000000000000107e+00  
 180 +2.23300000000000018e+01  +6.16000000000000014e+00  +9.73000000000000043e+00  
 181 +2.26800000000000033e+01  +7.42000000000000082e+00  +9.02999999999999936e+00  
 182 +2.28900000000000006e+01  +7.55999999999999961e+00  +9.16999999999999993e+00  
 183 +2.24000000000000021e+01  +7.35000000000000053e+00  +8.47000000000000064e+00  
 184 +2.08599999999999994e+01  +1.01500000000000004e+01  +8.95999999999999908e+00  
 185 +1.98800000000000026e+01  +1.03599999999999994e+01  +7.55999999999999961e+00  
 186 +2.03000000000000007e+01  +1.07800000000000011e+01  +8.82000000000000028e+00  
 187 +2.12800000000000011e+01  +1.02200000000000006e+01  +9.16999999999999993e+00  
 188 +2.28900000000000006e+01  +7.55999999999999961e+00  +9.16999999999999993e+00  
 189 +2.34500000000000028e+01  +7.14000000000000057e+00  +8.95999999999999908e+00  
 190 +2.34500000000000028e+01  +6.79000000000000092e+00  +8.95999999999999908e+00  
 191 +2.40100000000000016e+01  +7.14000000000000057e+00  +8.75000000000000000e+00  
 192 +2.34500000000000028e+01  +6.65000000000000036e+00  +8.82000000000000028e+00  
 193 +2.35900000000000034e+01  +6.44000000000000128e+00  +8.60999999999999943e+00  
 194 +2.33800000000000026e+01  +6.23000000000000043e+00  +9.02999999999999936e+00  
 195 +2.33100000000000023e+01  +8.33000000000000007e+00  +8.75000000000000000e+00  
 196 +2.32400000000000020e+01  +8.67999999999999972e+00  +9.02999999999999936e+00  
 197 +2.33800000000000026e+01  +8.40000000000000036e+00  +8.67999999999999972e+00  
 198 +2.31000000000000014e+01  +7.98000000000000043e+00  +8.75000000000000000e+00  
 199 +2.33800000000000026e+01  +7.91000000000000014e+00  +8.33000000000000007e+00  
 200 +2.49200000000000017e+01  +7.42000000000000082e+00  +8.75000000000000000e+00  
 201 +2.49900000000000020e+01  +7.91000000000000014e+00  +8.25999999999999979e+00  
 202 +2.48500000000000014e+01  +7.42000000000000082e+00  +8.82000000000000028e+00  
 203 +2.54100000000000001e+01  +7.49000000000000110e+00  +8.67999999999999972e+00  
 204 +2.41500000000000021e+01  +7.20999999999999996e+00  +8.82000000000000028e+00  
 205 +2.41500000000000021e+01  +7.07000000000000028e+00  +8.33000000000000007e+00  
 206 +2.33800000000000026e+01  +8.67999999999999972e+00  +8.40000000000000036e+00  
 207 +2.40100000000000016e+01  +8.47000000000000064e+00  +8.75000000000000000e+00  
 208 +2.63200000000000003e+01  +7.62999999999999989e+00  +8.54000000000000092e+00  
 209 +2.66700000000000017e+01  +7.70000000000000018e+00  +8.12000000000000099e+00  
 210 +2.69500000000000028e+01  +8.12000000000000099e+00  +8.67999999999999972e+00  
 211 +2.24000000000000021e+01  +7.42000000000000082e+00  +8.40000000000000036e+00  
 212 +2.21900000000000013e+01  +8.33000000000000007e+00  +7.77000000000000046e+00  
 213 +2.22600000000000016e+01  +7.28000000000000025e+00  +8.05000000000000071e+00  
 214 +2.38000000000000007e+01  +7.91000000000000014e+00  +7.20999999999999996e+00  
 215 +2.38000000000000007e+01  +8.25999999999999979e+00  +8.33000000000000007e+00  
 216 +2.54800000000000040e+01  +7.35000000000000053e+00  +6.44000000000000128e+00  
 217 +2.49900000000000020e+01  +6.58000000000000007e+00  +8.33000000000000007e+00  
 218 +2.33100000000000023e+01  +6.79000000000000092e+00  +6.37000000000000099e+00  
 219 +2.17699999999999996e+01  +7.35000000000000053e+00  +7.42000000000000082e+00  
 220 +2.17000000000000028e+01  +7.28000000000000025e+00  +7.49000000000000110e+00  
 221 +2.18400000000000034e+01  +6.44000000000000128e+00  +7.14000000000000057e+00  
 222 +2.14200000000000017e+01  +7.20999999999999996e+00  +7.62999999999999989e+00  
 223 +2.18400000000000034e+01  +7.35000000000000053e+00  +7.35000000000000053e+00  
 224 +2.27500000000000000e+01  +7.77000000000000046e+00  +6.50999999999999979e+00  
 225 +2.17000000000000028e+01  +7.55999999999999961e+00  +7.00000000000000000e+00  
 226 +2.14200000000000017e+01  +7.35000000000000053e+00  +6.50999999999999979e+00  
 227 +2.14900000000000020e+01  +7.84000000000000075e+00  +6.92999999999999972e+00  
 228 +2.03700000000000010e+01  +6.65000000000000036e+00  +7.07000000000000028e+00  
 229 +1.89699999999999989e+01  +6.37000000000000099e+00  +6.92999999999999972e+00  
 230 +2.07199999999999989e+01  +8.60999999999999943e+00  +6.72000000000000064e+00  
 231 +2.07199999999999989e+01  +9.45000000000000107e+00  +6.79000000000000092e+00  
 232 +2.01600000000000001e+01  +8.89000000000000057e+00  +6.37000000000000099e+00  
 233 +2.09300000000000033e+01  +8.54000000000000092e+00  +6.65000000000000036e+00  
 234 +2.32400000000000020e+01  +7.14000000000000057e+00  +5.53000000000000025e+00  
 235 +2.40800000000000018e+01  +7.00000000000000000e+00  +6.16000000000000014e+00  
 236 +2.40800000000000018e+01  +7.07000000000000028e+00  +6.30000000000000071e+00  
 237 +2.41500000000000021e+01  +7.20999999999999996e+00  +6.30000000000000071e+00  
 238 +2.40100000000000016e+01  +7.14000000000000057e+00  +6.37000000000000099e+00  
 239 +2.10700000000000003e+01  +7.42000000000000082e+00  +6.23000000000000043e+00  
 240 +2.10000000000000000e+01  +7.49000000000000110e+00  +5.46000000000000085e+00  
 241 +2.12800000000000011e+01  +7.35000000000000053e+00  +6.37000000000000099e+00  
 242 +2.01600000000000001e+01  +7.42000000000000082e+00  +5.95000000000000018e+00  
 243 +2.02300000000000040e+01  +7.42000000000000082e+00  +5.87999999999999989e+00  
 244 +1.98100000000000023e+01  +7.49000000000000110e+00  +5.74000000000000021e+00  
 245 +2.00199999999999996e+01  +7.49000000000000110e+00  +5.67000000000000082e+00  
 246 +1.96000000000000014e+01  +7.49000000000000110e+00  +5.60000000000000053e+00  
 247 +2.55500000000000007e+01  +9.52000000000000135e+00  +1.23200000000000003e+01  
 248 +2.54100000000000001e+01  +9.52000000000000135e+00  +1.23900000000000006e+01  
 249 +2.52699999999999996e+01  +9.52000000000000135e+00  +1.24600000000000009e+01  
 250 +2.59000000000000021e+01  +9.73000000000000043e+00  +1.30900000000000016e+01  
 251 +2.31000000000000014e+01  +6.50999999999999979e+00  +1.44900000000000020e+01  
 252 +2.22600000000000016e+01  +6.72000000000000064e+00  +1.47699999999999996e+01  
 253 +2.25400000000000027e+01  +8.40000000000000036e+00  +1.35800000000000018e+01  
 254 +2.24000000000000021e+01  +8.47000000000000064e+00  +1.37900000000000009e+01  
 255 +2.68800000000000026e+01  +8.95999999999999908e+00  +1.20400000000000009e+01  
 256 +2.79300000000000033e+01  +9.24000000000000021e+00  +1.19000000000000004e+01  
 257 +2.69500000000000028e+01  +8.95999999999999908e+00  +1.21799999999999997e+01  
 258 +2.36600000000000001e+01  +5.81000000000000050e+00  +1.18300000000000001e+01  
 259 +2.38000000000000007e+01  +5.74000000000000021e+00  +1.18300000000000001e+01  
 260 +2.37300000000000040e+01  +5.87999999999999989e+00  +1.19700000000000006e+01  
 261 +2.23300000000000018e+01  +7.77000000000000046e+00  +1.26000000000000014e+01  
 262 +2.36600000000000001e+01  +5.87999999999999989e+00  +1.15500000000000007e+01  
 263 +2.60399999999999991e+01  +9.80000000000000071e+00  +1.14800000000000004e+01  
 264 +2.59699999999999989e+01  +1.00099999999999998e+01  +1.17599999999999998e+01  
 265 +2.21900000000000013e+01  +1.09900000000000020e+01  +1.09900000000000020e+01  
 266 +2.31000000000000014e+01  +1.05700000000000003e+01  +1.11300000000000008e+01  
 267 +2.38700000000000010e+01  +6.02000000000000046e+00  +9.94000000000000128e+00  
 268 +2.38000000000000007e+01  +6.30000000000000071e+00  +1.02200000000000006e+01  
 269 +2.38000000000000007e+01  +9.38000000000000078e+00  +9.31000000000000050e+00  
 270 +2.33100000000000023e+01  +1.00800000000000001e+01  +9.59000000000000163e+00  
 271 +2.09300000000000033e+01  +1.06400000000000006e+01  +1.02200000000000006e+01  
 272 +2.17000000000000028e+01  +9.87000000000000099e+00  +9.59000000000000163e+00  
 273 +2.18400000000000034e+01  +9.52000000000000135e+00  +9.16999999999999993e+00  
 274 +2.14900000000000020e+01  +8.54000000000000092e+00  +8.89000000000000057e+00  
 275 +2.12100000000000009e+01  +8.75000000000000000e+00  +8.54000000000000092e+00  
 276 +2.14200000000000017e+01  +8.47000000000000064e+00  +8.89000000000000057e+00  
 277 +2.29600000000000009e+01  +8.05000000000000071e+00  +1.04299999999999997e+01  
 278 +2.54100000000000001e+01  +7.49000000000000110e+00  +8.67999999999999972e+00  
 279 +2.57600000000000051e+01  +7.98000000000000043e+00  +7.98000000000000043e+00  
 280 +2.55500000000000007e+01  +7.00000000000000000e+00  +8.47000000000000064e+00  
 281 +2.13500000000000014e+01  +7.91000000000000014e+00  +7.07000000000000028e+00  
 282 +2.14200000000000017e+01  +7.98000000000000043e+00  +6.79000000000000092e+00  
 283 +2.10700000000000003e+01  +8.25999999999999979e+00  +6.92999999999999972e+00  
 284 +2.13500000000000014e+01  +8.05000000000000071e+00  +6.65000000000000036e+00  
 285 +1.81999999999999993e+01  +8.19000000000000128e+00  +4.54999999999999982e+00  
 286 +1.81300000000000026e+01  +8.75000000000000000e+00  +4.06000000000000050e+00  
 287 +1.70800000000000018e+01  +8.89000000000000057e+00  +4.33999999999999986e+00  
 288 +1.93900000000000006e+01  +7.49000000000000110e+00  +5.60000000000000053e+00  
 289 +2.24000000000000021e+01  +1.00800000000000001e+01  +1.63800000000000026e+01  
 290 +2.27500000000000000e+01  +1.07100000000000009e+01  +1.55400000000000009e+01  
 291 +2.28200000000000003e+01  +8.19000000000000128e+00  +1.50500000000000007e+01  
 292 +2.27500000000000000e+01  +8.33000000000000007e+00  +1.48400000000000016e+01  
 293 +2.21900000000000013e+01  +7.70000000000000018e+00  +1.56800000000000015e+01  
 294 +2.28900000000000006e+01  +8.19000000000000128e+00  +1.47000000000000011e+01  
 295 +2.35900000000000034e+01  +8.05000000000000071e+00  +1.37900000000000009e+01  
 296 +2.14200000000000017e+01  +1.28100000000000005e+01  +1.42100000000000009e+01  
 297 +2.14200000000000017e+01  +1.27400000000000020e+01  +1.45600000000000005e+01  
 298 +1.82699999999999996e+01  +1.40000000000000000e+01  +1.22500000000000000e+01  
 299 +1.89000000000000021e+01  +1.41400000000000006e+01  +1.32300000000000022e+01  
 300 +2.00199999999999996e+01  +1.27400000000000020e+01  +1.27400000000000020e+01  
 301 +2.42199999999999989e+01  +7.62999999999999989e+00  +1.25300000000000011e+01  
 302 +2.47800000000000011e+01  +7.00000000000000000e+00  +1.26700000000000017e+01  
 303 +2.24699999999999989e+01  +9.87000000000000099e+00  +1.22500000000000000e+01  
 304 +2.25400000000000027e+01  +5.39000000000000057e+00  +1.12700000000000014e+01  
 305 +2.17000000000000028e+01  +4.83000000000000007e+00  +1.23200000000000003e+01  
 306 +2.12100000000000009e+01  +1.20400000000000009e+01  +1.05700000000000003e+01  
 307 +2.14900000000000020e+01  +1.22500000000000000e+01  +1.11300000000000008e+01  
 308 +2.30300000000000011e+01  +1.09900000000000020e+01  +1.04299999999999997e+01  
 309 +2.38700000000000010e+01  +1.08500000000000014e+01  +1.08500000000000014e+01  
 310 +1.86200000000000010e+01  +1.28100000000000005e+01  +1.05000000000000000e+01  
 311 +1.81300000000000026e+01  +1.38599999999999994e+01  +1.05700000000000003e+01  
 312 +2.05100000000000016e+01  +1.26700000000000017e+01  +1.09900000000000020e+01  
 313 +2.28200000000000003e+01  +7.55999999999999961e+00  +9.38000000000000078e+00  
 314 +2.09300000000000033e+01  +1.02900000000000009e+01  +7.84000000000000075e+00  
 315 +2.14900000000000020e+01  +9.59000000000000163e+00  +8.47000000000000064e+00  
 316 +2.24000000000000021e+01  +9.52000000000000135e+00  +8.54000000000000092e+00  
 317 +2.45000000000000000e+01  +6.50999999999999979e+00  +8.75000000000000000e+00  
 318 +2.10700000000000003e+01  +5.87999999999999989e+00  +8.67999999999999972e+00  
 319 +2.00900000000000034e+01  +5.53000000000000025e+00  +8.25999999999999979e+00  
 320 +2.02300000000000040e+01  +5.60000000000000053e+00  +9.24000000000000021e+00  
 321 +2.23300000000000018e+01  +6.85999999999999943e+00  +8.40000000000000036e+00  
 322 +2.10000000000000000e+01  +7.42000000000000082e+00  +8.05000000000000071e+00  
 323 +2.04400000000000013e+01  +6.44000000000000128e+00  +6.85999999999999943e+00  
 324 +2.09300000000000033e+01  +9.24000000000000021e+00  +6.58000000000000007e+00  
 325 +2.16300000000000026e+01  +8.05000000000000071e+00  +6.16000000000000014e+00  
 326 +2.14900000000000020e+01  +6.85999999999999943e+00  +6.08999999999999986e+00  
 327 +2.44300000000000033e+01  +7.14000000000000057e+00  +5.81000000000000050e+00  
 328 +1.85500000000000007e+01  +7.20999999999999996e+00  +5.53000000000000025e+00  
 329 +2.07900000000000027e+01  +7.62999999999999989e+00  +4.41000000000000014e+00  
 330 +2.05100000000000016e+01  +8.05000000000000071e+00  +5.11000000000000032e+00  
 331 +2.03000000000000007e+01  +8.33000000000000007e+00  +4.76000000000000068e+00  
 332 +1.98800000000000026e+01  +8.40000000000000036e+00  +4.90000000000000036e+00  
 333 +2.34500000000000028e+01  +9.38000000000000078e+00  +1.55400000000000009e+01  
 334 +2.35199999999999996e+01  +1.03599999999999994e+01  +1.60300000000000011e+01  
 335 +2.24000000000000021e+01  +9.45000000000000107e+00  +1.54699999999999989e+01  
 336 +2.28900000000000006e+01  +6.79000000000000092e+00  +1.49800000000000022e+01  
 337 +2.23300000000000018e+01  +6.92999999999999972e+00  +1.54000000000000004e+01  
 338 +2.28900000000000006e+01  +8.82000000000000028e+00  +1.56099999999999994e+01  
 339 +2.27500000000000000e+01  +7.28000000000000025e+00  +1.41400000000000006e+01  
 340 +2.47100000000000009e+01  +9.16999999999999993e+00  +1.29500000000000011e+01  
 341 +2.44300000000000033e+01  +8.89000000000000057e+00  +1.34400000000000013e+01  
 342 +2.70199999999999996e+01  +9.80000000000000071e+00  +1.24600000000000009e+01  
 343 +2.31700000000000017e+01  +1.16200000000000010e+01  +1.12700000000000014e+01  
 344 +2.26800000000000033e+01  +1.22500000000000000e+01  +1.16200000000000010e+01  
 345 +2.45000000000000000e+01  +6.65000000000000036e+00  +1.13400000000000016e+01  
 346 +2.21900000000000013e+01  +7.07000000000000028e+00  +9.73000000000000043e+00  
 347 +2.40100000000000016e+01  +6.30000000000000071e+00  +9.16999999999999993e+00  
 348 +2.02300000000000040e+01  +1.08500000000000014e+01  +8.67999999999999972e+00  
 349 +2.03000000000000007e+01  +1.08500000000000014e+01  +8.89000000000000057e+00  
 350 +2.49900000000000020e+01  +7.98000000000000043e+00  +9.38000000000000078e+00  
 351 +2.24699999999999989e+01  +5.87999999999999989e+00  +8.82000000000000028e+00  
 352 +2.21200000000000010e+01  +8.47000000000000064e+00  +7.62999999999999989e+00  
 353 +2.21900000000000013e+01  +8.67999999999999972e+00  +7.77000000000000046e+00  
 354 +2.21900000000000013e+01  +7.00000000000000000e+00  +5.81000000000000050e+00  
 355 +1.93200000000000003e+01  +8.95999999999999908e+00  +5.67000000000000082e+00  
 356 +2.00199999999999996e+01  +9.24000000000000021e+00  +6.37000000000000099e+00  
 357 +1.96700000000000017e+01  +7.49000000000000110e+00  +5.46000000000000085e+00  
 358 +2.30300000000000011e+01  +9.09999999999999964e+00  +1.31600000000000001e+01  
 359 +2.06500000000000021e+01  +4.90000000000000036e+00  +1.27400000000000020e+01  
 360 +2.17000000000000028e+01  +5.46000000000000085e+00  +1.30199999999999996e+01  
 361 +2.14900000000000020e+01  +5.11000000000000032e+00  +1.33699999999999992e+01  
 362 +2.14900000000000020e+01  +5.32000000000000028e+00  +1.43500000000000014e+01  
 363 +2.80000000000000000e+01  +8.67999999999999972e+00  +1.08500000000000014e+01  
# numEdges
 363
# id   initNode   termNode parentEdge nDau   dauEdges      ...   radiusRelativeToParent
   0          0          1 2147483646    2         14        362 +3.69303666666666697e-01  # rad = +3.69303666666666697e-01 , len = +0                       
   1          2          3          3    2 2147483645 2147483645 +8.28033142654016063e-01  # rad = +7.31429000000000107e-02 , len = +4.74763098818769158e-01 
   2          2          4          3    2 2147483645 2147483645 +8.90566751157264580e-01  # rad = +7.86667000000000199e-02 , len = +5.14392845984467106e-01 
   3          5          2          5    2          1          2 +9.90283632286995563e-01  # rad = +8.83333000000000174e-02 , len = +7.44110206891427262e-01 
   4          5          6          5    2 2147483645 2147483645 +7.73542600896860888e-01  # rad = +6.89999999999999919e-02 , len = +9.54672718789011054e-01 
   5          7          5         12    2          3          4 +8.78203424205728167e-01  # rad = +8.92000000000000154e-02 , len = +3.56931365951495327e-01 
   6          8          9         16    2 2147483645 2147483645 +5.49783310439560413e-01  # rad = +2.00121125000000039e-01 , len = +1.14166545012100817e+00 
   7          8         10         16    2 2147483645 2147483645 +7.37442307692307675e-01  # rad = +2.68429000000000029e-01 , len = +5.23832034148351555e-01 
   8         11         12         10    2 2147483645 2147483645 +1.06144022820329309e+00  # rad = +8.35000000000000187e-02 , len = +1.21243556529819857e-01 
   9         11         13         10    2 2147483645 2147483645 +1.24576218399907446e+00  # rad = +9.80000000000000177e-02 , len = +1.56524758424984339e-01 
  10         14         11         13    2          8          9 +9.63622844711427784e-01  # rad = +7.86667000000000199e-02 , len = +6.30000000000001115e-01 
  11          7         15         12    2 2147483645 2147483645 +6.79327760876628162e-01  # rad = +6.89999999999999919e-02 , len = +1.46833238743821304e+00 
  12         16          7         14    2          5         11 +5.71336160829798878e-01  # rad = +1.01570999999999981e-01 , len = +4.42718872423573218e-01 
  13         16         14         14    2         10        271 +4.59204175994780028e-01  # rad = +8.16364000000000117e-02 , len = +7.53923072998829658e-01 
  14          1         16          0    2         12         13 +4.81387042822031708e-01  # rad = +1.77777999999999992e-01 , len = +1.30395552071380183e+00 
  15         17         18         17    2 2147483645 2147483645 +6.31531122217174001e-01  # rad = +2.78000000000000025e-01 , len = +6.96491205974633432e-01 
  16         17          8         17    2          6          7 +8.26896865061335751e-01  # rad = +3.64000000000000046e-01 , len = +9.89949493661145541e-02 
  17         19         17        362    2         15         16 +1.19197300144145157e+00  # rad = +4.40200000000000036e-01 , len = +3.76961536499415828e-01 
  18         19         20        362    2         19         20 +1.32663995573651672e+00  # rad = +4.89933000000000007e-01 , len = +1.02161636635284880e+00 
  19         20         21         18    2         38         39 +1.05227653577121782e+00  # rad = +5.15545000000000142e-01 , len = +8.63017960415657037e-01 
  20         20         22         18    2         36         37 +4.41897157366415438e-01  # rad = +2.16500000000000054e-01 , len = +1.01680873324337684e+00 
  21         23         24         23    2         28        323 +8.14228395061728505e-01  # rad = +1.84667000000000026e-01 , len = +1.56524758424984339e-01 
  22         23         25         23    2        321        322 +6.12874779541446202e-01  # rad = +1.39000000000000040e-01 , len = +3.13049516849970233e-01 
  23         26         23        273    2         21         22 +9.65106382978723309e-01  # rad = +2.26800000000000002e-01 , len = +3.20780298646907769e-01 
  24         27         28        278    2         25         26 +8.48658620689655141e-01  # rad = +7.38333000000000322e-02 , len = +4.31508980207827797e-01 
  25         28         29         24    2        324        325 +9.34537667962829666e-01  # rad = +6.90000000000000197e-02 , len = +9.89949493661183150e-02 
  26         28         30         24    2        233        234 +1.01309300816840087e+00  # rad = +7.48000000000000054e-02 , len = +3.56931365951495327e-01 
  27         31         32         28    2         31        326 +9.92957746478873249e-01  # rad = +1.41000000000000014e-01 , len = +1.97989898732234104e-01 
  28         24         31         21    2         27         29 +7.68951680592634301e-01  # rad = +1.42000000000000043e-01 , len = +6.02162768692984796e-01 
  29         31         33         28    2        235        236 +6.95862676056338114e-01  # rad = +9.88125000000000114e-02 , len = +1.22649908275546604e+00 
  30         34         35         31    2 2147483645 2147483645 +1.09939759036144569e+00  # rad = +1.09500000000000028e-01 , len = +9.89949493661157892e-02 
  31         32         34         27    2         30         32 +7.06382978723404276e-01  # rad = +9.96000000000000357e-02 , len = +3.56931365951494661e-01 
  32         34         36         31    2        274        357 +8.92139558232931784e-01  # rad = +8.88571000000000222e-02 , len = +4.48218696620299006e-01 
  33         37         38         35    2 2147483645 2147483645 +9.10766137245335394e-01  # rad = +7.69091000000000219e-02 , len = +7.85748051222526667e-01 
  34         37         39         35    2 2147483645 2147483645 +8.51447816551482384e-01  # rad = +7.19000000000000056e-02 , len = +6.96491205974634098e-01 
  35         40         37         41    2         33         34 +6.57743505861276612e-01  # rad = +8.44444000000000167e-02 , len = +6.14247507117447356e-01 
  36         22         41         20    2 2147483645 2147483645 +3.78239722863741301e-01  # rad = +8.18889000000000006e-02 , len = +6.92964645562817894e-01 
  37         22         42         20    2        279        280 +3.37842494226327950e-01  # rad = +7.31429000000000246e-02 , len = +4.90000000000002045e-01 
  38         21         43         19    2        272        273 +5.73253547217022708e-01  # rad = +2.95538000000000023e-01 , len = +1.18173601112938753e+00 
  39         21         44         19    2         42         43 +9.63675333869982276e-01  # rad = +4.96818000000000148e-01 , len = +7.44110206891425152e-01 
  40         40         45         41    2 2147483645 2147483645 +5.37445963313471164e-01  # rad = +6.90000000000000197e-02 , len = +3.56931365951494994e-01 
  41         26         40        273    2         35         40 +5.46319148936170174e-01  # rad = +1.28385000000000027e-01 , len = +9.54672718789009833e-01 
  42         44         46         39    2        244        358 +9.53971071901581480e-01  # rad = +4.73949999999999982e-01 , len = +1.73028899320315843e+00 
  43         44         47         39    2         58         78 +4.99283439810956908e-01  # rad = +2.48053000000000023e-01 , len = +1.94242116957162581e+00 
  44         48         49         45    2 2147483645 2147483645 +6.40754919499105458e-01  # rad = +7.16364000000000167e-02 , len = +7.44110206891424597e-01 
  45         50         48         59    2         44         46 +8.96357645096891642e-01  # rad = +1.11800000000000052e-01 , len = +3.56931365951494994e-01 
  46         48         51         45    2        281        282 +7.56846153846153724e-01  # rad = +8.46154000000000212e-02 , len = +1.07763630228384732e+00 
  47         52         53         49    2 2147483645 2147483645 +7.60330578512396604e-01  # rad = +6.89999999999999919e-02 , len = +5.93969696196700259e-01 
  48         52         54         49    2        328        329 +8.66850688705234185e-01  # rad = +7.86666999999999922e-02 , len = +4.31508980207827242e-01 
  49         55         52         61    2         47         48 +7.35812799494052650e-01  # rad = +9.07500000000000112e-02 , len = +2.61916017074177887e-01 
  50         56         57         52    2 2147483645 2147483645 +8.61077844311377238e-01  # rad = +7.19000000000000333e-02 , len = +8.25287828578609828e-01 
  51         56         58         52    2 2147483645 2147483645 +8.84231137724550975e-01  # rad = +7.38333000000000184e-02 , len = +8.57321409974112436e-01 
  52         59         56         54    2         50         51 +7.77257537536419352e-01  # rad = +8.35000000000000048e-02 , len = +9.89949493661195640e-02 
  53         59         60         54    2        349        361 +9.75062599484310732e-01  # rad = +1.04750000000000051e-01 , len = +1.00468900660850857e+00 
  54         61         59         68    2         52         53 +6.73050778435610675e-01  # rad = +1.07429000000000024e-01 , len = +5.85662018573856025e-01 
  55         62         63         57    2 2147483645 2147483645 +6.77579959345202432e-01  # rad = +6.90000000000000197e-02 , len = +5.23832034148352554e-01 
  56         62         64         57    2 2147483645 2147483645 +6.77579959345202432e-01  # rad = +6.90000000000000197e-02 , len = +9.44351629426243289e-01 
  57         65         62         58    2         55         56 +5.56464480874316880e-01  # rad = +1.01833000000000007e-01 , len = +4.99899989997997840e-01 
  58         47         65         43    2         57         59 +7.37745562440284997e-01  # rad = +1.83000000000000052e-01 , len = +2.10000000000000853e-01 
  59         65         50         58    2         45        283 +6.81568306010928993e-01  # rad = +1.24727000000000046e-01 , len = +8.54458893101359029e-01 
  60         55         66         61    2 2147483645 2147483645 +6.37839831999545970e-01  # rad = +7.86666999999999922e-02 , len = +9.01886910870758562e-01 
  61         67         55         75    2         49         60 +5.08275293632804437e-01  # rad = +1.23333000000000012e-01 , len = +4.08166632639172688e-01 
  62         68         69         64    2 2147483645 2147483645 +6.21964715379611399e-01  # rad = +7.93571000000000137e-02 , len = +1.00468900660851324e+00 
  63         68         70         64    2        284        285 +6.16553675415977609e-01  # rad = +7.86667000000000061e-02 , len = +3.63730669589465705e-01 
  64         71         68        109    2         62         63 +3.05185408429547722e-01  # rad = +1.27591000000000038e-01 , len = +1.99223492590607787e+00 
  65         72         73         67    2 2147483645 2147483645 +7.73109243697479021e-01  # rad = +6.90000000000000335e-02 , len = +3.42928563989645607e-01 
  66         72         74         67    2 2147483645 2147483645 +8.38095238095238115e-01  # rad = +7.48000000000000054e-02 , len = +7.30821455623740457e-01 
  67         61         72         68    2         65         66 +5.59157973874635839e-01  # rad = +8.92500000000000099e-02 , len = +3.28329103187639137e-01 
  68         75         61        113    2         54         67 +6.99259187866627441e-01  # rad = +1.59615000000000007e-01 , len = +9.74987179402886595e-01 
  69         76         77         71    2 2147483645 2147483645 +8.26347305389221520e-01  # rad = +6.90000000000000058e-02 , len = +3.76961536499416827e-01 
  70         76         78         71    2 2147483645 2147483645 +8.26347305389221520e-01  # rad = +6.90000000000000058e-02 , len = +3.13049516849971843e-01 
  71         79         76         81    2         69         70 +8.96242970932747407e-01  # rad = +8.35000000000000048e-02 , len = +9.89949493661157892e-02 
  72         80         81         73    2 2147483645 2147483645 +5.59964169381107491e-01  # rad = +8.59545000000000031e-02 , len = +1.55425223178221761e+00 
  73         82         80        286    2         72         74 +4.58437489733688142e-01  # rad = +1.53500000000000025e-01 , len = +3.63730669589463651e-01 
  74         80         83         73    2         98         99 +5.86319218241042384e-01  # rad = +9.00000000000000244e-02 , len = +6.06217782649107084e-01 
  75         84         67        244    2         61         76 +5.34471365638766516e-01  # rad = +2.42650000000000005e-01 , len = +1.40349563590344140e+00 
  76         67         85         75    2         84         92 +6.58207294457036962e-01  # rad = +1.59714000000000023e-01 , len = +4.74763098818766771e-01 
  77         86         87         78    2        293        294 +6.21779757226443075e-01  # rad = +1.21040000000000023e-01 , len = +2.15754490103914387e+00 
  78         47         86         43    2         77         79 +7.84779865593240200e-01  # rad = +1.94667000000000062e-01 , len = +4.14125584816973313e-01 
  79         86         88         78    2        101        102 +9.28082314927543006e-01  # rad = +1.80667000000000050e-01 , len = +3.49999999999999645e-01 
  80         89         90        353    2 2147483645 2147483645 +7.85075568845950311e-01  # rad = +7.31429000000000246e-02 , len = +4.69574275274955877e-01 
  81         91         79         95    2         71        353 +9.87096411914655580e-01  # rad = +9.31667000000000051e-02 , len = +4.84974226119286589e-01 
  82         89         92        353    2         86         87 +8.02861966775682667e-01  # rad = +7.48000000000000054e-02 , len = +3.76961536499414829e-01 
  83         93         94         84    2        230        354 +5.80882352941176405e-01  # rad = +7.90000000000000147e-02 , len = +8.88200427831466355e-01 
  84         85         93         76    2         83         85 +8.51522095746146346e-01  # rad = +1.36000000000000038e-01 , len = +2.32163735324878967e-01 
  85         93         95         84    2         90         91 +9.63235294117647078e-01  # rad = +1.31000000000000033e-01 , len = +9.89949493661170521e-02 
  86         92         96         82    2 2147483645 2147483645 +9.22459893048128254e-01  # rad = +6.90000000000000058e-02 , len = +2.88617393793237420e-01 
  87         92         97         82    2 2147483645 2147483645 +9.22459893048128254e-01  # rad = +6.90000000000000058e-02 , len = +3.13049516849970233e-01 
  88         98         99         90    2 2147483645 2147483645 +1.11450381679389299e+00  # rad = +1.09500000000000028e-01 , len = +9.89949493661145541e-02 
  89         98        100         90    2         96         97 +8.39694656488549573e-01  # rad = +8.25000000000000039e-02 , len = +3.63730669589465705e-01 
  90         95         98         85    2         88         89 +7.50000000000000000e-01  # rad = +9.82500000000000179e-02 , len = +4.94974746830581791e-01 
  91         95        101         85    2 2147483645 2147483645 +6.82532824427480866e-01  # rad = +8.94118000000000274e-02 , len = +1.25415310070182295e+00 
  92         85        102         76    2 2147483645 2147483645 +8.82828055148577984e-01  # rad = +1.41000000000000070e-01 , len = +9.89949493661170521e-02 
  93         82        103        286    2         94         95 +5.78646668637798567e-01  # rad = +1.93750000000000006e-01 , len = +2.96984848098351184e-01 
  94        103        104         93    2        248        249 +5.69806451612903220e-01  # rad = +1.10400000000000026e-01 , len = +6.92964645562815451e-01 
  95        103         91         93    2         81        100 +4.87146322580645164e-01  # rad = +9.43846000000000129e-02 , len = +8.42911620515460536e-01 
  96        100        105         89    2        239        330 +1.45757575757575752e+00  # rad = +1.20250000000000024e-01 , len = +2.61916017074176999e-01 
  97        100        106         89    2        246        247 +1.17878787878787894e+00  # rad = +9.72500000000000447e-02 , len = +6.14247507117447022e-01 
  98         83        107         74    2 2147483645 2147483645 +7.66666666666666607e-01  # rad = +6.90000000000000058e-02 , len = +8.01186619958171642e-01 
  99         83        108         74    2        331        332 +7.66666666666666607e-01  # rad = +6.90000000000000058e-02 , len = +1.56524758424985116e-01 
 100         91        109         95    2        105        106 +1.16279562555755911e+00  # rad = +1.09750000000000000e-01 , len = +5.51180551180825207e-01 
 101         88        110         79    2 2147483645 2147483645 +4.10700349261348241e-01  # rad = +7.42000000000000298e-02 , len = +6.67757440991861295e-01 
 102         88        111         79    2        103        104 +7.25090913116396507e-01  # rad = +1.31000000000000033e-01 , len = +9.89949493661170521e-02 
 103        111        112        102    2        250        295 +6.87786259541984690e-01  # rad = +9.01000000000000273e-02 , len = +7.03491293478461621e-01 
 104        111        113        102    2        289        290 +7.17557251908396920e-01  # rad = +9.40000000000000141e-02 , len = +6.99999999999998956e-01 
 105        109        114        100    2 2147483645 2147483645 +9.07112528473804192e-01  # rad = +9.95556000000000219e-02 , len = +7.57165767847437832e-01 
 106        109        115        100    2 2147483645 2147483645 +8.58769931662870190e-01  # rad = +9.42500000000000143e-02 , len = +5.46717477313465983e-01 
 107        116        117        355    2        108        109 +9.32268722466960353e-01  # rad = +4.23250000000000071e-01 , len = +2.21359436211785776e-01 
 108        117        118        107    2        128        129 +6.09568812758417011e-01  # rad = +2.58000000000000063e-01 , len = +9.52102935611479850e-01 
 109        117         71        107    2         64        124 +9.87777909037212076e-01  # rad = +4.18077000000000087e-01 , len = +1.07079409785448432e+00 
 110        119        120        111    2        287        288 +7.33853430271364293e-01  # rad = +1.02250000000000021e-01 , len = +2.52388589282478315e-01 
 111        121        119        114    2        110        112 +6.98996152167478457e-01  # rad = +1.39333000000000012e-01 , len = +4.31508980207826631e-01 
 112        119        122        111    2        242        245 +6.14534963002303813e-01  # rad = +8.56250000000000067e-02 , len = +6.92964645562819004e-01 
 113        123         75        124    2         68        114 +5.60842751842751897e-01  # rad = +2.28263000000000105e-01 , len = +1.50296373875087297e+00 
 114         75        121        113    2        111        115 +8.73260230523562719e-01  # rad = +1.99333000000000038e-01 , len = +2.09999999999999659e-01 
 115        121        124        114    2        116        117 +7.44984523385490593e-01  # rad = +1.48500000000000049e-01 , len = +1.21243556529823951e-01 
 116        124        125        115    2        122        123 +7.42579124579124561e-01  # rad = +1.10273000000000010e-01 , len = +9.07303697777099405e-01 
 117        124        126        115    2 2147483645 2147483645 +5.72964646464646399e-01  # rad = +8.50852500000000150e-02 , len = +1.27546070108020260e+00 
 118        127        128        134    2 2147483645 2147483645 +1.05234399600005624e+00  # rad = +9.29570179018717468e-02 , len = +6.64078308635358439e-01 
 119        129        130        121    2 2147483645 2147483645 +7.64640873190209791e-01  # rad = +7.83214000000000132e-02 , len = +2.08947361792389996e+00 
 120        129        131        121    2 2147483645 2147483645 +8.15198820646496625e-01  # rad = +8.34999999999999770e-02 , len = +1.21243556529821897e-01 
 121        132        129        137    2        119        120 +7.26446808510638253e-01  # rad = +1.02428999999999992e-01 , len = +5.28488410468953673e-01 
 122        125        133        116    2 2147483645 2147483645 +1.09727675859004470e+00  # rad = +1.21000000000000024e-01 , len = +1.21243556529818830e-01 
 123        125        134        116    2        132        138 +9.23462678987603480e-01  # rad = +1.01833000000000007e-01 , len = +4.59020696701138931e-01 
 124         71        123        109    2        113        359 +9.73504880679874840e-01  # rad = +4.07000000000000139e-01 , len = +4.99899989998000283e-01 
 125        135        136        126    2 2147483645 2147483645 +5.69538060309698446e-01  # rad = +8.73528999999999833e-02 , len = +1.07990740343790437e+00 
 126        137        135        141    2        125        127 +7.60087419345246817e-01  # rad = +1.53375000000000011e-01 , len = +6.02162768692986017e-01 
 127        135        138        126    2        136        137 +9.01202933985330135e-01  # rad = +1.38222000000000012e-01 , len = +6.14247507117450464e-01 
 128        118        139        108    2 2147483645 2147483645 +3.24985271317829449e-01  # rad = +8.38462000000000096e-02 , len = +8.68677155219359620e-01 
 129        118        140        108    2        139        140 +8.13953488372093026e-01  # rad = +2.10000000000000020e-01 , len = +1.56524758424985921e-01 
 130        141        142        132    2 2147483645 2147483645 +7.36961224489795952e-01  # rad = +7.22222000000000142e-02 , len = +5.93969696196702146e-01 
 131        141        143        132    2 2147483645 2147483645 +8.60743877551020442e-01  # rad = +8.43529000000000501e-02 , len = +1.26194294641239702e+00 
 132        134        141        123    2        130        131 +9.62359942258403489e-01  # rad = +9.80000000000000454e-02 , len = +1.21243556529821897e-01 
 133        144        145        135    2 2147483645 2147483645 +6.74114853195164176e-01  # rad = +7.80624999999999930e-02 , len = +1.25610509114484348e+00 
 134        144        127        135    2        118        352 +7.62809153713298826e-01  # rad = +8.83333000000000035e-02 , len = +6.14247507117447133e-01 
 135        132        144        137    2        133        134 +8.21276595744680815e-01  # rad = +1.15799999999999972e-01 , len = +3.50000000000000366e-01 
 136        138        146        127    2 2147483645 2147483645 +6.45821215146648142e-01  # rad = +8.92667000000000044e-02 , len = +1.17341382299681585e+00 
 137        138        132        127    2        121        135 +1.02009810305161253e+00  # rad = +1.41000000000000014e-01 , len = +9.89949493661132912e-02 
 138        134        147        123    2 2147483645 2147483645 +8.35790951852542929e-01  # rad = +8.51111000000000228e-02 , len = +6.78675180038288195e-01 
 139        140        148        129    2        160        161 +6.55842857142857061e-01  # rad = +1.37727000000000016e-01 , len = +9.44351629426242845e-01 
 140        140        149        129    2        152        153 +8.67347619047619034e-01  # rad = +1.82143000000000027e-01 , len = +5.64358042380899483e-01 
 141        150        137        145    2        126        142 +7.87712703041375417e-01  # rad = +2.01786000000000049e-01 , len = +9.36536171218176006e-01 
 142        137        151        141    2        143        144 +5.70901846510659672e-01  # rad = +1.15200000000000011e-01 , len = +3.56931365951496382e-01 
 143        151        152        142    2 2147483645 2147483645 +6.87806423611111106e-01  # rad = +7.92352999999999946e-02 , len = +1.35192455410795787e+00 
 144        151        153        142    2        147        148 +8.50694444444444531e-01  # rad = +9.80000000000000177e-02 , len = +2.88617393793236532e-01 
 145        154        150        359    2        141        146 +6.29402948402948303e-01  # rad = +2.56167000000000034e-01 , len = +8.31203946092654022e-01 
 146        150        155        145    2        157        333 +4.41985111275066678e-01  # rad = +1.13222000000000031e-01 , len = +5.77234787586473064e-01 
 147        153        156        144    2 2147483645 2147483645 +1.00000000000000000e+00  # rad = +9.80000000000000177e-02 , len = +7.00000000000002842e-02 
 148        153        157        144    2        154        155 +9.87755102040816291e-01  # rad = +9.68000000000000110e-02 , len = +3.76961536499416161e-01 
 149        158        159        151    2 2147483645 2147483645 +7.18750000000000000e-01  # rad = +6.89999999999999919e-02 , len = +7.00000000000002842e-02 
 150        158        160        151    2        158        159 +1.14930208333333339e+00  # rad = +1.10333000000000014e-01 , len = +2.42487113059641740e-01 
 151        161        158        157    2        149        150 +1.08679286294070288e+00  # rad = +9.60000000000000020e-02 , len = +1.71464281994822443e-01 
 152        149        162        140    2        255        256 +8.45489532949385891e-01  # rad = +1.54000000000000026e-01 , len = +6.06217782649105974e-01 
 153        149        163        140    2 2147483645 2147483645 +5.55276854503856776e-01  # rad = +1.01139792109896001e-01 , len = +1.35373557240696041e+00 
 154        157        164        148    2 2147483645 2147483645 +7.50258264462809854e-01  # rad = +7.26249999999999951e-02 , len = +6.14247507117448133e-01 
 155        157        165        148    2 2147483645 2147483645 +8.43233471074380181e-01  # rad = +8.16250000000000170e-02 , len = +6.45368112010500372e-01 
 156        161        166        157    2 2147483645 2147483645 +1.23962310929173936e+00  # rad = +1.09500000000000000e-01 , len = +9.89949493661170521e-02 
 157        155        161        146    2        151        156 +7.80177880623907027e-01  # rad = +8.83333000000000035e-02 , len = +2.42487113059642267e-01 
 158        160        167        150    2 2147483645 2147483645 +6.59043985027145118e-01  # rad = +7.27143000000000095e-02 , len = +1.15870617500727979e+00 
 159        160        168        150    2        251        252 +1.13293393635630335e+00  # rad = +1.24999999999999958e-01 , len = +1.56524758424985921e-01 
 160        148        169        139    2 2147483645 2147483645 +5.85062478671574904e-01  # rad = +8.05789000000000227e-02 , len = +1.26968500030519182e+00 
 161        148        170        139    2        253        254 +7.52699180262403122e-01  # rad = +1.03666999999999981e-01 , len = +2.09999999999999076e-01 
 162        171        172        164    2 2147483645 2147483645 +7.18750000000000000e-01  # rad = +6.90000000000000197e-02 , len = +1.71464281994822443e-01 
 163        171        173        164    2 2147483645 2147483645 +7.18750000000000000e-01  # rad = +6.90000000000000197e-02 , len = +2.96984848098351184e-01 
 164        174        171        250    2        162        163 +1.09297954192771973e+00  # rad = +9.60000000000000020e-02 , len = +4.59020696701139208e-01 
 165        175        176        167    2 2147483645 2147483645 +6.42083832335329396e-01  # rad = +8.04210000000000064e-02 , len = +1.39474011916198859e+00 
 166        175        177        167    2 2147483645 2147483645 +6.80638722554890330e-01  # rad = +8.52500000000000063e-02 , len = +6.56658206375280495e-01 
 167        174        175        250    2        165        166 +1.42599674610882188e+00  # rad = +1.25250000000000028e-01 , len = +2.52388589282479314e-01 
 168        178        179        170    2 2147483645 2147483645 +6.21609287225815210e-01  # rad = +7.31429000000000246e-02 , len = +4.25793377120874783e-01 
 169        178        180        170    2 2147483645 2147483645 +5.86400605097435856e-01  # rad = +6.90000000000000197e-02 , len = +5.81463670404264388e-01 
 170        181        178        171    2        168        169 +3.67709375000000005e-01  # rad = +1.17667000000000035e-01 , len = +9.01886910870761005e-01 
 171        182        181        335    2        170        172 +9.32944606413994126e-01  # rad = +3.20000000000000062e-01 , len = +2.88617393793233978e-01 
 172        181        183        171    2        198        340 +8.99999999999999911e-01  # rad = +2.87999999999999978e-01 , len = +6.29999999999999449e-01 
 173        184        185        175    2 2147483645 2147483645 +9.71791973161879152e-01  # rad = +7.42727000000000109e-02 , len = +1.72177234267483570e+00 
 174        184        186        175    2        337        338 +9.02803400821158508e-01  # rad = +6.90000000000000058e-02 , len = +8.54458893101358696e-01 
 175        187        184        258    2        173        174 +5.84911262981472002e-01  # rad = +7.64286000000000132e-02 , len = +4.74763098818770712e-01 
 176        188        189        360    2        177        178 +7.13638483965014503e-01  # rad = +2.44778000000000107e-01 , len = +7.30821455623740013e-01 
 177        189        190        176    2        181        336 +4.56875209373391433e-01  # rad = +1.11833000000000030e-01 , len = +3.49999999999999645e-01 
 178        189        191        176    2        190        191 +8.06624778370605200e-01  # rad = +1.97444000000000008e-01 , len = +5.98080262172225652e-01 
 179        192        193        181    2 2147483645 2147483645 +1.00000000000000000e+00  # rad = +6.90000000000000197e-02 , len = +3.28329103187640248e-01 
 180        192        194        181    2 2147483645 2147483645 +1.00000000000000000e+00  # rad = +6.90000000000000197e-02 , len = +4.74763098818768325e-01 
 181        190        192        177    2        179        180 +6.16991406829826561e-01  # rad = +6.90000000000000197e-02 , len = +1.97989898732232855e-01 
 182        195        196        184    2 2147483645 2147483645 +8.84231137724550975e-01  # rad = +7.38333000000000322e-02 , len = +4.53651848888549591e-01 
 183        195        197        184    2        192        193 +1.00000000000000000e+00  # rad = +8.35000000000000187e-02 , len = +1.21243556529821897e-01 
 184        198        195        185    2        182        183 +4.56998369035760799e-01  # rad = +8.35000000000000187e-02 , len = +4.08166632639171190e-01 
 185        188        198        360    2        184        186 +5.32693877551020378e-01  # rad = +1.82714000000000043e-01 , len = +6.30000000000000782e-01 
 186        198        199        185    2        200        201 +5.83266744748623500e-01  # rad = +1.06571000000000013e-01 , len = +5.09607692249636868e-01 
 187        200        201        188    2 2147483645 2147483645 +6.60362411347517830e-01  # rad = +9.31111000000000300e-02 , len = +6.96491205974633654e-01 
 188        202        200        302    2        187        189 +1.00323739727489403e+00  # rad = +1.41000000000000070e-01 , len = +9.89949493661170521e-02 
 189        200        203        188    2        196        356 +9.82269503546099321e-01  # rad = +1.38500000000000040e-01 , len = +4.99899989997998062e-01 
 190        191        204        178    2        301        302 +8.37366544437916582e-01  # rad = +1.65333000000000063e-01 , len = +1.71464281994822804e-01 
 191        191        205        178    2        202        203 +6.08491521646644107e-01  # rad = +1.20143000000000041e-01 , len = +4.48218696620299561e-01 
 192        197        206        183    2 2147483645 2147483645 +8.26347305389221520e-01  # rad = +6.90000000000000335e-02 , len = +3.95979797464465710e-01 
 193        197        207        183    2 2147483645 2147483645 +8.26347305389221520e-01  # rad = +6.90000000000000335e-02 , len = +6.37730350540099966e-01 
 194        208        209        196    2 2147483645 2147483645 +9.88976379688759066e-01  # rad = +8.97143000000000523e-02 , len = +5.51180551180827649e-01 
 195        208        210        196    2 2147483645 2147483645 +7.92598300378220322e-01  # rad = +7.19000000000000056e-02 , len = +8.10308583195318177e-01 
 196        203        208        189    2        194        195 +6.54976895306859208e-01  # rad = +9.07143000000000116e-02 , len = +9.31289428695504684e-01 
 197        211        212        198    2        342        343 +3.99165755919854259e-01  # rad = +1.09571000000000016e-01 , len = +1.12654338576017521e+00 
 198        183        211        172    2        197        199 +9.53125000000000111e-01  # rad = +2.74500000000000022e-01 , len = +9.89949493661170521e-02 
 199        211        213        198    2        204        205 +9.01030965391620975e-01  # rad = +2.47332999999999997e-01 , len = +4.02119385257662110e-01 
 200        199        214        186    2 2147483645 2147483645 +6.63462855748749747e-01  # rad = +7.07059000000000437e-02 , len = +1.19616052434445375e+00 
 201        199        215        186    2 2147483645 2147483645 +7.25203854707190620e-01  # rad = +7.72857000000000127e-02 , len = +5.46717477313464095e-01 
 202        205        216        191    2 2147483645 2147483645 +6.82519997003570689e-01  # rad = +8.20000000000000312e-02 , len = +2.32796048076422490e+00 
 203        205        217        191    2 2147483645 2147483645 +6.11450521461924579e-01  # rad = +7.34614999999999851e-02 , len = +9.72471079261486349e-01 
 204        213        218        199    2        218        219 +4.66092272361553095e-01  # rad = +1.15280000000000007e-01 , len = +2.04083316319585517e+00 
 205        213        219        199    2        208        209 +9.29516077514929262e-01  # rad = +2.29900000000000077e-01 , len = +8.01186619958172974e-01 
 206        220        221        208    2 2147483645 2147483645 +4.34432380952380959e-01  # rad = +9.12307999999999869e-02 , len = +9.20706250657612690e-01 
 207        220        222        208    2        306        307 +6.85714285714285610e-01  # rad = +1.43999999999999989e-01 , len = +3.20780298646909323e-01 
 208        219        220        205    2        206        207 +9.13440626359286689e-01  # rad = +2.10000000000000020e-01 , len = +1.21243556529819857e-01 
 209        219        223        205    2        210        211 +9.37364071335363147e-01  # rad = +2.15500000000000025e-01 , len = +9.89949493661195640e-02 
 210        223        224        209    2 2147483645 2147483645 +5.05470997679814515e-01  # rad = +1.08929000000000040e-01 , len = +1.30770791845885626e+00 
 211        223        225        209    2        212        213 +1.04794895591647341e+00  # rad = +2.25833000000000034e-01 , len = +4.31508980207828519e-01 
 212        225        226        211    2        313        344 +7.34502929155614992e-01  # rad = +1.65875000000000022e-01 , len = +6.02162768692984240e-01 
 213        225        227        211    2        264        265 +6.45609809018168335e-01  # rad = +1.45800000000000096e-01 , len = +3.56931365951496382e-01 
 214        228        229        307    2 2147483645 2147483645 +9.82913136611263560e-01  # rad = +8.12349202928247527e-02 , len = +1.43457310723434572e+00 
 215        230        231        217    2 2147483645 2147483645 +7.84912396694214975e-01  # rad = +7.12308000000000247e-02 , len = +8.42911620515462312e-01 
 216        230        232        217    2        345        346 +8.56198347107438029e-01  # rad = +7.77000000000000329e-02 , len = +7.17286553617171196e-01 
 217        233        230        310    2        215        216 +9.61589403973509893e-01  # rad = +9.07500000000000112e-02 , len = +2.32163735324881604e-01 
 218        218        234        204    2 2147483645 2147483645 +6.56595246356696749e-01  # rad = +7.56923000000000595e-02 , len = +9.12688336728371463e-01 
 219        218        235        204    2        222        314 +6.61433032616238648e-01  # rad = +7.62499999999999983e-02 , len = +8.25287828578611271e-01 
 220        236        237        222    2 2147483645 2147483645 +8.90566751157264580e-01  # rad = +7.86667000000000061e-02 , len = +1.56524758424985116e-01 
 221        236        238        222    2 2147483645 2147483645 +9.45283375578632179e-01  # rad = +8.35000000000000187e-02 , len = +1.21243556529821897e-01 
 222        235        236        219    2        220        221 +1.15846950819672134e+00  # rad = +8.83332999999999896e-02 , len = +1.56524758424985921e-01 
 223        239        240        224    2        317        318 +6.57475735294117625e-01  # rad = +8.94166999999999879e-02 , len = +7.76337555448658789e-01 
 224        241        239        313    2        223        225 +9.73166368515205771e-01  # rad = +1.36000000000000010e-01 , len = +2.61916017074176999e-01 
 225        239        242        224    2        226        227 +9.44852941176470451e-01  # rad = +1.28500000000000059e-01 , len = +9.52102935611481294e-01 
 226        242        243        225    2 2147483645 2147483645 +7.39299610894941672e-01  # rad = +9.50000000000000011e-02 , len = +9.89949493661195640e-02 
 227        242        244        225    2        228        229 +1.00500389105058385e+00  # rad = +1.29143000000000036e-01 , len = +4.14125584816971370e-01 
 228        244        245        227    2 2147483645 2147483645 +1.09181295153434554e+00  # rad = +1.41000000000000070e-01 , len = +2.21359436211783805e-01 
 229        244        246        227    2        316        347 +1.09181295153434554e+00  # rad = +1.41000000000000070e-01 , len = +2.52388589282479758e-01 
 230         94        247         83    2 2147483645 2147483645 +9.95781012658227827e-01  # rad = +7.86667000000000061e-02 , len = +1.56524758424985921e-01 
 231        248        249        354    2 2147483645 2147483645 +9.95781012658227827e-01  # rad = +7.86667000000000061e-02 , len = +1.56524758424985921e-01 
 232        248        250        354    2 2147483645 2147483645 +9.65189873417721445e-01  # rad = +7.62500000000000400e-02 , len = +8.79886356298359207e-01 
 233         30        251         26    2 2147483645 2147483645 +1.00861497326203220e+00  # rad = +7.54444000000000503e-02 , len = +6.78675180038284753e-01 
 234         30        252         26    2 2147483645 2147483645 +1.14400267379679144e+00  # rad = +8.55714000000000197e-02 , len = +5.09607692249637090e-01 
 235         33        253         29    2 2147483645 2147483645 +6.98292220113851947e-01  # rad = +6.90000000000000197e-02 , len = +1.97989898732231578e-01 
 236         33        254         29    2 2147483645 2147483645 +6.98292220113851947e-01  # rad = +6.90000000000000197e-02 , len = +1.71464281994823886e-01 
 237        255        256        239    2 2147483645 2147483645 +9.55407352639589091e-01  # rad = +7.08125000000000282e-02 , len = +1.09567330897489801e+00 
 238        255        257        239    2 2147483645 2147483645 +9.30952972033633031e-01  # rad = +6.90000000000000335e-02 , len = +1.56524758424984339e-01 
 239        105        255         96    2        237        238 +6.16362577962577984e-01  # rad = +7.41176000000000196e-02 , len = +1.08894444302728433e+00 
 240        258        259        242    2 2147483645 2147483645 +8.47368123730482870e-01  # rad = +6.90000000000000197e-02 , len = +1.56524758424985921e-01 
 241        258        260        242    2 2147483645 2147483645 +8.47368123730482870e-01  # rad = +6.90000000000000197e-02 , len = +1.71464281994824247e-01 
 242        122        258        112    2        240        241 +9.50990948905109490e-01  # rad = +8.14286000000000038e-02 , len = +3.76961536499412830e-01 
 243        116        261        355    2 2147483645 2147483645 +2.60103524229074901e-01  # rad = +1.18087000000000039e-01 , len = +1.80377382174151779e+00 
 244         46         84         42    2         75        355 +9.57906952210148877e-01  # rad = +4.54000000000000126e-01 , len = +7.95047168412039262e-01 
 245        122        262        112    2 2147483645 2147483645 +8.73576642335766484e-01  # rad = +7.48000000000000054e-02 , len = +2.96984848098347853e-01 
 246        106        263         97    2 2147483645 2147483645 +1.00771208226221076e+00  # rad = +9.80000000000000454e-02 , len = +1.21243556529821897e-01 
 247        106        264         97    2 2147483645 2147483645 +8.88431876606683768e-01  # rad = +8.64000000000000462e-02 , len = +3.49999999999998923e-01 
 248        104        265         94    2 2147483645 2147483645 +6.68779891304347784e-01  # rad = +7.38333000000000184e-02 , len = +9.36536171218176117e-01 
 249        104        266         94    2        291        292 +8.00120471014492685e-01  # rad = +8.83332999999999896e-02 , len = +1.71464281994823164e-01 
 250        112        174        103    2        164        167 +9.74842397336292965e-01  # rad = +8.78333000000000169e-02 , len = +8.19328993750375378e-01 
 251        168        267        159    2 2147483645 2147483645 +5.75199999999999934e-01  # rad = +7.19000000000000056e-02 , len = +7.20694109869089883e-01 
 252        168        268        159    2 2147483645 2147483645 +6.51428799999999919e-01  # rad = +8.14286000000000038e-02 , len = +4.48218696620299839e-01 
 253        170        269        161    2 2147483645 2147483645 +8.00640512409927951e-01  # rad = +8.30000000000000043e-02 , len = +8.68677155219359953e-01 
 254        170        270        161    2 2147483645 2147483645 +9.30865174066964451e-01  # rad = +9.65000000000000163e-02 , len = +6.06217782649105641e-01 
 255        162        271        152    2 2147483645 2147483645 +5.73160389610389620e-01  # rad = +8.82667000000000174e-02 , len = +1.12218536793169688e+00 
 256        162        272        152    2        257        258 +9.31818181818181879e-01  # rad = +1.43500000000000016e-01 , len = +2.21359436211785776e-01 
 257        272        273        256    2        299        300 +6.48083623693379796e-01  # rad = +9.30000000000000132e-02 , len = +5.64358042380899705e-01 
 258        272        187        256    2        175        298 +9.10571428571428587e-01  # rad = +1.30667000000000005e-01 , len = +6.89420046125729269e-01 
 259        274        275        261    2 2147483645 2147483645 +6.88279301745635896e-01  # rad = +6.90000000000000197e-02 , len = +4.94974746830583290e-01 
 260        274        276        261    2 2147483645 2147483645 +6.88279301745635896e-01  # rad = +6.90000000000000197e-02 , len = +9.89949493661170521e-02 
 261        277        274        296    2        259        260 +2.69006915020648441e-01  # rad = +1.00250000000000006e-01 , len = +2.18462811480581154e+00 
 262        278        279        356    2 2147483645 2147483645 +6.18716967509025273e-01  # rad = +8.56923000000000129e-02 , len = +9.23363417079105298e-01 
 263        278        280        356    2 2147483645 2147483645 +5.63176895306859215e-01  # rad = +7.80000000000000415e-02 , len = +5.51180551180827538e-01 
 264        227        281        213    2 2147483645 2147483645 +8.29903978052126234e-01  # rad = +1.21000000000000066e-01 , len = +2.10000000000000575e-01 
 265        227        282        213    2        266        267 +6.58436213991769548e-01  # rad = +9.60000000000000436e-02 , len = +2.09999999999999076e-01 
 266        282        283        265    2 2147483645 2147483645 +9.20138541666666754e-01  # rad = +8.83333000000000174e-02 , len = +4.69574275274956154e-01 
 267        282        284        265    2        310        311 +8.19444791666666728e-01  # rad = +7.86667000000000061e-02 , len = +1.71464281994823164e-01 
 268        285        286        270    2 2147483645 2147483645 +9.77445595409247803e-01  # rad = +7.95455000000000467e-02 , len = +7.47395477642190054e-01 
 269        285        287        270    2 2147483645 2147483645 +9.46850001843182021e-01  # rad = +7.70556000000000019e-02 , len = +1.33734812221799348e+00 
 270        288        285        316    2        268        269 +5.77170212765957480e-01  # rad = +8.13809999999999950e-02 , len = +1.73453163707094271e+00 
 271         14        289         13    2 2147483645 2147483645 +8.45211204805699334e-01  # rad = +6.90000000000000058e-02 , len = +2.09999999999999659e-01 
 272         43        290         38    2 2147483645 2147483645 +4.32492606703706484e-01  # rad = +1.27818000000000015e-01 , len = +8.63017960415656482e-01 
 273         43         26         38    2         23         41 +7.95160013263945809e-01  # rad = +2.35000000000000042e-01 , len = +1.56524758424987503e-01 
 274         36        291         32    2 2147483645 2147483645 +9.39711064169323484e-01  # rad = +8.35000000000000187e-02 , len = +2.61916017074174612e-01 
 275        292        293        357    2 2147483645 2147483645 +9.03448345714636170e-01  # rad = +8.02778000000000103e-02 , len = +1.18999999999999928e+00 
 276        292        294        357    2        277        278 +1.16667098070947617e+00  # rad = +1.03667000000000023e-01 , len = +2.42487113059642767e-01 
 277        294        295        276    2 2147483645 2147483645 +9.15189983311950783e-01  # rad = +9.48750000000000149e-02 , len = +1.15658981493008328e+00 
 278        294         27        276    2         24        327 +8.39225597345346186e-01  # rad = +8.70000000000000495e-02 , len = +5.77234787586473952e-01 
 279         42        296         37    2 2147483645 2147483645 +1.07552065887461401e+00  # rad = +7.86667000000000199e-02 , len = +3.50000000000000366e-01 
 280         42        297         37    2 2147483645 2147483645 +1.07552065887461401e+00  # rad = +7.86667000000000199e-02 , len = +1.56524758424985116e-01 
 281         51        298         46    2 2147483645 2147483645 +9.73636004793453691e-01  # rad = +8.23846000000000300e-02 , len = +1.14808536267997119e+00 
 282         51        299         46    2 2147483645 2147483645 +9.01136199793418191e-01  # rad = +7.62500000000000261e-02 , len = +6.02162768692983574e-01 
 283         50        300         59    2 2147483645 2147483645 +9.70118739326689350e-01  # rad = +1.21000000000000024e-01 , len = +1.71464281994824608e-01 
 284         70        301         63    2 2147483645 2147483645 +8.77118272407511612e-01  # rad = +6.90000000000000197e-02 , len = +2.32163735324876275e-01 
 285         70        302         63    2 2147483645 2147483645 +9.10631817528890886e-01  # rad = +7.16364000000000167e-02 , len = +7.85748051222527555e-01 
 286        303         82        358    2         73         93 +7.06473256672644823e-01  # rad = +3.34832999999999992e-01 , len = +5.37680202350802938e-01 
 287        120        304        110    2 2147483645 2147483645 +7.00600488997555004e-01  # rad = +7.16363999999999890e-02 , len = +7.27461339178927635e-01 
 288        120        305        110    2 2147483645 2147483645 +8.09872860635696856e-01  # rad = +8.28095000000000220e-02 , len = +1.83741666477693633e+00 
 289        113        306        104    2 2147483645 2147483645 +7.95744680851063868e-01  # rad = +7.48000000000000193e-02 , len = +6.33876959669619988e-01 
 290        113        307        104    2 2147483645 2147483645 +8.36879787234042660e-01  # rad = +7.86667000000000061e-02 , len = +4.14125584816973924e-01 
 291        266        308        249    2 2147483645 2147483645 +9.00515434156767602e-01  # rad = +7.95455000000000328e-02 , len = +8.19328993750375600e-01 
 292        266        309        249    2 2147483645 2147483645 +9.12264117835516197e-01  # rad = +8.05832999999999966e-02 , len = +8.65852181379708430e-01 
 293         87        310         77    2 2147483645 2147483645 +6.97656972901520178e-01  # rad = +8.44444000000000028e-02 , len = +6.92964645562815673e-01 
 294         87        311         77    2 2147483645 2147483645 +6.86313615333773996e-01  # rad = +8.30714000000000174e-02 , len = +1.28502918254800491e+00 
 295        112        312        103    2 2147483645 2147483645 +8.06048834628190769e-01  # rad = +7.26249999999999951e-02 , len = +5.33104117410475808e-01 
 296        154        277        359    2        261        297 +9.15643734643734608e-01  # rad = +3.72666999999999971e-01 , len = +1.56524758424985921e-01 
 297        277        313        296    2        334        335 +9.30288971118988339e-01  # rad = +3.46688000000000163e-01 , len = +1.16713324003731422e+00 
 298        187        314        258    2 2147483645 2147483645 +6.19896377815362776e-01  # rad = +8.10000000000000026e-02 , len = +1.37706209010341896e+00 
 299        273        315        257    2 2147483645 2147483645 +7.70283870967741868e-01  # rad = +7.16363999999999890e-02 , len = +7.85748051222527777e-01 
 300        273        316        257    2 2147483645 2147483645 +7.98631182795698891e-01  # rad = +7.42727000000000109e-02 , len = +8.42911620515459092e-01 
 301        204        317        190    2 2147483645 2147483645 +4.81122945812390790e-01  # rad = +7.95455000000000467e-02 , len = +7.85748051222527000e-01 
 302        204        202        190    2        188        339 +8.50072278371529100e-01  # rad = +1.40545000000000114e-01 , len = +7.30821455623738125e-01 
 303        318        319        305    2 2147483645 2147483645 +6.45493241030918097e-01  # rad = +6.90000000000000197e-02 , len = +1.12218536793169488e+00 
 304        318        320        305    2 2147483645 2147483645 +7.42383647504560540e-01  # rad = +7.93571000000000415e-02 , len = +1.04766406829670067e+00 
 305        321        318        340    2        303        304 +5.57470664928292114e-01  # rad = +1.06895000000000018e-01 , len = +1.62061716639063258e+00 
 306        222        322        207    2 2147483645 2147483645 +6.05034722222222210e-01  # rad = +8.71249999999999941e-02 , len = +6.30000000000002003e-01 
 307        222        228        207    2        214        308 +5.73938194444444383e-01  # rad = +8.26470999999999872e-02 , len = +1.31518059596391579e+00 
 308        228        323        307    2 2147483645 2147483645 +9.75230830845849495e-01  # rad = +8.05999999999999633e-02 , len = +3.05122926047847187e-01 
 309        233        324        310    2 2147483645 2147483645 +8.09150728476821235e-01  # rad = +7.63636000000000315e-02 , len = +7.03491293478461621e-01 
 310        284        233        267    2        217        309 +1.19968169505012923e+00  # rad = +9.43750000000000144e-02 , len = +6.45368112010501038e-01 
 311        284        325        267    2 2147483645 2147483645 +9.23198761356456954e-01  # rad = +7.26249999999999951e-02 , len = +5.64358042380899261e-01 
 312        241        326        313    2 2147483645 2147483645 +5.40250447227191399e-01  # rad = +7.55000000000000393e-02 , len = +6.02162768692985573e-01 
 313        226        241        212    2        224        312 +8.42501883948756580e-01  # rad = +1.39750000000000013e-01 , len = +1.97989898732232855e-01 
 314        235        327        219    2 2147483645 2147483645 +1.09508196721311468e+00  # rad = +8.35000000000000187e-02 , len = +5.14392845984468328e-01 
 315        288        328        316    2 2147483645 2147483645 +5.44462411347517827e-01  # rad = +7.67691999999999958e-02 , len = +8.88200427831466688e-01 
 316        246        288        229    2        270        315 +1.00000000000000000e+00  # rad = +1.41000000000000070e-01 , len = +2.10000000000000853e-01 
 317        240        329        223    2 2147483645 2147483645 +9.43615678055665152e-01  # rad = +8.43750000000000194e-02 , len = +1.07990740343790592e+00 
 318        240        330        223    2        319        320 +8.07703706354629514e-01  # rad = +7.22222000000000003e-02 , len = +8.22313808712950234e-01 
 319        330        331        318    2 2147483645 2147483645 +1.08923156591740478e+00  # rad = +7.86666999999999644e-02 , len = +4.94974746830583012e-01 
 320        330        332        318    2 2147483645 2147483645 +9.55384909349202727e-01  # rad = +6.90000000000000197e-02 , len = +7.50666370633451652e-01 
 321         25        333         22    2 2147483645 2147483645 +5.79735971223021673e-01  # rad = +8.05833000000000105e-02 , len = +8.54458893101361694e-01 
 322         25        334         22    2 2147483645 2147483645 +5.92043884892086369e-01  # rad = +8.22941000000000089e-02 , len = +1.21041315260534099e+00 
 323         24        335         21    2 2147483645 2147483645 +5.46253526618183050e-01  # rad = +1.00875000000000034e-01 , len = +5.81463670404262278e-01 
 324         29        336         25    2 2147483645 2147483645 +1.00000000000000000e+00  # rad = +6.90000000000000197e-02 , len = +5.04777178564958295e-01 
 325         29        337         25    2 2147483645 2147483645 +1.18012463768115938e+00  # rad = +8.14286000000000176e-02 , len = +5.77234787586470066e-01 
 326         32        338         27    2 2147483645 2147483645 +7.13085106382978728e-01  # rad = +1.00545000000000023e-01 , len = +7.82623792124925943e-01 
 327         27        339        278    2 2147483645 2147483645 +8.67177011494252858e-01  # rad = +7.54444000000000226e-02 , len = +6.60378679243962430e-01 
 328         54        340         48    2 2147483645 2147483645 +9.38558500610804813e-01  # rad = +7.38332999999999906e-02 , len = +4.14125584816974535e-01 
 329         54        341         48    2 2147483645 2147483645 +1.03510888342843921e+00  # rad = +8.14286000000000038e-02 , len = +4.31508980207830406e-01 
 330        105        342         96    2 2147483645 2147483645 +6.82328482328482422e-01  # rad = +8.20500000000000257e-02 , len = +1.40349563590343784e+00 
 331        108        343         99    2 2147483645 2147483645 +1.00000000000000000e+00  # rad = +6.90000000000000058e-02 , len = +6.89420046125727937e-01 
 332        108        344         99    2 2147483645 2147483645 +1.02626811594202905e+00  # rad = +7.08125000000000282e-02 , len = +1.06160256216721582e+00 
 333        155        345        146    2 2147483645 2147483645 +6.99822472664323181e-01  # rad = +7.92353000000000085e-02 , len = +1.20635815577298677e+00 
 334        313        346        297    2 2147483645 2147483645 +4.58914066826656808e-01  # rad = +1.59100000000000047e-01 , len = +8.71492971859210042e-01 
 335        313        182        297    2        171        360 +9.89362193095809528e-01  # rad = +3.43000000000000138e-01 , len = +2.21359436211787469e-01 
 336        190        347        177    2 2147483645 2147483645 +6.60210313592588971e-01  # rad = +7.38333000000000322e-02 , len = +7.73175271203107695e-01 
 337        186        348        174    2 2147483645 2147483645 +1.00000000000000000e+00  # rad = +6.90000000000000058e-02 , len = +1.71464281994821721e-01 
 338        186        349        174    2 2147483645 2147483645 +1.00000000000000000e+00  # rad = +6.90000000000000058e-02 , len = +9.89949493661170521e-02 
 339        202        350        302    2 2147483645 2147483645 +6.21605891351524331e-01  # rad = +8.73636000000000273e-02 , len = +8.04238770515324219e-01 
 340        183        321        172    2        305        341 +6.65798611111111160e-01  # rad = +1.91750000000000087e-01 , len = +4.99899989998000671e-01 
 341        321        351        340    2 2147483645 2147483645 +3.69925945241199483e-01  # rad = +7.09333000000000324e-02 , len = +1.07536040470160432e+00 
 342        212        352        197    2 2147483645 2147483645 +6.95895811848025514e-01  # rad = +7.62500000000000400e-02 , len = +2.10000000000000853e-01 
 343        212        353        197    2 2147483645 2147483645 +6.73839793375984542e-01  # rad = +7.38333000000000461e-02 , len = +3.49999999999999645e-01 
 344        226        354        212    2 2147483645 2147483645 +5.15448379804069323e-01  # rad = +8.55000000000000343e-02 , len = +1.09790709989506796e+00 
 345        232        355        216    2 2147483645 2147483645 +9.14689832689832616e-01  # rad = +7.10713999999999790e-02 , len = +1.09567330897489690e+00 
 346        232        356        216    2 2147483645 2147483645 +9.50235521235521241e-01  # rad = +7.38333000000000461e-02 , len = +3.76961536499415162e-01 
 347        246        357        229    2 2147483645 2147483645 +7.28134751773049649e-01  # rad = +1.02667000000000022e-01 , len = +1.56524758424985116e-01 
 348        303        358        358    2 2147483645 2147483645 +3.31961177339381797e-01  # rad = +1.57333000000000001e-01 , len = +1.31704214055587632e+00 
 349         60        359         53    2 2147483645 2147483645 +6.93317422434367447e-01  # rad = +7.26250000000000367e-02 , len = +1.22249744376010905e+00 
 350        360        361        361    2 2147483645 2147483645 +8.36003818615751682e-01  # rad = +8.75714000000000492e-02 , len = +5.37680202350803049e-01 
 351        360        362        361    2 2147483645 2147483645 +7.94272076372314895e-01  # rad = +8.32000000000000378e-02 , len = +1.35373557240696218e+00 
 352        127        363        134    2 2147483645 2147483645 +8.46792772374631020e-01  # rad = +7.48000000000000054e-02 , len = +1.33367912182803394e+00 
 353         79         89         81    2         80         82 +1.00000000000000000e+00  # rad = +9.31667000000000051e-02 , len = +0                       
 354         94        248         83    2        231        232 +1.00000000000000000e+00  # rad = +7.90000000000000147e-02 , len = +0                       
 355         84        116        244    2        107        243 +1.00000000000000000e+00  # rad = +4.54000000000000126e-01 , len = +0                       
 356        203        278        189    2        262        263 +1.00000000000000000e+00  # rad = +1.38500000000000040e-01 , len = +0                       
 357         36        292         32    2        275        276 +1.00000000000000000e+00  # rad = +8.88571000000000222e-02 , len = +0                       
 358         46        303         42    2        286        348 +1.00000000000000000e+00  # rad = +4.73949999999999982e-01 , len = +0                       
 359        123        154        124    2        145        296 +1.00000000000000000e+00  # rad = +4.07000000000000139e-01 , len = +0                       
 360        182        188        335    2        176        185 +1.00000000000000000e+00  # rad = +3.43000000000000138e-01 , len = +0                       
 361         60        360         53    2        350        351 +1.00000000000000000e+00  # rad = +1.04750000000000051e-01 , len = +0                       
 362          1         19          0    2         17         18 +1.00000000000000000e+00  # rad = +3.69303666666666697e-01 , len = +0                       
