# Supplementary material for: Quantification of Hepatic Vascular and Parenchymal Regeneration in Mice
Source: PLoS One. 2016 Aug 5;11(8):e0160581. doi: 10.1371/journal.pone.0160581 (PMC4975469; doi:10.1371/journal.pone.0160581)
Supplement: S1 Dataset — Vascular trees are stored in text format, can thus be read using any text editor or imported in spreadsheets, and viewed interactively in 3D using the viewer tool from [35]. (ZIP) [file pone.0160581.s001.zip › regenerationQuantificationVascularTrees/HV-POD07-RIL/HVM-009-RIL_HV3.tree]

# numNodes
 576
# id xCoord [mm]               yCoord [mm]               zCoord [mm]
   0 +2.24699999999999989e+01  +1.29500000000000011e+01  +1.47000000000000011e+01  
   1 +2.24699999999999989e+01  +1.29500000000000011e+01  +1.47000000000000011e+01  
   2 +2.50600000000000023e+01  +9.66000000000000014e+00  +2.47800000000000011e+01  
   3 +2.48500000000000014e+01  +9.87000000000000099e+00  +2.55500000000000007e+01  
   4 +2.43599999999999994e+01  +9.16999999999999993e+00  +2.36600000000000001e+01  
   5 +2.32400000000000020e+01  +1.03599999999999994e+01  +2.47100000000000009e+01  
   6 +2.39400000000000013e+01  +1.02900000000000009e+01  +2.47100000000000009e+01  
   7 +2.31000000000000014e+01  +1.04299999999999997e+01  +2.49200000000000017e+01  
   8 +2.30300000000000011e+01  +1.05000000000000000e+01  +2.45000000000000000e+01  
   9 +2.26099999999999994e+01  +8.47000000000000064e+00  +2.45700000000000003e+01  
  10 +2.33100000000000023e+01  +9.66000000000000014e+00  +2.49200000000000017e+01  
  11 +2.24699999999999989e+01  +8.33000000000000007e+00  +2.43599999999999994e+01  
  12 +2.24699999999999989e+01  +8.54000000000000092e+00  +2.47800000000000011e+01  
  13 +2.26800000000000033e+01  +1.08500000000000014e+01  +2.47100000000000009e+01  
  14 +2.29600000000000009e+01  +1.05700000000000003e+01  +2.38700000000000010e+01  
  15 +2.25400000000000027e+01  +8.33000000000000007e+00  +2.40800000000000018e+01  
  16 +2.32400000000000020e+01  +7.98000000000000043e+00  +2.41500000000000021e+01  
  17 +2.23300000000000018e+01  +8.25999999999999979e+00  +2.37300000000000040e+01  
  18 +2.24000000000000021e+01  +1.06400000000000006e+01  +2.41500000000000021e+01  
  19 +2.29600000000000009e+01  +1.05700000000000003e+01  +2.34500000000000028e+01  
  20 +2.14200000000000017e+01  +7.55999999999999961e+00  +2.51300000000000026e+01  
  21 +2.23300000000000018e+01  +8.33000000000000007e+00  +2.33100000000000023e+01  
  22 +2.40100000000000016e+01  +9.45000000000000107e+00  +2.38700000000000010e+01  
  23 +2.42199999999999989e+01  +9.02999999999999936e+00  +2.35199999999999996e+01  
  24 +2.53400000000000034e+01  +9.80000000000000071e+00  +2.35900000000000034e+01  
  25 +2.56899999999999977e+01  +9.38000000000000078e+00  +2.37300000000000040e+01  
  26 +2.54800000000000040e+01  +9.94000000000000128e+00  +2.37300000000000040e+01  
  27 +2.46400000000000006e+01  +9.09999999999999964e+00  +2.26800000000000033e+01  
  28 +2.22600000000000016e+01  +1.00099999999999998e+01  +2.33100000000000023e+01  
  29 +2.18400000000000034e+01  +9.94000000000000128e+00  +2.33100000000000023e+01  
  30 +2.19800000000000040e+01  +9.66000000000000014e+00  +2.42199999999999989e+01  
  31 +2.26800000000000033e+01  +1.04299999999999997e+01  +2.29600000000000009e+01  
  32 +2.21200000000000010e+01  +8.89000000000000057e+00  +2.35900000000000034e+01  
  33 +2.22600000000000016e+01  +8.25999999999999979e+00  +2.26099999999999994e+01  
  34 +2.14900000000000020e+01  +1.28800000000000026e+01  +2.30300000000000011e+01  
  35 +2.15600000000000023e+01  +1.26700000000000017e+01  +2.34500000000000028e+01  
  36 +2.15600000000000023e+01  +1.32300000000000022e+01  +2.35199999999999996e+01  
  37 +2.15600000000000023e+01  +1.29500000000000011e+01  +2.26800000000000033e+01  
  38 +2.24000000000000021e+01  +1.06400000000000006e+01  +2.21900000000000013e+01  
  39 +2.47100000000000009e+01  +8.25999999999999979e+00  +2.29600000000000009e+01  
  40 +2.47800000000000011e+01  +7.98000000000000043e+00  +2.31700000000000017e+01  
  41 +2.51300000000000026e+01  +8.47000000000000064e+00  +2.37300000000000040e+01  
  42 +2.47100000000000009e+01  +8.25999999999999979e+00  +2.28900000000000006e+01  
  43 +2.09300000000000033e+01  +6.65000000000000036e+00  +2.29600000000000009e+01  
  44 +2.09300000000000033e+01  +6.65000000000000036e+00  +2.30300000000000011e+01  
  45 +2.07900000000000027e+01  +6.44000000000000128e+00  +2.29600000000000009e+01  
  46 +2.17699999999999996e+01  +7.55999999999999961e+00  +2.28200000000000003e+01  
  47 +2.17699999999999996e+01  +1.16900000000000013e+01  +2.28900000000000006e+01  
  48 +2.14900000000000020e+01  +1.16200000000000010e+01  +2.28200000000000003e+01  
  49 +2.17000000000000028e+01  +1.19000000000000004e+01  +2.31700000000000017e+01  
  50 +2.21900000000000013e+01  +1.12000000000000011e+01  +2.27500000000000000e+01  
  51 +2.54100000000000001e+01  +8.05000000000000071e+00  +2.28200000000000003e+01  
  52 +2.42199999999999989e+01  +8.67999999999999972e+00  +2.24699999999999989e+01  
  53 +2.61100000000000030e+01  +9.02999999999999936e+00  +2.28200000000000003e+01  
  54 +2.63200000000000003e+01  +8.95999999999999908e+00  +2.27500000000000000e+01  
  55 +2.62500000000000000e+01  +9.02999999999999936e+00  +2.28900000000000006e+01  
  56 +2.59699999999999989e+01  +9.02999999999999936e+00  +2.27500000000000000e+01  
  57 +2.11400000000000006e+01  +6.72000000000000064e+00  +2.41500000000000021e+01  
  58 +2.21200000000000010e+01  +7.77000000000000046e+00  +2.24699999999999989e+01  
  59 +2.16300000000000026e+01  +1.34400000000000013e+01  +2.28900000000000006e+01  
  60 +2.14900000000000020e+01  +1.28100000000000005e+01  +2.19800000000000040e+01  
  61 +2.42199999999999989e+01  +8.75000000000000000e+00  +2.25400000000000027e+01  
  62 +2.52699999999999996e+01  +9.09999999999999964e+00  +2.23300000000000018e+01  
  63 +2.24000000000000021e+01  +7.42000000000000082e+00  +2.26800000000000033e+01  
  64 +2.23300000000000018e+01  +7.28000000000000025e+00  +2.29600000000000009e+01  
  65 +2.26099999999999994e+01  +7.14000000000000057e+00  +2.25400000000000027e+01  
  66 +2.17000000000000028e+01  +8.54000000000000092e+00  +2.26800000000000033e+01  
  67 +2.22600000000000016e+01  +8.19000000000000128e+00  +2.23300000000000018e+01  
  68 +2.15600000000000023e+01  +1.03599999999999994e+01  +2.25400000000000027e+01  
  69 +2.11400000000000006e+01  +1.00099999999999998e+01  +2.26800000000000033e+01  
  70 +2.16300000000000026e+01  +1.09200000000000017e+01  +2.34500000000000028e+01  
  71 +2.16300000000000026e+01  +1.04299999999999997e+01  +2.20500000000000007e+01  
  72 +2.40100000000000016e+01  +8.54000000000000092e+00  +2.21200000000000010e+01  
  73 +2.61100000000000030e+01  +8.95999999999999908e+00  +2.15600000000000023e+01  
  74 +2.57600000000000051e+01  +9.09999999999999964e+00  +2.26800000000000033e+01  
  75 +2.23300000000000018e+01  +1.04299999999999997e+01  +2.19100000000000001e+01  
  76 +2.22600000000000016e+01  +8.05000000000000071e+00  +2.21900000000000013e+01  
  77 +2.22600000000000016e+01  +8.12000000000000099e+00  +2.12800000000000011e+01  
  78 +2.12100000000000009e+01  +1.07100000000000009e+01  +2.22600000000000016e+01  
  79 +2.19800000000000040e+01  +1.03599999999999994e+01  +2.14900000000000020e+01  
  80 +2.14900000000000020e+01  +1.32300000000000022e+01  +2.19100000000000001e+01  
  81 +2.16300000000000026e+01  +1.25300000000000011e+01  +2.16300000000000026e+01  
  82 +2.16300000000000026e+01  +9.24000000000000021e+00  +2.28200000000000003e+01  
  83 +2.24000000000000021e+01  +1.04299999999999997e+01  +2.17000000000000028e+01  
  84 +2.28900000000000006e+01  +1.02200000000000006e+01  +2.16300000000000026e+01  
  85 +2.21200000000000010e+01  +1.04299999999999997e+01  +2.13500000000000014e+01  
  86 +2.45000000000000000e+01  +7.28000000000000025e+00  +2.17000000000000028e+01  
  87 +2.50600000000000023e+01  +7.07000000000000028e+00  +2.15600000000000023e+01  
  88 +2.45700000000000003e+01  +7.20999999999999996e+00  +2.17699999999999996e+01  
  89 +2.45000000000000000e+01  +7.35000000000000053e+00  +2.16300000000000026e+01  
  90 +2.17699999999999996e+01  +1.23900000000000006e+01  +2.19100000000000001e+01  
  91 +2.14900000000000020e+01  +1.23200000000000003e+01  +2.14200000000000017e+01  
  92 +2.46400000000000006e+01  +7.55999999999999961e+00  +2.18400000000000034e+01  
  93 +2.40100000000000016e+01  +7.77000000000000046e+00  +2.12100000000000009e+01  
  94 +2.17699999999999996e+01  +1.00800000000000001e+01  +2.14200000000000017e+01  
  95 +2.11400000000000006e+01  +1.20400000000000009e+01  +2.21200000000000010e+01  
  96 +2.16300000000000026e+01  +1.18300000000000001e+01  +2.08599999999999994e+01  
  97 +2.08599999999999994e+01  +1.02200000000000006e+01  +2.12100000000000009e+01  
  98 +2.09300000000000033e+01  +9.31000000000000050e+00  +2.16300000000000026e+01  
  99 +2.21900000000000013e+01  +1.05000000000000000e+01  +2.10700000000000003e+01  
 100 +2.20500000000000007e+01  +6.44000000000000128e+00  +2.13500000000000014e+01  
 101 +2.19800000000000040e+01  +5.87999999999999989e+00  +2.18400000000000034e+01  
 102 +2.27500000000000000e+01  +6.37000000000000099e+00  +2.18400000000000034e+01  
 103 +2.21900000000000013e+01  +6.44000000000000128e+00  +2.10000000000000000e+01  
 104 +2.36600000000000001e+01  +8.12000000000000099e+00  +2.12800000000000011e+01  
 105 +2.33100000000000023e+01  +8.47000000000000064e+00  +2.17699999999999996e+01  
 106 +2.37300000000000040e+01  +8.12000000000000099e+00  +2.12100000000000009e+01  
 107 +2.39400000000000013e+01  +6.58000000000000007e+00  +2.12800000000000011e+01  
 108 +2.39400000000000013e+01  +6.23000000000000043e+00  +2.10000000000000000e+01  
 109 +2.40100000000000016e+01  +6.79000000000000092e+00  +2.11400000000000006e+01  
 110 +2.38700000000000010e+01  +7.49000000000000110e+00  +2.14200000000000017e+01  
 111 +2.14200000000000017e+01  +8.33000000000000007e+00  +2.05100000000000016e+01  
 112 +2.13500000000000014e+01  +8.25999999999999979e+00  +2.15600000000000023e+01  
 113 +2.50600000000000023e+01  +8.67999999999999972e+00  +2.00900000000000034e+01  
 114 +2.35900000000000034e+01  +8.05000000000000071e+00  +2.10700000000000003e+01  
 115 +2.39400000000000013e+01  +7.77000000000000046e+00  +2.10700000000000003e+01  
 116 +2.68800000000000026e+01  +7.98000000000000043e+00  +2.11400000000000006e+01  
 117 +2.70199999999999996e+01  +8.12000000000000099e+00  +2.11400000000000006e+01  
 118 +2.69500000000000028e+01  +8.19000000000000128e+00  +2.14200000000000017e+01  
 119 +2.64600000000000044e+01  +7.77000000000000046e+00  +2.06500000000000021e+01  
 120 +2.23300000000000018e+01  +1.08500000000000014e+01  +2.11400000000000006e+01  
 121 +2.21900000000000013e+01  +1.04299999999999997e+01  +2.07900000000000027e+01  
 122 +2.09300000000000033e+01  +5.87999999999999989e+00  +2.10700000000000003e+01  
 123 +2.08599999999999994e+01  +5.87999999999999989e+00  +2.10000000000000000e+01  
 124 +2.07900000000000027e+01  +5.74000000000000021e+00  +2.12800000000000011e+01  
 125 +2.11400000000000006e+01  +5.95000000000000018e+00  +2.08599999999999994e+01  
 126 +2.22600000000000016e+01  +8.25999999999999979e+00  +2.10700000000000003e+01  
 127 +2.17699999999999996e+01  +8.19000000000000128e+00  +2.09300000000000033e+01  
 128 +2.21200000000000010e+01  +6.50999999999999979e+00  +2.07900000000000027e+01  
 129 +2.22600000000000016e+01  +6.37000000000000099e+00  +2.10000000000000000e+01  
 130 +2.23300000000000018e+01  +6.44000000000000128e+00  +2.10700000000000003e+01  
 131 +2.28900000000000006e+01  +6.37000000000000099e+00  +2.09300000000000033e+01  
 132 +2.16300000000000026e+01  +1.16900000000000013e+01  +2.06500000000000021e+01  
 133 +2.20500000000000007e+01  +1.16900000000000013e+01  +2.12100000000000009e+01  
 134 +2.53400000000000034e+01  +7.49000000000000110e+00  +2.08599999999999994e+01  
 135 +2.61100000000000030e+01  +8.40000000000000036e+00  +2.19800000000000040e+01  
 136 +2.49200000000000017e+01  +7.42000000000000082e+00  +2.07199999999999989e+01  
 137 +2.62500000000000000e+01  +7.70000000000000018e+00  +2.05800000000000018e+01  
 138 +2.10700000000000003e+01  +5.87999999999999989e+00  +2.07900000000000027e+01  
 139 +2.14200000000000017e+01  +6.16000000000000014e+00  +2.06500000000000021e+01  
 140 +2.31000000000000014e+01  +5.74000000000000021e+00  +2.08599999999999994e+01  
 141 +2.27500000000000000e+01  +9.31000000000000050e+00  +2.11400000000000006e+01  
 142 +2.20500000000000007e+01  +1.04299999999999997e+01  +2.05800000000000018e+01  
 143 +2.16300000000000026e+01  +1.14100000000000001e+01  +2.03700000000000010e+01  
 144 +2.19800000000000040e+01  +5.53000000000000025e+00  +2.07900000000000027e+01  
 145 +2.14900000000000020e+01  +6.30000000000000071e+00  +2.04400000000000013e+01  
 146 +2.12100000000000009e+01  +1.26700000000000017e+01  +2.05800000000000018e+01  
 147 +2.12800000000000011e+01  +1.26000000000000014e+01  +2.06500000000000021e+01  
 148 +2.10000000000000000e+01  +1.29500000000000011e+01  +2.10000000000000000e+01  
 149 +2.12800000000000011e+01  +1.26000000000000014e+01  +2.05100000000000016e+01  
 150 +2.13500000000000014e+01  +1.00800000000000001e+01  +2.06500000000000021e+01  
 151 +2.21900000000000013e+01  +1.05000000000000000e+01  +2.01600000000000001e+01  
 152 +2.30300000000000011e+01  +8.12000000000000099e+00  +2.05800000000000018e+01  
 153 +2.36600000000000001e+01  +6.92999999999999972e+00  +1.94600000000000009e+01  
 154 +2.29600000000000009e+01  +8.19000000000000128e+00  +2.05100000000000016e+01  
 155 +2.62500000000000000e+01  +8.12000000000000099e+00  +2.00900000000000034e+01  
 156 +2.19100000000000001e+01  +6.65000000000000036e+00  +2.05800000000000018e+01  
 157 +2.23300000000000018e+01  +5.95000000000000018e+00  +2.00199999999999996e+01  
 158 +2.17699999999999996e+01  +6.79000000000000092e+00  +2.04400000000000013e+01  
 159 +2.08599999999999994e+01  +1.26700000000000017e+01  +2.02300000000000040e+01  
 160 +2.13500000000000014e+01  +1.25300000000000011e+01  +2.04400000000000013e+01  
 161 +2.25400000000000027e+01  +8.25999999999999979e+00  +2.03000000000000007e+01  
 162 +2.31700000000000017e+01  +8.40000000000000036e+00  +2.03700000000000010e+01  
 163 +2.13500000000000014e+01  +1.23900000000000006e+01  +2.02300000000000040e+01  
 164 +2.13500000000000014e+01  +1.24600000000000009e+01  +2.05100000000000016e+01  
 165 +2.18400000000000034e+01  +7.07000000000000028e+00  +2.03700000000000010e+01  
 166 +2.20500000000000007e+01  +5.60000000000000053e+00  +2.04400000000000013e+01  
 167 +2.35900000000000034e+01  +8.60999999999999943e+00  +1.97400000000000020e+01  
 168 +2.31000000000000014e+01  +8.75000000000000000e+00  +2.04400000000000013e+01  
 169 +2.24699999999999989e+01  +8.25999999999999979e+00  +2.03700000000000010e+01  
 170 +2.22600000000000016e+01  +8.40000000000000036e+00  +2.00900000000000034e+01  
 171 +2.45000000000000000e+01  +7.07000000000000028e+00  +2.03700000000000010e+01  
 172 +2.45700000000000003e+01  +7.20999999999999996e+00  +1.99500000000000028e+01  
 173 +2.46400000000000006e+01  +7.42000000000000082e+00  +2.06500000000000021e+01  
 174 +2.45000000000000000e+01  +6.79000000000000092e+00  +2.02300000000000040e+01  
 175 +2.14200000000000017e+01  +1.50500000000000007e+01  +2.03000000000000007e+01  
 176 +2.16300000000000026e+01  +1.49100000000000001e+01  +2.07199999999999989e+01  
 177 +2.12800000000000011e+01  +1.57500000000000000e+01  +2.07199999999999989e+01  
 178 +2.14200000000000017e+01  +1.48400000000000016e+01  +2.00900000000000034e+01  
 179 +2.33800000000000026e+01  +6.65000000000000036e+00  +1.81300000000000026e+01  
 180 +2.69500000000000028e+01  +7.98000000000000043e+00  +2.02300000000000040e+01  
 181 +2.70199999999999996e+01  +7.77000000000000046e+00  +1.99500000000000028e+01  
 182 +2.73700000000000010e+01  +8.33000000000000007e+00  +2.02300000000000040e+01  
 183 +2.45700000000000003e+01  +6.50999999999999979e+00  +1.98100000000000023e+01  
 184 +2.43599999999999994e+01  +6.44000000000000128e+00  +2.03700000000000010e+01  
 185 +2.20500000000000007e+01  +1.07100000000000009e+01  +1.97400000000000020e+01  
 186 +2.27500000000000000e+01  +1.02900000000000009e+01  +2.00199999999999996e+01  
 187 +2.12800000000000011e+01  +1.47000000000000011e+01  +2.02300000000000040e+01  
 188 +2.14900000000000020e+01  +1.47699999999999996e+01  +1.97400000000000020e+01  
 189 +2.12800000000000011e+01  +9.02999999999999936e+00  +2.00199999999999996e+01  
 190 +2.05800000000000018e+01  +9.31000000000000050e+00  +2.09300000000000033e+01  
 191 +2.20500000000000007e+01  +8.95999999999999908e+00  +1.94600000000000009e+01  
 192 +2.06500000000000021e+01  +8.75000000000000000e+00  +1.97400000000000020e+01  
 193 +2.17000000000000028e+01  +6.85999999999999943e+00  +2.00199999999999996e+01  
 194 +2.23300000000000018e+01  +6.08999999999999986e+00  +1.84800000000000004e+01  
 195 +2.19100000000000001e+01  +7.14000000000000057e+00  +2.03000000000000007e+01  
 196 +2.11400000000000006e+01  +6.30000000000000071e+00  +1.98800000000000026e+01  
 197 +1.97400000000000020e+01  +5.25000000000000000e+00  +2.00199999999999996e+01  
 198 +1.96700000000000017e+01  +5.11000000000000032e+00  +1.99500000000000028e+01  
 199 +2.00199999999999996e+01  +5.04000000000000004e+00  +2.01600000000000001e+01  
 200 +1.98100000000000023e+01  +5.39000000000000057e+00  +1.98800000000000026e+01  
 201 +2.53400000000000034e+01  +7.14000000000000057e+00  +1.99500000000000028e+01  
 202 +2.71600000000000037e+01  +7.77000000000000046e+00  +1.86900000000000013e+01  
 203 +2.52000000000000028e+01  +6.72000000000000064e+00  +1.92500000000000000e+01  
 204 +2.00900000000000034e+01  +5.81000000000000050e+00  +1.99500000000000028e+01  
 205 +2.00199999999999996e+01  +6.08999999999999986e+00  +2.04400000000000013e+01  
 206 +2.02300000000000040e+01  +5.95000000000000018e+00  +1.97400000000000020e+01  
 207 +1.99500000000000028e+01  +5.67000000000000082e+00  +1.99500000000000028e+01  
 208 +1.98100000000000023e+01  +5.74000000000000021e+00  +2.02300000000000040e+01  
 209 +2.21200000000000010e+01  +8.54000000000000092e+00  +1.98800000000000026e+01  
 210 +2.19800000000000040e+01  +8.67999999999999972e+00  +1.96700000000000017e+01  
 211 +2.12100000000000009e+01  +5.60000000000000053e+00  +1.99500000000000028e+01  
 212 +2.10700000000000003e+01  +6.23000000000000043e+00  +1.96700000000000017e+01  
 213 +1.97400000000000020e+01  +4.76000000000000068e+00  +1.94600000000000009e+01  
 214 +2.07900000000000027e+01  +7.62999999999999989e+00  +1.98100000000000023e+01  
 215 +2.06500000000000021e+01  +7.62999999999999989e+00  +1.99500000000000028e+01  
 216 +2.05800000000000018e+01  +7.42000000000000082e+00  +1.97400000000000020e+01  
 217 +2.00900000000000034e+01  +8.89000000000000057e+00  +1.94600000000000009e+01  
 218 +2.04400000000000013e+01  +8.54000000000000092e+00  +1.98100000000000023e+01  
 219 +1.98100000000000023e+01  +6.16000000000000014e+00  +1.93900000000000006e+01  
 220 +2.14900000000000020e+01  +1.37900000000000009e+01  +1.96700000000000017e+01  
 221 +2.11400000000000006e+01  +1.35800000000000018e+01  +1.95300000000000011e+01  
 222 +2.10700000000000003e+01  +1.40000000000000000e+01  +2.10700000000000003e+01  
 223 +2.16300000000000026e+01  +1.38599999999999994e+01  +1.95300000000000011e+01  
 224 +2.20500000000000007e+01  +8.82000000000000028e+00  +1.95300000000000011e+01  
 225 +2.19100000000000001e+01  +1.38599999999999994e+01  +2.04400000000000013e+01  
 226 +2.17699999999999996e+01  +1.41400000000000006e+01  +1.90400000000000027e+01  
 227 +2.21200000000000010e+01  +8.75000000000000000e+00  +1.94600000000000009e+01  
 228 +2.10000000000000000e+01  +6.16000000000000014e+00  +1.95300000000000011e+01  
 229 +2.12800000000000011e+01  +5.60000000000000053e+00  +1.96000000000000014e+01  
 230 +2.07199999999999989e+01  +5.74000000000000021e+00  +1.91099999999999994e+01  
 231 +2.15600000000000023e+01  +7.42000000000000082e+00  +1.85500000000000007e+01  
 232 +2.25400000000000027e+01  +8.54000000000000092e+00  +1.91800000000000033e+01  
 233 +2.42900000000000027e+01  +6.85999999999999943e+00  +1.86200000000000010e+01  
 234 +2.36600000000000001e+01  +6.23000000000000043e+00  +1.87600000000000016e+01  
 235 +2.22600000000000016e+01  +1.23900000000000006e+01  +1.93900000000000006e+01  
 236 +2.21200000000000010e+01  +1.26000000000000014e+01  +1.96000000000000014e+01  
 237 +2.22600000000000016e+01  +1.22500000000000000e+01  +1.97400000000000020e+01  
 238 +2.21200000000000010e+01  +1.07800000000000011e+01  +1.81300000000000026e+01  
 239 +2.19800000000000040e+01  +9.16999999999999993e+00  +1.92500000000000000e+01  
 240 +2.12100000000000009e+01  +8.54000000000000092e+00  +1.88300000000000018e+01  
 241 +2.20500000000000007e+01  +9.66000000000000014e+00  +1.89000000000000021e+01  
 242 +2.26099999999999994e+01  +8.25999999999999979e+00  +1.91099999999999994e+01  
 243 +2.26800000000000033e+01  +8.60999999999999943e+00  +1.92500000000000000e+01  
 244 +2.05800000000000018e+01  +1.16200000000000010e+01  +1.91099999999999994e+01  
 245 +2.03700000000000010e+01  +1.16900000000000013e+01  +1.90400000000000027e+01  
 246 +2.03700000000000010e+01  +1.14100000000000001e+01  +1.91099999999999994e+01  
 247 +2.10000000000000000e+01  +1.12700000000000014e+01  +1.91099999999999994e+01  
 248 +2.07199999999999989e+01  +1.14800000000000004e+01  +1.97400000000000020e+01  
 249 +2.14200000000000017e+01  +1.08500000000000014e+01  +1.91099999999999994e+01  
 250 +2.14900000000000020e+01  +1.07800000000000011e+01  +1.90400000000000027e+01  
 251 +2.14900000000000020e+01  +1.07800000000000011e+01  +1.91800000000000033e+01  
 252 +2.00199999999999996e+01  +5.17999999999999972e+00  +1.84800000000000004e+01  
 253 +2.05800000000000018e+01  +5.81000000000000050e+00  +1.86900000000000013e+01  
 254 +2.19100000000000001e+01  +1.05700000000000003e+01  +1.90400000000000027e+01  
 255 +2.20500000000000007e+01  +1.02900000000000009e+01  +1.86200000000000010e+01  
 256 +2.05800000000000018e+01  +9.94000000000000128e+00  +1.89000000000000021e+01  
 257 +2.00900000000000034e+01  +9.45000000000000107e+00  +1.88300000000000018e+01  
 258 +2.00900000000000034e+01  +1.00099999999999998e+01  +1.93900000000000006e+01  
 259 +2.07199999999999989e+01  +1.02200000000000006e+01  +1.86900000000000013e+01  
 260 +2.17000000000000028e+01  +9.02999999999999936e+00  +1.81999999999999993e+01  
 261 +2.21200000000000010e+01  +9.87000000000000099e+00  +1.88300000000000018e+01  
 262 +2.43599999999999994e+01  +8.60999999999999943e+00  +1.89000000000000021e+01  
 263 +2.45700000000000003e+01  +8.75000000000000000e+00  +1.90400000000000027e+01  
 264 +2.44300000000000033e+01  +8.47000000000000064e+00  +1.92500000000000000e+01  
 265 +2.38700000000000010e+01  +8.54000000000000092e+00  +1.81999999999999993e+01  
 266 +2.26099999999999994e+01  +9.66000000000000014e+00  +1.91099999999999994e+01  
 267 +2.02300000000000040e+01  +1.03599999999999994e+01  +1.88300000000000018e+01  
 268 +2.10700000000000003e+01  +1.04299999999999997e+01  +1.83399999999999999e+01  
 269 +2.04400000000000013e+01  +7.77000000000000046e+00  +1.86900000000000013e+01  
 270 +2.01600000000000001e+01  +7.42000000000000082e+00  +1.86900000000000013e+01  
 271 +2.00199999999999996e+01  +7.98000000000000043e+00  +1.86900000000000013e+01  
 272 +2.21200000000000010e+01  +1.07100000000000009e+01  +1.81999999999999993e+01  
 273 +2.53400000000000034e+01  +7.91000000000000014e+00  +1.86200000000000010e+01  
 274 +2.56899999999999977e+01  +8.40000000000000036e+00  +1.87600000000000016e+01  
 275 +2.51300000000000026e+01  +8.05000000000000071e+00  +1.93200000000000003e+01  
 276 +2.52000000000000028e+01  +7.84000000000000075e+00  +1.83399999999999999e+01  
 277 +2.18400000000000034e+01  +1.40700000000000003e+01  +1.85500000000000007e+01  
 278 +2.19100000000000001e+01  +1.44900000000000020e+01  +1.87600000000000016e+01  
 279 +2.20500000000000007e+01  +1.38599999999999994e+01  +1.80599999999999987e+01  
 280 +2.12100000000000009e+01  +6.79000000000000092e+00  +1.88300000000000018e+01  
 281 +2.15600000000000023e+01  +7.20999999999999996e+00  +1.83399999999999999e+01  
 282 +2.21900000000000013e+01  +6.58000000000000007e+00  +1.76400000000000006e+01  
 283 +2.12800000000000011e+01  +6.92999999999999972e+00  +1.81300000000000026e+01  
 284 +2.14900000000000020e+01  +1.54699999999999989e+01  +1.82699999999999996e+01  
 285 +2.12100000000000009e+01  +1.54000000000000004e+01  +1.86900000000000013e+01  
 286 +2.12800000000000011e+01  +1.62400000000000020e+01  +1.96000000000000014e+01  
 287 +2.17699999999999996e+01  +1.49100000000000001e+01  +1.77100000000000009e+01  
 288 +2.12100000000000009e+01  +1.04299999999999997e+01  +1.81999999999999993e+01  
 289 +2.03000000000000007e+01  +9.80000000000000071e+00  +1.70800000000000018e+01  
 290 +2.50600000000000023e+01  +7.91000000000000014e+00  +1.81999999999999993e+01  
 291 +2.53400000000000034e+01  +7.14000000000000057e+00  +1.81300000000000026e+01  
 292 +2.48500000000000014e+01  +8.19000000000000128e+00  +1.79900000000000020e+01  
 293 +2.21900000000000013e+01  +1.09200000000000017e+01  +1.78500000000000014e+01  
 294 +2.33100000000000023e+01  +9.09999999999999964e+00  +1.81300000000000026e+01  
 295 +2.32400000000000020e+01  +9.94000000000000128e+00  +1.87600000000000016e+01  
 296 +2.34500000000000028e+01  +8.95999999999999908e+00  +1.81300000000000026e+01  
 297 +2.33100000000000023e+01  +9.16999999999999993e+00  +1.80599999999999987e+01  
 298 +2.15600000000000023e+01  +6.02000000000000046e+00  +1.81300000000000026e+01  
 299 +2.11400000000000006e+01  +6.79000000000000092e+00  +1.79900000000000020e+01  
 300 +2.23300000000000018e+01  +1.40700000000000003e+01  +1.81999999999999993e+01  
 301 +2.19100000000000001e+01  +1.37199999999999989e+01  +1.77100000000000009e+01  
 302 +2.38700000000000010e+01  +9.45000000000000107e+00  +1.79900000000000020e+01  
 303 +2.26800000000000033e+01  +9.80000000000000071e+00  +1.74300000000000033e+01  
 304 +2.63200000000000003e+01  +8.25999999999999979e+00  +1.79900000000000020e+01  
 305 +2.68800000000000026e+01  +8.54000000000000092e+00  +1.77800000000000011e+01  
 306 +2.65300000000000011e+01  +8.54000000000000092e+00  +1.81999999999999993e+01  
 307 +2.58300000000000018e+01  +8.12000000000000099e+00  +1.76400000000000006e+01  
 308 +2.45700000000000003e+01  +8.19000000000000128e+00  +1.79900000000000020e+01  
 309 +2.50600000000000023e+01  +8.12000000000000099e+00  +1.78500000000000014e+01  
 310 +2.16300000000000026e+01  +5.95000000000000018e+00  +1.79199999999999982e+01  
 311 +2.10700000000000003e+01  +6.72000000000000064e+00  +1.79199999999999982e+01  
 312 +2.10700000000000003e+01  +6.72000000000000064e+00  +1.70800000000000018e+01  
 313 +2.07900000000000027e+01  +6.50999999999999979e+00  +1.78500000000000014e+01  
 314 +2.21900000000000013e+01  +1.10600000000000005e+01  +1.76400000000000006e+01  
 315 +2.27500000000000000e+01  +1.12000000000000011e+01  +1.81999999999999993e+01  
 316 +2.03000000000000007e+01  +1.00099999999999998e+01  +1.78500000000000014e+01  
 317 +2.03000000000000007e+01  +1.01500000000000004e+01  +1.77100000000000009e+01  
 318 +1.97400000000000020e+01  +9.59000000000000163e+00  +1.77800000000000011e+01  
 319 +2.08599999999999994e+01  +1.05000000000000000e+01  +1.82699999999999996e+01  
 320 +2.53400000000000034e+01  +8.75000000000000000e+00  +1.78500000000000014e+01  
 321 +2.52699999999999996e+01  +8.12000000000000099e+00  +1.77100000000000009e+01  
 322 +2.08599999999999994e+01  +6.50999999999999979e+00  +1.77800000000000011e+01  
 323 +2.05100000000000016e+01  +6.37000000000000099e+00  +1.77800000000000011e+01  
 324 +2.00199999999999996e+01  +6.16000000000000014e+00  +1.78500000000000014e+01  
 325 +2.00199999999999996e+01  +6.16000000000000014e+00  +1.79199999999999982e+01  
 326 +2.02300000000000040e+01  +6.30000000000000071e+00  +1.79199999999999982e+01  
 327 +1.99500000000000028e+01  +6.08999999999999986e+00  +1.77800000000000011e+01  
 328 +1.98800000000000026e+01  +6.08999999999999986e+00  +1.78500000000000014e+01  
 329 +1.95300000000000011e+01  +6.30000000000000071e+00  +1.77100000000000009e+01  
 330 +1.96700000000000017e+01  +6.02000000000000046e+00  +1.79900000000000020e+01  
 331 +2.15600000000000023e+01  +1.37199999999999989e+01  +1.77800000000000011e+01  
 332 +2.12100000000000009e+01  +1.40700000000000003e+01  +1.81999999999999993e+01  
 333 +2.13500000000000014e+01  +1.35099999999999998e+01  +1.77800000000000011e+01  
 334 +2.11400000000000006e+01  +1.33699999999999992e+01  +1.76400000000000006e+01  
 335 +2.13500000000000014e+01  +1.34400000000000013e+01  +1.81300000000000026e+01  
 336 +2.16300000000000026e+01  +1.21099999999999994e+01  +1.77800000000000011e+01  
 337 +2.15600000000000023e+01  +1.22500000000000000e+01  +1.78500000000000014e+01  
 338 +2.11400000000000006e+01  +1.19700000000000006e+01  +1.74300000000000033e+01  
 339 +2.19100000000000001e+01  +1.19000000000000004e+01  +1.75700000000000003e+01  
 340 +2.04400000000000013e+01  +6.08999999999999986e+00  +1.68700000000000010e+01  
 341 +1.96700000000000017e+01  +5.67000000000000082e+00  +1.76400000000000006e+01  
 342 +2.57600000000000051e+01  +8.12000000000000099e+00  +1.77100000000000009e+01  
 343 +2.60399999999999991e+01  +7.62999999999999989e+00  +1.78500000000000014e+01  
 344 +2.54800000000000040e+01  +8.12000000000000099e+00  +1.75700000000000003e+01  
 345 +2.54800000000000040e+01  +8.12000000000000099e+00  +1.77800000000000011e+01  
 346 +2.03700000000000010e+01  +7.77000000000000046e+00  +1.77100000000000009e+01  
 347 +2.05100000000000016e+01  +7.55999999999999961e+00  +1.74300000000000033e+01  
 348 +2.02300000000000040e+01  +7.70000000000000018e+00  +1.77100000000000009e+01  
 349 +2.07900000000000027e+01  +8.40000000000000036e+00  +1.82699999999999996e+01  
 350 +2.63900000000000006e+01  +7.91000000000000014e+00  +1.71500000000000021e+01  
 351 +1.98100000000000023e+01  +5.60000000000000053e+00  +1.73599999999999994e+01  
 352 +1.95300000000000011e+01  +5.60000000000000053e+00  +1.77100000000000009e+01  
 353 +2.23300000000000018e+01  +1.21099999999999994e+01  +1.79900000000000020e+01  
 354 +2.22600000000000016e+01  +1.15500000000000007e+01  +1.72199999999999989e+01  
 355 +2.54800000000000040e+01  +8.12000000000000099e+00  +1.72900000000000027e+01  
 356 +2.07199999999999989e+01  +1.21799999999999997e+01  +1.71500000000000021e+01  
 357 +2.01600000000000001e+01  +1.13400000000000016e+01  +1.77100000000000009e+01  
 358 +2.24699999999999989e+01  +9.02999999999999936e+00  +1.68700000000000010e+01  
 359 +2.26800000000000033e+01  +1.00099999999999998e+01  +1.72900000000000027e+01  
 360 +2.20500000000000007e+01  +1.36500000000000004e+01  +1.73599999999999994e+01  
 361 +2.21200000000000010e+01  +1.38599999999999994e+01  +1.72900000000000027e+01  
 362 +2.19800000000000040e+01  +1.35800000000000018e+01  +1.74300000000000033e+01  
 363 +2.20500000000000007e+01  +1.35099999999999998e+01  +1.72199999999999989e+01  
 364 +2.24000000000000021e+01  +1.29500000000000011e+01  +1.81999999999999993e+01  
 365 +2.20500000000000007e+01  +1.33699999999999992e+01  +1.70800000000000018e+01  
 366 +2.21900000000000013e+01  +1.14800000000000004e+01  +1.72199999999999989e+01  
 367 +2.16300000000000026e+01  +1.12700000000000014e+01  +1.68700000000000010e+01  
 368 +2.22600000000000016e+01  +1.15500000000000007e+01  +1.72199999999999989e+01  
 369 +2.28900000000000006e+01  +1.00099999999999998e+01  +1.71500000000000021e+01  
 370 +2.31700000000000017e+01  +1.02200000000000006e+01  +1.72900000000000027e+01  
 371 +2.33100000000000023e+01  +9.73000000000000043e+00  +1.68700000000000010e+01  
 372 +2.15600000000000023e+01  +1.35800000000000018e+01  +1.68000000000000007e+01  
 373 +2.21900000000000013e+01  +1.31600000000000001e+01  +1.68700000000000010e+01  
 374 +2.36600000000000001e+01  +9.24000000000000021e+00  +1.70800000000000018e+01  
 375 +2.37300000000000040e+01  +9.24000000000000021e+00  +1.70100000000000016e+01  
 376 +2.40100000000000016e+01  +8.89000000000000057e+00  +1.71500000000000021e+01  
 377 +2.27500000000000000e+01  +1.33000000000000007e+01  +1.69400000000000013e+01  
 378 +2.23300000000000018e+01  +1.25300000000000011e+01  +1.62400000000000020e+01  
 379 +2.42199999999999989e+01  +9.45000000000000107e+00  +1.62400000000000020e+01  
 380 +2.14900000000000020e+01  +1.36500000000000004e+01  +1.66600000000000001e+01  
 381 +2.12800000000000011e+01  +1.36500000000000004e+01  +1.68700000000000010e+01  
 382 +2.22600000000000016e+01  +9.02999999999999936e+00  +1.65899999999999999e+01  
 383 +2.18400000000000034e+01  +8.82000000000000028e+00  +1.65899999999999999e+01  
 384 +2.21900000000000013e+01  +9.02999999999999936e+00  +1.60300000000000011e+01  
 385 +2.22600000000000016e+01  +1.24600000000000009e+01  +1.63099999999999987e+01  
 386 +2.24000000000000021e+01  +1.26000000000000014e+01  +1.59600000000000009e+01  
 387 +2.19100000000000001e+01  +1.08500000000000014e+01  +1.62400000000000020e+01  
 388 +2.19800000000000040e+01  +1.08500000000000014e+01  +1.58200000000000003e+01  
 389 +2.17699999999999996e+01  +1.06400000000000006e+01  +1.62400000000000020e+01  
 390 +2.23300000000000018e+01  +1.17599999999999998e+01  +1.70100000000000016e+01  
 391 +2.40100000000000016e+01  +8.89000000000000057e+00  +1.53300000000000018e+01  
 392 +2.45700000000000003e+01  +9.52000000000000135e+00  +1.63099999999999987e+01  
 393 +2.25400000000000027e+01  +9.09999999999999964e+00  +1.53300000000000018e+01  
 394 +2.21900000000000013e+01  +8.54000000000000092e+00  +1.56099999999999994e+01  
 395 +2.24000000000000021e+01  +1.30199999999999996e+01  +1.52599999999999998e+01  
 396 +2.31000000000000014e+01  +1.18300000000000001e+01  +1.54000000000000004e+01  
 397 +2.49200000000000017e+01  +9.24000000000000021e+00  +1.59600000000000009e+01  
 398 +2.56899999999999977e+01  +9.45000000000000107e+00  +1.56800000000000015e+01  
 399 +2.49200000000000017e+01  +9.09999999999999964e+00  +1.58900000000000006e+01  
 400 +2.49900000000000020e+01  +9.02999999999999936e+00  +1.58200000000000003e+01  
 401 +2.49900000000000020e+01  +8.82000000000000028e+00  +1.60300000000000011e+01  
 402 +2.21200000000000010e+01  +1.35800000000000018e+01  +1.56099999999999994e+01  
 403 +2.17000000000000028e+01  +1.44900000000000020e+01  +1.57500000000000000e+01  
 404 +2.21200000000000010e+01  +1.35800000000000018e+01  +1.56099999999999994e+01  
 405 +2.19100000000000001e+01  +1.51900000000000013e+01  +1.61000000000000014e+01  
 406 +2.17000000000000028e+01  +1.35800000000000018e+01  +1.55400000000000009e+01  
 407 +2.31700000000000017e+01  +1.14800000000000004e+01  +1.55400000000000009e+01  
 408 +2.33100000000000023e+01  +1.11300000000000008e+01  +1.59600000000000009e+01  
 409 +2.36600000000000001e+01  +1.07800000000000011e+01  +1.51900000000000013e+01  
 410 +2.31700000000000017e+01  +1.16900000000000013e+01  +1.54699999999999989e+01  
 411 +2.31700000000000017e+01  +1.16200000000000010e+01  +1.54000000000000004e+01  
 412 +2.34500000000000028e+01  +1.19700000000000006e+01  +1.52599999999999998e+01  
 413 +2.40100000000000016e+01  +1.05700000000000003e+01  +1.51199999999999992e+01  
 414 +2.39400000000000013e+01  +1.06400000000000006e+01  +1.50500000000000007e+01  
 415 +2.48500000000000014e+01  +1.01500000000000004e+01  +1.49100000000000001e+01  
 416 +2.47800000000000011e+01  +1.00099999999999998e+01  +1.48400000000000016e+01  
 417 +2.51300000000000026e+01  +1.02200000000000006e+01  +1.49100000000000001e+01  
 418 +2.24699999999999989e+01  +1.29500000000000011e+01  +1.47000000000000011e+01  
 419 +2.24699999999999989e+01  +1.34400000000000013e+01  +1.41400000000000006e+01  
 420 +2.29600000000000009e+01  +1.30900000000000016e+01  +1.45600000000000005e+01  
 421 +2.35900000000000034e+01  +1.30199999999999996e+01  +1.44199999999999999e+01  
 422 +2.31700000000000017e+01  +1.33000000000000007e+01  +1.47699999999999996e+01  
 423 +2.17000000000000028e+01  +1.36500000000000004e+01  +1.43500000000000014e+01  
 424 +2.14200000000000017e+01  +1.40000000000000000e+01  +1.44900000000000020e+01  
 425 +2.19800000000000040e+01  +1.37900000000000009e+01  +1.42100000000000009e+01  
 426 +2.14200000000000017e+01  +1.33699999999999992e+01  +1.42800000000000011e+01  
 427 +2.10700000000000003e+01  +1.36500000000000004e+01  +1.40000000000000000e+01  
 428 +2.12800000000000011e+01  +1.32300000000000022e+01  +1.44199999999999999e+01  
 429 +2.20500000000000007e+01  +1.40000000000000000e+01  +1.44199999999999999e+01  
 430 +2.21200000000000010e+01  +1.37199999999999989e+01  +1.40700000000000003e+01  
 431 +2.22600000000000016e+01  +1.37199999999999989e+01  +1.40000000000000000e+01  
 432 +2.24000000000000021e+01  +1.40000000000000000e+01  +1.37900000000000009e+01  
 433 +2.25400000000000027e+01  +1.41400000000000006e+01  +1.36500000000000004e+01  
 434 +2.22600000000000016e+01  +1.42800000000000011e+01  +1.35800000000000018e+01  
 435 +2.23300000000000018e+01  +1.43500000000000014e+01  +1.35099999999999998e+01  
 436 +2.21900000000000013e+01  +1.42800000000000011e+01  +1.36500000000000004e+01  
 437 +2.13500000000000014e+01  +1.24600000000000009e+01  +2.05100000000000016e+01  
 438 +2.14200000000000017e+01  +1.23900000000000006e+01  +2.04400000000000013e+01  
 439 +2.15600000000000023e+01  +1.26700000000000017e+01  +2.05800000000000018e+01  
 440 +2.23300000000000018e+01  +1.17599999999999998e+01  +1.70100000000000016e+01  
 441 +2.28200000000000003e+01  +1.21099999999999994e+01  +1.72900000000000027e+01  
 442 +2.22600000000000016e+01  +1.19700000000000006e+01  +1.67300000000000004e+01  
 443 +2.26099999999999994e+01  +9.73000000000000043e+00  +2.50600000000000023e+01  
 444 +2.31700000000000017e+01  +1.05700000000000003e+01  +2.55500000000000007e+01  
 445 +2.22600000000000016e+01  +8.60999999999999943e+00  +2.59699999999999989e+01  
 446 +2.35900000000000034e+01  +9.52000000000000135e+00  +2.62500000000000000e+01  
 447 +2.38700000000000010e+01  +8.67999999999999972e+00  +2.49200000000000017e+01  
 448 +2.08599999999999994e+01  +6.16000000000000014e+00  +2.29600000000000009e+01  
 449 +2.07199999999999989e+01  +6.02000000000000046e+00  +2.33100000000000023e+01  
 450 +2.27500000000000000e+01  +7.14000000000000057e+00  +2.24699999999999989e+01  
 451 +2.31000000000000014e+01  +6.79000000000000092e+00  +2.26099999999999994e+01  
 452 +2.42900000000000027e+01  +8.95999999999999908e+00  +2.20500000000000007e+01  
 453 +2.16300000000000026e+01  +1.43500000000000014e+01  +1.93200000000000003e+01  
 454 +2.36600000000000001e+01  +7.70000000000000018e+00  +1.78500000000000014e+01  
 455 +2.35900000000000034e+01  +6.85999999999999943e+00  +1.73599999999999994e+01  
 456 +2.30300000000000011e+01  +7.55999999999999961e+00  +1.78500000000000014e+01  
 457 +2.39400000000000013e+01  +8.47000000000000064e+00  +1.80599999999999987e+01  
 458 +2.15600000000000023e+01  +1.39300000000000015e+01  +1.73599999999999994e+01  
 459 +2.36600000000000001e+01  +1.05700000000000003e+01  +1.72199999999999989e+01  
 460 +2.33800000000000026e+01  +1.02900000000000009e+01  +1.76400000000000006e+01  
 461 +2.32400000000000020e+01  +1.12700000000000014e+01  +1.70100000000000016e+01  
 462 +2.21200000000000010e+01  +7.98000000000000043e+00  +1.70100000000000016e+01  
 463 +2.21200000000000010e+01  +7.62999999999999989e+00  +1.68700000000000010e+01  
 464 +2.21200000000000010e+01  +7.62999999999999989e+00  +1.70800000000000018e+01  
 465 +2.21900000000000013e+01  +8.25999999999999979e+00  +1.68000000000000007e+01  
 466 +2.42900000000000027e+01  +8.47000000000000064e+00  +1.69400000000000013e+01  
 467 +2.52000000000000028e+01  +8.19000000000000128e+00  +1.64499999999999993e+01  
 468 +2.42900000000000027e+01  +8.05000000000000071e+00  +1.65899999999999999e+01  
 469 +2.29600000000000009e+01  +8.19000000000000128e+00  +1.69400000000000013e+01  
 470 +2.30300000000000011e+01  +8.05000000000000071e+00  +1.68700000000000010e+01  
 471 +2.29600000000000009e+01  +8.19000000000000128e+00  +1.69400000000000013e+01  
 472 +2.28900000000000006e+01  +8.25999999999999979e+00  +1.68700000000000010e+01  
 473 +2.30300000000000011e+01  +7.28000000000000025e+00  +1.72199999999999989e+01  
 474 +2.24699999999999989e+01  +8.60999999999999943e+00  +1.69400000000000013e+01  
 475 +2.24000000000000021e+01  +1.14800000000000004e+01  +2.35900000000000034e+01  
 476 +2.24000000000000021e+01  +1.13400000000000016e+01  +2.38000000000000007e+01  
 477 +2.23300000000000018e+01  +1.19000000000000004e+01  +2.40100000000000016e+01  
 478 +2.59000000000000021e+01  +9.45000000000000107e+00  +2.28900000000000006e+01  
 479 +2.12100000000000009e+01  +1.33000000000000007e+01  +2.19800000000000040e+01  
 480 +2.10700000000000003e+01  +1.33699999999999992e+01  +2.19100000000000001e+01  
 481 +2.12100000000000009e+01  +1.34400000000000013e+01  +2.20500000000000007e+01  
 482 +2.11400000000000006e+01  +7.14000000000000057e+00  +2.18400000000000034e+01  
 483 +2.09300000000000033e+01  +7.00000000000000000e+00  +2.17000000000000028e+01  
 484 +2.09300000000000033e+01  +7.00000000000000000e+00  +2.20500000000000007e+01  
 485 +2.07900000000000027e+01  +7.91000000000000014e+00  +2.16300000000000026e+01  
 486 +2.12800000000000011e+01  +8.40000000000000036e+00  +2.17699999999999996e+01  
 487 +2.22600000000000016e+01  +8.25999999999999979e+00  +2.10700000000000003e+01  
 488 +1.99500000000000028e+01  +5.04000000000000004e+00  +2.16300000000000026e+01  
 489 +2.10000000000000000e+01  +5.53000000000000025e+00  +2.22600000000000016e+01  
 490 +2.09300000000000033e+01  +5.25000000000000000e+00  +2.06500000000000021e+01  
 491 +2.09300000000000033e+01  +5.17999999999999972e+00  +2.08599999999999994e+01  
 492 +2.07199999999999989e+01  +1.12000000000000011e+01  +2.12800000000000011e+01  
 493 +2.17699999999999996e+01  +1.12000000000000011e+01  +2.00199999999999996e+01  
 494 +2.15600000000000023e+01  +1.14800000000000004e+01  +1.98100000000000023e+01  
 495 +2.20500000000000007e+01  +1.07100000000000009e+01  +1.97400000000000020e+01  
 496 +2.31700000000000017e+01  +1.00099999999999998e+01  +1.99500000000000028e+01  
 497 +2.34500000000000028e+01  +9.73000000000000043e+00  +2.01600000000000001e+01  
 498 +2.02300000000000040e+01  +7.00000000000000000e+00  +1.93200000000000003e+01  
 499 +2.03000000000000007e+01  +7.28000000000000025e+00  +2.00199999999999996e+01  
 500 +2.10700000000000003e+01  +1.43500000000000014e+01  +1.95300000000000011e+01  
 501 +2.07199999999999989e+01  +1.02900000000000009e+01  +2.01600000000000001e+01  
 502 +2.05100000000000016e+01  +8.54000000000000092e+00  +1.81300000000000026e+01  
 503 +2.31000000000000014e+01  +1.09900000000000020e+01  +1.80599999999999987e+01  
 504 +2.27500000000000000e+01  +1.12700000000000014e+01  +1.83399999999999999e+01  
 505 +2.34500000000000028e+01  +9.45000000000000107e+00  +1.90400000000000027e+01  
 506 +1.98100000000000023e+01  +8.54000000000000092e+00  +1.74300000000000033e+01  
 507 +2.00199999999999996e+01  +8.33000000000000007e+00  +1.82699999999999996e+01  
 508 +2.45000000000000000e+01  +7.20999999999999996e+00  +1.76400000000000006e+01  
 509 +1.98800000000000026e+01  +6.44000000000000128e+00  +1.83399999999999999e+01  
 510 +2.17699999999999996e+01  +1.23900000000000006e+01  +1.82699999999999996e+01  
 511 +2.12100000000000009e+01  +1.25300000000000011e+01  +1.80599999999999987e+01  
 512 +2.13500000000000014e+01  +1.51199999999999992e+01  +1.74300000000000033e+01  
 513 +2.19800000000000040e+01  +1.47000000000000011e+01  +1.75000000000000000e+01  
 514 +1.94600000000000009e+01  +6.79000000000000092e+00  +1.72199999999999989e+01  
 515 +1.99500000000000028e+01  +7.77000000000000046e+00  +1.75700000000000003e+01  
 516 +2.15600000000000023e+01  +1.62400000000000020e+01  +1.79199999999999982e+01  
 517 +2.66700000000000017e+01  +8.25999999999999979e+00  +1.68700000000000010e+01  
 518 +2.65300000000000011e+01  +7.98000000000000043e+00  +1.71500000000000021e+01  
 519 +2.24699999999999989e+01  +8.82000000000000028e+00  +1.68000000000000007e+01  
 520 +2.14200000000000017e+01  +1.14100000000000001e+01  +1.67300000000000004e+01  
 521 +2.10700000000000003e+01  +1.10600000000000005e+01  +1.69400000000000013e+01  
 522 +2.33100000000000023e+01  +8.40000000000000036e+00  +1.59600000000000009e+01  
 523 +2.14200000000000017e+01  +1.26000000000000014e+01  +1.64499999999999993e+01  
 524 +2.32400000000000020e+01  +1.00099999999999998e+01  +1.49800000000000022e+01  
 525 +2.26800000000000033e+01  +1.35099999999999998e+01  +1.40000000000000000e+01  
 526 +2.20500000000000007e+01  +1.38599999999999994e+01  +1.40000000000000000e+01  
 527 +2.34500000000000028e+01  +1.02900000000000009e+01  +2.32400000000000020e+01  
 528 +2.21900000000000013e+01  +6.23000000000000043e+00  +2.28200000000000003e+01  
 529 +2.21900000000000013e+01  +7.07000000000000028e+00  +2.41500000000000021e+01  
 530 +2.59000000000000021e+01  +8.89000000000000057e+00  +2.29600000000000009e+01  
 531 +2.28900000000000006e+01  +8.89000000000000057e+00  +2.24000000000000021e+01  
 532 +2.16300000000000026e+01  +1.40700000000000003e+01  +2.20500000000000007e+01  
 533 +2.33100000000000023e+01  +9.87000000000000099e+00  +2.10700000000000003e+01  
 534 +2.33800000000000026e+01  +1.00800000000000001e+01  +2.21200000000000010e+01  
 535 +2.38700000000000010e+01  +7.49000000000000110e+00  +2.32400000000000020e+01  
 536 +2.35900000000000034e+01  +8.05000000000000071e+00  +2.10700000000000003e+01  
 537 +2.07199999999999989e+01  +8.05000000000000071e+00  +2.06500000000000021e+01  
 538 +2.07199999999999989e+01  +6.85999999999999943e+00  +2.09300000000000033e+01  
 539 +2.19100000000000001e+01  +7.14000000000000057e+00  +2.03000000000000007e+01  
 540 +2.29600000000000009e+01  +5.95000000000000018e+00  +1.93200000000000003e+01  
 541 +2.52699999999999996e+01  +7.14000000000000057e+00  +1.84100000000000001e+01  
 542 +2.11400000000000006e+01  +1.45600000000000005e+01  +1.84100000000000001e+01  
 543 +2.09300000000000033e+01  +1.40000000000000000e+01  +1.87600000000000016e+01  
 544 +2.07199999999999989e+01  +1.26700000000000017e+01  +1.79199999999999982e+01  
 545 +2.08599999999999994e+01  +1.25300000000000011e+01  +1.91099999999999994e+01  
 546 +2.25400000000000027e+01  +1.39300000000000015e+01  +1.70800000000000018e+01  
 547 +2.24000000000000021e+01  +1.14800000000000004e+01  +1.62400000000000020e+01  
 548 +2.10700000000000003e+01  +1.24600000000000009e+01  +1.61000000000000014e+01  
 549 +2.10000000000000000e+01  +1.27400000000000020e+01  +1.68000000000000007e+01  
 550 +2.54800000000000040e+01  +9.38000000000000078e+00  +1.67300000000000004e+01  
 551 +2.11400000000000006e+01  +1.31600000000000001e+01  +1.54699999999999989e+01  
 552 +2.15600000000000023e+01  +1.38599999999999994e+01  +1.54699999999999989e+01  
 553 +2.24699999999999989e+01  +8.33000000000000007e+00  +2.43599999999999994e+01  
 554 +2.29600000000000009e+01  +8.12000000000000099e+00  +2.43599999999999994e+01  
 555 +2.24000000000000021e+01  +7.98000000000000043e+00  +2.45700000000000003e+01  
 556 +2.24000000000000021e+01  +8.67999999999999972e+00  +2.11400000000000006e+01  
 557 +2.25400000000000027e+01  +1.12700000000000014e+01  +1.99500000000000028e+01  
 558 +2.08599999999999994e+01  +1.05000000000000000e+01  +1.82699999999999996e+01  
 559 +2.06500000000000021e+01  +1.07800000000000011e+01  +1.80599999999999987e+01  
 560 +2.03000000000000007e+01  +1.07800000000000011e+01  +1.83399999999999999e+01  
 561 +2.21900000000000013e+01  +8.25999999999999979e+00  +1.68000000000000007e+01  
 562 +2.23300000000000018e+01  +8.12000000000000099e+00  +1.61699999999999982e+01  
 563 +2.10700000000000003e+01  +7.77000000000000046e+00  +1.62400000000000020e+01  
 564 +2.40100000000000016e+01  +8.89000000000000057e+00  +1.71500000000000021e+01  
 565 +2.40800000000000018e+01  +8.75000000000000000e+00  +1.72900000000000027e+01  
 566 +2.49200000000000017e+01  +9.09999999999999964e+00  +1.72900000000000027e+01  
 567 +2.14900000000000020e+01  +1.47699999999999996e+01  +1.97400000000000020e+01  
 568 +2.11400000000000006e+01  +1.49100000000000001e+01  +1.93900000000000006e+01  
 569 +2.17000000000000028e+01  +1.54699999999999989e+01  +1.96700000000000017e+01  
 570 +2.40100000000000016e+01  +8.67999999999999972e+00  +2.07900000000000027e+01  
 571 +2.30300000000000011e+01  +1.07100000000000009e+01  +2.55500000000000007e+01  
 572 +2.31700000000000017e+01  +1.05700000000000003e+01  +2.55500000000000007e+01  
 573 +2.31000000000000014e+01  +1.00800000000000001e+01  +2.56200000000000010e+01  
 574 +2.33800000000000026e+01  +1.08500000000000014e+01  +2.67399999999999984e+01  
 575 +2.54800000000000040e+01  +9.87000000000000099e+00  +2.47800000000000011e+01  
# numEdges
 575
# id   initNode   termNode parentEdge nDau   dauEdges      ...   radiusRelativeToParent
   0          0          1 2147483646    2        389        574 +3.53814999999999991e-01  # rad = +3.53814999999999991e-01 , len = +0                       
   1          2          3          2    2 2147483645 2147483645 +7.50479654387804285e-01  # rad = +6.89999999999999780e-02 , len = +8.25287828578611715e-01 
   2          4          2         19    2          1        559 +7.61417805383022728e-01  # rad = +9.19411999999999729e-02 , len = +1.40872282582486985e+00 
   3          5          6          5    2 2147483645 2147483645 +6.56542791762013800e-01  # rad = +7.17272999999999661e-02 , len = +7.03491293478461510e-01 
   4          5          7          5    2        419        420 +1.05263157894736836e+00  # rad = +1.14999999999999963e-01 , len = +2.61916017074176999e-01 
   5          8          5         10    2          3          4 +8.04491899852724512e-01  # rad = +1.09249999999999931e-01 , len = +3.28329103187641413e-01 
   6          9         10          7    2 2147483645 2147483645 +7.11627906976744273e-01  # rad = +7.64999999999999847e-02 , len = +1.42428929645630764e+00 
   7         11          9         12    2          6          8 +1.11746361746361744e+00  # rad = +1.07499999999999971e-01 , len = +2.88617393793237420e-01 
   8          9         12          7    2        421        422 +9.20930232558139550e-01  # rad = +9.89999999999999769e-02 , len = +2.61916017074176999e-01 
   9          8         13         10    2 2147483645 2147483645 +5.81737849779086824e-01  # rad = +7.89999999999999591e-02 , len = +5.37680202350802494e-01 
  10         14          8         15    2          5          9 +9.88146606611413958e-01  # rad = +1.35799999999999949e-01 , len = +6.37730350540099966e-01 
  11         15         16         13    2 2147483645 2147483645 +5.65573770491803240e-01  # rad = +6.89999999999999780e-02 , len = +7.85748051222526889e-01 
  12         15         11         13    2          7        565 +7.88524590163934391e-01  # rad = +9.61999999999999800e-02 , len = +2.88617393793234867e-01 
  13         17         15         17    2         11         12 +9.05622281277372765e-01  # rad = +1.21999999999999970e-01 , len = +4.14125584816971815e-01 
  14         14         18         15    2 2147483645 2147483645 +5.83735601656127923e-01  # rad = +8.02221999999999380e-02 , len = +6.29999999999999338e-01 
  15         19         14         31    2         10         14 +9.82512957998212699e-01  # rad = +1.37428999999999996e-01 , len = +4.19999999999998153e-01 
  16         17         20         17    2 2147483645 2147483645 +6.26124975874816192e-01  # rad = +8.43477999999999867e-02 , len = +1.81055240189285782e+00 
  17         21         17         27    2         13         16 +9.42655815938814201e-01  # rad = +1.34713999999999945e-01 , len = +4.25793377120877115e-01 
  18          4         22         19    2 2147483645 2147483645 +6.77905590062111818e-01  # rad = +8.18571000000000298e-02 , len = +4.94974746830582735e-01 
  19         23          4        424    2          2         18 +9.04270854395542778e-01  # rad = +1.20749999999999996e-01 , len = +2.42487113059643794e-01 
  20         24         25         22    2 2147483645 2147483645 +9.05212510201418574e-01  # rad = +8.18571000000000021e-02 , len = +5.64358042380895042e-01 
  21         24         26         22    2 2147483645 2147483645 +1.09478638395374905e+00  # rad = +9.89999999999999769e-02 , len = +2.42487113059643794e-01 
  22         27         24         51    2         20         21 +8.84076022134016370e-01  # rad = +9.04285999999999701e-02 , len = +1.34465608986090035e+00 
  23         28         29         25    2 2147483645 2147483645 +7.49999999999999889e-01  # rad = +6.89999999999999503e-02 , len = +4.25793377120873284e-01 
  24         28         30         25    2 2147483645 2147483645 +8.89751086956521720e-01  # rad = +8.18571000000000021e-02 , len = +1.01439637223325696e+00 
  25         31         28         32    2         23         24 +5.64417177914110502e-01  # rad = +9.20000000000000123e-02 , len = +6.89420046125729047e-01 
  26         21         32         27    2 2147483645 2147483645 +5.92451839982086503e-01  # rad = +8.46666999999999975e-02 , len = +6.60378679243963429e-01 
  27         33         21         57    2         17         26 +1.18106611570247932e+00  # rad = +1.42908999999999953e-01 , len = +7.06965345685348301e-01 
  28         34         35         30    2 2147483645 2147483645 +8.21428571428571397e-01  # rad = +6.89999999999999780e-02 , len = +4.74763098818770712e-01 
  29         34         36         30    2 2147483645 2147483645 +8.66071428571428603e-01  # rad = +7.27499999999999952e-02 , len = +6.06217782649105641e-01 
  30         37         34         50    2         28         29 +6.74942750391707813e-01  # rad = +8.40000000000000191e-02 , len = +3.63730669589461930e-01 
  31         31         19         32    2         15        513 +8.58128834355828207e-01  # rad = +1.39874999999999999e-01 , len = +5.81463670404265831e-01 
  32         38         31         66    2         25         31 +9.22989807474518642e-01  # rad = +1.62999999999999895e-01 , len = +8.45813218151620250e-01 
  33         39         40         35    2 2147483645 2147483645 +8.21428571428571397e-01  # rad = +6.89999999999999780e-02 , len = +3.56931365951494994e-01 
  34         39         41         35    2 2147483645 2147483645 +9.33532142857142810e-01  # rad = +7.84166999999999365e-02 , len = +9.01886910870762448e-01 
  35         42         39         43    2         33         34 +8.20512820512820484e-01  # rad = +8.39999999999999913e-02 , len = +7.00000000000002842e-02 
  36         43         44         38    2 2147483645 2147483645 +1.09914157540310131e+00  # rad = +1.10500000000000001e-01 , len = +7.00000000000002842e-02 
  37         43         45         38    2        425        426 +9.10148906329265039e-01  # rad = +9.14999999999999702e-02 , len = +2.52388589282478815e-01 
  38         46         43         48    2         36         37 +7.67427480916030524e-01  # rad = +1.00533000000000039e-01 , len = +1.24631456703353694e+00 
  39         47         48         41    2 2147483645 2147483645 +8.07537012113055175e-01  # rad = +7.49999999999999833e-02 , len = +2.96984848098347853e-01 
  40         47         49         41    2 2147483645 2147483645 +9.04441453566621756e-01  # rad = +8.39999999999999913e-02 , len = +3.56931365951494661e-01 
  41         50         47         65    2         39         40 +7.59403107113654885e-01  # rad = +9.28749999999999576e-02 , len = +6.60378679243963651e-01 
  42         42         51         43    2 2147483645 2147483645 +7.53912576312576355e-01  # rad = +7.71817999999999671e-02 , len = +7.34166193719105076e-01 
  43         52         42         61    2         35         42 +8.05043761353181120e-01  # rad = +1.02374999999999980e-01 , len = +7.70000000000002127e-01 
  44         53         54         46    2 2147483645 2147483645 +9.68354430379746778e-01  # rad = +7.64999999999999847e-02 , len = +2.32163735324875720e-01 
  45         53         55         46    2 2147483645 2147483645 +1.00000000000000000e+00  # rad = +7.90000000000000008e-02 , len = +1.56524758424982730e-01 
  46         56         53        454    2         44         45 +1.03267973856209161e+00  # rad = +7.90000000000000008e-02 , len = +1.56524758424989086e-01 
  47         46         57         48    2 2147483645 2147483645 +7.32130534351145057e-01  # rad = +9.59091000000000110e-02 , len = +1.69452058116742932e+00 
  48         58         46         68    2         38         47 +1.19817438467800219e+00  # rad = +1.30999999999999950e-01 , len = +5.37680202350804715e-01 
  49         37         59         50    2 2147483645 2147483645 +6.14680004821019588e-01  # rad = +7.64999999999999847e-02 , len = +5.37680202350801717e-01 
  50         60         37         73    2         30         49 +8.16098360655737820e-01  # rad = +1.24454999999999968e-01 , len = +7.17286553617171307e-01 
  51         61         27         62    2         22         52 +8.38409836065573844e-01  # rad = +1.02286000000000002e-01 , len = +5.64358042380899705e-01 
  52         27         62         51    2         63         64 +7.33238175312359353e-01  # rad = +7.49999999999999833e-02 , len = +7.20694109869089883e-01 
  53         58         63         68    2         54         55 +1.30009237833042191e+00  # rad = +1.42143000000000019e-01 , len = +4.94974746830585510e-01 
  54         63         64         53    2        514        515 +9.58189991768852556e-01  # rad = +1.36199999999999960e-01 , len = +3.20780298646906992e-01 
  55         63         65         53    2        427        428 +7.68240433929212152e-01  # rad = +1.09200000000000005e-01 , len = +3.76961536499414163e-01 
  56         33         66         57    2 2147483645 2147483645 +6.46464462809917317e-01  # rad = +7.82221999999999779e-02 , len = +6.29999999999999782e-01 
  57         67         33         67    2         27         56 +8.66346381034890034e-01  # rad = +1.20999999999999996e-01 , len = +2.88617393793233534e-01 
  58         68         69         60    2 2147483645 2147483645 +8.66071428571428603e-01  # rad = +7.27499999999999952e-02 , len = +5.64358042380899705e-01 
  59         68         70         60    2 2147483645 2147483645 +8.97959523809523819e-01  # rad = +7.54285999999999984e-02 , len = +1.07079409785448609e+00 
  60         71         68         71    2         58         59 +9.05389004697244371e-01  # rad = +8.40000000000000191e-02 , len = +4.99899989998001559e-01 
  61         72         52         96    2         43         62 +9.58918674358104406e-01  # rad = +1.27167000000000030e-01 , len = +4.31508980207824910e-01 
  62         52         61         61    2         51        424 +9.59368389597930249e-01  # rad = +1.21999999999999970e-01 , len = +9.89949493661195640e-02 
  63         62         73         52    2 2147483645 2147483645 +9.19999999999999929e-01  # rad = +6.89999999999999780e-02 , len = +1.14808536267997296e+00 
  64         62         74         52    2        453        454 +1.02000000000000002e+00  # rad = +7.64999999999999847e-02 , len = +6.02162768692989236e-01 
  65         38         50         66    2         41        452 +6.92525481313703284e-01  # rad = +1.22299999999999923e-01 , len = +8.19328993750373380e-01 
  66         75         38         75    2         32         65 +9.01020408163265341e-01  # rad = +1.76599999999999951e-01 , len = +3.56931365951496382e-01 
  67         76         67         69    2         57        517 +9.72807879028494638e-01  # rad = +1.39667000000000013e-01 , len = +1.97989898732234104e-01 
  68         76         58         69    2         48         53 +7.61525656295491293e-01  # rad = +1.09332999999999958e-01 , len = +4.19999999999998763e-01 
  69         77         76        463    2         67         68 +9.66808080808080783e-01  # rad = +1.43571000000000060e-01 , len = +9.12688336728371019e-01 
  70         71         78         71    2 2147483645 2147483645 +7.89905559304057592e-01  # rad = +7.32856999999999953e-02 , len = +5.46717477313468092e-01 
  71         79         71         85    2         60         70 +5.70354159110329717e-01  # rad = +9.27777999999999659e-02 , len = +6.64078308635359327e-01 
  72         60         80         73    2        457        518 +7.09134426229508175e-01  # rad = +1.08143000000000003e-01 , len = +4.25793377120877725e-01 
  73         81         60         82    2         50         72 +9.48678071539657886e-01  # rad = +1.52499999999999997e-01 , len = +4.69574275274956709e-01 
  74         75         82         75    2 2147483645 2147483645 +4.26275510204081665e-01  # rad = +8.35499999999999715e-02 , len = +1.65354165354247962e+00 
  75         83         75         77    2         66         74 +9.46096627358604336e-01  # rad = +1.95999999999999924e-01 , len = +2.21359436211784083e-01 
  76         83         84         77    2        519        520 +5.38816510351552092e-01  # rad = +1.11624999999999960e-01 , len = +5.37680202350800829e-01 
  77         85         83         91    2         75         76 +9.79976348155156218e-01  # rad = +2.07166999999999935e-01 , len = +4.48218696620301227e-01 
  78         86         87         80    2 2147483645 2147483645 +9.00794047619047578e-01  # rad = +7.56666999999999618e-02 , len = +6.14247507117450686e-01 
  79         86         88         80    2 2147483645 2147483645 +1.13690476190476186e+00  # rad = +9.54999999999999460e-02 , len = +1.21243556529819857e-01 
  80         89         86         84    2         78         79 +7.42633342468902113e-01  # rad = +8.39999999999999913e-02 , len = +9.89949493661170521e-02 
  81         81         90         82    2 2147483645 2147483645 +5.17573872472783858e-01  # rad = +8.31999999999999823e-02 , len = +3.42928563989641999e-01 
  82         91         81         88    2         73         81 +9.53688981703410099e-01  # rad = +1.60749999999999976e-01 , len = +3.28329103187641413e-01 
  83         89         92         84    2 2147483645 2147483645 +7.88605882716977069e-01  # rad = +8.92000000000000154e-02 , len = +3.28329103187640248e-01 
  84         93         89        104    2         80         83 +8.09862028968904579e-01  # rad = +1.13110999999999962e-01 , len = +7.69999999999999907e-01 
  85         85         79         91    2         71         86 +7.69474929044465572e-01  # rad = +1.62666999999999951e-01 , len = +2.09999999999998493e-01 
  86         79         94         85    2         89         90 +7.21719832541326656e-01  # rad = +1.17399999999999963e-01 , len = +3.56931365951497104e-01 
  87         91         95         88    2 2147483645 2147483645 +5.58756733667149286e-01  # rad = +9.41818000000000100e-02 , len = +8.31203946092654022e-01 
  88         96         91        129    2         82         87 +1.10528524590163935e+00  # rad = +1.68556000000000011e-01 , len = +7.57165767847439719e-01 
  89         94         97         86    2 2147483645 2147483645 +6.56485519591141431e-01  # rad = +7.70713999999999844e-02 , len = +9.44351629426243289e-01 
  90         94         98         86    2 2147483645 2147483645 +7.55962521294718970e-01  # rad = +8.87499999999999678e-02 , len = +1.15870617500727646e+00 
  91         99         85        110    2         77         85 +1.00000000000000000e+00  # rad = +2.11399999999999949e-01 , len = +2.96984848098351184e-01 
  92        100        101         94    2 2147483645 2147483645 +7.60851969119028082e-01  # rad = +9.15556000000000009e-02 , len = +7.47395477642193828e-01 
  93        100        102         94    2 2147483645 2147483645 +6.93215493671727634e-01  # rad = +8.34166999999999964e-02 , len = +8.57321409974112880e-01 
  94        103        100        115    2         92         93 +9.60742514970059913e-01  # rad = +1.20332999999999982e-01 , len = +3.76961536499416827e-01 
  95        104        105         97    2 2147483645 2147483645 +5.68359375000000000e-01  # rad = +7.27499999999999952e-02 , len = +6.96491205974631655e-01 
  96        104         72         97    2         61        429 +1.03605468749999985e+00  # rad = +1.32615000000000038e-01 , len = +1.00224747442934503e+00 
  97        106        104        103    2         95         96 +7.88502645795987278e-01  # rad = +1.28000000000000030e-01 , len = +9.89949493661195640e-02 
  98        107        108        100    2 2147483645 2147483645 +9.87500000000000044e-01  # rad = +7.90000000000000008e-02 , len = +4.48218696620299839e-01 
  99        107        109        100    2 2147483645 2147483645 +9.56249999999999933e-01  # rad = +7.64999999999999847e-02 , len = +2.61916017074176999e-01 
 100        110        107        105    2         98         99 +5.77200577200577269e-01  # rad = +7.99999999999999878e-02 , len = +9.23363417079105409e-01 
 101        111        112        193    2        461        462 +7.08024674396878551e-01  # rad = +7.73035499999999848e-02 , len = +1.05465634213235626e+00 
 102        106        113        103    2 2147483645 2147483645 +5.09816241922467994e-01  # rad = +8.27600000000000002e-02 , len = +1.82671836909798113e+00 
 103        114        106        137    2         97        102 +9.74972972972972918e-01  # rad = +1.62333000000000033e-01 , len = +2.10000000000000853e-01 
 104        115         93        522    2         84        105 +9.08893906954648778e-01  # rad = +1.39667000000000013e-01 , len = +1.56524758424985921e-01 
 105         93        110        104    2        100        521 +9.92360400094510431e-01  # rad = +1.38600000000000029e-01 , len = +3.76961536499415495e-01 
 106        116        117        108    2 2147483645 2147483645 +9.84423676012461168e-01  # rad = +7.89999999999999869e-02 , len = +1.97989898732231578e-01 
 107        116        118        108    2 2147483645 2147483645 +1.00934579439252348e+00  # rad = +8.09999999999999748e-02 , len = +3.56931365951496382e-01 
 108        119        116        141    2        106        107 +7.79126213592232997e-01  # rad = +8.02500000000000158e-02 , len = +6.78675180038283754e-01 
 109         99        120        110    2 2147483645 2147483645 +6.17313150425733204e-01  # rad = +1.30499999999999949e-01 , len = +3.83405790253617873e-01 
 110        121         99        127    2         91        109 +1.09391979301423015e+00  # rad = +2.11399999999999949e-01 , len = +2.88617393793233978e-01 
 111        122        123        113    2 2147483645 2147483645 +9.68253968253968256e-01  # rad = +1.21999999999999970e-01 , len = +9.89949493661195640e-02 
 112        122        124        113    2        464        465 +1.07539682539682535e+00  # rad = +1.35499999999999982e-01 , len = +2.88617393793236976e-01 
 113        125        122        124    2        111        112 +7.86516853932584192e-01  # rad = +1.26000000000000056e-01 , len = +3.05122926047845966e-01 
 114        126        127        156    2 2147483645 2147483645 +4.80034785735988012e-01  # rad = +7.74166500000000035e-02 , len = +5.14392845984468217e-01 
 115        128        103        143    2         94        116 +1.23095823095823076e+00  # rad = +1.25249999999999972e-01 , len = +2.32163735324875192e-01 
 116        103        129        115    2        117        118 +9.54091816367265588e-01  # rad = +1.19500000000000051e-01 , len = +9.89949493661170521e-02 
 117        129        130        116    2 2147483645 2147483645 +7.02928870292886976e-01  # rad = +8.40000000000000191e-02 , len = +1.21243556529821897e-01 
 118        129        131        116    2 2147483645 2147483645 +6.19246861924686143e-01  # rad = +7.40000000000000241e-02 , len = +6.33876959669617768e-01 
 119        132        133        128    2 2147483645 2147483645 +5.37903683298665558e-01  # rad = +1.05249999999999969e-01 , len = +6.99999999999997846e-01 
 120        134        135        121    2 2147483645 2147483645 +6.57312033509972804e-01  # rad = +9.35263000000000205e-02 , len = +1.63566500237671164e+00 
 121        136        134        524    2        120        122 +9.47310252996005353e-01  # rad = +1.42286000000000051e-01 , len = +4.48218696620301227e-01 
 122        134        137        121    2        140        141 +9.37246109947570294e-01  # rad = +1.33356999999999976e-01 , len = +9.74987179402884263e-01 
 123        125        138        124    2        466        467 +9.20724094881398281e-01  # rad = +1.47499999999999937e-01 , len = +1.21243556529819857e-01 
 124        139        125        131    2        113        123 +1.34339622641509449e+00  # rad = +1.60199999999999926e-01 , len = +4.08166632639170412e-01 
 125        128        140        143    2 2147483645 2147483645 +7.48332678132678120e-01  # rad = +7.61428500000000258e-02 , len = +1.24827881500889037e+00 
 126        121        141        127    2 2147483645 2147483645 +4.39844760672703727e-01  # rad = +8.49999999999999922e-02 , len = +1.30019229347046794e+00 
 127        142        121        136    2        110        126 +9.50631130525466661e-01  # rad = +1.93249999999999922e-01 , len = +2.52388589282480258e-01 
 128        143        132        469    2        119        129 +1.03619070819189441e+00  # rad = +1.95667000000000035e-01 , len = +3.95979797464468208e-01 
 129        132         96        128    2         88        413 +7.79385384351985788e-01  # rad = +1.52499999999999997e-01 , len = +2.52388589282476372e-01 
 130        139        144        131    2 2147483645 2147483645 +7.08976939203354362e-01  # rad = +8.45454999999999818e-02 , len = +8.54458893101360695e-01 
 131        145        139        152    2        124        130 +9.34378060724779469e-01  # rad = +1.19250000000000009e-01 , len = +2.61916017074176999e-01 
 132        146        147        134    2 2147483645 2147483645 +1.00000000000000000e+00  # rad = +1.10500000000000001e-01 , len = +1.21243556529821897e-01 
 133        146        148        134    2 2147483645 2147483645 +7.02003619909502330e-01  # rad = +7.75713999999999987e-02 , len = +5.46717477313464428e-01 
 134        149        146        146    2        132        133 +1.00000000000000000e+00  # rad = +1.10500000000000001e-01 , len = +1.21243556529821897e-01 
 135        142        150        136    2 2147483645 2147483645 +3.92192772743819085e-01  # rad = +7.97273000000000148e-02 , len = +7.85748051222526889e-01 
 136        151        142        171    2        127        135 +9.43011815132833164e-01  # rad = +2.03285999999999911e-01 , len = +4.48218696620301227e-01 
 137        152        114        139    2        103        572 +1.00909090909090926e+00  # rad = +1.66500000000000009e-01 , len = +7.47395477642192496e-01 
 138        152        153        139    2        218        219 +7.92981818181818121e-01  # rad = +1.30841999999999986e-01 , len = +1.75139944044755347e+00 
 139        154        152        147    2        137        138 +8.71038753305987901e-01  # rad = +1.64999999999999980e-01 , len = +1.21243556529821897e-01 
 140        137        155        122    2 2147483645 2147483645 +5.79647112637506901e-01  # rad = +7.72999999999999798e-02 , len = +6.45368112010501482e-01 
 141        137        119        122    2        108        168 +7.72362905584258908e-01  # rad = +1.02999999999999967e-01 , len = +2.32163735324882159e-01 
 142        156        157        144    2 2147483645 2147483645 +5.62004762147480963e-01  # rad = +7.71817999999999671e-02 , len = +9.89949493661168689e-01 
 143        156        128        144    2        115        125 +7.40899856553050018e-01  # rad = +1.01749999999999993e-01 , len = +3.28329103187641413e-01 
 144        158        156        151    2        142        143 +6.79866336633663360e-01  # rad = +1.37333000000000038e-01 , len = +2.42487113059643794e-01 
 145        149        159        146    2 2147483645 2147483645 +7.70523981900452459e-01  # rad = +8.51428999999999797e-02 , len = +5.09607692249636424e-01 
 146        160        149        150    2        134        145 +1.31547619047619047e+00  # rad = +1.10500000000000001e-01 , len = +1.21243556529821897e-01 
 147        161        154        158    2        139        148 +9.04195704057279115e-01  # rad = +1.89429000000000014e-01 , len = +4.74763098818767271e-01 
 148        154        162        147    2        154        155 +5.99169081819573512e-01  # rad = +1.13500000000000018e-01 , len = +3.28329103187640248e-01 
 149        160        163        150    2 2147483645 2147483645 +1.08928571428571441e+00  # rad = +9.14999999999999702e-02 , len = +2.52388589282477316e-01 
 150        164        160        413    2        146        149 +8.89830508474576232e-01  # rad = +8.39999999999999913e-02 , len = +9.89949493661170521e-02 
 151        165        158        527    2        144        152 +9.92628992628992624e-01  # rad = +2.02000000000000068e-01 , len = +2.96984848098350351e-01 
 152        158        145        151    2        131        153 +6.31806930693069368e-01  # rad = +1.27624999999999988e-01 , len = +5.64358042380897484e-01 
 153        145        166        152    2 2147483645 2147483645 +5.83384916748285964e-01  # rad = +7.44544999999999929e-02 , len = +8.96437393240598124e-01 
 154        162        167        148    2 2147483645 2147483645 +7.13656387665198233e-01  # rad = +8.09999999999999748e-02 , len = +7.85748051222527555e-01 
 155        162        168        148    2 2147483645 2147483645 +6.51982378854625511e-01  # rad = +7.40000000000000102e-02 , len = +3.63730669589463984e-01 
 156        169        126        157    2        114        566 +6.18852647735993910e-01  # rad = +1.61273000000000000e-01 , len = +7.30821455623737126e-01 
 157        170        169        192    2        156        158 +8.85641461342395964e-01  # rad = +2.60600000000000054e-01 , len = +3.76961536499412220e-01 
 158        169        161        157    2        147        165 +8.03914044512663239e-01  # rad = +2.09500000000000020e-01 , len = +9.89949493661195640e-02 
 159        171        172        160    2 2147483645 2147483645 +9.03744816988278465e-01  # rad = +7.75713999999999848e-02 , len = +4.48218696620297619e-01 
 160        173        171        523    2        159        161 +6.07570448705697430e-01  # rad = +8.58333000000000429e-02 , len = +4.69574275274957098e-01 
 161        171        174        160    2        169        170 +9.43689686869781386e-01  # rad = +8.09999999999999748e-02 , len = +3.13049516849968623e-01 
 162        175        176        164    2 2147483645 2147483645 +8.38905775075987736e-01  # rad = +6.89999999999999503e-02 , len = +4.89999999999998936e-01 
 163        175        177        164    2 2147483645 2147483645 +1.00469787234042540e+00  # rad = +8.26363999999999710e-02 , len = +8.28251169633944850e-01 
 164        178        175        174    2        162        163 +6.83519898947088533e-01  # rad = +8.22499999999999898e-02 , len = +2.96984848098347409e-01 
 165        161        179        158    2 2147483645 2147483645 +4.79011933174224303e-01  # rad = +1.00353000000000026e-01 , len = +2.82959361039708135e+00 
 166        180        181        168    2 2147483645 2147483645 +8.19174359624097237e-01  # rad = +7.49999999999999972e-02 , len = +3.56931365951495216e-01 
 167        180        182        168    2 2147483645 2147483645 +9.87690539956048608e-01  # rad = +9.04285999999999701e-02 , len = +5.46717477313464095e-01 
 168        119        180        141    2        166        167 +8.88889320388349558e-01  # rad = +9.15556000000000009e-02 , len = +6.78675180038283754e-01 
 169        174        183        161    2 2147483645 2147483645 +8.98148148148148140e-01  # rad = +7.27499999999999952e-02 , len = +5.09607692249638422e-01 
 170        174        184        161    2 2147483645 2147483645 +8.51851851851851749e-01  # rad = +6.89999999999999780e-02 , len = +4.02119385257660833e-01 
 171        185        151        237    2        136        172 +1.01553659674098928e+00  # rad = +2.15570999999999957e-01 , len = +4.89999999999998936e-01 
 172        151        186        171    2        472        473 +4.75221620718927873e-01  # rad = +1.02443999999999980e-01 , len = +6.14247507117447133e-01 
 173        178        187        174    2 2147483645 2147483645 +8.03326602012747970e-01  # rad = +9.66666999999999527e-02 , len = +2.42487113059643794e-01 
 174        188        178        477    2        164        173 +8.45712157204503656e-01  # rad = +1.20332999999999982e-01 , len = +3.63730669589466038e-01 
 175        189        190        176    2 2147483645 2147483645 +5.71529812656517366e-01  # rad = +7.78234999999999760e-02 , len = +1.18173601112939197e+00 
 176        191        189        224    2        175        177 +3.92978354978354982e-01  # rad = +1.36166999999999982e-01 , len = +9.54672718789008834e-01 
 177        189        192        176    2        201        202 +6.60953094362070170e-01  # rad = +8.99999999999999828e-02 , len = +7.44110206891423487e-01 
 178        193        194        179    2 2147483645 2147483645 +5.32854010025062608e-01  # rad = +8.50434999999999663e-02 , len = +1.83341211951922989e+00 
 179        195        193        529    2        178        180 +8.58064516129032229e-01  # rad = +1.59599999999999964e-01 , len = +4.48218696620299561e-01 
 180        193        196        179    2        195        196 +7.50626566416040086e-01  # rad = +1.19799999999999962e-01 , len = +8.04238770515324219e-01 
 181        197        198        183    2 2147483645 2147483645 +8.87640449438202306e-01  # rad = +7.90000000000000008e-02 , len = +1.71464281994821000e-01 
 182        197        199        183    2 2147483645 2147483645 +8.31460674157303403e-01  # rad = +7.40000000000000518e-02 , len = +3.76961536499413663e-01 
 183        200        197        191    2        181        182 +1.18666666666666676e+00  # rad = +8.90000000000000513e-02 , len = +2.09999999999998493e-01 
 184        201        202        186    2 2147483645 2147483645 +6.05761717352415019e-01  # rad = +8.46551999999999583e-02 , len = +2.30149951118830476e+00 
 185        201        203        186    2 2147483645 2147483645 +5.39924865831842626e-01  # rad = +7.54545000000000077e-02 , len = +8.28251169633948736e-01 
 186        136        201        524    2        184        185 +9.30426098535286239e-01  # rad = +1.39749999999999985e-01 , len = +9.20706250657610914e-01 
 187        204        205        188    2 2147483645 2147483645 +8.63753213367609241e-01  # rad = +8.40000000000000191e-02 , len = +5.68682688324516072e-01 
 188        206        204        204    2        187        189 +8.45652173913043592e-01  # rad = +9.72500000000000309e-02 , len = +2.88617393793236976e-01 
 189        204        207        188    2        190        191 +1.01799485861182526e+00  # rad = +9.90000000000000463e-02 , len = +1.97989898732233466e-01 
 190        207        208        189    2 2147483645 2147483645 +8.78787878787878785e-01  # rad = +8.70000000000000218e-02 , len = +3.20780298646909934e-01 
 191        207        200        189    2        183        197 +7.57575757575757569e-01  # rad = +7.50000000000000111e-02 , len = +3.20780298646909323e-01 
 192        209        170        194    2        157        529 +1.06708975521305538e+00  # rad = +2.94250000000000012e-01 , len = +2.88617393793237420e-01 
 193        209        111        194    2        101        525 +3.95945602901178639e-01  # rad = +1.09181999999999987e-01 , len = +9.64883412646314498e-01 
 194        210        209        208    2        192        193 +1.00638686131386845e+00  # rad = +2.75749999999999773e-01 , len = +2.88617393793234811e-01 
 195        196        211        180    2 2147483645 2147483645 +5.75959933222036757e-01  # rad = +6.89999999999999780e-02 , len = +7.06965345685345636e-01 
 196        196        212        180    2        204        214 +9.34891485809682954e-01  # rad = +1.12000000000000002e-01 , len = +2.32163735324878939e-01 
 197        200        213        191    2 2147483645 2147483645 +1.00000000000000000e+00  # rad = +7.50000000000000111e-02 , len = +7.60394634384015999e-01 
 198        214        215        200    2 2147483645 2147483645 +6.28645547359290902e-01  # rad = +7.90000000000000008e-02 , len = +1.97989898732234104e-01 
 199        214        216        200    2        474        475 +8.33552165644123044e-01  # rad = +1.04749999999999982e-01 , len = +3.05122926047847187e-01 
 200        210        214        208    2        198        199 +4.58638686131386808e-01  # rad = +1.25666999999999973e-01 , len = +1.59317293474374688e+00 
 201        192        217        177    2 2147483645 2147483645 +8.03703333333333325e-01  # rad = +7.23333000000000031e-02 , len = +6.41560597293817092e-01 
 202        192        218        177    2 2147483645 2147483645 +9.33333333333333237e-01  # rad = +8.39999999999999913e-02 , len = +3.05122926047847187e-01 
 203        206        219        204    2 2147483645 2147483645 +6.37266956521739147e-01  # rad = +7.32857000000000092e-02 , len = +5.85662018573854914e-01 
 204        212        206        196    2        188        203 +1.02678571428571419e+00  # rad = +1.15000000000000005e-01 , len = +8.88200427831463024e-01 
 205        220        221        207    2 2147483645 2147483645 +7.68223522517558433e-01  # rad = +8.78332999999999614e-02 , len = +4.31508980207829240e-01 
 206        220        222        207    2 2147483645 2147483645 +6.88048944749110047e-01  # rad = +7.86666999999999783e-02 , len = +1.47665161768102804e+00 
 207        223        220        210    2        205        206 +9.41012345679012263e-01  # rad = +1.14332999999999949e-01 , len = +2.10000000000000270e-01 
 208        224        210        211    2        194        200 +8.11450334205000900e-01  # rad = +2.73999999999999966e-01 , len = +2.09999999999999659e-01 
 209        223        225        210    2 2147483645 2147483645 +6.16696296296296298e-01  # rad = +7.49285999999999702e-02 , len = +9.52102935611480516e-01 
 210        226        223        260    2        207        209 +8.67857142857142994e-01  # rad = +1.21499999999999955e-01 , len = +5.81463670404263722e-01 
 211        191        224        224    2        208        212 +9.74507936507936545e-01  # rad = +3.37667000000000050e-01 , len = +1.56524758424984339e-01 
 212        224        227        211    2        216        217 +8.07008087849863998e-01  # rad = +2.72499999999999909e-01 , len = +1.21243556529821897e-01 
 213        228        229        214    2 2147483645 2147483645 +5.36196094997386630e-01  # rad = +7.48888999999999944e-02 , len = +6.30000000000000115e-01 
 214        212        228        196    2        213        215 +1.24702678571428560e+00  # rad = +1.39666999999999986e-01 , len = +1.71464281994823164e-01 
 215        228        230        214    2        235        236 +7.79403867771198633e-01  # rad = +1.08856999999999982e-01 , len = +6.56658206375281717e-01 
 216        227        231        212    2        262        263 +5.93798165137614742e-01  # rad = +1.61810000000000009e-01 , len = +1.70604806497355077e+00 
 217        227        232        212    2        226        227 +3.91611009174311908e-01  # rad = +1.06713999999999976e-01 , len = +5.46717477313465539e-01 
 218        153        233        138    2 2147483645 2147483645 +5.80265511074425699e-01  # rad = +7.59230999999999795e-02 , len = +1.05233074648610492e+00 
 219        153        234        138    2 2147483645 2147483645 +5.76486143593035960e-01  # rad = +7.54285999999999984e-02 , len = +9.89949493661165469e-01 
 220        235        236        222    2 2147483645 2147483645 +5.86215559835859601e-01  # rad = +8.40000000000000052e-02 , len = +3.28329103187641413e-01 
 221        235        237        222    2 2147483645 2147483645 +5.51321776512296635e-01  # rad = +7.90000000000000008e-02 , len = +3.76961536499416827e-01 
 222        238        235        276    2        220        221 +3.37952830188679221e-01  # rad = +1.43291999999999975e-01 , len = +2.04921936356262080e+00 
 223        239        240        225    2        254        479 +4.83847283406754813e-01  # rad = +1.64749999999999980e-01 , len = +1.07990740343790681e+00 
 224        239        191        225    2        176        211 +1.01762114537444925e+00  # rad = +3.46499999999999864e-01 , len = +3.05122926047847576e-01 
 225        241        239        244    2        223        224 +9.77745872218233947e-01  # rad = +3.40499999999999914e-01 , len = +6.06217782649105641e-01 
 226        232        242        217    2 2147483645 2147483645 +6.46588076541034895e-01  # rad = +6.89999999999999780e-02 , len = +2.96984848098351184e-01 
 227        232        243        217    2 2147483645 2147483645 +7.40296493431039981e-01  # rad = +7.90000000000000008e-02 , len = +1.71464281994821000e-01 
 228        244        245        230    2 2147483645 2147483645 +9.48453608247422530e-01  # rad = +6.89999999999999780e-02 , len = +2.32163735324877885e-01 
 229        244        246        230    2 2147483645 2147483645 +9.48453608247422530e-01  # rad = +6.89999999999999780e-02 , len = +2.96984848098351184e-01 
 230        247        244        232    2        228        229 +8.13498142652350653e-01  # rad = +7.27499999999999952e-02 , len = +5.46717477313464095e-01 
 231        247        248        232    2 2147483645 2147483645 +1.06565461161194519e+00  # rad = +9.52999999999999958e-02 , len = +7.20694109869092436e-01 
 232        249        247        234    2        230        231 +1.06462619047619045e+00  # rad = +8.94285999999999692e-02 , len = +5.93969696196701036e-01 
 233        249        250        234    2 2147483645 2147483645 +8.21428571428571397e-01  # rad = +6.89999999999999780e-02 , len = +1.21243556529819857e-01 
 234        251        249        238    2        232        233 +7.33169824824781102e-01  # rad = +8.40000000000000191e-02 , len = +1.21243556529823951e-01 
 235        230        252        215    2 2147483645 2147483645 +8.03453154137997561e-01  # rad = +8.74615000000000392e-02 , len = +1.09567330897489623e+00 
 236        230        253        215    2 2147483645 2147483645 +7.51969097072305859e-01  # rad = +8.18571000000000021e-02 , len = +4.48218696620296786e-01 
 237        254        185        239    2        171        567 +7.34872272439303753e-01  # rad = +2.12272999999999989e-01 , len = +7.27461339178927968e-01 
 238        254        251        239    2        234        478 +3.96635705556728779e-01  # rad = +1.14571000000000034e-01 , len = +4.89999999999998936e-01 
 239        255        254        255    2        237        238 +7.35472947167409297e-01  # rad = +2.88857000000000030e-01 , len = +5.23832034148352998e-01 
 240        256        257        242    2 2147483645 2147483645 +8.30020442930153313e-01  # rad = +9.74443999999999588e-02 , len = +6.96491205974632988e-01 
 241        256        258        242    2 2147483645 2147483645 +7.61877342419080117e-01  # rad = +8.94443999999999795e-02 , len = +6.96491205974631655e-01 
 242        259        256        251    2        240        241 +1.04355555555555557e+00  # rad = +1.17400000000000004e-01 , len = +3.76961536499414163e-01 
 243        241        260        244    2 2147483645 2147483645 +4.13757358219669746e-01  # rad = +1.44090999999999941e-01 , len = +1.00468900660851435e+00 
 244        261        241        249    2        225        243 +1.00360230547550433e+00  # rad = +3.48249999999999948e-01 , len = +2.32163735324878967e-01 
 245        262        263        247    2 2147483645 2147483645 +7.19228310330563003e-01  # rad = +7.64999999999999708e-02 , len = +2.88617393793237420e-01 
 246        262        264        247    2 2147483645 2147483645 +6.95724117182505375e-01  # rad = +7.39999999999999963e-02 , len = +3.83405790253614598e-01 
 247        265        262        484    2        245        246 +6.67754856045101208e-01  # rad = +1.06363999999999959e-01 , len = +8.57321409974113657e-01 
 248        261        266        249    2 2147483645 2147483645 +4.49927953890489896e-01  # rad = +1.56124999999999958e-01 , len = +6.02162768692981798e-01 
 249        255        261        255    2        244        248 +8.83513685550604722e-01  # rad = +3.46999999999999920e-01 , len = +4.74763098818769158e-01 
 250        259        267        251    2 2147483645 2147483645 +6.46666666666666723e-01  # rad = +7.27499999999999813e-02 , len = +5.28488410468947567e-01 
 251        268        259        271    2        242        250 +8.90503668875115673e-01  # rad = +1.12499999999999961e-01 , len = +5.37680202350804048e-01 
 252        269        270        254    2 2147483645 2147483645 +8.52800462992733488e-01  # rad = +9.28332999999999936e-02 , len = +4.48218696620299839e-01 
 253        269        271        254    2 2147483645 2147483645 +7.91340014881909304e-01  # rad = +8.61428999999999945e-02 , len = +4.69574275274957320e-01 
 254        240        269        223    2        252        253 +6.60740515933232242e-01  # rad = +1.08857000000000023e-01 , len = +1.09790709989506863e+00 
 255        272        255        275    2        239        249 +9.35119047619047628e-01  # rad = +3.92750000000000044e-01 , len = +5.98080262172228427e-01 
 256        273        274        258    2 2147483645 2147483645 +1.12962962962962954e+00  # rad = +9.14999999999999980e-02 , len = +6.18223260642946304e-01 
 257        273        275        258    2 2147483645 2147483645 +8.51851851851851749e-01  # rad = +6.89999999999999919e-02 , len = +7.44110206891425152e-01 
 258        276        273        273    2        256        257 +1.17391304347826098e+00  # rad = +8.09999999999999748e-02 , len = +3.20780298646909934e-01 
 259        277        278        261    2 2147483645 2147483645 +6.58964879852125707e-01  # rad = +8.91249999999999404e-02 , len = +4.74763098818770213e-01 
 260        277        226        261    2        210        430 +1.03512014787430684e+00  # rad = +1.39999999999999930e-01 , len = +4.99899989998002059e-01 
 261        279        277        283    2        259        260 +9.68374777148503174e-01  # rad = +1.35249999999999954e-01 , len = +5.72974694031072485e-01 
 262        231        280        216    2 2147483645 2147483645 +4.93456523082627774e-01  # rad = +7.98461999999999783e-02 , len = +7.73175271203109138e-01 
 263        231        281        216    2        264        265 +9.94994128916630638e-01  # rad = +1.61000000000000032e-01 , len = +2.96984848098351184e-01 
 264        281        282        263    2 2147483645 2147483645 +5.53272670807453348e-01  # rad = +8.90768999999999450e-02 , len = +1.13304898393670417e+00 
 265        281        283        263    2        280        281 +8.88198757763975055e-01  # rad = +1.42999999999999988e-01 , len = +4.48218696620299006e-01 
 266        284        285        268    2 2147483645 2147483645 +6.58623851653110104e-01  # rad = +7.75714000000000126e-02 , len = +5.09607692249638089e-01 
 267        284        286        268    2 2147483645 2147483645 +6.55315933366163450e-01  # rad = +7.71817999999999671e-02 , len = +1.55109638643122705e+00 
 268        287        284        494    2        266        267 +8.64743024963289253e-01  # rad = +1.17777999999999980e-01 , len = +8.39999999999997526e-01 
 269        288        289        270    2 2147483645 2147483645 +4.27998195944594984e-01  # rad = +9.20499999999999929e-02 , len = +1.57461106308827681e+00 
 270        272        288        275    2        269        271 +5.12073809523809542e-01  # rad = +2.15070999999999929e-01 , len = +9.52102935611481516e-01 
 271        288        268        270    2        251        431 +5.87401369780212068e-01  # rad = +1.26333000000000001e-01 , len = +1.97989898732234104e-01 
 272        290        291        274    2 2147483645 2147483645 +6.52173913043478160e-01  # rad = +6.89999999999999919e-02 , len = +8.22313808712950900e-01 
 273        290        276        274    2        258        530 +6.52173913043478160e-01  # rad = +6.89999999999999919e-02 , len = +2.10000000000000575e-01 
 274        292        290        289    2        272        273 +7.37796373779637471e-01  # rad = +1.05799999999999991e-01 , len = +4.08166632639170857e-01 
 275        238        272        276    2        255        270 +9.90566037735849059e-01  # rad = +4.19999999999999929e-01 , len = +9.89949493661145541e-02 
 276        293        238        295    2        222        275 +9.98822143698468778e-01  # rad = +4.23999999999999988e-01 , len = +3.20780298646910100e-01 
 277        294        295        279    2 2147483645 2147483645 +5.62237575757575714e-01  # rad = +9.27691999999999822e-02 , len = +1.05233074648610425e+00 
 278        294        296        279    2        484        485 +9.83836363636363620e-01  # rad = +1.62332999999999977e-01 , len = +1.97989898732234104e-01 
 279        297        294        285    2        277        278 +8.83534136546184734e-01  # rad = +1.64999999999999980e-01 , len = +9.89949493661195640e-02 
 280        283        298        265    2 2147483645 2147483645 +5.08990909090909049e-01  # rad = +7.27856999999999948e-02 , len = +9.52102935611480627e-01 
 281        283        299        265    2        291        292 +7.99531468531468503e-01  # rad = +1.14333000000000004e-01 , len = +2.42487113059642767e-01 
 282        279        300        283    2 2147483645 2147483645 +5.69927040746919467e-01  # rad = +7.95999999999999902e-02 , len = +3.76961536499416827e-01 
 283        301        279        436    2        261        282 +1.05170933734939753e+00  # rad = +1.39666999999999930e-01 , len = +4.02119385257660555e-01 
 284        297        302        285    2 2147483645 2147483645 +4.49204283801874160e-01  # rad = +8.38888999999999885e-02 , len = +6.29999999999999005e-01 
 285        303        297        338    2        279        284 +9.05454545454545401e-01  # rad = +1.86749999999999944e-01 , len = +1.09119200876838995e+00 
 286        304        305        288    2 2147483645 2147483645 +1.04009209621993115e+00  # rad = +7.56666999999999895e-02 , len = +6.60378679243964983e-01 
 287        304        306        288    2 2147483645 2147483645 +9.48453608247422530e-01  # rad = +6.89999999999999919e-02 , len = +4.08166632639170857e-01 
 288        307        304        323    2        286        287 +1.05434782608695676e+00  # rad = +7.27500000000000230e-02 , len = +6.18223260642948635e-01 
 289        308        292        489    2        274        290 +9.26356589147286802e-01  # rad = +1.43399999999999972e-01 , len = +2.80000000000001137e-01 
 290        292        309        289    2        300        301 +8.42050209205020939e-01  # rad = +1.20750000000000024e-01 , len = +2.61916017074176999e-01 
 291        299        310        281    2 2147483645 2147483645 +6.80967874541908325e-01  # rad = +7.78570999999999708e-02 , len = +9.74987179402890258e-01 
 292        299        311        281    2        293        294 +1.14577593520680820e+00  # rad = +1.30999999999999978e-01 , len = +1.21243556529823951e-01 
 293        311        312        292    2 2147483645 2147483645 +5.86024427480915988e-01  # rad = +7.67692000000000097e-02 , len = +8.39999999999996305e-01 
 294        311        313        292    2        302        303 +9.23664122137404564e-01  # rad = +1.20999999999999996e-01 , len = +3.56931365951492885e-01 
 295        314        293        344    2        276        296 +9.63404255319148972e-01  # rad = +4.24499999999999933e-01 , len = +2.52388589282479314e-01 
 296        293        315        295    2        481        482 +4.46539458186101246e-01  # rad = +1.89556000000000002e-01 , len = +7.17286553617169642e-01 
 297        316        317        299    2 2147483645 2147483645 +8.49462365591397872e-01  # rad = +7.90000000000000008e-02 , len = +1.97989898732234104e-01 
 298        316        318        299    2 2147483645 2147483645 +1.06451612903225801e+00  # rad = +9.89999999999999769e-02 , len = +7.03491293478460178e-01 
 299        319        316        431    2        297        298 +8.65116279069767513e-01  # rad = +9.29999999999999993e-02 , len = +8.54458893101357586e-01 
 300        309        320        290    2 2147483645 2147483645 +6.40165631469979290e-01  # rad = +7.72999999999999937e-02 , len = +6.89420046125726937e-01 
 301        309        321        290    2        324        325 +1.00000000000000000e+00  # rad = +1.20750000000000024e-01 , len = +2.52388589282477316e-01 
 302        313        322        294    2 2147483645 2147483645 +8.18181818181818232e-01  # rad = +9.89999999999999908e-02 , len = +9.89949493661145541e-02 
 303        313        323        294    2        318        319 +9.32231404958677623e-01  # rad = +1.12799999999999970e-01 , len = +3.20780298646909323e-01 
 304        324        325        305    2 2147483645 2147483645 +1.11776447105788423e+00  # rad = +1.39999999999999958e-01 , len = +6.99999999999967315e-02 
 305        326        324        319    2        304        306 +8.74650837988826813e-01  # rad = +1.25249999999999972e-01 , len = +2.61916017074178831e-01 
 306        324        327        305    2        309        320 +9.54091816367265588e-01  # rad = +1.19500000000000092e-01 , len = +1.21243556529819857e-01 
 307        328        329        309    2 2147483645 2147483645 +8.21428571428571397e-01  # rad = +6.89999999999999780e-02 , len = +4.31508980207830128e-01 
 308        328        330        309    2 2147483645 2147483645 +8.21428571428571397e-01  # rad = +6.89999999999999780e-02 , len = +2.61916017074176721e-01 
 309        327        328        306    2        307        308 +7.02928870292886976e-01  # rad = +8.39999999999999913e-02 , len = +9.89949493661170521e-02 
 310        331        332        311    2        531        532 +8.64628820960698707e-01  # rad = +9.89999999999999492e-02 , len = +6.49153294684699622e-01 
 311        301        331        436    2        310        312 +8.62198795180722843e-01  # rad = +1.14499999999999949e-01 , len = +3.56931365951492885e-01 
 312        331        333        311    2        313        314 +8.64628820960698707e-01  # rad = +9.89999999999999492e-02 , len = +2.96984848098349907e-01 
 313        333        334        312    2 2147483645 2147483645 +7.57575757575757569e-01  # rad = +7.49999999999999695e-02 , len = +2.88617393793237420e-01 
 314        333        335        312    2 2147483645 2147483645 +8.48484848484848508e-01  # rad = +8.39999999999999913e-02 , len = +3.56931365951496049e-01 
 315        336        337        317    2        491        492 +9.69820239680426077e-01  # rad = +1.45666999999999991e-01 , len = +1.71464281994823164e-01 
 316        336        338        317    2        335        336 +7.14880159786950742e-01  # rad = +1.07374999999999970e-01 , len = +6.18223260642949302e-01 
 317        339        336        333    2        315        316 +4.99280331612555806e-01  # rad = +1.50199999999999972e-01 , len = +4.08166632639169358e-01 
 318        323        340        303    2 2147483645 2147483645 +6.83257092198581661e-01  # rad = +7.70713999999999982e-02 , len = +9.54672718789010388e-01 
 319        323        326        303    2        305        490 +1.26950354609929095e+00  # rad = +1.43199999999999911e-01 , len = +3.20780298646905437e-01 
 320        327        341        306    2        330        331 +7.56724686192468576e-01  # rad = +9.04285999999999701e-02 , len = +5.23832034148351777e-01 
 321        342        343        322    2 2147483645 2147483645 +8.51851851851851749e-01  # rad = +6.89999999999999919e-02 , len = +5.81463670404263389e-01 
 322        344        342        325    2        321        323 +9.02506963788300975e-01  # rad = +8.09999999999999748e-02 , len = +3.13049516849971843e-01 
 323        342        307        322    2        288        329 +8.51851851851851749e-01  # rad = +6.89999999999999919e-02 , len = +9.89949493661145541e-02 
 324        321        345        301    2 2147483645 2147483645 +8.67494824016563193e-01  # rad = +1.04749999999999968e-01 , len = +2.21359436211790828e-01 
 325        321        344        301    2        322        334 +7.43271221532091020e-01  # rad = +8.97500000000000103e-02 , len = +2.52388589282483200e-01 
 326        346        347        328    2 2147483645 2147483645 +7.15525959281802848e-01  # rad = +7.50000000000000111e-02 , len = +3.76961536499414163e-01 
 327        346        348        328    2        495        496 +8.49090805014406036e-01  # rad = +8.90000000000000097e-02 , len = +1.56524758424982730e-01 
 328        349        346        479    2        326        327 +8.80823529411764672e-01  # rad = +1.04817999999999967e-01 , len = +9.41753683295159627e-01 
 329        307        350        323    2        500        501 +1.13043478260869579e+00  # rad = +7.79999999999999721e-02 , len = +7.73175271203106584e-01 
 330        341        351        320    2 2147483645 2147483645 +8.29383624207385650e-01  # rad = +7.50000000000000111e-02 , len = +3.20780298646910100e-01 
 331        341        352        320    2 2147483645 2147483645 +8.73617417498446347e-01  # rad = +7.90000000000000008e-02 , len = +1.71464281994823164e-01 
 332        339        353        333    2 2147483645 2147483645 +3.13890430903524531e-01  # rad = +9.44285999999999598e-02 , len = +6.30000000000002003e-01 
 333        354        339        418    2        317        332 +6.48696495956873287e-01  # rad = +3.00832999999999962e-01 , len = +6.06217782649108416e-01 
 334        344        355        325    2 2147483645 2147483645 +9.69359331476323138e-01  # rad = +8.70000000000000218e-02 , len = +2.79999999999997584e-01 
 335        338        356        316    2 2147483645 2147483645 +6.82521071012805569e-01  # rad = +7.32857000000000092e-02 , len = +5.46717477313467426e-01 
 336        338        357        316    2 2147483645 2147483645 +7.17112922002328346e-01  # rad = +7.70000000000000129e-02 , len = +1.19820699380365747e+00 
 337        303        358        338    2        361        506 +7.87476363636363530e-01  # rad = +1.62416999999999978e-01 , len = +9.74987179402891702e-01 
 338        359        303        499    2        285        337 +7.98449942511604061e-01  # rad = +2.06249999999999989e-01 , len = +2.52388589282478815e-01 
 339        360        361        341    2        498        535 +9.81279694448666251e-01  # rad = +1.48499999999999965e-01 , len = +2.32163735324876275e-01 
 340        360        362        341    2        435        436 +9.21808197815413677e-01  # rad = +1.39499999999999957e-01 , len = +1.21243556529820870e-01 
 341        363        360        343    2        339        340 +1.00220529801324498e+00  # rad = +1.51332999999999940e-01 , len = +1.97989898732234104e-01 
 342        363        364        343    2 2147483645 2147483645 +5.52980132450331063e-01  # rad = +8.34999999999999631e-02 , len = +1.18173601112938931e+00 
 343        365        363        351    2        341        342 +9.04191616766467088e-01  # rad = +1.50999999999999968e-01 , len = +1.97989898732231578e-01 
 344        366        314        346    2        295        499 +9.71609702315325174e-01  # rad = +4.40624999999999878e-01 , len = +5.93969696196701036e-01 
 345        366        367        346    2        504        505 +4.58899669239250241e-01  # rad = +2.08110999999999963e-01 , len = +6.92964645562814119e-01 
 346        368        366        562    2        344        345 +9.77897574123989255e-01  # rad = +4.53499999999999959e-01 , len = +9.89949493661170521e-02 
 347        359        369        499    2        348        349 +6.78440496606829591e-01  # rad = +1.75249999999999934e-01 , len = +2.52388589282477316e-01 
 348        369        370        347    2        437        438 +6.77888730385164062e-01  # rad = +1.18800000000000017e-01 , len = +3.76961536499416827e-01 
 349        369        371        347    2        354        357 +8.10271041369472145e-01  # rad = +1.41999999999999932e-01 , len = +5.77234787586473952e-01 
 350        365        372        351    2        358        359 +4.88772455089820423e-01  # rad = +8.16250000000000031e-02 , len = +6.02162768692984018e-01 
 351        373        365        356    2        343        350 +6.38623326959846915e-01  # rad = +1.66999999999999954e-01 , len = +3.28329103187640248e-01 
 352        374        375        354    2 2147483645 2147483645 +9.26624737945492716e-01  # rad = +1.10499999999999945e-01 , len = +9.89949493661195640e-02 
 353        374        376        354    2        445        570 +9.54775681341719196e-01  # rad = +1.13857000000000000e-01 , len = +4.99899989998000283e-01 
 354        371        374        349    2        352        353 +8.39788732394366133e-01  # rad = +1.19249999999999967e-01 , len = +6.37730350540100188e-01 
 355        373        377        356    2 2147483645 2147483645 +3.38219502868068789e-01  # rad = +8.84443999999999786e-02 , len = +5.81463670404264166e-01 
 356        378        373        364    2        351        355 +5.48908480268681775e-01  # rad = +2.61500000000000010e-01 , len = +9.01886910870757452e-01 
 357        371        379        349    2        368        369 +1.04527464788732405e+00  # rad = +1.48428999999999978e-01 , len = +1.14166545012100284e+00 
 358        372        380        350    2 2147483645 2147483645 +1.09035222052067371e+00  # rad = +8.89999999999999680e-02 , len = +1.71464281994822443e-01 
 359        372        381        350    2 2147483645 2147483645 +8.45329249617151501e-01  # rad = +6.89999999999999780e-02 , len = +2.96984848098350740e-01 
 360        382        383        361    2 2147483645 2147483645 +5.17554378531073445e-01  # rad = +7.32856999999999953e-02 , len = +4.69574275274953767e-01 
 361        358        382        337    2        360        362 +8.71829919281848609e-01  # rad = +1.41599999999999948e-01 , len = +3.49999999999999256e-01 
 362        382        384        361    2        370        371 +8.72570621468926610e-01  # rad = +1.23555999999999999e-01 , len = +5.64358042380897151e-01 
 363        378        385        364    2        508        509 +1.02749790092359339e+00  # rad = +4.89499999999999769e-01 , len = +1.21243556529819857e-01 
 364        386        378        372    2        356        363 +9.81899575829276450e-01  # rad = +4.76399999999999879e-01 , len = +2.96984848098351184e-01 
 365        387        388        367    2 2147483645 2147483645 +3.56983951243235398e-01  # rad = +6.89999999999999780e-02 , len = +4.25793377120877725e-01 
 366        387        389        367    2 2147483645 2147483645 +3.95786554639239285e-01  # rad = +7.64999999999999847e-02 , len = +2.52388589282480258e-01 
 367        390        387        417    2        365        366 +4.18367965367965389e-01  # rad = +1.93285999999999986e-01 , len = +1.26388290596874420e+00 
 368        379        391        357    2 2147483645 2147483645 +6.16937390941123320e-01  # rad = +9.15713999999999556e-02 , len = +1.08894444302728299e+00 
 369        379        392        357    2        375        539 +9.42086788969810462e-01  # rad = +1.39832999999999985e-01 , len = +3.63730669589465039e-01 
 370        384        393        362    2 2147483645 2147483645 +5.80524620415034498e-01  # rad = +7.17272999999999661e-02 , len = +7.85748051222527777e-01 
 371        384        394        362    2 2147483645 2147483645 +5.85429279031370431e-01  # rad = +7.23333000000000031e-02 , len = +6.45368112010502037e-01 
 372        395        386        389    2        364        373 +1.09604284936532426e+00  # rad = +4.85181999999999891e-01 , len = +8.16333265278342046e-01 
 373        386        396        372    2        387        388 +4.27845633185072793e-01  # rad = +2.07582999999999990e-01 , len = +1.18173601112938997e+00 
 374        397        398        375    2 2147483645 2147483645 +6.88446614094379794e-01  # rad = +7.15000000000000080e-02 , len = +8.45813218151616364e-01 
 375        392        397        369    2        374        376 +7.42721675141061133e-01  # rad = +1.03856999999999977e-01 , len = +5.68682688324517294e-01 
 376        397        399        375    2        377        378 +7.60661293894489554e-01  # rad = +7.89999999999999869e-02 , len = +1.56524758424985921e-01 
 377        399        400        376    2 2147483645 2147483645 +1.06329113924050622e+00  # rad = +8.39999999999999913e-02 , len = +1.21243556529821897e-01 
 378        399        401        376    2 2147483645 2147483645 +8.73417721518987222e-01  # rad = +6.89999999999999780e-02 , len = +3.20780298646908546e-01 
 379        402        403        382    2 2147483645 2147483645 +3.31080328553529202e-01  # rad = +8.08571000000000151e-02 , len = +1.01197826063606677e+00 
 380        404        405        558    2 2147483645 2147483645 +3.87113773533915850e-01  # rad = +9.45416999999999924e-02 , len = +1.69596580154200050e+00 
 381        404        406        558    2        540        541 +4.83166954656009728e-01  # rad = +1.18000000000000008e-01 , len = +4.25793377120873284e-01 
 382        395        402        389    2        379        558 +5.51705909860007671e-01  # rad = +2.44221999999999995e-01 , len = +7.17286553617173972e-01 
 383        407        408        385    2 2147483645 2147483645 +7.60582322357019169e-01  # rad = +1.09713999999999978e-01 , len = +5.64358042380898373e-01 
 384        407        409        385    2        391        510 +8.84824956672443652e-01  # rad = +1.27635999999999999e-01 , len = +9.23363417079102855e-01 
 385        410        407        387    2        383        384 +9.53195932149630165e-01  # rad = +1.44249999999999962e-01 , len = +2.21359436211788024e-01 
 386        410        411        387    2 2147483645 2147483645 +9.81279694448666251e-01  # rad = +1.48499999999999965e-01 , len = +9.89949493661157892e-02 
 387        396        410        373    2        385        386 +7.29024053029390773e-01  # rad = +1.51332999999999995e-01 , len = +1.71464281994821000e-01 
 388        396        412        373    2 2147483645 2147483645 +4.27138542173492064e-01  # rad = +8.86666999999999872e-02 , len = +4.02119385257663664e-01 
 389          1        395          0    2        372        382 +1.25112558823113762e+00  # rad = +4.42666999999999922e-01 , len = +5.68682688324515295e-01 
 390        413        414        391    2 2147483645 2147483645 +6.18834080717488799e-01  # rad = +6.89999999999999919e-02 , len = +1.21243556529820870e-01 
 391        409        413        384    2        390        392 +8.73577987401673584e-01  # rad = +1.11499999999999974e-01 , len = +4.14125584816975090e-01 
 392        413        415        391    2        393        394 +6.80924663677130004e-01  # rad = +7.59230999999999795e-02 , len = +9.62340895940726027e-01 
 393        415        416        392    2 2147483645 2147483645 +9.08814313430299836e-01  # rad = +6.89999999999999780e-02 , len = +1.71464281994822443e-01 
 394        415        417        392    2 2147483645 2147483645 +9.08814313430299836e-01  # rad = +6.89999999999999780e-02 , len = +2.88617393793237420e-01 
 395        418        419        574    2        407        511 +8.76791543603295476e-01  # rad = +3.10221999999999998e-01 , len = +7.44110206891425929e-01 
 396        418        420        574    2        397        398 +8.72082868165566794e-01  # rad = +3.08555999999999997e-01 , len = +5.28488410468954672e-01 
 397        420        421        396    2 2147483645 2147483645 +5.33452598555853696e-01  # rad = +1.64599999999999996e-01 , len = +6.49153294684702176e-01 
 398        420        422        396    2 2147483645 2147483645 +5.98756789691336389e-01  # rad = +1.84749999999999998e-01 , len = +3.63730669589463651e-01 
 399        423        424        400    2 2147483645 2147483645 +9.22897196261682318e-01  # rad = +7.90000000000000008e-02 , len = +4.69574275274956376e-01 
 400        425        423        405    2        399        401 +5.88992176587560978e-01  # rad = +8.56000000000000094e-02 , len = +3.42928563989646329e-01 
 401        423        426        400    2        402        403 +1.08644859813084116e+00  # rad = +9.29999999999999993e-02 , len = +4.02119385257663664e-01 
 402        426        427        401    2 2147483645 2147483645 +7.95698924731182755e-01  # rad = +7.39999999999999963e-02 , len = +5.28488410468954672e-01 
 403        426        428        401    2 2147483645 2147483645 +9.56989247311827884e-01  # rad = +8.89999999999999958e-02 , len = +2.42487113059640713e-01 
 404        425        429        405    2 2147483645 2147483645 +6.17547287952495250e-01  # rad = +8.97499999999999826e-02 , len = +3.05122926047845133e-01 
 405        430        425        406    2        400        404 +8.25755681818181819e-01  # rad = +1.45332999999999990e-01 , len = +2.09999999999999076e-01 
 406        431        430        407    2        405        512 +7.48936170212765928e-01  # rad = +1.75999999999999990e-01 , len = +1.56524758424985921e-01 
 407        419        431        395    2        406        408 +7.57522032608905938e-01  # rad = +2.35000000000000014e-01 , len = +3.76961536499412220e-01 
 408        431        432        407    2        409        410 +6.34042553191489389e-01  # rad = +1.49000000000000021e-01 , len = +3.76961536499415828e-01 
 409        432        433        408    2 2147483645 2147483645 +6.48769798657718111e-01  # rad = +9.66667000000000082e-02 , len = +2.42487113059643794e-01 
 410        432        434        408    2        411        412 +6.85906040268456363e-01  # rad = +1.02200000000000013e-01 , len = +3.76961536499415828e-01 
 411        434        435        410    2 2147483645 2147483645 +1.19373776908023488e+00  # rad = +1.22000000000000025e-01 , len = +1.21243556529822938e-01 
 412        434        436        410    2 2147483645 2147483645 +1.19373776908023488e+00  # rad = +1.22000000000000025e-01 , len = +9.89949493661157892e-02 
 413         96        164        129    2        150        560 +6.19016393442622936e-01  # rad = +9.43999999999999839e-02 , len = +7.73175271203108361e-01 
 414        437        438        560    2 2147483645 2147483645 +8.89830508474576232e-01  # rad = +8.39999999999999913e-02 , len = +1.21243556529821897e-01 
 415        437        439        560    2 2147483645 2147483645 +1.08262711864406791e+00  # rad = +1.02199999999999985e-01 , len = +3.05122926047848408e-01 
 416        440        441        561    2 2147483645 2147483645 +4.01785714285714246e-01  # rad = +1.85624999999999929e-01 , len = +6.64078308635358772e-01 
 417        442        390        509    2        367        561 +1.02489473754264848e+00  # rad = +4.61999999999999855e-01 , len = +3.56931365951496382e-01 
 418        440        354        561    2        333        562 +1.00378787878787890e+00  # rad = +4.63750000000000051e-01 , len = +3.05122926047844745e-01 
 419          7        443          4    2 2147483645 2147483645 +7.07692173913043510e-01  # rad = +8.13845999999999598e-02 , len = +8.65852181379709429e-01 
 420          7        444          4    2        555        573 +1.09913043478260875e+00  # rad = +1.26399999999999985e-01 , len = +6.49153294684698401e-01 
 421         12        445          8    2 2147483645 2147483645 +7.81144444444444530e-01  # rad = +7.73332999999999937e-02 , len = +1.21041315260533788e+00 
 422         12        446          8    2 2147483645 2147483645 +8.73737373737373701e-01  # rad = +8.64999999999999658e-02 , len = +2.09181739164775271e+00 
 423         23        447        424    2 2147483645 2147483645 +6.37616918664300258e-01  # rad = +8.51428999999999797e-02 , len = +1.48492424049175109e+00 
 424         61         23         62    2         19        423 +1.09453278688524591e+00  # rad = +1.33532999999999902e-01 , len = +1.01921538449926929e+00 
 425         45        448         37    2 2147483645 2147483645 +7.54098360655737654e-01  # rad = +6.89999999999999780e-02 , len = +2.88617393793236532e-01 
 426         45        449         37    2 2147483645 2147483645 +9.36248087431693854e-01  # rad = +8.56666999999999984e-02 , len = +5.51180551180828759e-01 
 427         65        450         55    2 2147483645 2147483645 +6.31868131868131733e-01  # rad = +6.89999999999999780e-02 , len = +1.56524758424987503e-01 
 428         65        451         55    2 2147483645 2147483645 +6.66208791208791173e-01  # rad = +7.27499999999999952e-02 , len = +6.06217782649108083e-01 
 429         72        452         96    2 2147483645 2147483645 +6.09713079214266873e-01  # rad = +8.08570999999999873e-02 , len = +5.09607692249635424e-01 
 430        226        453        260    2        476        477 +1.00000000000000000e+00  # rad = +1.39999999999999930e-01 , len = +3.76961536499412830e-01 
 431        268        319        271    2        299        568 +8.50925728036221685e-01  # rad = +1.07499999999999971e-01 , len = +2.32163735324878967e-01 
 432        454        455        434    2 2147483645 2147483645 +7.06807116192036622e-01  # rad = +7.59230999999999656e-02 , len = +9.74987179402889814e-01 
 433        454        456        434    2 2147483645 2147483645 +6.42356424029715822e-01  # rad = +6.89999999999999780e-02 , len = +6.45368112010501260e-01 
 434        457        454        483    2        432        433 +5.92374250687960791e-01  # rad = +1.07416999999999971e-01 , len = +8.45813218151620250e-01 
 435        362        458        340    2 2147483645 2147483645 +5.79620788530465947e-01  # rad = +8.08570999999999596e-02 , len = +5.51180551180828315e-01 
 436        362        301        340    2        283        311 +9.51971326164874565e-01  # rad = +1.32799999999999918e-01 , len = +3.20780298646906215e-01 
 437        370        459        348    2 2147483645 2147483645 +6.43939393939394034e-01  # rad = +7.64999999999999847e-02 , len = +6.06217782649106085e-01 
 438        370        460        348    2 2147483645 2147483645 +7.91245791245791197e-01  # rad = +9.39999999999999863e-02 , len = +4.14125584816971815e-01 
 439        368        461        562    2 2147483645 2147483645 +3.64996226415094327e-01  # rad = +1.69266999999999973e-01 , len = +1.04062481231229498e+00 
 440        462        463        442    2 2147483645 2147483645 +6.66666666666666630e-01  # rad = +6.89999999999999780e-02 , len = +3.76961536499415995e-01 
 441        462        464        442    2 2147483645 2147483645 +7.49482125603864846e-01  # rad = +7.75714000000000126e-02 , len = +3.56931365951495494e-01 
 442        465        462        502    2        440        441 +8.54192973334323646e-01  # rad = +1.03499999999999995e-01 , len = +3.56931365951494994e-01 
 443        466        467        445    2 2147483645 2147483645 +8.66071428571428603e-01  # rad = +7.27499999999999952e-02 , len = +1.07079409785448565e+00 
 444        466        468        445    2 2147483645 2147483645 +9.10714285714285809e-01  # rad = +7.64999999999999708e-02 , len = +5.46717477313466649e-01 
 445        376        466        353    2        443        444 +7.37767550523902749e-01  # rad = +8.39999999999999913e-02 , len = +5.46717477313466649e-01 
 446        469        470        449    2 2147483645 2147483645 +1.14970391623858292e+00  # rad = +1.06667000000000012e-01 , len = +1.71464281994823164e-01 
 447        471        472        563    2 2147483645 2147483645 +9.05389004697244371e-01  # rad = +8.40000000000000052e-02 , len = +1.21243556529820870e-01 
 448        471        473        563    2 2147483645 2147483645 +7.86826158844033841e-01  # rad = +7.29999999999999816e-02 , len = +9.54672718789010166e-01 
 449        474        469        503    2        446        563 +7.33421343873517873e-01  # rad = +9.27778000000000214e-02 , len = +6.45368112010502482e-01 
 450        475        476        452    2 2147483645 2147483645 +8.36417509006521898e-01  # rad = +7.64999999999999708e-02 , len = +2.52388589282476372e-01 
 451        475        477        452    2 2147483645 2147483645 +7.95416650721888496e-01  # rad = +7.27499999999999813e-02 , len = +5.98080262172225874e-01 
 452         50        475         65    2        450        451 +7.47845461978740689e-01  # rad = +9.14614999999999734e-02 , len = +9.10000000000003251e-01 
 453         74        478         64    2 2147483645 2147483645 +1.09803921568627438e+00  # rad = +8.39999999999999913e-02 , len = +4.31508980207827242e-01 
 454         74         56         64    2         46        516 +1.00000000000000000e+00  # rad = +7.64999999999999847e-02 , len = +2.32163735324871418e-01 
 455        479        480        457    2 2147483645 2147483645 +8.66834170854271280e-01  # rad = +6.89999999999999780e-02 , len = +1.71464281994823886e-01 
 456        479        481        457    2 2147483645 2147483645 +9.92462311557788968e-01  # rad = +7.89999999999999869e-02 , len = +1.56524758424984339e-01 
 457         80        479         72    2        455        456 +7.36062435848829910e-01  # rad = +7.95999999999999902e-02 , len = +2.96984848098351573e-01 
 458        482        483        460    2 2147483645 2147483645 +8.23072718743679044e-01  # rad = +7.64999999999999847e-02 , len = +2.88617393793234867e-01 
 459        482        484        460    2 2147483645 2147483645 +8.71488761022718994e-01  # rad = +8.10000000000000164e-02 , len = +3.28329103187636862e-01 
 460         77        482        463    2        458        459 +6.25888215488215494e-01  # rad = +9.29444000000000520e-02 , len = +1.59009433682407852e+00 
 461        112        485        101    2 2147483645 2147483645 +9.35704763882124424e-01  # rad = +7.23333000000000031e-02 , len = +6.64078308635358328e-01 
 462        112        486        101    2 2147483645 2147483645 +1.08662538783794527e+00  # rad = +8.39999999999999913e-02 , len = +2.61916017074174112e-01 
 463        487         77        566    2         69        460 +9.20798893801194285e-01  # rad = +1.48499999999999965e-01 , len = +2.52388589282479314e-01 
 464        124        488        112    2 2147483645 2147483645 +6.47338007380073854e-01  # rad = +8.77142999999999673e-02 , len = +1.14808536267997119e+00 
 465        124        489        112    2 2147483645 2147483645 +6.82411070110701123e-01  # rad = +9.24666999999999989e-02 , len = +1.02401171868294538e+00 
 466        138        490        123    2 2147483645 2147483645 +5.18952542372881354e-01  # rad = +7.65454999999999885e-02 , len = +6.60378679243961653e-01 
 467        138        491        123    2 2147483645 2147483645 +5.18952542372881354e-01  # rad = +7.65454999999999885e-02 , len = +7.17286553617171196e-01 
 468        143        492        469    2 2147483645 2147483645 +4.59330731386992763e-01  # rad = +8.67367999999999750e-02 , len = +1.30395552071380361e+00 
 469        493        143        471    2        128        468 +1.00845393858477972e+00  # rad = +1.88832999999999945e-01 , len = +4.31508980207828075e-01 
 470        493        494        471    2 2147483645 2147483645 +4.94526034712950591e-01  # rad = +9.25999999999999879e-02 , len = +4.08166632639167803e-01 
 471        495        493        567    2        469        470 +8.82118781003707553e-01  # rad = +1.87249999999999972e-01 , len = +6.29999999999999560e-01 
 472        186        496        172    2 2147483645 2147483645 +7.15373277107492878e-01  # rad = +7.32856999999999814e-02 , len = +5.09607692249637867e-01 
 473        186        497        172    2 2147483645 2147483645 +6.73538713833899405e-01  # rad = +6.89999999999999780e-02 , len = +9.07303697777103069e-01 
 474        216        498        199    2 2147483645 2147483645 +8.10395226730310170e-01  # rad = +8.48888999999999894e-02 , len = +6.89420046125727826e-01 
 475        216        499        199    2 2147483645 2147483645 +8.38504057279236270e-01  # rad = +8.78333000000000030e-02 , len = +4.19999999999999318e-01 
 476        453        500        430    2 2147483645 2147483645 +5.49206428571428651e-01  # rad = +7.68888999999999684e-02 , len = +5.98080262172229649e-01 
 477        453        188        430    2        174        571 +1.01632857142857147e+00  # rad = +1.42285999999999968e-01 , len = +6.10245852095694374e-01 
 478        251        501        238    2 2147483645 2147483645 +8.11723734627436300e-01  # rad = +9.29999999999999993e-02 , len = +1.33917885287962890e+00 
 479        240        349        223    2        328        480 +7.22306525037936242e-01  # rad = +1.19000000000000036e-01 , len = +7.13862731902990655e-01 
 480        349        502        479    2        486        487 +7.49579831932773111e-01  # rad = +8.92000000000000154e-02 , len = +3.42928563989644886e-01 
 481        315        503        296    2 2147483645 2147483645 +3.64008525185169518e-01  # rad = +6.89999999999999780e-02 , len = +4.31508980207829240e-01 
 482        315        504        296    2 2147483645 2147483645 +4.69518242630146243e-01  # rad = +8.89999999999999680e-02 , len = +1.56524758424985921e-01 
 483        265        457        484    2        434        489 +1.13841141092123621e+00  # rad = +1.81333000000000050e-01 , len = +1.71464281994823164e-01 
 484        296        265        278    2        247        483 +9.81229940923903365e-01  # rad = +1.59285999999999983e-01 , len = +5.98080262172224209e-01 
 485        296        505        278    2 2147483645 2147483645 +6.03697338187552779e-01  # rad = +9.80000000000000038e-02 , len = +1.03353761421633905e+00 
 486        502        506        480    2 2147483645 2147483645 +8.45612107623318399e-01  # rad = +7.54285999999999984e-02 , len = +9.89949493661165469e-01 
 487        502        507        480    2 2147483645 2147483645 +7.73542600896860888e-01  # rad = +6.89999999999999780e-02 , len = +5.51180551180828093e-01 
 488        308        508        489    2 2147483645 2147483645 +5.51114341085271353e-01  # rad = +8.53124999999999994e-02 , len = +1.04297650980259560e+00 
 489        457        308        483    2        289        488 +8.53678039849337877e-01  # rad = +1.54799999999999993e-01 , len = +6.92964645562815118e-01 
 490        326        509        319    2 2147483645 2147483645 +6.12530027932960963e-01  # rad = +8.77142999999999673e-02 , len = +5.64358042380900815e-01 
 491        337        510        315    2 2147483645 2147483645 +7.12975485181956192e-01  # rad = +1.03857000000000019e-01 , len = +4.89999999999997438e-01 
 492        337        511        315    2        533        534 +9.11894938455518500e-01  # rad = +1.32833000000000007e-01 , len = +4.94974746830583789e-01 
 493        287        512        494    2 2147483645 2147483645 +6.68135095447870753e-01  # rad = +9.09999999999999559e-02 , len = +5.46717477313462763e-01 
 494        513        287        498    2        268        493 +8.98328001846782964e-01  # rad = +1.36199999999999960e-01 , len = +3.63730669589466760e-01 
 495        348        514        327    2 2147483645 2147483645 +8.65168539325842700e-01  # rad = +7.69999999999999990e-02 , len = +1.28883668476654001e+00 
 496        348        515        327    2 2147483645 2147483645 +7.75280898876404390e-01  # rad = +6.89999999999999780e-02 , len = +3.20780298646910100e-01 
 497        513        516        498    2 2147483645 2147483645 +5.60917455396893416e-01  # rad = +8.50434999999999663e-02 , len = +1.65057565715722432e+00 
 498        361        513        339    2        494        497 +1.02097643097643109e+00  # rad = +1.51614999999999972e-01 , len = +8.77097486029917217e-01 
 499        314        359        344    2        338        347 +5.86242269503546187e-01  # rad = +2.58313000000000015e-01 , len = +1.21041315260534166e+00 
 500        350        517        329    2 2147483645 2147483645 +1.07692307692307687e+00  # rad = +8.40000000000000052e-02 , len = +5.28488410468953451e-01 
 501        350        518        329    2 2147483645 2147483645 +1.01282051282051277e+00  # rad = +7.90000000000000008e-02 , len = +1.56524758424985921e-01 
 502        474        465        503    2        442        569 +9.57841897233201678e-01  # rad = +1.21166999999999997e-01 , len = +4.69574275274954323e-01 
 503        519        474        506    2        449        502 +8.54729729729729715e-01  # rad = +1.26499999999999946e-01 , len = +2.52388589282480258e-01 
 504        367        520        345    2 2147483645 2147483645 +3.60384602447732239e-01  # rad = +7.49999999999999833e-02 , len = +2.88617393793236532e-01 
 505        367        521        345    2 2147483645 2147483645 +4.11639461633455217e-01  # rad = +8.56666999999999984e-02 , len = +6.02162768692986350e-01 
 506        358        519        337    2        503        507 +9.11234661396282508e-01  # rad = +1.47999999999999993e-01 , len = +2.21359436211785776e-01 
 507        519        522        506    2 2147483645 2147483645 +5.98455405405405427e-01  # rad = +8.85713999999999668e-02 , len = +1.26000000000000223e+00 
 508        385        523        363    2        537        538 +3.69607763023493352e-01  # rad = +1.80922999999999917e-01 , len = +8.63017960415656815e-01 
 509        385        442        363    2        417        536 +9.20894790602655888e-01  # rad = +4.50777999999999901e-01 , len = +6.45368112010503370e-01 
 510        409        524        384    2 2147483645 2147483645 +8.05023661036071481e-01  # rad = +1.02749999999999980e-01 , len = +9.01886910870758896e-01 
 511        419        525        395    2 2147483645 2147483645 +8.30050737858694765e-01  # rad = +2.57500000000000007e-01 , len = +2.61916017074179330e-01 
 512        430        526        406    2 2147483645 2147483645 +1.04734659090909088e+00  # rad = +1.84333000000000025e-01 , len = +1.71464281994823164e-01 
 513         19        527         31    2 2147483645 2147483645 +5.83556747095621109e-01  # rad = +8.16249999999999615e-02 , len = +6.02162768692985462e-01 
 514         64        528         54    2 2147483645 2147483645 +6.08021292217327369e-01  # rad = +8.28125000000000389e-02 , len = +1.06850362657316222e+00 
 515         64        529         54    2 2147483645 2147483645 +6.07852422907488976e-01  # rad = +8.27894999999999881e-02 , len = +1.21647030378879495e+00 
 516         56        530        454    2 2147483645 2147483645 +9.01960784313725394e-01  # rad = +6.89999999999999780e-02 , len = +2.61916017074175056e-01 
 517         67        531         67    2 2147483645 2147483645 +5.43555027314970629e-01  # rad = +7.59167000000000175e-02 , len = +9.44351629426241734e-01 
 518         80        532         72    2 2147483645 2147483645 +8.20139075113507254e-01  # rad = +8.86922999999999878e-02 , len = +8.63017960415655039e-01 
 519         84        533         76    2 2147483645 2147483645 +7.25643896976483793e-01  # rad = +8.09999999999999748e-02 , len = +7.82623792124928719e-01 
 520         84        534         76    2 2147483645 2147483645 +7.37588353863381840e-01  # rad = +8.23332999999999426e-02 , len = +7.06965345685345858e-01 
 521        110        535        105    2 2147483645 2147483645 +6.22093795093795143e-01  # rad = +8.62222000000000127e-02 , len = +1.82000000000000028e+00 
 522        536        115        572    2        104        523 +9.22924924924924839e-01  # rad = +1.53666999999999998e-01 , len = +4.48218696620297896e-01 
 523        115        173        522    2        160        524 +9.19345077342565431e-01  # rad = +1.41273000000000010e-01 , len = +8.88200427831464800e-01 
 524        173        136        523    2        121        186 +1.06318971070197410e+00  # rad = +1.50199999999999972e-01 , len = +2.88617393793236532e-01 
 525        111        537        193    2 2147483645 2147483645 +8.06826216775659022e-01  # rad = +8.80908999999999581e-02 , len = +7.66811580507234969e-01 
 526        165        538        527    2 2147483645 2147483645 +4.37619656019656023e-01  # rad = +8.90555999999999848e-02 , len = +1.26968500030519893e+00 
 527        539        165        564    2        151        526 +1.09408602150537626e+00  # rad = +2.03499999999999903e-01 , len = +1.21243556529819857e-01 
 528        539        540        564    2 2147483645 2147483645 +5.11008602150537561e-01  # rad = +9.50475999999999821e-02 , len = +1.86520776322639281e+00 
 529        170        195        192    2        179        564 +6.32115548003398531e-01  # rad = +1.85999999999999999e-01 , len = +1.32446215498971487e+00 
 530        276        541        273    2 2147483645 2147483645 +1.00000000000000000e+00  # rad = +6.89999999999999919e-02 , len = +7.06965345685345303e-01 
 531        332        542        310    2 2147483645 2147483645 +7.34848484848484862e-01  # rad = +7.27499999999999675e-02 , len = +5.37680202350803160e-01 
 532        332        543        310    2 2147483645 2147483645 +7.64310101010100995e-01  # rad = +7.56666999999999618e-02 , len = +6.30000000000001004e-01 
 533        511        544        492    2 2147483645 2147483645 +6.54016697657961554e-01  # rad = +8.68750000000000078e-02 , len = +5.28488410468954672e-01 
 534        511        545        492    2 2147483645 2147483645 +6.87423305955598307e-01  # rad = +9.13124999999999770e-02 , len = +1.10679718105893388e+00 
 535        361        546        339    2 2147483645 2147483645 +5.63973063973063904e-01  # rad = +8.37499999999999772e-02 , len = +4.74763098818770990e-01 
 536        442        547        509    2 2147483645 2147483645 +4.32030844451148865e-01  # rad = +1.94749999999999951e-01 , len = +7.06965345685344637e-01 
 537        523        548        508    2 2147483645 2147483645 +4.28753668687784362e-01  # rad = +7.75713999999999709e-02 , len = +5.14392845984467106e-01 
 538        523        549        508    2 2147483645 2147483645 +4.05065690929290401e-01  # rad = +7.32856999999999814e-02 , len = +5.64358042380900815e-01 
 539        392        550        369    2 2147483645 2147483645 +5.91011420766199613e-01  # rad = +8.26429000000000052e-02 , len = +1.01197826063607121e+00 
 540        406        551        381    2 2147483645 2147483645 +7.11864406779661008e-01  # rad = +8.39999999999999913e-02 , len = +7.03491293478465396e-01 
 541        406        552        381    2 2147483645 2147483645 +7.37288135593220373e-01  # rad = +8.70000000000000079e-02 , len = +3.20780298646907380e-01 
 542        553        554        565    2 2147483645 2147483645 +8.48492723492723533e-01  # rad = +8.16249999999999754e-02 , len = +5.33104117410475031e-01 
 543        553        555        565    2 2147483645 2147483645 +7.17255717255717240e-01  # rad = +6.89999999999999780e-02 , len = +4.14125584816972703e-01 
 544        487        556        566    2 2147483645 2147483645 +5.17312879403247883e-01  # rad = +8.34285999999999917e-02 , len = +4.48218696620299561e-01 
 545        495        557        567    2 2147483645 2147483645 +5.25738082563491416e-01  # rad = +1.11599999999999977e-01 , len = +7.73175271203110137e-01 
 546        558        559        568    2 2147483645 2147483645 +6.97674418604651181e-01  # rad = +7.49999999999999833e-02 , len = +4.08166632639170857e-01 
 547        558        560        568    2 2147483645 2147483645 +6.97674418604651181e-01  # rad = +7.49999999999999833e-02 , len = +6.29999999999999338e-01 
 548        561        562        569    2 2147483645 2147483645 +6.37962481533750903e-01  # rad = +7.72999999999999937e-02 , len = +6.60378679243964539e-01 
 549        561        563        569    2 2147483645 2147483645 +6.90048445533850030e-01  # rad = +8.36111000000000076e-02 , len = +1.34465608986089813e+00 
 550        564        565        570    2 2147483645 2147483645 +6.93852815373670495e-01  # rad = +7.89999999999999869e-02 , len = +2.10000000000000853e-01 
 551        564        566        570    2 2147483645 2147483645 +6.81305497246546099e-01  # rad = +7.75713999999999848e-02 , len = +9.44351629426242956e-01 
 552        567        568        571    2 2147483645 2147483645 +5.38151329013395574e-01  # rad = +7.65713999999999978e-02 , len = +5.14392845984469549e-01 
 553        567        569        571    2 2147483645 2147483645 +5.37969301266463362e-01  # rad = +7.65454999999999885e-02 , len = +7.34166193719105631e-01 
 554        536        570        572    2 2147483645 2147483645 +5.19519519519519468e-01  # rad = +8.64999999999999658e-02 , len = +8.07279381626953230e-01 
 555        444        571        420    2 2147483645 2147483645 +7.04113924050632889e-01  # rad = +8.89999999999999680e-02 , len = +1.97989898732234104e-01 
 556        572        573        573    2 2147483645 2147483645 +5.75553797468354444e-01  # rad = +7.27499999999999675e-02 , len = +4.99899989997999783e-01 
 557        572        574        573    2 2147483645 2147483645 +6.56205696202531552e-01  # rad = +8.29443999999999459e-02 , len = +1.24040316026685282e+00 
 558        402        404        382    2        380        381 +1.00000000000000000e+00  # rad = +2.44221999999999995e-01 , len = +0                       
 559          2        575          2    2 2147483645 2147483645 +7.50479654387804285e-01  # rad = +6.89999999999999780e-02 , len = +4.69574275274957764e-01 
 560        164        437        413    2        414        415 +1.00000000000000000e+00  # rad = +9.43999999999999839e-02 , len = +0                       
 561        390        440        417    2        416        418 +1.00000000000000000e+00  # rad = +4.61999999999999855e-01 , len = +0                       
 562        354        368        418    2        346        439 +1.00000000000000000e+00  # rad = +4.63750000000000051e-01 , len = +0                       
 563        469        471        449    2        447        448 +1.00000000000000000e+00  # rad = +9.27778000000000214e-02 , len = +0                       
 564        195        539        529    2        527        528 +1.00000000000000000e+00  # rad = +1.85999999999999999e-01 , len = +0                       
 565         11        553         12    2        542        543 +1.00000000000000000e+00  # rad = +9.61999999999999800e-02 , len = +0                       
 566        126        487        156    2        463        544 +1.00000000000000000e+00  # rad = +1.61273000000000000e-01 , len = +0                       
 567        185        495        237    2        471        545 +1.00000000000000000e+00  # rad = +2.12272999999999989e-01 , len = +0                       
 568        319        558        431    2        546        547 +1.00000000000000000e+00  # rad = +1.07499999999999971e-01 , len = +0                       
 569        465        561        502    2        548        549 +1.00000000000000000e+00  # rad = +1.21166999999999997e-01 , len = +0                       
 570        376        564        353    2        550        551 +1.00000000000000000e+00  # rad = +1.13857000000000000e-01 , len = +0                       
 571        188        567        477    2        552        553 +1.00000000000000000e+00  # rad = +1.42285999999999968e-01 , len = +0                       
 572        114        536        137    2        522        554 +1.00000000000000000e+00  # rad = +1.66500000000000009e-01 , len = +0                       
 573        444        572        420    2        556        557 +1.00000000000000000e+00  # rad = +1.26399999999999985e-01 , len = +0                       
 574          1        418          0    2        395        396 +1.00000000000000000e+00  # rad = +3.53814999999999991e-01 , len = +0                       
