# Supplementary material for: Quantification of Hepatic Vascular and Parenchymal Regeneration in Mice
Source: PLoS One. 2016 Aug 5;11(8):e0160581. doi: 10.1371/journal.pone.0160581 (PMC4975469; doi:10.1371/journal.pone.0160581)
Supplement: S1 Dataset — Vascular trees are stored in text format, can thus be read using any text editor or imported in spreadsheets, and viewed interactively in 3D using the viewer tool from [35]. (ZIP) [file pone.0160581.s001.zip › regenerationQuantificationVascularTrees/HV-POD07-RIL/HVM-010-RIL_HV3.tree]

# numNodes
 714
# id xCoord [mm]               yCoord [mm]               zCoord [mm]
   0 +2.05800000000000018e+01  +1.31600000000000001e+01  +1.55400000000000009e+01  
   1 +2.05800000000000018e+01  +1.31600000000000001e+01  +1.55400000000000009e+01  
   2 +1.79900000000000020e+01  +1.40000000000000000e+01  +2.37300000000000040e+01  
   3 +1.80599999999999987e+01  +1.44199999999999999e+01  +2.40100000000000016e+01  
   4 +1.79199999999999982e+01  +1.39300000000000015e+01  +2.37300000000000040e+01  
   5 +1.81300000000000026e+01  +1.37199999999999989e+01  +2.38700000000000010e+01  
   6 +1.75000000000000000e+01  +1.35099999999999998e+01  +2.34500000000000028e+01  
   7 +1.74300000000000033e+01  +1.51900000000000013e+01  +2.35900000000000034e+01  
   8 +1.79900000000000020e+01  +1.51900000000000013e+01  +2.36600000000000001e+01  
   9 +1.75000000000000000e+01  +1.55400000000000009e+01  +2.38000000000000007e+01  
  10 +1.72900000000000027e+01  +1.50500000000000007e+01  +2.34500000000000028e+01  
  11 +1.70800000000000018e+01  +1.47699999999999996e+01  +2.35900000000000034e+01  
  12 +1.70800000000000018e+01  +1.47000000000000011e+01  +2.36600000000000001e+01  
  13 +1.68700000000000010e+01  +1.45600000000000005e+01  +2.35199999999999996e+01  
  14 +1.66600000000000001e+01  +1.47699999999999996e+01  +2.35900000000000034e+01  
  15 +1.63800000000000026e+01  +1.48400000000000016e+01  +2.35900000000000034e+01  
  16 +1.66600000000000001e+01  +1.58900000000000006e+01  +2.38700000000000010e+01  
  17 +1.68000000000000007e+01  +1.43500000000000014e+01  +2.33800000000000026e+01  
  18 +1.57500000000000000e+01  +1.58900000000000006e+01  +2.34500000000000028e+01  
  19 +1.59600000000000009e+01  +1.58900000000000006e+01  +2.33100000000000023e+01  
  20 +1.59600000000000009e+01  +1.64499999999999993e+01  +2.36600000000000001e+01  
  21 +1.53300000000000018e+01  +1.54000000000000004e+01  +2.34500000000000028e+01  
  22 +1.54699999999999989e+01  +1.52599999999999998e+01  +2.35900000000000034e+01  
  23 +1.50500000000000007e+01  +1.50500000000000007e+01  +2.28900000000000006e+01  
  24 +1.72199999999999989e+01  +1.50500000000000007e+01  +2.33800000000000026e+01  
  25 +1.61699999999999982e+01  +1.68700000000000010e+01  +2.31000000000000014e+01  
  26 +1.64499999999999993e+01  +1.65899999999999999e+01  +2.31000000000000014e+01  
  27 +1.63800000000000026e+01  +1.70800000000000018e+01  +2.31700000000000017e+01  
  28 +1.57500000000000000e+01  +1.70800000000000018e+01  +2.26099999999999994e+01  
  29 +1.86200000000000010e+01  +1.24600000000000009e+01  +2.31000000000000014e+01  
  30 +1.84800000000000004e+01  +1.26700000000000017e+01  +2.34500000000000028e+01  
  31 +1.85500000000000007e+01  +1.25300000000000011e+01  +2.30300000000000011e+01  
  32 +1.87600000000000016e+01  +1.23200000000000003e+01  +2.31000000000000014e+01  
  33 +1.98800000000000026e+01  +1.21099999999999994e+01  +2.31700000000000017e+01  
  34 +1.89000000000000021e+01  +1.21099999999999994e+01  +2.30300000000000011e+01  
  35 +1.81999999999999993e+01  +1.23200000000000003e+01  +2.29600000000000009e+01  
  36 +1.87600000000000016e+01  +1.28100000000000005e+01  +2.31000000000000014e+01  
  37 +1.89699999999999989e+01  +1.19000000000000004e+01  +2.29600000000000009e+01  
  38 +1.89000000000000021e+01  +1.19000000000000004e+01  +2.31700000000000017e+01  
  39 +1.55400000000000009e+01  +1.75000000000000000e+01  +2.28900000000000006e+01  
  40 +1.54699999999999989e+01  +1.89000000000000021e+01  +2.28900000000000006e+01  
  41 +1.58900000000000006e+01  +1.85500000000000007e+01  +2.34500000000000028e+01  
  42 +1.47699999999999996e+01  +1.54000000000000004e+01  +2.28900000000000006e+01  
  43 +1.51900000000000013e+01  +1.47000000000000011e+01  +2.26800000000000033e+01  
  44 +1.81300000000000026e+01  +1.22500000000000000e+01  +2.28200000000000003e+01  
  45 +1.84800000000000004e+01  +1.16200000000000010e+01  +2.27500000000000000e+01  
  46 +1.79199999999999982e+01  +1.23200000000000003e+01  +2.26800000000000033e+01  
  47 +1.68700000000000010e+01  +1.12000000000000011e+01  +2.27500000000000000e+01  
  48 +1.71500000000000021e+01  +1.08500000000000014e+01  +2.26800000000000033e+01  
  49 +1.68700000000000010e+01  +1.16900000000000013e+01  +2.28200000000000003e+01  
  50 +1.69400000000000013e+01  +1.23200000000000003e+01  +2.24699999999999989e+01  
  51 +1.56800000000000015e+01  +1.43500000000000014e+01  +2.33800000000000026e+01  
  52 +1.52599999999999998e+01  +1.44199999999999999e+01  +2.24699999999999989e+01  
  53 +1.78500000000000014e+01  +1.22500000000000000e+01  +2.26800000000000033e+01  
  54 +1.78500000000000014e+01  +1.17599999999999998e+01  +2.28200000000000003e+01  
  55 +1.77800000000000011e+01  +1.22500000000000000e+01  +2.26099999999999994e+01  
  56 +1.57500000000000000e+01  +1.69400000000000013e+01  +2.24699999999999989e+01  
  57 +1.85500000000000007e+01  +1.16900000000000013e+01  +2.19800000000000040e+01  
  58 +1.70100000000000016e+01  +1.23900000000000006e+01  +2.24000000000000021e+01  
  59 +1.49800000000000022e+01  +1.40700000000000003e+01  +2.25400000000000027e+01  
  60 +1.49100000000000001e+01  +1.40700000000000003e+01  +2.25400000000000027e+01  
  61 +1.50500000000000007e+01  +1.39300000000000015e+01  +2.29600000000000009e+01  
  62 +1.51900000000000013e+01  +1.41400000000000006e+01  +2.23300000000000018e+01  
  63 +1.56099999999999994e+01  +1.78500000000000014e+01  +2.20500000000000007e+01  
  64 +1.55400000000000009e+01  +1.65899999999999999e+01  +2.19100000000000001e+01  
  65 +1.62400000000000020e+01  +1.51900000000000013e+01  +2.27500000000000000e+01  
  66 +1.79900000000000020e+01  +1.26700000000000017e+01  +2.24699999999999989e+01  
  67 +1.80599999999999987e+01  +1.26700000000000017e+01  +2.24000000000000021e+01  
  68 +1.81999999999999993e+01  +1.30199999999999996e+01  +2.27500000000000000e+01  
  69 +1.69400000000000013e+01  +1.23200000000000003e+01  +2.24699999999999989e+01  
  70 +1.70100000000000016e+01  +1.25300000000000011e+01  +2.28900000000000006e+01  
  71 +1.68000000000000007e+01  +1.24600000000000009e+01  +2.24000000000000021e+01  
  72 +1.75700000000000003e+01  +1.29500000000000011e+01  +2.17000000000000028e+01  
  73 +1.65199999999999996e+01  +1.25300000000000011e+01  +2.21900000000000013e+01  
  74 +1.72199999999999989e+01  +1.19700000000000006e+01  +2.21200000000000010e+01  
  75 +1.61699999999999982e+01  +1.24600000000000009e+01  +2.19100000000000001e+01  
  76 +1.65899999999999999e+01  +1.30199999999999996e+01  +2.26800000000000033e+01  
  77 +1.42800000000000011e+01  +1.41400000000000006e+01  +2.21200000000000010e+01  
  78 +1.40700000000000003e+01  +1.42100000000000009e+01  +2.15600000000000023e+01  
  79 +1.41400000000000006e+01  +1.43500000000000014e+01  +2.24000000000000021e+01  
  80 +1.46300000000000026e+01  +1.37900000000000009e+01  +2.19800000000000040e+01  
  81 +1.76400000000000006e+01  +1.10600000000000005e+01  +2.14200000000000017e+01  
  82 +1.81999999999999993e+01  +1.05000000000000000e+01  +2.19800000000000040e+01  
  83 +1.42100000000000009e+01  +1.35099999999999998e+01  +2.21900000000000013e+01  
  84 +1.49800000000000022e+01  +1.35800000000000018e+01  +2.18400000000000034e+01  
  85 +1.52599999999999998e+01  +1.36500000000000004e+01  +2.19800000000000040e+01  
  86 +1.62400000000000020e+01  +1.38599999999999994e+01  +2.18400000000000034e+01  
  87 +1.51199999999999992e+01  +1.34400000000000013e+01  +2.17699999999999996e+01  
  88 +1.88300000000000018e+01  +1.14800000000000004e+01  +2.19800000000000040e+01  
  89 +1.87600000000000016e+01  +1.11300000000000008e+01  +2.22600000000000016e+01  
  90 +1.90400000000000027e+01  +1.12700000000000014e+01  +2.17699999999999996e+01  
  91 +1.52599999999999998e+01  +1.66600000000000001e+01  +2.20500000000000007e+01  
  92 +1.56099999999999994e+01  +1.65199999999999996e+01  +2.18400000000000034e+01  
  93 +1.58200000000000003e+01  +1.60300000000000011e+01  +2.21900000000000013e+01  
  94 +1.56800000000000015e+01  +1.64499999999999993e+01  +2.17000000000000028e+01  
  95 +1.48400000000000016e+01  +1.40000000000000000e+01  +2.14900000000000020e+01  
  96 +1.49100000000000001e+01  +1.19000000000000004e+01  +2.18400000000000034e+01  
  97 +1.45600000000000005e+01  +1.18300000000000001e+01  +2.19100000000000001e+01  
  98 +1.48400000000000016e+01  +1.20400000000000009e+01  +2.20500000000000007e+01  
  99 +1.55400000000000009e+01  +1.22500000000000000e+01  +2.11400000000000006e+01  
 100 +1.52599999999999998e+01  +1.33000000000000007e+01  +2.17699999999999996e+01  
 101 +1.53300000000000018e+01  +1.30900000000000016e+01  +2.16300000000000026e+01  
 102 +1.51199999999999992e+01  +1.30900000000000016e+01  +2.20500000000000007e+01  
 103 +1.91099999999999994e+01  +1.08500000000000014e+01  +2.17699999999999996e+01  
 104 +1.91800000000000033e+01  +1.12700000000000014e+01  +2.19100000000000001e+01  
 105 +1.53300000000000018e+01  +1.70100000000000016e+01  +2.16300000000000026e+01  
 106 +1.57500000000000000e+01  +1.60300000000000011e+01  +2.10700000000000003e+01  
 107 +1.49100000000000001e+01  +1.55400000000000009e+01  +2.16300000000000026e+01  
 108 +1.44199999999999999e+01  +1.55400000000000009e+01  +2.17000000000000028e+01  
 109 +1.49800000000000022e+01  +1.56800000000000015e+01  +2.17699999999999996e+01  
 110 +1.54699999999999989e+01  +1.54000000000000004e+01  +2.12100000000000009e+01  
 111 +1.30900000000000016e+01  +1.28100000000000005e+01  +2.14900000000000020e+01  
 112 +1.21799999999999997e+01  +1.28800000000000026e+01  +2.14900000000000020e+01  
 113 +1.28800000000000026e+01  +1.28100000000000005e+01  +2.15600000000000023e+01  
 114 +1.35800000000000018e+01  +1.30900000000000016e+01  +2.14900000000000020e+01  
 115 +1.68700000000000010e+01  +1.02900000000000009e+01  +2.14900000000000020e+01  
 116 +1.67300000000000004e+01  +1.01500000000000004e+01  +2.16300000000000026e+01  
 117 +1.72900000000000027e+01  +1.01500000000000004e+01  +2.18400000000000034e+01  
 118 +1.68000000000000007e+01  +1.04299999999999997e+01  +2.13500000000000014e+01  
 119 +1.56099999999999994e+01  +1.12000000000000011e+01  +2.12100000000000009e+01  
 120 +1.57500000000000000e+01  +1.14100000000000001e+01  +2.17699999999999996e+01  
 121 +1.56800000000000015e+01  +1.06400000000000006e+01  +2.13500000000000014e+01  
 122 +1.58200000000000003e+01  +1.02900000000000009e+01  +2.17699999999999996e+01  
 123 +1.56099999999999994e+01  +1.10600000000000005e+01  +2.12100000000000009e+01  
 124 +1.58200000000000003e+01  +1.02200000000000006e+01  +2.10700000000000003e+01  
 125 +1.69400000000000013e+01  +9.73000000000000043e+00  +2.10700000000000003e+01  
 126 +1.58200000000000003e+01  +1.14800000000000004e+01  +2.11400000000000006e+01  
 127 +1.58900000000000006e+01  +1.58200000000000003e+01  +2.10000000000000000e+01  
 128 +1.54000000000000004e+01  +1.53300000000000018e+01  +2.12100000000000009e+01  
 129 +1.52599999999999998e+01  +1.51199999999999992e+01  +2.11400000000000006e+01  
 130 +1.51199999999999992e+01  +1.51199999999999992e+01  +2.12800000000000011e+01  
 131 +1.56800000000000015e+01  +1.23900000000000006e+01  +2.12100000000000009e+01  
 132 +1.58200000000000003e+01  +1.23200000000000003e+01  +2.13500000000000014e+01  
 133 +1.56099999999999994e+01  +1.22500000000000000e+01  +2.10700000000000003e+01  
 134 +1.49100000000000001e+01  +1.26000000000000014e+01  +2.10700000000000003e+01  
 135 +1.57500000000000000e+01  +1.19700000000000006e+01  +2.06500000000000021e+01  
 136 +1.48400000000000016e+01  +1.60300000000000011e+01  +2.10700000000000003e+01  
 137 +1.58200000000000003e+01  +1.58900000000000006e+01  +2.09300000000000033e+01  
 138 +1.68000000000000007e+01  +1.26700000000000017e+01  +2.10700000000000003e+01  
 139 +1.75000000000000000e+01  +1.25300000000000011e+01  +2.10000000000000000e+01  
 140 +1.68700000000000010e+01  +1.31600000000000001e+01  +2.12800000000000011e+01  
 141 +1.66600000000000001e+01  +1.26000000000000014e+01  +2.10000000000000000e+01  
 142 +1.59600000000000009e+01  +9.87000000000000099e+00  +2.10000000000000000e+01  
 143 +1.58900000000000006e+01  +9.80000000000000071e+00  +2.12100000000000009e+01  
 144 +1.63099999999999987e+01  +1.55400000000000009e+01  +2.12800000000000011e+01  
 145 +1.58900000000000006e+01  +1.58200000000000003e+01  +2.06500000000000021e+01  
 146 +1.35099999999999998e+01  +1.18300000000000001e+01  +2.09300000000000033e+01  
 147 +1.33000000000000007e+01  +1.19700000000000006e+01  +2.12100000000000009e+01  
 148 +1.32300000000000022e+01  +1.17599999999999998e+01  +2.07900000000000027e+01  
 149 +1.37900000000000009e+01  +1.18300000000000001e+01  +2.07199999999999989e+01  
 150 +1.30900000000000016e+01  +1.18300000000000001e+01  +2.09300000000000033e+01  
 151 +1.28800000000000026e+01  +1.18300000000000001e+01  +2.11400000000000006e+01  
 152 +1.30199999999999996e+01  +1.19000000000000004e+01  +2.08599999999999994e+01  
 153 +1.44900000000000020e+01  +1.12000000000000011e+01  +2.09300000000000033e+01  
 154 +1.46300000000000026e+01  +1.02900000000000009e+01  +2.11400000000000006e+01  
 155 +1.43500000000000014e+01  +1.11300000000000008e+01  +2.14200000000000017e+01  
 156 +1.44199999999999999e+01  +1.12700000000000014e+01  +2.08599999999999994e+01  
 157 +1.66600000000000001e+01  +1.24600000000000009e+01  +2.08599999999999994e+01  
 158 +1.67300000000000004e+01  +1.26000000000000014e+01  +2.07900000000000027e+01  
 159 +1.68000000000000007e+01  +1.23200000000000003e+01  +2.09300000000000033e+01  
 160 +1.30199999999999996e+01  +1.21099999999999994e+01  +2.07199999999999989e+01  
 161 +1.26000000000000014e+01  +1.17599999999999998e+01  +2.08599999999999994e+01  
 162 +1.36500000000000004e+01  +1.11300000000000008e+01  +2.10700000000000003e+01  
 163 +1.46300000000000026e+01  +1.14800000000000004e+01  +2.07199999999999989e+01  
 164 +1.34400000000000013e+01  +1.17599999999999998e+01  +2.02300000000000040e+01  
 165 +1.65899999999999999e+01  +1.42800000000000011e+01  +2.06500000000000021e+01  
 166 +1.63099999999999987e+01  +1.44199999999999999e+01  +2.08599999999999994e+01  
 167 +1.68700000000000010e+01  +1.42100000000000009e+01  +2.09300000000000033e+01  
 168 +1.70100000000000016e+01  +1.31600000000000001e+01  +1.91800000000000033e+01  
 169 +1.43500000000000014e+01  +1.28800000000000026e+01  +2.06500000000000021e+01  
 170 +1.43500000000000014e+01  +1.28100000000000005e+01  +2.05100000000000016e+01  
 171 +1.39300000000000015e+01  +1.30199999999999996e+01  +2.07199999999999989e+01  
 172 +1.46300000000000026e+01  +1.29500000000000011e+01  +2.09300000000000033e+01  
 173 +1.86200000000000010e+01  +1.01500000000000004e+01  +2.06500000000000021e+01  
 174 +1.87600000000000016e+01  +1.01500000000000004e+01  +2.05800000000000018e+01  
 175 +1.85500000000000007e+01  +1.05000000000000000e+01  +2.14900000000000020e+01  
 176 +1.82699999999999996e+01  +1.05700000000000003e+01  +1.96000000000000014e+01  
 177 +1.58900000000000006e+01  +1.56099999999999994e+01  +2.04400000000000013e+01  
 178 +1.56099999999999994e+01  +1.53300000000000018e+01  +2.05800000000000018e+01  
 179 +1.61000000000000014e+01  +1.55400000000000009e+01  +2.00900000000000034e+01  
 180 +1.71500000000000021e+01  +1.03599999999999994e+01  +2.04400000000000013e+01  
 181 +1.74300000000000033e+01  +9.94000000000000128e+00  +2.07900000000000027e+01  
 182 +1.75000000000000000e+01  +1.05700000000000003e+01  +2.08599999999999994e+01  
 183 +1.71500000000000021e+01  +1.04299999999999997e+01  +2.03000000000000007e+01  
 184 +1.56800000000000015e+01  +1.18300000000000001e+01  +2.03700000000000010e+01  
 185 +1.57500000000000000e+01  +1.18300000000000001e+01  +2.03000000000000007e+01  
 186 +1.65899999999999999e+01  +1.14800000000000004e+01  +2.08599999999999994e+01  
 187 +1.59600000000000009e+01  +1.16200000000000010e+01  +1.96700000000000017e+01  
 188 +1.71500000000000021e+01  +1.03599999999999994e+01  +2.02300000000000040e+01  
 189 +1.68000000000000007e+01  +1.09900000000000020e+01  +1.99500000000000028e+01  
 190 +1.57500000000000000e+01  +1.62400000000000020e+01  +1.99500000000000028e+01  
 191 +1.63099999999999987e+01  +1.51900000000000013e+01  +1.96000000000000014e+01  
 192 +1.40700000000000003e+01  +1.09900000000000020e+01  +2.00900000000000034e+01  
 193 +1.40700000000000003e+01  +1.10600000000000005e+01  +2.00199999999999996e+01  
 194 +1.28800000000000026e+01  +1.08500000000000014e+01  +2.05800000000000018e+01  
 195 +1.42100000000000009e+01  +1.08500000000000014e+01  +1.99500000000000028e+01  
 196 +1.56099999999999994e+01  +1.01500000000000004e+01  +2.00199999999999996e+01  
 197 +1.61000000000000014e+01  +9.31000000000000050e+00  +2.00199999999999996e+01  
 198 +1.56099999999999994e+01  +1.02200000000000006e+01  +1.98800000000000026e+01  
 199 +1.54699999999999989e+01  +9.94000000000000128e+00  +2.00199999999999996e+01  
 200 +1.55400000000000009e+01  +9.52000000000000135e+00  +2.06500000000000021e+01  
 201 +1.54000000000000004e+01  +9.80000000000000071e+00  +1.99500000000000028e+01  
 202 +1.55400000000000009e+01  +1.43500000000000014e+01  +1.99500000000000028e+01  
 203 +1.54699999999999989e+01  +1.44199999999999999e+01  +2.06500000000000021e+01  
 204 +1.44199999999999999e+01  +1.49100000000000001e+01  +2.06500000000000021e+01  
 205 +1.56800000000000015e+01  +1.41400000000000006e+01  +1.95300000000000011e+01  
 206 +1.68700000000000010e+01  +1.13400000000000016e+01  +2.03000000000000007e+01  
 207 +1.61699999999999982e+01  +1.16200000000000010e+01  +1.95300000000000011e+01  
 208 +1.46300000000000026e+01  +8.82000000000000028e+00  +1.93900000000000006e+01  
 209 +1.47699999999999996e+01  +9.66000000000000014e+00  +2.03700000000000010e+01  
 210 +1.40000000000000000e+01  +1.05700000000000003e+01  +1.98100000000000023e+01  
 211 +1.35800000000000018e+01  +1.06400000000000006e+01  +1.97400000000000020e+01  
 212 +1.30900000000000016e+01  +1.02900000000000009e+01  +1.96700000000000017e+01  
 213 +1.27400000000000020e+01  +1.05700000000000003e+01  +2.01600000000000001e+01  
 214 +1.37199999999999989e+01  +1.00099999999999998e+01  +1.97400000000000020e+01  
 215 +1.35099999999999998e+01  +9.45000000000000107e+00  +1.94600000000000009e+01  
 216 +1.39300000000000015e+01  +9.66000000000000014e+00  +1.99500000000000028e+01  
 217 +1.40000000000000000e+01  +1.05700000000000003e+01  +1.98100000000000023e+01  
 218 +1.68000000000000007e+01  +1.45600000000000005e+01  +1.89699999999999989e+01  
 219 +1.58900000000000006e+01  +1.54699999999999989e+01  +1.94600000000000009e+01  
 220 +1.55400000000000009e+01  +1.35800000000000018e+01  +1.96000000000000014e+01  
 221 +1.56099999999999994e+01  +1.34400000000000013e+01  +1.98800000000000026e+01  
 222 +1.47699999999999996e+01  +1.38599999999999994e+01  +1.99500000000000028e+01  
 223 +1.57500000000000000e+01  +1.37900000000000009e+01  +1.93900000000000006e+01  
 224 +1.80599999999999987e+01  +1.00099999999999998e+01  +1.92500000000000000e+01  
 225 +1.84100000000000001e+01  +1.07800000000000011e+01  +1.95300000000000011e+01  
 226 +1.63800000000000026e+01  +1.17599999999999998e+01  +1.91099999999999994e+01  
 227 +1.89000000000000021e+01  +9.87000000000000099e+00  +1.93900000000000006e+01  
 228 +1.84100000000000001e+01  +1.09900000000000020e+01  +1.94600000000000009e+01  
 229 +1.59600000000000009e+01  +1.55400000000000009e+01  +1.95300000000000011e+01  
 230 +1.57500000000000000e+01  +1.54699999999999989e+01  +1.93200000000000003e+01  
 231 +1.84100000000000001e+01  +1.16900000000000013e+01  +2.07199999999999989e+01  
 232 +1.84100000000000001e+01  +1.10600000000000005e+01  +1.93900000000000006e+01  
 233 +1.60300000000000011e+01  +1.35800000000000018e+01  +1.91099999999999994e+01  
 234 +1.72199999999999989e+01  +1.01500000000000004e+01  +1.91800000000000033e+01  
 235 +1.75000000000000000e+01  +9.52000000000000135e+00  +1.90400000000000027e+01  
 236 +1.72900000000000027e+01  +9.87000000000000099e+00  +1.93200000000000003e+01  
 237 +1.62400000000000020e+01  +1.09900000000000020e+01  +1.88300000000000018e+01  
 238 +1.54699999999999989e+01  +1.35800000000000018e+01  +1.89699999999999989e+01  
 239 +1.65199999999999996e+01  +1.31600000000000001e+01  +1.86200000000000010e+01  
 240 +1.47000000000000011e+01  +1.09200000000000017e+01  +1.91099999999999994e+01  
 241 +1.43500000000000014e+01  +1.08500000000000014e+01  +1.91099999999999994e+01  
 242 +1.43500000000000014e+01  +1.12700000000000014e+01  +1.91800000000000033e+01  
 243 +1.52599999999999998e+01  +1.06400000000000006e+01  +1.91099999999999994e+01  
 244 +1.43500000000000014e+01  +1.00800000000000001e+01  +1.90400000000000027e+01  
 245 +1.69400000000000013e+01  +1.42100000000000009e+01  +1.86900000000000013e+01  
 246 +1.67300000000000004e+01  +1.51900000000000013e+01  +1.87600000000000016e+01  
 247 +1.99500000000000028e+01  +1.08500000000000014e+01  +1.89699999999999989e+01  
 248 +1.96000000000000014e+01  +1.02200000000000006e+01  +1.91099999999999994e+01  
 249 +2.05800000000000018e+01  +1.09200000000000017e+01  +1.98800000000000026e+01  
 250 +1.96000000000000014e+01  +1.09200000000000017e+01  +1.86200000000000010e+01  
 251 +1.67300000000000004e+01  +1.61000000000000014e+01  +1.89000000000000021e+01  
 252 +1.66600000000000001e+01  +1.60300000000000011e+01  +1.89699999999999989e+01  
 253 +1.66600000000000001e+01  +1.72900000000000027e+01  +1.89699999999999989e+01  
 254 +1.65899999999999999e+01  +1.59600000000000009e+01  +1.87600000000000016e+01  
 255 +1.56800000000000015e+01  +1.21099999999999994e+01  +1.89000000000000021e+01  
 256 +1.54000000000000004e+01  +1.23200000000000003e+01  +1.90400000000000027e+01  
 257 +1.51199999999999992e+01  +1.19000000000000004e+01  +1.86200000000000010e+01  
 258 +1.64499999999999993e+01  +1.18300000000000001e+01  +1.89699999999999989e+01  
 259 +1.61699999999999982e+01  +1.09200000000000017e+01  +1.88300000000000018e+01  
 260 +1.63800000000000026e+01  +1.05700000000000003e+01  +1.86900000000000013e+01  
 261 +1.59600000000000009e+01  +1.07800000000000011e+01  +1.87600000000000016e+01  
 262 +1.65199999999999996e+01  +1.60300000000000011e+01  +1.86900000000000013e+01  
 263 +1.66600000000000001e+01  +1.54699999999999989e+01  +1.86900000000000013e+01  
 264 +1.67300000000000004e+01  +1.51199999999999992e+01  +1.88300000000000018e+01  
 265 +1.56099999999999994e+01  +9.31000000000000050e+00  +1.87600000000000016e+01  
 266 +1.37900000000000009e+01  +8.82000000000000028e+00  +1.86200000000000010e+01  
 267 +1.56099999999999994e+01  +9.24000000000000021e+00  +1.88300000000000018e+01  
 268 +1.56099999999999994e+01  +9.45000000000000107e+00  +1.87600000000000016e+01  
 269 +1.62400000000000020e+01  +1.54000000000000004e+01  +1.81300000000000026e+01  
 270 +1.51900000000000013e+01  +1.19000000000000004e+01  +1.85500000000000007e+01  
 271 +1.49800000000000022e+01  +1.18300000000000001e+01  +1.86900000000000013e+01  
 272 +1.79199999999999982e+01  +1.16900000000000013e+01  +1.86200000000000010e+01  
 273 +1.82699999999999996e+01  +1.23200000000000003e+01  +1.98100000000000023e+01  
 274 +1.81300000000000026e+01  +1.14100000000000001e+01  +1.87600000000000016e+01  
 275 +1.72199999999999989e+01  +1.24600000000000009e+01  +1.81300000000000026e+01  
 276 +1.96000000000000014e+01  +1.08500000000000014e+01  +1.85500000000000007e+01  
 277 +1.99500000000000028e+01  +1.01500000000000004e+01  +1.83399999999999999e+01  
 278 +1.99500000000000028e+01  +1.01500000000000004e+01  +1.85500000000000007e+01  
 279 +1.55400000000000009e+01  +1.05000000000000000e+01  +1.84800000000000004e+01  
 280 +1.49100000000000001e+01  +1.08500000000000014e+01  +1.85500000000000007e+01  
 281 +1.58200000000000003e+01  +1.07100000000000009e+01  +1.87600000000000016e+01  
 282 +1.54000000000000004e+01  +1.02900000000000009e+01  +1.83399999999999999e+01  
 283 +1.62400000000000020e+01  +1.33699999999999992e+01  +1.84100000000000001e+01  
 284 +1.56800000000000015e+01  +1.44900000000000020e+01  +1.85500000000000007e+01  
 285 +1.57500000000000000e+01  +1.30900000000000016e+01  +1.81999999999999993e+01  
 286 +1.68700000000000010e+01  +1.22500000000000000e+01  +1.84100000000000001e+01  
 287 +1.63800000000000026e+01  +1.22500000000000000e+01  +1.79900000000000020e+01  
 288 +1.65199999999999996e+01  +1.19000000000000004e+01  +1.88300000000000018e+01  
 289 +1.71500000000000021e+01  +1.25300000000000011e+01  +1.81999999999999993e+01  
 290 +1.82699999999999996e+01  +1.05700000000000003e+01  +1.84100000000000001e+01  
 291 +1.80599999999999987e+01  +1.00800000000000001e+01  +1.77800000000000011e+01  
 292 +1.81300000000000026e+01  +1.00099999999999998e+01  +1.86900000000000013e+01  
 293 +1.50500000000000007e+01  +9.73000000000000043e+00  +1.83399999999999999e+01  
 294 +1.50500000000000007e+01  +9.73000000000000043e+00  +1.84100000000000001e+01  
 295 +1.51900000000000013e+01  +1.00099999999999998e+01  +1.81300000000000026e+01  
 296 +1.48400000000000016e+01  +8.89000000000000057e+00  +1.78500000000000014e+01  
 297 +1.52599999999999998e+01  +1.01500000000000004e+01  +1.82699999999999996e+01  
 298 +1.47699999999999996e+01  +1.03599999999999994e+01  +1.81999999999999993e+01  
 299 +1.65199999999999996e+01  +9.87000000000000099e+00  +1.82699999999999996e+01  
 300 +1.52599999999999998e+01  +8.12000000000000099e+00  +1.68700000000000010e+01  
 301 +1.69400000000000013e+01  +9.80000000000000071e+00  +1.81999999999999993e+01  
 302 +1.57500000000000000e+01  +1.30199999999999996e+01  +1.81300000000000026e+01  
 303 +1.56099999999999994e+01  +1.30900000000000016e+01  +1.82699999999999996e+01  
 304 +1.68000000000000007e+01  +1.29500000000000011e+01  +1.86200000000000010e+01  
 305 +1.72900000000000027e+01  +9.59000000000000163e+00  +1.79900000000000020e+01  
 306 +1.72199999999999989e+01  +9.87000000000000099e+00  +1.82699999999999996e+01  
 307 +1.74300000000000033e+01  +1.26700000000000017e+01  +1.79900000000000020e+01  
 308 +1.74300000000000033e+01  +1.32300000000000022e+01  +1.79900000000000020e+01  
 309 +1.79199999999999982e+01  +1.37900000000000009e+01  +1.81999999999999993e+01  
 310 +1.77100000000000009e+01  +1.28800000000000026e+01  +1.76400000000000006e+01  
 311 +1.65199999999999996e+01  +1.32300000000000022e+01  +1.73599999999999994e+01  
 312 +1.75000000000000000e+01  +1.27400000000000020e+01  +1.79199999999999982e+01  
 313 +1.94600000000000009e+01  +1.15500000000000007e+01  +1.79900000000000020e+01  
 314 +1.97400000000000020e+01  +1.14800000000000004e+01  +1.79199999999999982e+01  
 315 +1.95300000000000011e+01  +1.16900000000000013e+01  +1.80599999999999987e+01  
 316 +1.92500000000000000e+01  +1.15500000000000007e+01  +1.78500000000000014e+01  
 317 +1.92500000000000000e+01  +1.14100000000000001e+01  +1.79900000000000020e+01  
 318 +1.94600000000000009e+01  +1.11300000000000008e+01  +1.85500000000000007e+01  
 319 +1.91800000000000033e+01  +1.06400000000000006e+01  +1.77100000000000009e+01  
 320 +1.80599999999999987e+01  +1.30199999999999996e+01  +1.84100000000000001e+01  
 321 +1.54000000000000004e+01  +1.14800000000000004e+01  +1.78500000000000014e+01  
 322 +1.51199999999999992e+01  +1.12700000000000014e+01  +1.79199999999999982e+01  
 323 +1.54000000000000004e+01  +1.14100000000000001e+01  +1.79199999999999982e+01  
 324 +1.50500000000000007e+01  +8.54000000000000092e+00  +1.78500000000000014e+01  
 325 +1.47000000000000011e+01  +8.75000000000000000e+00  +1.77800000000000011e+01  
 326 +1.43500000000000014e+01  +8.40000000000000036e+00  +1.80599999999999987e+01  
 327 +1.45600000000000005e+01  +8.47000000000000064e+00  +1.75000000000000000e+01  
 328 +1.93900000000000006e+01  +1.03599999999999994e+01  +1.77100000000000009e+01  
 329 +1.89000000000000021e+01  +1.03599999999999994e+01  +1.74300000000000033e+01  
 330 +1.76400000000000006e+01  +1.42800000000000011e+01  +1.76400000000000006e+01  
 331 +1.64499999999999993e+01  +1.45600000000000005e+01  +1.77100000000000009e+01  
 332 +1.78500000000000014e+01  +1.45600000000000005e+01  +1.79900000000000020e+01  
 333 +1.79199999999999982e+01  +1.41400000000000006e+01  +1.73599999999999994e+01  
 334 +1.81300000000000026e+01  +1.28800000000000026e+01  +1.72199999999999989e+01  
 335 +1.91099999999999994e+01  +1.17599999999999998e+01  +1.76400000000000006e+01  
 336 +1.91099999999999994e+01  +1.18300000000000001e+01  +1.77100000000000009e+01  
 337 +1.90400000000000027e+01  +1.19000000000000004e+01  +1.75000000000000000e+01  
 338 +1.77800000000000011e+01  +1.65199999999999996e+01  +1.75000000000000000e+01  
 339 +1.79900000000000020e+01  +1.68700000000000010e+01  +1.75000000000000000e+01  
 340 +1.75000000000000000e+01  +1.72199999999999989e+01  +1.77800000000000011e+01  
 341 +1.77100000000000009e+01  +1.63099999999999987e+01  +1.73599999999999994e+01  
 342 +1.76400000000000006e+01  +1.58900000000000006e+01  +1.75000000000000000e+01  
 343 +1.69400000000000013e+01  +1.67300000000000004e+01  +1.81999999999999993e+01  
 344 +1.77100000000000009e+01  +1.57500000000000000e+01  +1.73599999999999994e+01  
 345 +1.76400000000000006e+01  +1.53300000000000018e+01  +1.75000000000000000e+01  
 346 +1.75000000000000000e+01  +1.58200000000000003e+01  +1.81300000000000026e+01  
 347 +1.77100000000000009e+01  +1.52599999999999998e+01  +1.74300000000000033e+01  
 348 +1.75700000000000003e+01  +1.54000000000000004e+01  +1.74300000000000033e+01  
 349 +1.91800000000000033e+01  +1.16200000000000010e+01  +1.73599999999999994e+01  
 350 +1.89699999999999989e+01  +1.20400000000000009e+01  +1.72900000000000027e+01  
 351 +1.70100000000000016e+01  +1.54000000000000004e+01  +1.75000000000000000e+01  
 352 +1.76400000000000006e+01  +1.56800000000000015e+01  +1.74300000000000033e+01  
 353 +1.79900000000000020e+01  +1.66600000000000001e+01  +1.70100000000000016e+01  
 354 +1.79199999999999982e+01  +1.60300000000000011e+01  +1.66600000000000001e+01  
 355 +1.78500000000000014e+01  +1.44900000000000020e+01  +1.71500000000000021e+01  
 356 +1.79900000000000020e+01  +1.40000000000000000e+01  +1.72900000000000027e+01  
 357 +1.65199999999999996e+01  +1.37199999999999989e+01  +1.71500000000000021e+01  
 358 +1.61699999999999982e+01  +1.32300000000000022e+01  +1.73599999999999994e+01  
 359 +1.77800000000000011e+01  +1.46300000000000026e+01  +1.72900000000000027e+01  
 360 +1.70800000000000018e+01  +1.44900000000000020e+01  +1.70100000000000016e+01  
 361 +1.77800000000000011e+01  +1.46300000000000026e+01  +1.72900000000000027e+01  
 362 +1.77800000000000011e+01  +1.47699999999999996e+01  +1.73599999999999994e+01  
 363 +1.83399999999999999e+01  +1.41400000000000006e+01  +1.74300000000000033e+01  
 364 +1.79900000000000020e+01  +1.37900000000000009e+01  +1.70800000000000018e+01  
 365 +1.81300000000000026e+01  +1.46300000000000026e+01  +1.72199999999999989e+01  
 366 +1.81300000000000026e+01  +1.47000000000000011e+01  +1.72900000000000027e+01  
 367 +1.86200000000000010e+01  +1.50500000000000007e+01  +1.73599999999999994e+01  
 368 +1.78500000000000014e+01  +1.44900000000000020e+01  +1.71500000000000021e+01  
 369 +1.84100000000000001e+01  +1.30199999999999996e+01  +1.70800000000000018e+01  
 370 +1.77800000000000011e+01  +1.21799999999999997e+01  +1.68700000000000010e+01  
 371 +1.84100000000000001e+01  +1.30199999999999996e+01  +1.70800000000000018e+01  
 372 +1.77800000000000011e+01  +1.38599999999999994e+01  +1.67300000000000004e+01  
 373 +2.07900000000000027e+01  +1.18300000000000001e+01  +1.70100000000000016e+01  
 374 +2.05100000000000016e+01  +1.19000000000000004e+01  +1.72199999999999989e+01  
 375 +2.07900000000000027e+01  +1.10600000000000005e+01  +1.79900000000000020e+01  
 376 +1.78500000000000014e+01  +1.05000000000000000e+01  +1.69400000000000013e+01  
 377 +1.86900000000000013e+01  +9.73000000000000043e+00  +1.62400000000000020e+01  
 378 +1.79900000000000020e+01  +9.66000000000000014e+00  +1.70800000000000018e+01  
 379 +1.75700000000000003e+01  +1.14800000000000004e+01  +1.68700000000000010e+01  
 380 +1.76400000000000006e+01  +1.14100000000000001e+01  +1.68000000000000007e+01  
 381 +1.74300000000000033e+01  +1.16900000000000013e+01  +1.67300000000000004e+01  
 382 +1.87600000000000016e+01  +1.29500000000000011e+01  +1.68000000000000007e+01  
 383 +1.93200000000000003e+01  +1.33699999999999992e+01  +1.72900000000000027e+01  
 384 +1.88300000000000018e+01  +1.28800000000000026e+01  +1.67300000000000004e+01  
 385 +2.18400000000000034e+01  +1.14100000000000001e+01  +1.68000000000000007e+01  
 386 +2.16300000000000026e+01  +1.07800000000000011e+01  +1.67300000000000004e+01  
 387 +2.18400000000000034e+01  +1.10600000000000005e+01  +1.81300000000000026e+01  
 388 +2.17699999999999996e+01  +1.20400000000000009e+01  +1.58900000000000006e+01  
 389 +1.60300000000000011e+01  +9.80000000000000071e+00  +1.68000000000000007e+01  
 390 +1.56800000000000015e+01  +9.66000000000000014e+00  +1.68000000000000007e+01  
 391 +1.61000000000000014e+01  +9.94000000000000128e+00  +1.70800000000000018e+01  
 392 +1.64499999999999993e+01  +1.02200000000000006e+01  +1.63800000000000026e+01  
 393 +1.79900000000000020e+01  +1.40700000000000003e+01  +1.58200000000000003e+01  
 394 +1.75700000000000003e+01  +1.37900000000000009e+01  +1.65899999999999999e+01  
 395 +1.90400000000000027e+01  +1.29500000000000011e+01  +1.65899999999999999e+01  
 396 +1.75000000000000000e+01  +1.17599999999999998e+01  +1.66600000000000001e+01  
 397 +1.72199999999999989e+01  +1.14800000000000004e+01  +1.67300000000000004e+01  
 398 +1.69400000000000013e+01  +1.16200000000000010e+01  +1.67300000000000004e+01  
 399 +1.65199999999999996e+01  +1.11300000000000008e+01  +1.69400000000000013e+01  
 400 +1.68000000000000007e+01  +1.16900000000000013e+01  +1.65899999999999999e+01  
 401 +1.68700000000000010e+01  +1.06400000000000006e+01  +1.63099999999999987e+01  
 402 +1.78500000000000014e+01  +1.48400000000000016e+01  +1.66600000000000001e+01  
 403 +1.80599999999999987e+01  +1.51199999999999992e+01  +1.63800000000000026e+01  
 404 +1.77100000000000009e+01  +1.48400000000000016e+01  +1.65199999999999996e+01  
 405 +1.70800000000000018e+01  +1.16200000000000010e+01  +1.55400000000000009e+01  
 406 +1.77100000000000009e+01  +1.21099999999999994e+01  +1.68000000000000007e+01  
 407 +1.93200000000000003e+01  +1.31600000000000001e+01  +1.64499999999999993e+01  
 408 +1.85500000000000007e+01  +1.23200000000000003e+01  +1.59600000000000009e+01  
 409 +1.65899999999999999e+01  +1.19000000000000004e+01  +1.65199999999999996e+01  
 410 +1.58200000000000003e+01  +1.12700000000000014e+01  +1.68700000000000010e+01  
 411 +1.98100000000000023e+01  +1.05700000000000003e+01  +1.65899999999999999e+01  
 412 +2.03000000000000007e+01  +1.04299999999999997e+01  +1.67300000000000004e+01  
 413 +1.93200000000000003e+01  +9.80000000000000071e+00  +1.68700000000000010e+01  
 414 +1.98800000000000026e+01  +1.09200000000000017e+01  +1.64499999999999993e+01  
 415 +1.92500000000000000e+01  +1.68700000000000010e+01  +1.65199999999999996e+01  
 416 +1.95300000000000011e+01  +1.75700000000000003e+01  +1.63800000000000026e+01  
 417 +1.87600000000000016e+01  +1.74300000000000033e+01  +1.70100000000000016e+01  
 418 +1.93900000000000006e+01  +1.56800000000000015e+01  +1.63099999999999987e+01  
 419 +1.75000000000000000e+01  +1.37199999999999989e+01  +1.65199999999999996e+01  
 420 +1.76400000000000006e+01  +1.33699999999999992e+01  +1.59600000000000009e+01  
 421 +1.72199999999999989e+01  +1.36500000000000004e+01  +1.65899999999999999e+01  
 422 +1.98100000000000023e+01  +1.10600000000000005e+01  +1.65199999999999996e+01  
 423 +1.97400000000000020e+01  +1.13400000000000016e+01  +1.62400000000000020e+01  
 424 +1.91800000000000033e+01  +1.58200000000000003e+01  +1.63800000000000026e+01  
 425 +1.85500000000000007e+01  +1.63800000000000026e+01  +1.62400000000000020e+01  
 426 +1.91099999999999994e+01  +1.57500000000000000e+01  +1.64499999999999993e+01  
 427 +1.70100000000000016e+01  +1.00800000000000001e+01  +1.63800000000000026e+01  
 428 +1.70800000000000018e+01  +9.45000000000000107e+00  +1.71500000000000021e+01  
 429 +1.70800000000000018e+01  +9.87000000000000099e+00  +1.62400000000000020e+01  
 430 +1.69400000000000013e+01  +1.05000000000000000e+01  +1.62400000000000020e+01  
 431 +1.61000000000000014e+01  +8.33000000000000007e+00  +1.58200000000000003e+01  
 432 +1.75700000000000003e+01  +9.38000000000000078e+00  +1.63099999999999987e+01  
 433 +1.77100000000000009e+01  +9.16999999999999993e+00  +1.63099999999999987e+01  
 434 +1.76400000000000006e+01  +9.45000000000000107e+00  +1.63800000000000026e+01  
 435 +1.73599999999999994e+01  +9.66000000000000014e+00  +1.62400000000000020e+01  
 436 +1.95300000000000011e+01  +1.14100000000000001e+01  +1.63099999999999987e+01  
 437 +1.98100000000000023e+01  +1.14800000000000004e+01  +1.61000000000000014e+01  
 438 +1.96000000000000014e+01  +1.05700000000000003e+01  +1.58200000000000003e+01  
 439 +1.99500000000000028e+01  +1.22500000000000000e+01  +1.61699999999999982e+01  
 440 +1.97400000000000020e+01  +1.49800000000000022e+01  +1.60300000000000011e+01  
 441 +2.00199999999999996e+01  +1.49100000000000001e+01  +1.63099999999999987e+01  
 442 +1.96700000000000017e+01  +1.47699999999999996e+01  +1.58900000000000006e+01  
 443 +1.96700000000000017e+01  +1.51199999999999992e+01  +1.58900000000000006e+01  
 444 +1.96000000000000014e+01  +1.47000000000000011e+01  +1.59600000000000009e+01  
 445 +1.92500000000000000e+01  +1.48400000000000016e+01  +1.66600000000000001e+01  
 446 +1.96700000000000017e+01  +1.44900000000000020e+01  +1.57500000000000000e+01  
 447 +1.99500000000000028e+01  +1.32300000000000022e+01  +1.59600000000000009e+01  
 448 +2.01600000000000001e+01  +1.31600000000000001e+01  +1.58200000000000003e+01  
 449 +1.96000000000000014e+01  +1.37900000000000009e+01  +1.58900000000000006e+01  
 450 +1.86200000000000010e+01  +1.16900000000000013e+01  +1.61000000000000014e+01  
 451 +1.84800000000000004e+01  +1.21799999999999997e+01  +1.58200000000000003e+01  
 452 +1.98800000000000026e+01  +1.55400000000000009e+01  +1.56800000000000015e+01  
 453 +1.96700000000000017e+01  +1.49800000000000022e+01  +1.57500000000000000e+01  
 454 +1.91099999999999994e+01  +1.37199999999999989e+01  +1.54699999999999989e+01  
 455 +1.95300000000000011e+01  +1.42800000000000011e+01  +1.57500000000000000e+01  
 456 +2.03700000000000010e+01  +1.40700000000000003e+01  +1.58200000000000003e+01  
 457 +2.02300000000000040e+01  +1.30900000000000016e+01  +1.57500000000000000e+01  
 458 +1.97400000000000020e+01  +1.44199999999999999e+01  +1.48400000000000016e+01  
 459 +1.88300000000000018e+01  +1.48400000000000016e+01  +1.55400000000000009e+01  
 460 +2.12800000000000011e+01  +1.22500000000000000e+01  +1.55400000000000009e+01  
 461 +2.17000000000000028e+01  +1.21099999999999994e+01  +1.57500000000000000e+01  
 462 +1.83399999999999999e+01  +1.21099999999999994e+01  +1.57500000000000000e+01  
 463 +1.81300000000000026e+01  +1.14800000000000004e+01  +1.54000000000000004e+01  
 464 +1.81300000000000026e+01  +1.23200000000000003e+01  +1.55400000000000009e+01  
 465 +1.98100000000000023e+01  +1.56800000000000015e+01  +1.56099999999999994e+01  
 466 +1.96700000000000017e+01  +1.57500000000000000e+01  +1.55400000000000009e+01  
 467 +2.01600000000000001e+01  +1.63099999999999987e+01  +1.55400000000000009e+01  
 468 +2.10700000000000003e+01  +1.27400000000000020e+01  +1.53300000000000018e+01  
 469 +2.00900000000000034e+01  +1.64499999999999993e+01  +1.55400000000000009e+01  
 470 +2.00900000000000034e+01  +1.65899999999999999e+01  +1.54699999999999989e+01  
 471 +2.01600000000000001e+01  +1.68000000000000007e+01  +1.56800000000000015e+01  
 472 +2.04400000000000013e+01  +1.63099999999999987e+01  +1.55400000000000009e+01  
 473 +2.05800000000000018e+01  +1.41400000000000006e+01  +1.46300000000000026e+01  
 474 +2.05800000000000018e+01  +1.31600000000000001e+01  +1.55400000000000009e+01  
 475 +2.09300000000000033e+01  +1.29500000000000011e+01  +1.52599999999999998e+01  
 476 +1.83399999999999999e+01  +1.25300000000000011e+01  +1.49800000000000022e+01  
 477 +1.75700000000000003e+01  +1.22500000000000000e+01  +1.52599999999999998e+01  
 478 +1.69400000000000013e+01  +1.00800000000000001e+01  +1.54699999999999989e+01  
 479 +1.70100000000000016e+01  +9.80000000000000071e+00  +1.49100000000000001e+01  
 480 +1.68000000000000007e+01  +8.67999999999999972e+00  +1.51199999999999992e+01  
 481 +1.89699999999999989e+01  +1.37900000000000009e+01  +1.54000000000000004e+01  
 482 +1.89699999999999989e+01  +1.39300000000000015e+01  +1.52599999999999998e+01  
 483 +1.84800000000000004e+01  +1.33699999999999992e+01  +1.53300000000000018e+01  
 484 +2.12800000000000011e+01  +1.23200000000000003e+01  +1.54000000000000004e+01  
 485 +2.12100000000000009e+01  +1.19000000000000004e+01  +1.49800000000000022e+01  
 486 +2.13500000000000014e+01  +1.19700000000000006e+01  +1.54000000000000004e+01  
 487 +2.12800000000000011e+01  +1.19000000000000004e+01  +1.53300000000000018e+01  
 488 +2.14200000000000017e+01  +1.19000000000000004e+01  +1.53300000000000018e+01  
 489 +2.12800000000000011e+01  +1.20400000000000009e+01  +1.53300000000000018e+01  
 490 +1.79900000000000020e+01  +1.07100000000000009e+01  +1.51900000000000013e+01  
 491 +1.81300000000000026e+01  +1.14800000000000004e+01  +1.53300000000000018e+01  
 492 +2.12800000000000011e+01  +1.22500000000000000e+01  +1.55400000000000009e+01  
 493 +2.13500000000000014e+01  +1.19700000000000006e+01  +1.52599999999999998e+01  
 494 +1.79900000000000020e+01  +1.15500000000000007e+01  +1.52599999999999998e+01  
 495 +1.79900000000000020e+01  +1.15500000000000007e+01  +1.50500000000000007e+01  
 496 +2.12800000000000011e+01  +1.18300000000000001e+01  +1.50500000000000007e+01  
 497 +2.14900000000000020e+01  +1.19000000000000004e+01  +1.52599999999999998e+01  
 498 +2.10000000000000000e+01  +1.28800000000000026e+01  +1.51900000000000013e+01  
 499 +2.10700000000000003e+01  +1.26700000000000017e+01  +1.49100000000000001e+01  
 500 +2.12100000000000009e+01  +1.30900000000000016e+01  +1.49100000000000001e+01  
 501 +2.12800000000000011e+01  +1.18300000000000001e+01  +1.50500000000000007e+01  
 502 +2.14200000000000017e+01  +1.19000000000000004e+01  +1.51900000000000013e+01  
 503 +2.12800000000000011e+01  +1.12700000000000014e+01  +1.47699999999999996e+01  
 504 +1.79199999999999982e+01  +1.17599999999999998e+01  +1.49800000000000022e+01  
 505 +1.77800000000000011e+01  +1.13400000000000016e+01  +1.49100000000000001e+01  
 506 +2.10000000000000000e+01  +1.20400000000000009e+01  +1.46300000000000026e+01  
 507 +2.10700000000000003e+01  +1.32300000000000022e+01  +1.47699999999999996e+01  
 508 +2.12800000000000011e+01  +1.30199999999999996e+01  +1.49100000000000001e+01  
 509 +2.12800000000000011e+01  +1.12000000000000011e+01  +1.49100000000000001e+01  
 510 +2.10000000000000000e+01  +1.07800000000000011e+01  +1.55400000000000009e+01  
 511 +2.10000000000000000e+01  +1.08500000000000014e+01  +1.45600000000000005e+01  
 512 +2.10700000000000003e+01  +1.33699999999999992e+01  +1.37900000000000009e+01  
 513 +2.04400000000000013e+01  +1.31600000000000001e+01  +1.44900000000000020e+01  
 514 +2.11400000000000006e+01  +1.13400000000000016e+01  +1.46300000000000026e+01  
 515 +1.97400000000000020e+01  +9.87000000000000099e+00  +1.54000000000000004e+01  
 516 +2.10700000000000003e+01  +1.14800000000000004e+01  +1.42800000000000011e+01  
 517 +2.12800000000000011e+01  +1.12700000000000014e+01  +1.47699999999999996e+01  
 518 +2.12800000000000011e+01  +1.07800000000000011e+01  +1.42800000000000011e+01  
 519 +2.12100000000000009e+01  +1.04299999999999997e+01  +1.46300000000000026e+01  
 520 +2.05800000000000018e+01  +1.02200000000000006e+01  +1.48400000000000016e+01  
 521 +2.00199999999999996e+01  +1.16200000000000010e+01  +1.44900000000000020e+01  
 522 +1.98100000000000023e+01  +1.15500000000000007e+01  +1.45600000000000005e+01  
 523 +1.91099999999999994e+01  +1.19000000000000004e+01  +1.44199999999999999e+01  
 524 +1.92500000000000000e+01  +1.20400000000000009e+01  +1.41400000000000006e+01  
 525 +1.88300000000000018e+01  +1.20400000000000009e+01  +1.44900000000000020e+01  
 526 +1.95300000000000011e+01  +1.14800000000000004e+01  +1.45600000000000005e+01  
 527 +1.92500000000000000e+01  +1.11300000000000008e+01  +1.44199999999999999e+01  
 528 +1.90400000000000027e+01  +1.09200000000000017e+01  +1.37900000000000009e+01  
 529 +1.91800000000000033e+01  +1.10600000000000005e+01  +1.44900000000000020e+01  
 530 +2.14900000000000020e+01  +1.07800000000000011e+01  +1.43500000000000014e+01  
 531 +2.19800000000000040e+01  +1.08500000000000014e+01  +1.42800000000000011e+01  
 532 +2.15600000000000023e+01  +1.06400000000000006e+01  +1.44900000000000020e+01  
 533 +1.86900000000000013e+01  +9.87000000000000099e+00  +1.43500000000000014e+01  
 534 +1.85500000000000007e+01  +9.73000000000000043e+00  +1.42100000000000009e+01  
 535 +1.86200000000000010e+01  +9.73000000000000043e+00  +1.44900000000000020e+01  
 536 +1.90400000000000027e+01  +1.02200000000000006e+01  +1.42100000000000009e+01  
 537 +2.03000000000000007e+01  +1.29500000000000011e+01  +1.43500000000000014e+01  
 538 +2.00900000000000034e+01  +1.29500000000000011e+01  +1.42800000000000011e+01  
 539 +1.91099999999999994e+01  +9.80000000000000071e+00  +1.37199999999999989e+01  
 540 +1.87600000000000016e+01  +9.31000000000000050e+00  +1.38599999999999994e+01  
 541 +1.90400000000000027e+01  +1.02200000000000006e+01  +1.42100000000000009e+01  
 542 +1.91099999999999994e+01  +9.80000000000000071e+00  +1.36500000000000004e+01  
 543 +1.91099999999999994e+01  +9.38000000000000078e+00  +1.33000000000000007e+01  
 544 +1.89000000000000021e+01  +9.87000000000000099e+00  +1.34400000000000013e+01  
 545 +1.98800000000000026e+01  +1.09900000000000020e+01  +1.33699999999999992e+01  
 546 +1.90400000000000027e+01  +1.00800000000000001e+01  +1.28800000000000026e+01  
 547 +2.00199999999999996e+01  +1.01500000000000004e+01  +1.29500000000000011e+01  
 548 +2.14900000000000020e+01  +1.13400000000000016e+01  +1.46300000000000026e+01  
 549 +2.12800000000000011e+01  +1.21799999999999997e+01  +1.44199999999999999e+01  
 550 +2.14900000000000020e+01  +1.22500000000000000e+01  +1.40700000000000003e+01  
 551 +2.14900000000000020e+01  +1.21099999999999994e+01  +1.45600000000000005e+01  
 552 +1.93200000000000003e+01  +9.66000000000000014e+00  +1.44199999999999999e+01  
 553 +1.86900000000000013e+01  +1.30199999999999996e+01  +2.29600000000000009e+01  
 554 +1.91099999999999994e+01  +1.30900000000000016e+01  +2.33800000000000026e+01  
 555 +1.45600000000000005e+01  +1.54000000000000004e+01  +2.31000000000000014e+01  
 556 +1.48400000000000016e+01  +1.62400000000000020e+01  +2.31700000000000017e+01  
 557 +1.61699999999999982e+01  +1.32300000000000022e+01  +2.33800000000000026e+01  
 558 +1.67300000000000004e+01  +1.35800000000000018e+01  +2.28900000000000006e+01  
 559 +1.47699999999999996e+01  +1.29500000000000011e+01  +2.23300000000000018e+01  
 560 +1.51199999999999992e+01  +1.34400000000000013e+01  +2.25400000000000027e+01  
 561 +1.26700000000000017e+01  +1.36500000000000004e+01  +2.17699999999999996e+01  
 562 +1.40000000000000000e+01  +1.29500000000000011e+01  +2.14200000000000017e+01  
 563 +1.45600000000000005e+01  +1.35800000000000018e+01  +2.00199999999999996e+01  
 564 +1.44199999999999999e+01  +1.40700000000000003e+01  +2.04400000000000013e+01  
 565 +1.42100000000000009e+01  +1.08500000000000014e+01  +1.99500000000000028e+01  
 566 +1.39300000000000015e+01  +1.03599999999999994e+01  +2.04400000000000013e+01  
 567 +1.57500000000000000e+01  +1.14100000000000001e+01  +1.97400000000000020e+01  
 568 +1.84100000000000001e+01  +1.10600000000000005e+01  +1.93900000000000006e+01  
 569 +1.87600000000000016e+01  +1.02900000000000009e+01  +1.91800000000000033e+01  
 570 +1.88300000000000018e+01  +1.11300000000000008e+01  +1.96000000000000014e+01  
 571 +1.57500000000000000e+01  +1.55400000000000009e+01  +1.92500000000000000e+01  
 572 +1.54000000000000004e+01  +1.58200000000000003e+01  +1.95300000000000011e+01  
 573 +1.58900000000000006e+01  +1.07100000000000009e+01  +1.89699999999999989e+01  
 574 +1.58900000000000006e+01  +9.16999999999999993e+00  +1.90400000000000027e+01  
 575 +1.58200000000000003e+01  +1.07100000000000009e+01  +1.87600000000000016e+01  
 576 +1.73599999999999994e+01  +1.40000000000000000e+01  +1.89000000000000021e+01  
 577 +1.54000000000000004e+01  +1.02900000000000009e+01  +1.83399999999999999e+01  
 578 +1.56800000000000015e+01  +1.05000000000000000e+01  +1.77800000000000011e+01  
 579 +1.53300000000000018e+01  +1.02200000000000006e+01  +1.84800000000000004e+01  
 580 +1.51199999999999992e+01  +9.94000000000000128e+00  +1.76400000000000006e+01  
 581 +1.88300000000000018e+01  +1.02200000000000006e+01  +1.72900000000000027e+01  
 582 +1.86900000000000013e+01  +1.02200000000000006e+01  +1.75000000000000000e+01  
 583 +1.93200000000000003e+01  +1.31600000000000001e+01  +1.64499999999999993e+01  
 584 +1.98800000000000026e+01  +1.29500000000000011e+01  +1.70100000000000016e+01  
 585 +1.89699999999999989e+01  +1.39300000000000015e+01  +1.70100000000000016e+01  
 586 +1.64499999999999993e+01  +1.09200000000000017e+01  +1.61000000000000014e+01  
 587 +1.68700000000000010e+01  +1.06400000000000006e+01  +1.63099999999999987e+01  
 588 +2.02300000000000040e+01  +1.26700000000000017e+01  +1.39300000000000015e+01  
 589 +1.76400000000000006e+01  +1.37900000000000009e+01  +2.28900000000000006e+01  
 590 +1.72199999999999989e+01  +1.28800000000000026e+01  +2.32400000000000020e+01  
 591 +1.68700000000000010e+01  +1.42100000000000009e+01  +2.32400000000000020e+01  
 592 +1.73599999999999994e+01  +1.43500000000000014e+01  +2.31700000000000017e+01  
 593 +1.68000000000000007e+01  +1.40700000000000003e+01  +2.31000000000000014e+01  
 594 +1.69400000000000013e+01  +1.37199999999999989e+01  +2.26099999999999994e+01  
 595 +1.69400000000000013e+01  +1.23900000000000006e+01  +2.29600000000000009e+01  
 596 +1.27400000000000020e+01  +1.43500000000000014e+01  +2.21200000000000010e+01  
 597 +1.41400000000000006e+01  +1.43500000000000014e+01  +2.24000000000000021e+01  
 598 +1.42100000000000009e+01  +1.44199999999999999e+01  +2.26099999999999994e+01  
 599 +1.37900000000000009e+01  +1.55400000000000009e+01  +2.27500000000000000e+01  
 600 +1.91099999999999994e+01  +1.07800000000000011e+01  +2.19800000000000040e+01  
 601 +2.03000000000000007e+01  +1.14100000000000001e+01  +2.24000000000000021e+01  
 602 +1.54699999999999989e+01  +1.13400000000000016e+01  +2.20500000000000007e+01  
 603 +1.60300000000000011e+01  +1.10600000000000005e+01  +2.25400000000000027e+01  
 604 +1.56800000000000015e+01  +1.35099999999999998e+01  +2.13500000000000014e+01  
 605 +1.41400000000000006e+01  +1.30199999999999996e+01  +2.15600000000000023e+01  
 606 +1.47000000000000011e+01  +1.27400000000000020e+01  +2.10700000000000003e+01  
 607 +1.46300000000000026e+01  +1.23200000000000003e+01  +2.14200000000000017e+01  
 608 +1.40000000000000000e+01  +1.21099999999999994e+01  +2.16300000000000026e+01  
 609 +1.46300000000000026e+01  +1.24600000000000009e+01  +2.17000000000000028e+01  
 610 +1.59600000000000009e+01  +1.23900000000000006e+01  +2.16300000000000026e+01  
 611 +1.51900000000000013e+01  +1.08500000000000014e+01  +2.16300000000000026e+01  
 612 +1.72900000000000027e+01  +1.33000000000000007e+01  +2.00900000000000034e+01  
 613 +1.76400000000000006e+01  +1.33000000000000007e+01  +2.01600000000000001e+01  
 614 +1.73599999999999994e+01  +1.35800000000000018e+01  +2.05800000000000018e+01  
 615 +1.70100000000000016e+01  +1.31600000000000001e+01  +1.93200000000000003e+01  
 616 +1.59600000000000009e+01  +1.72900000000000027e+01  +1.98100000000000023e+01  
 617 +1.52599999999999998e+01  +1.63099999999999987e+01  +2.00199999999999996e+01  
 618 +1.86900000000000013e+01  +1.16200000000000010e+01  +1.98100000000000023e+01  
 619 +1.92500000000000000e+01  +1.09200000000000017e+01  +2.00199999999999996e+01  
 620 +1.74300000000000033e+01  +1.27400000000000020e+01  +1.94600000000000009e+01  
 621 +1.70100000000000016e+01  +1.31600000000000001e+01  +1.91800000000000033e+01  
 622 +1.64499999999999993e+01  +9.80000000000000071e+00  +1.93200000000000003e+01  
 623 +1.66600000000000001e+01  +9.66000000000000014e+00  +1.93900000000000006e+01  
 624 +1.65199999999999996e+01  +9.59000000000000163e+00  +1.96000000000000014e+01  
 625 +1.71500000000000021e+01  +1.03599999999999994e+01  +1.77800000000000011e+01  
 626 +1.65199999999999996e+01  +1.19000000000000004e+01  +1.88300000000000018e+01  
 627 +1.72199999999999989e+01  +1.16900000000000013e+01  +1.96700000000000017e+01  
 628 +1.63800000000000026e+01  +1.61699999999999982e+01  +1.84100000000000001e+01  
 629 +1.61699999999999982e+01  +1.65899999999999999e+01  +1.90400000000000027e+01  
 630 +1.94600000000000009e+01  +1.14100000000000001e+01  +1.89000000000000021e+01  
 631 +1.56800000000000015e+01  +1.22500000000000000e+01  +1.75000000000000000e+01  
 632 +1.94600000000000009e+01  +1.25300000000000011e+01  +1.77800000000000011e+01  
 633 +1.90400000000000027e+01  +1.21799999999999997e+01  +1.84100000000000001e+01  
 634 +1.80599999999999987e+01  +1.57500000000000000e+01  +1.75700000000000003e+01  
 635 +1.87600000000000016e+01  +1.14100000000000001e+01  +1.68700000000000010e+01  
 636 +1.70100000000000016e+01  +1.23200000000000003e+01  +1.60300000000000011e+01  
 637 +1.75000000000000000e+01  +1.41400000000000006e+01  +1.63099999999999987e+01  
 638 +1.61699999999999982e+01  +9.73000000000000043e+00  +1.61000000000000014e+01  
 639 +1.62400000000000020e+01  +9.66000000000000014e+00  +1.58900000000000006e+01  
 640 +1.59600000000000009e+01  +9.45000000000000107e+00  +1.62400000000000020e+01  
 641 +2.20500000000000007e+01  +1.20400000000000009e+01  +1.59600000000000009e+01  
 642 +1.87600000000000016e+01  +1.19700000000000006e+01  +1.56800000000000015e+01  
 643 +2.20500000000000007e+01  +1.22500000000000000e+01  +1.52599999999999998e+01  
 644 +1.90400000000000027e+01  +1.31600000000000001e+01  +1.48400000000000016e+01  
 645 +1.80599999999999987e+01  +9.87000000000000099e+00  +1.54699999999999989e+01  
 646 +1.77800000000000011e+01  +9.24000000000000021e+00  +1.49100000000000001e+01  
 647 +1.85500000000000007e+01  +9.52000000000000135e+00  +1.56099999999999994e+01  
 648 +2.01600000000000001e+01  +1.35099999999999998e+01  +1.44900000000000020e+01  
 649 +1.66600000000000001e+01  +1.41400000000000006e+01  +2.36600000000000001e+01  
 650 +1.90400000000000027e+01  +1.33699999999999992e+01  +2.35199999999999996e+01  
 651 +1.93900000000000006e+01  +1.30900000000000016e+01  +2.35900000000000034e+01  
 652 +1.75000000000000000e+01  +1.27400000000000020e+01  +2.35199999999999996e+01  
 653 +1.68700000000000010e+01  +1.44900000000000020e+01  +2.26800000000000033e+01  
 654 +1.51199999999999992e+01  +1.66600000000000001e+01  +2.23300000000000018e+01  
 655 +1.50500000000000007e+01  +1.63099999999999987e+01  +2.24699999999999989e+01  
 656 +1.47000000000000011e+01  +1.69400000000000013e+01  +2.26099999999999994e+01  
 657 +1.54699999999999989e+01  +1.23200000000000003e+01  +2.21200000000000010e+01  
 658 +1.51900000000000013e+01  +1.25300000000000011e+01  +2.24699999999999989e+01  
 659 +1.55400000000000009e+01  +1.19700000000000006e+01  +2.28200000000000003e+01  
 660 +1.84100000000000001e+01  +1.18300000000000001e+01  +2.13500000000000014e+01  
 661 +1.54699999999999989e+01  +1.30900000000000016e+01  +2.28900000000000006e+01  
 662 +1.64499999999999993e+01  +1.52599999999999998e+01  +2.12800000000000011e+01  
 663 +1.65199999999999996e+01  +1.55400000000000009e+01  +2.17000000000000028e+01  
 664 +1.46300000000000026e+01  +1.34400000000000013e+01  +2.09300000000000033e+01  
 665 +1.31600000000000001e+01  +1.14800000000000004e+01  +2.07900000000000027e+01  
 666 +1.56800000000000015e+01  +1.69400000000000013e+01  +2.06500000000000021e+01  
 667 +1.56800000000000015e+01  +1.05000000000000000e+01  +1.99500000000000028e+01  
 668 +1.62400000000000020e+01  +9.52000000000000135e+00  +2.06500000000000021e+01  
 669 +1.51900000000000013e+01  +1.49800000000000022e+01  +1.96000000000000014e+01  
 670 +1.52599999999999998e+01  +1.24600000000000009e+01  +1.89699999999999989e+01  
 671 +1.47000000000000011e+01  +1.22500000000000000e+01  +1.93200000000000003e+01  
 672 +1.85500000000000007e+01  +1.28800000000000026e+01  +1.84800000000000004e+01  
 673 +1.82699999999999996e+01  +1.32300000000000022e+01  +1.85500000000000007e+01  
 674 +1.93900000000000006e+01  +1.01500000000000004e+01  +1.75700000000000003e+01  
 675 +1.98800000000000026e+01  +1.01500000000000004e+01  +1.76400000000000006e+01  
 676 +1.46300000000000026e+01  +8.25999999999999979e+00  +1.73599999999999994e+01  
 677 +1.45600000000000005e+01  +8.40000000000000036e+00  +1.75700000000000003e+01  
 678 +1.77100000000000009e+01  +1.55400000000000009e+01  +1.72900000000000027e+01  
 679 +1.79199999999999982e+01  +1.15500000000000007e+01  +1.74300000000000033e+01  
 680 +1.87600000000000016e+01  +1.55400000000000009e+01  +1.62400000000000020e+01  
 681 +1.88300000000000018e+01  +1.61000000000000014e+01  +1.70100000000000016e+01  
 682 +1.98100000000000023e+01  +1.20400000000000009e+01  +1.68700000000000010e+01  
 683 +2.06500000000000021e+01  +1.56099999999999994e+01  +1.52599999999999998e+01  
 684 +1.77800000000000011e+01  +1.00800000000000001e+01  +1.44199999999999999e+01  
 685 +1.77800000000000011e+01  +1.12700000000000014e+01  +1.46300000000000026e+01  
 686 +1.74300000000000033e+01  +1.10600000000000005e+01  +1.49800000000000022e+01  
 687 +1.95300000000000011e+01  +1.16200000000000010e+01  +1.51199999999999992e+01  
 688 +1.88300000000000018e+01  +1.11300000000000008e+01  +1.44900000000000020e+01  
 689 +1.77100000000000009e+01  +1.33699999999999992e+01  +1.91099999999999994e+01  
 690 +1.95300000000000011e+01  +1.10600000000000005e+01  +1.99500000000000028e+01  
 691 +1.92500000000000000e+01  +1.09200000000000017e+01  +2.00199999999999996e+01  
 692 +1.95300000000000011e+01  +1.12700000000000014e+01  +2.08599999999999994e+01  
 693 +2.03000000000000007e+01  +1.05000000000000000e+01  +2.11400000000000006e+01  
 694 +1.89699999999999989e+01  +1.32300000000000022e+01  +1.76400000000000006e+01  
 695 +1.81999999999999993e+01  +1.23200000000000003e+01  +2.29600000000000009e+01  
 696 +1.84800000000000004e+01  +1.16200000000000010e+01  +2.29600000000000009e+01  
 697 +1.79900000000000020e+01  +1.21799999999999997e+01  +2.33100000000000023e+01  
 698 +2.05800000000000018e+01  +1.07100000000000009e+01  +1.80599999999999987e+01  
 699 +2.07900000000000027e+01  +1.10600000000000005e+01  +1.79900000000000020e+01  
 700 +2.06500000000000021e+01  +1.12000000000000011e+01  +1.83399999999999999e+01  
 701 +2.15600000000000023e+01  +1.05700000000000003e+01  +1.88300000000000018e+01  
 702 +1.52599999999999998e+01  +1.66600000000000001e+01  +2.20500000000000007e+01  
 703 +1.49100000000000001e+01  +1.65899999999999999e+01  +2.20500000000000007e+01  
 704 +1.51199999999999992e+01  +1.72900000000000027e+01  +2.21200000000000010e+01  
 705 +1.73599999999999994e+01  +9.66000000000000014e+00  +1.62400000000000020e+01  
 706 +1.77100000000000009e+01  +9.24000000000000021e+00  +1.60300000000000011e+01  
 707 +1.73599999999999994e+01  +9.73000000000000043e+00  +1.63800000000000026e+01  
 708 +1.36500000000000004e+01  +1.08500000000000014e+01  +1.95300000000000011e+01  
 709 +2.07199999999999989e+01  +1.12700000000000014e+01  +1.61699999999999982e+01  
 710 +1.56099999999999994e+01  +1.02200000000000006e+01  +1.98800000000000026e+01  
 711 +1.60300000000000011e+01  +9.45000000000000107e+00  +1.98100000000000023e+01  
 712 +1.55400000000000009e+01  +1.00800000000000001e+01  +1.98100000000000023e+01  
 713 +1.81999999999999993e+01  +1.41400000000000006e+01  +2.35900000000000034e+01  
# numEdges
 713
# id   initNode   termNode parentEdge nDau   dauEdges      ...   radiusRelativeToParent
   0          0          1 2147483646    2        440        712 +3.62777666666666720e-01  # rad = +3.62777666666666720e-01 , len = +0                       
   1          2          3          2    2 2147483645 2147483645 +9.13420202020202021e-01  # rad = +9.04285999999999979e-02 , len = +5.09607692249634425e-01 
   2          4          2          4    2          1        689 +1.00000000000000000e+00  # rad = +9.89999999999999492e-02 , len = +9.89949493661183011e-02 
   3          4          5          4    2 2147483645 2147483645 +8.48484848484848508e-01  # rad = +8.39999999999999636e-02 , len = +3.28329103187643301e-01 
   4          6          4        556    2          2          3 +1.09999999999999987e+00  # rad = +9.89999999999999492e-02 , len = +6.56658206375280495e-01 
   5          7          8          7    2 2147483645 2147483645 +7.64310101010100995e-01  # rad = +7.56667000000000173e-02 , len = +5.64358042380896707e-01 
   6          7          9          7    2 2147483645 2147483645 +7.47474747474747514e-01  # rad = +7.40000000000000380e-02 , len = +4.14125584816970871e-01 
   7         10          7          9    2          5          6 +1.00000000000000000e+00  # rad = +9.90000000000000185e-02 , len = +2.42487113059643794e-01 
   8         11         12         10    2 2147483645 2147483645 +8.25000000000000067e-01  # rad = +9.90000000000000185e-02 , len = +9.89949493661132912e-02 
   9         11         10         10    2          7         20 +8.25000000000000067e-01  # rad = +9.90000000000000185e-02 , len = +3.76961536499416827e-01 
  10         13         11         14    2          8          9 +8.80733944954128378e-01  # rad = +1.19999999999999996e-01 , len = +3.05122926047848020e-01 
  11         14         15         13    2 2147483645 2147483645 +6.76470588235294046e-01  # rad = +6.90000000000000335e-02 , len = +2.88617393793234422e-01 
  12         14         16         13    2 2147483645 2147483645 +7.97577450980392122e-01  # rad = +8.13529000000000196e-02 , len = +1.15446957517294524e+00 
  13         13         14         14    2         11         12 +7.48623853211009216e-01  # rad = +1.02000000000000021e-01 , len = +3.05122926047848020e-01 
  14         17         13        559    2         10         13 +1.06169106932745283e+00  # rad = +1.36249999999999982e-01 , len = +2.61916017074173613e-01 
  15         18         19         17    2 2147483645 2147483645 +7.72727272727272707e-01  # rad = +7.65000000000000263e-02 , len = +2.52388589282480258e-01 
  16         18         20         17    2 2147483645 2147483645 +7.97979797979798011e-01  # rad = +7.89999999999999730e-02 , len = +6.33876959669617435e-01 
  17         21         18         19    2         15         16 +9.50908165323548937e-01  # rad = +9.89999999999999353e-02 , len = +6.45368112010501038e-01 
  18         21         22         19    2 2147483645 2147483645 +7.34792673204560542e-01  # rad = +7.65000000000000263e-02 , len = +2.42487113059641740e-01 
  19         23         21         37    2         17         18 +8.40737121768833862e-01  # rad = +1.04110999999999981e-01 , len = +7.17286553617173972e-01 
  20         10         24          9    2 2147483645 2147483645 +8.48484848484848508e-01  # rad = +8.40000000000000052e-02 , len = +9.89949493661195640e-02 
  21         25         26         23    2 2147483645 2147483645 +8.42696629213483095e-01  # rad = +7.49999999999999833e-02 , len = +3.95979797464468208e-01 
  22         25         27         23    2 2147483645 2147483645 +8.59550561797752799e-01  # rad = +7.65000000000000263e-02 , len = +3.05122926047850851e-01 
  23         28         25         49    2         21         22 +1.28985507246376829e+00  # rad = +8.89999999999999958e-02 , len = +6.78675180038286641e-01 
  24         29         30         25    2 2147483645 2147483645 +7.32142500000000029e-01  # rad = +8.78571000000000213e-02 , len = +4.31508980207830128e-01 
  25         31         29         29    2         24         26 +8.75912408759124017e-01  # rad = +1.20000000000000009e-01 , len = +1.21243556529821897e-01 
  26         29         32         25    2         27         28 +9.52775000000000039e-01  # rad = +1.14332999999999962e-01 , len = +1.97989898732234104e-01 
  27         32         33         26    2 2147483645 2147483645 +6.77073111000323635e-01  # rad = +7.74118000000000167e-02 , len = +1.14166545012100751e+00 
  28         32         34         26    2         31         32 +7.84987711334435345e-01  # rad = +8.97500000000000381e-02 , len = +2.61916017074176999e-01 
  29         35         31         39    2         25         30 +1.07874015748031504e+00  # rad = +1.37000000000000066e-01 , len = +4.14125584816974812e-01 
  30         31         36         29    2        512        513 +7.83941605839416078e-01  # rad = +1.07400000000000051e-01 , len = +3.56931365951494994e-01 
  31         34         37         28    2 2147483645 2147483645 +7.68802228412256206e-01  # rad = +6.90000000000000335e-02 , len = +2.32163735324876275e-01 
  32         34         38         28    2 2147483645 2147483645 +7.68802228412256206e-01  # rad = +6.90000000000000335e-02 , len = +2.52388589282478815e-01 
  33         39         40         35    2 2147483645 2147483645 +9.26226313905574417e-01  # rad = +7.58181999999999467e-02 , len = +1.40174890761505733e+00 
  34         39         41         35    2 2147483645 2147483645 +9.57461234272897421e-01  # rad = +7.83750000000000002e-02 , len = +1.24040316026685615e+00 
  35         28         39         49    2         33         34 +1.18633478260869585e+00  # rad = +8.18570999999999743e-02 , len = +5.46717477313464650e-01 
  36         23         42         37    2        514        515 +7.90042234299419444e-01  # rad = +9.78333000000000258e-02 , len = +4.48218696620299839e-01 
  37         43         23         45    2         19         36 +8.84521428571428570e-01  # rad = +1.23832999999999957e-01 , len = +4.31508980207826909e-01 
  38         44         45         40    2 2147483645 2147483645 +6.51583710407239836e-01  # rad = +7.20000000000000501e-02 , len = +7.24085630295200233e-01 
  39         44         35         40    2         29        705 +1.14932126696832593e+00  # rad = +1.27000000000000030e-01 , len = +1.71464281994821721e-01 
  40         46         44         47    2         38         39 +9.20833333333333393e-01  # rad = +1.10500000000000043e-01 , len = +2.61916017074177887e-01 
  41         47         48         43    2 2147483645 2147483645 +9.35921257106454463e-01  # rad = +7.75714000000000264e-02 , len = +4.53651848888550147e-01 
  42         47         49         43    2 2147483645 2147483645 +8.32504850245649242e-01  # rad = +6.90000000000000335e-02 , len = +4.94974746830583512e-01 
  43         50         47         64    2         41         42 +5.34725161290322548e-01  # rad = +8.28824000000000366e-02 , len = +1.15658981493008106e+00 
  44         43         51         45    2 2147483645 2147483645 +6.20833571428571429e-01  # rad = +8.69167000000000134e-02 , len = +9.23363417079103743e-01 
  45         52         43         58    2         37         44 +9.80392156862745057e-01  # rad = +1.39999999999999958e-01 , len = +3.56931365951498158e-01 
  46         53         54         48    2 2147483645 2147483645 +6.50000000000000022e-01  # rad = +7.80000000000000415e-02 , len = +5.09607692249635646e-01 
  47         53         46         48    2         40         61 +1.00000000000000000e+00  # rad = +1.19999999999999996e-01 , len = +9.89949493661145541e-02 
  48         55         53         51    2         46         47 +1.05494505494505497e+00  # rad = +1.19999999999999996e-01 , len = +9.89949493661195640e-02 
  49         56         28         56    2         23         35 +8.38057019456283081e-01  # rad = +6.89999999999999641e-02 , len = +1.97989898732234104e-01 
  50         55         57         51    2         81        636 +8.73992967032967139e-01  # rad = +9.94167000000000384e-02 , len = +1.14166545012100284e+00 
  51         58         55         63    2         48         50 +8.21299638989169689e-01  # rad = +1.13749999999999990e-01 , len = +8.10308583195314847e-01 
  52         59         60         54    2 2147483645 2147483645 +7.62430939226519278e-01  # rad = +6.90000000000000058e-02 , len = +7.00000000000020606e-02 
  53         59         61         54    2 2147483645 2147483645 +8.57142541436464067e-01  # rad = +7.75714000000000264e-02 , len = +4.48218696620297063e-01 
  54         62         59         78    2         52         53 +6.04340567612687840e-01  # rad = +9.05000000000000387e-02 , len = +3.05122926047847187e-01 
  55         56         63         56    2 2147483645 2147483645 +8.64084155499658113e-01  # rad = +7.11429000000000089e-02 , len = +1.01197826063606677e+00 
  56         64         56         84    2         49         55 +1.19323623188405814e+00  # rad = +8.23332999999999704e-02 , len = +6.92964645562816006e-01 
  57         52         65         58    2 2147483645 2147483645 +6.08854341736694726e-01  # rad = +8.69443999999999634e-02 , len = +1.27738013136262896e+00 
  58         62         52         78    2         45         57 +9.53589315525876335e-01  # rad = +1.42800000000000010e-01 , len = +3.20780298646906603e-01 
  59         66         67         61    2 2147483645 2147483645 +1.17857142857142860e+00  # rad = +9.90000000000000185e-02 , len = +9.89949493661120283e-02 
  60         66         68         61    2 2147483645 2147483645 +8.80952380952380931e-01  # rad = +7.39999999999999963e-02 , len = +4.94974746830581291e-01 
  61         46         66         47    2         59         60 +6.99999999999999956e-01  # rad = +8.39999999999999775e-02 , len = +4.14125584816977255e-01 
  62         69         70        687    2        562        563 +7.84329032258064496e-01  # rad = +1.21570999999999929e-01 , len = +4.74763098818770712e-01 
  63         69         58        687    2         51         67 +8.93548387096774199e-01  # rad = +1.38499999999999984e-01 , len = +1.21243556529819857e-01 
  64         71         50         66    2         43        687 +9.78535353535353480e-01  # rad = +1.54999999999999999e-01 , len = +2.09999999999999659e-01 
  65         71         72         66    2 2147483645 2147483645 +5.28724747474747514e-01  # rad = +8.37500000000000189e-02 , len = +1.15021737076084829e+00 
  66         73         71         68    2         64         65 +8.76751149905627525e-01  # rad = +1.58400000000000069e-01 , len = +3.56931365951496382e-01 
  67         58         74         63    2         73         74 +5.52862093862815929e-01  # rad = +7.65714000000000533e-02 , len = +5.46717477313465317e-01 
  68         75         73        638    2         66         69 +9.77635281385281329e-01  # rad = +1.80667000000000050e-01 , len = +4.53651848888552089e-01 
  69         73         76         68    2        516        517 +7.56225542019295149e-01  # rad = +1.36625000000000024e-01 , len = +6.96491205974634320e-01 
  70         77         78         72    2 2147483645 2147483645 +7.03405521573813863e-01  # rad = +7.23333000000000031e-02 , len = +6.02162768692983019e-01 
  71         77         79         72    2        564        698 +1.00745869516594877e+00  # rad = +1.03599999999999984e-01 , len = +3.76961536499416827e-01 
  72         80         77         76    2         70         71 +8.05478314678029550e-01  # rad = +1.02832999999999994e-01 , len = +5.14392845984467328e-01 
  73         74         81         67    2 2147483645 2147483645 +1.09701533470721446e+00  # rad = +8.40000000000000052e-02 , len = +1.22249744376010905e+00 
  74         74         82         67    2 2147483645 2147483645 +9.90163429165458631e-01  # rad = +7.58182000000000161e-02 , len = +1.77225844616410333e+00 
  75         80         83         76    2 2147483645 2147483645 +6.21734669100080684e-01  # rad = +7.93749999999999872e-02 , len = +5.46717477313466649e-01 
  76         84         80         88    2         72         75 +9.94810376130846996e-01  # rad = +1.27666999999999975e-01 , len = +4.31508980207827797e-01 
  77         85         86         79    2 2147483645 2147483645 +5.85698349834983589e-01  # rad = +8.87332999999999733e-02 , len = +1.01197826063606922e+00 
  78         85         62         79    2         54         58 +9.88448844884488587e-01  # rad = +1.49749999999999939e-01 , len = +6.06217782649105863e-01 
  79         87         85         92    2         77         78 +8.89434225898680708e-01  # rad = +1.51499999999999996e-01 , len = +3.28329103187642524e-01 
  80         88         89         81    2 2147483645 2147483645 +7.58196721311475419e-01  # rad = +7.40000000000000380e-02 , len = +4.53651848888548481e-01 
  81         57         88         50    2         80         82 +9.81726410150407292e-01  # rad = +9.75999999999999784e-02 , len = +3.50000000000001421e-01 
  82         88         90         81    2         95         96 +8.60655737704917989e-01  # rad = +8.40000000000000052e-02 , len = +3.63730669589466760e-01 
  83         64         91         84    2        632        707 +1.26086956521739135e+00  # rad = +8.69999999999999801e-02 , len = +3.20780298646910100e-01 
  84         92         64         86    2         56         83 +8.73417721518987222e-01  # rad = +6.89999999999999641e-02 , len = +1.21243556529818830e-01 
  85         92         93         86    2 2147483645 2147483645 +8.73417721518987222e-01  # rad = +6.89999999999999641e-02 , len = +6.37730350540098856e-01 
  86         94         92         98    2         84         85 +8.77777777777777768e-01  # rad = +7.89999999999999730e-02 , len = +1.71464281994823886e-01 
  87         84         95         88    2 2147483645 2147483645 +6.63452892085433898e-01  # rad = +8.51429000000000075e-02 , len = +5.64358042380898151e-01 
  88         87         84         92    2         76         87 +7.53424174998385543e-01  # rad = +1.28333000000000003e-01 , len = +2.09999999999999659e-01 
  89         96         97         91    2 2147483645 2147483645 +8.55941564638046604e-01  # rad = +7.40000000000000241e-02 , len = +3.63730669589463318e-01 
  90         96         98         91    2 2147483645 2147483645 +8.84858509389331971e-01  # rad = +7.65000000000000263e-02 , len = +2.61916017074173613e-01 
  91         99         96        124    2         89         90 +4.92618233618233647e-01  # rad = +8.64545000000000036e-02 , len = +1.00468900660851501e+00 
  92        100         87         93    2         79         88 +9.42367911479944587e-01  # rad = +1.70332999999999984e-01 , len = +1.97989898732234104e-01 
  93        101        100        119    2         92         94 +1.22731254201381113e+00  # rad = +1.80750000000000022e-01 , len = +2.61916017074174112e-01 
  94        100        102         93    2        518        519 +6.74965421853388592e-01  # rad = +1.21999999999999983e-01 , len = +3.76961536499415828e-01 
  95         90        103         82    2 2147483645 2147483645 +8.21428571428571397e-01  # rad = +6.90000000000000335e-02 , len = +4.25793377120874783e-01 
  96         90        104         82    2        567        568 +8.21428571428571397e-01  # rad = +6.90000000000000335e-02 , len = +1.97989898732234104e-01 
  97         94        105         98    2 2147483645 2147483645 +8.03703333333333325e-01  # rad = +7.23332999999999893e-02 , len = +6.64078308635361325e-01 
  98        106         94        127    2         86         97 +7.08661417322834608e-01  # rad = +8.99999999999999967e-02 , len = +7.60394634384016110e-01 
  99        107        108        101    2 2147483645 2147483645 +9.11893871412391421e-01  # rad = +6.89999999999999919e-02 , len = +4.94974746830583512e-01 
 100        107        109        101    2 2147483645 2147483645 +9.11893871412391421e-01  # rad = +6.89999999999999919e-02 , len = +2.09999999999999076e-01 
 101        110        107        114    2         99        100 +8.36756291704173205e-01  # rad = +7.56667000000000034e-02 , len = +7.13862731902989989e-01 
 102        111        112        104    2 2147483645 2147483645 +9.85994771241830104e-01  # rad = +7.54286000000000539e-02 , len = +9.12688336728372906e-01 
 103        111        113        104    2 2147483645 2147483645 +1.00000000000000000e+00  # rad = +7.65000000000000541e-02 , len = +2.21359436211785776e-01 
 104        114        111        521    2        102        103 +7.54222165258456756e-01  # rad = +7.65000000000000541e-02 , len = +5.64358042380899261e-01 
 105        115        116        107    2 2147483645 2147483645 +8.98989898989899006e-01  # rad = +8.90000000000000374e-02 , len = +2.42487113059643794e-01 
 106        115        117        107    2 2147483645 2147483645 +8.10606060606060552e-01  # rad = +8.02499999999999880e-02 , len = +5.64358042380900815e-01 
 107        118        115        113    2        105        106 +1.01930501930501927e+00  # rad = +9.89999999999999492e-02 , len = +2.09999999999999659e-01 
 108        119        120        121    2        569        570 +1.08136482939632539e+00  # rad = +1.03000000000000022e-01 , len = +6.14247507117447133e-01 
 109        121        122        110    2 2147483645 2147483645 +7.63032934270794772e-01  # rad = +6.90000000000000335e-02 , len = +5.64358042380896596e-01 
 110        123        121        122    2        109        111 +1.01605168539325841e+00  # rad = +9.04285999999999979e-02 , len = +4.48218696620299895e-01 
 111        121        124        110    2        132        133 +8.57819318224543936e-01  # rad = +7.75714000000000264e-02 , len = +5.23832034148351999e-01 
 112        118        125        113    2 2147483645 2147483645 +7.38505019305019439e-01  # rad = +7.17272999999999661e-02 , len = +7.66811580507232415e-01 
 113        126        118        125    2        107        112 +6.80781119670281099e-01  # rad = +9.71249999999999891e-02 , len = +1.45155089473294141e+00 
 114        127        110        135    2        101        115 +8.61224761904761937e-01  # rad = +9.04285999999999979e-02 , len = +6.30000000000001337e-01 
 115        110        128        114    2        116        117 +7.63032934270794772e-01  # rad = +6.89999999999999919e-02 , len = +9.89949493661145402e-02 
 116        128        129        115    2 2147483645 2147483645 +1.00000000000000000e+00  # rad = +6.89999999999999919e-02 , len = +2.61916017074178387e-01 
 117        128        130        115    2 2147483645 2147483645 +1.00000000000000000e+00  # rad = +6.89999999999999919e-02 , len = +3.56931365951497437e-01 
 118        131        132        120    2        577        578 +1.01610246544294958e+00  # rad = +2.31333000000000011e-01 , len = +2.09999999999999659e-01 
 119        131        101        120    2         93        571 +6.46878994320652545e-01  # rad = +1.47273000000000015e-01 , len = +8.88200427831467909e-01 
 120        133        131        131    2        118        119 +9.30883056453954083e-01  # rad = +2.27667000000000092e-01 , len = +2.10000000000001463e-01 
 121        126        119        125    2        108        122 +6.67638627012553720e-01  # rad = +9.52500000000000013e-02 , len = +3.56931365951494994e-01 
 122        119        123        121    2        110        579 +9.34383202099737575e-01  # rad = +8.90000000000000652e-02 , len = +1.40000000000000568e-01 
 123         99        134        124    2        576        581 +5.80056980056980143e-01  # rad = +1.01800000000000043e-01 , len = +7.24085630295203453e-01 
 124        133         99        131    2         91        123 +7.17583033147838445e-01  # rad = +1.75500000000000017e-01 , len = +9.89949493661157892e-02 
 125        135        126        170    2        113        121 +5.39996214988645029e-01  # rad = +1.42666999999999988e-01 , len = +6.96491205974633099e-01 
 126        106        136        127    2 2147483645 2147483645 +6.10798425196850348e-01  # rad = +7.75714000000000264e-02 , len = +9.09999999999998366e-01 
 127        137        106        136    2         98        126 +9.32452276064610786e-01  # rad = +1.26999999999999974e-01 , len = +2.09999999999998493e-01 
 128        138        139        130    2 2147483645 2147483645 +9.42462025316455621e-01  # rad = +7.44545000000000068e-02 , len = +7.17286553617171307e-01 
 129        138        140        130    2 2147483645 2147483645 +9.20886075949367111e-01  # rad = +7.27499999999999952e-02 , len = +5.37680202350801606e-01 
 130        141        138        578    2        128        129 +6.89264057933080321e-01  # rad = +7.89999999999999869e-02 , len = +1.71464281994823164e-01 
 131        135        133        170    2        120        124 +9.25704012112036345e-01  # rad = +2.44570999999999983e-01 , len = +5.23832034148350112e-01 
 132        124        142        111    2 2147483645 2147483645 +9.53959835712646642e-01  # rad = +7.40000000000000380e-02 , len = +3.83405790253616208e-01 
 133        124        143        111    2 2147483645 2147483645 +8.89503090056386725e-01  # rad = +6.90000000000000335e-02 , len = +4.48218696620299561e-01 
 134        127        144        135    2        639        640 +7.38775238095238040e-01  # rad = +7.75714000000000264e-02 , len = +5.77234787586471398e-01 
 135        137        127        136    2        114        134 +7.70925110132158586e-01  # rad = +1.05000000000000024e-01 , len = +1.21243556529819857e-01 
 136        145        137        165    2        127        135 +1.15179704016913309e+00  # rad = +1.36200000000000043e-01 , len = +2.96984848098351184e-01 
 137        146        147        139    2 2147483645 2147483645 +8.51272015655577308e-01  # rad = +8.70000000000000079e-02 , len = +3.76961536499413163e-01 
 138        146        148        139    2        141        642 +9.09980430528375739e-01  # rad = +9.30000000000000271e-02 , len = +3.20780298646906992e-01 
 139        149        146        154    2        137        138 +1.03907089574621470e+00  # rad = +1.02200000000000027e-01 , len = +3.50000000000003586e-01 
 140        150        151        141    2 2147483645 2147483645 +8.59550561797752799e-01  # rad = +7.65000000000000263e-02 , len = +2.96984848098347409e-01 
 141        148        150        138    2        140        142 +9.56989247311827884e-01  # rad = +8.90000000000000097e-02 , len = +2.10000000000000853e-01 
 142        150        152        141    2        149        150 +7.75280898876404390e-01  # rad = +6.89999999999999919e-02 , len = +1.21243556529824978e-01 
 143        153        154        145    2 2147483645 2147483645 +1.09316811594202901e+00  # rad = +7.54286000000000123e-02 , len = +9.44351629426242623e-01 
 144        153        155        145    2 2147483645 2147483645 +1.16304347826086962e+00  # rad = +8.02499999999999741e-02 , len = +5.14392845984466107e-01 
 145        156        153        152    2        143        144 +7.68802228412256206e-01  # rad = +6.89999999999999919e-02 , len = +1.21243556529824978e-01 
 146        157        158        148    2 2147483645 2147483645 +8.87640449438202306e-01  # rad = +7.89999999999999869e-02 , len = +1.71464281994821721e-01 
 147        157        159        148    2 2147483645 2147483645 +7.75280898876404390e-01  # rad = +6.89999999999999641e-02 , len = +2.10000000000002046e-01 
 148        141        157        578    2        146        147 +7.76512672861318309e-01  # rad = +8.90000000000000097e-02 , len = +1.97989898732234104e-01 
 149        152        160        142    2 2147483645 2147483645 +1.10869565217391308e+00  # rad = +7.64999999999999847e-02 , len = +2.52388589282478815e-01 
 150        152        161        142    2 2147483645 2147483645 +1.00000000000000000e+00  # rad = +6.89999999999999919e-02 , len = +4.42718872423571552e-01 
 151        156        162        152    2 2147483645 2147483645 +7.68802228412256206e-01  # rad = +6.89999999999999919e-02 , len = +8.10308583195315735e-01 
 152        163        156        171    2        145        151 +6.79280983916745407e-01  # rad = +8.97499999999999964e-02 , len = +3.28329103187641413e-01 
 153        149        164        154    2 2147483645 2147483645 +7.69305927075930485e-01  # rad = +7.56666999999999895e-02 , len = +6.06217782649102754e-01 
 154        163        149        171    2        139        153 +7.44424597918637576e-01  # rad = +9.83571000000000167e-02 , len = +9.10000000000001363e-01 
 155        165        166        157    2 2147483645 2147483645 +9.25925925925925819e-01  # rad = +7.49999999999999695e-02 , len = +3.76961536499414163e-01 
 156        165        167        157    2 2147483645 2147483645 +8.51851851851851749e-01  # rad = +6.89999999999999919e-02 , len = +4.02119385257663664e-01 
 157        168        165        539    2        155        156 +8.35051546391752608e-01  # rad = +8.10000000000000164e-02 , len = +1.89517809189532382e+00 
 158        169        170        160    2 2147483645 2147483645 +8.21428571428571397e-01  # rad = +6.90000000000000335e-02 , len = +1.56524758424986699e-01 
 159        169        171        160    2 2147483645 2147483645 +8.72448809523809543e-01  # rad = +7.32856999999999814e-02 , len = +4.48218696620297896e-01 
 160        172        169        580    2        158        159 +9.35933147632311946e-01  # rad = +8.40000000000000052e-02 , len = +4.02119385257663331e-01 
 161        173        174        163    2 2147483645 2147483645 +5.50898203592814384e-01  # rad = +6.90000000000000058e-02 , len = +1.56524758424985921e-01 
 162        173        175        163    2 2147483645 2147483645 +5.68007185628742528e-01  # rad = +7.11429000000000089e-02 , len = +9.12688336728370575e-01 
 163        176        173        206    2        161        162 +9.96023856858846868e-01  # rad = +1.25249999999999945e-01 , len = +1.18380741677014445e+00 
 164        177        178        166    2 2147483645 2147483645 +5.16208189007009932e-01  # rad = +6.89999999999999919e-02 , len = +4.19999999999999318e-01 
 165        177        145        166    2        136        643 +8.84661135508390317e-01  # rad = +1.18249999999999994e-01 , len = +2.96984848098351184e-01 
 166        179        177        178    2        164        165 +8.82290429042904334e-01  # rad = +1.33667000000000008e-01 , len = +4.14125584816971481e-01 
 167        180        181        169    2 2147483645 2147483645 +7.75280898876404390e-01  # rad = +6.89999999999999919e-02 , len = +6.14247507117448577e-01 
 168        180        182        169    2 2147483645 2147483645 +9.67897752808988709e-01  # rad = +8.61428999999999945e-02 , len = +5.85662018573850585e-01 
 169        183        180        176    2        167        168 +7.99403591028715721e-01  # rad = +8.90000000000000374e-02 , len = +1.56524758424985921e-01 
 170        184        135        172    2        125        131 +1.11712473572938675e+00  # rad = +2.64199999999999990e-01 , len = +3.20780298646909712e-01 
 171        184        163        172    2        152        154 +5.58668076109936518e-01  # rad = +1.32124999999999965e-01 , len = +1.16081867662438820e+00 
 172        185        184        174    2        170        171 +8.72693726937269432e-01  # rad = +2.36500000000000099e-01 , len = +9.89949493661157892e-02 
 173        185        186        174    2 2147483645 2147483645 +3.60204428044280434e-01  # rad = +9.76154000000000049e-02 , len = +1.06850362657316134e+00 
 174        187        185        208    2        172        173 +9.56751985878199429e-01  # rad = +2.71000000000000019e-01 , len = +6.96491205974633099e-01 
 175        183        188        176    2 2147483645 2147483645 +7.54493276925978784e-01  # rad = +8.39999999999999775e-02 , len = +9.89949493661145541e-02 
 176        189        183        191    2        169        175 +8.34236259413285386e-01  # rad = +1.11333000000000015e-01 , len = +7.47395477642193162e-01 
 177        179        190        178    2        585        586 +6.15061386138613941e-01  # rad = +9.31818000000000368e-02 , len = +7.95047168412039928e-01 
 178        191        179        200    2        166        177 +9.63127781309599418e-01  # rad = +1.51499999999999996e-01 , len = +6.37730350540101409e-01 
 179        192        193        181    2 2147483645 2147483645 +9.69230396449847542e-01  # rad = +8.40000000000000052e-02 , len = +9.89949493661183011e-02 
 180        192        194        181    2 2147483645 2147483645 +8.69028127296874175e-01  # rad = +7.53158000000000299e-02 , len = +1.29452694062348228e+00 
 181        195        192        526    2        179        180 +6.26834031288649784e-01  # rad = +8.66667000000000270e-02 , len = +2.42487113059643794e-01 
 182        196        197        183    2 2147483645 2147483645 +5.42648904334395166e-01  # rad = +7.30769000000000279e-02 , len = +9.72471079261487237e-01 
 183        198        196        645    2        182        184 +1.15494854202401376e+00  # rad = +1.34667000000000064e-01 , len = +1.56524758424982730e-01 
 184        196        199        183    2        185        186 +8.63240437523669524e-01  # rad = +1.16250000000000020e-01 , len = +2.52388589282478815e-01 
 185        199        200        184    2 2147483645 2147483645 +8.13763440860214904e-01  # rad = +9.45999999999999758e-02 , len = +7.60394634384017443e-01 
 186        199        201        184    2        192        193 +9.83509677419354689e-01  # rad = +1.14332999999999962e-01 , len = +1.71464281994821000e-01 
 187        202        203        189    2 2147483645 2147483645 +9.09566793839508114e-01  # rad = +7.44545000000000345e-02 , len = +7.06965345685344859e-01 
 188        202        204        189    2 2147483645 2147483645 +9.50723883450549700e-01  # rad = +7.78235000000000177e-02 , len = +1.43457310723434373e+00 
 189        205        202        215    2        187        188 +9.31959746474287143e-01  # rad = +8.18571000000000021e-02 , len = +4.90000000000002045e-01 
 190        189        206        191    2 2147483645 2147483645 +8.22996515679442542e-01  # rad = +1.09833000000000000e-01 , len = +4.99899989997997785e-01 
 191        207        189        207    2        176        190 +4.34706840390879479e-01  # rad = +1.33455000000000046e-01 , len = +9.84987309562922020e-01 
 192        201        208        186    2 2147483645 2147483645 +7.49273613042603648e-01  # rad = +8.56666999999999706e-02 , len = +1.36634549071601952e+00 
 193        201        209        186    2 2147483645 2147483645 +6.98915448733086753e-01  # rad = +7.99090999999999829e-02 , len = +7.69999999999999685e-01 
 194        210        211        525    2        195        196 +8.05747886006089042e-01  # rad = +8.97603145010783393e-02 , len = +4.31508980207826631e-01 
 195        211        212        194    2 2147483645 2147483645 +7.68713884120482471e-01  # rad = +6.89999999999999919e-02 , len = +6.06217782649106973e-01 
 196        211        213        194    2 2147483645 2147483645 +8.45842624571997215e-01  # rad = +7.59231000000000072e-02 , len = +9.41753683295158739e-01 
 197        214        215        199    2 2147483645 2147483645 +1.10126582278481000e+00  # rad = +8.69999999999999801e-02 , len = +6.60378679243961320e-01 
 198        214        216        199    2 2147483645 2147483645 +1.12658227848101267e+00  # rad = +8.90000000000000374e-02 , len = +4.59020696701141373e-01 
 199        217        214        709    2        197        198 +7.09156193895870701e-01  # rad = +7.89999999999999869e-02 , len = +6.30000000000001004e-01 
 200        218        191        226    2        178        201 +8.63493387935246215e-01  # rad = +1.57300000000000079e-01 , len = +1.01680873324337950e+00 
 201        191        219        200    2        211        212 +5.44001271455816893e-01  # rad = +8.55714000000000058e-02 , len = +5.23832034148349224e-01 
 202        220        221        204    2 2147483645 2147483645 +1.00000000000000000e+00  # rad = +6.90000000000000058e-02 , len = +3.20780298646909712e-01 
 203        220        222        204    2        522        523 +1.10033478260869577e+00  # rad = +7.59231000000000211e-02 , len = +8.90954544295050943e-01 
 204        223        220        216    2        202        203 +8.66834170854271280e-01  # rad = +6.90000000000000058e-02 , len = +3.63730669589463651e-01 
 205        176        224        206    2 2147483645 2147483645 +5.75215109343936382e-01  # rad = +7.23333000000000031e-02 , len = +6.92964645562817894e-01 
 206        225        176        210    2        163        205 +9.22935779816513757e-01  # rad = +1.25750000000000001e-01 , len = +2.61916017074176999e-01 
 207        226        207        533    2        191        208 +9.28426483441044836e-01  # rad = +3.07000000000000051e-01 , len = +4.90000000000003044e-01 
 208        207        187        207    2        174        527 +9.22638436482084767e-01  # rad = +2.83250000000000113e-01 , len = +2.52388589282477316e-01 
 209        225        227        210    2 2147483645 2147483645 +5.77719633027522939e-01  # rad = +7.87142999999999871e-02 , len = +1.04297650980259493e+00 
 210        228        225        214    2        206        209 +9.66312056737588687e-01  # rad = +1.36249999999999982e-01 , len = +2.21359436211787469e-01 
 211        219        229        201    2 2147483645 2147483645 +8.06344175740960178e-01  # rad = +6.89999999999999919e-02 , len = +1.21243556529822938e-01 
 212        219        230        201    2        531        532 +8.06344175740960178e-01  # rad = +6.89999999999999919e-02 , len = +1.97989898732234104e-01 
 213        228        231        214    2 2147483645 2147483645 +5.99999999999999978e-01  # rad = +8.45999999999999946e-02 , len = +1.44138821973817799e+00 
 214        232        228        529    2        210        213 +9.77808599167822479e-01  # rad = +1.41000000000000014e-01 , len = +9.89949493661157892e-02 
 215        223        205        216    2        189        647 +1.10343341708542719e+00  # rad = +8.78333000000000308e-02 , len = +3.83405790253615875e-01 
 216        233        223        221    2        204        215 +6.90840290916665212e-01  # rad = +7.96000000000000180e-02 , len = +4.48218696620300394e-01 
 217        234        235        219    2 2147483645 2147483645 +6.57562444607511343e-01  # rad = +6.89999999999999919e-02 , len = +7.03491293478461954e-01 
 218        234        236        219    2 2147483645 2147483645 +6.57562444607511343e-01  # rad = +6.89999999999999919e-02 , len = +3.20780298646907769e-01 
 219        237        234        237    2        217        218 +4.51548077543731330e-01  # rad = +1.04933000000000040e-01 , len = +1.33734812221799526e+00 
 220        233        238        221    2 2147483645 2147483645 +6.78882505077155418e-01  # rad = +7.82222000000000056e-02 , len = +5.77234787586474840e-01 
 221        239        233        540    2        216        220 +8.95972006220839834e-01  # rad = +1.15222000000000019e-01 , len = +8.10308583195314847e-01 
 222        240        241        224    2 2147483645 2147483645 +9.77973137456767616e-01  # rad = +7.40000000000000241e-02 , len = +3.56931365951494661e-01 
 223        240        242        224    2 2147483645 2147483645 +9.77973137456767616e-01  # rad = +7.40000000000000241e-02 , len = +4.99899989997999561e-01 
 224        243        240        650    2        222        223 +8.79845348837209218e-01  # rad = +7.56666999999999895e-02 , len = +6.26099033699940466e-01 
 225        243        244        650    2 2147483645 2147483645 +9.04069767441860295e-01  # rad = +7.77499999999999580e-02 , len = +1.07079409785448343e+00 
 226        245        218        286    2        200        227 +9.63846560846560840e-01  # rad = +1.82167000000000079e-01 , len = +4.69574275274954267e-01 
 227        218        246        226    2        243        244 +5.44555270713136919e-01  # rad = +9.92000000000000520e-02 , len = +6.67757440991861850e-01 
 228        247        248        230    2 2147483645 2147483645 +7.77777547325171237e-01  # rad = +7.50000000000000250e-02 , len = +7.34166193719107518e-01 
 229        247        249        230    2 2147483645 2147483645 +7.98518281920509110e-01  # rad = +7.70000000000000129e-02 , len = +1.10900856624284261e+00 
 230        250        247        599    2        228        229 +9.74026262626262573e-01  # rad = +9.64286000000000171e-02 , len = +4.99899989997999061e-01 
 231        251        252        233    2 2147483645 2147483645 +9.28122099618438723e-01  # rad = +9.90000000000000324e-02 , len = +1.21243556529819857e-01 
 232        251        253        233    2 2147483645 2147483645 +6.78122568366973821e-01  # rad = +7.23333000000000309e-02 , len = +1.19411054764623970e+00 
 233        254        251        242    2        231        232 +1.22782158273381303e+00  # rad = +1.06667000000000053e-01 , len = +2.42487113059643794e-01 
 234        255        256        235    2        648        649 +5.81211790706351761e-01  # rad = +8.10000000000000303e-02 , len = +3.76961536499416827e-01 
 235        226        255        533    2        234        236 +4.21463284815237094e-01  # rad = +1.39364000000000043e-01 , len = +8.10308583195315846e-01 
 236        255        257        235    2        249        250 +6.14697482850664390e-01  # rad = +8.56667000000000123e-02 , len = +6.60378679243964317e-01 
 237        258        237        596    2        219        238 +6.58314447592068031e-01  # rad = +2.32385000000000091e-01 , len = +8.77097486029913775e-01 
 238        237        259        237    2        239        240 +8.77853561976891683e-01  # rad = +2.04000000000000042e-01 , len = +9.89949493661195640e-02 
 239        259        260        238    2        276        593 +7.14053921568627348e-01  # rad = +1.45667000000000019e-01 , len = +4.31508980207831849e-01 
 240        259        261        238    2        534        535 +7.09558823529411797e-01  # rad = +1.44750000000000045e-01 , len = +2.61916017074174112e-01 
 241        254        262        242    2        597        598 +1.27194244604316542e+00  # rad = +1.10500000000000043e-01 , len = +1.21243556529821897e-01 
 242        263        254        244    2        233        241 +8.02911275415896464e-01  # rad = +8.68750000000000355e-02 , len = +4.99899989998001559e-01 
 243        246        264        227    2 2147483645 2147483645 +1.11391129032258074e+00  # rad = +1.10500000000000043e-01 , len = +9.89949493661183150e-02 
 244        246        263        227    2        242        248 +1.09072580645161299e+00  # rad = +1.08200000000000046e-01 , len = +2.96984848098347853e-01 
 245        265        266        247    2 2147483645 2147483645 +9.74683544303797444e-01  # rad = +7.69999999999999851e-02 , len = +1.88999999999999857e+00 
 246        265        267        247    2 2147483645 2147483645 +1.25316455696202533e+00  # rad = +9.89999999999999908e-02 , len = +9.89949493661170521e-02 
 247        268        265        537    2        245        246 +1.01900903306361834e+00  # rad = +7.89999999999999869e-02 , len = +1.40000000000000568e-01 
 248        263        269        244    2 2147483645 2147483645 +7.30129390018484314e-01  # rad = +7.90000000000000147e-02 , len = +7.03491293478460067e-01 
 249        257        270        236    2 2147483645 2147483645 +9.80544365546939467e-01  # rad = +8.39999999999999775e-02 , len = +9.89949493661183150e-02 
 250        257        271        236    2 2147483645 2147483645 +1.03891010159140018e+00  # rad = +8.90000000000000652e-02 , len = +1.71464281994820250e-01 
 251        272        273        253    2 2147483645 2147483645 +4.73192529383689831e-01  # rad = +9.02222000000000163e-02 , len = +1.39122248400462634e+00 
 252        272        274        253    2        268        529 +7.78320317621822300e-01  # rad = +1.48400000000000004e-01 , len = +3.76961536499418826e-01 
 253        275        272        284    2        251        252 +4.97176010430247728e-01  # rad = +1.90666999999999975e-01 , len = +1.15021737076084740e+00 
 254        276        277        256    2 2147483645 2147483645 +8.21428571428571397e-01  # rad = +6.90000000000000058e-02 , len = +8.10308583195317511e-01 
 255        276        278        256    2 2147483645 2147483645 +8.21428571428571397e-01  # rad = +6.90000000000000058e-02 , len = +7.82623792124927942e-01 
 256        250        276        599    2        254        255 +8.48484848484848508e-01  # rad = +8.40000000000000191e-02 , len = +9.89949493661170521e-02 
 257        279        280        258    2 2147483645 2147483645 +5.63202595237558890e-01  # rad = +7.49999999999999833e-02 , len = +7.24085630295203453e-01 
 258        281        279        535    2        257        259 +1.04855905511811009e+00  # rad = +1.33166999999999952e-01 , len = +4.48218696620300117e-01 
 259        279        282        258    2        274        695 +8.72964022618216373e-01  # rad = +1.16249999999999992e-01 , len = +2.88617393793236143e-01 
 260        283        284        261    2 2147483645 2147483645 +8.69696721311475462e-01  # rad = +8.48824000000000384e-02 , len = +1.26000000000000267e+00 
 261        239        283        540    2        260        262 +7.58942457231726264e-01  # rad = +9.76000000000000201e-02 , len = +4.08166632639169358e-01 
 262        283        285        261    2        278        279 +8.43578893442622935e-01  # rad = +8.23333000000000120e-02 , len = +6.02162768692984685e-01 
 263        286        287        265    2        300        601 +4.76973684210526327e-01  # rad = +1.66750000000000037e-01 , len = +6.45368112010499706e-01 
 264        286        288        265    2        594        699 +1.00237128146453092e+00  # rad = +3.50429000000000046e-01 , len = +6.49153294684700954e-01 
 265        289        286        281    2        263        264 +9.72461752433935955e-01  # rad = +3.49600000000000077e-01 , len = +4.48218696620301227e-01 
 266        290        291        268    2 2147483645 2147483645 +7.96595880271639079e-01  # rad = +7.20000000000000084e-02 , len = +8.25287828578611382e-01 
 267        290        292        268    2 2147483645 2147483645 +8.74042701964715230e-01  # rad = +7.90000000000000008e-02 , len = +6.41560597293817869e-01 
 268        274        290        252    2        266        267 +6.09060646900269620e-01  # rad = +9.03846000000000233e-02 , len = +9.20706250657613356e-01 
 269        293        294        270    2 2147483645 2147483645 +9.79609929078014252e-01  # rad = +1.10499999999999918e-01 , len = +7.00000000000002842e-02 
 270        295        293        273    2        269        271 +8.57794676806083567e-01  # rad = +1.12799999999999970e-01 , len = +3.76961536499413497e-01 
 271        293        296        270    2        301        302 +9.01524822695035644e-01  # rad = +1.01691999999999991e-01 , len = +9.94886928248631563e-01 
 272        297        298        274    2 2147483645 2147483645 +6.95456351834680020e-01  # rad = +8.92500000000000099e-02 , len = +5.37680202350802383e-01 
 273        297        295        274    2        270        543 +1.02467798617658734e+00  # rad = +1.31499999999999978e-01 , len = +2.09999999999997883e-01 
 274        282        297        259    2        272        273 +1.10393978494623646e+00  # rad = +1.28333000000000003e-01 , len = +2.10000000000000853e-01 
 275        299        300        276    2 2147483645 2147483645 +7.97172917477326437e-01  # rad = +1.06530999999999973e-01 , len = +2.57101147410897335e+00 
 276        260        299        239    2        275        277 +9.17407511653291485e-01  # rad = +1.33635999999999949e-01 , len = +8.28251169633945961e-01 
 277        299        301        276    2        282        283 +6.69195426382112601e-01  # rad = +8.94285999999999970e-02 , len = +4.31508980207830128e-01 
 278        285        302        262    2 2147483645 2147483645 +8.38057019456283081e-01  # rad = +6.89999999999999919e-02 , len = +9.89949493661158031e-02 
 279        285        303        262    2 2147483645 2147483645 +8.38057019456283081e-01  # rad = +6.89999999999999919e-02 , len = +1.56524758424985921e-01 
 280        289        304        281    2        539        540 +6.40820584144645267e-01  # rad = +2.30374999999999941e-01 , len = +6.89420046125729047e-01 
 281        275        289        284    2        265        280 +9.37418513689700195e-01  # rad = +3.59500000000000097e-01 , len = +1.21243556529817817e-01 
 282        301        305        277    2 2147483645 2147483645 +8.83386299237604145e-01  # rad = +7.89999999999999730e-02 , len = +4.59020696701139486e-01 
 283        301        306        277    2 2147483645 2147483645 +8.38657879023041786e-01  # rad = +7.49999999999999695e-02 , len = +2.96984848098347853e-01 
 284        307        275        289    2        253        281 +9.63567839195979881e-01  # rad = +3.83500000000000008e-01 , len = +3.28329103187643689e-01 
 285        308        309        287    2 2147483645 2147483645 +3.02717424312652417e-01  # rad = +9.47000000000000064e-02 , len = +7.73175271203103365e-01 
 286        308        245        287    2        226        538 +6.04156211141407717e-01  # rad = +1.89000000000000029e-01 , len = +1.30019229347046905e+00 
 287        310        308        310    2        285        286 +7.33857081865226690e-01  # rad = +3.12833000000000028e-01 , len = +5.68682688324516739e-01 
 288        307        311        289    2        332        333 +3.68268844221105562e-01  # rad = +1.46571000000000035e-01 , len = +1.24040316026685882e+00 
 289        312        307        297    2        284        288 +9.61817303044949279e-01  # rad = +3.98000000000000076e-01 , len = +1.21243556529821897e-01 
 290        313        314        292    2 2147483645 2147483645 +7.93650793650793718e-01  # rad = +7.50000000000000250e-02 , len = +2.96984848098352017e-01 
 291        313        315        292    2 2147483645 2147483645 +8.35978835978836043e-01  # rad = +7.89999999999999869e-02 , len = +1.71464281994821721e-01 
 292        316        313        312    2        290        291 +7.08395802098950478e-01  # rad = +9.45000000000000007e-02 , len = +2.52388589282480258e-01 
 293        317        318        294    2        599        600 +7.14519518516043228e-01  # rad = +9.62222000000000077e-02 , len = +6.60378679243961209e-01 
 294        316        317        312    2        293        295 +1.00949775112443785e+00  # rad = +1.34667000000000064e-01 , len = +1.97989898732234104e-01 
 295        317        319        294    2        305        306 +5.82300786384192026e-01  # rad = +7.84167000000000058e-02 , len = +8.22313808712950789e-01 
 296        312        320        297    2        651        652 +4.03308361527307868e-01  # rad = +1.66889000000000065e-01 , len = +7.95047168412037708e-01 
 297        310        312        310    2        289        296 +9.70709805154286065e-01  # rad = +4.13800000000000001e-01 , len = +3.76961536499414163e-01 
 298        321        322        300    2 2147483645 2147483645 +8.30149089964098974e-01  # rad = +6.90000000000000058e-02 , len = +3.56931365951494661e-01 
 299        321        323        300    2 2147483645 2147483645 +8.30149089964098974e-01  # rad = +6.90000000000000058e-02 , len = +9.89949493661145541e-02 
 300        287        321        263    2        298        299 +4.98456371814092969e-01  # rad = +8.31175999999999859e-02 , len = +1.25415310070182562e+00 
 301        296        324        271    2 2147483645 2147483645 +7.96522833654564777e-01  # rad = +8.10000000000000164e-02 , len = +4.08166632639170246e-01 
 302        296        325        271    2        303        304 +1.01286236872123658e+00  # rad = +1.02999999999999980e-01 , len = +2.10000000000000853e-01 
 303        325        326        302    2 2147483645 2147483645 +7.11511650485436853e-01  # rad = +7.32857000000000092e-02 , len = +5.68682688324515628e-01 
 304        325        327        302    2        655        656 +7.18446601941747587e-01  # rad = +7.40000000000000241e-02 , len = +4.20000000000000540e-01 
 305        319        328        295    2        653        654 +1.07120039481385976e+00  # rad = +8.40000000000000052e-02 , len = +3.49999999999999256e-01 
 306        319        329        295    2        544        545 +1.20783328041093285e+00  # rad = +9.47143000000000013e-02 , len = +4.84974226119285534e-01 
 307        330        331        309    2 2147483645 2147483645 +6.67817789291882624e-01  # rad = +7.73333000000000215e-02 , len = +1.22449989791751412e+00 
 308        330        332        309    2 2147483645 2147483645 +6.82210708117443998e-01  # rad = +7.89999999999999869e-02 , len = +4.94974746830584289e-01 
 309        333        330        331    2        307        308 +8.21276595744680815e-01  # rad = +1.15800000000000000e-01 , len = +4.19999999999999318e-01 
 310        334        310        343    2        287        297 +9.21500216169476749e-01  # rad = +4.26286000000000054e-01 , len = +5.93969696196702368e-01 
 311        335        336        313    2        602        603 +8.51063829787234050e-01  # rad = +1.19999999999999996e-01 , len = +9.89949493661170521e-02 
 312        335        316        313    2        292        294 +9.46099290780141988e-01  # rad = +1.33400000000000046e-01 , len = +3.28329103187640248e-01 
 313        337        335        324    2        311        312 +9.75778546712802619e-01  # rad = +1.41000000000000014e-01 , len = +2.09999999999999659e-01 
 314        338        339        316    2 2147483645 2147483645 +1.09803921568627438e+00  # rad = +8.39999999999999636e-02 , len = +4.08166632639172688e-01 
 315        338        340        316    2 2147483645 2147483645 +1.00891241830065348e+00  # rad = +7.71817999999999810e-02 , len = +8.04238770515324219e-01 
 316        341        338        319    2        314        315 +1.10869565217391308e+00  # rad = +7.65000000000000263e-02 , len = +2.61916017074176999e-01 
 317        342        343        318    2 2147483645 2147483645 +1.05063291139240489e+00  # rad = +8.29999999999999905e-02 , len = +1.29830658936939769e+00 
 318        344        342        329    2        317        319 +9.40476190476190577e-01  # rad = +7.90000000000000147e-02 , len = +2.10000000000000853e-01 
 319        342        341        318    2        316        327 +8.73417721518987222e-01  # rad = +6.89999999999999919e-02 , len = +4.48218696620297896e-01 
 320        345        346        321    2 2147483645 2147483645 +7.52065656565656604e-01  # rad = +7.44545000000000068e-02 , len = +8.10308583195316956e-01 
 321        347        345        337    2        320        322 +9.89999999999999991e-01  # rad = +9.89999999999999908e-02 , len = +1.21243556529820884e-01 
 322        345        348        321    2        325        326 +8.48484848484848508e-01  # rad = +8.39999999999999775e-02 , len = +1.21243556529818830e-01 
 323        337        349        324    2 2147483645 2147483645 +6.18685121107266367e-01  # rad = +8.94000000000000211e-02 , len = +3.42928563989644886e-01 
 324        350        337        365    2        313        323 +6.67791205490214201e-01  # rad = +1.44500000000000017e-01 , len = +2.61916017074175056e-01 
 325        348        351        322    2 2147483645 2147483645 +8.61110714285714285e-01  # rad = +7.23333000000000031e-02 , len = +5.64358042380896707e-01 
 326        348        352        322    2        329        604 +1.03571428571428581e+00  # rad = +8.70000000000000218e-02 , len = +2.88617393793237420e-01 
 327        341        353        319    2 2147483645 2147483645 +1.00000000000000000e+00  # rad = +6.89999999999999919e-02 , len = +5.68682688324517294e-01 
 328        344        354        329    2 2147483645 2147483645 +8.53896428571428667e-01  # rad = +7.17273000000000216e-02 , len = +7.82623792124925388e-01 
 329        352        344        326    2        318        328 +9.65517241379310276e-01  # rad = +8.39999999999999775e-02 , len = +1.21243556529822924e-01 
 330        333        355        331    2        336        701 +9.77539007092198653e-01  # rad = +1.37832999999999983e-01 , len = +4.14125584816972425e-01 
 331        356        333        339    2        309        330 +1.00894454382826471e+00  # rad = +1.41000000000000014e-01 , len = +1.71464281994823164e-01 
 332        311        357        288    2 2147483645 2147483645 +4.96346480545264757e-01  # rad = +7.27500000000000230e-02 , len = +5.33104117410469480e-01 
 333        311        358        288    2 2147483645 2147483645 +5.04874770588997768e-01  # rad = +7.40000000000000241e-02 , len = +3.50000000000001421e-01 
 334        359        360        336    2 2147483645 2147483645 +5.91344732344393331e-01  # rad = +8.19999999999999896e-02 , len = +7.66811580507232415e-01 
 335        361        362        688    2 2147483645 2147483645 +9.25476140682354176e-01  # rad = +1.28333000000000030e-01 , len = +1.56524758424981147e-01 
 336        355        359        330    2        334        688 +1.00605080060653118e+00  # rad = +1.38666999999999985e-01 , len = +2.10000000000000853e-01 
 337        361        347        688    2        321        657 +7.21152112615113916e-01  # rad = +1.00000000000000006e-01 , len = +6.49153294684696736e-01 
 338        356        363        339    2 2147483645 2147483645 +6.51162790697674465e-01  # rad = +9.09999999999999976e-02 , len = +4.02119385257660555e-01 
 339        364        356        345    2        331        338 +5.61621649861553718e-01  # rad = +1.39749999999999930e-01 , len = +2.96984848098349907e-01 
 340        365        366        342    2 2147483645 2147483645 +6.46067415730336991e-01  # rad = +6.89999999999999919e-02 , len = +9.89949493661183011e-02 
 341        365        367        342    2 2147483645 2147483645 +7.86516853932584192e-01  # rad = +8.39999999999999775e-02 , len = +6.60378679243960098e-01 
 342        368        365        701    2        340        341 +7.74850725152902431e-01  # rad = +1.06800000000000006e-01 , len = +3.20780298646909323e-01 
 343        369        334        355    2        310        344 +9.71848739495798419e-01  # rad = +4.62600000000000178e-01 , len = +3.42928563989640500e-01 
 344        334        370        343    2        607        658 +5.89945957630782392e-01  # rad = +2.72909000000000013e-01 , len = +8.57321409974114323e-01 
 345        371        364        704    2        339        346 +5.22758403361344492e-01  # rad = +2.48833000000000054e-01 , len = +8.77097486029917106e-01 
 346        364        372        345    2        363        364 +4.01206029746858372e-01  # rad = +9.98333000000000415e-02 , len = +4.14125584816974535e-01 
 347        373        374        435    2 2147483645 2147483645 +4.23024391002903288e-01  # rad = +8.69999999999999801e-02 , len = +3.56931365951494273e-01 
 348        373        375        435    2        676        706 +5.50875004072217567e-01  # rad = +1.13293999999999992e-01 , len = +1.24631456703354004e+00 
 349        376        377        351    2 2147483645 2147483645 +1.01622758620689657e+00  # rad = +8.84118000000000126e-02 , len = +1.33734812221799526e+00 
 350        376        378        351    2 2147483645 2147483645 +9.25729885057471336e-01  # rad = +8.05385000000000267e-02 , len = +8.63017960415656815e-01 
 351        379        376        353    2        349        350 +7.59825327510917026e-01  # rad = +8.69999999999999940e-02 , len = +1.02161636635285058e+00 
 352        379        380        353    2 2147483645 2147483645 +6.02620087336244503e-01  # rad = +6.89999999999999919e-02 , len = +1.21243556529821897e-01 
 353        381        379        367    2        351        352 +6.48725212464589251e-01  # rad = +1.14500000000000018e-01 , len = +2.88617393793235699e-01 
 354        382        383        356    2 2147483645 2147483645 +5.28292257360959638e-01  # rad = +2.42222000000000048e-01 , len = +8.54458893101358585e-01 
 355        382        369        356    2        343        704 +1.03816793893129766e+00  # rad = +4.76000000000000034e-01 , len = +4.53651848888551812e-01 
 356        384        382        366    2        354        355 +9.76051091005854188e-01  # rad = +4.58500000000000074e-01 , len = +1.21243556529820870e-01 
 357        385        386        359    2 2147483645 2147483645 +7.87501093751519110e-01  # rad = +8.10000000000000026e-02 , len = +6.67757440991861295e-01 
 358        385        387        359    2 2147483645 2147483645 +7.14584325811563614e-01  # rad = +7.34999999999999959e-02 , len = +1.37528178930719691e+00 
 359        388        385        614    2        357        358 +4.73995391705069158e-01  # rad = +1.02857000000000004e-01 , len = +1.10900856624284105e+00 
 360        389        390        362    2 2147483645 2147483645 +8.21428571428571397e-01  # rad = +6.89999999999999919e-02 , len = +3.76961536499415162e-01 
 361        389        391        362    2 2147483645 2147483645 +9.64285714285714413e-01  # rad = +8.10000000000000303e-02 , len = +3.20780298646910100e-01 
 362        392        389        550    2        360        361 +8.71110853004191665e-01  # rad = +8.39999999999999775e-02 , len = +7.27461339178926303e-01 
 363        372        393        346    2 2147483645 2147483645 +6.91152150635108709e-01  # rad = +6.89999999999999919e-02 , len = +9.57235603182414518e-01 
 364        372        394        346    2        390        608 +8.41402618164480143e-01  # rad = +8.40000000000000052e-02 , len = +2.61916017074176499e-01 
 365        384        350        366    2        324        605 +4.60638637573177245e-01  # rad = +2.16385000000000050e-01 , len = +1.01921538449927485e+00 
 366        395        384        378    2        356        365 +9.77017470881863526e-01  # rad = +4.69750000000000056e-01 , len = +2.61916017074176499e-01 
 367        396        381        377    2        353        368 +9.05904030631361268e-01  # rad = +1.76499999999999990e-01 , len = +1.21243556529818830e-01 
 368        381        397        367    2        371        372 +9.67422096317280489e-01  # rad = +1.70750000000000013e-01 , len = +2.96984848098353682e-01 
 369        398        399        371    2 2147483645 2147483645 +8.02499999999999991e-01  # rad = +8.02499999999999880e-02 , len = +6.78675180038287529e-01 
 370        398        400        371    2        380        381 +7.90000000000000036e-01  # rad = +7.90000000000000008e-02 , len = +2.10000000000000853e-01 
 371        397        398        368    2        369        370 +5.85651537335285521e-01  # rad = +1.00000000000000006e-01 , len = +3.13049516849968679e-01 
 372        397        401        368    2        548        697 +8.36128843338213690e-01  # rad = +1.42769000000000007e-01 , len = +1.00224747442934459e+00 
 373        402        403        375    2 2147483645 2147483645 +9.44881889763779625e-01  # rad = +7.49999999999999972e-02 , len = +4.48218696620295176e-01 
 374        402        404        375    2 2147483645 2147483645 +8.69291338582677153e-01  # rad = +6.89999999999999919e-02 , len = +1.97989898732234104e-01 
 375        368        402        701    2        373        374 +5.75878055327824212e-01  # rad = +7.93750000000000150e-02 , len = +6.02162768692985240e-01 
 376        396        405        377    2 2147483645 2147483645 +4.28001929857878327e-01  # rad = +8.33889000000000158e-02 , len = +1.20432553738596626e+00 
 377        406        396        607    2        367        376 +9.55063725490196025e-01  # rad = +1.94833000000000006e-01 , len = +4.31508980207828630e-01 
 378        407        395        413    2        366        379 +9.63141025641025661e-01  # rad = +4.80800000000000061e-01 , len = +3.76961536499413163e-01 
 379        395        408        378    2        416        417 +4.44051580698835269e-01  # rad = +2.13500000000000023e-01 , len = +1.01680873324337728e+00 
 380        400        409        370    2 2147483645 2147483645 +8.73417721518987222e-01  # rad = +6.89999999999999919e-02 , len = +3.05122926047847187e-01 
 381        400        410        370    2 2147483645 2147483645 +9.24050632911392333e-01  # rad = +7.30000000000000371e-02 , len = +1.10236110236165419e+00 
 382        411        412        384    2 2147483645 2147483645 +9.46395046070226176e-01  # rad = +8.31249999999999767e-02 , len = +5.28488410468951342e-01 
 383        411        413        384    2 2147483645 2147483645 +9.26267144693413536e-01  # rad = +8.13571000000000016e-02 , len = +9.54672718789010943e-01 
 384        414        411        392    2        382        383 +1.07300771710700715e+00  # rad = +8.78333000000000030e-02 , len = +3.83405790253617818e-01 
 385        415        416        387    2 2147483645 2147483645 +9.90608268343690757e-01  # rad = +7.99091000000000107e-02 , len = +7.66811580507231749e-01 
 386        415        417        387    2 2147483645 2147483645 +1.07851195102811936e+00  # rad = +8.69999999999999940e-02 , len = +8.90954544295051498e-01 
 387        418        415        419    2        385        386 +8.16648072745090436e-01  # rad = +8.06667000000000495e-02 , len = +1.21647030378879339e+00 
 388        419        420        390    2 2147483645 2147483645 +8.61110714285714285e-01  # rad = +7.23333000000000031e-02 , len = +6.75055553269505726e-01 
 389        419        421        390    2 2147483645 2147483645 +8.92857142857142905e-01  # rad = +7.49999999999999972e-02 , len = +2.96984848098350740e-01 
 390        394        419        364    2        388        389 +1.00000000000000000e+00  # rad = +8.40000000000000052e-02 , len = +1.21243556529822938e-01 
 391        414        422        392    2 2147483645 2147483645 +9.65096491324515471e-01  # rad = +7.89999999999999869e-02 , len = +1.71464281994821721e-01 
 392        423        414        404    2        384        391 +1.03616582278481006e+00  # rad = +8.18571000000000021e-02 , len = +4.89999999999998936e-01 
 393        424        425        395    2 2147483645 2147483645 +7.83904918032786946e-01  # rad = +7.17273000000000355e-02 , len = +8.54458893101362693e-01 
 394        424        426        395    2        659        660 +9.18032786885245811e-01  # rad = +8.40000000000000191e-02 , len = +1.21243556529821897e-01 
 395        418        424        419    2        393        394 +9.26321501389988478e-01  # rad = +9.15000000000000396e-02 , len = +2.61916017074174112e-01 
 396        427        428        398    2 2147483645 2147483645 +9.32863038619985097e-01  # rad = +7.54285999999999845e-02 , len = +9.97346479414249587e-01 
 397        427        429        398    2        399        610 +1.13162604149790180e+00  # rad = +9.14999999999999702e-02 , len = +2.61916017074175556e-01 
 398        430        427        549    2        396        397 +5.80315503147136758e-01  # rad = +8.08571000000000151e-02 , len = +4.48218696620299561e-01 
 399        429        431        397    2 2147483645 2147483645 +8.75597230495455126e-01  # rad = +8.01171465903341706e-02 , len = +1.87307234243635268e+00 
 400        432        433        402    2 2147483645 2147483645 +1.00000000000000000e+00  # rad = +6.89999999999999919e-02 , len = +2.52388589282480258e-01 
 401        432        434        402    2 2147483645 2147483645 +1.00000000000000000e+00  # rad = +6.89999999999999919e-02 , len = +1.21243556529823951e-01 
 402        435        432        610    2        400        401 +9.19999999999999929e-01  # rad = +6.89999999999999919e-02 , len = +3.56931365951494273e-01 
 403        423        436        404    2 2147483645 2147483645 +8.73417721518987222e-01  # rad = +6.89999999999999919e-02 , len = +2.32163735324877329e-01 
 404        437        423        406    2        392        403 +1.03267973856209161e+00  # rad = +7.90000000000000147e-02 , len = +2.09999999999999659e-01 
 405        437        438        406    2 2147483645 2147483645 +9.01960784313725394e-01  # rad = +6.89999999999999919e-02 , len = +9.74987179402888926e-01 
 406        439        437        616    2        404        405 +3.23415265200517443e-01  # rad = +7.64999999999999847e-02 , len = +7.85748051222527111e-01 
 407        440        441        408    2 2147483645 2147483645 +5.61576245210728020e-01  # rad = +7.32857000000000369e-02 , len = +4.02119385257659001e-01 
 408        442        440        412    2        407        409 +9.25531914893617080e-01  # rad = +1.30500000000000005e-01 , len = +2.61916017074178387e-01 
 409        440        443        408    2        418        419 +9.24651340996168525e-01  # rad = +1.20666999999999996e-01 , len = +2.09999999999998493e-01 
 410        444        445        411    2 2147483645 2147483645 +5.49645390070922057e-01  # rad = +7.75000000000000411e-02 , len = +7.95047168412038374e-01 
 411        446        444        426    2        410        412 +1.08045977011494254e+00  # rad = +1.41000000000000014e-01 , len = +3.05122926047847187e-01 
 412        444        442        411    2        408        420 +1.00000000000000000e+00  # rad = +1.41000000000000014e-01 , len = +1.21243556529820870e-01 
 413        447        407        414    2        378        696 +9.85587364264560617e-01  # rad = +4.99200000000000144e-01 , len = +8.01186619958173085e-01 
 414        448        447        424    2        413        415 +9.58372753074739903e-01  # rad = +5.06500000000000172e-01 , len = +2.61916017074174612e-01 
 415        447        449        414    2        421        422 +6.30250740375123297e-01  # rad = +3.19222000000000061e-01 , len = +6.64078308635359327e-01 
 416        408        450        379    2 2147483645 2147483645 +3.63466042154566793e-01  # rad = +7.76000000000000439e-02 , len = +6.49153294684698401e-01 
 417        408        451        379    2        429        615 +6.52613583138173303e-01  # rad = +1.39333000000000040e-01 , len = +2.10000000000000853e-01 
 418        443        452        409    2        433        662 +8.03865182692865554e-01  # rad = +9.70000000000000306e-02 , len = +5.14392845984468772e-01 
 419        443        418        409    2        387        395 +8.18598291164941649e-01  # rad = +9.87778000000000406e-02 , len = +7.53923072998831656e-01 
 420        442        453        412    2 2147483645 2147483645 +6.66666666666666630e-01  # rad = +9.40000000000000280e-02 , len = +2.52388589282481757e-01 
 421        449        454        415    2        450        618 +3.05255903415178165e-01  # rad = +9.74444000000000282e-02 , len = +6.49153294684702065e-01 
 422        449        455        415    2        426        427 +4.72633465112053730e-01  # rad = +1.50875000000000037e-01 , len = +5.14392845984467773e-01 
 423        448        456        424    2 2147483645 2147483645 +4.28976348155156062e-01  # rad = +2.26714000000000054e-01 , len = +9.33916484488843679e-01 
 424        457        448        441    2        414        423 +1.06552419354838723e+00  # rad = +5.28500000000000081e-01 , len = +1.21243556529822924e-01 
 425        446        458        426    2 2147483645 2147483645 +6.73234482758620745e-01  # rad = +8.78571000000000213e-02 , len = +9.15368778143540007e-01 
 426        455        446        422    2        411        425 +8.64954432477216151e-01  # rad = +1.30500000000000005e-01 , len = +2.52388589282480258e-01 
 427        455        459        422    2 2147483645 2147483645 +5.73322286661143266e-01  # rad = +8.65000000000000352e-02 , len = +9.20706250657612912e-01 
 428        460        461        451    2        614        617 +7.87195363037178075e-01  # rad = +1.93124999999999963e-01 , len = +4.90000000000001268e-01 
 429        451        462        417    2        430        431 +8.66033172328163459e-01  # rad = +1.20667000000000038e-01 , len = +1.71464281994823164e-01 
 430        462        463        429    2        456        457 +8.68505888105281620e-01  # rad = +1.04800000000000032e-01 , len = +7.50666370633450764e-01 
 431        462        464        429    2        443        444 +8.20439722542202987e-01  # rad = +9.90000000000000324e-02 , len = +3.63730669589462652e-01 
 432        465        466        433    2 2147483645 2147483645 +8.17241097503069835e-01  # rad = +7.90000000000000008e-02 , len = +1.71464281994821693e-01 
 433        452        465        418    2        432        434 +9.96563917525773224e-01  # rad = +9.66667000000000221e-02 , len = +1.71464281994823886e-01 
 434        465        467        433    2        438        439 +7.75861801426965036e-01  # rad = +7.50000000000000250e-02 , len = +7.24085630295198457e-01 
 435        468        373        551    2        347        348 +5.20663037974683496e-01  # rad = +2.05661899999999981e-01 , len = +1.93103599137872139e+00 
 436        469        470        438    2 2147483645 2147483645 +1.00000000000000000e+00  # rad = +6.89999999999999919e-02 , len = +1.56524758424986699e-01 
 437        469        471        438    2 2147483645 2147483645 +1.00000000000000000e+00  # rad = +6.89999999999999919e-02 , len = +3.83405790253617151e-01 
 438        467        469        434    2        436        437 +9.19999999999999929e-01  # rad = +6.89999999999999919e-02 , len = +1.56524758424984339e-01 
 439        467        472        434    2 2147483645 2147483645 +9.19999999999999929e-01  # rad = +6.89999999999999919e-02 , len = +2.80000000000001137e-01 
 440          1        473          0    2 2147483645 2147483645 +4.27258936373334230e-01  # rad = +1.54999999999999999e-01 , len = +1.33734812221799526e+00 
 441        474        457        712    2        424        616 +1.36722859639466954e+00  # rad = +4.96000000000000052e-01 , len = +4.14125584816970593e-01 
 442        474        475        712    2        464        551 +1.20551246723199590e+00  # rad = +4.37332999999999972e-01 , len = +4.94974746830584511e-01 
 443        464        476        431    2 2147483645 2147483645 +7.64310101010100995e-01  # rad = +7.56667000000000034e-02 , len = +6.33876959669617435e-01 
 444        464        477        431    2 2147483645 2147483645 +7.57575757575757569e-01  # rad = +7.50000000000000250e-02 , len = +6.30000000000002558e-01 
 445        478        479        447    2 2147483645 2147483645 +9.00506205904285317e-01  # rad = +8.89999999999999958e-02 , len = +6.29999999999998561e-01 
 446        478        480        447    2 2147483645 2147483645 +7.67132130567328985e-01  # rad = +7.58182000000000161e-02 , len = +1.44986206240455884e+00 
 447        430        478        549    2        445        446 +7.09331601271773415e-01  # rad = +9.88333000000000267e-02 , len = +8.77097486029919438e-01 
 448        481        482        450    2 2147483645 2147483645 +7.97979797979798011e-01  # rad = +7.90000000000000147e-02 , len = +1.97989898732234104e-01 
 449        481        483        450    2 2147483645 2147483645 +8.10606060606060552e-01  # rad = +8.02500000000000158e-02 , len = +6.49153294684699067e-01 
 450        454        481        421    2        448        449 +1.01596397535415073e+00  # rad = +9.90000000000000185e-02 , len = +1.71464281994823164e-01 
 451        484        460        622    2        428        710 +7.71487421383647787e-01  # rad = +2.45332999999999940e-01 , len = +1.56524758424985921e-01 
 452        484        485        622    2        468        471 +6.22641509433962348e-01  # rad = +1.97999999999999982e-01 , len = +5.98080262172225874e-01 
 453        486        487        455    2 2147483645 2147483645 +1.41421356237309492e+00  # rad = +9.75807358037435180e-02 , len = +1.21243556529820870e-01 
 454        486        488        455    2 2147483645 2147483645 +1.00000000000000000e+00  # rad = +6.89999999999999780e-02 , len = +1.21243556529820870e-01 
 455        489        486        458    2        453        454 +4.30577223088923489e-01  # rad = +6.89999999999999780e-02 , len = +1.21243556529820870e-01 
 456        463        490        430    2        621        663 +8.01526717557251800e-01  # rad = +8.40000000000000052e-02 , len = +8.10308583195315180e-01 
 457        463        491        430    2        460        461 +8.01526717557251800e-01  # rad = +8.40000000000000052e-02 , len = +6.99999999999985079e-02 
 458        492        489        710    2        455        459 +6.53193822274215075e-01  # rad = +1.60249999999999948e-01 , len = +2.96984848098348631e-01 
 459        489        493        458    2 2147483645 2147483645 +4.30577223088923489e-01  # rad = +6.89999999999999780e-02 , len = +1.21243556529822938e-01 
 460        491        494        457    2 2147483645 2147483645 +8.21428571428571397e-01  # rad = +6.89999999999999919e-02 , len = +1.71464281994823886e-01 
 461        491        495        457    2        469        470 +8.80952380952380931e-01  # rad = +7.40000000000000241e-02 , len = +3.20780298646910100e-01 
 462        496        497        468    2 2147483645 2147483645 +5.95465393794749387e-01  # rad = +1.24749999999999972e-01 , len = +3.05122926047847187e-01 
 463        498        499        464    2 2147483645 2147483645 +6.98979591836734748e-01  # rad = +2.74000000000000021e-01 , len = +3.56931365951496382e-01 
 464        475        498        442    2        463        465 +8.96342146602245871e-01  # rad = +3.92000000000000015e-01 , len = +1.21243556529817789e-01 
 465        498        500        464    2        472        473 +7.64795918367347061e-01  # rad = +2.99800000000000066e-01 , len = +4.08166632639171800e-01 
 466        501        502        690    2 2147483645 2147483645 +6.71441527446300701e-01  # rad = +1.40667000000000014e-01 , len = +2.10000000000000853e-01 
 467        501        503        690    2        475        691 +8.90482100238663477e-01  # rad = +1.86556000000000027e-01 , len = +6.26099033699940466e-01 
 468        485        496        452    2        462        690 +1.05808080808080818e+00  # rad = +2.09500000000000020e-01 , len = +1.21243556529820870e-01 
 469        495        504        461    2 2147483645 2147483645 +1.13513513513513509e+00  # rad = +8.40000000000000052e-02 , len = +2.32163735324877857e-01 
 470        495        505        461    2        664        665 +1.23648648648648662e+00  # rad = +9.15000000000000119e-02 , len = +3.28329103187640248e-01 
 471        485        506        452    2        509        624 +9.44444444444444531e-01  # rad = +1.86999999999999972e-01 , len = +4.31508980207828630e-01 
 472        500        507        465    2        477        478 +6.01511007338225490e-01  # rad = +1.80333000000000021e-01 , len = +2.42487113059643794e-01 
 473        500        508        465    2 2147483645 2147483645 +6.27084723148765733e-01  # rad = +1.87999999999999973e-01 , len = +9.89949493661183150e-02 
 474        509        510        475    2 2147483645 2147483645 +5.58730158730158744e-01  # rad = +1.40800000000000008e-01 , len = +8.07279381626956671e-01 
 475        503        509        467    2        474        476 +1.35080083192178213e+00  # rad = +2.51999999999999946e-01 , len = +1.56524758424985921e-01 
 476        509        511        475    2        483        484 +6.38226190476190447e-01  # rad = +1.60833000000000004e-01 , len = +5.68682688324517294e-01 
 477        507        512        472    2 2147483645 2147483645 +4.59520442736493062e-01  # rad = +8.28667000000000292e-02 , len = +9.89949493661164803e-01 
 478        507        513        472    2        553        623 +4.58041512091519554e-01  # rad = +8.26000000000000068e-02 , len = +6.92964645562814896e-01 
 479        514        515        481    2 2147483645 2147483645 +4.18095975040034429e-01  # rad = +1.01040000000000019e-01 , len = +2.17112873869791390e+00 
 480        514        516        481    2 2147483645 2147483645 +7.56549301311308597e-01  # rad = +1.82832999999999996e-01 , len = +3.83405790253617151e-01 
 481        517        514        691    2        479        480 +1.29541263749222746e+00  # rad = +2.41666999999999993e-01 , len = +2.09999999999998493e-01 
 482        518        519        484    2 2147483645 2147483645 +4.76915300413802534e-01  # rad = +8.35000000000000048e-02 , len = +4.99899989998001559e-01 
 483        511        520        476    2 2147483645 2147483645 +5.01421872071875052e-01  # rad = +8.06451839509358809e-02 , len = +8.07279381626955783e-01 
 484        511        518        476    2        482        494 +1.08860432871363466e+00  # rad = +1.75083500000000003e-01 , len = +4.02119385257662387e-01 
 485        521        522        624    2        666        667 +7.49616015486892273e-01  # rad = +1.29333499999999990e-01 , len = +2.32163735324875192e-01 
 486        523        524        488    2 2147483645 2147483645 +7.48836861006111021e-01  # rad = +6.89999999999999919e-02 , len = +3.42928563989644886e-01 
 487        523        525        488    2 2147483645 2147483645 +8.13953109789251172e-01  # rad = +7.49999999999999972e-02 , len = +3.20780298646907380e-01 
 488        526        523        667    2        486        487 +6.45258403361344657e-01  # rad = +9.21429000000000137e-02 , len = +6.10245852095695596e-01 
 489        527        528        491    2 2147483645 2147483645 +6.86540347638317616e-01  # rad = +8.32999999999999574e-02 , len = +6.96491205974631988e-01 
 490        527        529        491    2        511        668 +1.14148665243585823e+00  # rad = +1.38499999999999984e-01 , len = +1.21243556529820884e-01 
 491        526        527        667    2        489        490 +8.49670868347338959e-01  # rad = +1.21332999999999983e-01 , len = +4.69574275274956376e-01 
 492        530        531        494    2 2147483645 2147483645 +9.18046357615894038e-01  # rad = +1.38624999999999970e-01 , len = +4.99899989998001559e-01 
 493        530        532        494    2 2147483645 2147483645 +6.40176821192052992e-01  # rad = +9.66666999999999804e-02 , len = +2.10000000000000853e-01 
 494        518        530        484    2        492        493 +8.62445633083642971e-01  # rad = +1.50999999999999940e-01 , len = +2.21359436211787469e-01 
 495        533        534        497    2 2147483645 2147483645 +8.21428571428571397e-01  # rad = +6.89999999999999919e-02 , len = +2.42487113059643794e-01 
 496        533        535        497    2 2147483645 2147483645 +8.21428571428571397e-01  # rad = +6.89999999999999919e-02 , len = +2.10000000000000853e-01 
 497        536        533        511    2        495        496 +8.98025946535383812e-01  # rad = +8.39999999999999775e-02 , len = +5.14392845984468217e-01 
 498        537        538        553    2 2147483645 2147483645 +1.08876297910943487e+00  # rad = +8.32903679018717896e-02 , len = +2.21359436211784083e-01 
 499        539        540        500    2 2147483645 2147483645 +9.01960784313725394e-01  # rad = +6.89999999999999780e-02 , len = +6.18223260642948413e-01 
 500        541        539        692    2        499        501 +8.17845058451867390e-01  # rad = +7.64999999999999569e-02 , len = +6.49153294684700399e-01 
 501        539        542        500    2        502        503 +9.01960784313725394e-01  # rad = +6.89999999999999780e-02 , len = +6.99999999999985079e-02 
 502        542        543        501    2 2147483645 2147483645 +1.06211159420289869e+00  # rad = +7.32856999999999953e-02 , len = +5.46717477313465539e-01 
 503        542        544        501    2 2147483645 2147483645 +1.07246376811594213e+00  # rad = +7.39999999999999686e-02 , len = +3.05122926047844745e-01 
 504        545        546        554    2 2147483645 2147483645 +7.81199559785151432e-01  # rad = +7.60587999999999959e-02 , len = +1.33184083133083120e+00 
 505        545        547        554    2 2147483645 2147483645 +7.32401035110883059e-01  # rad = +7.13076999999999878e-02 , len = +9.49526197637537761e-01 
 506        517        548        691    2 2147483645 2147483645 +1.19535152983554527e+00  # rad = +2.22999999999999948e-01 , len = +2.61916017074175056e-01 
 507        549        550        509    2 2147483645 2147483645 +6.73387096774193505e-01  # rad = +1.67000000000000010e-01 , len = +4.14125584816973313e-01 
 508        549        551        509    2 2147483645 2147483645 +8.68951612903225756e-01  # rad = +2.15499999999999997e-01 , len = +2.61916017074176999e-01 
 509        506        549        471    2        507        508 +1.32620320855614970e+00  # rad = +2.47999999999999970e-01 , len = +3.76961536499417105e-01 
 510        541        552        692    2 2147483645 2147483645 +7.73299764268189027e-01  # rad = +7.23332999999999754e-02 , len = +6.60378679243961320e-01 
 511        529        536        490    2        497        692 +6.75368231046931444e-01  # rad = +9.35384999999999966e-02 , len = +8.96437393240599123e-01 
 512         36        553         30    2 2147483645 2147483645 +7.82122905027932913e-01  # rad = +8.40000000000000469e-02 , len = +2.61916017074175556e-01 
 513         36        554         30    2        626        627 +9.21787709497206675e-01  # rad = +9.90000000000000185e-02 , len = +5.28488410468952230e-01 
 514         42        555         36    2 2147483645 2147483645 +1.01192538736810467e+00  # rad = +9.89999999999999353e-02 , len = +2.96984848098349907e-01 
 515         42        556         36    2 2147483645 2147483645 +7.76045579572599453e-01  # rad = +7.59231000000000072e-02 , len = +8.88200427831468464e-01 
 516         76        557         69    2 2147483645 2147483645 +5.99573284537968876e-01  # rad = +8.19167000000000090e-02 , len = +8.42911620515461646e-01 
 517         76        558         69    2        560        561 +9.97050320219579178e-01  # rad = +1.36222000000000038e-01 , len = +6.14247507117449798e-01 
 518        102        559         94    2 2147483645 2147483645 +6.47540983606557430e-01  # rad = +7.89999999999999869e-02 , len = +4.69574275274956376e-01 
 519        102        560         94    2 2147483645 2147483645 +6.57786885245901676e-01  # rad = +8.02499999999999880e-02 , len = +6.02162768692985240e-01 
 520        114        561        521    2 2147483645 2147483645 +7.78869948436837656e-01  # rad = +7.90000000000000147e-02 , len = +1.10458136866416390e+00 
 521        562        114        573    2        104        520 +1.22741310124836023e+00  # rad = +1.01429000000000061e-01 , len = +4.48218696620297896e-01 
 522        222        563        203    2 2147483645 2147483645 +9.08814313430299836e-01  # rad = +6.90000000000000058e-02 , len = +3.56931365951491830e-01 
 523        222        564        203    2 2147483645 2147483645 +1.00759847793359336e+00  # rad = +7.65000000000000263e-02 , len = +6.37730350540099855e-01 
 524        565        566        693    2 2147483645 2147483645 +5.74095370350279577e-01  # rad = +7.93750000000000150e-02 , len = +7.47395477642191830e-01 
 525        565        210        693    2        194        709 +8.05722510324675900e-01  # rad = +1.11400000000000041e-01 , len = +3.76961536499416827e-01 
 526        567        195        527    2        181        693 +6.88722291407222964e-01  # rad = +1.38261000000000023e-01 , len = +1.65205932096883124e+00 
 527        187        567        208    2        526        646 +7.08737864077669810e-01  # rad = +2.00750000000000040e-01 , len = +3.05122926047848408e-01 
 528        568        569        694    2 2147483645 2147483645 +5.20110957004160879e-01  # rad = +7.49999999999999972e-02 , len = +8.71492971859210819e-01 
 529        274        232        252    2        214        694 +9.71698113207547176e-01  # rad = +1.44200000000000050e-01 , len = +7.73175271203106473e-01 
 530        568        570        694    2        587        588 +7.74715672676837719e-01  # rad = +1.11714000000000008e-01 , len = +4.74763098818770712e-01 
 531        230        571        212    2 2147483645 2147483645 +1.21739130434782616e+00  # rad = +8.40000000000000191e-02 , len = +9.89949493661183150e-02 
 532        230        572        212    2 2147483645 2147483645 +1.00000000000000000e+00  # rad = +6.89999999999999919e-02 , len = +5.37680202350803604e-01 
 533        258        226        596    2        207        235 +9.36733711048158724e-01  # rad = +3.30667000000000155e-01 , len = +1.71464281994821721e-01 
 534        261        573        240    2 2147483645 2147483645 +7.63385146804835935e-01  # rad = +1.10500000000000001e-01 , len = +2.32163735324875720e-01 
 535        261        281        240    2        258        703 +8.77374784110535377e-01  # rad = +1.27000000000000002e-01 , len = +1.56524758424985921e-01 
 536        268        574        537    2 2147483645 2147483645 +1.00058173806824269e+00  # rad = +7.75714000000000264e-02 , len = +4.84974226119287588e-01 
 537        575        268        703    2        247        536 +6.10443307086614206e-01  # rad = +7.75263000000000063e-02 , len = +1.27738013136262607e+00 
 538        245        576        286    2 2147483645 2147483645 +5.07936507936507908e-01  # rad = +9.60000000000000159e-02 , len = +5.14392845984466551e-01 
 539        304        168        280    2        157        700 +4.21052631578947345e-01  # rad = +9.70000000000000029e-02 , len = +6.33876959669621098e-01 
 540        304        239        280    2        221        261 +5.58220293000542656e-01  # rad = +1.28600000000000048e-01 , len = +3.50000000000000366e-01 
 541        577        578        695    2 2147483645 2147483645 +7.52209892473118202e-01  # rad = +8.74444000000000055e-02 , len = +6.60378679243961320e-01 
 542        577        579        695    2 2147483645 2147483645 +9.83509677419354689e-01  # rad = +1.14332999999999962e-01 , len = +1.71464281994822443e-01 
 543        295        580        273    2 2147483645 2147483645 +5.75095057034220591e-01  # rad = +7.56249999999999839e-02 , len = +4.99899989998001559e-01 
 544        329        581        306    2 2147483645 2147483645 +7.28506677449973217e-01  # rad = +6.89999999999999919e-02 , len = +2.09999999999999659e-01 
 545        329        582        306    2 2147483645 2147483645 +7.28506677449973217e-01  # rad = +6.89999999999999919e-02 , len = +2.61916017074175056e-01 
 546        583        584        696    2 2147483645 2147483645 +4.14262820512820540e-01  # rad = +2.06800000000000039e-01 , len = +8.19328993750376600e-01 
 547        583        585        696    2 2147483645 2147483645 +3.73932291666666694e-01  # rad = +1.86667000000000027e-01 , len = +1.01439637223326340e+00 
 548        401        586        372    2 2147483645 2147483645 +5.85360967717081460e-01  # rad = +8.35714000000000040e-02 , len = +5.46717477313466649e-01 
 549        587        430        697    2        398        447 +9.75933150754015211e-01  # rad = +1.39333000000000040e-01 , len = +1.71464281994821721e-01 
 550        587        392        697    2        362        609 +6.75416932247196566e-01  # rad = +9.64286000000000032e-02 , len = +5.98080262172228760e-01 
 551        475        468        442    2        435        622 +9.03201907928283476e-01  # rad = +3.95000000000000018e-01 , len = +2.61916017074174112e-01 
 552        537        588        553    2 2147483645 2147483645 +9.01960784313725394e-01  # rad = +6.90000000000000058e-02 , len = +5.09607692249635424e-01 
 553        513        537        478    2        498        552 +9.26150121065375420e-01  # rad = +7.65000000000000124e-02 , len = +2.88617393793236143e-01 
 554        521        545        624    2        504        505 +5.64306828258941739e-01  # rad = +9.73615499999999912e-02 , len = +1.29263297188335868e+00 
 555          6        589        556    2 2147483645 2147483645 +8.77777777777777768e-01  # rad = +7.89999999999999869e-02 , len = +6.41560597293820201e-01 
 556        590          6        563    2          4        555 +9.57446808510638347e-01  # rad = +8.99999999999999689e-02 , len = +7.20694109869088329e-01 
 557        591        592        558    2 2147483645 2147483645 +6.18508100021038953e-01  # rad = +7.93750000000000150e-02 , len = +5.14392845984466107e-01 
 558        593        591        561    2        557        559 +8.88117647058823567e-01  # rad = +1.28333000000000030e-01 , len = +2.10000000000000853e-01 
 559        591         17        558    2         14        625 +1.00000000000000000e+00  # rad = +1.28333000000000030e-01 , len = +2.10000000000000853e-01 
 560        558        594        517    2 2147483645 2147483645 +7.44373155584266866e-01  # rad = +1.01400000000000032e-01 , len = +3.76961536499415495e-01 
 561        558        593        517    2        558        629 +1.06076845149828958e+00  # rad = +1.44500000000000017e-01 , len = +5.37680202350801606e-01 
 562         70        595         62    2 2147483645 2147483645 +8.14338945965731864e-01  # rad = +9.89999999999999492e-02 , len = +1.71464281994823164e-01 
 563         70        590         62    2        556        628 +7.73210716371502960e-01  # rad = +9.40000000000000280e-02 , len = +5.37680202350803382e-01 
 564         79        596         71    2 2147483645 2147483645 +7.21180501930501872e-01  # rad = +7.47143000000000113e-02 , len = +1.42772546380597865e+00 
 565        597        598        698    2 2147483645 2147483645 +8.10810810810810745e-01  # rad = +8.39999999999999775e-02 , len = +2.32163735324875192e-01 
 566        597        599        698    2 2147483645 2147483645 +8.42985521235521285e-01  # rad = +8.73332999999999887e-02 , len = +1.28883668476653668e+00 
 567        104        600         96    2 2147483645 2147483645 +1.00000000000000000e+00  # rad = +6.90000000000000335e-02 , len = +4.99899989998000782e-01 
 568        104        601         96    2 2147483645 2147483645 +1.13730000000000020e+00  # rad = +7.84737000000000351e-02 , len = +1.23048770818728448e+00 
 569        120        602        108    2 2147483645 2147483645 +7.86407766990291246e-01  # rad = +8.10000000000000164e-02 , len = +4.02119385257663331e-01 
 570        120        603        108    2 2147483645 2147483645 +8.43913592233009657e-01  # rad = +8.69231000000000170e-02 , len = +8.90954544295052830e-01 
 571        101        604        119    2 2147483645 2147483645 +6.07714923984708610e-01  # rad = +8.94999999999999962e-02 , len = +6.14247507117447578e-01 
 572        562        605        573    2 2147483645 2147483645 +9.25742166890135665e-01  # rad = +7.65000000000000541e-02 , len = +2.10000000000000270e-01 
 573        606        562        581    2        521        572 +7.88891646778042910e-01  # rad = +8.26363999999999987e-02 , len = +8.10308583195317067e-01 
 574        607        608        576    2 2147483645 2147483645 +7.97274547623355256e-01  # rad = +7.79999999999999999e-02 , len = +6.96491205974636873e-01 
 575        607        609        576    2 2147483645 2147483645 +8.27938953301176617e-01  # rad = +8.10000000000000164e-02 , len = +3.13049516849971843e-01 
 576        134        607        123    2        574        575 +9.61034381139489136e-01  # rad = +9.78333000000000674e-02 , len = +5.28488410468952785e-01 
 577        132        610        118    2        635        638 +9.17292388029377515e-01  # rad = +2.12200000000000000e-01 , len = +3.20780298646910100e-01 
 578        132        141        118    2        130        148 +4.95454604401447229e-01  # rad = +1.14615000000000009e-01 , len = +9.52102935611481738e-01 
 579        123        611        122    2 2147483645 2147483645 +8.59550561797752799e-01  # rad = +7.65000000000000263e-02 , len = +6.29999999999999560e-01 
 580        606        172        581    2        160        641 +8.56801909307875809e-01  # rad = +8.97500000000000381e-02 , len = +2.61916017074173169e-01 
 581        134        606        123    2        573        580 +1.02897838899803551e+00  # rad = +1.04750000000000010e-01 , len = +2.52388589282478815e-01 
 582        612        613        584    2 2147483645 2147483645 +7.58936477016873723e-01  # rad = +6.90000000000000058e-02 , len = +3.56931365951492219e-01 
 583        612        614        584    2 2147483645 2147483645 +8.00183024680834354e-01  # rad = +7.27500000000000230e-02 , len = +5.68682688324516072e-01 
 584        615        612        590    2        582        583 +1.02153595505617978e+00  # rad = +9.09167000000000169e-02 , len = +8.31203946092657575e-01 
 585        190        616        177    2 2147483645 2147483645 +8.16280647079150601e-01  # rad = +7.60625000000000051e-02 , len = +1.07990740343790681e+00 
 586        190        617        177    2 2147483645 2147483645 +7.80731859654997029e-01  # rad = +7.27500000000000230e-02 , len = +4.99899989997998784e-01 
 587        570        618        530    2 2147483645 2147483645 +6.98211504377249104e-01  # rad = +7.80000000000000276e-02 , len = +5.51180551180827427e-01 
 588        570        619        530    2        670        702 +1.01598725316433036e+00  # rad = +1.13500000000000004e-01 , len = +6.29999999999997229e-01 
 589        615        620        590    2 2147483645 2147483645 +8.71588764044943787e-01  # rad = +7.75713999999999987e-02 , len = +6.10245852095694374e-01 
 590        621        615        700    2        584        589 +9.17525773195876360e-01  # rad = +8.90000000000000097e-02 , len = +1.39999999999997016e-01 
 591        622        623        593    2 2147483645 2147483645 +1.02056065228405113e+00  # rad = +8.39999999999999775e-02 , len = +2.61916017074176999e-01 
 592        622        624        593    2 2147483645 2147483645 +8.99065336535949888e-01  # rad = +7.40000000000000241e-02 , len = +3.56931365951495327e-01 
 593        260        622        239    2        591        592 +5.65040125766302581e-01  # rad = +8.23076999999999559e-02 , len = +9.97346479414249365e-01 
 594        288        625        264    2 2147483645 2147483645 +2.93677178544013207e-01  # rad = +1.02913000000000060e-01 , len = +1.96748570515772947e+00 
 595        626        627        699    2 2147483645 2147483645 +3.39175696075381838e-01  # rad = +1.18856999999999977e-01 , len = +1.11341816044107977e+00 
 596        626        258        699    2        237        533 +1.00733672156128629e+00  # rad = +3.53000000000000091e-01 , len = +1.71464281994820250e-01 
 597        262        628        241    2 2147483645 2147483645 +7.87330316742081426e-01  # rad = +8.70000000000000218e-02 , len = +3.42928563989643387e-01 
 598        262        629        241    2 2147483645 2147483645 +7.14932126696832593e-01  # rad = +7.90000000000000008e-02 , len = +7.47395477642192163e-01 
 599        318        250        293    2        230        256 +1.02886859789113116e+00  # rad = +9.89999999999999908e-02 , len = +2.61916017074175556e-01 
 600        318        630        293    2 2147483645 2147483645 +8.21016355892922878e-01  # rad = +7.89999999999999869e-02 , len = +4.48218696620300117e-01 
 601        287        631        263    2 2147483645 2147483645 +4.43778110944527737e-01  # rad = +7.40000000000000380e-02 , len = +8.54458893101361250e-01 
 602        336        632        311    2 2147483645 2147483645 +5.95833333333333326e-01  # rad = +7.14999999999999941e-02 , len = +7.85748051222529331e-01 
 603        336        633        311    2 2147483645 2147483645 +6.43181666666666652e-01  # rad = +7.71818000000000226e-02 , len = +7.85748051222526556e-01 
 604        352        634        326    2 2147483645 2147483645 +8.91625287356321850e-01  # rad = +7.75713999999999987e-02 , len = +4.48218696620296508e-01 
 605        350        635        365    2 2147483645 2147483645 +3.83995655891120002e-01  # rad = +8.30909000000000231e-02 , len = +7.85748051222528554e-01 
 606        406        636        607    2 2147483645 2147483645 +4.33823529411764719e-01  # rad = +8.84999999999999815e-02 , len = +1.06160256216721649e+00 
 607        370        406        344    2        377        606 +7.47501914557599845e-01  # rad = +2.04000000000000042e-01 , len = +1.21243556529821897e-01 
 608        394        637        364    2 2147483645 2147483645 +8.80952380952380931e-01  # rad = +7.40000000000000241e-02 , len = +4.53651848888550702e-01 
 609        392        638        550    2        611        612 +8.32221975637933209e-01  # rad = +8.02500000000000158e-02 , len = +6.30000000000001115e-01 
 610        429        435        397    2        402        708 +8.19672131147541005e-01  # rad = +7.49999999999999972e-02 , len = +3.49999999999998590e-01 
 611        638        639        609    2 2147483645 2147483645 +9.53271028037383172e-01  # rad = +7.65000000000000541e-02 , len = +2.32163735324879994e-01 
 612        638        640        609    2 2147483645 2147483645 +9.34579439252336441e-01  # rad = +7.50000000000000111e-02 , len = +3.76961536499413497e-01 
 613        388        641        614    2 2147483645 2147483645 +6.55299539170506873e-01  # rad = +1.42199999999999938e-01 , len = +2.88617393793237420e-01 
 614        461        388        428    2        359        613 +1.12362459546925564e+00  # rad = +2.16999999999999971e-01 , len = +1.71464281994821000e-01 
 615        451        642        417    2 2147483645 2147483645 +5.98566025277572411e-01  # rad = +8.34000000000000158e-02 , len = +3.76961536499415162e-01 
 616        457        439        441    2        406        661 +4.76891129032258054e-01  # rad = +2.36538000000000026e-01 , len = +9.80000000000000870e-01 
 617        461        643        428    2 2147483645 2147483645 +8.57605177993527534e-01  # rad = +1.65624999999999967e-01 , len = +6.18223260642948413e-01 
 618        454        644        421    2 2147483645 2147483645 +9.23603613958318803e-01  # rad = +9.00000000000000105e-02 , len = +8.45813218151616808e-01 
 619        645        646        621    2 2147483645 2147483645 +8.87774170117397232e-01  # rad = +7.15000000000000357e-02 , len = +8.88200427831465356e-01 
 620        645        647        621    2 2147483645 2147483645 +9.49856279915816670e-01  # rad = +7.65000000000000263e-02 , len = +6.18223260642950745e-01 
 621        490        645        456    2        619        620 +9.58791666666666709e-01  # rad = +8.05384999999999990e-02 , len = +8.88200427831465356e-01 
 622        468        484        551    2        451        452 +8.05063291139240356e-01  # rad = +3.17999999999999949e-01 , len = +4.74763098818770435e-01 
 623        513        648        478    2 2147483645 2147483645 +8.95883777239709467e-01  # rad = +7.39999999999999963e-02 , len = +4.48218696620299839e-01 
 624        506        521        471    2        485        554 +9.22636363636363588e-01  # rad = +1.72532999999999964e-01 , len = +1.07536040470160543e+00 
 625         17        649        559    2 2147483645 2147483645 +7.60521455899885401e-01  # rad = +9.75999999999999784e-02 , len = +3.76961536499414163e-01 
 626        554        650        513    2 2147483645 2147483645 +9.39393939393939448e-01  # rad = +9.30000000000000687e-02 , len = +3.20780298646904660e-01 
 627        554        651        513    2 2147483645 2147483645 +8.98989898989899006e-01  # rad = +8.90000000000000929e-02 , len = +3.50000000000001421e-01 
 628        590        652        563    2 2147483645 2147483645 +8.40425531914893664e-01  # rad = +7.89999999999999869e-02 , len = +4.19999999999999318e-01 
 629        593        653        561    2 2147483645 2147483645 +6.02076124567474058e-01  # rad = +8.70000000000000079e-02 , len = +5.98080262172227095e-01 
 630        654        655        632    2 2147483645 2147483645 +8.51851851851851749e-01  # rad = +6.89999999999999641e-02 , len = +3.83405790253616208e-01 
 631        654        656        632    2 2147483645 2147483645 +9.04761728395061637e-01  # rad = +7.32856999999999537e-02 , len = +5.77234787586470510e-01 
 632         91        654         83    2        630        631 +9.31034482758620774e-01  # rad = +8.10000000000000164e-02 , len = +3.13049516849971843e-01 
 633        657        658        635    2 2147483645 2147483645 +7.73872228088701153e-01  # rad = +7.32856999999999814e-02 , len = +4.94974746830580792e-01 
 634        657        659        635    2 2147483645 2147483645 +7.81414994720168954e-01  # rad = +7.40000000000000241e-02 , len = +7.85748051222527111e-01 
 635        610        657        577    2        633        634 +4.46277097078228102e-01  # rad = +9.47000000000000064e-02 , len = +6.96491205974634320e-01 
 636         57        660         50    2 2147483645 2147483645 +6.94048384225185444e-01  # rad = +6.90000000000000335e-02 , len = +6.60378679243964539e-01 
 637         75        661        638    2 2147483645 2147483645 +4.58942099567099582e-01  # rad = +8.48125000000000268e-02 , len = +1.35915414872633233e+00 
 638        610         75        577    2         68        637 +8.70876531573986923e-01  # rad = +1.84800000000000075e-01 , len = +3.56931365951491553e-01 
 639        144        662        134    2 2147483645 2147483645 +9.66851184843898648e-01  # rad = +7.49999999999999833e-02 , len = +3.13049516849971843e-01 
 640        144        663        134    2 2147483645 2147483645 +1.00000000000000000e+00  # rad = +7.75714000000000264e-02 , len = +4.69574275274957764e-01 
 641        172        664        580    2 2147483645 2147483645 +7.68802228412256206e-01  # rad = +6.90000000000000335e-02 , len = +4.90000000000000213e-01 
 642        148        665        138    2 2147483645 2147483645 +8.06451612903225756e-01  # rad = +7.49999999999999833e-02 , len = +2.88617393793236143e-01 
 643        145        666        165    2 2147483645 2147483645 +6.49172938689217660e-01  # rad = +7.67647000000000190e-02 , len = +1.13951744172698022e+00 
 644        667        668        646    2 2147483645 2147483645 +6.83958466453674085e-01  # rad = +8.56316000000000438e-02 , len = +1.32815661727071799e+00 
 645        667        198        646    2        183        711 +9.31309904153354573e-01  # rad = +1.16600000000000037e-01 , len = +2.96984848098349907e-01 
 646        567        667        527    2        644        645 +6.23661270236612775e-01  # rad = +1.25200000000000006e-01 , len = +9.36536171218175895e-01 
 647        205        669        215    2 2147483645 2147483645 +8.64399948538879914e-01  # rad = +7.59231000000000211e-02 , len = +9.74987179402889925e-01 
 648        256        670        234    2 2147483645 2147483645 +8.51851851851851749e-01  # rad = +6.90000000000000335e-02 , len = +2.10000000000002046e-01 
 649        256        671        234    2 2147483645 2147483645 +8.82716049382715973e-01  # rad = +7.15000000000000080e-02 , len = +7.57165767847436277e-01 
 650        575        243        703    2        224        225 +6.77165354330708680e-01  # rad = +8.60000000000000209e-02 , len = +6.64078308635358994e-01 
 651        320        672        296    2 2147483645 2147483645 +4.13448459754687192e-01  # rad = +6.89999999999999919e-02 , len = +5.14392845984468439e-01 
 652        320        673        296    2 2147483645 2147483645 +4.49400499733355718e-01  # rad = +7.49999999999999972e-02 , len = +3.28329103187642579e-01 
 653        328        674        305    2 2147483645 2147483645 +8.21428571428571397e-01  # rad = +6.89999999999999919e-02 , len = +2.52388589282478815e-01 
 654        328        675        305    2 2147483645 2147483645 +9.10714285714285809e-01  # rad = +7.65000000000000263e-02 , len = +5.37680202350804048e-01 
 655        327        676        304    2 2147483645 2147483645 +9.32432432432432345e-01  # rad = +6.89999999999999919e-02 , len = +2.61916017074177443e-01 
 656        327        677        304    2 2147483645 2147483645 +9.32432432432432345e-01  # rad = +6.89999999999999919e-02 , len = +9.89949493661170521e-02 
 657        347        678        337    2 2147483645 2147483645 +1.24500000000000011e+00  # rad = +1.24500000000000027e-01 , len = +3.13049516849971843e-01 
 658        370        679        344    2 2147483645 2147483645 +3.60093291170316854e-01  # rad = +9.82726999999999906e-02 , len = +8.54458893101359473e-01 
 659        426        680        394    2 2147483645 2147483645 +8.21428571428571397e-01  # rad = +6.89999999999999919e-02 , len = +4.59020696701136766e-01 
 660        426        681        394    2 2147483645 2147483645 +8.92857142857142905e-01  # rad = +7.50000000000000250e-02 , len = +7.17286553617173417e-01 
 661        439        682        616    2 2147483645 2147483645 +3.26297677328801272e-01  # rad = +7.71817999999999949e-02 , len = +7.44110206891427928e-01 
 662        452        683        418    2 2147483645 2147483645 +8.34192783505154578e-01  # rad = +8.09167000000000219e-02 , len = +8.79886356298357764e-01 
 663        490        684        456    2 2147483645 2147483645 +1.01373571428571441e+00  # rad = +8.51538000000000156e-02 , len = +1.01680873324337817e+00 
 664        505        685        470    2 2147483645 2147483645 +8.19672131147541005e-01  # rad = +7.49999999999999972e-02 , len = +2.88617393793233978e-01 
 665        505        686        470    2 2147483645 2147483645 +7.54098360655737654e-01  # rad = +6.89999999999999919e-02 , len = +4.53651848888549591e-01 
 666        522        687        485    2 2147483645 2147483645 +7.56012943282289629e-01  # rad = +9.77778000000000119e-02 , len = +6.29999999999999449e-01 
 667        522        526        485    2        488        491 +1.10412228850220551e+00  # rad = +1.42800000000000010e-01 , len = +2.88617393793237420e-01 
 668        529        688        490    2 2147483645 2147483645 +7.09987725631768929e-01  # rad = +9.83332999999999707e-02 , len = +3.56931365951496382e-01 
 669        621        689        700    2 2147483645 2147483645 +7.39456701030927865e-01  # rad = +7.17272999999999661e-02 , len = +7.34166193719105520e-01 
 670        619        690        588    2 2147483645 2147483645 +8.81057268722466924e-01  # rad = +1.00000000000000006e-01 , len = +3.20780298646908546e-01 
 671        691        692        702    2 2147483645 2147483645 +7.33311013215859120e-01  # rad = +8.32307999999999937e-02 , len = +9.52102935611481183e-01 
 672        691        693        702    2 2147483645 2147483645 +7.68374449339207066e-01  # rad = +8.72104999999999964e-02 , len = +1.59163438012629177e+00 
 673        371        694        704    2 2147483645 2147483645 +4.30042016806722716e-01  # rad = +2.04700000000000021e-01 , len = +8.19328993750372714e-01 
 674        695        696        705    2 2147483645 2147483645 +6.16320472440944789e-01  # rad = +7.82727000000000284e-02 , len = +7.53923072998830324e-01 
 675        695        697        705    2 2147483645 2147483645 +7.71653543307086576e-01  # rad = +9.80000000000000177e-02 , len = +4.31508980207828408e-01 
 676        375        698        348    2 2147483645 2147483645 +6.97300827934400735e-01  # rad = +7.89999999999999869e-02 , len = +4.14125584816972703e-01 
 677        699        700        706    2 2147483645 2147483645 +6.97300827934400735e-01  # rad = +7.89999999999999869e-02 , len = +4.02119385257660555e-01 
 678        699        701        706    2 2147483645 2147483645 +7.17160661641393138e-01  # rad = +8.12499999999999889e-02 , len = +1.24040316026685415e+00 
 679        702        703        707    2 2147483645 2147483645 +8.50574712643678121e-01  # rad = +7.40000000000000241e-02 , len = +3.56931365951494661e-01 
 680        702        704        707    2 2147483645 2147483645 +8.27586206896551713e-01  # rad = +7.19999999999999946e-02 , len = +6.49153294684701954e-01 
 681        705        706        708    2 2147483645 2147483645 +9.19999999999999929e-01  # rad = +6.89999999999999919e-02 , len = +5.85662018573854026e-01 
 682        705        707        708    2 2147483645 2147483645 +9.19999999999999929e-01  # rad = +6.89999999999999919e-02 , len = +1.56524758424985921e-01 
 683        217        708        709    2 2147483645 2147483645 +6.86714542190305144e-01  # rad = +7.65000000000000263e-02 , len = +5.28488410468953451e-01 
 684        492        709        710    2 2147483645 2147483645 +4.32338902634378630e-01  # rad = +1.06066999999999995e-01 , len = +1.29263297188335580e+00 
 685        710        711        711    2 2147483645 2147483645 +6.64665523156089288e-01  # rad = +7.74999999999999994e-02 , len = +8.79886356298357875e-01 
 686        710        712        711    2 2147483645 2147483645 +1.10062607204116647e+00  # rad = +1.28333000000000030e-01 , len = +1.71464281994822443e-01 
 687         50         69         64    2         62         63 +1.00000000000000000e+00  # rad = +1.54999999999999999e-01 , len = +0                       
 688        359        361        336    2        335        337 +1.00000000000000000e+00  # rad = +1.38666999999999985e-01 , len = +0                       
 689          2        713          2    2 2147483645 2147483645 +9.24242424242424310e-01  # rad = +9.15000000000000119e-02 , len = +2.88617393793234867e-01 
 690        496        501        468    2        466        467 +1.00000000000000000e+00  # rad = +2.09500000000000020e-01 , len = +0                       
 691        503        517        467    2        481        506 +1.00000000000000000e+00  # rad = +1.86556000000000027e-01 , len = +0                       
 692        536        541        511    2        500        510 +1.00000000000000000e+00  # rad = +9.35384999999999966e-02 , len = +0                       
 693        195        565        526    2        524        525 +1.00000000000000000e+00  # rad = +1.38261000000000023e-01 , len = +0                       
 694        232        568        529    2        528        530 +1.00000000000000000e+00  # rad = +1.44200000000000050e-01 , len = +0                       
 695        282        577        259    2        541        542 +1.00000000000000000e+00  # rad = +1.16249999999999992e-01 , len = +0                       
 696        407        583        413    2        546        547 +1.00000000000000000e+00  # rad = +4.99200000000000144e-01 , len = +0                       
 697        401        587        372    2        549        550 +1.00000000000000000e+00  # rad = +1.42769000000000007e-01 , len = +0                       
 698         79        597         71    2        565        566 +1.00000000000000000e+00  # rad = +1.03599999999999984e-01 , len = +0                       
 699        288        626        264    2        595        596 +1.00000000000000000e+00  # rad = +3.50429000000000046e-01 , len = +0                       
 700        168        621        539    2        590        669 +1.00000000000000000e+00  # rad = +9.70000000000000029e-02 , len = +0                       
 701        355        368        330    2        342        375 +1.00000000000000000e+00  # rad = +1.37832999999999983e-01 , len = +0                       
 702        619        691        588    2        671        672 +1.00000000000000000e+00  # rad = +1.13500000000000004e-01 , len = +0                       
 703        281        575        535    2        537        650 +1.00000000000000000e+00  # rad = +1.27000000000000002e-01 , len = +0                       
 704        369        371        355    2        345        673 +1.00000000000000000e+00  # rad = +4.76000000000000034e-01 , len = +0                       
 705         35        695         39    2        674        675 +1.00000000000000000e+00  # rad = +1.27000000000000030e-01 , len = +0                       
 706        375        699        348    2        677        678 +1.00000000000000000e+00  # rad = +1.13293999999999992e-01 , len = +0                       
 707         91        702         83    2        679        680 +1.00000000000000000e+00  # rad = +8.69999999999999801e-02 , len = +0                       
 708        435        705        610    2        681        682 +1.00000000000000000e+00  # rad = +7.49999999999999972e-02 , len = +0                       
 709        210        217        525    2        199        683 +1.00000000000000000e+00  # rad = +1.11400000000000041e-01 , len = +0                       
 710        460        492        451    2        458        684 +1.00000000000000000e+00  # rad = +2.45332999999999940e-01 , len = +0                       
 711        198        710        645    2        685        686 +1.00000000000000000e+00  # rad = +1.16600000000000037e-01 , len = +0                       
 712          1        474          0    2        441        442 +1.00000000000000000e+00  # rad = +3.62777666666666720e-01 , len = +0                       
