# Supplementary material for: Quantification of Hepatic Vascular and Parenchymal Regeneration in Mice
Source: PLoS One. 2016 Aug 5;11(8):e0160581. doi: 10.1371/journal.pone.0160581 (PMC4975469; doi:10.1371/journal.pone.0160581)
Supplement: S1 Dataset — Vascular trees are stored in text format, can thus be read using any text editor or imported in spreadsheets, and viewed interactively in 3D using the viewer tool from [35]. (ZIP) [file pone.0160581.s001.zip › regenerationQuantificationVascularTrees/PV-AfterSurgicalResection/PVM-009-PV3.tree]

# numNodes
1074
# id xCoord [mm]               yCoord [mm]               zCoord [mm]
   0 +1.61699999999999982e+01  +1.23200000000000003e+01  +1.37900000000000009e+01  
   1 +1.61699999999999982e+01  +1.23200000000000003e+01  +1.37900000000000009e+01  
   2 +2.22600000000000016e+01  +6.50999999999999979e+00  +2.30300000000000011e+01  
   3 +2.35199999999999996e+01  +6.72000000000000064e+00  +2.35900000000000034e+01  
   4 +2.21200000000000010e+01  +6.65000000000000036e+00  +2.28900000000000006e+01  
   5 +2.03700000000000010e+01  +5.60000000000000053e+00  +2.20500000000000007e+01  
   6 +2.03700000000000010e+01  +5.81000000000000050e+00  +2.22600000000000016e+01  
   7 +2.06500000000000021e+01  +5.39000000000000057e+00  +2.28200000000000003e+01  
   8 +2.03000000000000007e+01  +5.53000000000000025e+00  +2.19800000000000040e+01  
   9 +2.16300000000000026e+01  +5.46000000000000085e+00  +2.19800000000000040e+01  
  10 +2.00199999999999996e+01  +5.60000000000000053e+00  +2.17699999999999996e+01  
  11 +2.03000000000000007e+01  +5.17999999999999972e+00  +2.14200000000000017e+01  
  12 +1.95300000000000011e+01  +5.60000000000000053e+00  +2.17699999999999996e+01  
  13 +1.95300000000000011e+01  +5.17999999999999972e+00  +2.24699999999999989e+01  
  14 +1.92500000000000000e+01  +5.67000000000000082e+00  +2.14900000000000020e+01  
  15 +1.94600000000000009e+01  +5.53000000000000025e+00  +2.12800000000000011e+01  
  16 +1.89699999999999989e+01  +5.67000000000000082e+00  +2.14200000000000017e+01  
  17 +1.89000000000000021e+01  +5.17999999999999972e+00  +2.21900000000000013e+01  
  18 +1.84800000000000004e+01  +5.95000000000000018e+00  +2.07900000000000027e+01  
  19 +2.00199999999999996e+01  +7.91000000000000014e+00  +2.08599999999999994e+01  
  20 +2.02300000000000040e+01  +7.28000000000000025e+00  +2.07199999999999989e+01  
  21 +2.04400000000000013e+01  +7.62999999999999989e+00  +2.15600000000000023e+01  
  22 +1.98800000000000026e+01  +8.05000000000000071e+00  +2.06500000000000021e+01  
  23 +2.00900000000000034e+01  +7.84000000000000075e+00  +2.03700000000000010e+01  
  24 +1.96000000000000014e+01  +8.33000000000000007e+00  +2.03700000000000010e+01  
  25 +1.82699999999999996e+01  +6.02000000000000046e+00  +2.06500000000000021e+01  
  26 +1.78500000000000014e+01  +5.60000000000000053e+00  +2.12100000000000009e+01  
  27 +1.80599999999999987e+01  +5.95000000000000018e+00  +2.00900000000000034e+01  
  28 +1.90400000000000027e+01  +4.97000000000000064e+00  +2.06500000000000021e+01  
  29 +1.91099999999999994e+01  +4.69000000000000039e+00  +2.05800000000000018e+01  
  30 +1.99500000000000028e+01  +4.62000000000000011e+00  +2.10000000000000000e+01  
  31 +1.88300000000000018e+01  +5.17999999999999972e+00  +2.05100000000000016e+01  
  32 +1.88300000000000018e+01  +5.17999999999999972e+00  +2.05100000000000016e+01  
  33 +1.85500000000000007e+01  +4.69000000000000039e+00  +2.06500000000000021e+01  
  34 +1.98800000000000026e+01  +4.90000000000000036e+00  +1.99500000000000028e+01  
  35 +1.86900000000000013e+01  +5.25000000000000000e+00  +2.03700000000000010e+01  
  36 +2.11400000000000006e+01  +5.53000000000000025e+00  +2.04400000000000013e+01  
  37 +2.19800000000000040e+01  +5.46000000000000085e+00  +2.07199999999999989e+01  
  38 +2.12800000000000011e+01  +5.46000000000000085e+00  +2.03000000000000007e+01  
  39 +2.10000000000000000e+01  +5.46000000000000085e+00  +2.03700000000000010e+01  
  40 +1.62400000000000020e+01  +5.25000000000000000e+00  +2.04400000000000013e+01  
  41 +1.58900000000000006e+01  +5.25000000000000000e+00  +2.04400000000000013e+01  
  42 +1.62400000000000020e+01  +5.04000000000000004e+00  +2.10000000000000000e+01  
  43 +1.64499999999999993e+01  +5.46000000000000085e+00  +2.01600000000000001e+01  
  44 +2.03700000000000010e+01  +8.82000000000000028e+00  +2.07900000000000027e+01  
  45 +1.93200000000000003e+01  +8.25999999999999979e+00  +2.00199999999999996e+01  
  46 +2.11400000000000006e+01  +5.17999999999999972e+00  +2.10000000000000000e+01  
  47 +1.81999999999999993e+01  +5.74000000000000021e+00  +2.00900000000000034e+01  
  48 +1.84100000000000001e+01  +5.39000000000000057e+00  +2.03700000000000010e+01  
  49 +1.82699999999999996e+01  +5.25000000000000000e+00  +2.05100000000000016e+01  
  50 +1.87600000000000016e+01  +5.25000000000000000e+00  +2.03000000000000007e+01  
  51 +2.18400000000000034e+01  +5.11000000000000032e+00  +1.98100000000000023e+01  
  52 +2.15600000000000023e+01  +5.17999999999999972e+00  +2.03700000000000010e+01  
  53 +1.54000000000000004e+01  +5.39000000000000057e+00  +1.99500000000000028e+01  
  54 +1.68000000000000007e+01  +5.60000000000000053e+00  +1.99500000000000028e+01  
  55 +2.03000000000000007e+01  +6.08999999999999986e+00  +2.00900000000000034e+01  
  56 +2.12800000000000011e+01  +5.87999999999999989e+00  +2.12100000000000009e+01  
  57 +1.98100000000000023e+01  +6.30000000000000071e+00  +1.97400000000000020e+01  
  58 +2.06500000000000021e+01  +5.81000000000000050e+00  +2.00900000000000034e+01  
  59 +2.05800000000000018e+01  +5.87999999999999989e+00  +2.01600000000000001e+01  
  60 +1.89000000000000021e+01  +8.75000000000000000e+00  +1.95300000000000011e+01  
  61 +1.92500000000000000e+01  +8.12000000000000099e+00  +2.00199999999999996e+01  
  62 +1.67300000000000004e+01  +5.32000000000000028e+00  +1.96000000000000014e+01  
  63 +1.68700000000000010e+01  +5.67000000000000082e+00  +2.00199999999999996e+01  
  64 +1.70100000000000016e+01  +5.87999999999999989e+00  +1.98800000000000026e+01  
  65 +1.59600000000000009e+01  +5.81000000000000050e+00  +1.95300000000000011e+01  
  66 +1.75700000000000003e+01  +6.37000000000000099e+00  +1.96700000000000017e+01  
  67 +1.80599999999999987e+01  +7.35000000000000053e+00  +1.98100000000000023e+01  
  68 +1.81300000000000026e+01  +7.55999999999999961e+00  +2.00900000000000034e+01  
  69 +1.83399999999999999e+01  +7.07000000000000028e+00  +2.04400000000000013e+01  
  70 +1.77800000000000011e+01  +7.14000000000000057e+00  +1.96700000000000017e+01  
  71 +1.77100000000000009e+01  +7.00000000000000000e+00  +2.02300000000000040e+01  
  72 +1.74300000000000033e+01  +6.85999999999999943e+00  +1.92500000000000000e+01  
  73 +1.74300000000000033e+01  +6.50999999999999979e+00  +1.95300000000000011e+01  
  74 +1.84100000000000001e+01  +5.46000000000000085e+00  +1.96700000000000017e+01  
  75 +1.77100000000000009e+01  +5.32000000000000028e+00  +1.91800000000000033e+01  
  76 +1.84800000000000004e+01  +5.39000000000000057e+00  +1.96000000000000014e+01  
  77 +2.05100000000000016e+01  +4.76000000000000068e+00  +1.96700000000000017e+01  
  78 +2.12800000000000011e+01  +4.83000000000000007e+00  +1.89000000000000021e+01  
  79 +2.12800000000000011e+01  +4.69000000000000039e+00  +1.98800000000000026e+01  
  80 +1.90400000000000027e+01  +5.11000000000000032e+00  +1.92500000000000000e+01  
  81 +1.76400000000000006e+01  +4.97000000000000064e+00  +1.94600000000000009e+01  
  82 +1.56800000000000015e+01  +5.81000000000000050e+00  +1.96000000000000014e+01  
  83 +1.61000000000000014e+01  +5.81000000000000050e+00  +1.93900000000000006e+01  
  84 +1.60300000000000011e+01  +5.81000000000000050e+00  +1.91800000000000033e+01  
  85 +1.62400000000000020e+01  +5.87999999999999989e+00  +1.95300000000000011e+01  
  86 +1.74300000000000033e+01  +7.00000000000000000e+00  +1.91099999999999994e+01  
  87 +1.88300000000000018e+01  +4.76000000000000068e+00  +1.91099999999999994e+01  
  88 +1.92500000000000000e+01  +5.11000000000000032e+00  +1.91800000000000033e+01  
  89 +1.85500000000000007e+01  +8.75000000000000000e+00  +1.91800000000000033e+01  
  90 +1.81999999999999993e+01  +8.19000000000000128e+00  +1.98800000000000026e+01  
  91 +1.81300000000000026e+01  +8.89000000000000057e+00  +1.86900000000000013e+01  
  92 +1.96700000000000017e+01  +5.17999999999999972e+00  +1.91800000000000033e+01  
  93 +2.01600000000000001e+01  +5.17999999999999972e+00  +1.90400000000000027e+01  
  94 +1.98800000000000026e+01  +5.25000000000000000e+00  +1.92500000000000000e+01  
  95 +1.60300000000000011e+01  +6.79000000000000092e+00  +1.89000000000000021e+01  
  96 +1.58900000000000006e+01  +6.58000000000000007e+00  +1.93200000000000003e+01  
  97 +1.65899999999999999e+01  +7.07000000000000028e+00  +1.86200000000000010e+01  
  98 +1.56800000000000015e+01  +6.58000000000000007e+00  +1.88300000000000018e+01  
  99 +1.50500000000000007e+01  +6.72000000000000064e+00  +1.86900000000000013e+01  
 100 +1.51199999999999992e+01  +6.37000000000000099e+00  +1.89699999999999989e+01  
 101 +1.81999999999999993e+01  +9.52000000000000135e+00  +1.87600000000000016e+01  
 102 +1.79900000000000020e+01  +8.82000000000000028e+00  +1.86200000000000010e+01  
 103 +2.01600000000000001e+01  +1.02900000000000009e+01  +1.86200000000000010e+01  
 104 +2.03000000000000007e+01  +1.04299999999999997e+01  +1.85500000000000007e+01  
 105 +2.02300000000000040e+01  +1.03599999999999994e+01  +1.86900000000000013e+01  
 106 +1.99500000000000028e+01  +1.01500000000000004e+01  +1.84100000000000001e+01  
 107 +1.96000000000000014e+01  +9.38000000000000078e+00  +1.86200000000000010e+01  
 108 +1.96000000000000014e+01  +8.89000000000000057e+00  +1.84100000000000001e+01  
 109 +1.97400000000000020e+01  +9.16999999999999993e+00  +1.89000000000000021e+01  
 110 +1.93900000000000006e+01  +9.87000000000000099e+00  +1.81999999999999993e+01  
 111 +1.97400000000000020e+01  +1.00099999999999998e+01  +1.85500000000000007e+01  
 112 +2.02300000000000040e+01  +9.73000000000000043e+00  +1.93900000000000006e+01  
 113 +1.66600000000000001e+01  +7.20999999999999996e+00  +1.85500000000000007e+01  
 114 +1.68000000000000007e+01  +7.28000000000000025e+00  +1.86200000000000010e+01  
 115 +1.67300000000000004e+01  +7.28000000000000025e+00  +1.84800000000000004e+01  
 116 +1.70800000000000018e+01  +7.55999999999999961e+00  +1.84800000000000004e+01  
 117 +1.70800000000000018e+01  +8.25999999999999979e+00  +1.79199999999999982e+01  
 118 +1.65899999999999999e+01  +7.14000000000000057e+00  +1.83399999999999999e+01  
 119 +1.88300000000000018e+01  +6.08999999999999986e+00  +1.84800000000000004e+01  
 120 +1.96700000000000017e+01  +5.39000000000000057e+00  +1.84800000000000004e+01  
 121 +1.91800000000000033e+01  +5.67000000000000082e+00  +1.91099999999999994e+01  
 122 +1.86900000000000013e+01  +6.16000000000000014e+00  +1.82699999999999996e+01  
 123 +2.00900000000000034e+01  +1.04299999999999997e+01  +1.80599999999999987e+01  
 124 +1.63099999999999987e+01  +7.14000000000000057e+00  +1.80599999999999987e+01  
 125 +1.68700000000000010e+01  +6.23000000000000043e+00  +1.84800000000000004e+01  
 126 +1.65199999999999996e+01  +8.12000000000000099e+00  +1.81999999999999993e+01  
 127 +1.65199999999999996e+01  +8.12000000000000099e+00  +1.87600000000000016e+01  
 128 +1.61000000000000014e+01  +7.84000000000000075e+00  +1.81999999999999993e+01  
 129 +1.89699999999999989e+01  +1.04299999999999997e+01  +1.81300000000000026e+01  
 130 +1.86200000000000010e+01  +1.02900000000000009e+01  +1.84100000000000001e+01  
 131 +1.98100000000000023e+01  +1.07100000000000009e+01  +1.89699999999999989e+01  
 132 +1.89000000000000021e+01  +1.02200000000000006e+01  +1.78500000000000014e+01  
 133 +1.91099999999999994e+01  +7.91000000000000014e+00  +1.80599999999999987e+01  
 134 +1.93200000000000003e+01  +8.12000000000000099e+00  +1.81300000000000026e+01  
 135 +1.93900000000000006e+01  +7.70000000000000018e+00  +1.90400000000000027e+01  
 136 +1.88300000000000018e+01  +7.70000000000000018e+00  +1.76400000000000006e+01  
 137 +1.71500000000000021e+01  +8.40000000000000036e+00  +1.79199999999999982e+01  
 138 +1.89000000000000021e+01  +1.02200000000000006e+01  +1.78500000000000014e+01  
 139 +1.91099999999999994e+01  +1.00800000000000001e+01  +1.78500000000000014e+01  
 140 +1.93200000000000003e+01  +9.94000000000000128e+00  +1.77100000000000009e+01  
 141 +1.90400000000000027e+01  +5.81000000000000050e+00  +1.78500000000000014e+01  
 142 +1.91099999999999994e+01  +5.74000000000000021e+00  +1.79199999999999982e+01  
 143 +1.88300000000000018e+01  +6.02000000000000046e+00  +1.77800000000000011e+01  
 144 +1.94600000000000009e+01  +5.39000000000000057e+00  +1.77100000000000009e+01  
 145 +1.97400000000000020e+01  +1.08500000000000014e+01  +1.62400000000000020e+01  
 146 +1.96700000000000017e+01  +9.66000000000000014e+00  +1.78500000000000014e+01  
 147 +1.93900000000000006e+01  +5.46000000000000085e+00  +1.76400000000000006e+01  
 148 +1.98800000000000026e+01  +5.25000000000000000e+00  +1.76400000000000006e+01  
 149 +1.98800000000000026e+01  +1.13400000000000016e+01  +1.76400000000000006e+01  
 150 +1.98800000000000026e+01  +1.18300000000000001e+01  +1.64499999999999993e+01  
 151 +2.04400000000000013e+01  +1.15500000000000007e+01  +1.79900000000000020e+01  
 152 +1.85500000000000007e+01  +6.50999999999999979e+00  +1.78500000000000014e+01  
 153 +1.86900000000000013e+01  +6.23000000000000043e+00  +1.76400000000000006e+01  
 154 +1.98100000000000023e+01  +5.95000000000000018e+00  +1.69400000000000013e+01  
 155 +2.08599999999999994e+01  +4.97000000000000064e+00  +1.80599999999999987e+01  
 156 +2.03700000000000010e+01  +5.25000000000000000e+00  +1.73599999999999994e+01  
 157 +1.84100000000000001e+01  +1.00800000000000001e+01  +1.75700000000000003e+01  
 158 +1.89699999999999989e+01  +1.12700000000000014e+01  +1.63800000000000026e+01  
 159 +1.80599999999999987e+01  +9.73000000000000043e+00  +1.73599999999999994e+01  
 160 +1.73599999999999994e+01  +8.75000000000000000e+00  +1.75000000000000000e+01  
 161 +1.70800000000000018e+01  +8.47000000000000064e+00  +1.77100000000000009e+01  
 162 +1.75000000000000000e+01  +9.16999999999999993e+00  +1.70100000000000016e+01  
 163 +1.63099999999999987e+01  +8.54000000000000092e+00  +1.75000000000000000e+01  
 164 +1.62400000000000020e+01  +8.54000000000000092e+00  +1.75700000000000003e+01  
 165 +1.59600000000000009e+01  +8.47000000000000064e+00  +1.75700000000000003e+01  
 166 +1.64499999999999993e+01  +8.67999999999999972e+00  +1.74300000000000033e+01  
 167 +1.76400000000000006e+01  +9.73000000000000043e+00  +1.73599999999999994e+01  
 168 +1.76400000000000006e+01  +1.05700000000000003e+01  +1.67300000000000004e+01  
 169 +1.72199999999999989e+01  +9.66000000000000014e+00  +1.79199999999999982e+01  
 170 +1.78500000000000014e+01  +9.52000000000000135e+00  +1.72199999999999989e+01  
 171 +1.58200000000000003e+01  +8.47000000000000064e+00  +1.73599999999999994e+01  
 172 +1.58900000000000006e+01  +7.91000000000000014e+00  +1.73599999999999994e+01  
 173 +1.51900000000000013e+01  +8.47000000000000064e+00  +1.72199999999999989e+01  
 174 +1.50500000000000007e+01  +8.40000000000000036e+00  +1.71500000000000021e+01  
 175 +1.49100000000000001e+01  +8.25999999999999979e+00  +1.72900000000000027e+01  
 176 +1.35800000000000018e+01  +6.92999999999999972e+00  +1.72199999999999989e+01  
 177 +1.27400000000000020e+01  +7.35000000000000053e+00  +1.75000000000000000e+01  
 178 +1.31600000000000001e+01  +7.00000000000000000e+00  +1.79900000000000020e+01  
 179 +1.41400000000000006e+01  +6.79000000000000092e+00  +1.68000000000000007e+01  
 180 +1.53300000000000018e+01  +6.37000000000000099e+00  +1.72199999999999989e+01  
 181 +1.61699999999999982e+01  +6.50999999999999979e+00  +1.70100000000000016e+01  
 182 +1.56800000000000015e+01  +5.67000000000000082e+00  +1.82699999999999996e+01  
 183 +1.52599999999999998e+01  +6.37000000000000099e+00  +1.71500000000000021e+01  
 184 +1.78500000000000014e+01  +8.12000000000000099e+00  +1.71500000000000021e+01  
 185 +1.70800000000000018e+01  +7.28000000000000025e+00  +1.75700000000000003e+01  
 186 +1.80599999999999987e+01  +7.91000000000000014e+00  +1.72199999999999989e+01  
 187 +1.76400000000000006e+01  +8.75000000000000000e+00  +1.68000000000000007e+01  
 188 +1.51900000000000013e+01  +6.72000000000000064e+00  +1.63800000000000026e+01  
 189 +1.48400000000000016e+01  +6.37000000000000099e+00  +1.75000000000000000e+01  
 190 +1.74300000000000033e+01  +9.09999999999999964e+00  +1.69400000000000013e+01  
 191 +1.75700000000000003e+01  +5.67000000000000082e+00  +1.68700000000000010e+01  
 192 +1.81999999999999993e+01  +5.04000000000000004e+00  +1.77100000000000009e+01  
 193 +1.75000000000000000e+01  +9.16999999999999993e+00  +1.68700000000000010e+01  
 194 +2.02300000000000040e+01  +5.87999999999999989e+00  +1.66600000000000001e+01  
 195 +1.97400000000000020e+01  +6.16000000000000014e+00  +1.65199999999999996e+01  
 196 +1.72900000000000027e+01  +9.38000000000000078e+00  +1.63800000000000026e+01  
 197 +1.81300000000000026e+01  +9.59000000000000163e+00  +1.63800000000000026e+01  
 198 +1.79900000000000020e+01  +8.67999999999999972e+00  +1.65199999999999996e+01  
 199 +1.42100000000000009e+01  +6.16000000000000014e+00  +1.72199999999999989e+01  
 200 +1.44900000000000020e+01  +6.85999999999999943e+00  +1.65199999999999996e+01  
 201 +1.74300000000000033e+01  +5.81000000000000050e+00  +1.67300000000000004e+01  
 202 +1.75700000000000003e+01  +5.67000000000000082e+00  +1.66600000000000001e+01  
 203 +1.72900000000000027e+01  +6.02000000000000046e+00  +1.66600000000000001e+01  
 204 +1.68700000000000010e+01  +6.16000000000000014e+00  +1.72199999999999989e+01  
 205 +1.68700000000000010e+01  +7.00000000000000000e+00  +1.56099999999999994e+01  
 206 +1.86200000000000010e+01  +7.14000000000000057e+00  +1.65899999999999999e+01  
 207 +1.91099999999999994e+01  +6.85999999999999943e+00  +1.62400000000000020e+01  
 208 +1.86200000000000010e+01  +7.28000000000000025e+00  +1.63800000000000026e+01  
 209 +1.81999999999999993e+01  +7.70000000000000018e+00  +1.72900000000000027e+01  
 210 +1.81300000000000026e+01  +8.33000000000000007e+00  +1.58900000000000006e+01  
 211 +1.85500000000000007e+01  +8.82000000000000028e+00  +1.68700000000000010e+01  
 212 +1.38599999999999994e+01  +7.49000000000000110e+00  +1.65899999999999999e+01  
 213 +1.62400000000000020e+01  +5.95000000000000018e+00  +1.64499999999999993e+01  
 214 +1.62400000000000020e+01  +5.39000000000000057e+00  +1.78500000000000014e+01  
 215 +1.58900000000000006e+01  +6.16000000000000014e+00  +1.61699999999999982e+01  
 216 +1.65899999999999999e+01  +5.67000000000000082e+00  +1.63099999999999987e+01  
 217 +1.56099999999999994e+01  +6.02000000000000046e+00  +1.63800000000000026e+01  
 218 +1.59600000000000009e+01  +5.32000000000000028e+00  +1.66600000000000001e+01  
 219 +1.52599999999999998e+01  +5.81000000000000050e+00  +1.70800000000000018e+01  
 220 +1.71500000000000021e+01  +5.32000000000000028e+00  +1.61699999999999982e+01  
 221 +1.68700000000000010e+01  +5.25000000000000000e+00  +1.69400000000000013e+01  
 222 +2.00199999999999996e+01  +4.83000000000000007e+00  +1.63099999999999987e+01  
 223 +2.03700000000000010e+01  +4.76000000000000068e+00  +1.62400000000000020e+01  
 224 +2.04400000000000013e+01  +4.69000000000000039e+00  +1.63800000000000026e+01  
 225 +1.96000000000000014e+01  +4.97000000000000064e+00  +1.61699999999999982e+01  
 226 +1.55400000000000009e+01  +6.79000000000000092e+00  +1.58900000000000006e+01  
 227 +1.85500000000000007e+01  +5.81000000000000050e+00  +1.61000000000000014e+01  
 228 +1.94600000000000009e+01  +4.97000000000000064e+00  +1.70100000000000016e+01  
 229 +1.88300000000000018e+01  +4.97000000000000064e+00  +1.75000000000000000e+01  
 230 +1.84800000000000004e+01  +5.87999999999999989e+00  +1.59600000000000009e+01  
 231 +1.93900000000000006e+01  +9.66000000000000014e+00  +1.60300000000000011e+01  
 232 +1.96000000000000014e+01  +1.00099999999999998e+01  +1.60300000000000011e+01  
 233 +1.94600000000000009e+01  +9.52000000000000135e+00  +1.62400000000000020e+01  
 234 +1.94600000000000009e+01  +9.59000000000000163e+00  +1.58900000000000006e+01  
 235 +1.72900000000000027e+01  +9.66000000000000014e+00  +1.59600000000000009e+01  
 236 +1.77800000000000011e+01  +1.00099999999999998e+01  +1.58900000000000006e+01  
 237 +1.69400000000000013e+01  +1.02200000000000006e+01  +1.52599999999999998e+01  
 238 +1.84800000000000004e+01  +6.02000000000000046e+00  +1.61000000000000014e+01  
 239 +1.81999999999999993e+01  +6.37000000000000099e+00  +1.50500000000000007e+01  
 240 +1.79199999999999982e+01  +1.01500000000000004e+01  +1.58200000000000003e+01  
 241 +1.85500000000000007e+01  +1.09900000000000020e+01  +1.55400000000000009e+01  
 242 +1.79900000000000020e+01  +1.04299999999999997e+01  +1.58900000000000006e+01  
 243 +1.92500000000000000e+01  +8.40000000000000036e+00  +1.58200000000000003e+01  
 244 +1.93900000000000006e+01  +8.12000000000000099e+00  +1.58200000000000003e+01  
 245 +1.93200000000000003e+01  +8.47000000000000064e+00  +1.61699999999999982e+01  
 246 +1.91099999999999994e+01  +8.60999999999999943e+00  +1.56099999999999994e+01  
 247 +1.61699999999999982e+01  +1.00800000000000001e+01  +1.57500000000000000e+01  
 248 +1.64499999999999993e+01  +1.01500000000000004e+01  +1.64499999999999993e+01  
 249 +1.61000000000000014e+01  +1.00800000000000001e+01  +1.56800000000000015e+01  
 250 +1.63800000000000026e+01  +6.79000000000000092e+00  +1.65899999999999999e+01  
 251 +1.61699999999999982e+01  +8.47000000000000064e+00  +1.43500000000000014e+01  
 252 +1.91099999999999994e+01  +9.31000000000000050e+00  +1.55400000000000009e+01  
 253 +1.90400000000000027e+01  +9.94000000000000128e+00  +1.57500000000000000e+01  
 254 +1.90400000000000027e+01  +9.24000000000000021e+00  +1.53300000000000018e+01  
 255 +1.94600000000000009e+01  +9.45000000000000107e+00  +1.56800000000000015e+01  
 256 +1.48400000000000016e+01  +6.23000000000000043e+00  +1.55400000000000009e+01  
 257 +1.52599999999999998e+01  +5.74000000000000021e+00  +1.54699999999999989e+01  
 258 +1.45600000000000005e+01  +5.95000000000000018e+00  +1.61699999999999982e+01  
 259 +1.48400000000000016e+01  +6.92999999999999972e+00  +1.51199999999999992e+01  
 260 +1.91800000000000033e+01  +5.39000000000000057e+00  +1.54000000000000004e+01  
 261 +1.97400000000000020e+01  +5.46000000000000085e+00  +1.56800000000000015e+01  
 262 +2.02300000000000040e+01  +4.83000000000000007e+00  +1.56099999999999994e+01  
 263 +1.91099999999999994e+01  +5.39000000000000057e+00  +1.54000000000000004e+01  
 264 +1.89699999999999989e+01  +5.25000000000000000e+00  +1.56099999999999994e+01  
 265 +1.89699999999999989e+01  +5.53000000000000025e+00  +1.51900000000000013e+01  
 266 +1.70800000000000018e+01  +1.03599999999999994e+01  +1.51199999999999992e+01  
 267 +1.69400000000000013e+01  +5.46000000000000085e+00  +1.52599999999999998e+01  
 268 +1.65899999999999999e+01  +5.17999999999999972e+00  +1.55400000000000009e+01  
 269 +1.75000000000000000e+01  +4.97000000000000064e+00  +1.57500000000000000e+01  
 270 +1.68700000000000010e+01  +5.53000000000000025e+00  +1.51900000000000013e+01  
 271 +1.35800000000000018e+01  +8.60999999999999943e+00  +1.51900000000000013e+01  
 272 +1.31600000000000001e+01  +8.95999999999999908e+00  +1.50500000000000007e+01  
 273 +1.29500000000000011e+01  +7.91000000000000014e+00  +1.66600000000000001e+01  
 274 +1.36500000000000004e+01  +8.60999999999999943e+00  +1.51199999999999992e+01  
 275 +1.95300000000000011e+01  +4.76000000000000068e+00  +1.49800000000000022e+01  
 276 +1.84100000000000001e+01  +6.16000000000000014e+00  +1.49100000000000001e+01  
 277 +1.86200000000000010e+01  +1.17599999999999998e+01  +1.53300000000000018e+01  
 278 +1.68700000000000010e+01  +1.07100000000000009e+01  +1.42800000000000011e+01  
 279 +1.37900000000000009e+01  +6.92999999999999972e+00  +1.56099999999999994e+01  
 280 +1.49100000000000001e+01  +6.85999999999999943e+00  +1.50500000000000007e+01  
 281 +1.53300000000000018e+01  +7.14000000000000057e+00  +1.47699999999999996e+01  
 282 +1.47699999999999996e+01  +6.44000000000000128e+00  +1.49800000000000022e+01  
 283 +1.81999999999999993e+01  +6.44000000000000128e+00  +1.49800000000000022e+01  
 284 +1.95300000000000011e+01  +9.02999999999999936e+00  +1.49800000000000022e+01  
 285 +1.98100000000000023e+01  +8.33000000000000007e+00  +1.50500000000000007e+01  
 286 +1.90400000000000027e+01  +9.31000000000000050e+00  +1.51199999999999992e+01  
 287 +1.96700000000000017e+01  +8.95999999999999908e+00  +1.48400000000000016e+01  
 288 +1.88300000000000018e+01  +6.72000000000000064e+00  +1.50500000000000007e+01  
 289 +1.79900000000000020e+01  +6.65000000000000036e+00  +1.48400000000000016e+01  
 290 +1.47000000000000011e+01  +6.37000000000000099e+00  +1.48400000000000016e+01  
 291 +1.47699999999999996e+01  +6.16000000000000014e+00  +1.50500000000000007e+01  
 292 +1.61699999999999982e+01  +6.23000000000000043e+00  +1.49800000000000022e+01  
 293 +1.61699999999999982e+01  +6.30000000000000071e+00  +1.50500000000000007e+01  
 294 +1.65199999999999996e+01  +5.87999999999999989e+00  +1.51199999999999992e+01  
 295 +1.61699999999999982e+01  +6.37000000000000099e+00  +1.48400000000000016e+01  
 296 +1.55400000000000009e+01  +7.35000000000000053e+00  +1.49100000000000001e+01  
 297 +1.58200000000000003e+01  +7.00000000000000000e+00  +1.47699999999999996e+01  
 298 +1.56099999999999994e+01  +7.49000000000000110e+00  +1.50500000000000007e+01  
 299 +1.58900000000000006e+01  +6.85999999999999943e+00  +1.49100000000000001e+01  
 300 +1.59600000000000009e+01  +6.72000000000000064e+00  +1.49800000000000022e+01  
 301 +1.60300000000000011e+01  +6.58000000000000007e+00  +1.48400000000000016e+01  
 302 +1.99500000000000028e+01  +9.02999999999999936e+00  +1.47000000000000011e+01  
 303 +1.96000000000000014e+01  +8.89000000000000057e+00  +1.48400000000000016e+01  
 304 +2.00199999999999996e+01  +8.05000000000000071e+00  +1.47000000000000011e+01  
 305 +1.92500000000000000e+01  +8.75000000000000000e+00  +1.47699999999999996e+01  
 306 +1.82699999999999996e+01  +6.37000000000000099e+00  +1.47000000000000011e+01  
 307 +1.63800000000000026e+01  +8.54000000000000092e+00  +1.41400000000000006e+01  
 308 +1.61699999999999982e+01  +6.30000000000000071e+00  +1.47699999999999996e+01  
 309 +1.61000000000000014e+01  +6.44000000000000128e+00  +1.47699999999999996e+01  
 310 +2.06500000000000021e+01  +1.59600000000000009e+01  +1.47699999999999996e+01  
 311 +2.13500000000000014e+01  +1.63800000000000026e+01  +1.47699999999999996e+01  
 312 +2.07199999999999989e+01  +1.58900000000000006e+01  +1.48400000000000016e+01  
 313 +2.04400000000000013e+01  +1.57500000000000000e+01  +1.47000000000000011e+01  
 314 +1.61000000000000014e+01  +6.44000000000000128e+00  +1.47000000000000011e+01  
 315 +2.03000000000000007e+01  +5.81000000000000050e+00  +1.47699999999999996e+01  
 316 +2.06500000000000021e+01  +5.81000000000000050e+00  +1.47699999999999996e+01  
 317 +2.08599999999999994e+01  +5.25000000000000000e+00  +1.56099999999999994e+01  
 318 +1.98100000000000023e+01  +6.08999999999999986e+00  +1.44900000000000020e+01  
 319 +1.49800000000000022e+01  +8.89000000000000057e+00  +1.45600000000000005e+01  
 320 +1.48400000000000016e+01  +9.02999999999999936e+00  +1.47000000000000011e+01  
 321 +1.48400000000000016e+01  +9.38000000000000078e+00  +1.46300000000000026e+01  
 322 +1.45600000000000005e+01  +8.95999999999999908e+00  +1.46300000000000026e+01  
 323 +1.53300000000000018e+01  +7.14000000000000057e+00  +1.47699999999999996e+01  
 324 +1.51900000000000013e+01  +7.00000000000000000e+00  +1.47000000000000011e+01  
 325 +1.48400000000000016e+01  +7.42000000000000082e+00  +1.44199999999999999e+01  
 326 +1.51199999999999992e+01  +6.92999999999999972e+00  +1.46300000000000026e+01  
 327 +2.01600000000000001e+01  +9.09999999999999964e+00  +1.46300000000000026e+01  
 328 +2.04400000000000013e+01  +8.82000000000000028e+00  +1.44900000000000020e+01  
 329 +2.02300000000000040e+01  +9.16999999999999993e+00  +1.42100000000000009e+01  
 330 +1.44900000000000020e+01  +8.95999999999999908e+00  +1.47000000000000011e+01  
 331 +1.41400000000000006e+01  +9.73000000000000043e+00  +1.41400000000000006e+01  
 332 +1.47000000000000011e+01  +6.85999999999999943e+00  +1.44900000000000020e+01  
 333 +1.51900000000000013e+01  +6.58000000000000007e+00  +1.43500000000000014e+01  
 334 +1.48400000000000016e+01  +9.52000000000000135e+00  +1.45600000000000005e+01  
 335 +1.48400000000000016e+01  +9.80000000000000071e+00  +1.46300000000000026e+01  
 336 +1.47699999999999996e+01  +1.00800000000000001e+01  +1.42800000000000011e+01  
 337 +2.21200000000000010e+01  +1.52599999999999998e+01  +1.44900000000000020e+01  
 338 +2.21200000000000010e+01  +1.58200000000000003e+01  +1.46300000000000026e+01  
 339 +2.24699999999999989e+01  +1.54699999999999989e+01  +1.44199999999999999e+01  
 340 +2.19100000000000001e+01  +1.50500000000000007e+01  +1.44900000000000020e+01  
 341 +2.16300000000000026e+01  +1.57500000000000000e+01  +1.44900000000000020e+01  
 342 +2.17000000000000028e+01  +1.47699999999999996e+01  +1.44199999999999999e+01  
 343 +1.59600000000000009e+01  +8.33000000000000007e+00  +1.44900000000000020e+01  
 344 +1.58900000000000006e+01  +8.40000000000000036e+00  +1.44900000000000020e+01  
 345 +2.25400000000000027e+01  +1.53300000000000018e+01  +1.42800000000000011e+01  
 346 +2.28900000000000006e+01  +1.58200000000000003e+01  +1.44199999999999999e+01  
 347 +2.00900000000000034e+01  +1.49800000000000022e+01  +1.44199999999999999e+01  
 348 +2.06500000000000021e+01  +1.42800000000000011e+01  +1.47000000000000011e+01  
 349 +2.03700000000000010e+01  +1.53300000000000018e+01  +1.44900000000000020e+01  
 350 +1.99500000000000028e+01  +1.48400000000000016e+01  +1.43500000000000014e+01  
 351 +1.98800000000000026e+01  +1.49100000000000001e+01  +1.44199999999999999e+01  
 352 +1.98100000000000023e+01  +1.46300000000000026e+01  +1.47699999999999996e+01  
 353 +1.95300000000000011e+01  +1.54000000000000004e+01  +1.46300000000000026e+01  
 354 +2.14900000000000020e+01  +1.48400000000000016e+01  +1.46300000000000026e+01  
 355 +2.17000000000000028e+01  +1.47000000000000011e+01  +1.43500000000000014e+01  
 356 +2.16300000000000026e+01  +1.46300000000000026e+01  +1.44199999999999999e+01  
 357 +2.17000000000000028e+01  +1.42800000000000011e+01  +1.47699999999999996e+01  
 358 +2.14900000000000020e+01  +1.42100000000000009e+01  +1.40000000000000000e+01  
 359 +1.49100000000000001e+01  +7.42000000000000082e+00  +1.43500000000000014e+01  
 360 +1.47000000000000011e+01  +7.55999999999999961e+00  +1.43500000000000014e+01  
 361 +1.98100000000000023e+01  +1.45600000000000005e+01  +1.40700000000000003e+01  
 362 +2.17000000000000028e+01  +1.49800000000000022e+01  +1.41400000000000006e+01  
 363 +1.46300000000000026e+01  +7.70000000000000018e+00  +1.42800000000000011e+01  
 364 +1.40700000000000003e+01  +7.98000000000000043e+00  +1.43500000000000014e+01  
 365 +1.86200000000000010e+01  +7.91000000000000014e+00  +1.42800000000000011e+01  
 366 +1.87600000000000016e+01  +7.77000000000000046e+00  +1.42800000000000011e+01  
 367 +1.89000000000000021e+01  +7.28000000000000025e+00  +1.45600000000000005e+01  
 368 +1.81300000000000026e+01  +8.82000000000000028e+00  +1.36500000000000004e+01  
 369 +1.52599999999999998e+01  +6.50999999999999979e+00  +1.42100000000000009e+01  
 370 +1.51900000000000013e+01  +6.58000000000000007e+00  +1.39300000000000015e+01  
 371 +1.54000000000000004e+01  +6.16000000000000014e+00  +1.41400000000000006e+01  
 372 +1.40700000000000003e+01  +1.04299999999999997e+01  +1.37900000000000009e+01  
 373 +1.41400000000000006e+01  +9.73000000000000043e+00  +1.42100000000000009e+01  
 374 +1.65199999999999996e+01  +8.40000000000000036e+00  +1.40700000000000003e+01  
 375 +1.62400000000000020e+01  +8.60999999999999943e+00  +1.42100000000000009e+01  
 376 +1.96000000000000014e+01  +1.41400000000000006e+01  +1.39300000000000015e+01  
 377 +1.98800000000000026e+01  +1.46300000000000026e+01  +1.40000000000000000e+01  
 378 +1.63800000000000026e+01  +8.95999999999999908e+00  +1.40700000000000003e+01  
 379 +1.73599999999999994e+01  +8.82000000000000028e+00  +1.46300000000000026e+01  
 380 +1.64499999999999993e+01  +9.16999999999999993e+00  +1.38599999999999994e+01  
 381 +1.66600000000000001e+01  +5.67000000000000082e+00  +1.40700000000000003e+01  
 382 +1.69400000000000013e+01  +5.25000000000000000e+00  +1.42800000000000011e+01  
 383 +1.63099999999999987e+01  +5.39000000000000057e+00  +1.42800000000000011e+01  
 384 +1.65899999999999999e+01  +5.87999999999999989e+00  +1.38599999999999994e+01  
 385 +1.96000000000000014e+01  +1.50500000000000007e+01  +1.37900000000000009e+01  
 386 +2.03000000000000007e+01  +1.48400000000000016e+01  +1.37900000000000009e+01  
 387 +2.14900000000000020e+01  +1.40700000000000003e+01  +1.40000000000000000e+01  
 388 +2.19800000000000040e+01  +1.38599999999999994e+01  +1.40700000000000003e+01  
 389 +2.12800000000000011e+01  +1.39300000000000015e+01  +1.37900000000000009e+01  
 390 +1.65899999999999999e+01  +1.07800000000000011e+01  +1.40000000000000000e+01  
 391 +1.67300000000000004e+01  +1.00099999999999998e+01  +1.37900000000000009e+01  
 392 +1.83399999999999999e+01  +5.25000000000000000e+00  +1.40000000000000000e+01  
 393 +1.91800000000000033e+01  +4.90000000000000036e+00  +1.40700000000000003e+01  
 394 +1.82699999999999996e+01  +5.25000000000000000e+00  +1.40700000000000003e+01  
 395 +1.81300000000000026e+01  +5.67000000000000082e+00  +1.36500000000000004e+01  
 396 +2.19100000000000001e+01  +1.20400000000000009e+01  +1.39300000000000015e+01  
 397 +2.26800000000000033e+01  +1.20400000000000009e+01  +1.40000000000000000e+01  
 398 +2.18400000000000034e+01  +1.18300000000000001e+01  +1.40700000000000003e+01  
 399 +2.17699999999999996e+01  +1.21799999999999997e+01  +1.38599999999999994e+01  
 400 +1.64499999999999993e+01  +6.02000000000000046e+00  +1.39300000000000015e+01  
 401 +1.61699999999999982e+01  +5.74000000000000021e+00  +1.39300000000000015e+01  
 402 +1.63800000000000026e+01  +6.16000000000000014e+00  +1.38599999999999994e+01  
 403 +2.24000000000000021e+01  +1.37900000000000009e+01  +1.41400000000000006e+01  
 404 +2.24699999999999989e+01  +1.37900000000000009e+01  +1.38599999999999994e+01  
 405 +2.29600000000000009e+01  +1.35800000000000018e+01  +1.37900000000000009e+01  
 406 +2.26800000000000033e+01  +1.44900000000000020e+01  +1.37900000000000009e+01  
 407 +2.17699999999999996e+01  +1.26700000000000017e+01  +1.42800000000000011e+01  
 408 +2.13500000000000014e+01  +1.23900000000000006e+01  +1.35099999999999998e+01  
 409 +1.65199999999999996e+01  +8.82000000000000028e+00  +1.34400000000000013e+01  
 410 +1.63800000000000026e+01  +9.38000000000000078e+00  +1.37900000000000009e+01  
 411 +1.63800000000000026e+01  +6.16000000000000014e+00  +1.38599999999999994e+01  
 412 +1.58900000000000006e+01  +6.16000000000000014e+00  +1.36500000000000004e+01  
 413 +1.67300000000000004e+01  +6.08999999999999986e+00  +1.43500000000000014e+01  
 414 +1.65199999999999996e+01  +6.44000000000000128e+00  +1.35099999999999998e+01  
 415 +2.07900000000000027e+01  +1.51199999999999992e+01  +1.37900000000000009e+01  
 416 +2.09300000000000033e+01  +1.52599999999999998e+01  +1.37900000000000009e+01  
 417 +2.07199999999999989e+01  +1.51900000000000013e+01  +1.38599999999999994e+01  
 418 +2.03000000000000007e+01  +1.48400000000000016e+01  +1.35800000000000018e+01  
 419 +2.26800000000000033e+01  +1.46300000000000026e+01  +1.37199999999999989e+01  
 420 +2.26800000000000033e+01  +1.47699999999999996e+01  +1.38599999999999994e+01  
 421 +1.95300000000000011e+01  +1.40000000000000000e+01  +1.37900000000000009e+01  
 422 +2.07900000000000027e+01  +1.35800000000000018e+01  +1.36500000000000004e+01  
 423 +1.88300000000000018e+01  +1.39300000000000015e+01  +1.35099999999999998e+01  
 424 +2.14900000000000020e+01  +1.40700000000000003e+01  +1.35800000000000018e+01  
 425 +2.11400000000000006e+01  +1.38599999999999994e+01  +1.36500000000000004e+01  
 426 +1.65899999999999999e+01  +9.80000000000000071e+00  +1.37900000000000009e+01  
 427 +1.78500000000000014e+01  +9.09999999999999964e+00  +1.37199999999999989e+01  
 428 +1.57500000000000000e+01  +1.02200000000000006e+01  +1.45600000000000005e+01  
 429 +1.95300000000000011e+01  +6.50999999999999979e+00  +1.37900000000000009e+01  
 430 +1.95300000000000011e+01  +6.37000000000000099e+00  +1.40000000000000000e+01  
 431 +1.96700000000000017e+01  +6.23000000000000043e+00  +1.35099999999999998e+01  
 432 +1.94600000000000009e+01  +6.72000000000000064e+00  +1.35800000000000018e+01  
 433 +1.97400000000000020e+01  +6.08999999999999986e+00  +1.36500000000000004e+01  
 434 +2.05800000000000018e+01  +5.46000000000000085e+00  +1.39300000000000015e+01  
 435 +2.08599999999999994e+01  +1.42800000000000011e+01  +1.30900000000000016e+01  
 436 +2.10000000000000000e+01  +1.37199999999999989e+01  +1.36500000000000004e+01  
 437 +2.09300000000000033e+01  +1.30900000000000016e+01  +1.36500000000000004e+01  
 438 +2.07900000000000027e+01  +1.28800000000000026e+01  +1.38599999999999994e+01  
 439 +1.87600000000000016e+01  +8.33000000000000007e+00  +1.31600000000000001e+01  
 440 +1.97400000000000020e+01  +6.23000000000000043e+00  +1.37900000000000009e+01  
 441 +1.79900000000000020e+01  +5.87999999999999989e+00  +1.35800000000000018e+01  
 442 +1.85500000000000007e+01  +5.25000000000000000e+00  +1.33699999999999992e+01  
 443 +2.20500000000000007e+01  +1.38599999999999994e+01  +1.33000000000000007e+01  
 444 +2.19100000000000001e+01  +1.44199999999999999e+01  +1.34400000000000013e+01  
 445 +2.31000000000000014e+01  +1.33699999999999992e+01  +1.35800000000000018e+01  
 446 +2.30300000000000011e+01  +1.33000000000000007e+01  +1.33699999999999992e+01  
 447 +2.33800000000000026e+01  +1.31600000000000001e+01  +1.35800000000000018e+01  
 448 +2.34500000000000028e+01  +1.26000000000000014e+01  +1.37199999999999989e+01  
 449 +2.38700000000000010e+01  +1.30199999999999996e+01  +1.33699999999999992e+01  
 450 +1.96000000000000014e+01  +6.50999999999999979e+00  +1.34400000000000013e+01  
 451 +1.95300000000000011e+01  +7.00000000000000000e+00  +1.33000000000000007e+01  
 452 +2.10700000000000003e+01  +6.08999999999999986e+00  +1.35800000000000018e+01  
 453 +2.11400000000000006e+01  +6.02000000000000046e+00  +1.36500000000000004e+01  
 454 +2.10000000000000000e+01  +6.08999999999999986e+00  +1.36500000000000004e+01  
 455 +2.06500000000000021e+01  +6.50999999999999979e+00  +1.30900000000000016e+01  
 456 +1.88300000000000018e+01  +1.49800000000000022e+01  +1.42100000000000009e+01  
 457 +1.87600000000000016e+01  +1.38599999999999994e+01  +1.33699999999999992e+01  
 458 +1.65199999999999996e+01  +6.85999999999999943e+00  +1.35099999999999998e+01  
 459 +1.65199999999999996e+01  +7.00000000000000000e+00  +1.36500000000000004e+01  
 460 +1.65199999999999996e+01  +6.92999999999999972e+00  +1.34400000000000013e+01  
 461 +1.64499999999999993e+01  +6.37000000000000099e+00  +1.33699999999999992e+01  
 462 +2.00900000000000034e+01  +5.25000000000000000e+00  +1.34400000000000013e+01  
 463 +1.88300000000000018e+01  +4.90000000000000036e+00  +1.35099999999999998e+01  
 464 +1.89000000000000021e+01  +4.83000000000000007e+00  +1.34400000000000013e+01  
 465 +1.92500000000000000e+01  +4.69000000000000039e+00  +1.36500000000000004e+01  
 466 +1.89000000000000021e+01  +7.77000000000000046e+00  +1.34400000000000013e+01  
 467 +1.90400000000000027e+01  +7.84000000000000075e+00  +1.35800000000000018e+01  
 468 +1.91099999999999994e+01  +7.42000000000000082e+00  +1.33000000000000007e+01  
 469 +1.54699999999999989e+01  +7.20999999999999996e+00  +1.34400000000000013e+01  
 470 +1.56800000000000015e+01  +6.79000000000000092e+00  +1.34400000000000013e+01  
 471 +1.50500000000000007e+01  +7.28000000000000025e+00  +1.35099999999999998e+01  
 472 +1.56099999999999994e+01  +7.42000000000000082e+00  +1.34400000000000013e+01  
 473 +1.65199999999999996e+01  +6.79000000000000092e+00  +1.33699999999999992e+01  
 474 +1.65899999999999999e+01  +7.55999999999999961e+00  +1.33000000000000007e+01  
 475 +1.84800000000000004e+01  +5.11000000000000032e+00  +1.30199999999999996e+01  
 476 +2.22600000000000016e+01  +1.10600000000000005e+01  +1.33000000000000007e+01  
 477 +2.26099999999999994e+01  +1.10600000000000005e+01  +1.33000000000000007e+01  
 478 +2.21200000000000010e+01  +1.09900000000000020e+01  +1.34400000000000013e+01  
 479 +2.20500000000000007e+01  +1.12700000000000014e+01  +1.30199999999999996e+01  
 480 +2.00199999999999996e+01  +9.59000000000000163e+00  +1.33000000000000007e+01  
 481 +2.01600000000000001e+01  +9.80000000000000071e+00  +1.35099999999999998e+01  
 482 +1.92500000000000000e+01  +8.54000000000000092e+00  +1.31600000000000001e+01  
 483 +2.00199999999999996e+01  +9.66000000000000014e+00  +1.32300000000000022e+01  
 484 +1.61000000000000014e+01  +7.70000000000000018e+00  +1.33000000000000007e+01  
 485 +1.51900000000000013e+01  +8.54000000000000092e+00  +1.34400000000000013e+01  
 486 +1.60300000000000011e+01  +7.62999999999999989e+00  +1.32300000000000022e+01  
 487 +1.94600000000000009e+01  +1.41400000000000006e+01  +1.32300000000000022e+01  
 488 +2.01600000000000001e+01  +1.37199999999999989e+01  +1.30199999999999996e+01  
 489 +1.98800000000000026e+01  +1.43500000000000014e+01  +1.32300000000000022e+01  
 490 +1.89000000000000021e+01  +1.39300000000000015e+01  +1.32300000000000022e+01  
 491 +1.85500000000000007e+01  +1.37199999999999989e+01  +1.32300000000000022e+01  
 492 +1.89699999999999989e+01  +1.34400000000000013e+01  +1.30199999999999996e+01  
 493 +1.85500000000000007e+01  +1.37199999999999989e+01  +1.32300000000000022e+01  
 494 +1.87600000000000016e+01  +1.33699999999999992e+01  +1.40000000000000000e+01  
 495 +1.81300000000000026e+01  +1.36500000000000004e+01  +1.29500000000000011e+01  
 496 +2.00900000000000034e+01  +9.94000000000000128e+00  +1.30900000000000016e+01  
 497 +2.00199999999999996e+01  +1.00099999999999998e+01  +1.33699999999999992e+01  
 498 +1.91800000000000033e+01  +8.47000000000000064e+00  +1.32300000000000022e+01  
 499 +2.01600000000000001e+01  +7.91000000000000014e+00  +1.33699999999999992e+01  
 500 +1.89699999999999989e+01  +8.25999999999999979e+00  +1.29500000000000011e+01  
 501 +1.60300000000000011e+01  +7.62999999999999989e+00  +1.30199999999999996e+01  
 502 +1.96700000000000017e+01  +6.92999999999999972e+00  +1.32300000000000022e+01  
 503 +1.95300000000000011e+01  +7.00000000000000000e+00  +1.31600000000000001e+01  
 504 +1.98100000000000023e+01  +6.85999999999999943e+00  +1.31600000000000001e+01  
 505 +2.12800000000000011e+01  +1.33699999999999992e+01  +1.31600000000000001e+01  
 506 +2.12800000000000011e+01  +1.35800000000000018e+01  +1.29500000000000011e+01  
 507 +2.14200000000000017e+01  +1.32300000000000022e+01  +1.30199999999999996e+01  
 508 +1.91099999999999994e+01  +1.33000000000000007e+01  +1.31600000000000001e+01  
 509 +2.02300000000000040e+01  +1.21099999999999994e+01  +1.23200000000000003e+01  
 510 +1.92500000000000000e+01  +1.28800000000000026e+01  +1.33699999999999992e+01  
 511 +2.13500000000000014e+01  +1.23900000000000006e+01  +1.35099999999999998e+01  
 512 +2.18400000000000034e+01  +1.18300000000000001e+01  +1.31600000000000001e+01  
 513 +2.18400000000000034e+01  +1.14800000000000004e+01  +1.29500000000000011e+01  
 514 +2.24699999999999989e+01  +1.18300000000000001e+01  +1.30199999999999996e+01  
 515 +1.42800000000000011e+01  +9.02999999999999936e+00  +1.31600000000000001e+01  
 516 +1.43500000000000014e+01  +8.40000000000000036e+00  +1.30900000000000016e+01  
 517 +1.35800000000000018e+01  +8.75000000000000000e+00  +1.38599999999999994e+01  
 518 +1.45600000000000005e+01  +9.52000000000000135e+00  +1.26700000000000017e+01  
 519 +1.96700000000000017e+01  +8.19000000000000128e+00  +1.31600000000000001e+01  
 520 +2.08599999999999994e+01  +7.84000000000000075e+00  +1.34400000000000013e+01  
 521 +2.00900000000000034e+01  +6.65000000000000036e+00  +1.30199999999999996e+01  
 522 +1.81999999999999993e+01  +1.17599999999999998e+01  +1.30900000000000016e+01  
 523 +1.86900000000000013e+01  +1.12700000000000014e+01  +1.29500000000000011e+01  
 524 +1.94600000000000009e+01  +1.18300000000000001e+01  +1.37199999999999989e+01  
 525 +1.77800000000000011e+01  +1.21099999999999994e+01  +1.26000000000000014e+01  
 526 +2.09300000000000033e+01  +1.16900000000000013e+01  +1.30900000000000016e+01  
 527 +2.08599999999999994e+01  +1.13400000000000016e+01  +1.28800000000000026e+01  
 528 +2.05800000000000018e+01  +1.17599999999999998e+01  +1.29500000000000011e+01  
 529 +2.10700000000000003e+01  +1.18300000000000001e+01  +1.33000000000000007e+01  
 530 +1.60300000000000011e+01  +9.02999999999999936e+00  +1.30900000000000016e+01  
 531 +1.56800000000000015e+01  +9.52000000000000135e+00  +1.28800000000000026e+01  
 532 +1.49100000000000001e+01  +9.59000000000000163e+00  +1.33699999999999992e+01  
 533 +2.14900000000000020e+01  +6.58000000000000007e+00  +1.30900000000000016e+01  
 534 +2.12100000000000009e+01  +6.50999999999999979e+00  +1.30900000000000016e+01  
 535 +2.15600000000000023e+01  +6.58000000000000007e+00  +1.29500000000000011e+01  
 536 +2.15600000000000023e+01  +6.58000000000000007e+00  +1.31600000000000001e+01  
 537 +2.05100000000000016e+01  +6.58000000000000007e+00  +1.30900000000000016e+01  
 538 +2.04400000000000013e+01  +6.58000000000000007e+00  +1.31600000000000001e+01  
 539 +2.12800000000000011e+01  +6.50999999999999979e+00  +1.28100000000000005e+01  
 540 +2.07900000000000027e+01  +1.27400000000000020e+01  +1.25300000000000011e+01  
 541 +2.17000000000000028e+01  +1.29500000000000011e+01  +1.29500000000000011e+01  
 542 +2.24699999999999989e+01  +1.19000000000000004e+01  +1.28800000000000026e+01  
 543 +2.28900000000000006e+01  +1.16200000000000010e+01  +1.30199999999999996e+01  
 544 +2.30300000000000011e+01  +1.14800000000000004e+01  +1.30199999999999996e+01  
 545 +2.41500000000000021e+01  +1.09900000000000020e+01  +1.22500000000000000e+01  
 546 +2.31000000000000014e+01  +1.10600000000000005e+01  +1.31600000000000001e+01  
 547 +2.24000000000000021e+01  +1.06400000000000006e+01  +1.26700000000000017e+01  
 548 +1.81999999999999993e+01  +1.52599999999999998e+01  +1.47000000000000011e+01  
 549 +1.79199999999999982e+01  +1.36500000000000004e+01  +1.26700000000000017e+01  
 550 +2.19800000000000040e+01  +1.24600000000000009e+01  +1.26700000000000017e+01  
 551 +2.22600000000000016e+01  +1.28800000000000026e+01  +1.29500000000000011e+01  
 552 +2.15600000000000023e+01  +1.11300000000000008e+01  +1.26000000000000014e+01  
 553 +1.72900000000000027e+01  +7.14000000000000057e+00  +1.29500000000000011e+01  
 554 +1.68000000000000007e+01  +7.70000000000000018e+00  +1.32300000000000022e+01  
 555 +1.73599999999999994e+01  +7.07000000000000028e+00  +1.28800000000000026e+01  
 556 +1.90400000000000027e+01  +8.33000000000000007e+00  +1.28800000000000026e+01  
 557 +1.92500000000000000e+01  +7.98000000000000043e+00  +1.23900000000000006e+01  
 558 +1.91800000000000033e+01  +8.47000000000000064e+00  +1.27400000000000020e+01  
 559 +1.89699999999999989e+01  +8.25999999999999979e+00  +1.29500000000000011e+01  
 560 +1.77100000000000009e+01  +7.00000000000000000e+00  +1.27400000000000020e+01  
 561 +1.72199999999999989e+01  +6.79000000000000092e+00  +1.28100000000000005e+01  
 562 +2.09300000000000033e+01  +9.59000000000000163e+00  +1.28100000000000005e+01  
 563 +2.08599999999999994e+01  +9.59000000000000163e+00  +1.28800000000000026e+01  
 564 +2.10700000000000003e+01  +9.87000000000000099e+00  +1.28800000000000026e+01  
 565 +2.06500000000000021e+01  +9.02999999999999936e+00  +1.26700000000000017e+01  
 566 +1.69400000000000013e+01  +6.58000000000000007e+00  +1.28800000000000026e+01  
 567 +1.72199999999999989e+01  +6.65000000000000036e+00  +1.26700000000000017e+01  
 568 +2.16300000000000026e+01  +6.16000000000000014e+00  +1.21799999999999997e+01  
 569 +2.08599999999999994e+01  +5.60000000000000053e+00  +1.27400000000000020e+01  
 570 +2.14200000000000017e+01  +5.53000000000000025e+00  +1.21799999999999997e+01  
 571 +2.10000000000000000e+01  +5.04000000000000004e+00  +1.30199999999999996e+01  
 572 +2.03700000000000010e+01  +5.95000000000000018e+00  +1.25300000000000011e+01  
 573 +1.76400000000000006e+01  +1.33699999999999992e+01  +1.26700000000000017e+01  
 574 +1.68000000000000007e+01  +1.42800000000000011e+01  +1.26000000000000014e+01  
 575 +1.68700000000000010e+01  +1.25300000000000011e+01  +1.21099999999999994e+01  
 576 +2.20500000000000007e+01  +1.02200000000000006e+01  +1.27400000000000020e+01  
 577 +2.26800000000000033e+01  +1.03599999999999994e+01  +1.25300000000000011e+01  
 578 +1.96000000000000014e+01  +8.54000000000000092e+00  +1.26700000000000017e+01  
 579 +1.95300000000000011e+01  +8.47000000000000064e+00  +1.26000000000000014e+01  
 580 +1.97400000000000020e+01  +8.54000000000000092e+00  +1.26000000000000014e+01  
 581 +1.69400000000000013e+01  +6.37000000000000099e+00  +1.26700000000000017e+01  
 582 +1.73599999999999994e+01  +6.50999999999999979e+00  +1.26700000000000017e+01  
 583 +1.80599999999999987e+01  +1.23200000000000003e+01  +1.22500000000000000e+01  
 584 +1.73599999999999994e+01  +1.21099999999999994e+01  +1.24600000000000009e+01  
 585 +2.14900000000000020e+01  +1.13400000000000016e+01  +1.23200000000000003e+01  
 586 +2.14900000000000020e+01  +1.09900000000000020e+01  +1.25300000000000011e+01  
 587 +1.43500000000000014e+01  +9.80000000000000071e+00  +1.26000000000000014e+01  
 588 +1.47699999999999996e+01  +9.94000000000000128e+00  +1.21799999999999997e+01  
 589 +1.41400000000000006e+01  +1.00099999999999998e+01  +1.26000000000000014e+01  
 590 +2.03700000000000010e+01  +8.82000000000000028e+00  +1.26000000000000014e+01  
 591 +2.05800000000000018e+01  +8.67999999999999972e+00  +1.18300000000000001e+01  
 592 +2.05800000000000018e+01  +8.95999999999999908e+00  +1.26700000000000017e+01  
 593 +1.98100000000000023e+01  +8.60999999999999943e+00  +1.26700000000000017e+01  
 594 +1.67300000000000004e+01  +8.82000000000000028e+00  +1.26000000000000014e+01  
 595 +1.65899999999999999e+01  +9.24000000000000021e+00  +1.21099999999999994e+01  
 596 +1.65199999999999996e+01  +8.82000000000000028e+00  +1.34400000000000013e+01  
 597 +1.68000000000000007e+01  +8.75000000000000000e+00  +1.24600000000000009e+01  
 598 +1.98100000000000023e+01  +8.67999999999999972e+00  +1.20400000000000009e+01  
 599 +1.79199999999999982e+01  +1.36500000000000004e+01  +1.26700000000000017e+01  
 600 +1.79900000000000020e+01  +1.38599999999999994e+01  +1.25300000000000011e+01  
 601 +1.84800000000000004e+01  +1.47000000000000011e+01  +1.19000000000000004e+01  
 602 +1.77800000000000011e+01  +1.41400000000000006e+01  +1.24600000000000009e+01  
 603 +1.72900000000000027e+01  +1.21099999999999994e+01  +1.25300000000000011e+01  
 604 +1.77100000000000009e+01  +1.21099999999999994e+01  +1.37199999999999989e+01  
 605 +2.28900000000000006e+01  +1.02200000000000006e+01  +1.25300000000000011e+01  
 606 +2.33100000000000023e+01  +1.02900000000000009e+01  +1.26700000000000017e+01  
 607 +2.29600000000000009e+01  +1.00800000000000001e+01  +1.23900000000000006e+01  
 608 +1.91800000000000033e+01  +8.95999999999999908e+00  +1.25300000000000011e+01  
 609 +1.91800000000000033e+01  +9.66000000000000014e+00  +1.30900000000000016e+01  
 610 +1.91800000000000033e+01  +9.02999999999999936e+00  +1.24600000000000009e+01  
 611 +1.80599999999999987e+01  +6.65000000000000036e+00  +1.25300000000000011e+01  
 612 +1.80599999999999987e+01  +6.58000000000000007e+00  +1.19700000000000006e+01  
 613 +1.84800000000000004e+01  +6.23000000000000043e+00  +1.25300000000000011e+01  
 614 +1.91800000000000033e+01  +5.39000000000000057e+00  +1.28100000000000005e+01  
 615 +1.86900000000000013e+01  +6.08999999999999986e+00  +1.23900000000000006e+01  
 616 +1.70800000000000018e+01  +1.49100000000000001e+01  +1.24600000000000009e+01  
 617 +1.66600000000000001e+01  +1.50500000000000007e+01  +1.23900000000000006e+01  
 618 +1.71500000000000021e+01  +1.49800000000000022e+01  +1.25300000000000011e+01  
 619 +1.75700000000000003e+01  +1.47000000000000011e+01  +1.24600000000000009e+01  
 620 +1.75700000000000003e+01  +1.54000000000000004e+01  +1.22500000000000000e+01  
 621 +1.78500000000000014e+01  +1.42100000000000009e+01  +1.23900000000000006e+01  
 622 +1.98800000000000026e+01  +9.80000000000000071e+00  +1.23200000000000003e+01  
 623 +1.89000000000000021e+01  +9.24000000000000021e+00  +1.21799999999999997e+01  
 624 +1.65899999999999999e+01  +8.33000000000000007e+00  +1.20400000000000009e+01  
 625 +1.72199999999999989e+01  +8.60999999999999943e+00  +1.21099999999999994e+01  
 626 +1.58900000000000006e+01  +1.22500000000000000e+01  +1.23900000000000006e+01  
 627 +1.61699999999999982e+01  +1.23200000000000003e+01  +1.37900000000000009e+01  
 628 +1.56800000000000015e+01  +1.22500000000000000e+01  +1.21099999999999994e+01  
 629 +2.29600000000000009e+01  +1.02200000000000006e+01  +1.20400000000000009e+01  
 630 +2.33100000000000023e+01  +9.80000000000000071e+00  +1.19700000000000006e+01  
 631 +1.93200000000000003e+01  +5.17999999999999972e+00  +1.24600000000000009e+01  
 632 +1.87600000000000016e+01  +5.81000000000000050e+00  +1.21799999999999997e+01  
 633 +1.91800000000000033e+01  +7.91000000000000014e+00  +1.23200000000000003e+01  
 634 +1.87600000000000016e+01  +8.25999999999999979e+00  +1.14100000000000001e+01  
 635 +1.93200000000000003e+01  +7.42000000000000082e+00  +1.19700000000000006e+01  
 636 +1.65899999999999999e+01  +1.58200000000000003e+01  +1.23200000000000003e+01  
 637 +1.76400000000000006e+01  +1.57500000000000000e+01  +1.21099999999999994e+01  
 638 +1.76400000000000006e+01  +7.20999999999999996e+00  +1.22500000000000000e+01  
 639 +1.76400000000000006e+01  +7.70000000000000018e+00  +1.16900000000000013e+01  
 640 +1.73599999999999994e+01  +7.00000000000000000e+00  +1.19700000000000006e+01  
 641 +1.47000000000000011e+01  +1.16200000000000010e+01  +1.17599999999999998e+01  
 642 +1.37199999999999989e+01  +1.06400000000000006e+01  +1.21799999999999997e+01  
 643 +1.36500000000000004e+01  +1.04299999999999997e+01  +1.20400000000000009e+01  
 644 +1.88300000000000018e+01  +9.31000000000000050e+00  +1.20400000000000009e+01  
 645 +1.84100000000000001e+01  +9.52000000000000135e+00  +1.23900000000000006e+01  
 646 +2.12100000000000009e+01  +7.70000000000000018e+00  +1.21799999999999997e+01  
 647 +2.18400000000000034e+01  +7.49000000000000110e+00  +1.22500000000000000e+01  
 648 +2.16300000000000026e+01  +8.33000000000000007e+00  +1.29500000000000011e+01  
 649 +2.09300000000000033e+01  +7.62999999999999989e+00  +1.21799999999999997e+01  
 650 +2.17000000000000028e+01  +6.16000000000000014e+00  +1.18300000000000001e+01  
 651 +2.17699999999999996e+01  +6.02000000000000046e+00  +1.21099999999999994e+01  
 652 +1.69400000000000013e+01  +1.61699999999999982e+01  +1.22500000000000000e+01  
 653 +1.78500000000000014e+01  +1.63800000000000026e+01  +1.19000000000000004e+01  
 654 +1.75000000000000000e+01  +1.19000000000000004e+01  +1.21099999999999994e+01  
 655 +1.75700000000000003e+01  +1.21799999999999997e+01  +1.15500000000000007e+01  
 656 +1.77100000000000009e+01  +1.14800000000000004e+01  +1.19700000000000006e+01  
 657 +2.00900000000000034e+01  +7.77000000000000046e+00  +1.21099999999999994e+01  
 658 +2.00900000000000034e+01  +7.77000000000000046e+00  +1.19000000000000004e+01  
 659 +1.30900000000000016e+01  +1.02900000000000009e+01  +1.23900000000000006e+01  
 660 +1.36500000000000004e+01  +1.01500000000000004e+01  +1.18300000000000001e+01  
 661 +2.18400000000000034e+01  +1.00099999999999998e+01  +1.19700000000000006e+01  
 662 +2.18400000000000034e+01  +9.80000000000000071e+00  +1.17599999999999998e+01  
 663 +2.19800000000000040e+01  +1.00800000000000001e+01  +1.19000000000000004e+01  
 664 +1.90400000000000027e+01  +7.35000000000000053e+00  +1.17599999999999998e+01  
 665 +1.95300000000000011e+01  +7.20999999999999996e+00  +1.17599999999999998e+01  
 666 +1.82699999999999996e+01  +6.58000000000000007e+00  +1.13400000000000016e+01  
 667 +1.79199999999999982e+01  +6.30000000000000071e+00  +1.16200000000000010e+01  
 668 +2.04400000000000013e+01  +5.39000000000000057e+00  +1.19700000000000006e+01  
 669 +2.05100000000000016e+01  +5.39000000000000057e+00  +1.16200000000000010e+01  
 670 +2.02300000000000040e+01  +5.04000000000000004e+00  +1.20400000000000009e+01  
 671 +2.05100000000000016e+01  +5.46000000000000085e+00  +1.20400000000000009e+01  
 672 +1.92500000000000000e+01  +1.52599999999999998e+01  +1.19000000000000004e+01  
 673 +2.03000000000000007e+01  +1.47699999999999996e+01  +1.14100000000000001e+01  
 674 +1.89699999999999989e+01  +1.51199999999999992e+01  +1.16900000000000013e+01  
 675 +1.93200000000000003e+01  +1.53300000000000018e+01  +1.19000000000000004e+01  
 676 +1.85500000000000007e+01  +1.45600000000000005e+01  +1.16200000000000010e+01  
 677 +1.35099999999999998e+01  +9.94000000000000128e+00  +1.19000000000000004e+01  
 678 +1.36500000000000004e+01  +9.66000000000000014e+00  +1.19000000000000004e+01  
 679 +1.27400000000000020e+01  +9.73000000000000043e+00  +1.19700000000000006e+01  
 680 +1.35800000000000018e+01  +1.00099999999999998e+01  +1.18300000000000001e+01  
 681 +1.40700000000000003e+01  +1.01500000000000004e+01  +1.13400000000000016e+01  
 682 +1.33000000000000007e+01  +9.87000000000000099e+00  +1.13400000000000016e+01  
 683 +2.02300000000000040e+01  +7.70000000000000018e+00  +1.18300000000000001e+01  
 684 +2.06500000000000021e+01  +7.35000000000000053e+00  +1.09900000000000020e+01  
 685 +2.00900000000000034e+01  +7.91000000000000014e+00  +1.16200000000000010e+01  
 686 +1.96000000000000014e+01  +7.14000000000000057e+00  +1.18300000000000001e+01  
 687 +1.96700000000000017e+01  +7.00000000000000000e+00  +1.19000000000000004e+01  
 688 +1.98800000000000026e+01  +6.79000000000000092e+00  +1.16200000000000010e+01  
 689 +1.90400000000000027e+01  +5.67000000000000082e+00  +1.18300000000000001e+01  
 690 +1.90400000000000027e+01  +5.74000000000000021e+00  +1.17599999999999998e+01  
 691 +1.91099999999999994e+01  +5.60000000000000053e+00  +1.19000000000000004e+01  
 692 +1.75700000000000003e+01  +1.47699999999999996e+01  +1.17599999999999998e+01  
 693 +1.77100000000000009e+01  +1.51199999999999992e+01  +1.16200000000000010e+01  
 694 +1.72900000000000027e+01  +1.50500000000000007e+01  +1.18300000000000001e+01  
 695 +2.12100000000000009e+01  +7.28000000000000025e+00  +1.17599999999999998e+01  
 696 +2.14900000000000020e+01  +6.85999999999999943e+00  +1.16200000000000010e+01  
 697 +2.13500000000000014e+01  +7.35000000000000053e+00  +1.16900000000000013e+01  
 698 +1.96000000000000014e+01  +7.07000000000000028e+00  +1.11300000000000008e+01  
 699 +1.80599999999999987e+01  +1.68000000000000007e+01  +1.16900000000000013e+01  
 700 +1.79199999999999982e+01  +1.72199999999999989e+01  +1.16900000000000013e+01  
 701 +1.82699999999999996e+01  +1.68700000000000010e+01  +1.17599999999999998e+01  
 702 +1.99500000000000028e+01  +1.56800000000000015e+01  +1.16900000000000013e+01  
 703 +2.10700000000000003e+01  +1.52599999999999998e+01  +1.11300000000000008e+01  
 704 +2.00900000000000034e+01  +1.59600000000000009e+01  +1.16900000000000013e+01  
 705 +1.88300000000000018e+01  +1.47000000000000011e+01  +1.12700000000000014e+01  
 706 +1.86200000000000010e+01  +1.43500000000000014e+01  +1.14100000000000001e+01  
 707 +1.98100000000000023e+01  +6.30000000000000071e+00  +1.14100000000000001e+01  
 708 +2.03000000000000007e+01  +6.58000000000000007e+00  +1.13400000000000016e+01  
 709 +1.89699999999999989e+01  +1.51199999999999992e+01  +1.16900000000000013e+01  
 710 +1.92500000000000000e+01  +1.54000000000000004e+01  +1.14100000000000001e+01  
 711 +2.04400000000000013e+01  +1.46300000000000026e+01  +1.05700000000000003e+01  
 712 +1.93900000000000006e+01  +1.57500000000000000e+01  +1.12000000000000011e+01  
 713 +1.86200000000000010e+01  +1.41400000000000006e+01  +1.09200000000000017e+01  
 714 +1.89699999999999989e+01  +1.42800000000000011e+01  +1.13400000000000016e+01  
 715 +1.92500000000000000e+01  +1.70100000000000016e+01  +1.13400000000000016e+01  
 716 +1.89699999999999989e+01  +1.68700000000000010e+01  +1.16200000000000010e+01  
 717 +1.94600000000000009e+01  +1.68000000000000007e+01  +1.12700000000000014e+01  
 718 +1.92500000000000000e+01  +1.71500000000000021e+01  +1.12700000000000014e+01  
 719 +1.39300000000000015e+01  +1.01500000000000004e+01  +1.08500000000000014e+01  
 720 +1.47000000000000011e+01  +1.00800000000000001e+01  +1.13400000000000016e+01  
 721 +2.05800000000000018e+01  +6.44000000000000128e+00  +1.07100000000000009e+01  
 722 +2.11400000000000006e+01  +6.23000000000000043e+00  +1.09200000000000017e+01  
 723 +1.84100000000000001e+01  +1.77100000000000009e+01  +1.15500000000000007e+01  
 724 +1.93900000000000006e+01  +1.75000000000000000e+01  +1.11300000000000008e+01  
 725 +2.00900000000000034e+01  +1.69400000000000013e+01  +1.13400000000000016e+01  
 726 +1.94600000000000009e+01  +1.65199999999999996e+01  +1.11300000000000008e+01  
 727 +1.93200000000000003e+01  +1.77100000000000009e+01  +1.12000000000000011e+01  
 728 +1.91099999999999994e+01  +1.79900000000000020e+01  +1.12700000000000014e+01  
 729 +1.96000000000000014e+01  +1.80599999999999987e+01  +1.11300000000000008e+01  
 730 +1.95300000000000011e+01  +1.59600000000000009e+01  +1.12000000000000011e+01  
 731 +1.93200000000000003e+01  +1.57500000000000000e+01  +1.11300000000000008e+01  
 732 +1.93200000000000003e+01  +1.85500000000000007e+01  +1.12000000000000011e+01  
 733 +1.98100000000000023e+01  +1.81999999999999993e+01  +1.09900000000000020e+01  
 734 +1.96000000000000014e+01  +1.75000000000000000e+01  +1.07100000000000009e+01  
 735 +1.91800000000000033e+01  +1.66600000000000001e+01  +1.09900000000000020e+01  
 736 +1.96000000000000014e+01  +1.60300000000000011e+01  +1.11300000000000008e+01  
 737 +1.98800000000000026e+01  +1.54000000000000004e+01  +1.03599999999999994e+01  
 738 +1.89000000000000021e+01  +1.59600000000000009e+01  +1.11300000000000008e+01  
 739 +1.98800000000000026e+01  +1.85500000000000007e+01  +1.09200000000000017e+01  
 740 +1.98800000000000026e+01  +1.81300000000000026e+01  +1.10600000000000005e+01  
 741 +1.93200000000000003e+01  +1.44199999999999999e+01  +1.07800000000000011e+01  
 742 +1.94600000000000009e+01  +1.41400000000000006e+01  +1.06400000000000006e+01  
 743 +1.94600000000000009e+01  +1.45600000000000005e+01  +1.06400000000000006e+01  
 744 +2.07900000000000027e+01  +1.62400000000000020e+01  +1.07100000000000009e+01  
 745 +2.16300000000000026e+01  +1.56800000000000015e+01  +1.04299999999999997e+01  
 746 +2.07199999999999989e+01  +1.64499999999999993e+01  +1.10600000000000005e+01  
 747 +2.05800000000000018e+01  +1.63800000000000026e+01  +1.05000000000000000e+01  
 748 +2.03700000000000010e+01  +1.36500000000000004e+01  +1.06400000000000006e+01  
 749 +2.05100000000000016e+01  +1.28100000000000005e+01  +1.05700000000000003e+01  
 750 +2.03700000000000010e+01  +1.44199999999999999e+01  +1.04299999999999997e+01  
 751 +2.03000000000000007e+01  +1.35800000000000018e+01  +1.05700000000000003e+01  
 752 +2.04400000000000013e+01  +1.63800000000000026e+01  +1.05700000000000003e+01  
 753 +2.01600000000000001e+01  +1.67300000000000004e+01  +1.04299999999999997e+01  
 754 +2.05800000000000018e+01  +1.47000000000000011e+01  +1.04299999999999997e+01  
 755 +2.03700000000000010e+01  +1.35800000000000018e+01  +1.03599999999999994e+01  
 756 +2.00900000000000034e+01  +1.33699999999999992e+01  +1.06400000000000006e+01  
 757 +1.35800000000000018e+01  +1.32300000000000022e+01  +1.05700000000000003e+01  
 758 +1.35099999999999998e+01  +1.31600000000000001e+01  +1.06400000000000006e+01  
 759 +1.43500000000000014e+01  +1.29500000000000011e+01  +1.03599999999999994e+01  
 760 +1.30900000000000016e+01  +1.28100000000000005e+01  +1.00099999999999998e+01  
 761 +2.09300000000000033e+01  +1.71500000000000021e+01  +1.05000000000000000e+01  
 762 +2.10700000000000003e+01  +1.72199999999999989e+01  +1.03599999999999994e+01  
 763 +2.07900000000000027e+01  +1.72900000000000027e+01  +1.05000000000000000e+01  
 764 +2.05800000000000018e+01  +1.63800000000000026e+01  +1.05000000000000000e+01  
 765 +2.08599999999999994e+01  +1.63099999999999987e+01  +1.02900000000000009e+01  
 766 +2.07199999999999989e+01  +1.49800000000000022e+01  +1.01500000000000004e+01  
 767 +2.10700000000000003e+01  +1.42800000000000011e+01  +1.02900000000000009e+01  
 768 +2.04400000000000013e+01  +1.44199999999999999e+01  +1.00099999999999998e+01  
 769 +2.11400000000000006e+01  +1.41400000000000006e+01  +1.04299999999999997e+01  
 770 +2.11400000000000006e+01  +1.28100000000000005e+01  +1.02200000000000006e+01  
 771 +2.11400000000000006e+01  +1.43500000000000014e+01  +1.07800000000000011e+01  
 772 +1.54000000000000004e+01  +1.30199999999999996e+01  +1.04299999999999997e+01  
 773 +1.54699999999999989e+01  +1.36500000000000004e+01  +1.00800000000000001e+01  
 774 +1.56800000000000015e+01  +1.25300000000000011e+01  +1.16900000000000013e+01  
 775 +1.47699999999999996e+01  +1.28800000000000026e+01  +1.02900000000000009e+01  
 776 +2.13500000000000014e+01  +1.42800000000000011e+01  +9.94000000000000128e+00  
 777 +1.46300000000000026e+01  +1.30900000000000016e+01  +8.95999999999999908e+00  
 778 +2.12100000000000009e+01  +1.52599999999999998e+01  +9.87000000000000099e+00  
 779 +2.06500000000000021e+01  +1.50500000000000007e+01  +1.00099999999999998e+01  
 780 +2.16300000000000026e+01  +1.74300000000000033e+01  +1.00800000000000001e+01  
 781 +2.17000000000000028e+01  +1.74300000000000033e+01  +1.00099999999999998e+01  
 782 +2.19100000000000001e+01  +1.74300000000000033e+01  +1.02200000000000006e+01  
 783 +1.28800000000000026e+01  +1.24600000000000009e+01  +1.00099999999999998e+01  
 784 +1.27400000000000020e+01  +1.19000000000000004e+01  +9.87000000000000099e+00  
 785 +1.21799999999999997e+01  +1.22500000000000000e+01  +1.00099999999999998e+01  
 786 +2.16300000000000026e+01  +1.45600000000000005e+01  +9.66000000000000014e+00  
 787 +2.13500000000000014e+01  +1.42100000000000009e+01  +9.87000000000000099e+00  
 788 +2.12100000000000009e+01  +1.42800000000000011e+01  +9.73000000000000043e+00  
 789 +2.19100000000000001e+01  +1.39300000000000015e+01  +9.80000000000000071e+00  
 790 +2.17699999999999996e+01  +1.62400000000000020e+01  +9.87000000000000099e+00  
 791 +2.22600000000000016e+01  +1.59600000000000009e+01  +9.66000000000000014e+00  
 792 +2.31700000000000017e+01  +1.53300000000000018e+01  +9.45000000000000107e+00  
 793 +2.26800000000000033e+01  +1.62400000000000020e+01  +9.59000000000000163e+00  
 794 +2.21200000000000010e+01  +1.47000000000000011e+01  +9.31000000000000050e+00  
 795 +2.17000000000000028e+01  +1.44199999999999999e+01  +9.45000000000000107e+00  
 796 +2.19800000000000040e+01  +1.37900000000000009e+01  +9.66000000000000014e+00  
 797 +2.31000000000000014e+01  +1.40000000000000000e+01  +9.31000000000000050e+00  
 798 +2.23300000000000018e+01  +1.33699999999999992e+01  +9.59000000000000163e+00  
 799 +1.36500000000000004e+01  +1.21799999999999997e+01  +9.66000000000000014e+00  
 800 +1.40700000000000003e+01  +1.19000000000000004e+01  +9.02999999999999936e+00  
 801 +1.35099999999999998e+01  +1.20400000000000009e+01  +9.59000000000000163e+00  
 802 +2.36600000000000001e+01  +1.63099999999999987e+01  +9.52000000000000135e+00  
 803 +2.31000000000000014e+01  +1.69400000000000013e+01  +9.66000000000000014e+00  
 804 +2.35900000000000034e+01  +1.49100000000000001e+01  +9.38000000000000078e+00  
 805 +2.35900000000000034e+01  +1.54000000000000004e+01  +9.45000000000000107e+00  
 806 +1.33699999999999992e+01  +1.21099999999999994e+01  +9.31000000000000050e+00  
 807 +1.33000000000000007e+01  +1.24600000000000009e+01  +8.60999999999999943e+00  
 808 +1.29500000000000011e+01  +1.21799999999999997e+01  +9.16999999999999993e+00  
 809 +2.16300000000000026e+01  +6.65000000000000036e+00  +1.29500000000000011e+01  
 810 +2.17000000000000028e+01  +6.72000000000000064e+00  +1.30199999999999996e+01  
 811 +2.15600000000000023e+01  +6.58000000000000007e+00  +1.29500000000000011e+01  
 812 +2.19100000000000001e+01  +6.92999999999999972e+00  +1.29500000000000011e+01  
 813 +1.91099999999999994e+01  +8.60999999999999943e+00  +1.56099999999999994e+01  
 814 +1.96000000000000014e+01  +7.55999999999999961e+00  +1.54699999999999989e+01  
 815 +1.91099999999999994e+01  +8.67999999999999972e+00  +1.56800000000000015e+01  
 816 +1.91099999999999994e+01  +8.67999999999999972e+00  +1.54699999999999989e+01  
 817 +1.56099999999999994e+01  +7.49000000000000110e+00  +1.50500000000000007e+01  
 818 +1.41400000000000006e+01  +7.91000000000000014e+00  +1.57500000000000000e+01  
 819 +1.98100000000000023e+01  +6.08999999999999986e+00  +1.44900000000000020e+01  
 820 +2.02300000000000040e+01  +6.02000000000000046e+00  +1.44199999999999999e+01  
 821 +1.96000000000000014e+01  +6.08999999999999986e+00  +1.49100000000000001e+01  
 822 +1.81300000000000026e+01  +8.89000000000000057e+00  +1.19700000000000006e+01  
 823 +1.41400000000000006e+01  +1.00099999999999998e+01  +1.26000000000000014e+01  
 824 +1.35800000000000018e+01  +1.00099999999999998e+01  +1.33699999999999992e+01  
 825 +1.37199999999999989e+01  +9.66000000000000014e+00  +1.27400000000000020e+01  
 826 +1.30900000000000016e+01  +1.28100000000000005e+01  +1.00099999999999998e+01  
 827 +1.26700000000000017e+01  +1.35099999999999998e+01  +9.24000000000000021e+00  
 828 +1.22500000000000000e+01  +1.29500000000000011e+01  +9.38000000000000078e+00  
 829 +2.07900000000000027e+01  +7.42000000000000082e+00  +2.18400000000000034e+01  
 830 +2.19800000000000040e+01  +6.08999999999999986e+00  +2.21200000000000010e+01  
 831 +2.06500000000000021e+01  +7.49000000000000110e+00  +2.17000000000000028e+01  
 832 +2.09300000000000033e+01  +7.07000000000000028e+00  +2.16300000000000026e+01  
 833 +2.05800000000000018e+01  +6.58000000000000007e+00  +2.21200000000000010e+01  
 834 +2.10700000000000003e+01  +9.24000000000000021e+00  +2.09300000000000033e+01  
 835 +2.09300000000000033e+01  +8.67999999999999972e+00  +2.14200000000000017e+01  
 836 +2.00199999999999996e+01  +7.70000000000000018e+00  +2.01600000000000001e+01  
 837 +2.02300000000000040e+01  +7.14000000000000057e+00  +2.05800000000000018e+01  
 838 +1.98800000000000026e+01  +6.02000000000000046e+00  +1.96700000000000017e+01  
 839 +2.01600000000000001e+01  +5.81000000000000050e+00  +1.93900000000000006e+01  
 840 +2.00900000000000034e+01  +5.74000000000000021e+00  +2.03700000000000010e+01  
 841 +1.69400000000000013e+01  +6.65000000000000036e+00  +1.97400000000000020e+01  
 842 +1.67300000000000004e+01  +7.42000000000000082e+00  +1.93900000000000006e+01  
 843 +1.56099999999999994e+01  +5.60000000000000053e+00  +1.86900000000000013e+01  
 844 +1.63099999999999987e+01  +5.32000000000000028e+00  +1.87600000000000016e+01  
 845 +1.50500000000000007e+01  +7.42000000000000082e+00  +1.80599999999999987e+01  
 846 +1.59600000000000009e+01  +7.62999999999999989e+00  +1.89000000000000021e+01  
 847 +1.85500000000000007e+01  +6.37000000000000099e+00  +1.80599999999999987e+01  
 848 +1.76400000000000006e+01  +5.74000000000000021e+00  +1.87600000000000016e+01  
 849 +1.85500000000000007e+01  +6.50999999999999979e+00  +1.78500000000000014e+01  
 850 +1.83399999999999999e+01  +6.79000000000000092e+00  +1.77800000000000011e+01  
 851 +1.84100000000000001e+01  +6.79000000000000092e+00  +1.76400000000000006e+01  
 852 +1.83399999999999999e+01  +6.79000000000000092e+00  +1.77800000000000011e+01  
 853 +1.75000000000000000e+01  +6.79000000000000092e+00  +1.77800000000000011e+01  
 854 +1.83399999999999999e+01  +7.49000000000000110e+00  +1.75700000000000003e+01  
 855 +1.47699999999999996e+01  +6.37000000000000099e+00  +1.75000000000000000e+01  
 856 +1.42800000000000011e+01  +6.16000000000000014e+00  +1.83399999999999999e+01  
 857 +1.61000000000000014e+01  +9.02999999999999936e+00  +1.71500000000000021e+01  
 858 +1.97400000000000020e+01  +9.66000000000000014e+00  +1.56099999999999994e+01  
 859 +1.90400000000000027e+01  +8.89000000000000057e+00  +1.54000000000000004e+01  
 860 +1.86900000000000013e+01  +8.54000000000000092e+00  +1.54699999999999989e+01  
 861 +1.70800000000000018e+01  +5.60000000000000053e+00  +1.55400000000000009e+01  
 862 +1.84800000000000004e+01  +6.02000000000000046e+00  +1.50500000000000007e+01  
 863 +2.03000000000000007e+01  +1.59600000000000009e+01  +1.47699999999999996e+01  
 864 +2.10700000000000003e+01  +1.57500000000000000e+01  +1.42800000000000011e+01  
 865 +2.07199999999999989e+01  +5.32000000000000028e+00  +1.40700000000000003e+01  
 866 +2.11400000000000006e+01  +4.90000000000000036e+00  +1.37199999999999989e+01  
 867 +2.07199999999999989e+01  +5.32000000000000028e+00  +1.40700000000000003e+01  
 868 +2.17000000000000028e+01  +5.17999999999999972e+00  +1.37900000000000009e+01  
 869 +2.10000000000000000e+01  +5.17999999999999972e+00  +1.47000000000000011e+01  
 870 +2.10000000000000000e+01  +1.27400000000000020e+01  +1.40700000000000003e+01  
 871 +2.05800000000000018e+01  +1.29500000000000011e+01  +1.42100000000000009e+01  
 872 +1.89000000000000021e+01  +9.38000000000000078e+00  +1.49800000000000022e+01  
 873 +2.11400000000000006e+01  +1.21799999999999997e+01  +1.35099999999999998e+01  
 874 +2.11400000000000006e+01  +1.20400000000000009e+01  +1.37199999999999989e+01  
 875 +2.13500000000000014e+01  +1.23900000000000006e+01  +1.35099999999999998e+01  
 876 +2.00900000000000034e+01  +4.90000000000000036e+00  +1.30199999999999996e+01  
 877 +2.00900000000000034e+01  +5.25000000000000000e+00  +1.34400000000000013e+01  
 878 +2.05100000000000016e+01  +4.90000000000000036e+00  +1.33699999999999992e+01  
 879 +2.02300000000000040e+01  +4.69000000000000039e+00  +1.43500000000000014e+01  
 880 +1.51900000000000013e+01  +8.89000000000000057e+00  +1.21799999999999997e+01  
 881 +2.11400000000000006e+01  +1.09200000000000017e+01  +1.23200000000000003e+01  
 882 +2.00900000000000034e+01  +6.37000000000000099e+00  +1.27400000000000020e+01  
 883 +2.07199999999999989e+01  +5.46000000000000085e+00  +1.21799999999999997e+01  
 884 +2.35199999999999996e+01  +9.52000000000000135e+00  +1.15500000000000007e+01  
 885 +2.38000000000000007e+01  +1.00099999999999998e+01  +1.19000000000000004e+01  
 886 +1.91800000000000033e+01  +1.56099999999999994e+01  +1.22500000000000000e+01  
 887 +1.84800000000000004e+01  +1.54000000000000004e+01  +1.16200000000000010e+01  
 888 +1.93900000000000006e+01  +1.61699999999999982e+01  +1.16200000000000010e+01  
 889 +1.95300000000000011e+01  +1.63099999999999987e+01  +1.17599999999999998e+01  
 890 +1.91099999999999994e+01  +1.61699999999999982e+01  +1.18300000000000001e+01  
 891 +1.89000000000000021e+01  +1.50500000000000007e+01  +1.09200000000000017e+01  
 892 +1.45600000000000005e+01  +1.11300000000000008e+01  +1.12000000000000011e+01  
 893 +1.42800000000000011e+01  +1.09900000000000020e+01  +1.05000000000000000e+01  
 894 +1.47000000000000011e+01  +1.12000000000000011e+01  +1.11300000000000008e+01  
 895 +2.07199999999999989e+01  +1.74300000000000033e+01  +1.06400000000000006e+01  
 896 +2.05800000000000018e+01  +1.84100000000000001e+01  +1.07100000000000009e+01  
 897 +2.24000000000000021e+01  +1.79900000000000020e+01  +1.00099999999999998e+01  
 898 +2.24699999999999989e+01  +1.69400000000000013e+01  +9.94000000000000128e+00  
 899 +2.30300000000000011e+01  +6.08999999999999986e+00  +2.24000000000000021e+01  
 900 +1.86900000000000013e+01  +6.23000000000000043e+00  +2.10000000000000000e+01  
 901 +1.70800000000000018e+01  +5.04000000000000004e+00  +2.15600000000000023e+01  
 902 +2.07199999999999989e+01  +1.03599999999999994e+01  +1.97400000000000020e+01  
 903 +2.07199999999999989e+01  +1.03599999999999994e+01  +1.96000000000000014e+01  
 904 +2.10700000000000003e+01  +1.03599999999999994e+01  +1.99500000000000028e+01  
 905 +1.89000000000000021e+01  +8.75000000000000000e+00  +1.95300000000000011e+01  
 906 +1.86200000000000010e+01  +7.55999999999999961e+00  +1.75700000000000003e+01  
 907 +1.68700000000000010e+01  +5.39000000000000057e+00  +1.92500000000000000e+01  
 908 +1.64499999999999993e+01  +5.25000000000000000e+00  +1.96700000000000017e+01  
 909 +1.96000000000000014e+01  +4.76000000000000068e+00  +1.89000000000000021e+01  
 910 +1.73599999999999994e+01  +8.33000000000000007e+00  +1.92500000000000000e+01  
 911 +1.69400000000000013e+01  +5.74000000000000021e+00  +1.88300000000000018e+01  
 912 +1.94600000000000009e+01  +5.53000000000000025e+00  +1.82699999999999996e+01  
 913 +2.05800000000000018e+01  +1.16900000000000013e+01  +1.79199999999999982e+01  
 914 +2.09300000000000033e+01  +1.14100000000000001e+01  +1.86200000000000010e+01  
 915 +1.88300000000000018e+01  +6.08999999999999986e+00  +1.78500000000000014e+01  
 916 +1.92500000000000000e+01  +8.47000000000000064e+00  +1.72900000000000027e+01  
 917 +1.86200000000000010e+01  +7.55999999999999961e+00  +1.75700000000000003e+01  
 918 +1.54699999999999989e+01  +8.33000000000000007e+00  +1.77800000000000011e+01  
 919 +1.87600000000000016e+01  +1.02200000000000006e+01  +1.69400000000000013e+01  
 920 +2.03700000000000010e+01  +5.39000000000000057e+00  +1.72900000000000027e+01  
 921 +2.05800000000000018e+01  +5.25000000000000000e+00  +1.73599999999999994e+01  
 922 +1.80599999999999987e+01  +7.91000000000000014e+00  +1.70800000000000018e+01  
 923 +1.72900000000000027e+01  +5.39000000000000057e+00  +1.79199999999999982e+01  
 924 +1.64499999999999993e+01  +9.02999999999999936e+00  +1.66600000000000001e+01  
 925 +1.56800000000000015e+01  +8.82000000000000028e+00  +1.65899999999999999e+01  
 926 +1.63099999999999987e+01  +8.47000000000000064e+00  +1.68000000000000007e+01  
 927 +1.81300000000000026e+01  +9.59000000000000163e+00  +1.62400000000000020e+01  
 928 +1.84800000000000004e+01  +1.00800000000000001e+01  +1.63800000000000026e+01  
 929 +1.94600000000000009e+01  +4.76000000000000068e+00  +1.63099999999999987e+01  
 930 +1.77100000000000009e+01  +1.00099999999999998e+01  +1.60300000000000011e+01  
 931 +1.86200000000000010e+01  +4.97000000000000064e+00  +1.61000000000000014e+01  
 932 +1.93900000000000006e+01  +8.05000000000000071e+00  +1.51199999999999992e+01  
 933 +1.34400000000000013e+01  +8.54000000000000092e+00  +1.48400000000000016e+01  
 934 +1.40000000000000000e+01  +8.82000000000000028e+00  +1.50500000000000007e+01  
 935 +1.65199999999999996e+01  +5.81000000000000050e+00  +1.49100000000000001e+01  
 936 +1.40000000000000000e+01  +8.82000000000000028e+00  +1.50500000000000007e+01  
 937 +1.39300000000000015e+01  +8.75000000000000000e+00  +1.49100000000000001e+01  
 938 +1.41400000000000006e+01  +8.67999999999999972e+00  +1.56099999999999994e+01  
 939 +1.93900000000000006e+01  +9.66000000000000014e+00  +1.47000000000000011e+01  
 940 +1.93200000000000003e+01  +9.73000000000000043e+00  +1.45600000000000005e+01  
 941 +1.95300000000000011e+01  +9.73000000000000043e+00  +1.47000000000000011e+01  
 942 +2.10700000000000003e+01  +4.97000000000000064e+00  +1.50500000000000007e+01  
 943 +2.15600000000000023e+01  +5.25000000000000000e+00  +1.51900000000000013e+01  
 944 +1.91099999999999994e+01  +1.55400000000000009e+01  +1.47000000000000011e+01  
 945 +1.95300000000000011e+01  +1.57500000000000000e+01  +1.47699999999999996e+01  
 946 +1.47699999999999996e+01  +9.59000000000000163e+00  +1.49100000000000001e+01  
 947 +1.47699999999999996e+01  +7.77000000000000046e+00  +1.64499999999999993e+01  
 948 +1.84100000000000001e+01  +1.15500000000000007e+01  +1.44199999999999999e+01  
 949 +1.47000000000000011e+01  +1.05700000000000003e+01  +1.40000000000000000e+01  
 950 +1.47699999999999996e+01  +1.00800000000000001e+01  +1.44199999999999999e+01  
 951 +1.79199999999999982e+01  +4.97000000000000064e+00  +1.40700000000000003e+01  
 952 +1.79199999999999982e+01  +4.97000000000000064e+00  +1.37900000000000009e+01  
 953 +1.78500000000000014e+01  +4.97000000000000064e+00  +1.41400000000000006e+01  
 954 +1.96000000000000014e+01  +1.33000000000000007e+01  +1.42100000000000009e+01  
 955 +1.89699999999999989e+01  +1.42100000000000009e+01  +1.46300000000000026e+01  
 956 +1.94600000000000009e+01  +5.46000000000000085e+00  +1.44199999999999999e+01  
 957 +2.06500000000000021e+01  +5.46000000000000085e+00  +1.38599999999999994e+01  
 958 +1.65899999999999999e+01  +5.81000000000000050e+00  +1.37900000000000009e+01  
 959 +2.38700000000000010e+01  +1.40000000000000000e+01  +1.37199999999999989e+01  
 960 +2.43599999999999994e+01  +1.40000000000000000e+01  +1.35800000000000018e+01  
 961 +2.40100000000000016e+01  +1.41400000000000006e+01  +1.38599999999999994e+01  
 962 +1.97400000000000020e+01  +1.18300000000000001e+01  +1.37199999999999989e+01  
 963 +1.94600000000000009e+01  +1.19700000000000006e+01  +1.39300000000000015e+01  
 964 +2.13500000000000014e+01  +1.07800000000000011e+01  +1.30900000000000016e+01  
 965 +1.89000000000000021e+01  +1.43500000000000014e+01  +1.29500000000000011e+01  
 966 +2.20500000000000007e+01  +6.30000000000000071e+00  +1.34400000000000013e+01  
 967 +2.19800000000000040e+01  +6.72000000000000064e+00  +1.38599999999999994e+01  
 968 +1.89000000000000021e+01  +1.33000000000000007e+01  +1.26000000000000014e+01  
 969 +2.34500000000000028e+01  +1.21099999999999994e+01  +1.30199999999999996e+01  
 970 +2.21900000000000013e+01  +7.62999999999999989e+00  +1.33000000000000007e+01  
 971 +2.23300000000000018e+01  +6.92999999999999972e+00  +1.34400000000000013e+01  
 972 +1.96700000000000017e+01  +6.08999999999999986e+00  +1.26000000000000014e+01  
 973 +2.06500000000000021e+01  +8.05000000000000071e+00  +1.28800000000000026e+01  
 974 +1.74300000000000033e+01  +6.23000000000000043e+00  +1.21799999999999997e+01  
 975 +1.75700000000000003e+01  +6.23000000000000043e+00  +1.28100000000000005e+01  
 976 +2.12100000000000009e+01  +1.02200000000000006e+01  +1.18300000000000001e+01  
 977 +2.07900000000000027e+01  +1.07800000000000011e+01  +1.18300000000000001e+01  
 978 +1.47000000000000011e+01  +9.59000000000000163e+00  +1.17599999999999998e+01  
 979 +1.52599999999999998e+01  +9.66000000000000014e+00  +1.18300000000000001e+01  
 980 +1.89000000000000021e+01  +5.74000000000000021e+00  +1.22500000000000000e+01  
 981 +1.56800000000000015e+01  +1.23900000000000006e+01  +1.18300000000000001e+01  
 982 +1.82699999999999996e+01  +9.16999999999999993e+00  +1.17599999999999998e+01  
 983 +1.77800000000000011e+01  +9.09999999999999964e+00  +1.18300000000000001e+01  
 984 +1.71500000000000021e+01  +1.68700000000000010e+01  +1.21099999999999994e+01  
 985 +1.89000000000000021e+01  +6.58000000000000007e+00  +1.11300000000000008e+01  
 986 +1.84100000000000001e+01  +7.42000000000000082e+00  +1.14800000000000004e+01  
 987 +1.72900000000000027e+01  +1.28100000000000005e+01  +1.08500000000000014e+01  
 988 +1.61000000000000014e+01  +1.17599999999999998e+01  +1.12700000000000014e+01  
 989 +1.61000000000000014e+01  +1.14800000000000004e+01  +1.00800000000000001e+01  
 990 +1.66600000000000001e+01  +1.16200000000000010e+01  +1.07100000000000009e+01  
 991 +1.21099999999999994e+01  +1.21799999999999997e+01  +1.00099999999999998e+01  
 992 +1.19000000000000004e+01  +1.26000000000000014e+01  +1.00099999999999998e+01  
 993 +2.23300000000000018e+01  +1.42800000000000011e+01  +9.87000000000000099e+00  
 994 +1.31600000000000001e+01  +1.14800000000000004e+01  +9.24000000000000021e+00  
 995 +1.92500000000000000e+01  +7.62999999999999989e+00  +2.05100000000000016e+01  
 996 +1.91800000000000033e+01  +6.85999999999999943e+00  +2.10700000000000003e+01  
 997 +1.96700000000000017e+01  +7.20999999999999996e+00  +2.11400000000000006e+01  
 998 +1.79900000000000020e+01  +4.90000000000000036e+00  +2.04400000000000013e+01  
 999 +1.80599999999999987e+01  +5.04000000000000004e+00  +2.12100000000000009e+01  
1000 +1.94600000000000009e+01  +7.98000000000000043e+00  +1.97400000000000020e+01  
1001 +1.67300000000000004e+01  +8.82000000000000028e+00  +1.84800000000000004e+01  
1002 +1.77800000000000011e+01  +4.83000000000000007e+00  +1.84800000000000004e+01  
1003 +1.70100000000000016e+01  +5.04000000000000004e+00  +1.87600000000000016e+01  
1004 +1.81300000000000026e+01  +1.09200000000000017e+01  +1.58200000000000003e+01  
1005 +1.81300000000000026e+01  +1.09900000000000020e+01  +1.60300000000000011e+01  
1006 +1.95300000000000011e+01  +9.94000000000000128e+00  +1.58900000000000006e+01  
1007 +1.58200000000000003e+01  +1.01500000000000004e+01  +1.54000000000000004e+01  
1008 +1.52599999999999998e+01  +9.24000000000000021e+00  +1.62400000000000020e+01  
1009 +1.98800000000000026e+01  +5.46000000000000085e+00  +1.56099999999999994e+01  
1010 +2.00199999999999996e+01  +5.39000000000000057e+00  +1.59600000000000009e+01  
1011 +1.36500000000000004e+01  +6.65000000000000036e+00  +1.60300000000000011e+01  
1012 +1.32300000000000022e+01  +7.14000000000000057e+00  +1.62400000000000020e+01  
1013 +1.58900000000000006e+01  +6.92999999999999972e+00  +1.47000000000000011e+01  
1014 +1.36500000000000004e+01  +9.45000000000000107e+00  +1.47000000000000011e+01  
1015 +1.46300000000000026e+01  +8.75000000000000000e+00  +1.39300000000000015e+01  
1016 +1.58900000000000006e+01  +5.39000000000000057e+00  +1.47699999999999996e+01  
1017 +1.84800000000000004e+01  +4.69000000000000039e+00  +1.47699999999999996e+01  
1018 +2.13500000000000014e+01  +1.47699999999999996e+01  +1.37900000000000009e+01  
1019 +1.95300000000000011e+01  +1.40700000000000003e+01  +1.43500000000000014e+01  
1020 +1.81300000000000026e+01  +1.33699999999999992e+01  +1.46300000000000026e+01  
1021 +1.51900000000000013e+01  +1.01500000000000004e+01  +1.35800000000000018e+01  
1022 +2.09300000000000033e+01  +1.03599999999999994e+01  +1.37199999999999989e+01  
1023 +2.09300000000000033e+01  +1.06400000000000006e+01  +1.36500000000000004e+01  
1024 +2.08599999999999994e+01  +1.11300000000000008e+01  +1.40000000000000000e+01  
1025 +1.65199999999999996e+01  +7.14000000000000057e+00  +1.36500000000000004e+01  
1026 +1.73599999999999994e+01  +6.44000000000000128e+00  +1.40000000000000000e+01  
1027 +2.08599999999999994e+01  +6.16000000000000014e+00  +1.36500000000000004e+01  
1028 +2.17699999999999996e+01  +5.87999999999999989e+00  +1.40000000000000000e+01  
1029 +1.51900000000000013e+01  +7.77000000000000046e+00  +1.34400000000000013e+01  
1030 +2.45700000000000003e+01  +1.26700000000000017e+01  +1.28100000000000005e+01  
1031 +2.44300000000000033e+01  +1.33000000000000007e+01  +1.33000000000000007e+01  
1032 +1.91099999999999994e+01  +7.49000000000000110e+00  +1.31600000000000001e+01  
1033 +1.60300000000000011e+01  +7.84000000000000075e+00  +1.26700000000000017e+01  
1034 +1.59600000000000009e+01  +7.42000000000000082e+00  +1.28800000000000026e+01  
1035 +2.27500000000000000e+01  +9.31000000000000050e+00  +1.16900000000000013e+01  
1036 +2.00199999999999996e+01  +7.77000000000000046e+00  +1.18300000000000001e+01  
1037 +1.97400000000000020e+01  +6.23000000000000043e+00  +1.07800000000000011e+01  
1038 +1.99500000000000028e+01  +5.87999999999999989e+00  +1.15500000000000007e+01  
1039 +2.12800000000000011e+01  +1.24600000000000009e+01  +1.35800000000000018e+01  
1040 +1.54000000000000004e+01  +7.20999999999999996e+00  +1.47000000000000011e+01  
1041 +1.40000000000000000e+01  +9.45000000000000107e+00  +1.26700000000000017e+01  
1042 +1.37199999999999989e+01  +9.66000000000000014e+00  +1.27400000000000020e+01  
1043 +1.27400000000000020e+01  +9.94000000000000128e+00  +1.28800000000000026e+01  
1044 +1.31600000000000001e+01  +9.24000000000000021e+00  +1.36500000000000004e+01  
1045 +2.10700000000000003e+01  +9.16999999999999993e+00  +1.26000000000000014e+01  
1046 +2.05800000000000018e+01  +8.95999999999999908e+00  +1.26700000000000017e+01  
1047 +2.08599999999999994e+01  +1.63099999999999987e+01  +1.02900000000000009e+01  
1048 +2.06500000000000021e+01  +1.60300000000000011e+01  +9.94000000000000128e+00  
1049 +2.07199999999999989e+01  +1.65199999999999996e+01  +1.00099999999999998e+01  
1050 +1.98800000000000026e+01  +4.90000000000000036e+00  +1.99500000000000028e+01  
1051 +2.01600000000000001e+01  +4.62000000000000011e+00  +1.92500000000000000e+01  
1052 +2.05100000000000016e+01  +4.76000000000000068e+00  +2.03700000000000010e+01  
1053 +1.93900000000000006e+01  +7.28000000000000025e+00  +1.68000000000000007e+01  
1054 +2.09300000000000033e+01  +8.89000000000000057e+00  +1.23200000000000003e+01  
1055 +2.15600000000000023e+01  +6.58000000000000007e+00  +1.28100000000000005e+01  
1056 +1.79900000000000020e+01  +5.87999999999999989e+00  +1.35800000000000018e+01  
1057 +1.76400000000000006e+01  +5.25000000000000000e+00  +1.33000000000000007e+01  
1058 +1.81999999999999993e+01  +5.74000000000000021e+00  +1.34400000000000013e+01  
1059 +1.89000000000000021e+01  +8.89000000000000057e+00  +1.98800000000000026e+01  
1060 +1.84800000000000004e+01  +6.58000000000000007e+00  +1.76400000000000006e+01  
1061 +2.02300000000000040e+01  +9.66000000000000014e+00  +1.45600000000000005e+01  
1062 +1.60300000000000011e+01  +6.58000000000000007e+00  +1.48400000000000016e+01  
1063 +1.60300000000000011e+01  +6.58000000000000007e+00  +1.47000000000000011e+01  
1064 +1.60300000000000011e+01  +6.58000000000000007e+00  +1.49800000000000022e+01  
1065 +2.21900000000000013e+01  +1.46300000000000026e+01  +1.40000000000000000e+01  
1066 +2.19800000000000040e+01  +1.38599999999999994e+01  +1.40700000000000003e+01  
1067 +2.16300000000000026e+01  +1.33000000000000007e+01  +1.42800000000000011e+01  
1068 +2.24000000000000021e+01  +1.37900000000000009e+01  +1.41400000000000006e+01  
1069 +2.33100000000000023e+01  +1.33699999999999992e+01  +1.40700000000000003e+01  
1070 +2.24000000000000021e+01  +1.37900000000000009e+01  +1.41400000000000006e+01  
1071 +2.35199999999999996e+01  +1.51199999999999992e+01  +1.42800000000000011e+01  
1072 +2.22600000000000016e+01  +1.33699999999999992e+01  +1.44199999999999999e+01  
1073 +2.23300000000000018e+01  +6.23000000000000043e+00  +2.33100000000000023e+01  
# numEdges
1073
# id   initNode   termNode parentEdge nDau   dauEdges      ...   radiusRelativeToParent
   0          0          1 2147483646    2        358       1072 +4.83352333333333328e-01  # rad = +4.83352333333333328e-01 , len = +0                       
   1          2          3          2    2 2147483645 2147483645 +6.22806666666666731e-01  # rad = +7.47368000000000060e-02 , len = +1.39474011916198859e+00 
   2          4          2        777    2          1       1052 +1.08597285067873295e+00  # rad = +1.19999999999999982e-01 , len = +2.42487113059643794e-01 
   3          5          6          5    2 2147483645 2147483645 +1.00000000000000000e+00  # rad = +8.50000000000000477e-02 , len = +2.96984848098350518e-01 
   4          5          7          5    2 2147483645 2147483645 +9.41176470588235392e-01  # rad = +8.00000000000000433e-02 , len = +8.45813218151620028e-01 
   5          8          5          7    2          3          4 +1.03658536585365857e+00  # rad = +8.50000000000000477e-02 , len = +1.21243556529819857e-01 
   6          8          9          7    2 2147483645 2147483645 +8.53658536585365835e-01  # rad = +7.00000000000000344e-02 , len = +1.33184083133083320e+00 
   7         10          8          9    2          5          6 +6.65314401622718044e-01  # rad = +8.20000000000000034e-02 , len = +3.56931365951498492e-01 
   8         10         11          9    2 2147483645 2147483645 +7.07041784989858035e-01  # rad = +8.71429000000000231e-02 , len = +6.14247507117448466e-01 
   9         12         10         11    2          7          8 +1.08304042179261861e+00  # rad = +1.23250000000000082e-01 , len = +4.89999999999998437e-01 
  10         12         13         11    2 2147483645 2147483645 +7.42130931458699572e-01  # rad = +8.44545000000000573e-02 , len = +8.16333265278341824e-01 
  11         14         12         13    2          9         10 +9.13322632423755887e-01  # rad = +1.13799999999999985e-01 , len = +4.02119385257661166e-01 
  12         14         15         13    2 2147483645 2147483645 +6.64125200642054603e-01  # rad = +8.27500000000001151e-02 , len = +3.28329103187641413e-01 
  13         16         14         15    2         11         12 +9.48971820258948995e-01  # rad = +1.24600000000000086e-01 , len = +2.88617393793237420e-01 
  14         16         17         15    2 2147483645 2147483645 +6.41660319878141761e-01  # rad = +8.42500000000000748e-02 , len = +9.15368778143541451e-01 
  15         18         16         22    2         13         14 +9.46306306306306300e-01  # rad = +1.31300000000000083e-01 , len = +8.45813218151618251e-01 
  16         19         20         18    2 2147483645 2147483645 +5.98406374501992078e-01  # rad = +7.51000000000000140e-02 , len = +6.78675180038287418e-01 
  17         19         21         18    2        780        781 +1.20318725099601598e+00  # rad = +1.50999999999999995e-01 , len = +8.63017960415659924e-01 
  18         22         19         20    2         16         17 +8.44549125168236769e-01  # rad = +1.25500000000000028e-01 , len = +2.88617393793233090e-01 
  19         22         23         20    2        784        785 +5.39703903095558601e-01  # rad = +8.02000000000000213e-02 , len = +4.08166632639172244e-01 
  20         24         22         37    2         18         19 +9.62853051518469782e-01  # rad = +1.48600000000000038e-01 , len = +4.84974226119286589e-01 
  21         25         26         23    2 2147483645 2147483645 +7.39794286239065735e-01  # rad = +9.66667000000000359e-02 , len = +8.16333265278340270e-01 
  22         25         18         23    2         15        855 +1.06185953607261196e+00  # rad = +1.38750000000000068e-01 , len = +2.61916017074176999e-01 
  23         27         25         65    2         21         22 +8.27661124307205065e-01  # rad = +1.30667000000000116e-01 , len = +6.02162768692983019e-01 
  24         28         29         26    2 2147483645 2147483645 +7.16112531969309352e-01  # rad = +7.00000000000000344e-02 , len = +2.96984848098349519e-01 
  25         28         30         26    2 2147483645 2147483645 +8.12020460358056195e-01  # rad = +7.93750000000000011e-02 , len = +1.03590540108641149e+00 
  26         31         28         29    2         24         25 +8.07851239669421517e-01  # rad = +9.77500000000000591e-02 , len = +3.28329103187640248e-01 
  27         32         33       1037    2 2147483645 2147483645 +6.62190082644628086e-01  # rad = +8.01250000000000157e-02 , len = +5.81463670404265387e-01 
  28         32         34       1037    2         71       1058 +8.42487603305785093e-01  # rad = +1.01941000000000004e-01 , len = +1.22249744376010860e+00 
  29         35         31         41    2         26       1037 +8.94970414201183395e-01  # rad = +1.21000000000000024e-01 , len = +2.10000000000000853e-01 
  30         36         37         32    2 2147483645 2147483645 +1.03296714285714297e+00  # rad = +7.23077000000000164e-02 , len = +8.88200427831468908e-01 
  31         36         38         32    2         43         44 +1.00000000000000000e+00  # rad = +6.99999999999999650e-02 , len = +2.10000000000000575e-01 
  32         39         36         51    2         30         31 +1.00000000000000000e+00  # rad = +6.99999999999999650e-02 , len = +1.71464281994822804e-01 
  33         40         41         35    2 2147483645 2147483645 +8.53658536585365835e-01  # rad = +7.00000000000000205e-02 , len = +3.50000000000001421e-01 
  34         40         42         35    2 2147483645 2147483645 +8.53658536585365835e-01  # rad = +7.00000000000000205e-02 , len = +5.98080262172225985e-01 
  35         43         40         46    2         33         34 +9.82035928143712544e-01  # rad = +8.20000000000000728e-02 , len = +4.08166632639170857e-01 
  36         24         44         37    2        782        783 +5.92334108712977758e-01  # rad = +9.14167000000000174e-02 , len = +1.00468900660851324e+00 
  37         45         24         52    2         20         36 +1.01757798334509153e+00  # rad = +1.54333000000000053e-01 , len = +4.53651848888552089e-01 
  38         39         46         51    2 2147483645 2147483645 +1.03896071428571424e+00  # rad = +7.27272500000000072e-02 , len = +7.03491293478461954e-01 
  39         47         48        786    2         40         41 +8.33607907742998200e-01  # rad = +1.26500000000000085e-01 , len = +4.94974746830582013e-01 
  40         48         49         39    2        967        968 +9.50592885375494023e-01  # rad = +1.20250000000000065e-01 , len = +2.42487113059643794e-01 
  41         48         35         39    2         29         42 +1.06877470355731230e+00  # rad = +1.35200000000000042e-01 , len = +3.13049516849971843e-01 
  42         35         50         41    2 2147483645 2147483645 +8.94970414201183395e-01  # rad = +1.21000000000000024e-01 , len = +9.89949493661170521e-02 
  43         38         51         31    2 2147483645 2147483645 +1.04285714285714293e+00  # rad = +7.30000000000000093e-02 , len = +8.22313808712952010e-01 
  44         38         52         31    2 2147483645 2147483645 +1.00000000000000000e+00  # rad = +6.99999999999999650e-02 , len = +4.02119385257663664e-01 
  45         43         53         46    2 2147483645 2147483645 +9.50598802395209552e-01  # rad = +7.93750000000000566e-02 , len = +1.07307968017291100e+00 
  46         54         43         55    2         35         45 +6.42307692307692246e-01  # rad = +8.35000000000000464e-02 , len = +4.31508980207828075e-01 
  47         55         56         48    2 2147483645 2147483645 +9.35384615384615370e-01  # rad = +7.60000000000000259e-02 , len = +1.50296373875087053e+00 
  48         57         55        860    2         47         49 +6.25437806464525181e-01  # rad = +8.12499999999999889e-02 , len = +6.37730350540100743e-01 
  49         55         58         48    2         50         51 +1.10769230769230775e+00  # rad = +9.00000000000000244e-02 , len = +4.48218696620300117e-01 
  50         58         59         49    2 2147483645 2147483645 +9.44444444444444420e-01  # rad = +8.50000000000000200e-02 , len = +1.21243556529819344e-01 
  51         58         39         49    2         32         38 +7.77777777777777679e-01  # rad = +6.99999999999999650e-02 , len = +5.68682688324514518e-01 
  52         60         45         83    2         37         53 +9.13656626506024083e-01  # rad = +1.51667000000000052e-01 , len = +8.10308583195314069e-01 
  53         45         61         52    2        966        969 +7.51646699677583130e-01  # rad = +1.14000000000000018e-01 , len = +1.56524758424984339e-01 
  54         54         62         55    2        861        862 +6.42307692307692246e-01  # rad = +8.35000000000000464e-02 , len = +4.53651848888551534e-01 
  55         63         54         56    2         46         54 +1.00775193798449614e+00  # rad = +1.30000000000000115e-01 , len = +1.21243556529819857e-01 
  56         64         63         58    2         55        856 +1.00432873470150419e+00  # rad = +1.29000000000000031e-01 , len = +2.88617393793234367e-01 
  57         64         65         58    2         74         75 +6.32571392980598501e-01  # rad = +8.12500000000000444e-02 , len = +1.10900856624284128e+00 
  58         66         64         64    2         56         57 +7.35015736766809757e-01  # rad = +1.28444000000000058e-01 , len = +7.73175271203108250e-01 
  59         67         68         61    2 2147483645 2147483645 +8.74999999999999889e-01  # rad = +7.00000000000000205e-02 , len = +3.56931365951496049e-01 
  60         67         69         61    2 2147483645 2147483645 +9.12499999999999978e-01  # rad = +7.30000000000000232e-02 , len = +7.44110206891425152e-01 
  61         70         67         63    2         59         60 +6.08693667303258801e-01  # rad = +8.00000000000000433e-02 , len = +3.76961536499413663e-01 
  62         70         71         63    2 2147483645 2147483645 +5.57968941405625918e-01  # rad = +7.33333000000000457e-02 , len = +5.81463670404267607e-01 
  63         72         70         78    2         61         62 +6.22886255924170684e-01  # rad = +1.31429000000000074e-01 , len = +6.14247507117449021e-01 
  64         73         66         79    2         58         65 +9.11737544804269939e-01  # rad = +1.74750000000000155e-01 , len = +2.42487113059640741e-01 
  65         66         27         64    2         23        786 +9.03433476394849833e-01  # rad = +1.57875000000000154e-01 , len = +7.70000000000000462e-01 
  66         74         75         67    2 2147483645 2147483645 +5.93494407356647047e-01  # rad = +8.05455000000000337e-02 , len = +8.65852181379707320e-01 
  67         47         74        786    2         66         68 +8.94326194398681995e-01  # rad = +1.35714000000000057e-01 , len = +5.46717477313467093e-01 
  68         74         76         67    2         72         73 +1.14947610416021928e+00  # rad = +1.56000000000000083e-01 , len = +1.21243556529821897e-01 
  69         77         78         71    2 2147483645 2147483645 +9.15287341772151875e-01  # rad = +7.23077000000000442e-02 , len = +1.09119200876839195e+00 
  70         77         79         71    2 2147483645 2147483645 +8.86075949367088556e-01  # rad = +7.00000000000000483e-02 , len = +8.01186619958171642e-01 
  71         34         77         28    2         69         70 +7.74958063978183564e-01  # rad = +7.90000000000000424e-02 , len = +7.03491293478461843e-01 
  72         76         80         68    2         80         81 +6.53134615384615369e-01  # rad = +1.01889000000000035e-01 , len = +7.17286553617174527e-01 
  73         76         81         68    2 2147483645 2147483645 +5.77983893214930489e-01  # rad = +9.01654873415291824e-02 , len = +9.49526197637537428e-01 
  74         65         82         57    2 2147483645 2147483645 +8.61538461538461475e-01  # rad = +7.00000000000000344e-02 , len = +2.88617393793235699e-01 
  75         65         83         57    2         76         77 +8.61538461538461475e-01  # rad = +7.00000000000000344e-02 , len = +1.97989898732234104e-01 
  76         83         84         75    2 2147483645 2147483645 +1.00000000000000000e+00  # rad = +7.00000000000000344e-02 , len = +2.21359436211784083e-01 
  77         83         85         75    2 2147483645 2147483645 +1.00000000000000000e+00  # rad = +7.00000000000000344e-02 , len = +2.10000000000000575e-01 
  78         86         72        107    2         63         79 +1.01247600767754320e+00  # rad = +2.11000000000000104e-01 , len = +1.97989898732234104e-01 
  79         72         73         78    2         64        790 +9.08374407582938526e-01  # rad = +1.91667000000000171e-01 , len = +4.48218696620299839e-01 
  80         80         87         72    2 2147483645 2147483645 +7.29084592056060909e-01  # rad = +7.42857000000000517e-02 , len = +4.31508980207828630e-01 
  81         80         88         72    2         87        863 +8.34241184033605143e-01  # rad = +8.50000000000000477e-02 , len = +2.21359436211782973e-01 
  82         89         90         84    2 2147483645 2147483645 +5.53975987361769340e-01  # rad = +8.76667000000000279e-02 , len = +9.62340895940725694e-01 
  83         89         60         84    2         52       1065 +1.04897314375987349e+00  # rad = +1.66000000000000009e-01 , len = +4.94974746830582735e-01 
  84         91         89         94    2         82         83 +9.30882352941176494e-01  # rad = +1.58250000000000085e-01 , len = +6.60378679243962763e-01 
  85         92         93         87    2 2147483645 2147483645 +8.46311059191282355e-01  # rad = +7.37500000000000377e-02 , len = +5.09607692249634980e-01 
  86         92         94         87    2 2147483645 2147483645 +8.03278293469691707e-01  # rad = +7.00000000000000483e-02 , len = +2.32163735324877885e-01 
  87         88         92         81    2         85         86 +1.02521058823529421e+00  # rad = +8.71429000000000509e-02 , len = +4.25793377120876948e-01 
  88         95         96         89    2 2147483645 2147483645 +8.34132159104751358e-01  # rad = +8.28571000000000446e-02 , len = +4.89999999999998936e-01 
  89         97         95        105    2         88         90 +9.03029999999999999e-01  # rad = +9.93333000000000410e-02 , len = +6.85857127979288994e-01 
  90         95         98         89    2         91         92 +8.55704985135900986e-01  # rad = +8.50000000000000339e-02 , len = +4.14125584816973313e-01 
  91         98         99         90    2 2147483645 2147483645 +8.94117647058823573e-01  # rad = +7.60000000000000259e-02 , len = +6.60378679243963318e-01 
  92         98        100         90    2 2147483645 2147483645 +8.23529411764705843e-01  # rad = +7.00000000000000205e-02 , len = +6.14247507117449576e-01 
  93         91        101         94    2 2147483645 2147483645 +4.79999999999999982e-01  # rad = +8.16000000000000197e-02 , len = +6.37730350540101298e-01 
  94        102         91        148    2         84         93 +8.23831008029929257e-01  # rad = +1.70000000000000068e-01 , len = +1.71464281994823164e-01 
  95        103        104         97    2 2147483645 2147483645 +9.41176470588235392e-01  # rad = +8.00000000000000433e-02 , len = +2.09999999999999659e-01 
  96        103        105         97    2 2147483645 2147483645 +1.17647058823529416e+00  # rad = +1.00000000000000019e-01 , len = +1.21243556529822924e-01 
  97        106        103        103    2         95         96 +1.00000000000000000e+00  # rad = +8.50000000000000339e-02 , len = +3.28329103187639137e-01 
  98        107        108        100    2 2147483645 2147483645 +6.93722943722943741e-01  # rad = +8.01250000000000157e-02 , len = +5.33104117410474143e-01 
  99        107        109        100    2 2147483645 2147483645 +7.98268398268398238e-01  # rad = +9.22000000000000458e-02 , len = +3.76961536499416827e-01 
 100        110        107        128    2         98         99 +8.93043538772007151e-01  # rad = +1.15500000000000033e-01 , len = +6.78675180038287529e-01 
 101        111        112        102    2 2147483645 2147483645 +7.56155351330297765e-01  # rad = +8.15385000000000137e-02 , len = +1.01197826063606788e+00 
 102        110        111        128    2        101        103 +8.33762458150665298e-01  # rad = +1.07833000000000012e-01 , len = +5.14392845984468994e-01 
 103        111        106        102    2         97        114 +7.88255914237756539e-01  # rad = +8.50000000000000339e-02 , len = +2.88617393793237420e-01 
 104        113        114        106    2 2147483645 2147483645 +9.76923076923076894e-01  # rad = +1.27000000000000057e-01 , len = +1.71464281994823164e-01 
 105        113         97        106    2         89        865 +8.46153846153846145e-01  # rad = +1.10000000000000056e-01 , len = +1.71464281994822443e-01 
 106        115        113        109    2        104        105 +9.75002437506093833e-01  # rad = +1.30000000000000032e-01 , len = +1.21243556529821897e-01 
 107        116         86        108    2         78        791 +9.95395578991612684e-01  # rad = +2.08400000000000085e-01 , len = +9.12688336728370464e-01 
 108        117        116        126    2        107        109 +9.16923966312359728e-01  # rad = +2.09364000000000106e-01 , len = +8.96437393240600344e-01 
 109        116        115        108    2        106        110 +6.36847786629984092e-01  # rad = +1.33333000000000007e-01 , len = +4.48218696620300117e-01 
 110        115        118        109    2        115        116 +8.55002137505343707e-01  # rad = +1.14000000000000032e-01 , len = +2.42487113059643294e-01 
 111        119        120        113    2 2147483645 2147483645 +8.38462000000000041e-01  # rad = +8.38462000000000374e-02 , len = +1.09343495462693108e+00 
 112        119        121        113    2 2147483645 2147483645 +8.31250000000000044e-01  # rad = +8.31250000000000044e-02 , len = +8.34146270146908231e-01 
 113        122        119        798    2        111        112 +9.77995110024449943e-01  # rad = +1.00000000000000019e-01 , len = +2.61916017074176999e-01 
 114        106        123        103    2 2147483645 2147483645 +8.82352941176470562e-01  # rad = +7.50000000000000111e-02 , len = +4.69574275274956709e-01 
 115        118        124        110    2 2147483645 2147483645 +7.45614035087719396e-01  # rad = +8.50000000000000339e-02 , len = +3.95979797464468208e-01 
 116        118        125        110    2 2147483645 2147483645 +6.51628947368421141e-01  # rad = +7.42857000000000378e-02 , len = +9.62340895940727026e-01 
 117        126        127        119    2 2147483645 2147483645 +6.60793269421382723e-01  # rad = +8.33333000000000129e-02 , len = +5.60000000000002274e-01 
 118        126        128        119    2        794        795 +6.91001577974958647e-01  # rad = +8.71428999999999954e-02 , len = +5.04777178564957074e-01 
 119        117        126        126    2        117        118 +5.52311755199642596e-01  # rad = +1.26111000000000029e-01 , len = +6.41560597293819868e-01 
 120        129        130        122    2 2147483645 2147483645 +6.02810650887573907e-01  # rad = +8.15000000000000308e-02 , len = +4.69574275274952435e-01 
 121        129        131        122    2 2147483645 2147483645 +6.49302514792899355e-01  # rad = +8.77857000000000359e-02 , len = +1.22049170419138875e+00 
 122        132        129        146    2        120        121 +9.65714285714285858e-01  # rad = +1.35200000000000042e-01 , len = +3.56931365951494661e-01 
 123        133        134        125    2 2147483645 2147483645 +7.88732394366197131e-01  # rad = +6.99999999999999650e-02 , len = +3.05122926047849241e-01 
 124        133        135        125    2 2147483645 2147483645 +8.33802816901408450e-01  # rad = +7.40000000000000102e-02 , len = +1.04062481231229942e+00 
 125        136        133        871    2        123        124 +8.03167420814479560e-01  # rad = +8.87499999999999817e-02 , len = +5.46717477313463096e-01 
 126        137        117        803    2        108        119 +9.88454545454545364e-01  # rad = +2.28333000000000064e-01 , len = +1.56524758424985921e-01 
 127        138        139       1059    2        128        129 +9.58928571428571463e-01  # rad = +1.34250000000000036e-01 , len = +2.52388589282477316e-01 
 128        139        110        127    2        100        102 +9.63374301675977707e-01  # rad = +1.29333000000000059e-01 , len = +4.94974746830582013e-01 
 129        139        140        127    2        133        134 +7.28119180633147178e-01  # rad = +9.77500000000000313e-02 , len = +2.88617393793236532e-01 
 130        141        142        131    2 2147483645 2147483645 +1.42580645161290320e+00  # rad = +1.10500000000000015e-01 , len = +1.21243556529817817e-01 
 131        143        141        142    2        130        132 +8.40563991323210358e-01  # rad = +7.74999999999999994e-02 , len = +3.05122926047847798e-01 
 132        141        144        131    2        135        136 +1.21843354838709672e+00  # rad = +9.44286000000000014e-02 , len = +6.10245852095693153e-01 
 133        140        145        129    2 2147483645 2147483645 +7.82830690537084428e-01  # rad = +7.65217000000000258e-02 , len = +1.77915710379943626e+00 
 134        140        146        129    2 2147483645 2147483645 +7.16112531969309352e-01  # rad = +7.00000000000000205e-02 , len = +4.69574275274957764e-01 
 135        144        147        132    2 2147483645 2147483645 +9.00151013570041347e-01  # rad = +8.49999999999999922e-02 , len = +1.21243556529821897e-01 
 136        144        148        132    2        143        144 +7.86686448808941341e-01  # rad = +7.42856999999999962e-02 , len = +4.48218696620301282e-01 
 137        149        150        138    2 2147483645 2147483645 +6.24703336769203199e-01  # rad = +7.33333000000000318e-02 , len = +1.28693434175951715e+00 
 138        138        149       1059    2        137        139 +8.38492857142857262e-01  # rad = +1.17389000000000021e-01 , len = +1.50296373875087319e+00 
 139        149        151        138    2        867        868 +7.95077051512492528e-01  # rad = +9.33333000000000218e-02 , len = +6.92964645562815895e-01 
 140        152        153        801    2        141        142 +6.95526695526695549e-01  # rad = +9.64000000000000273e-02 , len = +3.76961536499415495e-01 
 141        153        154        140    2        179        180 +7.52074688796680491e-01  # rad = +7.24999999999999811e-02 , len = +1.35011110653901412e+00 
 142        153        143        140    2        131        869 +9.56431535269709587e-01  # rad = +9.22000000000000319e-02 , len = +2.88617393793236754e-01 
 143        148        155        136    2 2147483645 2147483645 +9.42307873520744854e-01  # rad = +6.99999999999999650e-02 , len = +1.10236110236164975e+00 
 144        148        156        136    2        876        877 +9.92788652459356324e-01  # rad = +7.37500000000000239e-02 , len = +5.64358042380897706e-01 
 145        157        158        147    2 2147483645 2147483645 +5.23373553600614660e-01  # rad = +8.03750000000000298e-02 , len = +1.77364032430478868e+00 
 146        157        132        147    2        122       1059 +9.11630451061723912e-01  # rad = +1.40000000000000041e-01 , len = +5.81463670404267607e-01 
 147        159        157        160    2        145        146 +9.02032305433186465e-01  # rad = +1.53571000000000041e-01 , len = +5.37680202350803604e-01 
 148        160        102        150    2         94        864 +7.08508154506437782e-01  # rad = +2.06353000000000064e-01 , len = +1.28693434175951871e+00 
 149        160        161        150    2        803        804 +8.28154506437768223e-01  # rad = +2.41200000000000109e-01 , len = +4.48218696620297896e-01 
 150        162        160        175    2        148        149 +8.69402985074626877e-01  # rad = +2.91250000000000120e-01 , len = +6.60378679243961209e-01 
 151        163        164        153    2 2147483645 2147483645 +1.11778290993071594e+00  # rad = +1.21000000000000024e-01 , len = +9.89949493661145541e-02 
 152        163        165        153    2        158        872 +7.71362586605080836e-01  # rad = +8.35000000000000464e-02 , len = +3.63730669589462263e-01 
 153        166        163        804    2        151        152 +7.84989122552574359e-01  # rad = +1.08250000000000041e-01 , len = +2.09999999999998493e-01 
 154        167        168        156    2 2147483645 2147483645 +5.06040268456375841e-01  # rad = +7.54000000000000364e-02 , len = +1.04999999999999938e+00 
 155        167        169        156    2 2147483645 2147483645 +5.74944295302013408e-01  # rad = +8.56667000000000262e-02 , len = +7.03491293478462287e-01 
 156        170        167        161    2        154        155 +6.26490016103736669e-01  # rad = +1.49000000000000049e-01 , len = +3.28329103187640248e-01 
 157        171        172        158    2 2147483645 2147483645 +8.21621621621621556e-01  # rad = +7.60000000000000675e-02 , len = +5.64358042380898928e-01 
 158        165        171        152    2        157        159 +1.10778443113772473e+00  # rad = +9.25000000000000544e-02 , len = +2.52388589282480258e-01 
 159        171        173        158    2        162        163 +9.51351351351351293e-01  # rad = +8.80000000000000643e-02 , len = +6.45368112010501260e-01 
 160        170        159        161    2        147        875 +7.15838424440678911e-01  # rad = +1.70250000000000040e-01 , len = +3.28329103187637972e-01 
 161        162        170        175    2        156        160 +7.09949253731343322e-01  # rad = +2.37833000000000100e-01 , len = +5.37680202350803382e-01 
 162        173        174        159    2 2147483645 2147483645 +7.95454545454545414e-01  # rad = +7.00000000000000205e-02 , len = +1.71464281994821721e-01 
 163        173        175        159    2 2147483645 2147483645 +7.95454545454545414e-01  # rad = +7.00000000000000205e-02 , len = +3.56931365951497104e-01 
 164        176        177        166    2 2147483645 2147483645 +1.02484390224178168e+00  # rad = +7.85713999999999996e-02 , len = +9.80000000000000537e-01 
 165        176        178        166    2 2147483645 2147483645 +1.09364561145842987e+00  # rad = +8.38462000000000096e-02 , len = +8.79886356298360983e-01 
 166        179        176        185    2        164        165 +7.56581765071595580e-01  # rad = +7.66667000000000043e-02 , len = +7.13862731902987546e-01 
 167        180        181        169    2 2147483645 2147483645 +8.77828235294117687e-01  # rad = +7.46154000000000123e-02 , len = +8.77097486029912332e-01 
 168        180        182        169    2        792        793 +1.11003411764705873e+00  # rad = +9.43528999999999896e-02 , len = +1.30958008537088011e+00 
 169        183        180        173    2        167        168 +9.71428571428571419e-01  # rad = +8.49999999999999922e-02 , len = +9.89949493661158031e-02 
 170        184        185        172    2 2147483645 2147483645 +3.98467266366816619e-01  # rad = +7.97333000000000208e-02 , len = +1.21445461010282263e+00 
 171        184        186        172    2        878        879 +9.03298350824587759e-01  # rad = +1.80750000000000077e-01 , len = +3.05122926047845133e-01 
 172        187        184        177    2        170        171 +7.41569785756375222e-01  # rad = +2.00100000000000056e-01 , len = +7.50666370633452651e-01 
 173        188        183        886    2        169        174 +6.12959719789842428e-01  # rad = +8.75000000000000222e-02 , len = +8.48704895708749185e-01 
 174        183        189        173    2        805        806 +1.07428571428571429e+00  # rad = +9.40000000000000002e-02 , len = +5.46717477313462985e-01 
 175        190        162        178    2        150        161 +9.57142857142857184e-01  # rad = +3.35000000000000131e-01 , len = +1.21243556529819857e-01 
 176        191        192        187    2 2147483645 2147483645 +9.21717222222222299e-01  # rad = +8.29545499999999880e-02 , len = +1.22449989791751301e+00 
 177        190        187        178    2        172        183 +7.70951428571428510e-01  # rad = +2.69833000000000101e-01 , len = +4.31508980207826909e-01 
 178        193        190        181    2        175        177 +1.00755667506297231e+00  # rad = +3.50000000000000144e-01 , len = +1.21243556529819857e-01 
 179        154        194        141    2 2147483645 2147483645 +9.65517241379310276e-01  # rad = +6.99999999999999789e-02 , len = +5.09607692249638422e-01 
 180        154        195        141    2 2147483645 2147483645 +9.65517241379310276e-01  # rad = +6.99999999999999789e-02 , len = +4.74763098818770324e-01 
 181        196        193        217    2        178        182 +1.00273071827127636e+00  # rad = +3.47375000000000156e-01 , len = +5.72974694031069487e-01 
 182        193        197        181    2        884        885 +4.20295070169125595e-01  # rad = +1.46000000000000046e-01 , len = +9.01886910870760561e-01 
 183        187        198        177    2        194        195 +5.60839482198248640e-01  # rad = +1.51333000000000051e-01 , len = +4.53651848888552089e-01 
 184        179        199        185    2 2147483645 2147483645 +7.20397106569429457e-01  # rad = +7.30000000000000093e-02 , len = +7.60394634384014667e-01 
 185        200        179        197    2        166        184 +7.73534351145038213e-01  # rad = +1.01332999999999979e-01 , len = +4.53651848888551812e-01 
 186        201        202        188    2 2147483645 2147483645 +8.86426592797784019e-01  # rad = +7.99999999999999878e-02 , len = +2.09999999999997883e-01 
 187        201        191        188    2        176        880 +9.97229916897506952e-01  # rad = +9.00000000000000105e-02 , len = +2.42487113059641241e-01 
 188        203        201        190    2        186        187 +8.80487804878048785e-01  # rad = +9.02499999999999830e-02 , len = +2.61916017074176277e-01 
 189        203        204        190    2 2147483645 2147483645 +8.03251707317073183e-01  # rad = +8.23332999999999982e-02 , len = +7.13862731902989767e-01 
 190        205        203        231    2        188        189 +7.32598114542608592e-01  # rad = +1.02499999999999994e-01 , len = +1.49642908285023712e+00 
 191        206        207        193    2 2147483645 2147483645 +8.14940300529609418e-01  # rad = +8.00000000000000155e-02 , len = +6.64078308635357883e-01 
 192        206        208        193    2 2147483645 2147483645 +7.13072762963408158e-01  # rad = +6.99999999999999789e-02 , len = +2.52388589282476872e-01 
 193        209        206        878    2        191        192 +5.76603230543318634e-01  # rad = +9.81667000000000234e-02 , len = +9.89949493661169022e-01 
 194        198        210        183    2 2147483645 2147483645 +5.22027581558549669e-01  # rad = +7.90000000000000147e-02 , len = +7.34166193719105076e-01 
 195        198        211        183    2 2147483645 2147483645 +5.02203749347465478e-01  # rad = +7.60000000000000259e-02 , len = +6.75055553269506614e-01 
 196        200        212        197    2 2147483645 2147483645 +6.68702290076335859e-01  # rad = +8.76000000000000112e-02 , len = +8.93700173436262402e-01 
 197        188        200        886    2        185        196 +9.17688266199649827e-01  # rad = +1.31000000000000005e-01 , len = +7.27461339178926969e-01 
 198        213        214        199    2 2147483645 2147483645 +8.10000000000000053e-01  # rad = +8.09999999999999887e-02 , len = +1.50784614599766287e+00 
 199        215        213        209    2        198        200 +7.90513833992094961e-01  # rad = +9.99999999999999639e-02 , len = +4.94974746830584900e-01 
 200        213        216        199    2        204        205 +1.07000000000000006e+00  # rad = +1.07000000000000026e-01 , len = +4.69574275274954045e-01 
 201        217        218        203    2 2147483645 2147483645 +7.40603869653767788e-01  # rad = +7.27272999999999947e-02 , len = +8.31203946092654133e-01 
 202        217        219        203    2 2147483645 2147483645 +8.32484725050916530e-01  # rad = +8.17499999999999893e-02 , len = +8.10308583195314958e-01 
 203        215        217        209    2        201        202 +7.76284584980237224e-01  # rad = +9.81999999999999540e-02 , len = +3.76961536499418437e-01 
 204        216        220        200    2 2147483645 2147483645 +6.85357943925233637e-01  # rad = +7.33333000000000040e-02 , len = +6.75055553269509168e-01 
 205        216        221        200    2 2147483645 2147483645 +8.22429906542056055e-01  # rad = +8.80000000000000088e-02 , len = +8.07279381626958559e-01 
 206        222        223        208    2 2147483645 2147483645 +1.01818218842988673e+00  # rad = +7.99999999999999878e-02 , len = +3.63730669589464817e-01 
 207        222        224        208    2 2147483645 2147483645 +1.05454529256192453e+00  # rad = +8.28570999999999891e-02 , len = +4.48218696620301504e-01 
 208        225        222        888    2        206        207 +9.24369411764705884e-01  # rad = +7.85713999999999579e-02 , len = +4.64327470649754659e-01 
 209        226        215        766    2        199        203 +7.40099342979002150e-01  # rad = +1.26499999999999974e-01 , len = +7.73175271203107917e-01 
 210        227        228        212    2 2147483645 2147483645 +6.43250359712230213e-01  # rad = +8.94117999999999719e-02 , len = +1.53681488800701072e+00 
 211        227        229        212    2 2147483645 2147483645 +6.13566187050359702e-01  # rad = +8.52856999999999782e-02 , len = +1.65650233926789126e+00 
 212        230        227        220    2        210        211 +1.01301616453131604e+00  # rad = +1.38999999999999957e-01 , len = +1.71464281994822804e-01 
 213        231        232        215    2 2147483645 2147483645 +8.74999999999999889e-01  # rad = +7.00000000000000205e-02 , len = +4.08166632639171190e-01 
 214        231        233        215    2 2147483645 2147483645 +9.68750000000000000e-01  # rad = +7.75000000000000272e-02 , len = +2.61916017074176000e-01 
 215        234        231        809    2        213        214 +1.03225806451612900e+00  # rad = +8.00000000000000294e-02 , len = +1.71464281994822443e-01 
 216        235        236        218    2        223        889 +5.18209729014229459e-01  # rad = +1.69125000000000025e-01 , len = +6.06217782649105641e-01 
 217        235        196        218    2        181        883 +1.06148043289088267e+00  # rad = +3.46429000000000098e-01 , len = +5.04777178564959517e-01 
 218        237        235        243    2        216        217 +1.06077024835292710e+00  # rad = +3.26364000000000098e-01 , len = +9.62340895940728025e-01 
 219        230        238        220    2 2147483645 2147483645 +6.77773405046132371e-01  # rad = +9.29999999999999993e-02 , len = +1.97989898732234104e-01 
 220        239        230        259    2        212        219 +9.90714801444043225e-01  # rad = +1.37214000000000003e-01 , len = +1.07079409785448587e+00 
 221        240        241        223    2 2147483645 2147483645 +8.84974766355140052e-01  # rad = +9.46923000000000070e-02 , len = +1.08669222873820415e+00 
 222        240        242        223    2        973        974 +8.78504672897196137e-01  # rad = +9.40000000000000141e-02 , len = +2.96984848098350351e-01 
 223        236        240        216    2        221        222 +6.32668144863266835e-01  # rad = +1.07000000000000026e-01 , len = +2.09999999999998493e-01 
 224        243        244        226    2 2147483645 2147483645 +8.94117647058823573e-01  # rad = +7.60000000000000259e-02 , len = +3.13049516849970233e-01 
 225        243        245        226    2 2147483645 2147483645 +9.41176470588235392e-01  # rad = +8.00000000000000294e-02 , len = +3.63730669589462263e-01 
 226        246        243        764    2        224        225 +1.06250000000000000e+00  # rad = +8.49999999999999922e-02 , len = +3.28329103187640248e-01 
 227        247        248        229    2 2147483645 2147483645 +6.47023577996077237e-01  # rad = +7.81818000000000096e-02 , len = +7.57165767847437499e-01 
 228        247        249        229    2        976        977 +7.03450216414390095e-01  # rad = +8.49999999999999922e-02 , len = +9.89949493661132912e-02 
 229        237        247        243    2        227        228 +3.92739552828220095e-01  # rad = +1.20832999999999996e-01 , len = +9.23363417079107185e-01 
 230        205        250        231    2 2147483645 2147483645 +5.53200917713150386e-01  # rad = +7.74000000000000105e-02 , len = +1.11561642153564544e+00 
 231        251        205        910    2        190        230 +5.47962856348376492e-01  # rad = +1.39913000000000010e-01 , len = +2.05876176377938425e+00 
 232        252        253        233    2 2147483645 2147483645 +7.07070707070707072e-01  # rad = +7.00000000000000205e-02 , len = +6.67757440991861961e-01 
 233        254        252        892    2        232        234 +6.71186440677966067e-01  # rad = +9.90000000000000324e-02 , len = +2.32163735324876275e-01 
 234        252        255        233    2        808        809 +8.58585858585858563e-01  # rad = +8.49999999999999922e-02 , len = +4.02119385257663664e-01 
 235        256        257        237    2 2147483645 2147483645 +1.20746405983225924e+00  # rad = +9.99999999999999778e-02 , len = +6.49153294684698401e-01 
 236        256        258        237    2 2147483645 2147483645 +1.02634445085742021e+00  # rad = +8.49999999999999784e-02 , len = +7.44110206891423598e-01 
 237        259        256        255    2        235        236 +8.67206282722513100e-01  # rad = +8.28181999999999807e-02 , len = +8.16333265278342379e-01 
 238        260        261        240    2        978        979 +5.85937500000000000e-01  # rad = +7.49999999999999972e-02 , len = +6.29999999999999338e-01 
 239        260        262        240    2 2147483645 2147483645 +7.25585937500000000e-01  # rad = +9.28749999999999576e-02 , len = +1.20838735511424544e+00 
 240        263        260        242    2        238        239 +8.47682119205298013e-01  # rad = +1.28000000000000003e-01 , len = +7.00000000000038369e-02 
 241        263        264        242    2        888        890 +7.89735099337748214e-01  # rad = +1.19250000000000023e-01 , len = +2.88617393793236143e-01 
 242        265        263        251    2        240        241 +1.32561957351921289e+00  # rad = +1.50999999999999995e-01 , len = +2.88617393793235699e-01 
 243        266        237        253    2        218        229 +8.88025237977036475e-01  # rad = +3.07667000000000079e-01 , len = +2.42487113059642767e-01 
 244        267        268        246    2 2147483645 2147483645 +6.90082644628099207e-01  # rad = +8.35000000000000187e-02 , len = +5.28488410468954672e-01 
 245        267        269        246    2 2147483645 2147483645 +8.28702479338842890e-01  # rad = +1.00272999999999918e-01 , len = +8.90954544295049278e-01 
 246        270        267        814    2        244        245 +9.60317460317460236e-01  # rad = +1.20999999999999941e-01 , len = +1.21243556529820357e-01 
 247        271        272        249    2 2147483645 2147483645 +7.38202714932126747e-01  # rad = +8.15713999999999884e-02 , len = +5.64358042380899705e-01 
 248        271        273        249    2 2147483645 2147483645 +7.38823529411764768e-01  # rad = +8.16400000000000320e-02 , len = +1.74579494786758871e+00 
 249        274        271        895    2        247        248 +9.69298245614035103e-01  # rad = +1.10500000000000015e-01 , len = +9.89949493661170521e-02 
 250        265        275        251    2 2147483645 2147483645 +6.48966280100782167e-01  # rad = +7.39230999999999916e-02 , len = +9.74987179402889148e-01 
 251        276        265        258    2        242        250 +9.07641434262948188e-01  # rad = +1.13909000000000010e-01 , len = +8.88200427831465911e-01 
 252        266        277        253    2 2147483645 2147483645 +2.92713197984194540e-01  # rad = +1.01414000000000018e-01 , len = +2.09181739164775049e+00 
 253        278        266        359    2        243        252 +8.93403816400206274e-01  # rad = +3.46462000000000048e-01 , len = +9.33916484488842347e-01 
 254        259        279        255    2        980        981 +9.58769633507853491e-01  # rad = +9.15625000000000189e-02 , len = +1.15870617500728024e+00 
 255        280        259        256    2        237        254 +8.06390326693630755e-01  # rad = +9.54999999999999877e-02 , len = +1.21243556529819843e-01 
 256        281        280        270    2        255        257 +9.61274350649350739e-01  # rad = +1.18429000000000020e-01 , len = +5.77234787586474840e-01 
 257        280        282        256    2        265        266 +6.27259370593351240e-01  # rad = +7.42857000000000239e-02 , len = +4.48218696620297619e-01 
 258        239        276        259    2        251        815 +9.06137184115523353e-01  # rad = +1.25500000000000000e-01 , len = +3.28329103187641413e-01 
 259        283        239        264    2        220        258 +9.40577249575551888e-01  # rad = +1.38500000000000012e-01 , len = +9.89949493661157892e-02 
 260        284        285        261    2 2147483645 2147483645 +7.08670401948842787e-01  # rad = +7.27273000000000364e-02 , len = +7.57165767847437388e-01 
 261        286        284        893    2        260        262 +7.95542635658914810e-01  # rad = +1.02625000000000063e-01 , len = +5.81463670404263722e-01 
 262        284        287        261    2        276        277 +8.76979293544457916e-01  # rad = +9.00000000000000383e-02 , len = +2.10000000000000853e-01 
 263        283        288        264    2 2147483645 2147483645 +5.33786078098472005e-01  # rad = +7.86000000000000171e-02 , len = +6.92964645562818560e-01 
 264        289        283        281    2        259        263 +9.95161050511603973e-01  # rad = +1.47249999999999992e-01 , len = +3.28329103187637972e-01 
 265        282        290        257    2 2147483645 2147483645 +1.34615410502963551e+00  # rad = +9.99999999999999362e-02 , len = +1.71464281994822443e-01 
 266        282        291        257    2 2147483645 2147483645 +1.10384636612430120e+00  # rad = +8.19999999999999896e-02 , len = +2.88617393793236976e-01 
 267        292        293        269    2 2147483645 2147483645 +1.13917525773195871e+00  # rad = +1.10499999999999959e-01 , len = +9.89949493661157892e-02 
 268        292        294        269    2        814        896 +1.11340206185567014e+00  # rad = +1.08000000000000013e-01 , len = +5.14392845984467995e-01 
 269        295        292        283    2        267        268 +8.77828054298642524e-01  # rad = +9.69999999999999613e-02 , len = +1.97989898732234104e-01 
 270        296        281        272    2        256       1055 +6.54160449841504121e-01  # rad = +1.23199999999999976e-01 , len = +3.28329103187639693e-01 
 271        296        297        272    2        275        982 +7.23011899136104641e-01  # rad = +1.36167000000000010e-01 , len = +4.69574275274956043e-01 
 272        298        296        315    2        270        271 +8.02995676606775843e-01  # rad = +1.88333000000000000e-01 , len = +2.10000000000000270e-01 
 273        299        300        275    2 2147483645 2147483645 +1.09719222462203025e+00  # rad = +1.27000000000000002e-01 , len = +1.71464281994822443e-01 
 274        299        301        275    2        288       1068 +9.72786177105831484e-01  # rad = +1.12599999999999978e-01 , len = +3.20780298646908157e-01 
 275        297        299        271    2        273        274 +8.50059118582329076e-01  # rad = +1.15749999999999992e-01 , len = +2.10000000000000853e-01 
 276        287        302        262    2        299       1028 +9.11111111111110983e-01  # rad = +8.20000000000000034e-02 , len = +3.20780298646910100e-01 
 277        287        303        262    2        278        279 +9.44444444444444420e-01  # rad = +8.50000000000000200e-02 , len = +9.89949493661157892e-02 
 278        303        304        277    2 2147483645 2147483645 +8.23529411764705843e-01  # rad = +7.00000000000000205e-02 , len = +9.49526197637536651e-01 
 279        303        305        277    2 2147483645 2147483645 +8.23529411764705843e-01  # rad = +7.00000000000000205e-02 , len = +3.83405790253618206e-01 
 280        289        306        281    2 2147483645 2147483645 +7.89370531067947967e-01  # rad = +1.16800000000000001e-01 , len = +4.19999999999998153e-01 
 281        307        289        344    2        264        280 +6.23453122827419604e-01  # rad = +1.47966000000000014e-01 , len = +2.57957360817635939e+00 
 282        295        308        283    2 2147483645 2147483645 +8.64253393665158298e-01  # rad = +9.54999999999999877e-02 , len = +9.89949493661183150e-02 
 283        309        295        288    2        269        282 +1.03271028037383172e+00  # rad = +1.10500000000000015e-01 , len = +1.21243556529820884e-01 
 284        310        311        286    2 2147483645 2147483645 +7.86241081081081039e-01  # rad = +7.27272999999999947e-02 , len = +8.16333265278342379e-01 
 285        310        312        286    2 2147483645 2147483645 +9.18918918918918859e-01  # rad = +8.49999999999999784e-02 , len = +1.21243556529820884e-01 
 286        313        310        817    2        284        285 +1.11637988778270070e+00  # rad = +9.24999999999999434e-02 , len = +3.05122926047848020e-01 
 287        309        314        288    2 2147483645 2147483645 +7.94392523364485958e-01  # rad = +8.49999999999999784e-02 , len = +6.99999999999985079e-02 
 288        301        309        274    2        283        287 +9.50266429840142202e-01  # rad = +1.07000000000000026e-01 , len = +1.71464281994822443e-01 
 289        315        316        291    2 2147483645 2147483645 +8.61538461538461475e-01  # rad = +7.00000000000000205e-02 , len = +3.50000000000001421e-01 
 290        315        317        291    2 2147483645 2147483645 +9.35384615384615370e-01  # rad = +7.60000000000000259e-02 , len = +1.15446957517294457e+00 
 291        318        315        769    2        289        290 +6.77789363920750842e-01  # rad = +8.12500000000000167e-02 , len = +6.29999999999997451e-01 
 292        319        320        909    2        293        294 +8.20714842627928931e-01  # rad = +1.20000000000000009e-01 , len = +2.42487113059642767e-01 
 293        320        321        292    2        307        907 +7.08333333333333370e-01  # rad = +8.49999999999999784e-02 , len = +3.56931365951496049e-01 
 294        320        322        292    2        301        302 +8.68333333333333401e-01  # rad = +1.04200000000000043e-01 , len = +2.96984848098350740e-01 
 295        323        324       1055    2        296        297 +8.68506493506493560e-01  # rad = +1.07000000000000026e-01 , len = +2.10000000000000270e-01 
 296        324        325        295    2        329        330 +7.62349532710280386e-01  # rad = +8.15713999999999884e-02 , len = +6.14247507117449465e-01 
 297        324        326        295    2        303        304 +8.92523364485981241e-01  # rad = +9.54999999999999877e-02 , len = +1.21243556529821897e-01 
 298        327        328        299    2 2147483645 2147483645 +1.00000000000000000e+00  # rad = +7.00000000000000205e-02 , len = +4.20000000000000540e-01 
 299        302        327        276    2        298        300 +8.53658536585365835e-01  # rad = +7.00000000000000205e-02 , len = +2.32163735324875192e-01 
 300        327        329        299    2 2147483645 2147483645 +1.00000000000000000e+00  # rad = +7.00000000000000205e-02 , len = +4.31508980207830684e-01 
 301        322        330        294    2        899        983 +9.59692898272552775e-01  # rad = +9.99999999999999639e-02 , len = +9.89949493661145402e-02 
 302        322        331        294    2        341        342 +7.43761996161228400e-01  # rad = +7.74999999999999856e-02 , len = +1.00468900660851479e+00 
 303        326        332        297    2 2147483645 2147483645 +7.32984293193717273e-01  # rad = +7.00000000000000067e-02 , len = +4.48218696620297896e-01 
 304        326        333        297    2        340        985 +7.77860732984293257e-01  # rad = +7.42857000000000239e-02 , len = +4.53651848888550979e-01 
 305        334        335        307    2 2147483645 2147483645 +8.44444444444444442e-01  # rad = +7.60000000000000120e-02 , len = +2.88617393793236143e-01 
 306        334        336        307    2        912        913 +8.88888888888888951e-01  # rad = +8.00000000000000294e-02 , len = +6.29999999999998783e-01 
 307        321        334        293    2        305        306 +1.05882352941176472e+00  # rad = +9.00000000000000105e-02 , len = +1.56524758424986699e-01 
 308        337        338        310    2 2147483645 2147483645 +9.03225806451612767e-01  # rad = +7.00000000000000205e-02 , len = +5.77234787586473064e-01 
 309        337        339        310    2        316        317 +9.03225806451612767e-01  # rad = +7.00000000000000205e-02 , len = +4.14125584816971204e-01 
 310        340        337        312    2        308        309 +7.43761996161228400e-01  # rad = +7.75000000000000550e-02 , len = +2.96984848098349907e-01 
 311        340        341        312    2 2147483645 2147483645 +7.24131477927063338e-01  # rad = +7.54545000000000216e-02 , len = +7.53923072998828991e-01 
 312        342        340        325    2        310        311 +9.42986425339366607e-01  # rad = +1.04200000000000070e-01 , len = +3.56931365951494661e-01 
 313        251        343        910    2        314        315 +9.96737593652211040e-01  # rad = +2.54500000000000060e-01 , len = +2.88617393793234867e-01 
 314        343        344        313    2        908        909 +1.02946954813359537e+00  # rad = +2.62000000000000011e-01 , len = +9.89949493661170521e-02 
 315        343        298        313    2        272       1042 +9.21563850687622810e-01  # rad = +2.34537999999999996e-01 , len = +1.06850362657316134e+00 
 316        339        345        309    2 2147483645 2147483645 +1.00000000000000000e+00  # rad = +7.00000000000000205e-02 , len = +2.09999999999998493e-01 
 317        339        346        309    2 2147483645 2147483645 +1.12244857142857146e+00  # rad = +7.85714000000000273e-02 , len = +5.46717477313468092e-01 
 318        347        348        320    2 2147483645 2147483645 +6.41025833333333406e-01  # rad = +7.69230999999999804e-02 , len = +9.39148550549912087e-01 
 319        347        349        320    2        817        818 +7.08333333333333370e-01  # rad = +8.49999999999999784e-02 , len = +4.53651848888548814e-01 
 320        350        347        331    2        318        319 +9.11854103343464950e-01  # rad = +1.19999999999999968e-01 , len = +2.10000000000000270e-01 
 321        351        352        323    2 2147483645 2147483645 +6.80769230769230793e-01  # rad = +8.84999999999999676e-02 , len = +4.53651848888548481e-01 
 322        351        353        323    2        905        906 +7.02884615384615330e-01  # rad = +9.13749999999999979e-02 , len = +6.37730350540102742e-01 
 323        350        351        331    2        321        322 +9.87841945288753798e-01  # rad = +1.29999999999999977e-01 , len = +1.21243556529819843e-01 
 324        342        354        325    2 2147483645 2147483645 +7.69230769230769273e-01  # rad = +8.50000000000000061e-02 , len = +3.05122926047850018e-01 
 325        355        342        328    2        312        324 +1.00000000000000000e+00  # rad = +1.10500000000000029e-01 , len = +9.89949493661145402e-02 
 326        356        357        327    2 2147483645 2147483645 +8.10810810810810745e-01  # rad = +7.50000000000000111e-02 , len = +4.99899989998000283e-01 
 327        358        356        356    2        326        328 +8.64485981308411255e-01  # rad = +9.24999999999999989e-02 , len = +6.10245852095695596e-01 
 328        356        355        327    2        325        332 +1.19459459459459461e+00  # rad = +1.10500000000000029e-01 , len = +1.21243556529819843e-01 
 329        325        359        296    2 2147483645 2147483645 +8.58143908281578938e-01  # rad = +6.99999999999999789e-02 , len = +9.89949493661145402e-02 
 330        325        360        296    2        333        334 +8.58143908281578938e-01  # rad = +6.99999999999999789e-02 , len = +2.09999999999999076e-01 
 331        361        350        345    2        320        323 +1.00458015267175571e+00  # rad = +1.31599999999999995e-01 , len = +4.20000000000001705e-01 
 332        355        362        328    2 2147483645 2147483645 +7.80090497737556565e-01  # rad = +8.62000000000000127e-02 , len = +3.50000000000001421e-01 
 333        360        363        330    2 2147483645 2147483645 +1.00000000000000000e+00  # rad = +6.99999999999999789e-02 , len = +1.71464281994822443e-01 
 334        360        364        330    2 2147483645 2147483645 +1.00000000000000000e+00  # rad = +6.99999999999999789e-02 , len = +7.57165767847438831e-01 
 335        365        366        337    2 2147483645 2147483645 +6.34920634920634996e-01  # rad = +8.00000000000000155e-02 , len = +1.97989898732233466e-01 
 336        365        367        337    2 2147483645 2147483645 +6.26984126984126977e-01  # rad = +7.90000000000000008e-02 , len = +7.44110206891425485e-01 
 337        368        365        405    2        335        336 +4.58181818181818190e-01  # rad = +1.26000000000000001e-01 , len = +1.21041315260534055e+00 
 338        369        370        340    2 2147483645 2147483645 +1.02499999999999991e+00  # rad = +8.19999999999999896e-02 , len = +2.96984848098349075e-01 
 339        369        371        340    2 2147483645 2147483645 +1.00000000000000000e+00  # rad = +8.00000000000000155e-02 , len = +3.83405790253616208e-01 
 340        333        369        304    2        338        339 +1.07692328402370863e+00  # rad = +8.00000000000000155e-02 , len = +1.71464281994822443e-01 
 341        331        372        302    2 2147483645 2147483645 +1.04398838709677411e+00  # rad = +8.09090999999999977e-02 , len = +7.85748051222526889e-01 
 342        331        373        302    2 2147483645 2147483645 +1.54193548387096779e+00  # rad = +1.19499999999999981e-01 , len = +7.00000000000002842e-02 
 343        307        374        344    2 2147483645 2147483645 +6.67134363952758269e-01  # rad = +1.58333000000000029e-01 , len = +2.09999999999998493e-01 
 344        375        307        348    2        281        343 +8.13249358365914832e-01  # rad = +2.37332999999999988e-01 , len = +1.71464281994822443e-01 
 345        376        361        387    2        331        346 +7.48571428571428554e-01  # rad = +1.31000000000000005e-01 , len = +4.89999999999999991e-01 
 346        361        377        345    2        353        354 +1.19083969465648853e+00  # rad = +1.56000000000000000e-01 , len = +1.21243556529822938e-01 
 347        378        379        349    2 2147483645 2147483645 +3.18518518518518479e-01  # rad = +1.03200000000000000e-01 , len = +1.13736537664903281e+00 
 348        378        375        349    2        344        910 +9.00719135802469095e-01  # rad = +2.91833000000000065e-01 , len = +4.02119385257662110e-01 
 349        380        378        376    2        347        348 +1.14084507042253525e+00  # rad = +3.24000000000000010e-01 , len = +3.05122926047847576e-01 
 350        381        382        352    2 2147483645 2147483645 +1.11498292682926836e+00  # rad = +9.14286000000000126e-02 , len = +5.46717477313467426e-01 
 351        381        383        352    2 2147483645 2147483645 +8.53658536585365835e-01  # rad = +7.00000000000000067e-02 , len = +4.94974746830584789e-01 
 352        384        381        368    2        350        351 +7.25663716814159310e-01  # rad = +8.20000000000000173e-02 , len = +3.05122926047847187e-01 
 353        377        385        346    2 2147483645 2147483645 +6.29121153846153858e-01  # rad = +9.81428999999999913e-02 , len = +5.46717477313464650e-01 
 354        377        386        346    2        382        383 +5.54944871794871730e-01  # rad = +8.65713999999999789e-02 , len = +5.14392845984465108e-01 
 355        387        388        357    2       1031       1069 +9.85102420856610816e-01  # rad = +1.32250000000000034e-01 , len = +5.37680202350804715e-01 
 356        387        358        357    2        327        987 +7.97020484171322208e-01  # rad = +1.06999999999999984e-01 , len = +1.40000000000000568e-01 
 357        389        387        390    2        355        356 +1.00939849624060152e+00  # rad = +1.34249999999999980e-01 , len = +3.28329103187639526e-01 
 358          1        390          0    2        359        360 +9.85057828761214394e-01  # rad = +4.76130000000000109e-01 , len = +1.60999999999999943e+00 
 359        390        278        358    2        253        911 +8.14483439396803344e-01  # rad = +3.87800000000000034e-01 , len = +4.02119385257663664e-01 
 360        390        391        358    2        391        392 +7.77449436078381906e-01  # rad = +3.70167000000000024e-01 , len = +8.10308583195316956e-01 
 361        392        393        363    2 2147483645 2147483645 +6.83265153120263480e-01  # rad = +8.38462000000000096e-02 , len = +9.12688336728373795e-01 
 362        392        394        363    2        916        986 +8.14902945059243544e-01  # rad = +9.99999999999999639e-02 , len = +9.89949493661170521e-02 
 363        395        392        408    2        361        362 +9.77800796812749007e-01  # rad = +1.22714000000000004e-01 , len = +5.85662018573852250e-01 
 364        396        397        366    2 2147483645 2147483645 +9.06249999999999889e-01  # rad = +7.25000000000000228e-02 , len = +7.73175271203111247e-01 
 365        396        398        366    2 2147483645 2147483645 +8.74999999999999889e-01  # rad = +6.99999999999999928e-02 , len = +2.61916017074175056e-01 
 366        399        396        374    2        364        365 +7.38784330384352650e-01  # rad = +8.00000000000000294e-02 , len = +2.10000000000000242e-01 
 367        400        401        369    2 2147483645 2147483645 +8.44827586206896575e-01  # rad = +9.80000000000000177e-02 , len = +3.95979797464467598e-01 
 368        400        384        369    2        352        921 +9.74137931034482762e-01  # rad = +1.13000000000000017e-01 , len = +2.10000000000001436e-01 
 369        402        400        379    2        367        368 +1.26775956284152991e+00  # rad = +1.16000000000000020e-01 , len = +1.71464281994821721e-01 
 370        403        404       1033    2        371        372 +9.61672371709827112e-01  # rad = +1.31200000000000011e-01 , len = +2.88617393793236532e-01 
 371        404        405        370    2        413        922 +9.83231707317073211e-01  # rad = +1.29000000000000031e-01 , len = +5.37680202350803826e-01 
 372        404        406        370    2        384        385 +5.54323932926829244e-01  # rad = +7.27273000000000364e-02 , len = +7.34166193719108184e-01 
 373        399        407        374    2 2147483645 2147483645 +7.15697320059841546e-01  # rad = +7.74999999999999994e-02 , len = +6.45368112010504813e-01 
 374        408        399        401    2        366        373 +7.06071829112438376e-01  # rad = +1.08285999999999979e-01 , len = +5.85662018573851584e-01 
 375        380        409        376    2        490       1061 +8.84809859154929601e-01  # rad = +2.51286000000000009e-01 , len = +5.51180551180825207e-01 
 376        410        380        394    2        349        375 +9.02816852157382610e-01  # rad = +2.84000000000000086e-01 , len = +2.32163735324877329e-01 
 377        411        412       1038    2 2147483645 2147483645 +7.65027322404371546e-01  # rad = +7.00000000000000067e-02 , len = +5.33104117410475031e-01 
 378        411        413       1038    2 2147483645 2147483645 +8.46994535519125624e-01  # rad = +7.75000000000000133e-02 , len = +6.06217782649107417e-01 
 379        414        402        426    2        369       1038 +1.03473310670982022e+00  # rad = +9.15000000000000535e-02 , len = +4.69574275274955322e-01 
 380        415        416        382    2 2147483645 2147483645 +1.00000000000000000e+00  # rad = +6.99999999999999650e-02 , len = +1.97989898732234104e-01 
 381        415        417        382    2 2147483645 2147483645 +1.00000000000000000e+00  # rad = +6.99999999999999650e-02 , len = +1.21243556529823951e-01 
 382        386        415        354    2        380        381 +8.08581124944265595e-01  # rad = +6.99999999999999650e-02 , len = +5.64358042380899039e-01 
 383        386        418        354    2 2147483645 2147483645 +8.08581124944265595e-01  # rad = +6.99999999999999650e-02 , len = +2.09999999999999076e-01 
 384        406        419        372    2 2147483645 2147483645 +9.62499639062635359e-01  # rad = +7.00000000000000205e-02 , len = +1.56524758424986699e-01 
 385        406        420        372    2 2147483645 2147483645 +9.62499639062635359e-01  # rad = +7.00000000000000205e-02 , len = +2.88617393793233534e-01 
 386        421        422        388    2        402        927 +1.00657449292996692e+00  # rad = +2.05158000000000007e-01 , len = +1.33551488198372481e+00 
 387        421        376        388    2        345        988 +8.58609151301651385e-01  # rad = +1.74999999999999989e-01 , len = +2.10000000000000853e-01 
 388        423        421        423    2        386        387 +1.01234273566678112e+00  # rad = +2.03817999999999999e-01 , len = +7.57165767847437388e-01 
 389        389        424        390    2        410        411 +8.30827067669172914e-01  # rad = +1.10500000000000029e-01 , len = +3.28329103187639526e-01 
 390        425        389        400    2        357        389 +9.59132309778101488e-01  # rad = +1.33000000000000007e-01 , len = +2.10000000000001463e-01 
 391        391        426        360    2        394        990 +9.44843813738123650e-01  # rad = +3.49750000000000061e-01 , len = +2.52388589282478815e-01 
 392        391        427        360    2        405        825 +7.91985779391463862e-01  # rad = +2.93167000000000066e-01 , len = +1.44478372083852125e+00 
 393        410        428        394    2 2147483645 2147483645 +2.92038045465093765e-01  # rad = +9.18667000000000233e-02 , len = +1.30207526664168016e+00 
 394        426        410        391    2        376        393 +8.99416726233023489e-01  # rad = +3.14570999999999990e-01 , len = +4.69574275274954545e-01 
 395        429        430        397    2        769        919 +9.24999999999999933e-01  # rad = +1.20250000000000037e-01 , len = +2.52388589282477815e-01 
 396        429        431        397    2        407        428 +9.30769230769230682e-01  # rad = +1.20999999999999996e-01 , len = +4.20000000000000540e-01 
 397        432        429        418    2        395        396 +8.44155844155844215e-01  # rad = +1.30000000000000032e-01 , len = +3.05122926047847187e-01 
 398        433        434        407    2        821        920 +9.67105263157894801e-01  # rad = +1.10249999999999987e-01 , len = +1.08669222873820126e+00 
 399        425        435        400    2 2147483645 2147483645 +5.76200537979476013e-01  # rad = +7.99000000000000127e-02 , len = +7.53923072998830990e-01 
 400        436        425        927    2        390        399 +7.69303744798890521e-01  # rad = +1.38667000000000012e-01 , len = +1.97989898732234104e-01 
 401        437        408        402    2        374       1053 +9.35859649122806947e-01  # rad = +1.53364000000000000e-01 , len = +8.28251169633946294e-01 
 402        422        437        386    2        401        403 +7.98774602988915894e-01  # rad = +1.63875000000000021e-01 , len = +5.09607692249636646e-01 
 403        437        438        402    2        823        824 +6.94431731502669680e-01  # rad = +1.13800000000000026e-01 , len = +3.28329103187639137e-01 
 404        368        439        405    2        434        771 +1.03200000000000003e+00  # rad = +2.83799999999999997e-01 , len = +9.36536171218175117e-01 
 405        427        368        392    2        337        404 +9.38031906728929221e-01  # rad = +2.74999999999999967e-01 , len = +4.02119385257662110e-01 
 406        433        440        407    2 2147483645 2147483645 +8.50877192982456232e-01  # rad = +9.70000000000000029e-02 , len = +1.97989898732234104e-01 
 407        431        433        396    2        398        406 +9.42148760330578483e-01  # rad = +1.14000000000000018e-01 , len = +2.10000000000000853e-01 
 408        441        395        512    2        363        409 +9.19717122861016367e-01  # rad = +1.25499999999999973e-01 , len = +2.61916017074175056e-01 
 409        395        442        408    2        431        440 +8.07059760956175487e-01  # rad = +1.01286000000000015e-01 , len = +6.56658206375279940e-01 
 410        424        443        389    2 2147483645 2147483645 +7.23981900452488780e-01  # rad = +8.00000000000000294e-02 , len = +6.60378679243961875e-01 
 411        424        444        389    2 2147483645 2147483645 +7.69230769230769273e-01  # rad = +8.50000000000000061e-02 , len = +5.64358042380897040e-01 
 412        445        446        413    2 2147483645 2147483645 +7.34341252699784008e-01  # rad = +8.50000000000000061e-02 , len = +2.32163735324879994e-01 
 413        405        445        371    2        412        414 +8.97286821705426285e-01  # rad = +1.15749999999999992e-01 , len = +3.28329103187641413e-01 
 414        445        447        413    2        415        416 +9.00215982721382368e-01  # rad = +1.04200000000000070e-01 , len = +3.50000000000000366e-01 
 415        447        448        414    2 2147483645 2147483645 +7.03774472168905985e-01  # rad = +7.33333000000000318e-02 , len = +5.81463670404263278e-01 
 416        447        449        414    2        999       1000 +1.06405950095969271e+00  # rad = +1.10875000000000015e-01 , len = +5.51180551180826539e-01 
 417        432        450        418    2 2147483645 2147483645 +8.14935064935064846e-01  # rad = +1.25500000000000000e-01 , len = +2.88617393793237420e-01 
 418        451        432        832    2        397        417 +7.56492820686640144e-01  # rad = +1.53999999999999970e-01 , len = +4.02119385257662387e-01 
 419        452        453        421    2 2147483645 2147483645 +8.32517140058765981e-01  # rad = +8.49999999999999922e-02 , len = +1.21243556529820357e-01 
 420        452        454        421    2        996        997 +8.32517140058765981e-01  # rad = +8.49999999999999922e-02 , len = +9.89949493661157892e-02 
 421        455        452        496    2        419        420 +7.67669172932330723e-01  # rad = +1.02099999999999941e-01 , len = +7.69999999999999130e-01 
 422        423        456        423    2 2147483645 2147483645 +3.97662082221990454e-01  # rad = +8.00624999999999948e-02 , len = +1.26194294641239746e+00 
 423        457        423        454    2        388        422 +8.98808035714285580e-01  # rad = +2.01332999999999929e-01 , len = +1.71464281994823886e-01 
 424        458        459        425    2        994        995 +1.02352941176470580e+00  # rad = +8.69999999999999801e-02 , len = +1.97989898732234104e-01 
 425        460        458        439    2        424        426 +6.77290836653386519e-01  # rad = +8.49999999999999922e-02 , len = +9.89949493661157892e-02 
 426        458        414        425    2        379        427 +1.04033647058823542e+00  # rad = +8.84286000000000239e-02 , len = +4.19999999999998153e-01 
 427        414        461        426    2 2147483645 2147483645 +1.27786711539026943e+00  # rad = +1.13000000000000003e-01 , len = +1.71464281994823164e-01 
 428        431        462        396    2        829       1049 +7.59814049586776896e-01  # rad = +9.19375000000000331e-02 , len = +1.06850362657316333e+00 
 429        463        464        431    2 2147483645 2147483645 +9.44444444444444420e-01  # rad = +8.49999999999999922e-02 , len = +1.21243556529820870e-01 
 430        463        465        431    2 2147483645 2147483645 +7.77777777777777679e-01  # rad = +7.00000000000000067e-02 , len = +4.89999999999998548e-01 
 431        442        463        409    2        429        430 +8.88572951839345926e-01  # rad = +9.00000000000000105e-02 , len = +4.69574275274956376e-01 
 432        466        467        434    2 2147483645 2147483645 +4.98980613285088526e-01  # rad = +1.08666999999999986e-01 , len = +2.10000000000000853e-01 
 433        466        468        434    2        832       1001 +8.96936329656806586e-01  # rad = +1.95333000000000007e-01 , len = +4.31508980207826909e-01 
 434        439        466        404    2        432        433 +7.67364341085271184e-01  # rad = +2.17777999999999972e-01 , len = +6.41560597293817869e-01 
 435        469        470        437    2 2147483645 2147483645 +7.56756756756756688e-01  # rad = +6.99999999999999928e-02 , len = +4.69574275274956154e-01 
 436        469        471        437    2 2147483645 2147483645 +8.95752432432432300e-01  # rad = +8.28570999999999613e-02 , len = +4.31508980207826354e-01 
 437        472        469        463    2        435        436 +9.79576103002692045e-01  # rad = +9.24999999999999573e-02 , len = +2.52388589282480258e-01 
 438        460        473        439    2 2147483645 2147483645 +9.08366533864541803e-01  # rad = +1.13999999999999990e-01 , len = +1.56524758424985116e-01 
 439        474        460        930    2        425        438 +7.65243902439024404e-01  # rad = +1.25500000000000028e-01 , len = +6.49153294684699289e-01 
 440        442        475        409    2 2147483645 2147483645 +6.91112295875046745e-01  # rad = +7.00000000000000067e-02 , len = +3.83405790253615875e-01 
 441        476        477        443    2 2147483645 2147483645 +7.25338491295938081e-01  # rad = +7.49999999999999972e-02 , len = +3.49999999999997868e-01 
 442        476        478        443    2 2147483645 2147483645 +7.73694390715667368e-01  # rad = +8.00000000000000294e-02 , len = +2.10000000000000270e-01 
 443        479        476        506    2        441        442 +6.81383855024711660e-01  # rad = +1.03400000000000006e-01 , len = +4.08166632639172688e-01 
 444        480        481        445    2 2147483645 2147483645 +7.15769626926904157e-01  # rad = +8.20000000000000034e-02 , len = +3.28329103187639137e-01 
 445        482        480        461    2        444        446 +1.34778823529411773e+00  # rad = +1.14562000000000011e-01 , len = +1.30958008537087989e+00 
 446        480        483        445    2        457        458 +7.41956320594961638e-01  # rad = +8.49999999999999922e-02 , len = +9.89949493661145402e-02 
 447        484        485        448    2 2147483645 2147483645 +6.78260869565217472e-01  # rad = +7.79999999999999860e-02 , len = +1.24631456703354049e+00 
 448        474        484        930    2        447        449 +7.01219512195121908e-01  # rad = +1.14999999999999991e-01 , len = +5.09607692249634980e-01 
 449        484        486        448    2        462        463 +9.60869565217391308e-01  # rad = +1.10499999999999987e-01 , len = +1.21243556529820870e-01 
 450        487        488        452    2 2147483645 2147483645 +8.40000336000134351e-01  # rad = +6.99999999999999650e-02 , len = +8.42911620515461646e-01 
 451        487        489        452    2 2147483645 2147483645 +8.40000336000134351e-01  # rad = +6.99999999999999650e-02 , len = +4.69574275274957764e-01 
 452        490        487        928    2        450        451 +5.78703472222222182e-01  # rad = +8.33332999999999852e-02 , len = +5.98080262172225652e-01 
 453        491        492        456    2        472        934 +6.01451647860110628e-01  # rad = +1.30428999999999989e-01 , len = +5.46717477313464095e-01 
 454        493        457       1039    2        423        928 +1.03293875687665149e+00  # rad = +2.24000000000000032e-01 , len = +2.88617393793235699e-01 
 455        493        494       1039    2        917        918 +4.61133373605647989e-01  # rad = +9.99999999999999917e-02 , len = +8.71492971859209375e-01 
 456        495        491        508    2        453       1039 +8.49753134796238152e-01  # rad = +2.16856999999999994e-01 , len = +5.09607692249635202e-01 
 457        483        496        446    2 2147483645 2147483645 +8.94117647058823573e-01  # rad = +7.60000000000000259e-02 , len = +3.20780298646910877e-01 
 458        483        497        446    2 2147483645 2147483645 +8.23529411764705843e-01  # rad = +7.00000000000000067e-02 , len = +3.76961536499413830e-01 
 459        498        499        460    2 2147483645 2147483645 +5.60606060606060552e-01  # rad = +7.40000000000000102e-02 , len = +1.13736537664903170e+00 
 460        500        498        771    2        459        461 +5.50000000000000044e-01  # rad = +1.32000000000000006e-01 , len = +4.08166632639174520e-01 
 461        498        482        460    2        445        479 +6.43939393939393923e-01  # rad = +8.49999999999999922e-02 , len = +1.21243556529820884e-01 
 462        486        501        449    2       1003       1004 +9.52488687782805488e-01  # rad = +1.05249999999999982e-01 , len = +2.10000000000002629e-01 
 463        486        472        449    2        437        998 +8.54557466063348370e-01  # rad = +9.44286000000000014e-02 , len = +5.14392845984467995e-01 
 464        502        503        465    2 2147483645 2147483645 +8.58585858585858563e-01  # rad = +1.69999999999999984e-01 , len = +1.71464281994823886e-01 
 465        451        502        832    2        464        466 +9.72633626597108614e-01  # rad = +1.98000000000000009e-01 , len = +1.71464281994822443e-01 
 466        502        504        465    2        480        481 +8.29964646464646405e-01  # rad = +1.64332999999999951e-01 , len = +1.71464281994823886e-01 
 467        505        506        468    2 2147483645 2147483645 +7.56020942408376917e-01  # rad = +9.02500000000000108e-02 , len = +2.96984848098351184e-01 
 468        436        505        927    2        467        469 +6.62274618585298236e-01  # rad = +1.19375000000000009e-01 , len = +6.64078308635360104e-01 
 469        505        507        468    2        498        499 +1.11413612565445019e+00  # rad = +1.32999999999999979e-01 , len = +2.42487113059641740e-01 
 470        508        509        472    2 2147483645 2147483645 +1.09890142857142870e+00  # rad = +7.69231000000000081e-02 , len = +1.83741666477693966e+00 
 471        508        510        472    2 2147483645 2147483645 +1.12244857142857146e+00  # rad = +7.85713999999999718e-02 , len = +4.89999999999998215e-01 
 472        492        508        453    2        470        471 +5.36690459943724107e-01  # rad = +6.99999999999999650e-02 , len = +2.42487113059643794e-01 
 473        511        512       1053    2        474        475 +1.15672517670378983e+00  # rad = +1.77400000000000085e-01 , len = +8.22313808712952454e-01 
 474        512        513        473    2        506        511 +8.45546786922209637e-01  # rad = +1.49999999999999994e-01 , len = +4.08166632639170246e-01 
 475        512        514        473    2        500        501 +6.54453213077790363e-01  # rad = +1.16100000000000023e-01 , len = +6.45368112010497819e-01 
 476        515        516        478    2 2147483645 2147483645 +8.42307368343319873e-01  # rad = +7.29999999999999954e-02 , len = +6.37730350540099744e-01 
 477        515        517        478    2 2147483645 2147483645 +9.80768853550440967e-01  # rad = +8.49999999999999645e-02 , len = +1.02878569196893355e+00 
 478        518        515        545    2        476        477 +8.49673529411764661e-01  # rad = +8.66666999999999854e-02 , len = +7.47395477642191830e-01 
 479        482        519        461    2 2147483645 2147483645 +8.73949411764705864e-01  # rad = +7.42857000000000101e-02 , len = +5.46717477313466871e-01 
 480        504        520        466    2 2147483645 2147483645 +5.13287045206988313e-01  # rad = +8.43499999999999944e-02 , len = +1.46331814722567999e+00 
 481        504        521        466    2        495        936 +9.49291986393481557e-01  # rad = +1.55999999999999944e-01 , len = +3.76961536499415828e-01 
 482        522        523        484    2 2147483645 2147483645 +7.16614386366079326e-01  # rad = +7.33333000000000179e-02 , len = +7.06965345685345858e-01 
 483        522        524        484    2        925        926 +8.07477548786803889e-01  # rad = +8.26316000000000273e-02 , len = +1.41046091757269210e+00 
 484        525        522        541    2        482        483 +9.17200706276720790e-01  # rad = +1.02333000000000007e-01 , len = +7.34166193719104965e-01 
 485        526        527        487    2 2147483645 2147483645 +9.72972972972972916e-01  # rad = +9.00000000000000244e-02 , len = +4.14125584816972980e-01 
 486        526        528        487    2 2147483645 2147483645 +8.10810810810810745e-01  # rad = +7.49999999999999972e-02 , len = +3.83405790253617540e-01 
 487        529        526        828    2        485        486 +1.15625000000000000e+00  # rad = +9.24999999999999989e-02 , len = +2.88617393793233534e-01 
 488        530        531        490    2 2147483645 2147483645 +7.27272999999999947e-01  # rad = +7.27272999999999947e-02 , len = +6.37730350540101965e-01 
 489        530        532        490    2 2147483645 2147483645 +7.88235000000000019e-01  # rad = +7.88235000000000047e-02 , len = +1.28312119458763663e+00 
 490        409        530        375    2        488        489 +3.97952930127424553e-01  # rad = +1.00000000000000006e-01 , len = +6.37730350540099189e-01 
 491        533        534        492    2 2147483645 2147483645 +7.21649484536082464e-01  # rad = +7.00000000000000067e-02 , len = +2.88617393793237420e-01 
 492        535        533        525    2        491        493 +7.60188087774294585e-01  # rad = +9.69999999999999613e-02 , len = +1.56524758424985921e-01 
 493        533        536        492    2        932        933 +7.21649484536082464e-01  # rad = +7.00000000000000067e-02 , len = +9.89949493661157892e-02 
 494        537        538        495    2 2147483645 2147483645 +9.38147231383189895e-01  # rad = +1.30000000000000004e-01 , len = +9.89949493661157892e-02 
 495        521        537        481    2        494        496 +8.88275641025640939e-01  # rad = +1.38570999999999972e-01 , len = +4.31508980207826964e-01 
 496        537        455        495    2        421        497 +9.59796782876648158e-01  # rad = +1.32999999999999979e-01 , len = +1.56524758424985921e-01 
 497        455        539        496    2        525        526 +1.04511278195488710e+00  # rad = +1.39000000000000012e-01 , len = +6.89420046125726937e-01 
 498        507        540        469    2 2147483645 2147483645 +6.96514285714285641e-01  # rad = +9.26364000000000076e-02 , len = +9.36536171218174229e-01 
 499        507        541        469    2        509        510 +7.51879699248120259e-01  # rad = +9.99999999999999639e-02 , len = +4.02119385257663331e-01 
 500        514        542        475    2 2147483645 2147483645 +6.02928509905254040e-01  # rad = +7.00000000000000067e-02 , len = +1.56524758424982730e-01 
 501        514        543        475    2        504        935 +8.83471145564168725e-01  # rad = +1.02571000000000009e-01 , len = +4.69574275274956987e-01 
 502        544        545        504    2 2147483645 2147483645 +1.06607124999999980e+00  # rad = +8.52857000000000059e-02 , len = +1.44478372083852036e+00 
 503        544        546        504    2 2147483645 2147483645 +8.74999999999999889e-01  # rad = +7.00000000000000205e-02 , len = +4.48218696620299561e-01 
 504        543        544        501    2        502        503 +7.79947548527361700e-01  # rad = +8.00000000000000294e-02 , len = +1.97989898732234104e-01 
 505        479        547        506    2        533        534 +9.02141680395387113e-01  # rad = +1.36899999999999994e-01 , len = +8.01186619958172086e-01 
 506        513        479        474    2        443        505 +1.01166666666666671e+00  # rad = +1.51749999999999996e-01 , len = +3.05122926047844301e-01 
 507        495        548        508    2 2147483645 2147483645 +3.65226880877742910e-01  # rad = +9.32058999999999666e-02 , len = +2.37897036551529961e+00 
 508        549        495        531    2        456        507 +9.19308357348703198e-01  # rad = +2.55200000000000038e-01 , len = +3.50000000000002143e-01 
 509        541        550        499    2 2147483645 2147483645 +7.37500000000000044e-01  # rad = +7.37500000000000239e-02 , len = +6.30000000000000338e-01 
 510        541        551        499    2 2147483645 2147483645 +6.99999999999999956e-01  # rad = +7.00000000000000067e-02 , len = +5.64358042380897040e-01 
 511        513        552        474    2        542        543 +7.40953333333333242e-01  # rad = +1.11142999999999992e-01 , len = +5.68682688324517294e-01 
 512        553        441        513    2        408       1064 +8.02152712052718542e-01  # rad = +1.36455000000000021e-01 , len = +1.57305435379709668e+00 
 513        554        553       1002    2        512        514 +8.31480829765186558e-01  # rad = +1.70110999999999984e-01 , len = +7.95047168412039595e-01 
 514        553        555        513    2        518        519 +1.12279629183297969e+00  # rad = +1.91000000000000003e-01 , len = +1.21243556529818830e-01 
 515        556        557        517    2        590        613 +9.15036674816625983e-01  # rad = +1.87124999999999986e-01 , len = +6.37730350540101409e-01 
 516        556        558        517    2        536        564 +8.52484107579462136e-01  # rad = +1.74333000000000016e-01 , len = +2.42487113059643794e-01 
 517        559        556       1044    2        515        516 +8.52083333333333304e-01  # rad = +2.04500000000000015e-01 , len = +1.21243556529822924e-01 
 518        555        560        514    2        566        596 +7.23387434554973785e-01  # rad = +1.38167000000000012e-01 , len = +3.83405790253617818e-01 
 519        555        561        514    2        523        524 +7.03664921465968707e-01  # rad = +1.34399999999999992e-01 , len = +3.20780298646908935e-01 
 520        562        563        522    2 2147483645 2147483645 +8.74999999999999889e-01  # rad = +6.99999999999999928e-02 , len = +9.89949493661208269e-02 
 521        562        564        522    2 2147483645 2147483645 +1.02499999999999991e+00  # rad = +8.19999999999999757e-02 , len = +3.20780298646907380e-01 
 522        565        562       1016    2        520        521 +7.23981900452488780e-01  # rad = +7.99999999999999878e-02 , len = +6.41560597293819868e-01 
 523        561        566        519    2 2147483645 2147483645 +5.20833333333333259e-01  # rad = +7.00000000000000067e-02 , len = +3.56931365951493940e-01 
 524        561        567        519    2        538        539 +7.66369047619047561e-01  # rad = +1.03000000000000008e-01 , len = +1.97989898732232855e-01 
 525        539        535        497    2        492       1063 +9.17985611510791499e-01  # rad = +1.27599999999999991e-01 , len = +3.20780298646910100e-01 
 526        539        568        497    2        605        606 +7.25899280575539541e-01  # rad = +1.00899999999999962e-01 , len = +8.01186619958172863e-01 
 527        569        570        529    2 2147483645 2147483645 +8.22455908513341827e-01  # rad = +8.09090999999999838e-02 , len = +7.95047168412041483e-01 
 528        569        571        529    2 2147483645 2147483645 +7.45446505717916152e-01  # rad = +7.33332999999999902e-02 , len = +6.41560597293817092e-01 
 529        572        569        835    2        527        528 +7.86100700798286756e-01  # rad = +9.83749999999999764e-02 , len = +6.37730350540099855e-01 
 530        573        574        532    2 2147483645 2147483645 +3.61603009786175544e-01  # rad = +9.92857000000000184e-02 , len = +1.24040316026685593e+00 
 531        573        549        532    2        508       1067 +1.01103175499233355e+00  # rad = +2.77599999999999958e-01 , len = +3.95979797464465710e-01 
 532        575        573        582    2        530        531 +6.49615418284370305e-01  # rad = +2.74571000000000009e-01 , len = +1.26968500030519338e+00 
 533        547        576        505    2 2147483645 2147483645 +6.45935719503287098e-01  # rad = +8.84285999999999961e-02 , len = +5.51180551180827649e-01 
 534        547        577        505    2        561       1005 +9.01387874360847330e-01  # rad = +1.23399999999999996e-01 , len = +4.20000000000001705e-01 
 535        578        579        536    2 2147483645 2147483645 +7.01468309057388217e-01  # rad = +9.54999999999999877e-02 , len = +1.21243556529821897e-01 
 536        558        578        516    2        535        537 +7.80936483626163636e-01  # rad = +1.36142999999999986e-01 , len = +4.31508980207826631e-01 
 537        578        580        536    2        553        554 +8.81426147506665814e-01  # rad = +1.19999999999999982e-01 , len = +1.56524758424985921e-01 
 538        567        581        524    2 2147483645 2147483645 +7.96116504854368912e-01  # rad = +8.19999999999999896e-02 , len = +3.95979797464464434e-01 
 539        567        582        524    2        941        942 +1.10679611650485432e+00  # rad = +1.13999999999999990e-01 , len = +1.97989898732234104e-01 
 540        525        583        541    2 2147483645 2147483645 +7.61846716440652161e-01  # rad = +8.50000000000000061e-02 , len = +4.94974746830583290e-01 
 541        584        525        558    2        484        540 +8.02669064748201433e-01  # rad = +1.11571000000000004e-01 , len = +4.42718872423574938e-01 
 542        552        585        511    2 2147483645 2147483645 +6.83803748324230964e-01  # rad = +7.59999999999999842e-02 , len = +3.56931365951496382e-01 
 543        552        586        511    2        619        834 +7.19793419288664249e-01  # rad = +8.00000000000000294e-02 , len = +1.71464281994821721e-01 
 544        587        588        546    2        945        946 +6.09840332640332661e-01  # rad = +7.33332999999999902e-02 , len = +6.10245852095694374e-01 
 545        587        518        546    2        478        833 +8.48232848232848280e-01  # rad = +1.01999999999999966e-01 , len = +3.56931365951493940e-01 
 546        589        587        598    2        544        545 +9.43877551020408045e-01  # rad = +1.20249999999999968e-01 , len = +2.96984848098349907e-01 
 547        590        591        549    2 2147483645 2147483645 +6.73245614035087758e-01  # rad = +7.67499999999999849e-02 , len = +8.10308583195317400e-01 
 548        590        592        549    2        993       1062 +1.01535087719298245e+00  # rad = +1.15750000000000020e-01 , len = +2.61916017074176000e-01 
 549        593        590        554    2        547        548 +1.13999999999999990e+00  # rad = +1.13999999999999976e-01 , len = +6.02162768692983019e-01 
 550        594        595        551    2 2147483645 2147483645 +6.68779888964215696e-01  # rad = +7.30000000000000093e-02 , len = +6.60378679243963762e-01 
 551        596        594       1061    2        550        552 +4.34381541351288980e-01  # rad = +1.09154000000000015e-01 , len = +8.65852181379708763e-01 
 552        594        597        551    2        580        581 +7.32909467358044631e-01  # rad = +8.00000000000000155e-02 , len = +1.71464281994823164e-01 
 553        580        598        537    2 2147483645 2147483645 +6.38889166666666730e-01  # rad = +7.66667000000000320e-02 , len = +5.81463670404265387e-01 
 554        580        593        537    2        549        940 +8.33333333333333370e-01  # rad = +1.00000000000000006e-01 , len = +1.21243556529820870e-01 
 555        599        600       1067    2        556        557 +9.03278097982708972e-01  # rad = +2.50750000000000028e-01 , len = +2.61916017074176444e-01 
 556        600        601        555    2        630        631 +7.80733798604187457e-01  # rad = +1.95769000000000026e-01 , len = +1.15870617500728046e+00 
 557        600        602        555    2        575        576 +6.10169491525423768e-01  # rad = +1.53000000000000025e-01 , len = +3.56931365951496382e-01 
 558        603        584        577    2        541        611 +9.44659277029828104e-01  # rad = +1.39000000000000012e-01 , len = +9.89949493661145541e-02 
 559        603        604        577    2 2147483645 2147483645 +5.90412048143642565e-01  # rad = +8.68750000000000078e-02 , len = +1.26194294641239346e+00 
 560        605        606        561    2 2147483645 2147483645 +6.49971314741035977e-01  # rad = +8.15714000000000022e-02 , len = +4.48218696620301227e-01 
 561        577        605        534    2        560        562 +1.01701782820097231e+00  # rad = +1.25499999999999973e-01 , len = +2.52388589282476372e-01 
 562        605        607        561    2        585        586 +8.52589641434263079e-01  # rad = +1.06999999999999984e-01 , len = +2.10000000000000853e-01 
 563        608        609        564    2 2147483645 2147483645 +6.52083440073193077e-01  # rad = +8.90909000000000145e-02 , len = +8.96437393240600011e-01 
 564        558        608        516    2        563        565 +7.83701307268273917e-01  # rad = +1.36624999999999969e-01 , len = +5.33104117410472478e-01 
 565        608        610        564    2        578        579 +9.51509606587374268e-01  # rad = +1.30000000000000004e-01 , len = +9.89949493661170521e-02 
 566        560        611        518    2        567        568 +8.46801334616804291e-01  # rad = +1.16999999999999993e-01 , len = +5.37680202350801273e-01 
 567        611        612        566    2        622        623 +1.02848717948717949e+00  # rad = +1.20332999999999968e-01 , len = +5.64358042380898928e-01 
 568        611        613        566    2        569        570 +9.57264957264957417e-01  # rad = +1.11999999999999988e-01 , len = +5.93969696196701036e-01 
 569        613        614        568    2 2147483645 2147483645 +7.20663392857142870e-01  # rad = +8.07143000000000027e-02 , len = +1.12871608476179852e+00 
 570        613        615        568    2        587        588 +8.72767857142857095e-01  # rad = +9.77500000000000174e-02 , len = +2.88617393793237420e-01 
 571        616        617        573    2 2147483645 2147483645 +8.49420540540540503e-01  # rad = +7.85713999999999996e-02 , len = +4.48218696620301282e-01 
 572        616        618        573    2 2147483645 2147483645 +9.18918918918918859e-01  # rad = +8.50000000000000061e-02 , len = +1.21243556529822938e-01 
 573        619        616        575    2        571        572 +7.70833333333333370e-01  # rad = +9.24999999999999989e-02 , len = +5.33104117410471812e-01 
 574        619        620        575    2        592        593 +8.76516666666666722e-01  # rad = +1.05182000000000012e-01 , len = +7.30821455623738125e-01 
 575        602        619        557    2        573        574 +7.84313725490196068e-01  # rad = +1.20000000000000009e-01 , len = +5.98080262172227983e-01 
 576        602        621        557    2 2147483645 2147483645 +6.24183006535947715e-01  # rad = +9.55000000000000293e-02 , len = +1.21243556529821897e-01 
 577        575        603        582    2        558        559 +3.48129851632609122e-01  # rad = +1.47143000000000024e-01 , len = +7.27461339178931410e-01 
 578        610        622        565    2 2147483645 2147483645 +7.58579999999999921e-01  # rad = +9.86153999999999781e-02 , len = +1.05000000000000049e+00 
 579        610        623        565    2        600        601 +6.63076923076923008e-01  # rad = +8.61999999999999572e-02 , len = +4.48218696620301227e-01 
 580        597        624        552    2 2147483645 2147483645 +9.58333749999999984e-01  # rad = +7.66667000000000043e-02 , len = +6.30000000000000226e-01 
 581        597        625        552    2 2147483645 2147483645 +1.03571374999999977e+00  # rad = +8.28570999999999891e-02 , len = +5.64358042380898151e-01 
 582        626        575        583    2        532        577 +6.29682765278485546e-01  # rad = +4.22667000000000070e-01 , len = +1.05697682093790601e+00 
 583        627        626       1072    2        582        584 +1.38871368504824289e+00  # rad = +6.71238000000000001e-01 , len = +1.42944044996634956e+00 
 584        626        628        583    2        948        949 +1.05566133025841813e+00  # rad = +7.08600000000000008e-01 , len = +3.50000000000000366e-01 
 585        607        629        562    2 2147483645 2147483645 +7.47663551401869131e-01  # rad = +8.00000000000000294e-02 , len = +3.76961536499415162e-01 
 586        607        630        562    2        838        839 +8.94526168224298979e-01  # rad = +9.57143000000000299e-02 , len = +6.14247507117449021e-01 
 587        615        631        570    2 2147483645 2147483645 +7.38034782608695594e-01  # rad = +7.21428999999999820e-02 , len = +1.10900856624283972e+00 
 588        615        632        570    2        646        947 +1.06598465473145776e+00  # rad = +1.04200000000000015e-01 , len = +3.56931365951494994e-01 
 589        633        634        590    2 2147483645 2147483645 +5.01632571428571428e-01  # rad = +8.77856999999999943e-02 , len = +1.06160256216721782e+00 
 590        557        633        515    2        589        591 +9.35203740814963269e-01  # rad = +1.74999999999999989e-01 , len = +1.21243556529819857e-01 
 591        633        635        590    2        620        621 +7.93571428571428483e-01  # rad = +1.38874999999999998e-01 , len = +6.18223260642947858e-01 
 592        620        636        574    2 2147483645 2147483645 +6.84527770911372624e-01  # rad = +7.20000000000000084e-02 , len = +1.06850362657316267e+00 
 593        620        637        574    2        607        608 +9.98269665912418502e-01  # rad = +1.05000000000000024e-01 , len = +3.83405790253616208e-01 
 594        638        639        596    2 2147483645 2147483645 +8.08184143222506424e-01  # rad = +7.89999999999999869e-02 , len = +7.44110206891424597e-01 
 595        638        640        596    2 2147483645 2147483645 +7.67263427109974416e-01  # rad = +7.49999999999999972e-02 , len = +4.48218696620299673e-01 
 596        560        638        518    2        594        595 +7.07477183408483978e-01  # rad = +9.77500000000000174e-02 , len = +5.37680202350804382e-01 
 597        641        642        949    2        598        599 +3.95525369556532114e-01  # rad = +1.97999999999999954e-01 , len = +1.44817126059040580e+00 
 598        642        589        597    2        546       1045 +6.43434343434343470e-01  # rad = +1.27400000000000013e-01 , len = +8.65852181379710872e-01 
 599        642        643        597    2        615        616 +7.44949494949495028e-01  # rad = +1.47499999999999992e-01 , len = +2.61916017074175556e-01 
 600        623        644        579    2 2147483645 2147483645 +9.28074245939675246e-01  # rad = +7.99999999999999878e-02 , len = +1.71464281994821721e-01 
 601        623        645        579    2 2147483645 2147483645 +8.99071925754060364e-01  # rad = +7.74999999999999994e-02 , len = +6.02162768692986350e-01 
 602        646        647        604    2 2147483645 2147483645 +6.15114235500878737e-01  # rad = +6.99999999999999789e-02 , len = +6.67757440991864071e-01 
 603        646        648        604    2 2147483645 2147483645 +7.65754833040421912e-01  # rad = +8.71429000000000092e-02 , len = +1.07990740343790748e+00 
 604        649        646        614    2        602        603 +8.87994132059865438e-01  # rad = +1.13799999999999971e-01 , len = +2.88617393793233978e-01 
 605        568        650        526    2 2147483645 2147483645 +7.43310208126858329e-01  # rad = +7.49999999999999833e-02 , len = +3.56931365951494661e-01 
 606        568        651        526    2 2147483645 2147483645 +6.93756194251734404e-01  # rad = +6.99999999999999789e-02 , len = +2.09999999999997883e-01 
 607        637        652        593    2 2147483645 2147483645 +6.92640952380952246e-01  # rad = +7.27272999999999947e-02 , len = +8.28251169633944850e-01 
 608        637        653        593    2        656        952 +7.43809523809523809e-01  # rad = +7.81000000000000166e-02 , len = +6.96491205974636207e-01 
 609        654        655        611    2 2147483645 2147483645 +6.27802690582959566e-01  # rad = +6.99999999999999928e-02 , len = +6.29999999999998561e-01 
 610        654        656        611    2 2147483645 2147483645 +6.27802690582959566e-01  # rad = +6.99999999999999928e-02 , len = +4.89999999999999991e-01 
 611        584        654        558    2        609        610 +8.02158273381294973e-01  # rad = +1.11500000000000002e-01 , len = +4.31508980207829240e-01 
 612        657        658        613    2        640       1006 +1.01232266146182304e+00  # rad = +1.39000000000000012e-01 , len = +2.09999999999999076e-01 
 613        557        657        515    2        612        614 +7.33776887107548403e-01  # rad = +1.37307999999999986e-01 , len = +9.10000000000003584e-01 
 614        657        649        613    2        604        652 +9.33332362280420491e-01  # rad = +1.28154000000000018e-01 , len = +8.54458893101359140e-01 
 615        643        659        599    2 2147483645 2147483645 +5.62033898305084656e-01  # rad = +8.28999999999999876e-02 , len = +6.75055553269505393e-01 
 616        643        660        599    2        635        636 +7.43050847457627173e-01  # rad = +1.09600000000000017e-01 , len = +3.49999999999999978e-01 
 617        661        662        619    2 2147483645 2147483645 +1.02479338842975221e+00  # rad = +7.75000000000000133e-02 , len = +2.96984848098349907e-01 
 618        661        663        619    2 2147483645 2147483645 +1.05785123966942152e+00  # rad = +7.99999999999999878e-02 , len = +1.71464281994823164e-01 
 619        586        661        543    2        617        618 +9.45312499999999889e-01  # rad = +7.56249999999999978e-02 , len = +1.18173601112939175e+00 
 620        635        664        591    2        953        954 +8.36723672367236659e-01  # rad = +1.16199999999999998e-01 , len = +3.56931365951493662e-01 
 621        635        665        591    2        643        653 +9.03690369036903696e-01  # rad = +1.25500000000000028e-01 , len = +3.63730669589465705e-01 
 622        612        666        567    2 2147483645 2147483645 +7.38783209925789275e-01  # rad = +8.88999999999999929e-02 , len = +6.64078308635358994e-01 
 623        612        667        567    2 2147483645 2147483645 +7.06373147848054939e-01  # rad = +8.49999999999999784e-02 , len = +4.69574275274955322e-01 
 624        668        669        626    2 2147483645 2147483645 +8.75598086124402042e-01  # rad = +9.14999999999999841e-02 , len = +3.56931365951494661e-01 
 625        668        670        626    2 2147483645 2147483645 +6.69856459330143594e-01  # rad = +6.99999999999999789e-02 , len = +4.14125584816972259e-01 
 626        671        668        836    2        624        625 +8.43497001347980779e-01  # rad = +1.04499999999999954e-01 , len = +1.21243556529821897e-01 
 627        672        673        628    2 2147483645 2147483645 +6.11347457627118618e-01  # rad = +7.93529000000000179e-02 , len = +1.25805405289280081e+00 
 628        674        672        630    2        627        629 +6.58512208856938508e-01  # rad = +1.29799999999999999e-01 , len = +3.76961536499415828e-01 
 629        672        675        628    2        659        840 +9.20647149460708802e-01  # rad = +1.19500000000000023e-01 , len = +9.89949493661183150e-02 
 630        601        674        556    2        628       1050 +1.00685501790375387e+00  # rad = +1.97110999999999981e-01 , len = +6.78675180038283532e-01 
 631        601        676        556    2        660        661 +6.50766975363821665e-01  # rad = +1.27400000000000013e-01 , len = +3.20780298646908546e-01 
 632        677        678        634    2 2147483645 2147483645 +9.64705882352941191e-01  # rad = +8.19999999999999896e-02 , len = +3.13049516849971843e-01 
 633        677        679        634    2 2147483645 2147483645 +8.52941176470588203e-01  # rad = +7.24999999999999950e-02 , len = +8.01186619958169977e-01 
 634        680        677        636    2        632        633 +8.49999999999999978e-01  # rad = +8.50000000000000061e-02 , len = +1.21243556529821897e-01 
 635        660        681        616    2        672        673 +8.33333029197080188e-01  # rad = +9.13333000000000061e-02 , len = +6.45368112010500927e-01 
 636        660        680        616    2        634        637 +9.12408759124087476e-01  # rad = +9.99999999999999917e-02 , len = +1.56524758424985116e-01 
 637        680        682        636    2 2147483645 2147483645 +9.88750000000000018e-01  # rad = +9.88750000000000184e-02 , len = +5.81463670404264166e-01 
 638        683        684        640    2 2147483645 2147483645 +7.38690833333333408e-01  # rad = +8.86429000000000383e-02 , len = +1.00224747442934214e+00 
 639        683        685        640    2 2147483645 2147483645 +8.33333333333333370e-01  # rad = +1.00000000000000033e-01 , len = +3.28329103187639693e-01 
 640        658        683        612    2        638        639 +8.63309352517985684e-01  # rad = +1.20000000000000009e-01 , len = +1.71464281994823164e-01 
 641        686        687        643    2 2147483645 2147483645 +9.13669064748201532e-01  # rad = +1.27000000000000030e-01 , len = +1.71464281994823164e-01 
 642        686        688        643    2        662        663 +9.76021582733813009e-01  # rad = +1.35667000000000065e-01 , len = +4.94974746830583290e-01 
 643        665        686        621    2        641        642 +1.10756972111553798e+00  # rad = +1.39000000000000012e-01 , len = +1.21243556529821384e-01 
 644        689        690        646    2 2147483645 2147483645 +8.38323353293413120e-01  # rad = +7.00000000000000067e-02 , len = +9.89949493661164276e-02 
 645        689        691        646    2 2147483645 2147483645 +8.38323353293413120e-01  # rad = +7.00000000000000067e-02 , len = +1.21243556529819857e-01 
 646        632        689        588    2        644        645 +8.01343570057581500e-01  # rad = +8.35000000000000187e-02 , len = +4.69574275274956154e-01 
 647        692        693        649    2 2147483645 2147483645 +6.55173059283802206e-01  # rad = +6.99999999999999928e-02 , len = +4.02119385257661444e-01 
 648        692        694        649    2 2147483645 2147483645 +6.55173059283802206e-01  # rad = +6.99999999999999928e-02 , len = +4.02119385257661166e-01 
 649        599        692       1067    2        647        648 +3.84877521613832874e-01  # rad = +1.06842000000000020e-01 , len = +1.48492424049174976e+00 
 650        695        696        652    2 2147483645 2147483645 +8.47768330955777527e-01  # rad = +7.42857000000000101e-02 , len = +5.23832034148352776e-01 
 651        695        697        652    2 2147483645 2147483645 +7.98858773181169712e-01  # rad = +7.00000000000000067e-02 , len = +1.71464281994822443e-01 
 652        649        695        614    2        650        651 +6.83747678574215478e-01  # rad = +8.76249999999999946e-02 , len = +6.14247507117447245e-01 
 653        665        698        621    2 2147483645 2147483645 +7.49003984063745021e-01  # rad = +9.40000000000000141e-02 , len = +6.49153294684698290e-01 
 654        699        700        656    2 2147483645 2147483645 +8.58143908281578938e-01  # rad = +6.99999999999999928e-02 , len = +4.42718872423571552e-01 
 655        699        701        656    2 2147483645 2147483645 +8.58143908281578938e-01  # rad = +6.99999999999999928e-02 , len = +2.32163735324878412e-01 
 656        653        699        608    2        654        655 +1.04444814340588987e+00  # rad = +8.15714000000000300e-02 , len = +5.14392845984464442e-01 
 657        702        703        659    2 2147483645 2147483645 +9.27335294117647146e-01  # rad = +7.88235000000000047e-02 , len = +1.32075735848792308e+00 
 658        702        704        659    2 2147483645 2147483645 +8.94117647058823573e-01  # rad = +7.59999999999999981e-02 , len = +3.13049516849970233e-01 
 659        675        702        629    2        657        658 +7.11297071129707081e-01  # rad = +8.50000000000000061e-02 , len = +7.50666370633454316e-01 
 660        676        705        631    2        696        845 +8.35949764521193073e-01  # rad = +1.06499999999999997e-01 , len = +4.69574275274956376e-01 
 661        676        706        631    2        667        668 +8.08477237048665587e-01  # rad = +1.02999999999999994e-01 , len = +3.05122926047847187e-01 
 662        688        707        642    2       1007       1008 +8.50427885926570259e-01  # rad = +1.15374999999999991e-01 , len = +5.37680202350803160e-01 
 663        688        708        642    2        674        675 +9.04523576109149463e-01  # rad = +1.22714000000000031e-01 , len = +5.46717477313464428e-01 
 664        709        710       1050    2        665        666 +9.77114417764609833e-01  # rad = +1.92599999999999993e-01 , len = +4.84974226119287588e-01 
 665        710        711        664    2        706        707 +7.52279335410176553e-01  # rad = +1.44889000000000046e-01 , len = +1.64760432143157454e+00 
 666        710        712        664    2        683        684 +8.29870197300103918e-01  # rad = +1.59833000000000003e-01 , len = +4.31508980207827797e-01 
 667        706        713        661    2 2147483645 2147483645 +6.79611650485436813e-01  # rad = +6.99999999999999928e-02 , len = +5.33104117410472478e-01 
 668        706        714        661    2 2147483645 2147483645 +6.79611650485436813e-01  # rad = +6.99999999999999928e-02 , len = +3.63730669589461930e-01 
 669        715        716        670    2 2147483645 2147483645 +1.00000000000000000e+00  # rad = +8.50000000000000061e-02 , len = +4.20000000000000540e-01 
 670        717        715        679    2        669        671 +7.71324863883847467e-01  # rad = +8.50000000000000061e-02 , len = +3.05122926047848408e-01 
 671        715        718        670    2        676        677 +1.21176470588235308e+00  # rad = +1.03000000000000064e-01 , len = +1.56524758424985921e-01 
 672        681        719        635    2 2147483645 2147483645 +8.89598864817104040e-01  # rad = +8.12499999999999889e-02 , len = +5.09607692249636202e-01 
 673        681        720        635    2 2147483645 2147483645 +7.99270364697213465e-01  # rad = +7.29999999999999954e-02 , len = +6.33876959669619988e-01 
 674        708        721        663    2 2147483645 2147483645 +7.09780465146601092e-01  # rad = +8.70999999999999969e-02 , len = +7.03491293478463287e-01 
 675        708        722        663    2 2147483645 2147483645 +7.35920106915266437e-01  # rad = +9.03076999999999908e-02 , len = +1.00224747442934436e+00 
 676        718        723        671    2 2147483645 2147483645 +7.69231067961165027e-01  # rad = +7.92308000000000179e-02 , len = +1.04766406829670267e+00 
 677        718        724        671    2        681        687 +9.56310679611650394e-01  # rad = +9.85000000000000042e-02 , len = +4.02119385257660555e-01 
 678        717        725        679    2 2147483645 2147483645 +6.35208711433756679e-01  # rad = +6.99999999999999928e-02 , len = +6.49153294684701954e-01 
 679        726        717        689    2        670        678 +9.67727771679473214e-01  # rad = +1.10199999999999979e-01 , len = +3.13049516849971843e-01 
 680        727        728        681    2 2147483645 2147483645 +9.64705882352941191e-01  # rad = +8.20000000000000173e-02 , len = +3.56931365951496382e-01 
 681        724        727        677    2        680        682 +8.62944162436548257e-01  # rad = +8.50000000000000061e-02 , len = +2.32163735324878967e-01 
 682        727        729        681    2        685        686 +9.41176470588235392e-01  # rad = +8.00000000000000155e-02 , len = +4.53651848888549314e-01 
 683        712        730        666    2        844       1009 +9.72890454411792227e-01  # rad = +1.55500000000000027e-01 , len = +2.52388589282480258e-01 
 684        712        731        666    2        690        691 +7.47655365287518858e-01  # rad = +1.19500000000000023e-01 , len = +9.89949493661170521e-02 
 685        729        732        682    2 2147483645 2147483645 +8.74999999999999889e-01  # rad = +6.99999999999999928e-02 , len = +5.68682688324519514e-01 
 686        729        733        682    2        692        693 +1.06250000000000000e+00  # rad = +8.50000000000000061e-02 , len = +2.88617393793236532e-01 
 687        724        734        677    2 2147483645 2147483645 +7.54169543147208077e-01  # rad = +7.42856999999999823e-02 , len = +4.69574275274956154e-01 
 688        726        735        689    2 2147483645 2147483645 +7.04281009879253683e-01  # rad = +8.02000000000000074e-02 , len = +3.42928563989642721e-01 
 689        736        726       1009    2        679        688 +7.72033898305084620e-01  # rad = +1.13874999999999976e-01 , len = +5.09607692249634980e-01 
 690        731        737        684    2 2147483645 2147483645 +6.63019246861924705e-01  # rad = +7.92308000000000318e-02 , len = +1.01439637223326296e+00 
 691        731        738        684    2 2147483645 2147483645 +6.21637656903765601e-01  # rad = +7.42857000000000101e-02 , len = +4.69574275274954545e-01 
 692        733        739        686    2 2147483645 2147483645 +8.82352941176470562e-01  # rad = +7.49999999999999833e-02 , len = +3.63730669589465705e-01 
 693        733        740        686    2 2147483645 2147483645 +1.00000000000000000e+00  # rad = +8.50000000000000061e-02 , len = +1.21243556529818830e-01 
 694        741        742        696    2 2147483645 2147483645 +1.00714321683686303e+00  # rad = +9.40000000000000002e-02 , len = +3.42928563989644886e-01 
 695        741        743        696    2 2147483645 2147483645 +8.57143163265415509e-01  # rad = +8.00000000000000155e-02 , len = +2.42487113059643794e-01 
 696        705        741        660    2        694        695 +8.76369014084507070e-01  # rad = +9.33333000000000079e-02 , len = +7.47395477642191275e-01 
 697        744        745        699    2 2147483645 2147483645 +6.58903379721669902e-01  # rad = +8.28571000000000168e-02 , len = +1.04766406829670400e+00 
 698        744        746        699    2 2147483645 2147483645 +5.96421471172962181e-01  # rad = +7.49999999999999833e-02 , len = +4.14125584816972092e-01 
 699        747        744        705    2        697        698 +8.36476355823405404e-01  # rad = +1.25750000000000001e-01 , len = +3.28329103187641413e-01 
 700        748        749        701    2 2147483645 2147483645 +8.13246866485013653e-01  # rad = +7.46154000000000123e-02 , len = +8.54458893101359140e-01 
 701        750        748        706    2        700        702 +9.26767676767676796e-01  # rad = +9.17499999999999982e-02 , len = +7.98122797569396414e-01 
 702        748        751        701    2        708        709 +7.62942779291553075e-01  # rad = +7.00000000000000067e-02 , len = +1.21243556529820870e-01 
 703        752        753        704    2 2147483645 2147483645 +5.81183903701749216e-01  # rad = +8.14999999999999752e-02 , len = +4.69574275274955100e-01 
 704        736        752       1009    2        703        705 +9.50718644067796492e-01  # rad = +1.40230999999999995e-01 , len = +1.06850362657316289e+00 
 705        752        747        704    2        699       1040 +1.07203827969564514e+00  # rad = +1.50333000000000022e-01 , len = +1.56524758424985921e-01 
 706        711        750        665    2        701        719 +6.83281684599935102e-01  # rad = +9.89999999999999908e-02 , len = +2.61916017074178387e-01 
 707        711        754        665    2        717        718 +9.98467792586048564e-01  # rad = +1.44666999999999935e-01 , len = +2.10000000000000270e-01 
 708        751        755        702    2 2147483645 2147483645 +1.00000000000000000e+00  # rad = +7.00000000000000067e-02 , len = +2.21359436211787469e-01 
 709        751        756        702    2 2147483645 2147483645 +1.00000000000000000e+00  # rad = +7.00000000000000067e-02 , len = +3.05122926047847187e-01 
 710        757        758        711    2 2147483645 2147483645 +1.71503556469774998e+00  # rad = +1.63499999999999979e-01 , len = +1.21243556529823951e-01 
 711        759        757        728    2        710        712 +5.69882118049328645e-01  # rad = +9.53333000000000097e-02 , len = +8.45813218151620250e-01 
 712        757        760        711    2        736       1046 +1.10874164641316297e+00  # rad = +1.05699999999999975e-01 , len = +8.54458893101360473e-01 
 713        761        762        715    2        733        851 +9.76428825639013342e-01  # rad = +1.07000000000000026e-01 , len = +2.09999999999997300e-01 
 714        761        763        715    2        849        850 +1.04030734694249993e+00  # rad = +1.13999999999999990e-01 , len = +1.97989898732234104e-01 
 715        764        761       1040    2        713        714 +7.28935097417067523e-01  # rad = +1.09583000000000028e-01 , len = +8.45813218151620250e-01 
 716        764        765       1040    2        853       1057 +9.45900101774061475e-01  # rad = +1.42199999999999993e-01 , len = +3.56931365951493274e-01 
 717        754        766        707    2        729        730 +5.79261338107515900e-01  # rad = +8.37999999999999995e-02 , len = +4.19999999999999318e-01 
 718        754        767        707    2        722        726 +8.62325202015663650e-01  # rad = +1.24749999999999986e-01 , len = +6.60378679243960875e-01 
 719        750        768        706    2 2147483645 2147483645 +7.07070707070707072e-01  # rad = +7.00000000000000067e-02 , len = +4.25793377120875338e-01 
 720        769        770        722    2 2147483645 2147483645 +6.70833333333333393e-01  # rad = +8.05000000000000160e-02 , len = +1.34647688431699408e+00 
 721        769        771        722    2 2147483645 2147483645 +7.08333333333333370e-01  # rad = +8.50000000000000061e-02 , len = +4.08166632639172688e-01 
 722        767        769        718    2        720        721 +9.61923847695390744e-01  # rad = +1.20000000000000009e-01 , len = +2.09999999999999659e-01 
 723        772        773        724    2 2147483645 2147483645 +2.07984653179473650e-01  # rad = +8.49999999999999784e-02 , len = +7.24085630295202454e-01 
 724        774        772        956    2        723        725 +6.42248633969949578e-01  # rad = +4.08683999999999881e-01 , len = +1.38061580463212241e+00 
 725        772        775        724    2        727        728 +3.22987931996359112e-01  # rad = +1.32000000000000006e-01 , len = +6.60378679243962097e-01 
 726        767        776        718    2        737        738 +1.03807615230460915e+00  # rad = +1.29500000000000004e-01 , len = +4.48218696620299839e-01 
 727        775        777        725    2 2147483645 2147483645 +8.00249999999999906e-01  # rad = +1.05632999999999977e-01 , len = +1.35373557240696152e+00 
 728        775        759        725    2        711        751 +1.26731818181818179e+00  # rad = +1.67285999999999990e-01 , len = +4.31508980207826076e-01 
 729        766        778        717    2 2147483645 2147483645 +8.35322195704057302e-01  # rad = +7.00000000000000067e-02 , len = +6.30000000000000226e-01 
 730        766        779        717    2 2147483645 2147483645 +8.35322195704057302e-01  # rad = +7.00000000000000067e-02 , len = +1.71464281994821000e-01 
 731        780        781        733    2 2147483645 2147483645 +9.54545888429949252e-01  # rad = +7.00000000000000067e-02 , len = +9.89949493661170521e-02 
 732        780        782        733    2 2147483645 2147483645 +9.54545888429949252e-01  # rad = +7.00000000000000067e-02 , len = +3.13049516849968679e-01 
 733        762        780        713    2        731        732 +6.85357943925233637e-01  # rad = +7.33332999999999902e-02 , len = +6.60378679243965316e-01 
 734        783        784        736    2 2147483645 2147483645 +1.00000000000000000e+00  # rad = +6.99999999999999928e-02 , len = +5.93969696196700259e-01 
 735        783        785        736    2        960        961 +1.00000000000000000e+00  # rad = +6.99999999999999928e-02 , len = +7.30821455623741456e-01 
 736        760        783        712    2        734        735 +6.62251655629139013e-01  # rad = +6.99999999999999928e-02 , len = +4.08166632639170246e-01 
 737        776        786        726    2        744        745 +7.39768339768339778e-01  # rad = +9.58000000000000240e-02 , len = +4.84974226119286589e-01 
 738        776        787        726    2        739        740 +8.06949806949806892e-01  # rad = +1.04499999999999982e-01 , len = +9.89949493661170521e-02 
 739        787        788        738    2 2147483645 2147483645 +6.69856459330143594e-01  # rad = +7.00000000000000067e-02 , len = +2.10000000000000853e-01 
 740        787        789        738    2        748        962 +1.02392344497607679e+00  # rad = +1.07000000000000026e-01 , len = +6.29999999999998561e-01 
 741        790        791        853    2        742        743 +9.32921609824770015e-01  # rad = +1.31875000000000020e-01 , len = +6.02162768692986350e-01 
 742        791        792        741    2        754        755 +6.52132701421800909e-01  # rad = +8.60000000000000070e-02 , len = +1.12654338576017499e+00 
 743        791        793        741    2        752        753 +6.28300284360189476e-01  # rad = +8.28571000000000168e-02 , len = +5.09607692249638089e-01 
 744        786        794        737    2 2147483645 2147483645 +8.35073068893528281e-01  # rad = +8.00000000000000433e-02 , len = +6.18223260642947969e-01 
 745        786        795        737    2 2147483645 2147483645 +8.08977035490605512e-01  # rad = +7.74999999999999994e-02 , len = +2.61916017074175556e-01 
 746        796        797        748    2 2147483645 2147483645 +7.39842268041237205e-01  # rad = +7.17647000000000146e-02 , len = +1.19205704561484538e+00 
 747        796        798        748    2 2147483645 2147483645 +7.21649484536082464e-01  # rad = +7.00000000000000067e-02 , len = +5.51180551180826539e-01 
 748        789        796        740    2        746        747 +9.06542056074766234e-01  # rad = +9.70000000000000306e-02 , len = +2.10000000000002046e-01 
 749        799        800        751    2 2147483645 2147483645 +7.47179690818757791e-01  # rad = +8.09090999999999977e-02 , len = +8.07279381626956116e-01 
 750        799        801        751    2        758        963 +8.31132371682396731e-01  # rad = +9.00000000000000244e-02 , len = +2.09999999999999076e-01 
 751        759        799        728    2        749        750 +6.47310593833315351e-01  # rad = +1.08285999999999993e-01 , len = +1.25415310070182517e+00 
 752        793        802        743    2 2147483645 2147483645 +8.68965966706534476e-01  # rad = +7.19999999999999807e-02 , len = +9.84987309562916913e-01 
 753        793        803        743    2 2147483645 2147483645 +9.43573936331346452e-01  # rad = +7.81818000000000096e-02 , len = +8.19328993750372048e-01 
 754        792        804        742    2 2147483645 2147483645 +8.13953488372093026e-01  # rad = +7.00000000000000067e-02 , len = +5.98080262172229649e-01 
 755        792        805        742    2 2147483645 2147483645 +8.13953488372093026e-01  # rad = +7.00000000000000067e-02 , len = +4.25793377120876837e-01 
 756        806        807        758    2 2147483645 2147483645 +1.06459342105263155e+00  # rad = +8.09090999999999977e-02 , len = +7.85748051222529109e-01 
 757        806        808        758    2 2147483645 2147483645 +9.21052631578947345e-01  # rad = +7.00000000000000205e-02 , len = +4.48218696620297896e-01 
 758        801        806        750    2        756        757 +8.44444444444444442e-01  # rad = +7.60000000000000120e-02 , len = +3.20780298646909712e-01 
 759        809        810        760    2 2147483645 2147483645 +1.10499999999999998e+00  # rad = +1.10500000000000001e-01 , len = +1.21243556529820870e-01 
 760        811        809       1063    2        759        761 +7.83699059561128508e-01  # rad = +9.99999999999999639e-02 , len = +9.89949493661170521e-02 
 761        809        812        760    2        937        938 +1.00000000000000000e+00  # rad = +9.99999999999999639e-02 , len = +3.95979797464464434e-01 
 762        813        814       1041    2 2147483645 2147483645 +9.41176249999999937e-01  # rad = +7.52941000000000166e-02 , len = +1.16713324003731533e+00 
 763        813        815       1041    2 2147483645 2147483645 +1.19374999999999987e+00  # rad = +9.55000000000000016e-02 , len = +9.89949493661183150e-02 
 764        816        246        812    2        226       1041 +1.03225806451612900e+00  # rad = +8.00000000000000294e-02 , len = +1.56524758424985921e-01 
 765        817        818       1042    2 2147483645 2147483645 +3.48266805379085720e-01  # rad = +8.16817999999999989e-02 , len = +1.68145770092500246e+00 
 766        817        226       1042    2        209        886 +7.28764635155070839e-01  # rad = +1.70923000000000075e-01 , len = +1.09567330897489690e+00 
 767        819        820       1043    2 2147483645 2147483645 +6.19693013555787320e-01  # rad = +7.42857000000000101e-02 , len = +4.31508980207830239e-01 
 768        819        821       1043    2 2147483645 2147483645 +6.46506777893639195e-01  # rad = +7.75000000000000133e-02 , len = +4.69574275274954545e-01 
 769        430        318        395    2        291       1043 +9.96881496881496965e-01  # rad = +1.19875000000000051e-01 , len = +6.30000000000002558e-01 
 770        559        822       1044    2        950        951 +4.27204166666666718e-01  # rad = +1.02529000000000009e-01 , len = +1.43627991700782176e+00 
 771        439        500        404    2        460       1044 +8.45665961945031630e-01  # rad = +2.40000000000000019e-01 , len = +3.05122926047844745e-01 
 772        823        824       1045    2 2147483645 2147483645 +6.61302982731554190e-01  # rad = +8.42499999999999916e-02 , len = +9.52102935611478518e-01 
 773        823        825       1045    2       1012       1056 +8.62299843014128764e-01  # rad = +1.09856999999999996e-01 , len = +5.64358042380899705e-01 
 774        826        827       1046    2 2147483645 2147483645 +7.63363292336802335e-01  # rad = +8.06874999999999953e-02 , len = +1.12218536793169710e+00 
 775        826        828       1046    2 2147483645 2147483645 +6.78019867549668920e-01  # rad = +7.16666999999999860e-02 , len = +1.05929221652950978e+00 
 776        829        830        778    2 2147483645 2147483645 +6.12903225806451624e-01  # rad = +7.12500000000000078e-02 , len = +1.80648830607895272e+00 
 777        829          4        778    2          2        854 +9.50537634408602061e-01  # rad = +1.10500000000000015e-01 , len = +1.86126301204316369e+00 
 778        831        829        780    2        776        777 +9.56790123456790154e-01  # rad = +1.16249999999999978e-01 , len = +2.10000000000000853e-01 
 779        831        832        780    2 2147483645 2147483645 +5.76131687242798285e-01  # rad = +6.99999999999999789e-02 , len = +5.09607692249637645e-01 
 780         21        831         17    2        778        779 +8.04635761589403975e-01  # rad = +1.21500000000000011e-01 , len = +2.88617393793236532e-01 
 781         21        833         17    2 2147483645 2147483645 +5.61258278145695400e-01  # rad = +8.47500000000000059e-02 , len = +1.19820699380365747e+00 
 782         44        834         36    2 2147483645 2147483645 +8.85058200525724592e-01  # rad = +8.09091000000000116e-02 , len = +8.28251169633945739e-01 
 783         44        835         36    2 2147483645 2147483645 +7.95558142002500635e-01  # rad = +7.27273000000000225e-02 , len = +8.54458893101360140e-01 
 784         23        836         19    2 2147483645 2147483645 +8.72817955112219379e-01  # rad = +7.00000000000000067e-02 , len = +2.61916017074177887e-01 
 785         23        837         19    2 2147483645 2147483645 +8.72817955112219379e-01  # rad = +7.00000000000000067e-02 , len = +7.44110206891425929e-01 
 786         27         47         65    2         39         67 +9.61203483768804379e-01  # rad = +1.51750000000000052e-01 , len = +2.52388589282479536e-01 
 787        838        839        789    2 2147483645 2147483645 +9.75609756097561065e-01  # rad = +8.00000000000000155e-02 , len = +4.48218696620298618e-01 
 788        838        840        789    2 2147483645 2147483645 +1.08647439024390247e+00  # rad = +8.90909000000000145e-02 , len = +7.82623792124926054e-01 
 789         57        838        860    2        787        788 +6.31211078524197666e-01  # rad = +8.19999999999999896e-02 , len = +2.96984848098350351e-01 
 790         73        841         79    2 2147483645 2147483645 +4.57173117959794817e-01  # rad = +8.76250000000000501e-02 , len = +5.51180551180828981e-01 
 791         86        842        107    2 2147483645 2147483645 +4.92495201535508575e-01  # rad = +1.02636000000000019e-01 , len = +8.63017960415659702e-01 
 792        182        843        168    2 2147483645 2147483645 +7.87317612919157805e-01  # rad = +7.42857000000000239e-02 , len = +4.31508980207830406e-01 
 793        182        844        168    2 2147483645 2147483645 +7.66353763371343089e-01  # rad = +7.23077000000000025e-02 , len = +8.71492971859210597e-01 
 794        128        845        118    2 2147483645 2147483645 +9.32376590634463653e-01  # rad = +8.12500000000000167e-02 , len = +1.13951744172698022e+00 
 795        128        846        118    2 2147483645 2147483645 +8.65870885637269327e-01  # rad = +7.54545000000000077e-02 , len = +7.44110206891428483e-01 
 796        847        848        797    2 2147483645 2147483645 +7.53846153846153832e-01  # rad = +9.80000000000000177e-02 , len = +1.30958008537088144e+00 
 797        849        847       1066    2        796        798 +9.37950937950938091e-01  # rad = +1.30000000000000032e-01 , len = +2.52388589282476372e-01 
 798        847        122        797    2        113        866 +7.86538461538461520e-01  # rad = +1.02249999999999994e-01 , len = +3.28329103187641413e-01 
 799        850        851        802    2 2147483645 2147483645 +7.42117601364941537e-01  # rad = +1.07000000000000040e-01 , len = +1.56524758424985921e-01 
 800        852        853       1047    2 2147483645 2147483645 +5.28712321926454010e-01  # rad = +7.62308000000000152e-02 , len = +8.39999999999999858e-01 
 801        852        152       1047    2        140       1066 +9.61285042515709121e-01  # rad = +1.38600000000000056e-01 , len = +3.56931365951496382e-01 
 802        854        850        874    2        799       1047 +8.20147895335608723e-01  # rad = +1.44182000000000032e-01 , len = +7.30821455623739014e-01 
 803        161        137        149    2        126        970 +9.57711442786069678e-01  # rad = +2.31000000000000066e-01 , len = +2.32163735324875720e-01 
 804        161        166        149    2        153        807 +5.71724709784411256e-01  # rad = +1.37900000000000078e-01 , len = +7.20694109869091104e-01 
 805        189        855        174    2 2147483645 2147483645 +7.44680851063829752e-01  # rad = +7.00000000000000067e-02 , len = +7.00000000000020606e-02 
 806        189        856        174    2 2147483645 2147483645 +7.67477659574468118e-01  # rad = +7.21428999999999820e-02 , len = +1.03116439038593688e+00 
 807        166        857        804    2 2147483645 2147483645 +6.16388687454677231e-01  # rad = +8.50000000000000200e-02 , len = +5.68682688324516294e-01 
 808        255        858        234    2 2147483645 2147483645 +8.23529411764705843e-01  # rad = +7.00000000000000205e-02 , len = +3.56931365951495716e-01 
 809        255        234        234    2        215        975 +9.11764705882353033e-01  # rad = +7.75000000000000272e-02 , len = +2.52388589282478815e-01 
 810        859        860        811    2 2147483645 2147483645 +6.80715334571586950e-01  # rad = +7.00000000000000205e-02 , len = +4.99899989998000061e-01 
 811        254        859        892    2        810        812 +6.97172881355932139e-01  # rad = +1.02833000000000022e-01 , len = +3.56931365951494273e-01 
 812        859        816        811    2        764        891 +7.53649120418542706e-01  # rad = +7.75000000000000133e-02 , len = +2.32163735324877329e-01 
 813        270        861        814    2 2147483645 2147483645 +6.90476190476190466e-01  # rad = +8.69999999999999801e-02 , len = +4.14125584816973313e-01 
 814        294        270        268    2        246        813 +1.16666666666666652e+00  # rad = +1.25999999999999918e-01 , len = +4.99899989998000560e-01 
 815        276        862        258    2 2147483645 2147483645 +9.22310756972111623e-01  # rad = +1.15750000000000020e-01 , len = +2.10000000000000270e-01 
 816        313        863        817    2 2147483645 2147483645 +9.35345311385506029e-01  # rad = +7.75000000000000133e-02 , len = +2.61916017074176499e-01 
 817        349        313        319    2        286        816 +9.74789411764705793e-01  # rad = +8.28570999999999752e-02 , len = +4.74763098818766771e-01 
 818        349        864        319    2 2147483645 2147483645 +8.23529411764705843e-01  # rad = +6.99999999999999650e-02 , len = +8.42911620515459425e-01 
 819        865        866        821    2 2147483645 2147483645 +7.85525242718446592e-01  # rad = +8.09091000000000254e-02 , len = +6.89420046125729047e-01 
 820        867        868       1048    2 2147483645 2147483645 +8.17475728155339754e-01  # rad = +8.41999999999999832e-02 , len = +1.02878569196893843e+00 
 821        434        865        398    2        819       1048 +9.34240362811791347e-01  # rad = +1.03000000000000022e-01 , len = +2.42487113059640713e-01 
 822        867        869       1048    2        903        904 +7.66990291262135915e-01  # rad = +7.90000000000000285e-02 , len = +7.03491293478463620e-01 
 823        438        870        403    2 2147483645 2147483645 +7.46924428822495656e-01  # rad = +8.50000000000000061e-02 , len = +3.28329103187639137e-01 
 824        438        871        403    2 2147483645 2147483645 +7.02987697715290127e-01  # rad = +8.00000000000000294e-02 , len = +4.14125584816974535e-01 
 825        427        872        392    2        893        900 +5.29391097906653951e-01  # rad = +1.55200000000000032e-01 , len = +1.66388100536066297e+00 
 826        873        874        827    2 2147483645 2147483645 +6.67931688804554113e-01  # rad = +8.79999999999999949e-02 , len = +2.52388589282477815e-01 
 827        875        873       1054    2        826        828 +8.59067316971388273e-01  # rad = +1.31749999999999978e-01 , len = +2.96984848098351184e-01 
 828        873        529        827    2        487        929 +6.07210626185958335e-01  # rad = +8.00000000000000294e-02 , len = +4.14125584816972425e-01 
 829        462        876        428    2 2147483645 2147483645 +9.47849354180829273e-01  # rad = +8.71429000000000092e-02 , len = +5.46717477313466871e-01 
 830        877        878       1049    2 2147483645 2147483645 +8.08002175390890476e-01  # rad = +7.42857000000000101e-02 , len = +5.51180551180825429e-01 
 831        877        879       1049    2 2147483645 2147483645 +8.76850033990482669e-01  # rad = +8.06154000000000176e-02 , len = +1.07763630228384577e+00 
 832        468        451        433    2        418        465 +1.04217413340295795e+00  # rad = +2.03570999999999974e-01 , len = +5.93969696196701702e-01 
 833        518        880        545    2 2147483645 2147483645 +8.44645098039215725e-01  # rad = +8.61537999999999748e-02 , len = +1.01680873324337839e+00 
 834        586        881        543    2        943        944 +1.00000000000000000e+00  # rad = +8.00000000000000294e-02 , len = +4.14125584816974812e-01 
 835        882        572        936    2        529        836 +8.59498626373626395e-01  # rad = +1.25143000000000004e-01 , len = +5.46717477313465539e-01 
 836        572        671        835    2        626        837 +9.89979463493763090e-01  # rad = +1.23888999999999957e-01 , len = +7.06965345685345192e-01 
 837        671        883        836    2 2147483645 2147483645 +8.07174163969359593e-01  # rad = +9.99999999999999362e-02 , len = +2.52388589282476372e-01 
 838        630        884        586    2 2147483645 2147483645 +8.65671064825214165e-01  # rad = +8.28570999999999891e-02 , len = +5.46717477313464428e-01 
 839        630        885        586    2 2147483645 2147483645 +7.70522273056377216e-01  # rad = +7.37500000000000239e-02 , len = +5.37680202350800829e-01 
 840        675        886        629    2 2147483645 2147483645 +6.69456066945606665e-01  # rad = +8.00000000000000155e-02 , len = +4.69574275274953212e-01 
 841        709        887       1050    2 2147483645 2147483645 +4.92742667836904069e-01  # rad = +9.71250000000000030e-02 , len = +5.68682688324516517e-01 
 842        888        889        844    2 2147483645 2147483645 +7.21406696515838441e-01  # rad = +7.74999999999999994e-02 , len = +2.42487113059642767e-01 
 843        888        890        844    2 2147483645 2147483645 +7.07443986260693158e-01  # rad = +7.59999999999999981e-02 , len = +3.50000000000000366e-01 
 844        730        888        683    2        842        843 +6.90861736334405174e-01  # rad = +1.07428999999999997e-01 , len = +4.89999999999998936e-01 
 845        705        891        660    2 2147483645 2147483645 +7.37759624413145576e-01  # rad = +7.85713999999999996e-02 , len = +4.99899989997999061e-01 
 846        892        893        848    2 2147483645 2147483645 +4.30622296286995887e-01  # rad = +7.54544999999999799e-02 , len = +7.66811580507233082e-01 
 847        892        894        848    2 2147483645 2147483645 +5.70704591889146351e-01  # rad = +9.99999999999999917e-02 , len = +1.71464281994823164e-01 
 848        641        892        949    2        846        847 +3.50023971234518561e-01  # rad = +1.75222000000000017e-01 , len = +7.57165767847437055e-01 
 849        763        895        714    2 2147483645 2147483645 +7.89473684210526438e-01  # rad = +9.00000000000000244e-02 , len = +2.10000000000002046e-01 
 850        763        896        714    2 2147483645 2147483645 +6.44994736842105287e-01  # rad = +7.35293999999999948e-02 , len = +1.15870617500727713e+00 
 851        762        897        713    2 2147483645 2147483645 +6.89252336448598180e-01  # rad = +7.37500000000000100e-02 , len = +1.57616623488768126e+00 
 852        790        898        853    2 2147483645 2147483645 +5.65398954420368360e-01  # rad = +7.99231000000000247e-02 , len = +9.92421281513046760e-01 
 853        765        790        716    2        741        852 +9.94071729957805905e-01  # rad = +1.41357000000000010e-01 , len = +1.00468900660851257e+00 
 854          4        899        777    2 2147483645 2147483645 +7.72850678733031704e-01  # rad = +8.54000000000000176e-02 , len = +1.17549989366226626e+00 
 855         18        900         22    2 2147483645 2147483645 +8.19221621621621710e-01  # rad = +1.13667000000000087e-01 , len = +4.08166632639170246e-01 
 856         63        901         56    2 2147483645 2147483645 +6.39703100775193767e-01  # rad = +8.25217000000000728e-02 , len = +1.67708079709953428e+00 
 857        902        903        859    2 2147483645 2147483645 +8.24568475830981806e-01  # rad = +9.00000000000000244e-02 , len = +1.40000000000000568e-01 
 858        902        904        859    2 2147483645 2147483645 +7.78759116062593848e-01  # rad = +8.50000000000000339e-02 , len = +4.08166632639172688e-01 
 859        905        902       1065    2        857        858 +6.57518072289156708e-01  # rad = +1.09148000000000023e-01 , len = +2.43897519462580581e+00 
 860        906         57        873    2         48        789 +8.62609561752988085e-01  # rad = +1.29908999999999997e-01 , len = +2.77715681948283333e+00 
 861         62        907         54    2 2147483645 2147483645 +9.58083832335329455e-01  # rad = +8.00000000000000433e-02 , len = +3.83405790253617818e-01 
 862         62        908         54    2 2147483645 2147483645 +8.38323353293413120e-01  # rad = +7.00000000000000205e-02 , len = +2.96984848098351184e-01 
 863         88        909         81    2 2147483645 2147483645 +9.55882352941176516e-01  # rad = +8.12500000000000444e-02 , len = +5.68682688324518404e-01 
 864        102        910        148    2 2147483645 2147483645 +4.23844092404762729e-01  # rad = +8.74615000000000253e-02 , len = +1.01680873324337773e+00 
 865         97        911        105    2 2147483645 2147483645 +6.36363636363636243e-01  # rad = +7.00000000000000067e-02 , len = +1.39122248400462589e+00 
 866        122        912        798    2 2147483645 2147483645 +7.57946210268948706e-01  # rad = +7.74999999999999994e-02 , len = +9.94886928248632230e-01 
 867        151        913        139    2 2147483645 2147483645 +8.57143163265415509e-01  # rad = +8.00000000000000155e-02 , len = +2.10000000000002046e-01 
 868        151        914        139    2 2147483645 2147483645 +7.79221349721910594e-01  # rad = +7.27273000000000364e-02 , len = +8.10308583195316290e-01 
 869        143        915        142    2 2147483645 2147483645 +1.03579175704989135e+00  # rad = +9.54999999999999738e-02 , len = +9.89949493661164276e-02 
 870        136        916        871    2 2147483645 2147483645 +7.01357466063348478e-01  # rad = +7.74999999999999994e-02 , len = +9.44351629426241734e-01 
 871        917        136       1060    2        125        870 +7.33731739707835340e-01  # rad = +1.10500000000000015e-01 , len = +2.61916017074176999e-01 
 872        165        918        152    2 2147483645 2147483645 +9.18164071856287456e-01  # rad = +7.66667000000000459e-02 , len = +5.51180551180828981e-01 
 873        854        906        874    2        860       1060 +8.56655290102389055e-01  # rad = +1.50600000000000039e-01 , len = +2.88617393793236976e-01 
 874        209        854        878    2        802        873 +1.03259911894273126e+00  # rad = +1.75799999999999984e-01 , len = +3.76961536499413163e-01 
 875        159        919        160    2 2147483645 2147483645 +5.15983553597650468e-01  # rad = +8.78461999999999993e-02 , len = +9.52102935611482404e-01 
 876        156        920        144    2 2147483645 2147483645 +9.49152542372881269e-01  # rad = +6.99999999999999650e-02 , len = +1.56524758424984339e-01 
 877        156        921        144    2 2147483645 2147483645 +9.49152542372881269e-01  # rad = +6.99999999999999650e-02 , len = +2.10000000000000853e-01 
 878        186        209        171    2        193        874 +9.41908713692945931e-01  # rad = +1.70250000000000040e-01 , len = +2.61916017074177221e-01 
 879        186        922        171    2 2147483645 2147483645 +8.90733056708160498e-01  # rad = +1.61000000000000060e-01 , len = +1.39999999999997016e-01 
 880        191        923        187    2        971        972 +9.15000000000000036e-01  # rad = +8.23500000000000065e-02 , len = +1.12218536793169466e+00 
 881        924        925        883    2 2147483645 2147483645 +5.46378078557863245e-01  # rad = +7.25000000000000228e-02 , len = +8.01186619958169421e-01 
 882        924        926        883    2 2147483645 2147483645 +5.52658035149066973e-01  # rad = +7.33333000000000318e-02 , len = +5.93969696196699037e-01 
 883        196        924        217    2        881        882 +3.83027979759200332e-01  # rad = +1.32692000000000032e-01 , len = +9.52102935611483847e-01 
 884        197        927        182    2 2147483645 2147483645 +4.79452054794520521e-01  # rad = +7.00000000000000067e-02 , len = +1.40000000000000568e-01 
 885        197        928        182    2 2147483645 2147483645 +5.56506849315068552e-01  # rad = +8.12500000000000444e-02 , len = +6.02162768692981354e-01 
 886        226        188        766    2        173        197 +8.35171392966423509e-01  # rad = +1.42750000000000044e-01 , len = +6.06217782649108416e-01 
 887        225        929        888    2 2147483645 2147483645 +8.23529411764705843e-01  # rad = +6.99999999999999789e-02 , len = +2.88617393793236754e-01 
 888        264        225        241    2        208        887 +7.12788259958071269e-01  # rad = +8.49999999999999506e-02 , len = +8.88200427831467243e-01 
 889        236        930        216    2 2147483645 2147483645 +4.73022912047302346e-01  # rad = +8.00000000000000155e-02 , len = +1.56524758424985921e-01 
 890        264        931        241    2 2147483645 2147483645 +8.30188679245283057e-01  # rad = +9.90000000000000324e-02 , len = +6.64078308635359660e-01 
 891        816        932        812    2 2147483645 2147483645 +9.41935483870967705e-01  # rad = +7.30000000000000232e-02 , len = +7.73175271203107695e-01 
 892        286        254        893    2        233        811 +1.14341085271317833e+00  # rad = +1.47500000000000048e-01 , len = +2.21359436211789135e-01 
 893        872        286        825    2        261        892 +8.31185567010309323e-01  # rad = +1.29000000000000031e-01 , len = +2.09999999999998493e-01 
 894        274        933        895    2 2147483645 2147483645 +7.19298245614035103e-01  # rad = +8.19999999999999896e-02 , len = +3.56931365951492219e-01 
 895        934        274        899    2        249        894 +9.16892538585894257e-01  # rad = +1.14000000000000018e-01 , len = +4.14125584816972980e-01 
 896        294        935        268    2 2147483645 2147483645 +1.03472222222222210e+00  # rad = +1.11750000000000016e-01 , len = +2.21359436211785499e-01 
 897        936        937       1051    2 2147483645 2147483645 +8.36463368534500096e-01  # rad = +1.04000000000000009e-01 , len = +1.71464281994822443e-01 
 898        936        938       1051    2 2147483645 2147483645 +7.61396411250432337e-01  # rad = +9.46666999999999925e-02 , len = +5.93969696196699037e-01 
 899        330        934        301    2        895       1051 +1.24333000000000005e+00  # rad = +1.24333000000000055e-01 , len = +6.18223260642950301e-01 
 900        872        939        825    2        901        902 +5.23518041237113430e-01  # rad = +8.12500000000000305e-02 , len = +6.29999999999999005e-01 
 901        939        940        900    2 2147483645 2147483645 +8.61538461538461475e-01  # rad = +7.00000000000000205e-02 , len = +1.71464281994823164e-01 
 902        939        941        900    2 2147483645 2147483645 +1.10769230769230775e+00  # rad = +9.00000000000000383e-02 , len = +1.56524758424985921e-01 
 903        869        942        822    2 2147483645 2147483645 +9.81012658227848111e-01  # rad = +7.74999999999999994e-02 , len = +4.14125584816972425e-01 
 904        869        943        822    2 2147483645 2147483645 +9.44498734177215082e-01  # rad = +7.46153999999999845e-02 , len = +7.47395477642193606e-01 
 905        353        944        322    2 2147483645 2147483645 +8.12976196990424116e-01  # rad = +7.42856999999999823e-02 , len = +4.48218696620301005e-01 
 906        353        945        322    2 2147483645 2147483645 +8.75512995896032931e-01  # rad = +8.00000000000000294e-02 , len = +3.76961536499413830e-01 
 907        321        946        293    2 2147483645 2147483645 +9.64705882352941191e-01  # rad = +8.19999999999999896e-02 , len = +3.56931365951493940e-01 
 908        344        947        314    2 2147483645 2147483645 +3.95442748091603014e-01  # rad = +1.03605999999999990e-01 , len = +2.34369366598964701e+00 
 909        344        319        314    2        292        984 +5.58068702290076324e-01  # rad = +1.46214000000000038e-01 , len = +1.03590540108641060e+00 
 910        375        251        348    2        231        313 +8.74928469364328110e-01  # rad = +2.55333000000000032e-01 , len = +2.10000000000000853e-01 
 911        278        948        359    2 2147483645 2147483645 +2.71616812790098028e-01  # rad = +1.05333000000000024e-01 , len = +1.75977271259671375e+00 
 912        336        949        306    2 2147483645 2147483645 +9.21875000000000000e-01  # rad = +7.37500000000000100e-02 , len = +5.68682688324517738e-01 
 913        336        950        306    2 2147483645 2147483645 +1.28749999999999987e+00  # rad = +1.02999999999999994e-01 , len = +1.39999999999998792e-01 
 914        951        952        916    2 2147483645 2147483645 +8.90909414876150829e-01  # rad = +7.00000000000000067e-02 , len = +2.79999999999999361e-01 
 915        951        953        916    2 2147483645 2147483645 +8.90909414876150829e-01  # rad = +7.00000000000000067e-02 , len = +9.89949493661145541e-02 
 916        394        951        362    2        914        915 +7.85714000000000024e-01  # rad = +7.85713999999999718e-02 , len = +4.48218696620300117e-01 
 917        494        954        455    2 2147483645 2147483645 +7.23076999999999970e-01  # rad = +7.23077000000000164e-02 , len = +8.68677155219359953e-01 
 918        494        955        455    2 2147483645 2147483645 +7.23076999999999970e-01  # rad = +7.23077000000000164e-02 , len = +1.07079409785448720e+00 
 919        430        956        395    2 2147483645 2147483645 +6.76566320166320234e-01  # rad = +8.13571000000000294e-02 , len = +1.00468900660851279e+00 
 920        434        957        398    2 2147483645 2147483645 +1.09750566893424040e+00  # rad = +1.21000000000000024e-01 , len = +9.89949493661183150e-02 
 921        384        958        368    2 2147483645 2147483645 +8.84955752212389424e-01  # rad = +1.00000000000000047e-01 , len = +9.89949493661151647e-02 
 922        405        959        371    2        923        924 +6.37320155038759606e-01  # rad = +8.22142999999999763e-02 , len = +1.00468900660851235e+00 
 923        959        960        922    2 2147483645 2147483645 +8.91977429717214720e-01  # rad = +7.33333000000000318e-02 , len = +5.09607692249633981e-01 
 924        959        961        922    2 2147483645 2147483645 +9.73066729267292985e-01  # rad = +8.00000000000000155e-02 , len = +2.42487113059643794e-01 
 925        524        962        483    2 2147483645 2147483645 +9.19744988600002866e-01  # rad = +7.60000000000000120e-02 , len = +2.80000000000001137e-01 
 926        524        963        483    2 2147483645 2147483645 +9.37897850217108142e-01  # rad = +7.75000000000000133e-02 , len = +2.52388589282481757e-01 
 927        422        436        386    2        400        468 +8.78591134637693894e-01  # rad = +1.80249999999999966e-01 , len = +2.52388589282475373e-01 
 928        457        490        454    2        452        931 +6.42857142857142794e-01  # rad = +1.43999999999999989e-01 , len = +2.09999999999999076e-01 
 929        529        964        828    2 2147483645 2147483645 +9.45312499999999889e-01  # rad = +7.56249999999999978e-02 , len = +1.10679718105893188e+00 
 930        554        474       1002    2        439        448 +8.01611042680900110e-01  # rad = +1.63999999999999979e-01 , len = +2.61916017074176499e-01 
 931        490        965        928    2 2147483645 2147483645 +5.75396527777777722e-01  # rad = +8.28570999999999752e-02 , len = +5.04777178564959073e-01 
 932        536        966        493    2 2147483645 2147483645 +1.11688285714285729e+00  # rad = +7.81817999999999680e-02 , len = +6.29999999999999005e-01 
 933        536        967        493    2 2147483645 2147483645 +1.14285714285714302e+00  # rad = +7.99999999999999600e-02 , len = +8.28251169633946627e-01 
 934        492        968        453    2 2147483645 2147483645 +5.36690459943724107e-01  # rad = +6.99999999999999650e-02 , len = +4.48218696620297341e-01 
 935        543        969        501    2 2147483645 2147483645 +7.40950171100993593e-01  # rad = +7.60000000000000259e-02 , len = +7.44110206891426151e-01 
 936        521        882        481    2        835        939 +9.33333333333333237e-01  # rad = +1.45599999999999979e-01 , len = +3.95979797464464434e-01 
 937        812        970        761    2 2147483645 2147483645 +8.90908999999999951e-01  # rad = +8.90909000000000006e-02 , len = +8.31203946092654578e-01 
 938        812        971        761    2 2147483645 2147483645 +8.66666999999999965e-01  # rad = +8.66667000000000132e-02 , len = +6.45368112010503370e-01 
 939        882        972        936    2 2147483645 2147483645 +5.89677884615384618e-01  # rad = +8.58570999999999779e-02 , len = +5.23832034148353998e-01 
 940        593        973        554    2 2147483645 2147483645 +7.21428999999999987e-01  # rad = +7.21428999999999820e-02 , len = +1.03116439038593577e+00 
 941        582        974        539    2 2147483645 2147483645 +8.01535087719298267e-01  # rad = +9.13750000000000256e-02 , len = +5.68682688324519070e-01 
 942        582        975        539    2 2147483645 2147483645 +7.03508771929824639e-01  # rad = +8.02000000000000213e-02 , len = +3.76961536499414829e-01 
 943        881        976        834    2 2147483645 2147483645 +9.06249999999999889e-01  # rad = +7.25000000000000089e-02 , len = +8.57321409974113324e-01 
 944        881        977        834    2 2147483645 2147483645 +9.68750000000000000e-01  # rad = +7.75000000000000133e-02 , len = +6.18223260642948413e-01 
 945        588        978        544    2 2147483645 2147483645 +9.54545888429949252e-01  # rad = +6.99999999999999928e-02 , len = +5.51180551180826317e-01 
 946        588        979        544    2 2147483645 2147483645 +1.13636369834713569e+00  # rad = +8.33332999999999852e-02 , len = +6.64078308635360104e-01 
 947        632        980        588    2 2147483645 2147483645 +8.63723608445297497e-01  # rad = +9.00000000000000105e-02 , len = +1.71464281994823164e-01 
 948        628        981        584    2        956        959 +9.81936212249506002e-01  # rad = +6.95799999999999974e-01 , len = +3.13049516849970233e-01 
 949        628        641        584    2        597        848 +7.06463449054473558e-01  # rad = +5.00600000000000045e-01 , len = +1.21647030378879339e+00 
 950        822        982        770    2 2147483645 2147483645 +7.41253694076797753e-01  # rad = +7.60000000000000259e-02 , len = +3.76961536499414163e-01 
 951        822        983        770    2 2147483645 2147483645 +7.80267046396629249e-01  # rad = +7.99999999999999878e-02 , len = +4.31508980207829240e-01 
 952        653        984        608    2 2147483645 2147483645 +1.06041229193341868e+00  # rad = +8.28182000000000085e-02 , len = +8.79886356298355765e-01 
 953        664        985        620    2 2147483645 2147483645 +7.27525817555938148e-01  # rad = +8.45385000000000025e-02 , len = +1.00468900660851257e+00 
 954        664        986        620    2 2147483645 2147483645 +6.87607573149741857e-01  # rad = +7.99000000000000127e-02 , len = +6.92964645562818671e-01 
 955        774        987        956    2 2147483645 2147483645 +2.18943540567595907e-01  # rad = +1.39321000000000000e-01 , len = +1.83741666477693721e+00 
 956        981        774        948    2        724        955 +9.14534348950847953e-01  # rad = +6.36333000000000037e-01 , len = +1.97989898732232855e-01 
 957        988        989        959    2 2147483645 2147483645 +2.61927637870576990e-01  # rad = +8.21667000000000092e-02 , len = +1.22249744376010971e+00 
 958        988        990        959    2 2147483645 2147483645 +2.66612687280841587e-01  # rad = +8.36364000000000135e-02 , len = +8.04238770515323220e-01 
 959        981        988        948    2        957        958 +4.50847944811727519e-01  # rad = +3.13700000000000034e-01 , len = +9.41753683295159405e-01 
 960        785        991        735    2 2147483645 2147483645 +1.00000000000000000e+00  # rad = +6.99999999999999928e-02 , len = +9.89949493661170521e-02 
 961        785        992        735    2 2147483645 2147483645 +1.00000000000000000e+00  # rad = +6.99999999999999928e-02 , len = +4.48218696620300117e-01 
 962        789        993        740    2 2147483645 2147483645 +6.94258878504672827e-01  # rad = +7.42857000000000239e-02 , len = +5.51180551180827871e-01 
 963        801        994        750    2 2147483645 2147483645 +8.88888888888888951e-01  # rad = +8.00000000000000017e-02 , len = +7.47395477642192718e-01 
 964        995        996        966    2 2147483645 2147483645 +6.50442319430315385e-01  # rad = +7.99231000000000386e-02 , len = +9.54672718789009278e-01 
 965        995        997        966    2 2147483645 2147483645 +8.04069175991861673e-01  # rad = +9.88000000000000128e-02 , len = +8.65852181379708763e-01 
 966         61        995         53    2        964        965 +1.07785087719298245e+00  # rad = +1.22875000000000012e-01 , len = +6.92964645562818782e-01 
 967         49        998         40    2 2147483645 2147483645 +6.89040332640332598e-01  # rad = +8.28571000000000307e-02 , len = +4.53651848888548537e-01 
 968         49        999         40    2 2147483645 2147483645 +7.18200415800415826e-01  # rad = +8.63635999999999987e-02 , len = +7.60394634384014667e-01 
 969         61       1000         53    2 2147483645 2147483645 +6.57894736842105310e-01  # rad = +7.50000000000000111e-02 , len = +3.76961536499414163e-01 
 970        137       1001        803    2 2147483645 2147483645 +4.81480519480519453e-01  # rad = +1.11222000000000043e-01 , len = +8.16333265278344489e-01 
 971        923       1002        880    2 2147483645 2147483645 +9.41105039465695237e-01  # rad = +7.74999999999999856e-02 , len = +9.31289428695505794e-01 
 972        923       1003        880    2 2147483645 2147483645 +9.06076502732240385e-01  # rad = +7.46154000000000123e-02 , len = +9.52102935611484624e-01 
 973        242       1004        222    2 2147483645 2147483645 +7.84574468085106447e-01  # rad = +7.37499999999999961e-02 , len = +5.14392845984469438e-01 
 974        242       1005        222    2 2147483645 2147483645 +7.76595744680851130e-01  # rad = +7.30000000000000093e-02 , len = +5.93969696196702368e-01 
 975        234       1006        809    2 2147483645 2147483645 +9.03225806451612767e-01  # rad = +7.00000000000000205e-02 , len = +3.56931365951494661e-01 
 976        249       1007        228    2 2147483645 2147483645 +8.82352941176470562e-01  # rad = +7.49999999999999972e-02 , len = +4.02119385257663664e-01 
 977        249       1008        228    2 2147483645 2147483645 +1.16134470588235295e+00  # rad = +9.87142999999999771e-02 , len = +1.31331641275056143e+00 
 978        261       1009        238    2 2147483645 2147483645 +9.33333333333333237e-01  # rad = +6.99999999999999789e-02 , len = +1.56524758424986699e-01 
 979        261       1010        238    2 2147483645 2147483645 +1.04761866666666670e+00  # rad = +7.85713999999999718e-02 , len = +4.02119385257659945e-01 
 980        279       1011        254    2 2147483645 2147483645 +8.58117679180887327e-01  # rad = +7.85713999999999579e-02 , len = +5.23832034148352998e-01 
 981        279       1012        254    2 2147483645 2147483645 +9.01023890784982906e-01  # rad = +8.25000000000000178e-02 , len = +8.68677155219361175e-01 
 982        297       1013        271    2 2147483645 2147483645 +8.11503521411208295e-01  # rad = +1.10500000000000015e-01 , len = +1.21243556529820870e-01 
 983        330       1014        301    2 2147483645 2147483645 +7.62307999999999986e-01  # rad = +7.62308000000000152e-02 , len = +9.72471079261488791e-01 
 984        319       1015        909    2 2147483645 2147483645 +6.14914440477655977e-01  # rad = +8.99091000000000057e-02 , len = +7.34166193719105076e-01 
 985        333       1016        304    2 2147483645 2147483645 +1.00961557877222674e+00  # rad = +7.49999999999999833e-02 , len = +1.44308696896617983e+00 
 986        394       1017        362    2 2147483645 2147483645 +9.07857000000000025e-01  # rad = +9.07857000000000247e-02 , len = +9.20706250657612801e-01 
 987        358       1018        356    2 2147483645 2147483645 +6.85357943925233637e-01  # rad = +7.33333000000000179e-02 , len = +6.14247507117447133e-01 
 988        376       1019        387    2 2147483645 2147483645 +4.94693714285714292e-01  # rad = +8.65713999999999789e-02 , len = +4.31508980207828408e-01 
 989        627       1020       1072    2 2147483645 2147483645 +6.26228486190542832e-01  # rad = +3.02688999999999986e-01 , len = +2.37690975848895425e+00 
 990        426       1021        391    2 2147483645 2147483645 +3.09200857755539626e-01  # rad = +1.08143000000000003e-01 , len = +1.45828666591997447e+00 
 991       1022       1023        993    2 2147483645 2147483645 +8.50069584267397760e-01  # rad = +7.00000000000000067e-02 , len = +2.88617393793236976e-01 
 992       1022       1024        993    2 2147483645 2147483645 +8.50069584267397760e-01  # rad = +7.00000000000000067e-02 , len = +8.22313808712953120e-01 
 993        592       1022        548    2        991        992 +7.11414254859611295e-01  # rad = +8.23462000000000222e-02 , len = +1.78465682975747364e+00 
 994        459       1025        424    2 2147483645 2147483645 +1.52873563218390807e+00  # rad = +1.33000000000000063e-01 , len = +1.40000000000000568e-01 
 995        459       1026        424    2 2147483645 2147483645 +9.55790804597701160e-01  # rad = +8.31537999999999999e-02 , len = +1.06850362657316156e+00 
 996        454       1027        420    2 2147483645 2147483645 +9.41176470588235392e-01  # rad = +7.99999999999999878e-02 , len = +1.56524758424985921e-01 
 997        454       1028        420    2 2147483645 2147483645 +8.73949411764705864e-01  # rad = +7.42857000000000101e-02 , len = +8.71492971859210708e-01 
 998        472       1029        463    2 2147483645 2147483645 +7.86686448808941341e-01  # rad = +7.42856999999999962e-02 , len = +5.46717477313464095e-01 
 999        449       1030        416    2 2147483645 2147483645 +7.14595715896279682e-01  # rad = +7.92308000000000179e-02 , len = +9.62340895940724361e-01 
1000        449       1031        416    2 2147483645 2147483645 +6.61405186020293190e-01  # rad = +7.33333000000000318e-02 , len = +6.30000000000002336e-01 
1001        468       1032        433    2 2147483645 2147483645 +9.18088597420814723e-01  # rad = +1.79333000000000020e-01 , len = +1.56524758424985921e-01 
1002        596        554       1061    2        513        930 +8.14163940689095256e-01  # rad = +2.04587999999999964e-01 , len = +1.17341382299681496e+00 
1003        501       1033        462    2 2147483645 2147483645 +7.12589073634204317e-01  # rad = +7.49999999999999972e-02 , len = +4.08166632639169635e-01 
1004        501       1034        462    2 2147483645 2147483645 +8.78859857482185314e-01  # rad = +9.24999999999999989e-02 , len = +2.61916017074173613e-01 
1005        577       1035        534    2 2147483645 2147483645 +7.36988654781199348e-01  # rad = +9.09443999999999947e-02 , len = +1.34647688431699297e+00 
1006        658       1036        612    2 2147483645 2147483645 +7.51798561151079126e-01  # rad = +1.04499999999999996e-01 , len = +9.89949493661195640e-02 
1007        707       1037        662    2 2147483645 2147483645 +7.28927410617551397e-01  # rad = +8.41000000000000081e-02 , len = +6.37730350540099966e-01 
1008        707       1038        662    2 2147483645 2147483645 +6.69865222101841851e-01  # rad = +7.72857000000000266e-02 , len = +4.64327470649757046e-01 
1009        730        736        683    2        689        704 +9.48553054662379491e-01  # rad = +1.47500000000000020e-01 , len = +1.21243556529821897e-01 
1010        875       1039       1054    2 2147483645 2147483645 +1.20302026551211494e+00  # rad = +1.84499999999999970e-01 , len = +1.21243556529822938e-01 
1011        323       1040       1055    2 2147483645 2147483645 +8.96915584415584388e-01  # rad = +1.10500000000000015e-01 , len = +1.21243556529819344e-01 
1012        825       1041        773    2 2147483645 2147483645 +7.46424897821713618e-01  # rad = +8.19999999999999896e-02 , len = +3.56931365951495327e-01 
1013       1042       1043       1056    2 2147483645 2147483645 +7.28219412508988917e-01  # rad = +8.00000000000000017e-02 , len = +1.02878569196893221e+00 
1014       1042       1044       1056    2 2147483645 2147483645 +7.15215234350109696e-01  # rad = +7.85713999999999996e-02 , len = +1.14808536267996875e+00 
1015        565       1045       1016    2 2147483645 2147483645 +7.49838009049773713e-01  # rad = +8.28570999999999752e-02 , len = +4.48218696620297896e-01 
1016       1046        565       1062    2        522       1015 +9.54643628509719178e-01  # rad = +1.10499999999999987e-01 , len = +9.89949493661170521e-02 
1017       1047       1048       1057    2 2147483645 2147483645 +6.63384669479606170e-01  # rad = +9.43332999999999811e-02 , len = +4.94974746830580514e-01 
1018       1047       1049       1057    2 2147483645 2147483645 +6.55414908579465605e-01  # rad = +9.31999999999999912e-02 , len = +3.76961536499416827e-01 
1019       1050       1051       1058    2 2147483645 2147483645 +8.58339627823937468e-01  # rad = +8.75000000000000638e-02 , len = +8.04238770515325663e-01 
1020       1050       1052       1058    2 2147483645 2147483645 +7.93685563217939816e-01  # rad = +8.09091000000000393e-02 , len = +7.69999999999998130e-01 
1021        917       1053       1060    2 2147483645 2147483645 +5.45911686586985412e-01  # rad = +8.22143000000000040e-02 , len = +1.12436648829463004e+00 
1022       1046       1054       1062    2 2147483645 2147483645 +7.24622030237580983e-01  # rad = +8.38749999999999912e-02 , len = +4.99899989998001282e-01 
1023        811       1055       1063    2 2147483645 2147483645 +7.05329153605015691e-01  # rad = +9.00000000000000105e-02 , len = +1.40000000000000568e-01 
1024       1056       1057       1064    2 2147483645 2147483645 +6.13493825803378412e-01  # rad = +8.37142999999999915e-02 , len = +7.73175271203109138e-01 
1025       1056       1058       1064    2 2147483645 2147483645 +8.48264995786156661e-01  # rad = +1.15750000000000020e-01 , len = +2.88617393793234422e-01 
1026        905       1059       1065    2 2147483645 2147483645 +6.73692771084337449e-01  # rad = +1.11833000000000030e-01 , len = +3.76961536499416827e-01 
1027        849       1060       1066    2 2147483645 2147483645 +7.97258297258297333e-01  # rad = +1.10500000000000015e-01 , len = +2.32163735324878939e-01 
1028        302       1061        276    2 2147483645 2147483645 +9.26829268292682973e-01  # rad = +7.60000000000000259e-02 , len = +7.03491293478463620e-01 
1029       1062       1063       1068    2 2147483645 2147483645 +7.99289520426287869e-01  # rad = +9.00000000000000105e-02 , len = +1.40000000000000568e-01 
1030       1062       1064       1068    2 2147483645 2147483645 +9.50266429840142202e-01  # rad = +1.07000000000000026e-01 , len = +1.40000000000000568e-01 
1031        388       1065        355    2 2147483645 2147483645 +6.23818525519848732e-01  # rad = +8.25000000000000178e-02 , len = +8.01186619958174195e-01 
1032       1066       1067       1069    2 2147483645 2147483645 +6.12476370510397050e-01  # rad = +8.09999999999999887e-02 , len = +6.92964645562816450e-01 
1033       1066        403       1069    2        370       1070 +1.03159924385633262e+00  # rad = +1.36428999999999995e-01 , len = +4.31508980207826354e-01 
1034       1068       1069       1070    2 2147483645 2147483645 +6.16752303395905588e-01  # rad = +8.41428999999999927e-02 , len = +1.00468900660851368e+00 
1035       1070       1071       1071    2 2147483645 2147483645 +6.97380322365479421e-01  # rad = +9.51428999999999886e-02 , len = +1.74439101121279272e+00 
1036       1070       1072       1071    2 2147483645 2147483645 +6.16752303395905588e-01  # rad = +8.41428999999999927e-02 , len = +5.23832034148352998e-01 
1037         31         32         29    2         27         28 +1.00000000000000000e+00  # rad = +1.21000000000000024e-01 , len = +0                       
1038        402        411        379    2        377        378 +1.00000000000000000e+00  # rad = +9.15000000000000535e-02 , len = +0                       
1039        491        493        456    2        454        455 +1.00000000000000000e+00  # rad = +2.16856999999999994e-01 , len = +0                       
1040        747        764        705    2        715        716 +1.00000000000000000e+00  # rad = +1.50333000000000022e-01 , len = +0                       
1041        246        813        764    2        762        763 +1.00000000000000000e+00  # rad = +8.00000000000000294e-02 , len = +0                       
1042        298        817        315    2        765        766 +1.00000000000000000e+00  # rad = +2.34537999999999996e-01 , len = +0                       
1043        318        819        769    2        767        768 +1.00000000000000000e+00  # rad = +1.19875000000000051e-01 , len = +0                       
1044        500        559        771    2        517        770 +1.00000000000000000e+00  # rad = +2.40000000000000019e-01 , len = +0                       
1045        589        823        598    2        772        773 +1.00000000000000000e+00  # rad = +1.27400000000000013e-01 , len = +0                       
1046        760        826        712    2        774        775 +1.00000000000000000e+00  # rad = +1.05699999999999975e-01 , len = +0                       
1047        850        852        802    2        800        801 +1.00000000000000000e+00  # rad = +1.44182000000000032e-01 , len = +0                       
1048        865        867        821    2        820        822 +1.00000000000000000e+00  # rad = +1.03000000000000022e-01 , len = +0                       
1049        462        877        428    2        830        831 +1.00000000000000000e+00  # rad = +9.19375000000000331e-02 , len = +0                       
1050        674        709        630    2        664        841 +1.00000000000000000e+00  # rad = +1.97110999999999981e-01 , len = +0                       
1051        934        936        899    2        897        898 +1.00000000000000000e+00  # rad = +1.24333000000000055e-01 , len = +0                       
1052          2       1073          2    2 2147483645 2147483645 +6.25000000000000000e-01  # rad = +7.50000000000000111e-02 , len = +4.02119385257662387e-01 
1053        408        511        401    2        473       1054 +1.00000000000000000e+00  # rad = +1.53364000000000000e-01 , len = +0                       
1054        511        875       1053    2        827       1010 +1.00000000000000000e+00  # rad = +1.53364000000000000e-01 , len = +0                       
1055        281        323        270    2        295       1011 +1.00000000000000000e+00  # rad = +1.23199999999999976e-01 , len = +0                       
1056        825       1042        773    2       1013       1014 +1.00000000000000000e+00  # rad = +1.09856999999999996e-01 , len = +0                       
1057        765       1047        716    2       1017       1018 +1.00000000000000000e+00  # rad = +1.42199999999999993e-01 , len = +0                       
1058         34       1050         28    2       1019       1020 +1.00000000000000000e+00  # rad = +1.01941000000000004e-01 , len = +0                       
1059        132        138        146    2        127        138 +1.00000000000000000e+00  # rad = +1.40000000000000041e-01 , len = +0                       
1060        906        917        873    2        871       1021 +1.00000000000000000e+00  # rad = +1.50600000000000039e-01 , len = +0                       
1061        409        596        375    2        551       1002 +1.00000000000000000e+00  # rad = +2.51286000000000009e-01 , len = +0                       
1062        592       1046        548    2       1016       1022 +1.00000000000000000e+00  # rad = +1.15750000000000020e-01 , len = +0                       
1063        535        811        525    2        760       1023 +1.00000000000000000e+00  # rad = +1.27599999999999991e-01 , len = +0                       
1064        441       1056        512    2       1024       1025 +1.00000000000000000e+00  # rad = +1.36455000000000021e-01 , len = +0                       
1065         60        905         83    2        859       1026 +1.00000000000000000e+00  # rad = +1.66000000000000009e-01 , len = +0                       
1066        152        849        801    2        797       1027 +1.00000000000000000e+00  # rad = +1.38600000000000056e-01 , len = +0                       
1067        549        599        531    2        555        649 +1.00000000000000000e+00  # rad = +2.77599999999999958e-01 , len = +0                       
1068        301       1062        274    2       1029       1030 +1.00000000000000000e+00  # rad = +1.12599999999999978e-01 , len = +0                       
1069        388       1066        355    2       1032       1033 +1.00000000000000000e+00  # rad = +1.32250000000000034e-01 , len = +0                       
1070        403       1068       1033    2       1034       1071 +1.00000000000000000e+00  # rad = +1.36428999999999995e-01 , len = +0                       
1071       1068       1070       1070    2       1035       1036 +1.00000000000000000e+00  # rad = +1.36428999999999995e-01 , len = +0                       
1072          1        627          0    2        583        989 +1.00000000000000000e+00  # rad = +4.83352333333333328e-01 , len = +0                       
