# Supplementary material for: Quantification of Hepatic Vascular and Parenchymal Regeneration in Mice
Source: PLoS One. 2016 Aug 5;11(8):e0160581. doi: 10.1371/journal.pone.0160581 (PMC4975469; doi:10.1371/journal.pone.0160581)
Supplement: S1 Dataset — Vascular trees are stored in text format, can thus be read using any text editor or imported in spreadsheets, and viewed interactively in 3D using the viewer tool from [35]. (ZIP) [file pone.0160581.s001.zip › regenerationQuantificationVascularTrees/PV-AfterSurgicalResection/PVM-010-PV8.tree]

# numNodes
 968
# id xCoord [mm]               yCoord [mm]               zCoord [mm]
   0 +2.21200000000000010e+01  +1.21099999999999994e+01  +1.09200000000000017e+01  
   1 +2.17000000000000028e+01  +9.80000000000000071e+00  +1.05000000000000000e+01  
   2 +1.61000000000000014e+01  +1.20400000000000009e+01  +2.12100000000000009e+01  
   3 +1.64499999999999993e+01  +1.19700000000000006e+01  +2.14900000000000020e+01  
   4 +1.60300000000000011e+01  +1.15500000000000007e+01  +2.07199999999999989e+01  
   5 +1.54699999999999989e+01  +1.42100000000000009e+01  +2.10000000000000000e+01  
   6 +1.53300000000000018e+01  +1.42800000000000011e+01  +2.10700000000000003e+01  
   7 +1.57500000000000000e+01  +1.45600000000000005e+01  +2.10700000000000003e+01  
   8 +1.51900000000000013e+01  +1.23200000000000003e+01  +1.97400000000000020e+01  
   9 +1.59600000000000009e+01  +1.14100000000000001e+01  +2.10700000000000003e+01  
  10 +1.60300000000000011e+01  +1.09900000000000020e+01  +2.00900000000000034e+01  
  11 +1.77100000000000009e+01  +9.52000000000000135e+00  +2.05800000000000018e+01  
  12 +1.76400000000000006e+01  +9.80000000000000071e+00  +2.11400000000000006e+01  
  13 +1.87600000000000016e+01  +9.31000000000000050e+00  +2.12800000000000011e+01  
  14 +1.77800000000000011e+01  +9.52000000000000135e+00  +1.97400000000000020e+01  
  15 +1.47699999999999996e+01  +1.24600000000000009e+01  +2.02300000000000040e+01  
  16 +1.44900000000000020e+01  +1.23900000000000006e+01  +2.03000000000000007e+01  
  17 +1.47699999999999996e+01  +1.30900000000000016e+01  +2.07199999999999989e+01  
  18 +1.64499999999999993e+01  +1.07100000000000009e+01  +2.07199999999999989e+01  
  19 +1.58200000000000003e+01  +1.09200000000000017e+01  +1.98800000000000026e+01  
  20 +1.56800000000000015e+01  +1.09200000000000017e+01  +1.98100000000000023e+01  
  21 +1.53300000000000018e+01  +1.26000000000000014e+01  +2.09300000000000033e+01  
  22 +1.56099999999999994e+01  +1.08500000000000014e+01  +1.97400000000000020e+01  
  23 +1.49800000000000022e+01  +1.08500000000000014e+01  +2.01600000000000001e+01  
  24 +1.56099999999999994e+01  +1.05700000000000003e+01  +1.89699999999999989e+01  
  25 +1.71500000000000021e+01  +1.00099999999999998e+01  +2.00199999999999996e+01  
  26 +1.81999999999999993e+01  +9.09999999999999964e+00  +1.89699999999999989e+01  
  27 +1.56099999999999994e+01  +9.38000000000000078e+00  +1.93900000000000006e+01  
  28 +1.54000000000000004e+01  +9.38000000000000078e+00  +1.94600000000000009e+01  
  29 +1.56800000000000015e+01  +9.38000000000000078e+00  +1.98100000000000023e+01  
  30 +1.56800000000000015e+01  +9.09999999999999964e+00  +1.91099999999999994e+01  
  31 +1.89699999999999989e+01  +8.12000000000000099e+00  +1.93900000000000006e+01  
  32 +1.92500000000000000e+01  +7.77000000000000046e+00  +1.96000000000000014e+01  
  33 +1.84800000000000004e+01  +8.33000000000000007e+00  +2.01600000000000001e+01  
  34 +1.89699999999999989e+01  +8.12000000000000099e+00  +1.91800000000000033e+01  
  35 +1.74300000000000033e+01  +8.33000000000000007e+00  +1.92500000000000000e+01  
  36 +1.81999999999999993e+01  +7.62999999999999989e+00  +1.89699999999999989e+01  
  37 +1.72900000000000027e+01  +8.67999999999999972e+00  +2.00900000000000034e+01  
  38 +1.71500000000000021e+01  +8.25999999999999979e+00  +1.89000000000000021e+01  
  39 +2.28900000000000006e+01  +8.05000000000000071e+00  +1.92500000000000000e+01  
  40 +2.33100000000000023e+01  +8.47000000000000064e+00  +1.91800000000000033e+01  
  41 +2.24699999999999989e+01  +8.33000000000000007e+00  +1.99500000000000028e+01  
  42 +2.28200000000000003e+01  +7.84000000000000075e+00  +1.91099999999999994e+01  
  43 +1.91099999999999994e+01  +8.25999999999999979e+00  +1.91800000000000033e+01  
  44 +1.97400000000000020e+01  +8.33000000000000007e+00  +2.02300000000000040e+01  
  45 +1.91800000000000033e+01  +8.40000000000000036e+00  +1.87600000000000016e+01  
  46 +2.42199999999999989e+01  +7.49000000000000110e+00  +1.90400000000000027e+01  
  47 +2.42199999999999989e+01  +7.70000000000000018e+00  +1.90400000000000027e+01  
  48 +2.42900000000000027e+01  +7.42000000000000082e+00  +1.91800000000000033e+01  
  49 +2.43599999999999994e+01  +7.28000000000000025e+00  +1.86900000000000013e+01  
  50 +1.87600000000000016e+01  +9.02999999999999936e+00  +2.03700000000000010e+01  
  51 +1.86200000000000010e+01  +8.95999999999999908e+00  +1.80599999999999987e+01  
  52 +1.72900000000000027e+01  +7.70000000000000018e+00  +1.89699999999999989e+01  
  53 +1.70800000000000018e+01  +8.33000000000000007e+00  +1.88300000000000018e+01  
  54 +1.72199999999999989e+01  +7.77000000000000046e+00  +1.86900000000000013e+01  
  55 +1.65899999999999999e+01  +8.67999999999999972e+00  +1.86900000000000013e+01  
  56 +2.05100000000000016e+01  +8.33000000000000007e+00  +1.91099999999999994e+01  
  57 +1.64499999999999993e+01  +8.75000000000000000e+00  +1.91099999999999994e+01  
  58 +2.47100000000000009e+01  +7.07000000000000028e+00  +1.90400000000000027e+01  
  59 +2.41500000000000021e+01  +7.20999999999999996e+00  +1.84100000000000001e+01  
  60 +2.29600000000000009e+01  +6.37000000000000099e+00  +1.85500000000000007e+01  
  61 +2.23300000000000018e+01  +6.16000000000000014e+00  +1.86200000000000010e+01  
  62 +2.28900000000000006e+01  +6.72000000000000064e+00  +1.92500000000000000e+01  
  63 +2.31700000000000017e+01  +6.58000000000000007e+00  +1.79900000000000020e+01  
  64 +1.50500000000000007e+01  +1.02200000000000006e+01  +1.84800000000000004e+01  
  65 +1.43500000000000014e+01  +9.87000000000000099e+00  +1.84800000000000004e+01  
  66 +1.44900000000000020e+01  +1.06400000000000006e+01  +1.91800000000000033e+01  
  67 +1.55400000000000009e+01  +1.03599999999999994e+01  +1.84100000000000001e+01  
  68 +2.12100000000000009e+01  +7.07000000000000028e+00  +1.84800000000000004e+01  
  69 +1.98100000000000023e+01  +7.55999999999999961e+00  +1.93200000000000003e+01  
  70 +2.13500000000000014e+01  +7.07000000000000028e+00  +1.82699999999999996e+01  
  71 +2.10700000000000003e+01  +6.92999999999999972e+00  +1.85500000000000007e+01  
  72 +1.59600000000000009e+01  +1.29500000000000011e+01  +1.84100000000000001e+01  
  73 +1.59600000000000009e+01  +1.31600000000000001e+01  +1.84800000000000004e+01  
  74 +1.58200000000000003e+01  +1.28100000000000005e+01  +1.85500000000000007e+01  
  75 +1.71500000000000021e+01  +1.27400000000000020e+01  +1.72199999999999989e+01  
  76 +1.56800000000000015e+01  +1.02900000000000009e+01  +1.79900000000000020e+01  
  77 +1.61699999999999982e+01  +8.75000000000000000e+00  +1.81300000000000026e+01  
  78 +1.63099999999999987e+01  +8.67999999999999972e+00  +1.81999999999999993e+01  
  79 +1.68000000000000007e+01  +7.49000000000000110e+00  +1.85500000000000007e+01  
  80 +1.49100000000000001e+01  +8.54000000000000092e+00  +1.80599999999999987e+01  
  81 +1.41400000000000006e+01  +8.60999999999999943e+00  +1.79900000000000020e+01  
  82 +1.47699999999999996e+01  +8.67999999999999972e+00  +1.82699999999999996e+01  
  83 +1.57500000000000000e+01  +8.47000000000000064e+00  +1.75700000000000003e+01  
  84 +1.47000000000000011e+01  +9.59000000000000163e+00  +1.75000000000000000e+01  
  85 +1.58200000000000003e+01  +1.04299999999999997e+01  +1.79199999999999982e+01  
  86 +2.33100000000000023e+01  +7.07000000000000028e+00  +1.91800000000000033e+01  
  87 +2.31700000000000017e+01  +6.44000000000000128e+00  +1.78500000000000014e+01  
  88 +1.58900000000000006e+01  +1.13400000000000016e+01  +1.86200000000000010e+01  
  89 +1.65899999999999999e+01  +9.31000000000000050e+00  +1.65899999999999999e+01  
  90 +2.31700000000000017e+01  +7.20999999999999996e+00  +1.77800000000000011e+01  
  91 +2.29600000000000009e+01  +7.55999999999999961e+00  +1.84100000000000001e+01  
  92 +2.40800000000000018e+01  +7.14000000000000057e+00  +1.82699999999999996e+01  
  93 +2.29600000000000009e+01  +7.00000000000000000e+00  +1.74300000000000033e+01  
  94 +2.19100000000000001e+01  +7.28000000000000025e+00  +1.77100000000000009e+01  
  95 +2.16300000000000026e+01  +7.77000000000000046e+00  +1.86900000000000013e+01  
  96 +2.25400000000000027e+01  +7.28000000000000025e+00  +1.68700000000000010e+01  
  97 +1.56800000000000015e+01  +8.19000000000000128e+00  +1.76400000000000006e+01  
  98 +1.51900000000000013e+01  +7.84000000000000075e+00  +1.76400000000000006e+01  
  99 +1.58900000000000006e+01  +7.42000000000000082e+00  +1.77100000000000009e+01  
 100 +1.77800000000000011e+01  +8.67999999999999972e+00  +1.75700000000000003e+01  
 101 +1.72900000000000027e+01  +8.12000000000000099e+00  +1.75700000000000003e+01  
 102 +1.83399999999999999e+01  +8.05000000000000071e+00  +1.80599999999999987e+01  
 103 +1.78500000000000014e+01  +8.82000000000000028e+00  +1.74300000000000033e+01  
 104 +1.58900000000000006e+01  +8.60999999999999943e+00  +1.75000000000000000e+01  
 105 +1.85500000000000007e+01  +9.02999999999999936e+00  +1.75000000000000000e+01  
 106 +1.90400000000000027e+01  +8.40000000000000036e+00  +1.72199999999999989e+01  
 107 +1.84800000000000004e+01  +9.16999999999999993e+00  +1.70800000000000018e+01  
 108 +1.85500000000000007e+01  +9.02999999999999936e+00  +1.79199999999999982e+01  
 109 +1.60300000000000011e+01  +8.75000000000000000e+00  +1.75000000000000000e+01  
 110 +1.61000000000000014e+01  +8.89000000000000057e+00  +1.71500000000000021e+01  
 111 +1.57500000000000000e+01  +8.33000000000000007e+00  +1.73599999999999994e+01  
 112 +2.50600000000000023e+01  +8.33000000000000007e+00  +1.75000000000000000e+01  
 113 +2.52699999999999996e+01  +8.54000000000000092e+00  +1.74300000000000033e+01  
 114 +2.49900000000000020e+01  +8.95999999999999908e+00  +1.77100000000000009e+01  
 115 +2.46400000000000006e+01  +7.77000000000000046e+00  +1.73599999999999994e+01  
 116 +1.72900000000000027e+01  +9.31000000000000050e+00  +1.77100000000000009e+01  
 117 +1.84800000000000004e+01  +9.16999999999999993e+00  +1.70800000000000018e+01  
 118 +2.25400000000000027e+01  +7.28000000000000025e+00  +1.68700000000000010e+01  
 119 +2.32400000000000020e+01  +6.50999999999999979e+00  +1.78500000000000014e+01  
 120 +2.54100000000000001e+01  +7.42000000000000082e+00  +1.85500000000000007e+01  
 121 +2.44300000000000033e+01  +7.77000000000000046e+00  +1.73599999999999994e+01  
 122 +1.73599999999999994e+01  +1.25300000000000011e+01  +1.70800000000000018e+01  
 123 +1.72199999999999989e+01  +1.28800000000000026e+01  +1.72199999999999989e+01  
 124 +2.37300000000000040e+01  +8.60999999999999943e+00  +1.72199999999999989e+01  
 125 +2.39400000000000013e+01  +8.82000000000000028e+00  +1.71500000000000021e+01  
 126 +2.42199999999999989e+01  +9.16999999999999993e+00  +1.75000000000000000e+01  
 127 +2.36600000000000001e+01  +8.47000000000000064e+00  +1.70100000000000016e+01  
 128 +1.86200000000000010e+01  +6.58000000000000007e+00  +1.72199999999999989e+01  
 129 +1.77100000000000009e+01  +6.58000000000000007e+00  +1.72199999999999989e+01  
 130 +1.84100000000000001e+01  +6.65000000000000036e+00  +1.77800000000000011e+01  
 131 +1.88300000000000018e+01  +6.79000000000000092e+00  +1.70100000000000016e+01  
 132 +1.63800000000000026e+01  +9.02999999999999936e+00  +1.69400000000000013e+01  
 133 +1.54699999999999989e+01  +8.33000000000000007e+00  +1.67300000000000004e+01  
 134 +2.11400000000000006e+01  +6.02000000000000046e+00  +1.70800000000000018e+01  
 135 +2.08599999999999994e+01  +5.95000000000000018e+00  +1.77100000000000009e+01  
 136 +2.16300000000000026e+01  +5.81000000000000050e+00  +1.79900000000000020e+01  
 137 +2.12100000000000009e+01  +5.87999999999999989e+00  +1.69400000000000013e+01  
 138 +1.82699999999999996e+01  +1.44199999999999999e+01  +1.70100000000000016e+01  
 139 +1.81999999999999993e+01  +1.48400000000000016e+01  +1.70100000000000016e+01  
 140 +1.78500000000000014e+01  +1.44900000000000020e+01  +1.72900000000000027e+01  
 141 +1.88300000000000018e+01  +1.39300000000000015e+01  +1.65199999999999996e+01  
 142 +2.38700000000000010e+01  +8.67999999999999972e+00  +1.70100000000000016e+01  
 143 +2.36600000000000001e+01  +7.77000000000000046e+00  +1.64499999999999993e+01  
 144 +1.66600000000000001e+01  +8.60999999999999943e+00  +1.69400000000000013e+01  
 145 +1.68000000000000007e+01  +8.19000000000000128e+00  +1.68000000000000007e+01  
 146 +1.68700000000000010e+01  +8.19000000000000128e+00  +1.70800000000000018e+01  
 147 +2.01600000000000001e+01  +6.02000000000000046e+00  +1.69400000000000013e+01  
 148 +2.02300000000000040e+01  +6.16000000000000014e+00  +1.70800000000000018e+01  
 149 +1.97400000000000020e+01  +5.95000000000000018e+00  +1.71500000000000021e+01  
 150 +2.07900000000000027e+01  +5.87999999999999989e+00  +1.63800000000000026e+01  
 151 +2.16300000000000026e+01  +5.46000000000000085e+00  +1.70800000000000018e+01  
 152 +2.08599999999999994e+01  +5.95000000000000018e+00  +1.63099999999999987e+01  
 153 +1.50500000000000007e+01  +8.19000000000000128e+00  +1.68000000000000007e+01  
 154 +1.44199999999999999e+01  +7.55999999999999961e+00  +1.70100000000000016e+01  
 155 +1.47699999999999996e+01  +7.84000000000000075e+00  +1.66600000000000001e+01  
 156 +1.37900000000000009e+01  +7.98000000000000043e+00  +1.68000000000000007e+01  
 157 +1.33699999999999992e+01  +8.05000000000000071e+00  +1.68700000000000010e+01  
 158 +1.35800000000000018e+01  +8.33000000000000007e+00  +1.73599999999999994e+01  
 159 +1.44900000000000020e+01  +7.91000000000000014e+00  +1.65899999999999999e+01  
 160 +2.26099999999999994e+01  +7.28000000000000025e+00  +1.68000000000000007e+01  
 161 +2.31000000000000014e+01  +6.65000000000000036e+00  +1.65899999999999999e+01  
 162 +2.26099999999999994e+01  +7.42000000000000082e+00  +1.66600000000000001e+01  
 163 +1.47699999999999996e+01  +7.49000000000000110e+00  +1.66600000000000001e+01  
 164 +2.38700000000000010e+01  +7.62999999999999989e+00  +1.66600000000000001e+01  
 165 +2.45000000000000000e+01  +7.14000000000000057e+00  +1.66600000000000001e+01  
 166 +2.26800000000000033e+01  +8.25999999999999979e+00  +1.75700000000000003e+01  
 167 +2.26800000000000033e+01  +7.35000000000000053e+00  +1.65899999999999999e+01  
 168 +1.69400000000000013e+01  +1.06400000000000006e+01  +1.65899999999999999e+01  
 169 +1.63800000000000026e+01  +1.14100000000000001e+01  +1.75700000000000003e+01  
 170 +1.70800000000000018e+01  +1.07100000000000009e+01  +1.79199999999999982e+01  
 171 +1.68700000000000010e+01  +1.02900000000000009e+01  +1.63099999999999987e+01  
 172 +1.89000000000000021e+01  +1.00099999999999998e+01  +1.65899999999999999e+01  
 173 +1.84800000000000004e+01  +1.03599999999999994e+01  +1.69400000000000013e+01  
 174 +1.89000000000000021e+01  +9.87000000000000099e+00  +1.70800000000000018e+01  
 175 +1.67300000000000004e+01  +9.38000000000000078e+00  +1.63099999999999987e+01  
 176 +1.41400000000000006e+01  +7.62999999999999989e+00  +1.63099999999999987e+01  
 177 +2.31700000000000017e+01  +6.23000000000000043e+00  +1.58900000000000006e+01  
 178 +2.28200000000000003e+01  +7.91000000000000014e+00  +1.56099999999999994e+01  
 179 +2.57600000000000051e+01  +1.41400000000000006e+01  +1.64499999999999993e+01  
 180 +2.54800000000000040e+01  +1.40000000000000000e+01  +1.67300000000000004e+01  
 181 +2.64600000000000044e+01  +1.38599999999999994e+01  +1.76400000000000006e+01  
 182 +2.58300000000000018e+01  +1.42100000000000009e+01  +1.63800000000000026e+01  
 183 +1.86900000000000013e+01  +1.37199999999999989e+01  +1.64499999999999993e+01  
 184 +1.80599999999999987e+01  +1.37900000000000009e+01  +1.67300000000000004e+01  
 185 +1.88300000000000018e+01  +1.32300000000000022e+01  +1.62400000000000020e+01  
 186 +1.79199999999999982e+01  +1.16200000000000010e+01  +1.64499999999999993e+01  
 187 +1.78500000000000014e+01  +1.11300000000000008e+01  +1.71500000000000021e+01  
 188 +1.79199999999999982e+01  +1.18300000000000001e+01  +1.65899999999999999e+01  
 189 +1.81999999999999993e+01  +1.09200000000000017e+01  +1.54699999999999989e+01  
 190 +2.33100000000000023e+01  +8.05000000000000071e+00  +1.58200000000000003e+01  
 191 +2.60399999999999991e+01  +1.44199999999999999e+01  +1.66600000000000001e+01  
 192 +2.52699999999999996e+01  +1.44900000000000020e+01  +1.46300000000000026e+01  
 193 +2.04400000000000013e+01  +5.17999999999999972e+00  +1.63800000000000026e+01  
 194 +1.59600000000000009e+01  +1.06400000000000006e+01  +1.67300000000000004e+01  
 195 +1.70100000000000016e+01  +1.00099999999999998e+01  +1.61699999999999982e+01  
 196 +2.03700000000000010e+01  +6.23000000000000043e+00  +1.51900000000000013e+01  
 197 +1.86900000000000013e+01  +1.30199999999999996e+01  +1.67300000000000004e+01  
 198 +1.89699999999999989e+01  +1.28100000000000005e+01  +1.58900000000000006e+01  
 199 +1.97400000000000020e+01  +1.03599999999999994e+01  +1.62400000000000020e+01  
 200 +1.96700000000000017e+01  +1.00800000000000001e+01  +1.66600000000000001e+01  
 201 +1.96000000000000014e+01  +1.05000000000000000e+01  +1.62400000000000020e+01  
 202 +2.00199999999999996e+01  +9.80000000000000071e+00  +1.56800000000000015e+01  
 203 +1.42100000000000009e+01  +7.62999999999999989e+00  +1.62400000000000020e+01  
 204 +1.39300000000000015e+01  +7.35000000000000053e+00  +1.59600000000000009e+01  
 205 +1.43500000000000014e+01  +7.62999999999999989e+00  +1.62400000000000020e+01  
 206 +1.67300000000000004e+01  +1.03599999999999994e+01  +1.58200000000000003e+01  
 207 +1.71500000000000021e+01  +9.52000000000000135e+00  +1.59600000000000009e+01  
 208 +2.40100000000000016e+01  +8.67999999999999972e+00  +1.61699999999999982e+01  
 209 +2.40800000000000018e+01  +1.03599999999999994e+01  +1.57500000000000000e+01  
 210 +2.47800000000000011e+01  +9.09999999999999964e+00  +1.70100000000000016e+01  
 211 +2.40100000000000016e+01  +8.60999999999999943e+00  +1.61000000000000014e+01  
 212 +2.46400000000000006e+01  +8.25999999999999979e+00  +1.57500000000000000e+01  
 213 +1.90400000000000027e+01  +9.59000000000000163e+00  +1.58200000000000003e+01  
 214 +2.03000000000000007e+01  +1.36500000000000004e+01  +1.59600000000000009e+01  
 215 +2.07900000000000027e+01  +1.37199999999999989e+01  +1.59600000000000009e+01  
 216 +2.00199999999999996e+01  +1.43500000000000014e+01  +1.62400000000000020e+01  
 217 +2.00900000000000034e+01  +1.33699999999999992e+01  +1.59600000000000009e+01  
 218 +1.98100000000000023e+01  +1.33699999999999992e+01  +1.63099999999999987e+01  
 219 +2.00900000000000034e+01  +1.32300000000000022e+01  +1.58200000000000003e+01  
 220 +1.94600000000000009e+01  +9.80000000000000071e+00  +1.55400000000000009e+01  
 221 +2.07900000000000027e+01  +8.60999999999999943e+00  +1.72199999999999989e+01  
 222 +1.93200000000000003e+01  +9.80000000000000071e+00  +1.54000000000000004e+01  
 223 +1.63099999999999987e+01  +9.09999999999999964e+00  +1.58200000000000003e+01  
 224 +1.61000000000000014e+01  +9.45000000000000107e+00  +1.57500000000000000e+01  
 225 +1.60300000000000011e+01  +8.89000000000000057e+00  +1.57500000000000000e+01  
 226 +2.29600000000000009e+01  +8.25999999999999979e+00  +1.58200000000000003e+01  
 227 +2.26800000000000033e+01  +8.40000000000000036e+00  +1.58900000000000006e+01  
 228 +2.29600000000000009e+01  +9.31000000000000050e+00  +1.58900000000000006e+01  
 229 +2.31000000000000014e+01  +8.05000000000000071e+00  +1.57500000000000000e+01  
 230 +2.32400000000000020e+01  +8.05000000000000071e+00  +1.57500000000000000e+01  
 231 +2.07199999999999989e+01  +1.08500000000000014e+01  +1.57500000000000000e+01  
 232 +2.10000000000000000e+01  +1.12700000000000014e+01  +1.56800000000000015e+01  
 233 +2.10000000000000000e+01  +1.14800000000000004e+01  +1.58900000000000006e+01  
 234 +2.07900000000000027e+01  +1.02200000000000006e+01  +1.56099999999999994e+01  
 235 +2.05100000000000016e+01  +9.87000000000000099e+00  +1.57500000000000000e+01  
 236 +2.06500000000000021e+01  +9.66000000000000014e+00  +1.63800000000000026e+01  
 237 +2.00900000000000034e+01  +9.80000000000000071e+00  +1.56099999999999994e+01  
 238 +2.05100000000000016e+01  +9.87000000000000099e+00  +1.57500000000000000e+01  
 239 +2.08599999999999994e+01  +9.73000000000000043e+00  +1.56800000000000015e+01  
 240 +1.74300000000000033e+01  +9.59000000000000163e+00  +1.57500000000000000e+01  
 241 +1.69400000000000013e+01  +8.89000000000000057e+00  +1.49100000000000001e+01  
 242 +1.84100000000000001e+01  +9.87000000000000099e+00  +1.49800000000000022e+01  
 243 +2.34500000000000028e+01  +8.25999999999999979e+00  +1.54000000000000004e+01  
 244 +1.68000000000000007e+01  +6.08999999999999986e+00  +1.57500000000000000e+01  
 245 +1.65199999999999996e+01  +6.08999999999999986e+00  +1.58200000000000003e+01  
 246 +1.70100000000000016e+01  +6.08999999999999986e+00  +1.58200000000000003e+01  
 247 +1.84100000000000001e+01  +6.02000000000000046e+00  +1.51199999999999992e+01  
 248 +1.91099999999999994e+01  +1.26000000000000014e+01  +1.56800000000000015e+01  
 249 +1.89000000000000021e+01  +1.28800000000000026e+01  +1.54699999999999989e+01  
 250 +1.92500000000000000e+01  +1.23900000000000006e+01  +1.54699999999999989e+01  
 251 +2.10700000000000003e+01  +9.02999999999999936e+00  +1.68700000000000010e+01  
 252 +2.13500000000000014e+01  +9.73000000000000043e+00  +1.56099999999999994e+01  
 253 +1.55400000000000009e+01  +8.47000000000000064e+00  +1.56800000000000015e+01  
 254 +1.48400000000000016e+01  +7.91000000000000014e+00  +1.54699999999999989e+01  
 255 +1.47699999999999996e+01  +8.67999999999999972e+00  +1.61699999999999982e+01  
 256 +1.56800000000000015e+01  +8.60999999999999943e+00  +1.56099999999999994e+01  
 257 +2.26800000000000033e+01  +7.91000000000000014e+00  +1.53300000000000018e+01  
 258 +1.96700000000000017e+01  +1.26000000000000014e+01  +1.55400000000000009e+01  
 259 +1.95300000000000011e+01  +1.24600000000000009e+01  +1.63800000000000026e+01  
 260 +1.98800000000000026e+01  +1.31600000000000001e+01  +1.56099999999999994e+01  
 261 +1.93900000000000006e+01  +1.22500000000000000e+01  +1.53300000000000018e+01  
 262 +1.84100000000000001e+01  +5.81000000000000050e+00  +1.55400000000000009e+01  
 263 +1.86900000000000013e+01  +5.39000000000000057e+00  +1.58900000000000006e+01  
 264 +1.81300000000000026e+01  +5.95000000000000018e+00  +1.58200000000000003e+01  
 265 +2.52699999999999996e+01  +1.49800000000000022e+01  +1.54699999999999989e+01  
 266 +2.53400000000000034e+01  +1.51900000000000013e+01  +1.54000000000000004e+01  
 267 +2.55500000000000007e+01  +1.50500000000000007e+01  +1.59600000000000009e+01  
 268 +2.48500000000000014e+01  +1.46300000000000026e+01  +1.47699999999999996e+01  
 269 +1.88300000000000018e+01  +1.23200000000000003e+01  +1.52599999999999998e+01  
 270 +1.73599999999999994e+01  +6.79000000000000092e+00  +1.54699999999999989e+01  
 271 +1.72900000000000027e+01  +6.79000000000000092e+00  +1.54699999999999989e+01  
 272 +1.74300000000000033e+01  +6.72000000000000064e+00  +1.56800000000000015e+01  
 273 +1.74300000000000033e+01  +6.79000000000000092e+00  +1.54000000000000004e+01  
 274 +2.06500000000000021e+01  +1.54000000000000004e+01  +1.54000000000000004e+01  
 275 +2.07900000000000027e+01  +1.56800000000000015e+01  +1.53300000000000018e+01  
 276 +2.05800000000000018e+01  +1.56099999999999994e+01  +1.54699999999999989e+01  
 277 +2.07199999999999989e+01  +1.51199999999999992e+01  +1.54699999999999989e+01  
 278 +1.91800000000000033e+01  +1.00099999999999998e+01  +1.47699999999999996e+01  
 279 +1.72199999999999989e+01  +6.72000000000000064e+00  +1.52599999999999998e+01  
 280 +1.86200000000000010e+01  +7.14000000000000057e+00  +1.44199999999999999e+01  
 281 +2.07199999999999989e+01  +1.48400000000000016e+01  +1.53300000000000018e+01  
 282 +2.10000000000000000e+01  +1.50500000000000007e+01  +1.51199999999999992e+01  
 283 +2.07199999999999989e+01  +1.45600000000000005e+01  +1.54000000000000004e+01  
 284 +1.94600000000000009e+01  +1.16900000000000013e+01  +1.49100000000000001e+01  
 285 +1.90400000000000027e+01  +7.14000000000000057e+00  +1.53300000000000018e+01  
 286 +1.85500000000000007e+01  +6.65000000000000036e+00  +1.58900000000000006e+01  
 287 +1.89000000000000021e+01  +7.28000000000000025e+00  +1.42800000000000011e+01  
 288 +1.90400000000000027e+01  +7.07000000000000028e+00  +1.65199999999999996e+01  
 289 +1.89000000000000021e+01  +1.24600000000000009e+01  +1.49800000000000022e+01  
 290 +1.84800000000000004e+01  +1.23200000000000003e+01  +1.51900000000000013e+01  
 291 +2.35900000000000034e+01  +8.54000000000000092e+00  +1.52599999999999998e+01  
 292 +2.40100000000000016e+01  +8.60999999999999943e+00  +1.47699999999999996e+01  
 293 +2.38000000000000007e+01  +9.24000000000000021e+00  +1.52599999999999998e+01  
 294 +2.12800000000000011e+01  +1.28800000000000026e+01  +1.51900000000000013e+01  
 295 +2.14900000000000020e+01  +1.28100000000000005e+01  +1.51900000000000013e+01  
 296 +2.11400000000000006e+01  +1.28800000000000026e+01  +1.55400000000000009e+01  
 297 +2.11400000000000006e+01  +1.30199999999999996e+01  +1.49800000000000022e+01  
 298 +1.91800000000000033e+01  +5.67000000000000082e+00  +1.66600000000000001e+01  
 299 +2.03000000000000007e+01  +6.16000000000000014e+00  +1.50500000000000007e+01  
 300 +1.87600000000000016e+01  +6.08999999999999986e+00  +1.45600000000000005e+01  
 301 +2.04400000000000013e+01  +5.60000000000000053e+00  +1.51199999999999992e+01  
 302 +1.98100000000000023e+01  +5.25000000000000000e+00  +1.55400000000000009e+01  
 303 +2.06500000000000021e+01  +5.39000000000000057e+00  +1.51199999999999992e+01  
 304 +2.03700000000000010e+01  +5.67000000000000082e+00  +1.50500000000000007e+01  
 305 +2.37300000000000040e+01  +7.07000000000000028e+00  +1.50500000000000007e+01  
 306 +2.41500000000000021e+01  +6.92999999999999972e+00  +1.54000000000000004e+01  
 307 +2.40100000000000016e+01  +7.14000000000000057e+00  +1.49800000000000022e+01  
 308 +2.35900000000000034e+01  +7.00000000000000000e+00  +1.50500000000000007e+01  
 309 +2.02300000000000040e+01  +7.07000000000000028e+00  +1.50500000000000007e+01  
 310 +1.98100000000000023e+01  +6.79000000000000092e+00  +1.57500000000000000e+01  
 311 +2.05100000000000016e+01  +6.92999999999999972e+00  +1.61000000000000014e+01  
 312 +2.01600000000000001e+01  +6.72000000000000064e+00  +1.40000000000000000e+01  
 313 +2.38000000000000007e+01  +6.23000000000000043e+00  +1.53300000000000018e+01  
 314 +2.33100000000000023e+01  +7.35000000000000053e+00  +1.49100000000000001e+01  
 315 +2.05100000000000016e+01  +6.37000000000000099e+00  +1.43500000000000014e+01  
 316 +2.04400000000000013e+01  +5.60000000000000053e+00  +1.49800000000000022e+01  
 317 +1.92500000000000000e+01  +1.19700000000000006e+01  +1.43500000000000014e+01  
 318 +1.99500000000000028e+01  +1.08500000000000014e+01  +1.44199999999999999e+01  
 319 +1.54000000000000004e+01  +8.19000000000000128e+00  +1.49100000000000001e+01  
 320 +1.55400000000000009e+01  +8.19000000000000128e+00  +1.48400000000000016e+01  
 321 +1.53300000000000018e+01  +8.19000000000000128e+00  +1.49100000000000001e+01  
 322 +2.34500000000000028e+01  +7.35000000000000053e+00  +1.47699999999999996e+01  
 323 +2.18400000000000034e+01  +5.74000000000000021e+00  +1.49100000000000001e+01  
 324 +2.19100000000000001e+01  +5.32000000000000028e+00  +1.45600000000000005e+01  
 325 +2.26099999999999994e+01  +5.39000000000000057e+00  +1.63800000000000026e+01  
 326 +2.15600000000000023e+01  +6.02000000000000046e+00  +1.47000000000000011e+01  
 327 +2.56899999999999977e+01  +1.48400000000000016e+01  +1.48400000000000016e+01  
 328 +2.59699999999999989e+01  +1.51199999999999992e+01  +1.47000000000000011e+01  
 329 +2.59699999999999989e+01  +1.51199999999999992e+01  +1.53300000000000018e+01  
 330 +2.54100000000000001e+01  +1.46300000000000026e+01  +1.45600000000000005e+01  
 331 +2.46400000000000006e+01  +1.21099999999999994e+01  +1.48400000000000016e+01  
 332 +2.45700000000000003e+01  +1.23200000000000003e+01  +1.51900000000000013e+01  
 333 +2.45700000000000003e+01  +1.16900000000000013e+01  +1.54699999999999989e+01  
 334 +2.49200000000000017e+01  +1.26700000000000017e+01  +1.42100000000000009e+01  
 335 +2.05800000000000018e+01  +1.17599999999999998e+01  +1.48400000000000016e+01  
 336 +2.14200000000000017e+01  +1.20400000000000009e+01  +1.49100000000000001e+01  
 337 +2.03700000000000010e+01  +1.19000000000000004e+01  +1.51900000000000013e+01  
 338 +2.05100000000000016e+01  +1.18300000000000001e+01  +1.47699999999999996e+01  
 339 +2.36600000000000001e+01  +6.65000000000000036e+00  +1.46300000000000026e+01  
 340 +2.49900000000000020e+01  +1.54000000000000004e+01  +1.44900000000000020e+01  
 341 +2.47800000000000011e+01  +1.44900000000000020e+01  +1.47000000000000011e+01  
 342 +2.49900000000000020e+01  +1.28800000000000026e+01  +1.47699999999999996e+01  
 343 +2.53400000000000034e+01  +1.32300000000000022e+01  +1.52599999999999998e+01  
 344 +2.50600000000000023e+01  +1.27400000000000020e+01  +1.61000000000000014e+01  
 345 +2.03000000000000007e+01  +1.13400000000000016e+01  +1.44900000000000020e+01  
 346 +2.06500000000000021e+01  +1.22500000000000000e+01  +1.47000000000000011e+01  
 347 +2.07199999999999989e+01  +1.24600000000000009e+01  +1.45600000000000005e+01  
 348 +2.21900000000000013e+01  +8.12000000000000099e+00  +1.47000000000000011e+01  
 349 +2.20500000000000007e+01  +7.49000000000000110e+00  +1.38599999999999994e+01  
 350 +2.21200000000000010e+01  +8.19000000000000128e+00  +1.46300000000000026e+01  
 351 +2.21900000000000013e+01  +5.81000000000000050e+00  +1.39300000000000015e+01  
 352 +2.08599999999999994e+01  +6.23000000000000043e+00  +1.43500000000000014e+01  
 353 +2.51300000000000026e+01  +1.43500000000000014e+01  +1.44199999999999999e+01  
 354 +2.07900000000000027e+01  +7.62999999999999989e+00  +1.68000000000000007e+01  
 355 +2.13500000000000014e+01  +9.24000000000000021e+00  +1.26000000000000014e+01  
 356 +2.56899999999999977e+01  +1.49800000000000022e+01  +1.40700000000000003e+01  
 357 +1.89699999999999989e+01  +6.16000000000000014e+00  +1.43500000000000014e+01  
 358 +1.86200000000000010e+01  +5.87999999999999989e+00  +1.44900000000000020e+01  
 359 +2.44300000000000033e+01  +1.37199999999999989e+01  +1.44900000000000020e+01  
 360 +2.42199999999999989e+01  +1.39300000000000015e+01  +1.48400000000000016e+01  
 361 +2.43599999999999994e+01  +1.34400000000000013e+01  +1.52599999999999998e+01  
 362 +2.47800000000000011e+01  +1.42100000000000009e+01  +1.40700000000000003e+01  
 363 +2.00900000000000034e+01  +1.16900000000000013e+01  +1.41400000000000006e+01  
 364 +2.03000000000000007e+01  +1.12000000000000011e+01  +1.44199999999999999e+01  
 365 +1.89000000000000021e+01  +5.53000000000000025e+00  +1.44900000000000020e+01  
 366 +1.77100000000000009e+01  +5.67000000000000082e+00  +1.46300000000000026e+01  
 367 +1.99500000000000028e+01  +1.08500000000000014e+01  +1.44199999999999999e+01  
 368 +2.04400000000000013e+01  +1.11300000000000008e+01  +1.42800000000000011e+01  
 369 +1.82699999999999996e+01  +7.42000000000000082e+00  +1.43500000000000014e+01  
 370 +2.14200000000000017e+01  +6.79000000000000092e+00  +1.44199999999999999e+01  
 371 +2.22600000000000016e+01  +6.58000000000000007e+00  +1.44900000000000020e+01  
 372 +2.14200000000000017e+01  +6.92999999999999972e+00  +1.50500000000000007e+01  
 373 +2.10000000000000000e+01  +6.85999999999999943e+00  +1.40700000000000003e+01  
 374 +1.74300000000000033e+01  +7.20999999999999996e+00  +1.41400000000000006e+01  
 375 +1.71500000000000021e+01  +6.92999999999999972e+00  +1.44900000000000020e+01  
 376 +2.12800000000000011e+01  +5.39000000000000057e+00  +1.35099999999999998e+01  
 377 +1.81300000000000026e+01  +5.25000000000000000e+00  +1.47699999999999996e+01  
 378 +1.93900000000000006e+01  +6.37000000000000099e+00  +1.38599999999999994e+01  
 379 +2.49200000000000017e+01  +1.42800000000000011e+01  +1.42800000000000011e+01  
 380 +2.47800000000000011e+01  +1.43500000000000014e+01  +1.44199999999999999e+01  
 381 +2.12800000000000011e+01  +1.06400000000000006e+01  +1.44199999999999999e+01  
 382 +2.05100000000000016e+01  +1.11300000000000008e+01  +1.41400000000000006e+01  
 383 +1.98800000000000026e+01  +1.06400000000000006e+01  +1.42800000000000011e+01  
 384 +1.96700000000000017e+01  +1.09900000000000020e+01  +1.36500000000000004e+01  
 385 +1.97400000000000020e+01  +1.05000000000000000e+01  +1.42800000000000011e+01  
 386 +1.98100000000000023e+01  +1.00800000000000001e+01  +1.40700000000000003e+01  
 387 +1.89699999999999989e+01  +1.07800000000000011e+01  +1.39300000000000015e+01  
 388 +1.76400000000000006e+01  +9.66000000000000014e+00  +1.42100000000000009e+01  
 389 +1.67300000000000004e+01  +9.87000000000000099e+00  +1.47000000000000011e+01  
 390 +1.77800000000000011e+01  +9.73000000000000043e+00  +1.42800000000000011e+01  
 391 +1.70100000000000016e+01  +9.24000000000000021e+00  +1.40000000000000000e+01  
 392 +2.05800000000000018e+01  +1.10600000000000005e+01  +1.34400000000000013e+01  
 393 +2.09300000000000033e+01  +1.14100000000000001e+01  +1.40700000000000003e+01  
 394 +2.45000000000000000e+01  +1.42800000000000011e+01  +1.26000000000000014e+01  
 395 +2.14200000000000017e+01  +1.15500000000000007e+01  +1.33699999999999992e+01  
 396 +2.18400000000000034e+01  +1.19000000000000004e+01  +1.41400000000000006e+01  
 397 +2.03000000000000007e+01  +6.58000000000000007e+00  +1.40700000000000003e+01  
 398 +1.67300000000000004e+01  +9.38000000000000078e+00  +1.40700000000000003e+01  
 399 +1.65199999999999996e+01  +8.89000000000000057e+00  +1.38599999999999994e+01  
 400 +2.00199999999999996e+01  +6.79000000000000092e+00  +1.37900000000000009e+01  
 401 +1.89699999999999989e+01  +1.08500000000000014e+01  +1.37900000000000009e+01  
 402 +1.88300000000000018e+01  +1.08500000000000014e+01  +1.40000000000000000e+01  
 403 +2.35199999999999996e+01  +7.49000000000000110e+00  +1.39300000000000015e+01  
 404 +2.35199999999999996e+01  +7.62999999999999989e+00  +1.29500000000000011e+01  
 405 +2.35900000000000034e+01  +7.20999999999999996e+00  +1.34400000000000013e+01  
 406 +1.64499999999999993e+01  +8.82000000000000028e+00  +1.38599999999999994e+01  
 407 +1.65899999999999999e+01  +9.02999999999999936e+00  +1.40000000000000000e+01  
 408 +1.93200000000000003e+01  +6.16000000000000014e+00  +1.36500000000000004e+01  
 409 +1.99500000000000028e+01  +6.85999999999999943e+00  +1.37199999999999989e+01  
 410 +2.20500000000000007e+01  +1.08500000000000014e+01  +1.37199999999999989e+01  
 411 +2.19800000000000040e+01  +1.09900000000000020e+01  +1.40000000000000000e+01  
 412 +2.07900000000000027e+01  +9.73000000000000043e+00  +1.33000000000000007e+01  
 413 +2.21900000000000013e+01  +1.09200000000000017e+01  +1.35800000000000018e+01  
 414 +1.97400000000000020e+01  +7.49000000000000110e+00  +1.30900000000000016e+01  
 415 +1.86200000000000010e+01  +5.87999999999999989e+00  +1.32300000000000022e+01  
 416 +1.93900000000000006e+01  +6.08999999999999986e+00  +1.36500000000000004e+01  
 417 +1.93900000000000006e+01  +5.95000000000000018e+00  +1.37900000000000009e+01  
 418 +1.95300000000000011e+01  +5.74000000000000021e+00  +1.35099999999999998e+01  
 419 +1.96000000000000014e+01  +5.60000000000000053e+00  +1.36500000000000004e+01  
 420 +1.88300000000000018e+01  +5.04000000000000004e+00  +1.35800000000000018e+01  
 421 +2.00199999999999996e+01  +4.97000000000000064e+00  +1.40700000000000003e+01  
 422 +2.61800000000000033e+01  +1.65899999999999999e+01  +1.35800000000000018e+01  
 423 +2.63200000000000003e+01  +1.68700000000000010e+01  +1.34400000000000013e+01  
 424 +2.64600000000000044e+01  +1.65199999999999996e+01  +1.42800000000000011e+01  
 425 +2.57600000000000051e+01  +1.62400000000000020e+01  +1.32300000000000022e+01  
 426 +2.22600000000000016e+01  +1.12700000000000014e+01  +1.30900000000000016e+01  
 427 +2.22600000000000016e+01  +1.09200000000000017e+01  +1.35800000000000018e+01  
 428 +2.06500000000000021e+01  +6.23000000000000043e+00  +1.34400000000000013e+01  
 429 +2.07900000000000027e+01  +6.08999999999999986e+00  +1.35099999999999998e+01  
 430 +2.10000000000000000e+01  +6.23000000000000043e+00  +1.30199999999999996e+01  
 431 +2.05100000000000016e+01  +9.87000000000000099e+00  +1.34400000000000013e+01  
 432 +2.13500000000000014e+01  +9.31000000000000050e+00  +1.26700000000000017e+01  
 433 +1.72900000000000027e+01  +6.30000000000000071e+00  +1.33000000000000007e+01  
 434 +1.67300000000000004e+01  +6.44000000000000128e+00  +1.46300000000000026e+01  
 435 +1.73599999999999994e+01  +6.44000000000000128e+00  +1.32300000000000022e+01  
 436 +1.70100000000000016e+01  +6.08999999999999986e+00  +1.32300000000000022e+01  
 437 +2.56899999999999977e+01  +1.63099999999999987e+01  +1.33699999999999992e+01  
 438 +2.56200000000000010e+01  +1.61699999999999982e+01  +1.30900000000000016e+01  
 439 +1.61699999999999982e+01  +5.95000000000000018e+00  +1.49800000000000022e+01  
 440 +1.68700000000000010e+01  +5.95000000000000018e+00  +1.30900000000000016e+01  
 441 +2.54800000000000040e+01  +1.58200000000000003e+01  +1.31600000000000001e+01  
 442 +2.57600000000000051e+01  +1.59600000000000009e+01  +1.46300000000000026e+01  
 443 +2.52699999999999996e+01  +1.56800000000000015e+01  +1.29500000000000011e+01  
 444 +1.91800000000000033e+01  +7.35000000000000053e+00  +1.31600000000000001e+01  
 445 +1.89000000000000021e+01  +7.28000000000000025e+00  +1.28800000000000026e+01  
 446 +1.90400000000000027e+01  +7.35000000000000053e+00  +1.35800000000000018e+01  
 447 +2.36600000000000001e+01  +1.05700000000000003e+01  +1.30900000000000016e+01  
 448 +2.40100000000000016e+01  +1.09200000000000017e+01  +1.30900000000000016e+01  
 449 +2.36600000000000001e+01  +1.05700000000000003e+01  +1.30900000000000016e+01  
 450 +2.36600000000000001e+01  +1.04299999999999997e+01  +1.31600000000000001e+01  
 451 +2.35900000000000034e+01  +1.06400000000000006e+01  +1.31600000000000001e+01  
 452 +2.35199999999999996e+01  +9.66000000000000014e+00  +1.19700000000000006e+01  
 453 +2.03000000000000007e+01  +1.00800000000000001e+01  +1.30900000000000016e+01  
 454 +1.98100000000000023e+01  +1.04299999999999997e+01  +1.31600000000000001e+01  
 455 +2.00199999999999996e+01  +9.87000000000000099e+00  +1.28800000000000026e+01  
 456 +1.50500000000000007e+01  +5.81000000000000050e+00  +1.24600000000000009e+01  
 457 +1.67300000000000004e+01  +5.81000000000000050e+00  +1.31600000000000001e+01  
 458 +2.11400000000000006e+01  +6.50999999999999979e+00  +1.25300000000000011e+01  
 459 +2.11400000000000006e+01  +6.08999999999999986e+00  +1.30199999999999996e+01  
 460 +2.50600000000000023e+01  +1.58900000000000006e+01  +1.35800000000000018e+01  
 461 +2.52000000000000028e+01  +1.55400000000000009e+01  +1.28100000000000005e+01  
 462 +2.01600000000000001e+01  +7.91000000000000014e+00  +1.29500000000000011e+01  
 463 +2.05100000000000016e+01  +8.25999999999999979e+00  +1.53300000000000018e+01  
 464 +2.03700000000000010e+01  +8.12000000000000099e+00  +1.27400000000000020e+01  
 465 +2.00900000000000034e+01  +7.84000000000000075e+00  +1.28800000000000026e+01  
 466 +2.02300000000000040e+01  +9.73000000000000043e+00  +1.23900000000000006e+01  
 467 +1.93900000000000006e+01  +9.59000000000000163e+00  +1.24600000000000009e+01  
 468 +1.96000000000000014e+01  +7.35000000000000053e+00  +1.19000000000000004e+01  
 469 +2.40100000000000016e+01  +1.36500000000000004e+01  +1.28100000000000005e+01  
 470 +2.39400000000000013e+01  +1.37900000000000009e+01  +1.29500000000000011e+01  
 471 +2.40800000000000018e+01  +1.30900000000000016e+01  +1.35800000000000018e+01  
 472 +2.42199999999999989e+01  +1.38599999999999994e+01  +1.22500000000000000e+01  
 473 +1.85500000000000007e+01  +5.67000000000000082e+00  +1.28100000000000005e+01  
 474 +1.84100000000000001e+01  +5.87999999999999989e+00  +1.18300000000000001e+01  
 475 +1.86900000000000013e+01  +5.25000000000000000e+00  +1.20400000000000009e+01  
 476 +2.17000000000000028e+01  +1.03599999999999994e+01  +1.25300000000000011e+01  
 477 +1.83399999999999999e+01  +7.14000000000000057e+00  +1.26700000000000017e+01  
 478 +1.83399999999999999e+01  +7.62999999999999989e+00  +1.23200000000000003e+01  
 479 +1.82699999999999996e+01  +7.07000000000000028e+00  +1.26700000000000017e+01  
 480 +1.80599999999999987e+01  +7.07000000000000028e+00  +1.23900000000000006e+01  
 481 +2.45700000000000003e+01  +1.47000000000000011e+01  +1.26000000000000014e+01  
 482 +2.41500000000000021e+01  +1.51900000000000013e+01  +1.19700000000000006e+01  
 483 +2.42900000000000027e+01  +1.49100000000000001e+01  +1.30199999999999996e+01  
 484 +2.46400000000000006e+01  +1.46300000000000026e+01  +1.25300000000000011e+01  
 485 +2.14200000000000017e+01  +9.02999999999999936e+00  +1.21799999999999997e+01  
 486 +2.06500000000000021e+01  +8.25999999999999979e+00  +1.26000000000000014e+01  
 487 +2.00900000000000034e+01  +8.47000000000000064e+00  +1.21099999999999994e+01  
 488 +1.63099999999999987e+01  +6.37000000000000099e+00  +1.26000000000000014e+01  
 489 +1.65199999999999996e+01  +6.44000000000000128e+00  +1.25300000000000011e+01  
 490 +1.51900000000000013e+01  +6.16000000000000014e+00  +1.28800000000000026e+01  
 491 +1.73599999999999994e+01  +6.44000000000000128e+00  +1.32300000000000022e+01  
 492 +2.47100000000000009e+01  +1.47000000000000011e+01  +1.25300000000000011e+01  
 493 +2.22600000000000016e+01  +6.72000000000000064e+00  +1.25300000000000011e+01  
 494 +2.22600000000000016e+01  +6.65000000000000036e+00  +1.25300000000000011e+01  
 495 +2.25400000000000027e+01  +6.50999999999999979e+00  +1.28100000000000005e+01  
 496 +2.14900000000000020e+01  +8.95999999999999908e+00  +1.17599999999999998e+01  
 497 +2.43599999999999994e+01  +1.41400000000000006e+01  +1.24600000000000009e+01  
 498 +2.40100000000000016e+01  +1.45600000000000005e+01  +1.21099999999999994e+01  
 499 +1.70800000000000018e+01  +7.14000000000000057e+00  +1.23900000000000006e+01  
 500 +1.53300000000000018e+01  +6.30000000000000071e+00  +1.19000000000000004e+01  
 501 +1.72199999999999989e+01  +7.14000000000000057e+00  +1.23200000000000003e+01  
 502 +1.74300000000000033e+01  +7.28000000000000025e+00  +1.26000000000000014e+01  
 503 +2.47800000000000011e+01  +1.29500000000000011e+01  +1.23200000000000003e+01  
 504 +2.52699999999999996e+01  +1.33699999999999992e+01  +1.25300000000000011e+01  
 505 +2.40100000000000016e+01  +1.22500000000000000e+01  +1.10600000000000005e+01  
 506 +1.81999999999999993e+01  +7.84000000000000075e+00  +1.20400000000000009e+01  
 507 +1.83399999999999999e+01  +7.91000000000000014e+00  +1.24600000000000009e+01  
 508 +2.38000000000000007e+01  +9.31000000000000050e+00  +1.21799999999999997e+01  
 509 +2.41500000000000021e+01  +8.75000000000000000e+00  +1.24600000000000009e+01  
 510 +2.40100000000000016e+01  +9.16999999999999993e+00  +1.28100000000000005e+01  
 511 +2.28900000000000006e+01  +6.44000000000000128e+00  +1.21799999999999997e+01  
 512 +2.33800000000000026e+01  +6.65000000000000036e+00  +1.22500000000000000e+01  
 513 +2.31000000000000014e+01  +6.16000000000000014e+00  +1.26000000000000014e+01  
 514 +2.22600000000000016e+01  +6.16000000000000014e+00  +1.13400000000000016e+01  
 515 +2.51300000000000026e+01  +1.47000000000000011e+01  +1.21099999999999994e+01  
 516 +2.52699999999999996e+01  +1.44199999999999999e+01  +1.20400000000000009e+01  
 517 +2.51300000000000026e+01  +1.47699999999999996e+01  +1.20400000000000009e+01  
 518 +2.49200000000000017e+01  +1.47000000000000011e+01  +1.24600000000000009e+01  
 519 +1.98100000000000023e+01  +8.54000000000000092e+00  +1.22500000000000000e+01  
 520 +2.00199999999999996e+01  +8.60999999999999943e+00  +1.19700000000000006e+01  
 521 +1.99500000000000028e+01  +8.54000000000000092e+00  +1.12000000000000011e+01  
 522 +1.94600000000000009e+01  +8.54000000000000092e+00  +1.20400000000000009e+01  
 523 +2.50600000000000023e+01  +1.58200000000000003e+01  +1.19000000000000004e+01  
 524 +2.54800000000000040e+01  +1.64499999999999993e+01  +1.19000000000000004e+01  
 525 +2.49200000000000017e+01  +1.51900000000000013e+01  +1.26000000000000014e+01  
 526 +2.51300000000000026e+01  +1.63800000000000026e+01  +1.12000000000000011e+01  
 527 +2.00199999999999996e+01  +7.70000000000000018e+00  +9.66000000000000014e+00  
 528 +1.93200000000000003e+01  +7.00000000000000000e+00  +1.14800000000000004e+01  
 529 +2.25400000000000027e+01  +5.87999999999999989e+00  +1.15500000000000007e+01  
 530 +2.32400000000000020e+01  +6.16000000000000014e+00  +1.15500000000000007e+01  
 531 +2.23300000000000018e+01  +5.53000000000000025e+00  +1.16900000000000013e+01  
 532 +1.94600000000000009e+01  +6.79000000000000092e+00  +1.14800000000000004e+01  
 533 +1.94600000000000009e+01  +6.30000000000000071e+00  +1.12700000000000014e+01  
 534 +2.00900000000000034e+01  +6.58000000000000007e+00  +1.14800000000000004e+01  
 535 +2.03700000000000010e+01  +6.65000000000000036e+00  +1.14100000000000001e+01  
 536 +2.09300000000000033e+01  +6.50999999999999979e+00  +1.17599999999999998e+01  
 537 +2.38000000000000007e+01  +1.31600000000000001e+01  +1.14100000000000001e+01  
 538 +2.38700000000000010e+01  +1.37900000000000009e+01  +1.08500000000000014e+01  
 539 +2.35900000000000034e+01  +1.23200000000000003e+01  +1.09900000000000020e+01  
 540 +1.72900000000000027e+01  +5.87999999999999989e+00  +1.13400000000000016e+01  
 541 +1.79199999999999982e+01  +5.87999999999999989e+00  +1.04299999999999997e+01  
 542 +1.74300000000000033e+01  +5.74000000000000021e+00  +1.14800000000000004e+01  
 543 +1.70800000000000018e+01  +6.02000000000000046e+00  +1.14100000000000001e+01  
 544 +2.51300000000000026e+01  +1.65899999999999999e+01  +1.08500000000000014e+01  
 545 +2.52699999999999996e+01  +1.67300000000000004e+01  +1.12700000000000014e+01  
 546 +2.19100000000000001e+01  +6.50999999999999979e+00  +1.08500000000000014e+01  
 547 +2.23300000000000018e+01  +6.16000000000000014e+00  +1.11300000000000008e+01  
 548 +2.24000000000000021e+01  +6.16000000000000014e+00  +1.10600000000000005e+01  
 549 +2.80000000000000000e+01  +1.27400000000000020e+01  +1.10600000000000005e+01  
 550 +2.87000000000000028e+01  +1.31600000000000001e+01  +1.11300000000000008e+01  
 551 +2.81400000000000006e+01  +1.25300000000000011e+01  +1.21799999999999997e+01  
 552 +2.77199999999999989e+01  +1.27400000000000020e+01  +1.07800000000000011e+01  
 553 +2.70199999999999996e+01  +1.23200000000000003e+01  +1.10600000000000005e+01  
 554 +2.67399999999999984e+01  +1.23200000000000003e+01  +1.13400000000000016e+01  
 555 +2.72300000000000040e+01  +1.20400000000000009e+01  +1.24600000000000009e+01  
 556 +2.70899999999999999e+01  +1.22500000000000000e+01  +1.09900000000000020e+01  
 557 +2.45700000000000003e+01  +1.30900000000000016e+01  +1.09900000000000020e+01  
 558 +2.39400000000000013e+01  +1.21799999999999997e+01  +1.09900000000000020e+01  
 559 +1.68000000000000007e+01  +6.30000000000000071e+00  +1.10600000000000005e+01  
 560 +1.72900000000000027e+01  +6.02000000000000046e+00  +9.80000000000000071e+00  
 561 +1.71500000000000021e+01  +6.44000000000000128e+00  +1.13400000000000016e+01  
 562 +1.63800000000000026e+01  +6.16000000000000014e+00  +1.09200000000000017e+01  
 563 +2.27500000000000000e+01  +5.67000000000000082e+00  +1.03599999999999994e+01  
 564 +2.26099999999999994e+01  +6.02000000000000046e+00  +1.12000000000000011e+01  
 565 +2.32400000000000020e+01  +1.25300000000000011e+01  +1.06400000000000006e+01  
 566 +2.38000000000000007e+01  +1.20400000000000009e+01  +1.09200000000000017e+01  
 567 +2.45700000000000003e+01  +1.23900000000000006e+01  +9.94000000000000128e+00  
 568 +2.39400000000000013e+01  +1.40700000000000003e+01  +1.09200000000000017e+01  
 569 +2.38000000000000007e+01  +1.44199999999999999e+01  +1.09200000000000017e+01  
 570 +2.41500000000000021e+01  +1.42800000000000011e+01  +1.07800000000000011e+01  
 571 +2.38000000000000007e+01  +1.39300000000000015e+01  +1.08500000000000014e+01  
 572 +2.38000000000000007e+01  +1.12700000000000014e+01  +1.07100000000000009e+01  
 573 +2.16300000000000026e+01  +6.23000000000000043e+00  +1.09200000000000017e+01  
 574 +2.14900000000000020e+01  +5.81000000000000050e+00  +1.07800000000000011e+01  
 575 +2.14900000000000020e+01  +5.95000000000000018e+00  +1.10600000000000005e+01  
 576 +1.64499999999999993e+01  +5.87999999999999989e+00  +9.94000000000000128e+00  
 577 +1.57500000000000000e+01  +5.81000000000000050e+00  +1.09200000000000017e+01  
 578 +1.53300000000000018e+01  +5.81000000000000050e+00  +1.08500000000000014e+01  
 579 +1.47699999999999996e+01  +5.81000000000000050e+00  +1.10600000000000005e+01  
 580 +2.42199999999999989e+01  +1.43500000000000014e+01  +1.08500000000000014e+01  
 581 +2.45700000000000003e+01  +1.42800000000000011e+01  +1.10600000000000005e+01  
 582 +2.43599999999999994e+01  +1.51199999999999992e+01  +1.05700000000000003e+01  
 583 +2.36600000000000001e+01  +1.39300000000000015e+01  +1.07100000000000009e+01  
 584 +2.41500000000000021e+01  +1.36500000000000004e+01  +1.05000000000000000e+01  
 585 +2.36600000000000001e+01  +1.10600000000000005e+01  +1.08500000000000014e+01  
 586 +2.38700000000000010e+01  +1.14800000000000004e+01  +1.19700000000000006e+01  
 587 +2.35900000000000034e+01  +1.09200000000000017e+01  +1.08500000000000014e+01  
 588 +2.42900000000000027e+01  +1.44199999999999999e+01  +1.02200000000000006e+01  
 589 +2.11400000000000006e+01  +8.05000000000000071e+00  +1.07800000000000011e+01  
 590 +2.10000000000000000e+01  +7.84000000000000075e+00  +1.11300000000000008e+01  
 591 +2.08599999999999994e+01  +7.77000000000000046e+00  +1.00800000000000001e+01  
 592 +2.34500000000000028e+01  +1.40000000000000000e+01  +1.09200000000000017e+01  
 593 +2.35900000000000034e+01  +1.41400000000000006e+01  +9.94000000000000128e+00  
 594 +2.30300000000000011e+01  +9.94000000000000128e+00  +1.07100000000000009e+01  
 595 +2.28200000000000003e+01  +1.06400000000000006e+01  +1.19000000000000004e+01  
 596 +2.29600000000000009e+01  +9.80000000000000071e+00  +1.05700000000000003e+01  
 597 +2.30300000000000011e+01  +9.94000000000000128e+00  +1.07100000000000009e+01  
 598 +2.33100000000000023e+01  +9.66000000000000014e+00  +1.14100000000000001e+01  
 599 +2.33800000000000026e+01  +1.04299999999999997e+01  +1.06400000000000006e+01  
 600 +1.89699999999999989e+01  +6.92999999999999972e+00  +1.07100000000000009e+01  
 601 +1.88300000000000018e+01  +6.92999999999999972e+00  +1.05700000000000003e+01  
 602 +1.89699999999999989e+01  +7.00000000000000000e+00  +1.07800000000000011e+01  
 603 +1.94600000000000009e+01  +6.79000000000000092e+00  +1.02900000000000009e+01  
 604 +2.44300000000000033e+01  +1.52599999999999998e+01  +1.06400000000000006e+01  
 605 +2.48500000000000014e+01  +1.54699999999999989e+01  +1.07100000000000009e+01  
 606 +2.44300000000000033e+01  +1.53300000000000018e+01  +1.05700000000000003e+01  
 607 +2.35900000000000034e+01  +1.27400000000000020e+01  +1.00800000000000001e+01  
 608 +2.29600000000000009e+01  +1.28100000000000005e+01  +1.01500000000000004e+01  
 609 +2.32400000000000020e+01  +1.04299999999999997e+01  +9.66000000000000014e+00  
 610 +2.36600000000000001e+01  +1.08500000000000014e+01  +1.08500000000000014e+01  
 611 +2.14900000000000020e+01  +8.40000000000000036e+00  +1.06400000000000006e+01  
 612 +2.13500000000000014e+01  +8.19000000000000128e+00  +9.94000000000000128e+00  
 613 +2.21200000000000010e+01  +9.31000000000000050e+00  +1.02200000000000006e+01  
 614 +2.47100000000000009e+01  +1.60300000000000011e+01  +1.01500000000000004e+01  
 615 +2.43599999999999994e+01  +1.54699999999999989e+01  +1.06400000000000006e+01  
 616 +2.43599999999999994e+01  +1.54000000000000004e+01  +9.73000000000000043e+00  
 617 +2.21900000000000013e+01  +7.07000000000000028e+00  +1.04299999999999997e+01  
 618 +2.21200000000000010e+01  +7.00000000000000000e+00  +1.05000000000000000e+01  
 619 +2.21900000000000013e+01  +6.37000000000000099e+00  +9.94000000000000128e+00  
 620 +2.69500000000000028e+01  +1.23200000000000003e+01  +1.04299999999999997e+01  
 621 +2.78600000000000030e+01  +1.26000000000000014e+01  +9.80000000000000071e+00  
 622 +2.72300000000000040e+01  +1.23200000000000003e+01  +1.07800000000000011e+01  
 623 +2.67399999999999984e+01  +1.23200000000000003e+01  +1.02900000000000009e+01  
 624 +2.65300000000000011e+01  +1.23900000000000006e+01  +1.07100000000000009e+01  
 625 +2.60399999999999991e+01  +1.22500000000000000e+01  +9.52000000000000135e+00  
 626 +1.93200000000000003e+01  +6.79000000000000092e+00  +1.01500000000000004e+01  
 627 +1.98100000000000023e+01  +7.00000000000000000e+00  +1.03599999999999994e+01  
 628 +2.22600000000000016e+01  +9.24000000000000021e+00  +1.01500000000000004e+01  
 629 +2.30300000000000011e+01  +1.33699999999999992e+01  +9.45000000000000107e+00  
 630 +2.27500000000000000e+01  +1.26000000000000014e+01  +9.87000000000000099e+00  
 631 +2.63200000000000003e+01  +1.18300000000000001e+01  +9.80000000000000071e+00  
 632 +2.69500000000000028e+01  +1.19700000000000006e+01  +9.52000000000000135e+00  
 633 +2.66000000000000014e+01  +1.14800000000000004e+01  +1.07100000000000009e+01  
 634 +2.60399999999999991e+01  +1.22500000000000000e+01  +9.52000000000000135e+00  
 635 +2.21200000000000010e+01  +6.08999999999999986e+00  +9.73000000000000043e+00  
 636 +2.22600000000000016e+01  +6.23000000000000043e+00  +9.73000000000000043e+00  
 637 +2.21900000000000013e+01  +5.74000000000000021e+00  +9.24000000000000021e+00  
 638 +2.48500000000000014e+01  +1.14800000000000004e+01  +9.66000000000000014e+00  
 639 +2.49900000000000020e+01  +1.15500000000000007e+01  +9.59000000000000163e+00  
 640 +2.45000000000000000e+01  +1.14100000000000001e+01  +9.80000000000000071e+00  
 641 +2.51300000000000026e+01  +1.12000000000000011e+01  +9.66000000000000014e+00  
 642 +2.49900000000000020e+01  +1.07800000000000011e+01  +9.59000000000000163e+00  
 643 +2.55500000000000007e+01  +1.09900000000000020e+01  +9.73000000000000043e+00  
 644 +2.27500000000000000e+01  +8.82000000000000028e+00  +9.66000000000000014e+00  
 645 +2.48500000000000014e+01  +7.84000000000000075e+00  +1.01500000000000004e+01  
 646 +2.27500000000000000e+01  +8.75000000000000000e+00  +9.59000000000000163e+00  
 647 +2.69500000000000028e+01  +1.30199999999999996e+01  +9.59000000000000163e+00  
 648 +2.68100000000000023e+01  +1.33000000000000007e+01  +9.73000000000000043e+00  
 649 +2.63900000000000006e+01  +1.27400000000000020e+01  +9.31000000000000050e+00  
 650 +2.71600000000000037e+01  +1.30900000000000016e+01  +9.59000000000000163e+00  
 651 +2.33100000000000023e+01  +8.75000000000000000e+00  +9.02999999999999936e+00  
 652 +2.62500000000000000e+01  +1.30199999999999996e+01  +9.45000000000000107e+00  
 653 +2.61800000000000033e+01  +1.30199999999999996e+01  +9.45000000000000107e+00  
 654 +2.63900000000000006e+01  +1.31600000000000001e+01  +9.45000000000000107e+00  
 655 +2.51300000000000026e+01  +1.16900000000000013e+01  +9.45000000000000107e+00  
 656 +2.50600000000000023e+01  +1.16900000000000013e+01  +9.24000000000000021e+00  
 657 +2.62500000000000000e+01  +1.26000000000000014e+01  +9.24000000000000021e+00  
 658 +2.64600000000000044e+01  +1.29500000000000011e+01  +8.60999999999999943e+00  
 659 +2.47100000000000009e+01  +1.12000000000000011e+01  +8.67999999999999972e+00  
 660 +2.51300000000000026e+01  +1.16900000000000013e+01  +9.02999999999999936e+00  
 661 +2.40100000000000016e+01  +1.14100000000000001e+01  +9.09999999999999964e+00  
 662 +2.40800000000000018e+01  +1.15500000000000007e+01  +8.25999999999999979e+00  
 663 +2.37300000000000040e+01  +1.09900000000000020e+01  +8.47000000000000064e+00  
 664 +2.45000000000000000e+01  +8.60999999999999943e+00  +8.95999999999999908e+00  
 665 +2.44300000000000033e+01  +8.60999999999999943e+00  +9.16999999999999993e+00  
 666 +2.38000000000000007e+01  +8.75000000000000000e+00  +8.54000000000000092e+00  
 667 +2.48500000000000014e+01  +7.62999999999999989e+00  +8.82000000000000028e+00  
 668 +2.52699999999999996e+01  +1.19000000000000004e+01  +8.75000000000000000e+00  
 669 +2.49200000000000017e+01  +1.21099999999999994e+01  +7.98000000000000043e+00  
 670 +2.56899999999999977e+01  +1.21099999999999994e+01  +8.47000000000000064e+00  
 671 +2.43599999999999994e+01  +8.47000000000000064e+00  +6.72000000000000064e+00  
 672 +2.70899999999999999e+01  +1.33699999999999992e+01  +8.05000000000000071e+00  
 673 +2.73000000000000007e+01  +1.37900000000000009e+01  +7.28000000000000025e+00  
 674 +2.84899999999999984e+01  +1.42100000000000009e+01  +8.47000000000000064e+00  
 675 +2.66700000000000017e+01  +1.30900000000000016e+01  +8.33000000000000007e+00  
 676 +2.28200000000000003e+01  +7.62999999999999989e+00  +7.55999999999999961e+00  
 677 +2.26800000000000033e+01  +7.70000000000000018e+00  +7.00000000000000000e+00  
 678 +2.33100000000000023e+01  +8.75000000000000000e+00  +9.02999999999999936e+00  
 679 +2.35199999999999996e+01  +6.50999999999999979e+00  +6.92999999999999972e+00  
 680 +2.62500000000000000e+01  +1.30900000000000016e+01  +7.20999999999999996e+00  
 681 +2.64600000000000044e+01  +1.31600000000000001e+01  +7.00000000000000000e+00  
 682 +2.61100000000000030e+01  +1.29500000000000011e+01  +7.07000000000000028e+00  
 683 +2.66700000000000017e+01  +1.30900000000000016e+01  +8.33000000000000007e+00  
 684 +2.31000000000000014e+01  +5.60000000000000053e+00  +7.42000000000000082e+00  
 685 +2.37300000000000040e+01  +6.50999999999999979e+00  +6.85999999999999943e+00  
 686 +2.41500000000000021e+01  +6.44000000000000128e+00  +6.79000000000000092e+00  
 687 +2.38700000000000010e+01  +6.50999999999999979e+00  +6.92999999999999972e+00  
 688 +2.32400000000000020e+01  +6.50999999999999979e+00  +1.78500000000000014e+01  
 689 +2.40100000000000016e+01  +6.37000000000000099e+00  +1.84100000000000001e+01  
 690 +2.38000000000000007e+01  +6.08999999999999986e+00  +1.76400000000000006e+01  
 691 +2.31000000000000014e+01  +1.14800000000000004e+01  +1.14800000000000004e+01  
 692 +2.36600000000000001e+01  +1.08500000000000014e+01  +1.08500000000000014e+01  
 693 +2.42900000000000027e+01  +1.03599999999999994e+01  +9.66000000000000014e+00  
 694 +2.40100000000000016e+01  +1.02900000000000009e+01  +1.11300000000000008e+01  
 695 +1.88300000000000018e+01  +6.79000000000000092e+00  +1.70100000000000016e+01  
 696 +1.87600000000000016e+01  +6.72000000000000064e+00  +1.69400000000000013e+01  
 697 +1.93200000000000003e+01  +6.92999999999999972e+00  +1.80599999999999987e+01  
 698 +1.89699999999999989e+01  +7.07000000000000028e+00  +1.65899999999999999e+01  
 699 +2.17699999999999996e+01  +6.37000000000000099e+00  +1.75000000000000000e+01  
 700 +1.88300000000000018e+01  +1.39300000000000015e+01  +1.65199999999999996e+01  
 701 +1.91099999999999994e+01  +1.40000000000000000e+01  +1.65199999999999996e+01  
 702 +1.87600000000000016e+01  +1.41400000000000006e+01  +1.63800000000000026e+01  
 703 +2.00199999999999996e+01  +9.80000000000000071e+00  +1.56800000000000015e+01  
 704 +2.00900000000000034e+01  +9.38000000000000078e+00  +1.57500000000000000e+01  
 705 +2.07900000000000027e+01  +1.02200000000000006e+01  +1.56099999999999994e+01  
 706 +2.07199999999999989e+01  +1.02200000000000006e+01  +1.54000000000000004e+01  
 707 +2.14900000000000020e+01  +1.07100000000000009e+01  +1.54699999999999989e+01  
 708 +2.02300000000000040e+01  +1.05700000000000003e+01  +1.49100000000000001e+01  
 709 +2.19100000000000001e+01  +1.19700000000000006e+01  +1.42100000000000009e+01  
 710 +2.33800000000000026e+01  +1.19000000000000004e+01  +1.43500000000000014e+01  
 711 +2.21900000000000013e+01  +1.27400000000000020e+01  +1.45600000000000005e+01  
 712 +1.58200000000000003e+01  +1.07100000000000009e+01  +2.00199999999999996e+01  
 713 +1.38599999999999994e+01  +1.07100000000000009e+01  +1.92500000000000000e+01  
 714 +1.42800000000000011e+01  +1.11300000000000008e+01  +1.96700000000000017e+01  
 715 +1.88300000000000018e+01  +7.84000000000000075e+00  +1.92500000000000000e+01  
 716 +2.29600000000000009e+01  +7.62999999999999989e+00  +1.88300000000000018e+01  
 717 +2.33800000000000026e+01  +7.70000000000000018e+00  +1.94600000000000009e+01  
 718 +2.10000000000000000e+01  +6.85999999999999943e+00  +1.85500000000000007e+01  
 719 +2.10700000000000003e+01  +7.07000000000000028e+00  +1.86900000000000013e+01  
 720 +1.77100000000000009e+01  +9.80000000000000071e+00  +1.84800000000000004e+01  
 721 +1.75000000000000000e+01  +1.00099999999999998e+01  +1.84800000000000004e+01  
 722 +1.74300000000000033e+01  +1.00099999999999998e+01  +1.90400000000000027e+01  
 723 +1.37900000000000009e+01  +9.31000000000000050e+00  +1.79900000000000020e+01  
 724 +1.38599999999999994e+01  +9.16999999999999993e+00  +1.77800000000000011e+01  
 725 +1.35800000000000018e+01  +9.31000000000000050e+00  +1.81300000000000026e+01  
 726 +2.39400000000000013e+01  +5.81000000000000050e+00  +1.73599999999999994e+01  
 727 +2.45700000000000003e+01  +5.53000000000000025e+00  +1.75000000000000000e+01  
 728 +2.39400000000000013e+01  +5.67000000000000082e+00  +1.70800000000000018e+01  
 729 +2.39400000000000013e+01  +5.60000000000000053e+00  +1.69400000000000013e+01  
 730 +2.38000000000000007e+01  +5.60000000000000053e+00  +1.71500000000000021e+01  
 731 +1.54699999999999989e+01  +7.77000000000000046e+00  +1.65199999999999996e+01  
 732 +1.39300000000000015e+01  +7.70000000000000018e+00  +1.63099999999999987e+01  
 733 +1.73599999999999994e+01  +1.19000000000000004e+01  +1.60300000000000011e+01  
 734 +1.70800000000000018e+01  +1.19000000000000004e+01  +1.61699999999999982e+01  
 735 +1.73599999999999994e+01  +1.24600000000000009e+01  +1.62400000000000020e+01  
 736 +1.78500000000000014e+01  +1.10600000000000005e+01  +1.53300000000000018e+01  
 737 +1.84100000000000001e+01  +1.28800000000000026e+01  +1.59600000000000009e+01  
 738 +2.04400000000000013e+01  +1.29500000000000011e+01  +1.60300000000000011e+01  
 739 +2.04400000000000013e+01  +9.45000000000000107e+00  +1.49100000000000001e+01  
 740 +1.83399999999999999e+01  +1.07100000000000009e+01  +1.51900000000000013e+01  
 741 +2.38000000000000007e+01  +9.52000000000000135e+00  +1.49800000000000022e+01  
 742 +2.39400000000000013e+01  +9.66000000000000014e+00  +1.54699999999999989e+01  
 743 +1.98100000000000023e+01  +1.00800000000000001e+01  +1.40700000000000003e+01  
 744 +1.86200000000000010e+01  +9.80000000000000071e+00  +1.33000000000000007e+01  
 745 +1.65899999999999999e+01  +5.87999999999999989e+00  +1.30199999999999996e+01  
 746 +1.67300000000000004e+01  +5.81000000000000050e+00  +1.31600000000000001e+01  
 747 +1.68000000000000007e+01  +5.32000000000000028e+00  +1.30900000000000016e+01  
 748 +1.50500000000000007e+01  +5.81000000000000050e+00  +1.33000000000000007e+01  
 749 +2.59699999999999989e+01  +1.69400000000000013e+01  +1.25300000000000011e+01  
 750 +2.41500000000000021e+01  +1.47000000000000011e+01  +1.32300000000000022e+01  
 751 +2.43599999999999994e+01  +1.49800000000000022e+01  +1.36500000000000004e+01  
 752 +2.40800000000000018e+01  +8.82000000000000028e+00  +1.12700000000000014e+01  
 753 +2.33100000000000023e+01  +9.66000000000000014e+00  +1.14100000000000001e+01  
 754 +2.26800000000000033e+01  +9.66000000000000014e+00  +1.17599999999999998e+01  
 755 +2.33800000000000026e+01  +9.59000000000000163e+00  +1.15500000000000007e+01  
 756 +2.37300000000000040e+01  +1.49100000000000001e+01  +1.04299999999999997e+01  
 757 +2.38000000000000007e+01  +1.44900000000000020e+01  +1.11300000000000008e+01  
 758 +2.89100000000000037e+01  +1.37199999999999989e+01  +1.01500000000000004e+01  
 759 +2.74399999999999977e+01  +1.23900000000000006e+01  +1.08500000000000014e+01  
 760 +1.91099999999999994e+01  +7.55999999999999961e+00  +1.00800000000000001e+01  
 761 +1.93200000000000003e+01  +7.00000000000000000e+00  +1.14800000000000004e+01  
 762 +1.89699999999999989e+01  +7.07000000000000028e+00  +9.45000000000000107e+00  
 763 +1.81300000000000026e+01  +6.23000000000000043e+00  +1.01500000000000004e+01  
 764 +1.61000000000000014e+01  +1.26000000000000014e+01  +2.13500000000000014e+01  
 765 +2.28200000000000003e+01  +6.30000000000000071e+00  +9.66000000000000014e+00  
 766 +2.80700000000000003e+01  +1.35800000000000018e+01  +9.80000000000000071e+00  
 767 +2.71600000000000037e+01  +1.32300000000000022e+01  +9.94000000000000128e+00  
 768 +2.21900000000000013e+01  +5.60000000000000053e+00  +8.95999999999999908e+00  
 769 +2.24000000000000021e+01  +5.74000000000000021e+00  +9.24000000000000021e+00  
 770 +2.45700000000000003e+01  +8.89000000000000057e+00  +9.38000000000000078e+00  
 771 +2.55500000000000007e+01  +8.47000000000000064e+00  +9.73000000000000043e+00  
 772 +2.54800000000000040e+01  +1.14100000000000001e+01  +8.67999999999999972e+00  
 773 +1.66600000000000001e+01  +1.02200000000000006e+01  +2.07199999999999989e+01  
 774 +1.69400000000000013e+01  +1.07800000000000011e+01  +2.14200000000000017e+01  
 775 +2.04400000000000013e+01  +8.33000000000000007e+00  +2.03000000000000007e+01  
 776 +1.98100000000000023e+01  +8.60999999999999943e+00  +2.05800000000000018e+01  
 777 +1.56099999999999994e+01  +1.18300000000000001e+01  +1.91800000000000033e+01  
 778 +1.58900000000000006e+01  +1.38599999999999994e+01  +2.13500000000000014e+01  
 779 +1.57500000000000000e+01  +1.17599999999999998e+01  +1.89000000000000021e+01  
 780 +1.51900000000000013e+01  +1.01500000000000004e+01  +1.91099999999999994e+01  
 781 +1.49100000000000001e+01  +9.80000000000000071e+00  +1.90400000000000027e+01  
 782 +1.47000000000000011e+01  +1.01500000000000004e+01  +1.97400000000000020e+01  
 783 +1.65199999999999996e+01  +8.25999999999999979e+00  +1.92500000000000000e+01  
 784 +1.65899999999999999e+01  +9.31000000000000050e+00  +2.01600000000000001e+01  
 785 +2.18400000000000034e+01  +8.19000000000000128e+00  +2.00900000000000034e+01  
 786 +1.56800000000000015e+01  +1.28800000000000026e+01  +1.94600000000000009e+01  
 787 +1.58200000000000003e+01  +1.16900000000000013e+01  +1.87600000000000016e+01  
 788 +1.57500000000000000e+01  +1.18300000000000001e+01  +1.87600000000000016e+01  
 789 +2.05100000000000016e+01  +7.07000000000000028e+00  +1.91099999999999994e+01  
 790 +2.05100000000000016e+01  +7.70000000000000018e+00  +1.99500000000000028e+01  
 791 +1.65199999999999996e+01  +1.09900000000000020e+01  +1.93200000000000003e+01  
 792 +2.10000000000000000e+01  +6.44000000000000128e+00  +1.85500000000000007e+01  
 793 +2.06500000000000021e+01  +6.72000000000000064e+00  +1.85500000000000007e+01  
 794 +1.42100000000000009e+01  +9.87000000000000099e+00  +1.86200000000000010e+01  
 795 +2.43599999999999994e+01  +7.07000000000000028e+00  +1.82699999999999996e+01  
 796 +2.47800000000000011e+01  +6.02000000000000046e+00  +1.80599999999999987e+01  
 797 +1.71500000000000021e+01  +1.33000000000000007e+01  +1.75000000000000000e+01  
 798 +1.72900000000000027e+01  +1.39300000000000015e+01  +1.76400000000000006e+01  
 799 +1.67300000000000004e+01  +1.36500000000000004e+01  +1.80599999999999987e+01  
 800 +2.54800000000000040e+01  +1.25300000000000011e+01  +1.75000000000000000e+01  
 801 +2.57600000000000051e+01  +1.22500000000000000e+01  +1.77800000000000011e+01  
 802 +2.62500000000000000e+01  +1.26000000000000014e+01  +1.79900000000000020e+01  
 803 +1.50500000000000007e+01  +7.55999999999999961e+00  +1.72900000000000027e+01  
 804 +1.58900000000000006e+01  +7.70000000000000018e+00  +1.74300000000000033e+01  
 805 +1.72900000000000027e+01  +1.29500000000000011e+01  +1.73599999999999994e+01  
 806 +1.67300000000000004e+01  +1.21799999999999997e+01  +1.79199999999999982e+01  
 807 +2.45700000000000003e+01  +7.07000000000000028e+00  +1.68700000000000010e+01  
 808 +2.49200000000000017e+01  +6.16000000000000014e+00  +1.68000000000000007e+01  
 809 +2.54800000000000040e+01  +6.58000000000000007e+00  +1.77800000000000011e+01  
 810 +2.63900000000000006e+01  +1.45600000000000005e+01  +1.68000000000000007e+01  
 811 +2.59000000000000021e+01  +1.44199999999999999e+01  +1.68700000000000010e+01  
 812 +1.79900000000000020e+01  +1.18300000000000001e+01  +1.66600000000000001e+01  
 813 +1.84100000000000001e+01  +1.21099999999999994e+01  +1.67300000000000004e+01  
 814 +1.75700000000000003e+01  +1.16200000000000010e+01  +1.75700000000000003e+01  
 815 +1.80599999999999987e+01  +6.92999999999999972e+00  +1.65199999999999996e+01  
 816 +1.91099999999999994e+01  +1.53300000000000018e+01  +1.65199999999999996e+01  
 817 +1.92500000000000000e+01  +1.55400000000000009e+01  +1.65199999999999996e+01  
 818 +1.89699999999999989e+01  +1.54699999999999989e+01  +1.66600000000000001e+01  
 819 +1.94600000000000009e+01  +1.07800000000000011e+01  +1.65199999999999996e+01  
 820 +1.96000000000000014e+01  +1.14100000000000001e+01  +1.64499999999999993e+01  
 821 +1.90400000000000027e+01  +1.10600000000000005e+01  +1.67300000000000004e+01  
 822 +1.97400000000000020e+01  +7.35000000000000053e+00  +1.69400000000000013e+01  
 823 +1.89699999999999989e+01  +1.42800000000000011e+01  +1.61699999999999982e+01  
 824 +1.96700000000000017e+01  +1.12700000000000014e+01  +1.61699999999999982e+01  
 825 +2.00199999999999996e+01  +1.44199999999999999e+01  +1.56099999999999994e+01  
 826 +1.96700000000000017e+01  +1.45600000000000005e+01  +1.57500000000000000e+01  
 827 +1.99500000000000028e+01  +1.58200000000000003e+01  +1.59600000000000009e+01  
 828 +2.02300000000000040e+01  +1.39300000000000015e+01  +1.54699999999999989e+01  
 829 +2.28200000000000003e+01  +1.03599999999999994e+01  +1.54000000000000004e+01  
 830 +2.19100000000000001e+01  +9.24000000000000021e+00  +1.65199999999999996e+01  
 831 +2.05800000000000018e+01  +1.51199999999999992e+01  +1.57500000000000000e+01  
 832 +2.37300000000000040e+01  +8.12000000000000099e+00  +1.40700000000000003e+01  
 833 +2.65300000000000011e+01  +1.58200000000000003e+01  +1.53300000000000018e+01  
 834 +2.64600000000000044e+01  +1.52599999999999998e+01  +1.61000000000000014e+01  
 835 +1.81999999999999993e+01  +1.10600000000000005e+01  +1.47000000000000011e+01  
 836 +1.86200000000000010e+01  +1.00099999999999998e+01  +1.49800000000000022e+01  
 837 +2.12800000000000011e+01  +1.32300000000000022e+01  +1.49100000000000001e+01  
 838 +2.47100000000000009e+01  +1.38599999999999994e+01  +1.59600000000000009e+01  
 839 +1.83399999999999999e+01  +1.11300000000000008e+01  +1.42800000000000011e+01  
 840 +1.80599999999999987e+01  +1.11300000000000008e+01  +1.47000000000000011e+01  
 841 +2.43599999999999994e+01  +1.44199999999999999e+01  +1.44900000000000020e+01  
 842 +1.77800000000000011e+01  +9.73000000000000043e+00  +1.42800000000000011e+01  
 843 +1.81300000000000026e+01  +9.45000000000000107e+00  +1.35800000000000018e+01  
 844 +1.79900000000000020e+01  +1.03599999999999994e+01  +1.37900000000000009e+01  
 845 +1.86200000000000010e+01  +7.84000000000000075e+00  +1.35099999999999998e+01  
 846 +1.80599999999999987e+01  +5.60000000000000053e+00  +1.32300000000000022e+01  
 847 +1.93900000000000006e+01  +1.03599999999999994e+01  +1.30900000000000016e+01  
 848 +1.98800000000000026e+01  +1.06400000000000006e+01  +1.32300000000000022e+01  
 849 +2.35900000000000034e+01  +1.11300000000000008e+01  +1.30199999999999996e+01  
 850 +2.33100000000000023e+01  +1.12700000000000014e+01  +1.28800000000000026e+01  
 851 +2.35900000000000034e+01  +1.13400000000000016e+01  +1.30900000000000016e+01  
 852 +2.10700000000000003e+01  +5.95000000000000018e+00  +1.28800000000000026e+01  
 853 +2.18400000000000034e+01  +6.08999999999999986e+00  +1.29500000000000011e+01  
 854 +1.77100000000000009e+01  +6.85999999999999943e+00  +1.17599999999999998e+01  
 855 +2.39400000000000013e+01  +8.95999999999999908e+00  +1.15500000000000007e+01  
 856 +1.68000000000000007e+01  +5.67000000000000082e+00  +1.14100000000000001e+01  
 857 +1.61699999999999982e+01  +5.46000000000000085e+00  +1.12700000000000014e+01  
 858 +1.70100000000000016e+01  +5.25000000000000000e+00  +1.17599999999999998e+01  
 859 +2.66000000000000014e+01  +1.16200000000000010e+01  +1.22500000000000000e+01  
 860 +2.75800000000000018e+01  +1.21799999999999997e+01  +1.09200000000000017e+01  
 861 +2.38000000000000007e+01  +1.12700000000000014e+01  +1.07100000000000009e+01  
 862 +2.42900000000000027e+01  +1.09200000000000017e+01  +1.09200000000000017e+01  
 863 +2.39400000000000013e+01  +1.12700000000000014e+01  +1.05000000000000000e+01  
 864 +2.40100000000000016e+01  +8.67999999999999972e+00  +1.02200000000000006e+01  
 865 +2.16300000000000026e+01  +6.65000000000000036e+00  +9.45000000000000107e+00  
 866 +2.34500000000000028e+01  +1.40700000000000003e+01  +9.38000000000000078e+00  
 867 +2.38000000000000007e+01  +1.45600000000000005e+01  +9.38000000000000078e+00  
 868 +2.59699999999999989e+01  +1.14100000000000001e+01  +9.31000000000000050e+00  
 869 +2.48500000000000014e+01  +9.09999999999999964e+00  +1.03599999999999994e+01  
 870 +2.47800000000000011e+01  +7.55999999999999961e+00  +8.82000000000000028e+00  
 871 +2.49900000000000020e+01  +7.20999999999999996e+00  +8.60999999999999943e+00  
 872 +2.57600000000000051e+01  +1.28800000000000026e+01  +8.40000000000000036e+00  
 873 +2.64600000000000044e+01  +1.29500000000000011e+01  +8.60999999999999943e+00  
 874 +2.67399999999999984e+01  +1.34400000000000013e+01  +8.67999999999999972e+00  
 875 +2.49900000000000020e+01  +7.07000000000000028e+00  +8.54000000000000092e+00  
 876 +2.48500000000000014e+01  +6.79000000000000092e+00  +8.40000000000000036e+00  
 877 +2.47800000000000011e+01  +6.85999999999999943e+00  +8.60999999999999943e+00  
 878 +2.59000000000000021e+01  +1.23200000000000003e+01  +7.70000000000000018e+00  
 879 +2.61800000000000033e+01  +1.21099999999999994e+01  +8.67999999999999972e+00  
 880 +1.57500000000000000e+01  +1.07100000000000009e+01  +2.03700000000000010e+01  
 881 +1.61699999999999982e+01  +9.94000000000000128e+00  +2.05100000000000016e+01  
 882 +1.56800000000000015e+01  +8.89000000000000057e+00  +1.93900000000000006e+01  
 883 +1.56800000000000015e+01  +9.02999999999999936e+00  +1.86900000000000013e+01  
 884 +1.54000000000000004e+01  +8.95999999999999908e+00  +1.86900000000000013e+01  
 885 +1.61699999999999982e+01  +8.75000000000000000e+00  +1.81300000000000026e+01  
 886 +2.45700000000000003e+01  +8.12000000000000099e+00  +1.84800000000000004e+01  
 887 +2.45000000000000000e+01  +8.47000000000000064e+00  +1.85500000000000007e+01  
 888 +2.47800000000000011e+01  +8.19000000000000128e+00  +1.88300000000000018e+01  
 889 +2.35199999999999996e+01  +8.25999999999999979e+00  +1.83399999999999999e+01  
 890 +2.42900000000000027e+01  +7.20999999999999996e+00  +1.84100000000000001e+01  
 891 +2.40800000000000018e+01  +6.44000000000000128e+00  +1.82699999999999996e+01  
 892 +2.45000000000000000e+01  +6.44000000000000128e+00  +1.86900000000000013e+01  
 893 +2.47100000000000009e+01  +6.65000000000000036e+00  +1.64499999999999993e+01  
 894 +1.65899999999999999e+01  +1.01500000000000004e+01  +1.56099999999999994e+01  
 895 +1.67300000000000004e+01  +1.07800000000000011e+01  +1.56099999999999994e+01  
 896 +1.80599999999999987e+01  +5.95000000000000018e+00  +1.65199999999999996e+01  
 897 +1.73599999999999994e+01  +6.23000000000000043e+00  +1.65199999999999996e+01  
 898 +1.98800000000000026e+01  +1.31600000000000001e+01  +1.56099999999999994e+01  
 899 +2.06500000000000021e+01  +1.46300000000000026e+01  +1.57500000000000000e+01  
 900 +1.74300000000000033e+01  +1.08500000000000014e+01  +1.51900000000000013e+01  
 901 +1.72199999999999989e+01  +1.07100000000000009e+01  +1.48400000000000016e+01  
 902 +1.75700000000000003e+01  +1.09900000000000020e+01  +1.53300000000000018e+01  
 903 +1.78500000000000014e+01  +1.10600000000000005e+01  +1.53300000000000018e+01  
 904 +2.13500000000000014e+01  +1.35800000000000018e+01  +1.49800000000000022e+01  
 905 +2.14200000000000017e+01  +1.40000000000000000e+01  +1.49800000000000022e+01  
 906 +2.12800000000000011e+01  +1.37199999999999989e+01  +1.55400000000000009e+01  
 907 +2.15600000000000023e+01  +1.33000000000000007e+01  +1.46300000000000026e+01  
 908 +2.36600000000000001e+01  +6.50999999999999979e+00  +1.44199999999999999e+01  
 909 +2.35900000000000034e+01  +6.44000000000000128e+00  +1.46300000000000026e+01  
 910 +2.54100000000000001e+01  +1.40700000000000003e+01  +1.36500000000000004e+01  
 911 +2.24000000000000021e+01  +1.17599999999999998e+01  +1.31600000000000001e+01  
 912 +2.17000000000000028e+01  +6.65000000000000036e+00  +1.32300000000000022e+01  
 913 +1.60300000000000011e+01  +6.44000000000000128e+00  +1.37199999999999989e+01  
 914 +1.54699999999999989e+01  +6.30000000000000071e+00  +1.37900000000000009e+01  
 915 +1.61000000000000014e+01  +6.50999999999999979e+00  +1.39300000000000015e+01  
 916 +1.98800000000000026e+01  +5.67000000000000082e+00  +1.29500000000000011e+01  
 917 +2.41500000000000021e+01  +1.09900000000000020e+01  +1.49100000000000001e+01  
 918 +2.40100000000000016e+01  +9.80000000000000071e+00  +1.31600000000000001e+01  
 919 +2.41500000000000021e+01  +9.94000000000000128e+00  +1.39300000000000015e+01  
 920 +1.98800000000000026e+01  +5.67000000000000082e+00  +1.23900000000000006e+01  
 921 +2.03700000000000010e+01  +5.53000000000000025e+00  +1.29500000000000011e+01  
 922 +1.86900000000000013e+01  +8.05000000000000071e+00  +1.12700000000000014e+01  
 923 +1.96700000000000017e+01  +8.54000000000000092e+00  +1.28800000000000026e+01  
 924 +1.69400000000000013e+01  +7.14000000000000057e+00  +1.32300000000000022e+01  
 925 +2.52699999999999996e+01  +1.44900000000000020e+01  +1.28100000000000005e+01  
 926 +2.56899999999999977e+01  +1.70800000000000018e+01  +1.14800000000000004e+01  
 927 +2.56200000000000010e+01  +1.64499999999999993e+01  +1.19000000000000004e+01  
 928 +1.76400000000000006e+01  +6.50999999999999979e+00  +9.59000000000000163e+00  
 929 +2.47800000000000011e+01  +1.24600000000000009e+01  +9.24000000000000021e+00  
 930 +2.47800000000000011e+01  +1.25300000000000011e+01  +9.87000000000000099e+00  
 931 +2.49900000000000020e+01  +7.20999999999999996e+00  +8.75000000000000000e+00  
 932 +1.82699999999999996e+01  +1.27400000000000020e+01  +1.59600000000000009e+01  
 933 +1.84100000000000001e+01  +1.28800000000000026e+01  +1.59600000000000009e+01  
 934 +1.82699999999999996e+01  +1.30900000000000016e+01  +1.59600000000000009e+01  
 935 +1.81300000000000026e+01  +1.30199999999999996e+01  +1.61699999999999982e+01  
 936 +2.05100000000000016e+01  +5.46000000000000085e+00  +1.49800000000000022e+01  
 937 +2.06500000000000021e+01  +5.39000000000000057e+00  +1.51199999999999992e+01  
 938 +2.10000000000000000e+01  +5.17999999999999972e+00  +1.51199999999999992e+01  
 939 +2.07199999999999989e+01  +5.04000000000000004e+00  +1.54000000000000004e+01  
 940 +2.52000000000000028e+01  +1.55400000000000009e+01  +1.28100000000000005e+01  
 941 +2.55500000000000007e+01  +1.57500000000000000e+01  +1.23200000000000003e+01  
 942 +2.52699999999999996e+01  +1.50500000000000007e+01  +1.34400000000000013e+01  
 943 +2.39400000000000013e+01  +1.12700000000000014e+01  +1.05000000000000000e+01  
 944 +2.36600000000000001e+01  +1.05700000000000003e+01  +9.24000000000000021e+00  
 945 +2.32400000000000020e+01  +1.18300000000000001e+01  +1.01500000000000004e+01  
 946 +2.31700000000000017e+01  +6.44000000000000128e+00  +1.78500000000000014e+01  
 947 +2.28200000000000003e+01  +5.67000000000000082e+00  +1.73599999999999994e+01  
 948 +2.28200000000000003e+01  +5.74000000000000021e+00  +1.81300000000000026e+01  
 949 +2.47800000000000011e+01  +1.41400000000000006e+01  +1.10600000000000005e+01  
 950 +2.45700000000000003e+01  +1.42800000000000011e+01  +1.10600000000000005e+01  
 951 +2.47800000000000011e+01  +1.41400000000000006e+01  +1.12000000000000011e+01  
 952 +2.49200000000000017e+01  +1.49100000000000001e+01  +1.12000000000000011e+01  
 953 +2.13500000000000014e+01  +7.07000000000000028e+00  +1.82699999999999996e+01  
 954 +2.04400000000000013e+01  +7.62999999999999989e+00  +1.81300000000000026e+01  
 955 +2.16300000000000026e+01  +7.42000000000000082e+00  +1.98100000000000023e+01  
 956 +1.93200000000000003e+01  +6.30000000000000071e+00  +1.19000000000000004e+01  
 957 +1.60300000000000011e+01  +8.89000000000000057e+00  +1.57500000000000000e+01  
 958 +1.61699999999999982e+01  +8.82000000000000028e+00  +1.49800000000000022e+01  
 959 +1.53300000000000018e+01  +9.31000000000000050e+00  +1.61699999999999982e+01  
 960 +1.79900000000000020e+01  +1.14800000000000004e+01  +1.51199999999999992e+01  
 961 +2.70899999999999999e+01  +1.28100000000000005e+01  +8.60999999999999943e+00  
 962 +1.57500000000000000e+01  +8.47000000000000064e+00  +1.84100000000000001e+01  
 963 +1.96000000000000014e+01  +1.35800000000000018e+01  +1.54000000000000004e+01  
 964 +1.78500000000000014e+01  +1.02200000000000006e+01  +1.77100000000000009e+01  
 965 +2.50600000000000023e+01  +1.27400000000000020e+01  +1.61000000000000014e+01  
 966 +2.47100000000000009e+01  +1.19700000000000006e+01  +1.61699999999999982e+01  
 967 +2.56899999999999977e+01  +1.33000000000000007e+01  +1.70800000000000018e+01  
# numEdges
 967
# id   initNode   termNode parentEdge nDau   dauEdges      ...   radiusRelativeToParent
   0          0          1 2147483646    2        493        586 +5.29088000000000003e-01  # rad = +5.29088000000000003e-01 , len = +2.38514150523611335e+00 
   1          2          3          2    2 2147483645 2147483645 +8.65265760197774902e-01  # rad = +6.99999999999999928e-02 , len = +4.53651848888549314e-01 
   2          4          2          7    2          1        718 +8.41115470910297036e-01  # rad = +8.08999999999999719e-02 , len = +6.96491205974635541e-01 
   3          5          6          5    2 2147483645 2147483645 +8.97435897435897356e-01  # rad = +7.00000000000000067e-02 , len = +1.71464281994820250e-01 
   4          5          7          5    2 2147483645 2147483645 +8.97435897435897356e-01  # rad = +7.00000000000000067e-02 , len = +4.53651848888550702e-01 
   5          8          5        731    2          3          4 +7.91512550040336715e-01  # rad = +7.80000000000000138e-02 , len = +2.28868958139805301e+00 
   6          4          9          7    2 2147483645 2147483645 +8.16162725172537962e-01  # rad = +7.84999999999999726e-02 , len = +3.83405790253617818e-01 
   7         10          4         15    2          2          6 +9.42958823529411738e-01  # rad = +9.61817999999999840e-02 , len = +8.42911620515456428e-01 
   8         11         12         10    2 2147483645 2147483645 +9.27459605239632778e-01  # rad = +8.61110999999999405e-02 , len = +6.29999999999998561e-01 
   9         11         13         10    2 2147483645 2147483645 +8.23344412587698748e-01  # rad = +7.64443999999999541e-02 , len = +1.27929668177479483e+00 
  10         14         11         22    2          8          9 +1.09877159763313603e+00  # rad = +9.28461999999999760e-02 , len = +8.42911620515460536e-01 
  11         15         16         13    2 2147483645 2147483645 +8.65533230293663025e-01  # rad = +7.00000000000000067e-02 , len = +2.96984848098347021e-01 
  12         15         17         13    2 2147483645 2147483645 +9.73106646058732649e-01  # rad = +7.87000000000000338e-02 , len = +7.98122797569394082e-01 
  13          8         15        731    2         11         12 +8.20686890827079907e-01  # rad = +8.08750000000000163e-02 , len = +6.60378679243964983e-01 
  14         10         18         15    2        727        728 +7.43137254901960809e-01  # rad = +7.57999999999999785e-02 , len = +8.07279381626951564e-01 
  15         19         10         17    2          7         14 +8.50000000000000089e-01  # rad = +1.01999999999999966e-01 , len = +3.05122926047848408e-01 
  16         20         21         18    2 2147483645 2147483645 +9.07601183431952729e-01  # rad = +7.66923000000000049e-02 , len = +2.04921936356262302e+00 
  17         20         19         18    2         15        664 +1.42011834319526620e+00  # rad = +1.19999999999999996e-01 , len = +1.56524758424984339e-01 
  18         22         20         20    2         16         17 +6.79167637862992946e-01  # rad = +8.44999999999999918e-02 , len = +1.21243556529822938e-01 
  19         22         23         20    2 2147483645 2147483645 +6.05003335557038002e-01  # rad = +7.52726999999999979e-02 , len = +7.57165767847434501e-01 
  20         24         22         64    2         18         19 +9.30798177560654416e-01  # rad = +1.24417000000000014e-01 , len = +8.19328993750377155e-01 
  21         14         25         22    2 2147483645 2147483645 +8.97041420118343202e-01  # rad = +7.57999999999999785e-02 , len = +8.45813218151617585e-01 
  22         26         14         42    2         10         21 +6.85398179841993360e-01  # rad = +8.44999999999999779e-02 , len = +9.72471079261488791e-01 
  23         27         28         25    2 2147483645 2147483645 +1.00000000000000000e+00  # rad = +7.00000000000000067e-02 , len = +2.21359436211785776e-01 
  24         27         29         25    2 2147483645 2147483645 +1.05918428571428569e+00  # rad = +7.41429000000000116e-02 , len = +4.25793377120877392e-01 
  25         30         27        855    2         23         24 +8.94160747109625342e-01  # rad = +7.00000000000000067e-02 , len = +4.02119385257663942e-01 
  26         31         32         28    2 2147483645 2147483645 +8.28402366863905337e-01  # rad = +6.99999999999999928e-02 , len = +4.94974746830584678e-01 
  27         31         33         28    2 2147483645 2147483645 +9.14201183431952669e-01  # rad = +7.72499999999999576e-02 , len = +9.36536171218174229e-01 
  28         34         31         36    2         26         27 +8.20388349514563076e-01  # rad = +8.44999999999999779e-02 , len = +2.09999999999997300e-01 
  29         35         36         31    2 2147483645 2147483645 +9.34662788844021430e-01  # rad = +7.44615000000000277e-02 , len = +1.07763630228384333e+00 
  30         35         37         31    2 2147483645 2147483645 +8.78660720225640013e-01  # rad = +6.99999999999999928e-02 , len = +9.20706250657616465e-01 
  31         38         35         44    2         29         30 +1.13809571428571443e+00  # rad = +7.96666999999999931e-02 , len = +4.53651848888549314e-01 
  32         39         40         34    2 2147483645 2147483645 +9.63383838383838342e-01  # rad = +9.53749999999999737e-02 , len = +5.98080262172227983e-01 
  33         39         41         34    2 2147483645 2147483645 +8.29124242424242430e-01  # rad = +8.20832999999999979e-02 , len = +8.63017960415659591e-01 
  34         42         39        670    2         32         33 +1.21323529411764719e+00  # rad = +9.89999999999999769e-02 , len = +2.61916017074176277e-01 
  35         43         44         37    2        729        730 +6.64312527571310873e-01  # rad = +7.98124999999999946e-02 , len = +1.22649908275546826e+00 
  36         43         34         37    2         28        667 +8.57311703553265692e-01  # rad = +1.02999999999999953e-01 , len = +1.97989898732232855e-01 
  37         45         43         48    2         35         36 +9.54781337169105071e-01  # rad = +1.20143000000000014e-01 , len = +4.48218696620301782e-01 
  38         46         47         40    2 2147483645 2147483645 +9.14201183431952669e-01  # rad = +7.72499999999999576e-02 , len = +2.09999999999999076e-01 
  39         46         48         40    2 2147483645 2147483645 +9.42801183431952738e-01  # rad = +7.96666999999999792e-02 , len = +1.71464281994824608e-01 
  40         49         46         51    2         38         39 +1.20714285714285707e+00  # rad = +8.44999999999999779e-02 , len = +4.31508980207830128e-01 
  41         26         50         42    2 2147483645 2147483645 +6.12590237334328269e-01  # rad = +7.55237999999999604e-02 , len = +1.50947010569935069e+00 
  42         51         26        752    2         22         41 +8.48300110780070615e-01  # rad = +1.23285999999999993e-01 , len = +1.01197826063606811e+00 
  43         38         52         44    2 2147483645 2147483645 +1.00000000000000000e+00  # rad = +6.99999999999999928e-02 , len = +5.81463670404264610e-01 
  44         53         38         46    2         31         43 +1.00000000000000000e+00  # rad = +6.99999999999999928e-02 , len = +1.21243556529821897e-01 
  45         53         54         46    2 2147483645 2147483645 +1.00000000000000000e+00  # rad = +6.99999999999999928e-02 , len = +5.93969696196699037e-01 
  46         55         53         67    2         44         45 +7.22892934909171059e-01  # rad = +6.99999999999999928e-02 , len = +6.18223260642950745e-01 
  47         45         56         48    2 2147483645 2147483645 +5.79339283017968221e-01  # rad = +7.29000000000000065e-02 , len = +1.37706209010341807e+00 
  48         51         45        752    2         37         47 +8.65825380333441141e-01  # rad = +1.25833000000000028e-01 , len = +1.05697682093790735e+00 
  49         55         57         67    2        737        738 +7.22892934909171059e-01  # rad = +6.99999999999999928e-02 , len = +4.48218696620297896e-01 
  50         49         58         51    2 2147483645 2147483645 +1.00000000000000000e+00  # rad = +6.99999999999999789e-02 , len = +5.37680202350804382e-01 
  51         59         49        751    2         40         50 +1.00000000000000000e+00  # rad = +6.99999999999999789e-02 , len = +3.56931365951494273e-01 
  52         60         61         54    2 2147483645 2147483645 +8.20312820434695444e-01  # rad = +6.99999999999999650e-02 , len = +6.67757440991861295e-01 
  53         60         62         54    2 2147483645 2147483645 +8.82102297696210069e-01  # rad = +7.52726999999999563e-02 , len = +7.85748051222527000e-01 
  54         63         60         75    2         52         53 +6.38402148623070764e-01  # rad = +8.53332999999999731e-02 , len = +6.33876959669617990e-01 
  55         64         65         57    2        678        749 +9.86940027894002814e-01  # rad = +8.84545000000000192e-02 , len = +7.82623792124925610e-01 
  56         64         66         57    2        665        666 +9.28109344490934407e-01  # rad = +8.31817999999999724e-02 , len = +9.89949493661167801e-01 
  57         67         64         65    2         55         56 +5.62667152166543172e-01  # rad = +8.96250000000000102e-02 , len = +5.14392845984467328e-01 
  58         68         69         59    2 2147483645 2147483645 +5.98666400000000043e-01  # rad = +7.48333000000000054e-02 , len = +1.70461139266402739e+00 
  59         70         68         82    2         58         60 +1.06588899405660298e+00  # rad = +1.24999999999999944e-01 , len = +2.52388589282480258e-01 
  60         68         71         59    2        671        672 +8.50664000000000087e-01  # rad = +1.06332999999999997e-01 , len = +2.10000000000000853e-01 
  61         72         73         63    2 2147483645 2147483645 +8.82353311913156246e-01  # rad = +7.00000000000000067e-02 , len = +2.21359436211785776e-01 
  62         72         74         63    2 2147483645 2147483645 +1.00420252277416933e+00  # rad = +7.96667000000000347e-02 , len = +2.42487113059643794e-01 
  63         75         72        107    2         61         62 +5.89838661710037182e-01  # rad = +7.93332999999999816e-02 , len = +1.69596580154200205e+00 
  64         67         24         65    2         20        736 +8.39163517195484876e-01  # rad = +1.33666999999999980e-01 , len = +6.02162768692982797e-01 
  65         76         67         73    2         57         64 +1.02324834422196087e+00  # rad = +1.59286000000000011e-01 , len = +4.48218696620297619e-01 
  66         77         78         94    2         67         68 +9.93390293916609712e-01  # rad = +1.45332999999999990e-01 , len = +1.71464281994821721e-01 
  67         78         55         66    2         46         49 +6.66284670377684241e-01  # rad = +9.68331499999999790e-02 , len = +5.64358042380900704e-01 
  68         78         79         66    2 2147483645 2147483645 +5.07852311587870586e-01  # rad = +7.38077000000000177e-02 , len = +1.33367912182803550e+00 
  69         80         81         71    2 2147483645 2147483645 +8.86939311811117292e-01  # rad = +7.00000000000000067e-02 , len = +7.76337555448658345e-01 
  70         80         82         71    2 2147483645 2147483645 +8.86939311811117292e-01  # rad = +7.00000000000000067e-02 , len = +2.88617393793236532e-01 
  71         83         80         90    2         69         70 +9.90666112692003109e-01  # rad = +7.89230999999999822e-02 , len = +9.74987179402887483e-01 
  72         76         84         73    2 2147483645 2147483645 +5.04495493585666810e-01  # rad = +7.85332999999999865e-02 , len = +1.30019229347047038e+00 
  73         85         76         77    2         65         72 +7.59351219512195197e-01  # rad = +1.55666999999999972e-01 , len = +2.09999999999999659e-01 
  74         63         86         75    2 2147483645 2147483645 +5.68993094780312236e-01  # rad = +7.60555999999999871e-02 , len = +1.29452694062348628e+00 
  75         87         63        643    2         54         74 +9.03155405405405398e-01  # rad = +1.33666999999999980e-01 , len = +1.97989898732232855e-01 
  76         85         88         77    2        743        746 +5.33800000000000052e-01  # rad = +1.09429000000000012e-01 , len = +1.15021737076085206e+00 
  77         89         85        154    2         73         76 +7.95190069821567036e-01  # rad = +2.04999999999999988e-01 , len = +1.90163087900885563e+00 
  78         90         91         80    2        669        861 +6.90740740740740655e-01  # rad = +1.11899999999999972e-01 , len = +7.50666370633451874e-01 
  79         90         92         80    2        750        751 +4.65020370370370362e-01  # rad = +7.53332999999999781e-02 , len = +1.03590540108641127e+00 
  80         93         90        103    2         78         79 +8.29352951114251113e-01  # rad = +1.61999999999999977e-01 , len = +4.59020696701138819e-01 
  81         94         95         83    2 2147483645 2147483645 +6.01121997125703023e-01  # rad = +8.23999999999999455e-02 , len = +1.13088460949824565e+00 
  82         94         70         83    2         59        956 +8.55526455933526386e-01  # rad = +1.17272999999999961e-01 , len = +8.19328993750372048e-01 
  83         96         94        140    2         81         82 +6.73597051597051522e-01  # rad = +1.37076999999999921e-01 , len = +1.05000000000000160e+00 
  84         97         98         86    2 2147483645 2147483645 +1.00000000000000000e+00  # rad = +7.00000000000000067e-02 , len = +6.02162768692984351e-01 
  85         97         99         86    2 2147483645 2147483645 +1.00000000000000000e+00  # rad = +7.00000000000000067e-02 , len = +8.01186619958171975e-01 
  86         83         97         90    2         84         85 +8.78660720225640013e-01  # rad = +7.00000000000000067e-02 , len = +2.96984848098349075e-01 
  87        100        101         89    2 2147483645 2147483645 +8.78660720225640013e-01  # rad = +6.99999999999999928e-02 , len = +7.44110206891423376e-01 
  88        100        102         89    2 2147483645 2147483645 +1.00000000000000000e+00  # rad = +7.96666999999999792e-02 , len = +9.74987179402886150e-01 
  89        103        100        102    2         87         88 +7.41395933181331790e-01  # rad = +7.96666999999999792e-02 , len = +2.09999999999998493e-01 
  90        104         83         96    2         71         86 +7.22056864220133710e-01  # rad = +7.96667000000000347e-02 , len = +2.09999999999999659e-01 
  91        105        106         92    2 2147483645 2147483645 +4.36119529874187783e-01  # rad = +7.89999999999999730e-02 , len = +8.45813218151620805e-01 
  92        107        105        198    2         91         93 +9.10508828984603946e-01  # rad = +1.81142999999999971e-01 , len = +4.48218696620297896e-01 
  93        105        108         92    2        675        752 +9.75549703825154602e-01  # rad = +1.76713999999999954e-01 , len = +4.19999999999998153e-01 
  94        109         77         95    2         66        962 +8.76924829020637397e-01  # rad = +1.46300000000000013e-01 , len = +6.45368112010504036e-01 
  95        110        109        115    2         94         96 +8.48591047812817911e-01  # rad = +1.66833000000000065e-01 , len = +3.83405790253614598e-01 
  96        109        104         95    2         90         97 +6.61337984691278025e-01  # rad = +1.10333000000000028e-01 , len = +1.97989898732234104e-01 
  97        104        111         96    2        760        761 +6.78249481116257269e-01  # rad = +7.48332999999999776e-02 , len = +3.42928563989644886e-01 
  98        112        113        100    2 2147483645 2147483645 +1.01943686066530015e+00  # rad = +8.44999999999999779e-02 , len = +3.05122926047845133e-01 
  99        112        114        100    2 2147483645 2147483645 +9.14477089212186400e-01  # rad = +7.58000000000000063e-02 , len = +6.67757440991861295e-01 
 100        115        112        106    2         98         99 +9.20987777777777739e-01  # rad = +8.28889000000000292e-02 , len = +7.13862731902990655e-01 
 101        103        116        102    2 2147483645 2147483645 +6.78423526127216125e-01  # rad = +7.29000000000000065e-02 , len = +7.95047168412036709e-01 
 102        117        103        965    2         89        101 +5.40118725087586071e-01  # rad = +1.07454999999999981e-01 , len = +8.01186619958171420e-01 
 103        118         93        938    2         80        104 +9.59867321867321821e-01  # rad = +1.95332999999999951e-01 , len = +7.53923072998831323e-01 
 104         93        119        103    2        643        935 +7.72470601485668040e-01  # rad = +1.50888999999999995e-01 , len = +7.03491293478461843e-01 
 105        115        120        106    2 2147483645 2147483645 +8.11695555555555504e-01  # rad = +7.30525999999999814e-02 , len = +1.45996575302299547e+00 
 106        121        115        145    2        100        105 +9.05764283902757206e-01  # rad = +9.00000000000000105e-02 , len = +2.09999999999997300e-01 
 107        122         75        764    2         63        108 +1.08737832681175828e+00  # rad = +1.34499999999999981e-01 , len = +3.28329103187637583e-01 
 108         75        123        107    2        756        762 +8.92193308550185860e-01  # rad = +1.20000000000000023e-01 , len = +1.56524758424984339e-01 
 109        124        125        111    2 2147483645 2147483645 +7.07309073724007531e-01  # rad = +7.48332999999999915e-02 , len = +3.05122926047845133e-01 
 110        124        126        111    2 2147483645 2147483645 +7.71266540642722043e-01  # rad = +8.15999999999999781e-02 , len = +7.95047168412035821e-01 
 111        127        124        124    2        109        110 +8.84349192550737184e-01  # rad = +1.05799999999999991e-01 , len = +2.61916017074174112e-01 
 112        128        129        114    2 2147483645 2147483645 +8.23809999999999931e-01  # rad = +7.41428999999999977e-02 , len = +9.10000000000000142e-01 
 113        128        130        114    2 2147483645 2147483645 +7.77777777777777679e-01  # rad = +7.00000000000000067e-02 , len = +6.02162768692986350e-01 
 114        131        128        652    2        112        113 +9.69231216568253839e-01  # rad = +8.99999999999999967e-02 , len = +3.63730669589463651e-01 
 115        132        110        155    2         95        116 +9.06688557553508856e-01  # rad = +1.96599999999999997e-01 , len = +3.76961536499416161e-01 
 116        110        133        115    2        134        684 +5.37777212614445554e-01  # rad = +1.05726999999999988e-01 , len = +9.41753683295162514e-01 
 117        134        135        119    2 2147483645 2147483645 +8.80970477974058919e-01  # rad = +7.87000000000000061e-02 , len = +6.92964645562816117e-01 
 118        134        136        119    2 2147483645 2147483645 +9.13433176654170342e-01  # rad = +8.15999999999999642e-02 , len = +1.05465634213235648e+00 
 119        137        134        132    2        117        118 +8.27160185185185193e-01  # rad = +8.93333000000000182e-02 , len = +2.10000000000000853e-01 
 120        138        139        122    2 2147483645 2147483645 +7.90463844183767028e-01  # rad = +7.00000000000000067e-02 , len = +4.25793377120877115e-01 
 121        138        140        122    2 2147483645 2147483645 +8.84028790951673304e-01  # rad = +7.82856999999999997e-02 , len = +5.09607692249635646e-01 
 122        141        138        163    2        120        121 +8.18443622920517533e-01  # rad = +8.85555999999999982e-02 , len = +8.90954544295051498e-01 
 123        127        142        124    2 2147483645 2147483645 +7.06309137717743729e-01  # rad = +8.44999999999999779e-02 , len = +2.96984848098349907e-01 
 124        143        127        168    2        111        123 +8.17185792349726881e-01  # rad = +1.19636000000000020e-01 , len = +8.96437393240600344e-01 
 125        144        145        127    2 2147483645 2147483645 +8.18612718805274087e-01  # rad = +7.41429000000000116e-02 , len = +4.64327470649754659e-01 
 126        144        146        127    2 2147483645 2147483645 +7.72870906268424585e-01  # rad = +7.00000000000000067e-02 , len = +4.89999999999998936e-01 
 127        132        144        155    2        125        126 +4.17701180170914954e-01  # rad = +9.05714000000000519e-02 , len = +5.04777178564957074e-01 
 128        147        148        130    2 2147483645 2147483645 +6.31102536130620173e-01  # rad = +6.99999999999999928e-02 , len = +2.10000000000001436e-01 
 129        147        149        130    2 2147483645 2147483645 +6.31102536130620173e-01  # rad = +6.99999999999999928e-02 , len = +4.74763098818767548e-01 
 130        150        147        172    2        128        129 +1.58452857142857151e+00  # rad = +1.10917000000000002e-01 , len = +8.54458893101360362e-01 
 131        137        151        132    2 2147483645 2147483645 +6.48148148148148029e-01  # rad = +6.99999999999999928e-02 , len = +6.10245852095695041e-01 
 132        152        137        175    2        119        131 +8.39506556701672069e-01  # rad = +1.07999999999999999e-01 , len = +7.24085630295205007e-01 
 133        153        154        134    2 2147483645 2147483645 +8.49219809629182087e-01  # rad = +7.00000000000000067e-02 , len = +9.15368778143543338e-01 
 134        133        153        116    2        133        135 +7.79636232939551865e-01  # rad = +8.24285999999999908e-02 , len = +4.48218696620297341e-01 
 135        153        155        134    2        142        143 +9.19583736712742961e-01  # rad = +7.58000000000000201e-02 , len = +4.69574275274957098e-01 
 136        156        157        138    2 2147483645 2147483645 +9.63704148333342392e-01  # rad = +7.00000000000000067e-02 , len = +4.31508980207830128e-01 
 137        156        158        138    2 2147483645 2147483645 +1.00362903447858098e+00  # rad = +7.29000000000000065e-02 , len = +6.92964645562815118e-01 
 138        159        156        143    2        136        137 +1.03766285714285722e+00  # rad = +7.26364000000000037e-02 , len = +7.34166193719107407e-01 
 139        160        161        141    2 2147483645 2147483645 +4.24247626878956119e-01  # rad = +9.38999999999999696e-02 , len = +8.25287828578613047e-01 
 140        160         96        141    2         83        938 +9.19429095525746365e-01  # rad = +2.03499999999999959e-01 , len = +9.89949493661145541e-02 
 141        162        160        148    2        139        140 +1.02468981481481469e+00  # rad = +2.21332999999999946e-01 , len = +1.97989898732234104e-01 
 142        155        163        135    2 2147483645 2147483645 +9.23482849604221556e-01  # rad = +7.00000000000000067e-02 , len = +3.49999999999999645e-01 
 143        155        159        135    2        138        156 +9.23482849604221556e-01  # rad = +7.00000000000000067e-02 , len = +2.96984848098347631e-01 
 144        164        165        146    2        767        865 +7.76822429906542045e-01  # rad = +1.03899999999999951e-01 , len = +7.98122797569395415e-01 
 145        164        121        146    2        106        860 +7.42905420560747709e-01  # rad = +9.93636000000000241e-02 , len = +9.07303697777101403e-01 
 146        143        164        168    2        144        145 +9.13592896174863389e-01  # rad = +1.33749999999999980e-01 , len = +3.28329103187641413e-01 
 147        162        166        148    2 2147483645 2147483645 +5.86874999999999925e-01  # rad = +1.26764999999999961e-01 , len = +1.24040316026685415e+00 
 148        167        162        158    2        141        147 +9.78850485120113190e-01  # rad = +2.16000000000000025e-01 , len = +1.21243556529823951e-01 
 149        168        169        151    2 2147483645 2147483645 +9.42801183431952738e-01  # rad = +7.96666999999999931e-02 , len = +1.36634549071601907e+00 
 150        168        170        151    2 2147483645 2147483645 +9.65680473372781067e-01  # rad = +8.15999999999999781e-02 , len = +1.33917885287962779e+00 
 151        171        168        174    2        149        150 +9.66819221967963327e-01  # rad = +8.44999999999999918e-02 , len = +4.53651848888550702e-01 
 152        172        173        191    2 2147483645 2147483645 +8.40274747903100194e-01  # rad = +8.24285999999999630e-02 , len = +6.49153294684700954e-01 
 153        172        174        191    2 2147483645 2147483645 +8.24437394747250640e-01  # rad = +8.08749999999999747e-02 , len = +5.09607692249637867e-01 
 154        175         89        689    2         77        155 +9.32608373216992415e-01  # rad = +2.57800000000000029e-01 , len = +3.20780298646910100e-01 
 155         89        132        154    2        115        127 +8.41089992242048168e-01  # rad = +2.16833000000000026e-01 , len = +4.94974746830583789e-01 
 156        159        176        143    2        183        685 +1.05918428571428569e+00  # rad = +7.41428999999999838e-02 , len = +5.28488410468954117e-01 
 157        167        177        158    2 2147483645 2147483645 +3.83526308872645216e-01  # rad = +8.46315999999999735e-02 , len = +1.40872282582486652e+00 
 158        178        167        231    2        148        157 +8.00678519593613913e-01  # rad = +2.20666999999999947e-01 , len = +1.13736537664903437e+00 
 159        179        180        161    2 2147483645 2147483645 +8.47272727272727288e-01  # rad = +9.32000000000000189e-02 , len = +4.20000000000001705e-01 
 160        179        181        161    2 2147483645 2147483645 +9.85645454545454380e-01  # rad = +1.08421000000000003e-01 , len = +1.40872282582486852e+00 
 161        182        179        170    2        159        160 +1.15415648473313293e+00  # rad = +1.10000000000000001e-01 , len = +1.21243556529817817e-01 
 162        183        184        164    2 2147483645 2147483645 +6.14541622760800821e-01  # rad = +7.28999999999999648e-02 , len = +6.92964645562819559e-01 
 163        183        141        164    2        122        939 +9.12118018967334132e-01  # rad = +1.08200000000000018e-01 , len = +2.61916017074178387e-01 
 164        185        183        177    2        162        163 +8.69047619047619069e-01  # rad = +1.18625000000000022e-01 , len = +5.51180551180822875e-01 
 165        186        187        167    2 2147483645 2147483645 +6.37133989277945068e-01  # rad = +7.00000000000000067e-02 , len = +8.57321409974114546e-01 
 166        186        188        167    2        764        772 +8.85161149389716684e-01  # rad = +9.72500000000000170e-02 , len = +2.52388589282478815e-01 
 167        189        186        695    2        165        166 +7.91548991354466991e-01  # rad = +1.09867000000000020e-01 , len = +1.23644652128589860e+00 
 168        190        143        206    2        124        146 +8.95412844036697186e-01  # rad = +1.46399999999999975e-01 , len = +7.73175271203106584e-01 
 169        182        191        170    2        768        769 +1.11008869167968593e+00  # rad = +1.05800000000000005e-01 , len = +4.08166632639167526e-01 
 170        192        182        320    2        161        169 +6.91888929219600768e-01  # rad = +9.53077000000000230e-02 , len = +1.85862852662924638e+00 
 171        150        193        172    2 2147483645 2147483645 +1.00000000000000000e+00  # rad = +6.99999999999999928e-02 , len = +7.82623792124927165e-01 
 172        152        150        175    2        130        171 +5.44124620084416977e-01  # rad = +6.99999999999999928e-02 , len = +1.21243556529821897e-01 
 173        171        194        174    2 2147483645 2147483645 +8.95717391304347910e-01  # rad = +7.82856999999999997e-02 , len = +1.06160256216721782e+00 
 174        195        171        185    2        151        173 +4.75646258503401365e-01  # rad = +8.73999999999999916e-02 , len = +3.42928563989646329e-01 
 175        196        152        270    2        132        172 +9.39029197080291866e-01  # rad = +1.28646999999999984e-01 , len = +1.25415310070182140e+00 
 176        185        197        177    2 2147483645 2147483645 +5.39377289377289348e-01  # rad = +7.36249999999999960e-02 , len = +5.51180551180826539e-01 
 177        198        185        223    2        164        176 +9.47916666666666741e-01  # rad = +1.36499999999999955e-01 , len = +5.64358042380899927e-01 
 178        199        200        180    2 2147483645 2147483645 +7.29372140907269984e-01  # rad = +7.82856999999999997e-02 , len = +5.09607692249634425e-01 
 179        199        201        180    2        780        783 +7.42238640492672408e-01  # rad = +7.96666999999999931e-02 , len = +1.97989898732234104e-01 
 180        202        199        235    2        178        179 +9.45198844622917367e-01  # rad = +1.07332999999999998e-01 , len = +8.39999999999998637e-01 
 181        203        204        183    2 2147483645 2147483645 +1.13809571428571443e+00  # rad = +7.96666999999999931e-02 , len = +4.84974226119285534e-01 
 182        203        205        183    2 2147483645 2147483645 +1.00000000000000000e+00  # rad = +7.00000000000000067e-02 , len = +1.40000000000000568e-01 
 183        176        203        156    2        181        182 +9.44122768329806350e-01  # rad = +7.00000000000000067e-02 , len = +9.89949493661145541e-02 
 184        195        206        185    2        866        867 +4.71136870748299352e-01  # rad = +8.65713999999999789e-02 , len = +5.68682688324516294e-01 
 185        207        195        216    2        174        184 +6.50212314225052990e-01  # rad = +1.83750000000000024e-01 , len = +5.51180551180824541e-01 
 186        208        209        188    2 2147483645 2147483645 +6.56433445945945881e-01  # rad = +9.71521499999999788e-02 , len = +1.73311857643959200e+00 
 187        208        210        188    2 2147483645 2147483645 +7.71676689189189191e-01  # rad = +1.14208149999999994e-01 , len = +1.21445461010282507e+00 
 188        211        208        190    2        186        187 +1.14890776133770123e+00  # rad = +1.47999999999999965e-01 , len = +9.89949493661145541e-02 
 189        211        212        190    2 2147483645 2147483645 +7.04870437361238333e-01  # rad = +9.08000000000000335e-02 , len = +8.01186619958171420e-01 
 190        190        211        206    2        188        189 +7.87877675840978675e-01  # rad = +1.28817999999999988e-01 , len = +9.39148550549910643e-01 
 191        213        172        199    2        152        153 +5.08275647668393726e-01  # rad = +9.80971999999999816e-02 , len = +8.88200427831465245e-01 
 192        214        215        194    2 2147483645 2147483645 +7.54354508196721341e-01  # rad = +7.36249999999999960e-02 , len = +4.94974746830585011e-01 
 193        214        216        194    2 2147483645 2147483645 +7.44225409836065555e-01  # rad = +7.26364000000000454e-02 , len = +8.04238770515325663e-01 
 194        217        214        196    2        192        193 +7.66494153126055289e-01  # rad = +9.76000000000000201e-02 , len = +3.49999999999999256e-01 
 195        217        218        196    2 2147483645 2147483645 +6.16493760454870254e-01  # rad = +7.84999999999999726e-02 , len = +4.48218696620298451e-01 
 196        219        217        692    2        194        195 +9.46713754646840266e-01  # rad = +1.27333000000000057e-01 , len = +1.97989898732231578e-01 
 197        220        221        236    2 2147483645 2147483645 +5.26257659751845353e-01  # rad = +8.64815000000000028e-02 , len = +2.45099979600162365e+00 
 198        213        107        199    2         92        965 +1.03081347150259073e+00  # rad = +1.98946999999999985e-01 , len = +1.44138821973818287e+00 
 199        222        213        251    2        191        198 +7.15875370919881182e-01  # rad = +1.93000000000000033e-01 , len = +5.46717477313464206e-01 
 200        223        224        202    2 2147483645 2147483645 +5.01837480314960671e-01  # rad = +7.96666999999999931e-02 , len = +4.14125584816972980e-01 
 201        223        225        202    2        789        959 +5.50551181102362230e-01  # rad = +8.73999999999999916e-02 , len = +3.56931365951492552e-01 
 202        175        223        689    2        200        201 +5.74288515314963277e-01  # rad = +1.58750000000000002e-01 , len = +7.03491293478462731e-01 
 203        226        227        205    2 2147483645 2147483645 +6.72283813747228454e-01  # rad = +7.58000000000000063e-02 , len = +3.20780298646906992e-01 
 204        226        228        205    2 2147483645 2147483645 +6.20842572062084264e-01  # rad = +7.00000000000000067e-02 , len = +1.05233074648610447e+00 
 205        229        226        230    2        203        204 +5.78798767967145800e-01  # rad = +1.12749999999999989e-01 , len = +2.61916017074175556e-01 
 206        230        190        217    2        168        190 +8.88586956521739135e-01  # rad = +1.63499999999999951e-01 , len = +9.89949493661170521e-02 
 207        231        232        209    2 2147483645 2147483645 +9.23482849604221556e-01  # rad = +6.99999999999999928e-02 , len = +5.09607692249636646e-01 
 208        231        233        209    2 2147483645 2147483645 +9.23482849604221556e-01  # rad = +6.99999999999999928e-02 , len = +7.03491293478461954e-01 
 209        234        231        212    2        207        208 +8.85809978567605572e-01  # rad = +7.57999999999999924e-02 , len = +6.49153294684700510e-01 
 210        235        236        211    2 2147483645 2147483645 +7.14658750446661828e-01  # rad = +7.80000000000000138e-02 , len = +6.78675180038288861e-01 
 211        237        235        657    2        210        932 +9.02008264462809906e-01  # rad = +1.09143000000000004e-01 , len = +4.48218696620297896e-01 
 212        238        234        932    2        209        941 +7.84030125615018836e-01  # rad = +8.55713999999999919e-02 , len = +4.69574275274956376e-01 
 213        238        239        932    2        225        226 +8.07809021192380738e-01  # rad = +8.81667000000000145e-02 , len = +3.83405790253614265e-01 
 214        240        241        215    2 2147483645 2147483645 +4.01773867135943652e-01  # rad = +1.14154000000000005e-01 , len = +1.19820699380365969e+00 
 215        242        240        798    2        214        216 +9.79741379310344884e-01  # rad = +2.84125000000000016e-01 , len = +1.27738013136262230e+00 
 216        240        207        215    2        185        689 +9.94632644082710127e-01  # rad = +2.82600000000000129e-01 , len = +3.56931365951496382e-01 
 217        229        230        230    2        206        218 +9.44558521560574960e-01  # rad = +1.83999999999999997e-01 , len = +1.40000000000000568e-01 
 218        230        243        217    2        264        791 +7.11956521739130488e-01  # rad = +1.30999999999999978e-01 , len = +4.59020696701139763e-01 
 219        244        245        221    2 2147483645 2147483645 +9.83031472454755861e-01  # rad = +6.99999999999999928e-02 , len = +2.88617393793237420e-01 
 220        244        246        221    2 2147483645 2147483645 +9.83031472454755861e-01  # rad = +6.99999999999999928e-02 , len = +2.21359436211787469e-01 
 221        247        244        271    2        219        220 +7.69357013514039068e-01  # rad = +7.12083000000000160e-02 , len = +1.73028899320315821e+00 
 222        248        249        224    2 2147483645 2147483645 +9.81235697940503471e-01  # rad = +1.07200000000000004e-01 , len = +4.08166632639171800e-01 
 223        248        198        224    2        177        690 +1.31807780320366130e+00  # rad = +1.43999999999999989e-01 , len = +3.28329103187639137e-01 
 224        250        248        244    2        222        223 +8.71677850207048355e-01  # rad = +1.09250000000000000e-01 , len = +3.28329103187642524e-01 
 225        239        251        213    2 2147483645 2147483645 +1.03929941803424652e+00  # rad = +9.16316000000000075e-02 , len = +1.39649561402820055e+00 
 226        239        252        213    2        787        788 +8.76181143220739811e-01  # rad = +7.72499999999999992e-02 , len = +4.94974746830585510e-01 
 227        253        254        229    2 2147483645 2147483645 +8.74137629607713906e-01  # rad = +8.45000000000000057e-02 , len = +9.20706250657613801e-01 
 228        253        255        229    2 2147483645 2147483645 +7.93368347114362993e-01  # rad = +7.66923000000000188e-02 , len = +9.36536171218174784e-01 
 229        256        253        789    2        227        228 +9.88075634778751266e-01  # rad = +9.66666999999999943e-02 , len = +2.10000000000000242e-01 
 230        178        229        231    2        205        217 +7.06821480406386149e-01  # rad = +1.94800000000000001e-01 , len = +3.42928563989646329e-01 
 231        257        178        316    2        158        230 +1.00885124202912335e+00  # rad = +2.75599999999999901e-01 , len = +3.13049516849967069e-01 
 232        258        259        234    2 2147483645 2147483645 +6.65217723388184967e-01  # rad = +7.83845999999999987e-02 , len = +8.63017960415658480e-01 
 233        258        260        234    2        692        963 +1.04196617246442003e+00  # rad = +1.22777999999999998e-01 , len = +6.02162768692982797e-01 
 234        261        258        257    2        232        233 +8.10779382521519598e-01  # rad = +1.17833000000000007e-01 , len = +4.94974746830584511e-01 
 235        220        202        236    2        180        940 +6.91011543633962666e-01  # rad = +1.13556000000000004e-01 , len = +5.77234787586471398e-01 
 236        222        220        251    2        197        235 +6.09543768545994014e-01  # rad = +1.64332999999999979e-01 , len = +1.97989898732234104e-01 
 237        262        263        239    2 2147483645 2147483645 +9.27401411645957907e-01  # rad = +7.64443999999999957e-02 , len = +6.14247507117448799e-01 
 238        262        264        239    2        868        869 +9.52339357941297204e-01  # rad = +7.85000000000000142e-02 , len = +4.19999999999997875e-01 
 239        247        262        271    2        237        238 +8.90584686393907976e-01  # rad = +8.24286000000000046e-02 , len = +4.69574275274957320e-01 
 240        265        266        242    2 2147483645 2147483645 +8.15881908318883187e-01  # rad = +9.17499999999999705e-02 , len = +2.32163735324877857e-01 
 241        265        267        242    2 2147483645 2147483645 +7.83646792050153418e-01  # rad = +8.81249999999999811e-02 , len = +5.68682688324519292e-01 
 242        268        265        307    2        240        241 +1.29258620689655168e+00  # rad = +1.12455000000000013e-01 , len = +8.88200427831464800e-01 
 243        250        269        244    2        261        262 +6.57676749140290173e-01  # rad = +8.24285999999999769e-02 , len = +4.74763098818766771e-01 
 244        261        250        257    2        224        243 +8.62385005470196031e-01  # rad = +1.25333000000000000e-01 , len = +2.42487113059641740e-01 
 245        270        271        247    2 2147483645 2147483645 +1.00000000000000000e+00  # rad = +6.99999999999999928e-02 , len = +6.99999999999967315e-02 
 246        270        272        247    2 2147483645 2147483645 +1.00000000000000000e+00  # rad = +6.99999999999999928e-02 , len = +2.32163735324881604e-01 
 247        273        270        253    2        245        246 +9.58213670697552145e-01  # rad = +6.99999999999999928e-02 , len = +9.89949493661183011e-02 
 248        274        275        250    2 2147483645 2147483645 +9.28921568627451011e-01  # rad = +7.57999999999999924e-02 , len = +3.20780298646909712e-01 
 249        274        276        250    2 2147483645 2147483645 +9.46691176470588203e-01  # rad = +7.72499999999999853e-02 , len = +2.32163735324876802e-01 
 250        277        274        256    2        248        249 +1.00000000000000000e+00  # rad = +8.16000000000000059e-02 , len = +2.96984848098349907e-01 
 251        278        222        700    2        199        236 +7.63542542857223783e-01  # rad = +2.69600000000000006e-01 , len = +6.78675180038285863e-01 
 252        273        279        253    2 2147483645 2147483645 +1.05745722944836995e+00  # rad = +7.72499999999999715e-02 , len = +2.61916017074179830e-01 
 253        280        273        336    2        247        252 +8.49448837209302310e-01  # rad = +7.30525999999999676e-02 , len = +1.58082257068906862e+00 
 254        281        282        255    2 2147483645 2147483645 +6.86274509803921462e-01  # rad = +6.99999999999999928e-02 , len = +4.08166632639172688e-01 
 255        283        281        871    2        254        256 +9.72354623450905731e-01  # rad = +1.01999999999999993e-01 , len = +2.88617393793236976e-01 
 256        281        277        255    2        250        790 +7.99999999999999933e-01  # rad = +8.16000000000000059e-02 , len = +3.13049516849967069e-01 
 257        284        261        287    2        234        244 +8.94566113922024897e-01  # rad = +1.45333000000000018e-01 , len = +7.03491293478462287e-01 
 258        285        286        259    2 2147483645 2147483645 +5.32965593376265034e-01  # rad = +7.24167000000000005e-02 , len = +8.90954544295050277e-01 
 259        287        285        808    2        258        260 +9.34137705819669262e-01  # rad = +1.35874999999999940e-01 , len = +1.06850362657316311e+00 
 260        285        288        259    2        774        781 +8.54542778288868599e-01  # rad = +1.16111000000000020e-01 , len = +1.19205704561484582e+00 
 261        269        289        243    2 2147483645 2147483645 +9.89947663796303723e-01  # rad = +8.15999999999999920e-02 , len = +3.20780298646906992e-01 
 262        269        290        243    2 2147483645 2147483645 +9.07856011141763952e-01  # rad = +7.48333000000000054e-02 , len = +3.56931365951496049e-01 
 263        291        292        264    2 2147483645 2147483645 +8.46743103448275969e-01  # rad = +9.82221999999999817e-02 , len = +6.49153294684698068e-01 
 264        243        291        218    2        263        265 +8.85496183206106791e-01  # rad = +1.15999999999999992e-01 , len = +3.42928563989646329e-01 
 265        291        293        264    2        696        697 +9.16931034482758589e-01  # rad = +1.06363999999999972e-01 , len = +7.30821455623737126e-01 
 266        294        295        268    2 2147483645 2147483645 +7.94344473007712049e-01  # rad = +7.72499999999999853e-02 , len = +2.21359436211788024e-01 
 267        294        296        268    2 2147483645 2147483645 +8.19194858611825172e-01  # rad = +7.96666999999999653e-02 , len = +3.76961536499415162e-01 
 268        297        294        314    2        266        267 +7.60758176683641985e-01  # rad = +9.72499999999999892e-02 , len = +2.88617393793234367e-01 
 269        196        298        270    2 2147483645 2147483645 +6.42943795620437908e-01  # rad = +8.80833000000000033e-02 , len = +1.97246039250474947e+00 
 270        299        196        283    2        175        269 +8.63117176031803157e-01  # rad = +1.37000000000000011e-01 , len = +1.71464281994823164e-01 
 271        300        247        325    2        221        239 +7.69693139293139428e-01  # rad = +9.25556000000000295e-02 , len = +6.64078308635359216e-01 
 272        301        302        274    2 2147483645 2147483645 +7.84848181818181723e-01  # rad = +8.63332999999999601e-02 , len = +8.34146270146909230e-01 
 273        301        303        274    2        908        950 +9.49999999999999845e-01  # rad = +1.04499999999999996e-01 , len = +2.96984848098350518e-01 
 274        304        301        284    2        272        273 +1.24822695035460995e+00  # rad = +1.10000000000000001e-01 , len = +1.21243556529820870e-01 
 275        305        306        277    2 2147483645 2147483645 +8.09851789706279357e-01  # rad = +7.82856999999999859e-02 , len = +5.64358042380897040e-01 
 276        305        307        277    2 2147483645 2147483645 +7.61637668400803935e-01  # rad = +7.36249999999999544e-02 , len = +2.96984848098347409e-01 
 277        308        305        282    2        275        276 +8.88211296206113943e-01  # rad = +9.66666999999999665e-02 , len = +1.56524758424985921e-01 
 278        309        310        280    2 2147483645 2147483645 +8.01306187624750588e-01  # rad = +7.52727000000000118e-02 , len = +8.63017960415656815e-01 
 279        309        311        280    2 2147483645 2147483645 +8.22355289421157654e-01  # rad = +7.72499999999999992e-02 , len = +1.09567330897489712e+00 
 280        312        309        370    2        278        279 +3.79929221435793718e-01  # rad = +9.39375000000000071e-02 , len = +1.10900856624284105e+00 
 281        308        313        282    2 2147483645 2147483645 +7.48853748403517261e-01  # rad = +8.14999999999999891e-02 , len = +8.45813218151619362e-01 
 282        314        308        291    2        277        281 +6.79781386633354190e-01  # rad = +1.08832999999999985e-01 , len = +4.69574275274957098e-01 
 283        315        299        366    2        270        284 +8.34671630724573621e-01  # rad = +1.58727000000000007e-01 , len = +7.60394634384014889e-01 
 284        299        304        283    2        274        285 +5.55198548451114160e-01  # rad = +8.81249999999999950e-02 , len = +4.94974746830582624e-01 
 285        304        316        284    2 2147483645 2147483645 +9.58865248226950295e-01  # rad = +8.45000000000000057e-02 , len = +1.21243556529820870e-01 
 286        284        317        287    2 2147483645 2147483645 +5.18411690118304569e-01  # rad = +8.42221999999999832e-02 , len = +6.60378679243961209e-01 
 287        318        284        353    2        257        286 +7.43533180778031988e-01  # rad = +1.62462000000000051e-01 , len = +1.08894444302728410e+00 
 288        319        320        290    2 2147483645 2147483645 +8.41530238585844526e-01  # rad = +7.00000000000000067e-02 , len = +1.56524758424985116e-01 
 289        319        321        290    2 2147483645 2147483645 +8.41530238585844526e-01  # rad = +7.00000000000000067e-02 , len = +6.99999999999985079e-02 
 290        256        319        789    2        288        289 +8.50240153403800103e-01  # rad = +8.31817999999999724e-02 , len = +8.63017960415655594e-01 
 291        257        314        316    2        282        292 +5.86056182325336184e-01  # rad = +1.60099999999999992e-01 , len = +9.41753683295159627e-01 
 292        314        322        291    2        305        375 +7.55777638975640209e-01  # rad = +1.20999999999999983e-01 , len = +1.97989898732234104e-01 
 293        323        324        295    2 2147483645 2147483645 +6.59722222222222099e-01  # rad = +7.36249999999999821e-02 , len = +5.51180551180826095e-01 
 294        323        325        295    2 2147483645 2147483645 +8.01597670250896011e-01  # rad = +8.94583000000000184e-02 , len = +1.69596580154200050e+00 
 295        326        323        319    2        293        294 +8.93393213093494287e-01  # rad = +1.11600000000000019e-01 , len = +4.48218696620299839e-01 
 296        327        328        298    2 2147483645 2147483645 +7.97773654916511976e-01  # rad = +8.60000000000000070e-02 , len = +4.19999999999999318e-01 
 297        327        329        298    2        792        793 +9.83302411873840376e-01  # rad = +1.06000000000000025e-01 , len = +6.29999999999999560e-01 
 298        330        327        321    2        296        297 +1.08888888888888902e+00  # rad = +1.07800000000000049e-01 , len = +4.48218696620298174e-01 
 299        331        332        301    2 2147483645 2147483645 +8.40493108541563005e-01  # rad = +9.61666999999999939e-02 , len = +4.14125584816973313e-01 
 300        331        333        301    2 2147483645 2147483645 +7.49014569513271722e-01  # rad = +8.56999999999999984e-02 , len = +7.60394634384011892e-01 
 301        334        331        470    2        299        300 +9.39222301573620189e-01  # rad = +1.14416999999999963e-01 , len = +8.88200427831468797e-01 
 302        335        336        304    2 2147483645 2147483645 +9.07601183431952729e-01  # rad = +7.66923000000000049e-02 , len = +8.88200427831466577e-01 
 303        335        337        304    2 2147483645 2147483645 +9.42801183431952738e-01  # rad = +7.96666999999999653e-02 , len = +4.31508980207828630e-01 
 304        338        335        311    2        302        303 +6.41366223908918398e-01  # rad = +8.44999999999999779e-02 , len = +1.21243556529822938e-01 
 305        322        339        292    2        880        881 +6.78866528925619828e-01  # rad = +8.21428499999999756e-02 , len = +7.44110206891424264e-01 
 306        268        340        307    2 2147483645 2147483645 +9.09003448275862103e-01  # rad = +7.90833000000000091e-02 , len = +8.31203946092651469e-01 
 307        341        268        800    2        242        306 +8.57988165680473314e-01  # rad = +8.70000000000000218e-02 , len = +1.71464281994822443e-01 
 308        342        343        310    2 2147483645 2147483645 +7.87387272842858588e-01  # rad = +8.67000000000000132e-02 , len = +6.96491205974634653e-01 
 309        342        344        310    2        759        966 +8.89102814432708777e-01  # rad = +9.78999999999999870e-02 , len = +1.33917885287963134e+00 
 310        334        342        470    2        308        309 +9.03875358107387061e-01  # rad = +1.10111000000000001e-01 , len = +6.02162768692983019e-01 
 311        345        338        331    2        304        312 +9.85658389879326857e-01  # rad = +1.31749999999999950e-01 , len = +6.02162768692981798e-01 
 312        338        346        311    2        313        314 +1.15478557874762822e+00  # rad = +1.52142999999999973e-01 , len = +4.48218696620299284e-01 
 313        346        347        312    2 2147483645 2147483645 +7.41079116357637124e-01  # rad = +1.12749999999999989e-01 , len = +2.61916017074176000e-01 
 314        346        297        312    2        268        796 +8.40216112473133769e-01  # rad = +1.27833000000000002e-01 , len = +9.54672718789009056e-01 
 315        348        349        317    2 2147483645 2147483645 +3.69804140786749502e-01  # rad = +8.93077000000000037e-02 , len = +1.05929221652951022e+00 
 316        348        257        317    2        231        291 +1.13118840579710134e+00  # rad = +2.73181999999999980e-01 , len = +8.25287828578613714e-01 
 317        350        348        323    2        315        316 +7.79032258064516148e-01  # rad = +2.41500000000000020e-01 , len = +1.21243556529820870e-01 
 318        326        351        319    2 2147483645 2147483645 +7.49420815421439901e-01  # rad = +9.36154000000000014e-02 , len = +1.01680873324337551e+00 
 319        352        326        344    2        295        318 +1.07532259591794555e+00  # rad = +1.24916999999999986e-01 , len = +8.10308583195318066e-01 
 320        353        192        347    2        170        321 +9.56597222222222210e-01  # rad = +1.37749999999999984e-01 , len = +2.88617393793236976e-01 
 321        192        330        320    2        298        324 +7.18693284936479104e-01  # rad = +9.89999999999999769e-02 , len = +2.10000000000001436e-01 
 322        350        354        323    2 2147483645 2147483645 +2.99525483870967724e-01  # rad = +9.28528999999999882e-02 , len = +2.60603146565807764e+00 
 323        355        350        451    2        317        322 +6.37111541789379121e-01  # rad = +3.09999999999999942e-01 , len = +2.41170064477331048e+00 
 324        330        356        321    2 2147483645 2147483645 +8.16919191919191934e-01  # rad = +8.08750000000000302e-02 , len = +6.64078308635358661e-01 
 325        357        300        346    2        271        326 +8.21520068317677099e-01  # rad = +1.20250000000000024e-01 , len = +3.05122926047844745e-01 
 326        300        358        325    2        332        333 +7.02702702702702742e-01  # rad = +8.45000000000000195e-02 , len = +2.61916017074175778e-01 
 327        359        360        329    2 2147483645 2147483645 +6.79983368559648027e-01  # rad = +7.85000000000000003e-02 , len = +4.59020696701142983e-01 
 328        359        361        329    2 2147483645 2147483645 +8.51061986764145462e-01  # rad = +9.82500000000000456e-02 , len = +8.22313808712948568e-01 
 329        362        359        362    2        327        328 +7.49193658292826914e-01  # rad = +1.15443999999999991e-01 , len = +7.34166193719107407e-01 
 330        345        363        331    2 2147483645 2147483645 +5.98502248124069491e-01  # rad = +7.99999999999999600e-02 , len = +5.37680202350802161e-01 
 331        364        345        334    2        311        330 +8.75546123261739639e-01  # rad = +1.33666999999999980e-01 , len = +1.56524758424986699e-01 
 332        358        365        326    2 2147483645 2147483645 +9.42801183431952738e-01  # rad = +7.96667000000000070e-02 , len = +4.48218696620299839e-01 
 333        358        366        326    2 2147483645 2147483645 +9.01944378698224858e-01  # rad = +7.62143000000000126e-02 , len = +9.44351629426242956e-01 
 334        367        364        942    2        331        335 +6.98704805491990766e-01  # rad = +1.52666999999999969e-01 , len = +4.94974746830581513e-01 
 335        364        368        334    2        350        351 +8.75546123261739639e-01  # rad = +1.33666999999999980e-01 , len = +2.09999999999999659e-01 
 336        287        280        808    2        253        337 +5.91248152349523881e-01  # rad = +8.60000000000000209e-02 , len = +3.42928563989645219e-01 
 337        280        369        336    2        341        342 +9.82558139534883690e-01  # rad = +8.44999999999999779e-02 , len = +4.53651848888551257e-01 
 338        370        371        340    2 2147483645 2147483645 +1.06373571428571445e+00  # rad = +7.44615000000000277e-02 , len = +8.68677155219360175e-01 
 339        370        372        340    2 2147483645 2147483645 +1.08285714285714296e+00  # rad = +7.58000000000000063e-02 , len = +6.45368112010502593e-01 
 340        373        370        365    2        338        339 +7.01914119804707415e-01  # rad = +6.99999999999999928e-02 , len = +5.51180551180827649e-01 
 341        369        374        337    2 2147483645 2147483645 +8.81201183431952750e-01  # rad = +7.44615000000000138e-02 , len = +8.90954544295046835e-01 
 342        369        375        337    2 2147483645 2147483645 +8.48590532544378773e-01  # rad = +7.17059000000000030e-02 , len = +1.23048770818728426e+00 
 343        352        376        344    2 2147483645 2147483645 +6.28858453777751070e-01  # rad = +7.30526000000000092e-02 , len = +1.26000000000000156e+00 
 344        315        352        366    2        319        343 +6.10868342036210321e-01  # rad = +1.16167000000000006e-01 , len = +3.76961536499413497e-01 
 345        357        377        346    2 2147483645 2147483645 +5.98804440649017833e-01  # rad = +8.76499999999999502e-02 , len = +1.30770791845885559e+00 
 346        378        357        379    2        325        345 +7.08645597319855214e-01  # rad = +1.46375000000000061e-01 , len = +6.78675180038288861e-01 
 347        379        353        349    2        320        882 +9.72972972972972916e-01  # rad = +1.43999999999999989e-01 , len = +2.61916017074176000e-01 
 348        379        380        349    2        800        803 +8.53601351351351401e-01  # rad = +1.26333000000000029e-01 , len = +2.09999999999999659e-01 
 349        362        379        362    2        347        348 +9.60471409751380678e-01  # rad = +1.47999999999999965e-01 , len = +2.61916017074176999e-01 
 350        368        381        335    2 2147483645 2147483645 +6.14040114613180532e-01  # rad = +8.20768999999999943e-02 , len = +9.82496819333273819e-01 
 351        368        382        335    2        360        361 +9.45132306403225986e-01  # rad = +1.26333000000000001e-01 , len = +1.56524758424985921e-01 
 352        383        384        354    2 2147483645 2147483645 +5.55609137055837476e-01  # rad = +1.09454999999999983e-01 , len = +7.50666370633454094e-01 
 353        383        318        354    2        287        942 +1.10913705583756350e+00  # rad = +2.18500000000000000e-01 , len = +2.61916017074176000e-01 
 354        385        383        355    2        352        353 +6.86753330056439237e-01  # rad = +1.97000000000000008e-01 , len = +1.97989898732234104e-01 
 355        386        385        699    2        354        356 +8.00665972596316222e-01  # rad = +2.86857000000000029e-01 , len = +4.74763098818769158e-01 
 356        385        387        355    2        371        372 +2.90214287955322670e-01  # rad = +8.32500000000000046e-02 , len = +8.90954544295052830e-01 
 357        388        389        358    2 2147483645 2147483645 +7.89971128436139147e-01  # rad = +8.39999999999999775e-02 , len = +1.05465634213235582e+00 
 358        390        388        806    2        357        359 +8.57524193548387159e-01  # rad = +1.06333000000000025e-01 , len = +1.71464281994823164e-01 
 359        388        391        358    2        368        369 +8.49218963068849697e-01  # rad = +9.03000000000000191e-02 , len = +7.85748051222527111e-01 
 360        382        392        351    2 2147483645 2147483645 +6.37565006767827902e-01  # rad = +8.05455000000000060e-02 , len = +7.06965345685344859e-01 
 361        382        393        351    2        363        364 +8.83150087467249212e-01  # rad = +1.11570999999999976e-01 , len = +5.09607692249637312e-01 
 362        394        362        464    2        329        349 +8.40497891814348752e-01  # rad = +1.54091000000000006e-01 , len = +1.49806541913228797e+00 
 363        393        395        361    2 2147483645 2147483645 +7.63476172123580432e-01  # rad = +8.51817999999999881e-02 , len = +8.65852181379708763e-01 
 364        393        396        361    2        662        883 +1.03649693916878061e+00  # rad = +1.15643000000000051e-01 , len = +1.03590540108641216e+00 
 365        397        373        367    2        340        884 +4.96155721393034876e-01  # rad = +9.97272999999999910e-02 , len = +7.53923072998829658e-01 
 366        397        315        367    2        283        344 +9.46104477611940387e-01  # rad = +1.90166999999999975e-01 , len = +4.08166632639171800e-01 
 367        312        397        370    2        365        366 +8.12942366026288998e-01  # rad = +2.00999999999999929e-01 , len = +2.10000000000000853e-01 
 368        391        398        359    2 2147483645 2147483645 +9.03654485049833811e-01  # rad = +8.15999999999999781e-02 , len = +3.20780298646910100e-01 
 369        391        399        359    2        376        377 +9.75913621262458397e-01  # rad = +8.81250000000000089e-02 , len = +6.18223260642950745e-01 
 370        400        312        383    2        280        367 +9.62062256809338656e-01  # rad = +2.47249999999999998e-01 , len = +2.61916017074175556e-01 
 371        387        401        356    2 2147483645 2147483645 +1.07307267267267270e+00  # rad = +8.93333000000000044e-02 , len = +1.56524758424985921e-01 
 372        387        402        356    2 2147483645 2147483645 +8.40840840840840764e-01  # rad = +6.99999999999999928e-02 , len = +1.71464281994819528e-01 
 373        403        404        375    2 2147483645 2147483645 +7.04044117647058876e-01  # rad = +7.18125000000000013e-02 , len = +9.89949493661166802e-01 
 374        403        405        375    2 2147483645 2147483645 +7.21813725490196068e-01  # rad = +7.36249999999999821e-02 , len = +5.68682688324518404e-01 
 375        322        403        292    2        373        374 +8.42975206611570327e-01  # rad = +1.01999999999999993e-01 , len = +8.54458893101357142e-01 
 376        399        406        369    2 2147483645 2147483645 +1.12340425531914900e+00  # rad = +9.90000000000000047e-02 , len = +9.89949493661170521e-02 
 377        399        407        369    2 2147483645 2147483645 +9.04019290780141871e-01  # rad = +7.96667000000000347e-02 , len = +2.09999999999999659e-01 
 378        378        408        379    2        385        386 +7.62505083367222447e-01  # rad = +1.57500000000000029e-01 , len = +3.05122926047847187e-01 
 379        409        378        384    2        346        378 +7.61028233308893687e-01  # rad = +2.06556000000000073e-01 , len = +7.57165767847438498e-01 
 380        410        411        381    2 2147483645 2147483645 +7.42162304206913648e-01  # rad = +9.32000000000000051e-02 , len = +3.20780298646909323e-01 
 381        412        410        401    2        380        382 +3.21091792380465368e-01  # rad = +1.25578999999999996e-01 , len = +1.73735431043871857e+00 
 382        410        413        381    2        395        396 +7.11371328008663872e-01  # rad = +8.93333000000000044e-02 , len = +2.09999999999998493e-01 
 383        409        400        384    2        370        398 +9.46882472358032024e-01  # rad = +2.57000000000000006e-01 , len = +1.21243556529819857e-01 
 384        414        409        433    2        379        383 +8.27069754119091893e-01  # rad = +2.71417000000000019e-01 , len = +9.15368778143540895e-01 
 385        408        415        378    2        440        809 +8.23282539682539727e-01  # rad = +1.29667000000000004e-01 , len = +8.63017960415655261e-01 
 386        408        416        378    2        387        388 +9.90476190476190510e-01  # rad = +1.55999999999999972e-01 , len = +9.89949493661170521e-02 
 387        416        417        386    2 2147483645 2147483645 +8.50429487179487187e-01  # rad = +1.32666999999999979e-01 , len = +1.97989898732233466e-01 
 388        416        418        386    2        391        888 +8.10631410256410168e-01  # rad = +1.26458499999999974e-01 , len = +4.02119385257662110e-01 
 389        419        420        391    2 2147483645 2147483645 +5.63589367607562064e-01  # rad = +7.53333000000000197e-02 , len = +9.54672718789009722e-01 
 390        419        421        391    2 2147483645 2147483645 +6.69862419295712441e-01  # rad = +8.95385000000000070e-02 , len = +8.65852181379707764e-01 
 391        418        419        388    2        389        390 +1.05700289027625671e+00  # rad = +1.33666999999999980e-01 , len = +2.10000000000000270e-01 
 392        422        423        394    2 2147483645 2147483645 +9.63464415202454294e-01  # rad = +8.74000000000000332e-02 , len = +3.42928563989644886e-01 
 393        422        424        394    2 2147483645 2147483645 +1.02619873603169509e+00  # rad = +9.30908999999999903e-02 , len = +7.57165767847437499e-01 
 394        425        422        406    2        392        393 +9.38423469509148456e-01  # rad = +9.07143000000000116e-02 , len = +6.49153294684696736e-01 
 395        413        426        382    2 2147483645 2147483645 +8.24160755283863788e-01  # rad = +7.36249999999999682e-02 , len = +6.06217782649107084e-01 
 396        413        427        382    2 2147483645 2147483645 +9.45895875334281766e-01  # rad = +8.44999999999999918e-02 , len = +7.00000000000002842e-02 
 397        428        429        398    2 2147483645 2147483645 +5.37708746216834843e-01  # rad = +6.99999999999999928e-02 , len = +2.10000000000000270e-01 
 398        400        428        383    2        397        399 +5.06544747081712043e-01  # rad = +1.30181999999999992e-01 , len = +9.12688336728372795e-01 
 399        428        430        398    2        424        425 +6.01355794195818194e-01  # rad = +7.82856999999999859e-02 , len = +5.46717477313465761e-01 
 400        412        431        401    2        419        699 +9.16901048325236445e-01  # rad = +3.58599999999999919e-01 , len = +3.42928563989646329e-01 
 401        432        412        442    2        381        400 +8.86848072562358203e-01  # rad = +3.91099999999999948e-01 , len = +9.41753683295158295e-01 
 402        433        434        403    2 2147483645 2147483645 +6.05235398415465364e-01  # rad = +8.09000000000000136e-02 , len = +1.44986206240456128e+00 
 403        435        433        446    2        402        404 +9.99648503522443499e-01  # rad = +1.33666999999999980e-01 , len = +1.71464281994821000e-01 
 404        433        436        403    2        407        408 +5.99998503744379685e-01  # rad = +8.02000000000000074e-02 , len = +3.56931365951496049e-01 
 405        425        437        406    2 2147483645 2147483645 +1.02413757788359372e+00  # rad = +9.89999999999999769e-02 , len = +1.71464281994821693e-01 
 406        438        425        410    2        394        405 +8.35732750049711703e-01  # rad = +9.66667000000000498e-02 , len = +2.10000000000004405e-01 
 407        436        439        404    2 2147483645 2147483645 +9.49548628428927732e-01  # rad = +7.61538000000000215e-02 , len = +1.94620142842409960e+00 
 408        436        440        404    2        422        423 +1.11388154613466339e+00  # rad = +8.93333000000000182e-02 , len = +2.42487113059643294e-01 
 409        441        442        411    2 2147483645 2147483645 +1.03280909090909079e+00  # rad = +1.13609000000000016e-01 , len = +1.50296373875087474e+00 
 410        441        438        411    2        406        704 +1.05151818181818180e+00  # rad = +1.15667000000000020e-01 , len = +3.83405790253612988e-01 
 411        443        441        427    2        409        410 +1.03448600152351577e+00  # rad = +1.10000000000000001e-01 , len = +3.28329103187641802e-01 
 412        444        445        414    2        443        894 +8.58555133079847987e-01  # rad = +2.25800000000000001e-01 , len = +4.02119385257661166e-01 
 413        444        446        414    2        807        808 +7.55566539923954394e-01  # rad = +1.98713999999999974e-01 , len = +4.42718872423574938e-01 
 414        414        444        433    2        412        413 +8.01421227606675779e-01  # rad = +2.62999999999999956e-01 , len = +5.81463670404263944e-01 
 415        447        448        418    2 2147483645 2147483645 +8.36778855326233417e-01  # rad = +8.33333000000000129e-02 , len = +4.94974746830585288e-01 
 416        449        450        933    2        890        891 +1.33215581765711200e+00  # rad = +1.32667000000000007e-01 , len = +1.56524758424985116e-01 
 417        449        451        933    2        814        889 +1.10454853085004046e+00  # rad = +1.10000000000000014e-01 , len = +1.21243556529818830e-01 
 418        452        447        821    2        415        933 +8.71394571513571248e-01  # rad = +9.95882000000000156e-02 , len = +1.44986206240455950e+00 
 419        431        453        400    2        420        421 +5.74456218627997783e-01  # rad = +2.05999999999999989e-01 , len = +4.59020696701139763e-01 
 420        453        454        419    2        810        811 +3.71089320388349519e-01  # rad = +7.64443999999999957e-02 , len = +6.06217782649105419e-01 
 421        453        455        419    2        431        432 +4.24271844660194186e-01  # rad = +8.73999999999999916e-02 , len = +4.08166632639170857e-01 
 422        440        456        408    2 2147483645 2147483645 +8.16045080613835960e-01  # rad = +7.28999999999999787e-02 , len = +1.93103599137872162e+00 
 423        440        457        408    2        701        944 +8.91791750668563643e-01  # rad = +7.96666999999999931e-02 , len = +2.09999999999999659e-01 
 424        430        458        399    2 2147483645 2147483645 +9.86770253060265112e-01  # rad = +7.72499999999999715e-02 , len = +5.81463670404263722e-01 
 425        430        459        399    2        815        816 +8.94160747109625342e-01  # rad = +6.99999999999999928e-02 , len = +1.97989898732234104e-01 
 426        443        460        427    2 2147483645 2147483645 +8.15363057564443716e-01  # rad = +8.67000000000000132e-02 , len = +6.96491205974633543e-01 
 427        461        443        896    2        411        426 +9.39611370805977120e-01  # rad = +1.06333000000000066e-01 , len = +2.09999999999999659e-01 
 428        462        463        429    2 2147483645 2147483645 +3.45425273390036480e-01  # rad = +1.13713999999999982e-01 , len = +2.43092574958594820e+00 
 429        464        462        452    2        428        430 +9.43807339449541205e-01  # rad = +3.29199999999999993e-01 , len = +3.63730669589464706e-01 
 430        462        465        429    2        433        434 +9.73572296476306276e-01  # rad = +3.20499999999999952e-01 , len = +1.21243556529818317e-01 
 431        455        466        421    2 2147483645 2147483645 +8.42391304347826053e-01  # rad = +7.36249999999999682e-02 , len = +5.51180551180830314e-01 
 432        455        467        421    2 2147483645 2147483645 +8.56216247139588105e-01  # rad = +7.48332999999999776e-02 , len = +8.07279381626955561e-01 
 433        465        414        430    2        384        414 +1.02392199687987517e+00  # rad = +3.28166999999999986e-01 , len = +5.37680202350802938e-01 
 434        465        468        430    2        491        492 +5.44149765990639578e-01  # rad = +1.74399999999999972e-01 , len = +1.20024997396375999e+00 
 435        469        470        437    2 2147483645 2147483645 +7.98441136204646740e-01  # rad = +7.96667000000000070e-02 , len = +2.10000000000000853e-01 
 436        469        471        437    2 2147483645 2147483645 +7.23916542557562770e-01  # rad = +7.22307999999999978e-02 , len = +9.54672718789010277e-01 
 437        472        469        502    2        435        436 +5.09070408163265320e-01  # rad = +9.97777999999999998e-02 , len = +6.33876959669618434e-01 
 438        473        474        440    2 2147483645 2147483645 +6.29726874905688794e-01  # rad = +7.51176000000000066e-02 , len = +1.01197826063606766e+00 
 439        473        475        440    2 2147483645 2147483645 +6.69459115067987831e-01  # rad = +7.98571000000000281e-02 , len = +8.88200427831466466e-01 
 440        415        473        385    2        438        439 +9.19941079842982457e-01  # rad = +1.19286000000000017e-01 , len = +4.74763098818769935e-01 
 441        432        476        442    2 2147483645 2147483645 +3.16609977324263048e-01  # rad = +1.39625000000000055e-01 , len = +1.11561642153564544e+00 
 442        355        432        451    2        401        441 +9.06342548158439398e-01  # rad = +4.41000000000000003e-01 , len = +9.89949493661170521e-02 
 443        445        477        412    2        444        445 +8.78356953055801637e-01  # rad = +1.98332999999999926e-01 , len = +6.14247507117450797e-01 
 444        477        478        443    2        472        473 +4.60715060025310930e-01  # rad = +9.13750000000000118e-02 , len = +6.02162768692984129e-01 
 445        477        479        443    2        446        447 +8.24371133396862854e-01  # rad = +1.63499999999999951e-01 , len = +9.89949493661170521e-02 
 446        479        435        445    2        403        964 +8.17822629969418902e-01  # rad = +1.33714000000000000e-01 , len = +1.24040316026685438e+00 
 447        479        480        445    2        819        820 +8.95412844036697186e-01  # rad = +1.46399999999999947e-01 , len = +3.50000000000001421e-01 
 448        481        482        450    2 2147483645 2147483645 +5.59459459459459407e-01  # rad = +8.27999999999999847e-02 , len = +9.01886910870758562e-01 
 449        481        483        450    2        705        706 +5.68533108108108087e-01  # rad = +8.41428999999999927e-02 , len = +5.46717477313462763e-01 
 450        484        481        458    2        448        449 +8.68886240481879568e-01  # rad = +1.47999999999999965e-01 , len = +1.21243556529820870e-01 
 451        485        355        477    2        323        442 +9.75651375337367677e-01  # rad = +4.86570999999999976e-01 , len = +4.74763098818770712e-01 
 452        486        464        454    2        429        895 +8.93786034593209489e-01  # rad = +3.48799999999999999e-01 , len = +3.42928563989645607e-01 
 453        486        487        454    2        484        485 +3.70703395259449064e-01  # rad = +1.44667000000000018e-01 , len = +7.73175271203108805e-01 
 454        485        486        477    2        452        453 +7.82512622464979879e-01  # rad = +3.90249999999999986e-01 , len = +1.16713324003731467e+00 
 455        488        489        457    2 2147483645 2147483645 +9.80037679118536897e-01  # rad = +7.72499999999999853e-02 , len = +2.32163735324878967e-01 
 456        488        490        457    2 2147483645 2147483645 +9.31344078859730917e-01  # rad = +7.34118000000000132e-02 , len = +1.17341382299681274e+00 
 457        491        488        964    2        455        456 +5.89493246780441904e-01  # rad = +7.88234999999999769e-02 , len = +1.22649908275546737e+00 
 458        394        484        464    2        450        459 +9.29090780165054864e-01  # rad = +1.70333000000000012e-01 , len = +3.83405790253617873e-01 
 459        484        492        458    2        817        818 +9.15853064291710983e-01  # rad = +1.56000000000000028e-01 , len = +9.89949493661157892e-02 
 460        493        494        462    2 2147483645 2147483645 +6.18145211140742834e-01  # rad = +7.00000000000000067e-02 , len = +7.00000000000002842e-02 
 461        493        495        462    2 2147483645 2147483645 +6.91313293654297945e-01  # rad = +7.82857000000000136e-02 , len = +4.48218696620300117e-01 
 462        496        493        493    2        460        461 +2.25889458944059235e-01  # rad = +1.13242000000000009e-01 , len = +2.49066256245200623e+00 
 463        497        498        465    2 2147483645 2147483645 +4.52564814814814809e-01  # rad = +8.30909000000000231e-02 , len = +6.49153294684698845e-01 
 464        497        394        465    2        362        458 +9.98545751633986844e-01  # rad = +1.83332999999999996e-01 , len = +2.42487113059643794e-01 
 465        472        497        502    2        463        464 +9.36734693877551039e-01  # rad = +1.83599999999999985e-01 , len = +3.76961536499416827e-01 
 466        499        500        468    2 2147483645 2147483645 +1.08446106212074023e+00  # rad = +8.11537999999999843e-02 , len = +2.00204895045051279e+00 
 467        499        501        468    2 2147483645 2147483645 +9.35412443390843285e-01  # rad = +6.99999999999999928e-02 , len = +1.56524758424982730e-01 
 468        502        499        820    2        466        467 +8.64125866050808322e-01  # rad = +7.48332999999999776e-02 , len = +4.31508980207829795e-01 
 469        503        504        471    2 2147483645 2147483645 +7.56630762209037022e-01  # rad = +8.28889000000000153e-02 , len = +6.78675180038284087e-01 
 470        503        334        471    2        301        310 +1.11201277955271571e+00  # rad = +1.21820999999999985e-01 , len = +1.91575050567656180e+00 
 471        505        503        520    2        469        470 +7.40202702702702608e-01  # rad = +1.09549999999999981e-01 , len = +1.63416645419002537e+00 
 472        478        506        444    2 2147483645 2147483645 +8.93023255813953476e-01  # rad = +8.15999999999999920e-02 , len = +3.76961536499415495e-01 
 473        478        507        444    2 2147483645 2147483645 +8.29548563611491208e-01  # rad = +7.58000000000000201e-02 , len = +3.13049516849971010e-01 
 474        508        509        476    2 2147483645 2147483645 +7.51908433412632471e-01  # rad = +7.87000000000000199e-02 , len = +7.17286553617173417e-01 
 475        508        510        476    2 2147483645 2147483645 +7.51908433412632471e-01  # rad = +7.87000000000000199e-02 , len = +6.78675180038287196e-01 
 476        452        508        821    2        474        475 +9.15833960415099013e-01  # rad = +1.04667000000000038e-01 , len = +4.94974746830583290e-01 
 477        496        485        493    2        451        454 +9.94809660972320819e-01  # rad = +4.98714000000000046e-01 , len = +4.31508980207828408e-01 
 478        511        512        480    2 2147483645 2147483645 +1.00727191647662151e+00  # rad = +7.72499999999999853e-02 , len = +5.37680202350804048e-01 
 479        511        513        480    2 2147483645 2147483645 +9.60005111334514605e-01  # rad = +7.36249999999999821e-02 , len = +5.46717477313468092e-01 
 480        514        511        511    2        478        479 +8.35883378746594019e-01  # rad = +7.66923000000000049e-02 , len = +1.08669222873819993e+00 
 481        515        516        483    2 2147483645 2147483645 +1.00000000000000000e+00  # rad = +6.99999999999999928e-02 , len = +3.20780298646908157e-01 
 482        515        517        483    2 2147483645 2147483645 +1.00000000000000000e+00  # rad = +6.99999999999999928e-02 , len = +9.89949493661145402e-02 
 483        518        515        817    2        481        482 +5.56660039761431302e-01  # rad = +6.99999999999999928e-02 , len = +4.08166632639172688e-01 
 484        487        519        453    2 2147483645 2147483645 +4.83869852834440450e-01  # rad = +7.00000000000000067e-02 , len = +3.20780298646910100e-01 
 485        487        520        453    2        486        487 +4.83869852834440450e-01  # rad = +7.00000000000000067e-02 , len = +2.09999999999999659e-01 
 486        520        521        485    2 2147483645 2147483645 +1.03452428571428579e+00  # rad = +7.24167000000000005e-02 , len = +7.76337555448658345e-01 
 487        520        522        485    2 2147483645 2147483645 +1.00000000000000000e+00  # rad = +7.00000000000000067e-02 , len = +5.68682688324515739e-01 
 488        523        524        489    2        899        900 +8.91360034081412955e-01  # rad = +8.15999999999999920e-02 , len = +7.57165767847437832e-01 
 489        525        523        818    2        488        490 +6.66998178506375217e-01  # rad = +9.15455000000000019e-02 , len = +9.52102935611481294e-01 
 490        523        526        489    2        508        509 +9.04972936954847595e-01  # rad = +8.28461999999999948e-02 , len = +8.99166280506559890e-01 
 491        468        527        434    2 2147483645 2147483645 +4.34216169724770618e-01  # rad = +7.57272999999999835e-02 , len = +2.30575367288008426e+00 
 492        468        528        434    2        498        957 +7.82276376146789021e-01  # rad = +1.36428999999999995e-01 , len = +6.14247507117449354e-01 
 493          1        496          0    2        462        477 +9.47509677029152120e-01  # rad = +5.01315999999999984e-01 , len = +1.52882307674890972e+00 
 494        529        530        496    2 2147483645 2147483645 +9.54768382352941258e-01  # rad = +7.79090999999999950e-02 , len = +7.53923072998829991e-01 
 495        529        531        496    2 2147483645 2147483645 +9.76307598039215740e-01  # rad = +7.96667000000000070e-02 , len = +4.31508980207828630e-01 
 496        514        529        511    2        494        495 +8.89373297002724716e-01  # rad = +8.15999999999999781e-02 , len = +4.48218696620299839e-01 
 497        532        533        498    2 2147483645 2147483645 +6.60313901345291443e-01  # rad = +7.36249999999999821e-02 , len = +5.33104117410473366e-01 
 498        528        532        492    2        497        499 +8.17274919555226464e-01  # rad = +1.11499999999999974e-01 , len = +2.52388589282478815e-01 
 499        532        534        498    2        500        501 +7.31838565022421506e-01  # rad = +8.15999999999999642e-02 , len = +6.64078308635362324e-01 
 500        534        535        499    2 2147483645 2147483645 +8.57843137254901911e-01  # rad = +6.99999999999999789e-02 , len = +2.96984848098347853e-01 
 501        534        536        499    2 2147483645 2147483645 +8.85181372549019629e-01  # rad = +7.22307999999999978e-02 , len = +8.88200427831466133e-01 
 502        537        472        504    2        437        465 +9.60784313725490113e-01  # rad = +1.95999999999999980e-01 , len = +1.17132403714770450e+00 
 503        537        538        504    2        545        546 +6.31862745098039191e-01  # rad = +1.28900000000000015e-01 , len = +8.45813218151619806e-01 
 504        539        537        527    2        502        503 +9.52380952380952439e-01  # rad = +2.04000000000000042e-01 , len = +9.62340895940724916e-01 
 505        540        541        507    2 2147483645 2147483645 +9.42801183431952738e-01  # rad = +7.96667000000000070e-02 , len = +1.10679718105893188e+00 
 506        540        542        507    2 2147483645 2147483645 +9.42801183431952738e-01  # rad = +7.96667000000000070e-02 , len = +2.42487113059642267e-01 
 507        543        540        826    2        505        506 +1.07937975901090488e+00  # rad = +8.45000000000000057e-02 , len = +2.61916017074176499e-01 
 508        526        544        490    2 2147483645 2147483645 +8.44939176449855167e-01  # rad = +7.00000000000000067e-02 , len = +4.08166632639169358e-01 
 509        526        545        490    2 2147483645 2147483645 +8.44939176449855167e-01  # rad = +7.00000000000000067e-02 , len = +3.83405790253613321e-01 
 510        546        547        576    2        511        512 +4.89880377754459639e-01  # rad = +1.16713999999999998e-01 , len = +6.14247507117449243e-01 
 511        547        514        510    2        480        496 +7.86109635519303573e-01  # rad = +9.17499999999999705e-02 , len = +2.21359436211787469e-01 
 512        547        548        510    2        524        525 +8.48227290642082354e-01  # rad = +9.89999999999999908e-02 , len = +9.89949493661170521e-02 
 513        549        550        515    2 2147483645 2147483645 +1.11631004901960784e+00  # rad = +9.10908999999999885e-02 , len = +8.19328993750375267e-01 
 514        549        551        515    2 2147483645 2147483645 +8.57843137254901911e-01  # rad = +7.00000000000000344e-02 , len = +1.14808536267997030e+00 
 515        552        549        713    2        513        514 +8.10215064439899102e-01  # rad = +8.16000000000000197e-02 , len = +3.95979797464466932e-01 
 516        553        554        518    2 2147483645 2147483645 +7.07112970711296973e-01  # rad = +8.45000000000000057e-02 , len = +3.95979797464468208e-01 
 517        553        555        518    2 2147483645 2147483645 +6.75433472803347312e-01  # rad = +8.07143000000000166e-02 , len = +1.44308696896618205e+00 
 518        556        553        829    2        516        517 +1.04139433551198257e+00  # rad = +1.19500000000000037e-01 , len = +1.21243556529820870e-01 
 519        505        557        520    2 2147483645 2147483645 +5.39501351351351355e-01  # rad = +7.98461999999999922e-02 , len = +1.01197826063606788e+00 
 520        558        505        529    2        471        519 +7.55102040816326481e-01  # rad = +1.48000000000000048e-01 , len = +1.21243556529820870e-01 
 521        559        560        522    2 2147483645 2147483645 +8.24406079856254914e-01  # rad = +7.76316000000000228e-02 , len = +1.38061580463212197e+00 
 522        561        559        827    2        521        523 +8.58402005469462215e-01  # rad = +9.41666999999999921e-02 , len = +4.69574275274957764e-01 
 523        559        562        522    2        537        538 +9.19341975454167959e-01  # rad = +8.65714000000000344e-02 , len = +4.64327470649754159e-01 
 524        548        563        512    2 2147483645 2147483645 +8.77946464646464642e-01  # rad = +8.69166999999999856e-02 , len = +9.23363417079103965e-01 
 525        548        564        512    2 2147483645 2147483645 +8.53535353535353480e-01  # rad = +8.44999999999999918e-02 , len = +2.88617393793234422e-01 
 526        539        565        527    2        565        566 +5.43104575163398717e-01  # rad = +1.16333000000000006e-01 , len = +5.37680202350804715e-01 
 527        566        539        533    2        504        526 +8.43307086614173196e-01  # rad = +2.14200000000000029e-01 , len = +3.56931365951492885e-01 
 528        558        567        529    2        902        903 +4.65561224489795922e-01  # rad = +9.12500000000000117e-02 , len = +1.24237675445091966e+00 
 529        566        558        533    2        520        528 +7.71653543307086576e-01  # rad = +1.95999999999999980e-01 , len = +2.09999999999999659e-01 
 530        568        569        532    2        710        711 +7.55891919191919226e-01  # rad = +7.48333000000000192e-02 , len = +3.76961536499415162e-01 
 531        568        570        532    2        543        550 +1.05555555555555558e+00  # rad = +1.04500000000000051e-01 , len = +3.28329103187641413e-01 
 532        571        568        545    2        530        531 +9.61165048543689338e-01  # rad = +9.90000000000000185e-02 , len = +2.09999999999999659e-01 
 533        572        566        548    2        527        529 +8.81944444444444531e-01  # rad = +2.54000000000000115e-01 , len = +7.98122797569396414e-01 
 534        573        574        536    2 2147483645 2147483645 +6.94526595744680897e-01  # rad = +1.30570999999999965e-01 , len = +4.64327470649756269e-01 
 535        573        575        536    2 2147483645 2147483645 +6.97872340425532034e-01  # rad = +1.31200000000000011e-01 , len = +3.42928563989644886e-01 
 536        546        573        576    2        534        535 +7.89087093389296945e-01  # rad = +1.88000000000000028e-01 , len = +4.02119385257659889e-01 
 537        562        576        523    2 2147483645 2147483645 +9.29483640093610619e-01  # rad = +8.04667000000000021e-02 , len = +1.02161636635284991e+00 
 538        562        577        523    2        539        540 +1.03498383992866017e+00  # rad = +8.95999999999999991e-02 , len = +7.20694109869092103e-01 
 539        577        578        538    2 2147483645 2147483645 +8.27487723214285653e-01  # rad = +7.41428999999999838e-02 , len = +4.25793377120873617e-01 
 540        577        579        538    2 2147483645 2147483645 +8.01478794642857095e-01  # rad = +7.18124999999999875e-02 , len = +9.89949493661166802e-01 
 541        580        581        543    2        917        955 +9.02356565656565746e-01  # rad = +8.93333000000000182e-02 , len = +4.14125584816973924e-01 
 542        580        582        543    2        563        574 +8.29124242424242430e-01  # rad = +8.20832999999999979e-02 , len = +8.31203946092652690e-01 
 543        570        580        531    2        541        542 +9.47368421052631637e-01  # rad = +9.90000000000000185e-02 , len = +1.21243556529819857e-01 
 544        571        583        545    2        553        554 +7.73463106796116517e-01  # rad = +7.96667000000000347e-02 , len = +1.97989898732234104e-01 
 545        538        571        503    2        532        544 +7.99069045771916286e-01  # rad = +1.03000000000000050e-01 , len = +1.56524758424985921e-01 
 546        538        584        503    2 2147483645 2147483645 +6.18050426687354548e-01  # rad = +7.96667000000000070e-02 , len = +4.69574275274957764e-01 
 547        585        586        549    2 2147483645 2147483645 +3.85612752815150006e-01  # rad = +1.09000000000000014e-01 , len = +1.21445461010282241e+00 
 548        585        572        549    2        533        947 +1.01886672303452475e+00  # rad = +2.88000000000000034e-01 , len = +2.88617393793237420e-01 
 549        587        585        647    2        547        548 +1.06066416510318939e+00  # rad = +2.82667000000000002e-01 , len = +1.56524758424982757e-01 
 550        570        588        531    2 2147483645 2147483645 +6.97607655502392343e-01  # rad = +7.29000000000000065e-02 , len = +5.93969696196700148e-01 
 551        589        590        570    2 2147483645 2147483645 +9.62692332184319932e-01  # rad = +7.48333000000000054e-02 , len = +4.31508980207828241e-01 
 552        589        591        570    2 2147483645 2147483645 +1.01243546045551858e+00  # rad = +7.87000000000000061e-02 , len = +8.04238770515325441e-01 
 553        583        592        544    2 2147483645 2147483645 +9.69664866249009827e-01  # rad = +7.72499999999999992e-02 , len = +3.05122926047845522e-01 
 554        583        593        544    2        837        838 +1.03033387852138980e+00  # rad = +8.20832999999999979e-02 , len = +8.01186619958170865e-01 
 555        594        595        556    2 2147483645 2147483645 +3.26936363636363636e-01  # rad = +1.07888999999999999e-01 , len = +1.39649561402819966e+00 
 556        596        594        835    2        555        934 +7.59097088517621366e-01  # rad = +3.30000000000000016e-01 , len = +2.10000000000000853e-01 
 557        597        598        934    2        707        945 +5.12396969696969684e-01  # rad = +1.69090999999999991e-01 , len = +8.04238770515324219e-01 
 558        597        599        934    2        567        568 +9.53409090909090984e-01  # rad = +3.14625000000000044e-01 , len = +6.06217782649106640e-01 
 559        600        601        560    2        716        717 +9.91735537190082672e-01  # rad = +1.19999999999999982e-01 , len = +1.97989898732231578e-01 
 560        602        600        715    2        559        561 +8.69365291488841896e-01  # rad = +1.21000000000000010e-01 , len = +9.89949493661170521e-02 
 561        600        603        560    2        583        584 +8.68801652892562060e-01  # rad = +1.05124999999999996e-01 , len = +6.60378679243963429e-01 
 562        604        605        563    2 2147483645 2147483645 +1.00000000000000000e+00  # rad = +7.00000000000000344e-02 , len = +4.74763098818766771e-01 
 563        582        604        542    2        562        564 +8.52792224484152039e-01  # rad = +7.00000000000000344e-02 , len = +1.71464281994824608e-01 
 564        604        606        563    2        572        573 +1.00000000000000000e+00  # rad = +7.00000000000000344e-02 , len = +9.89949493661183150e-02 
 565        565        607        526    2 2147483645 2147483645 +6.57117069103349882e-01  # rad = +7.64444000000000373e-02 , len = +6.92964645562817894e-01 
 566        565        608        526    2        587        588 +7.57523660526247977e-01  # rad = +8.81250000000000228e-02 , len = +6.30000000000000338e-01 
 567        599        609        558    2 2147483645 2147483645 +3.64878823996821533e-01  # rad = +1.14799999999999985e-01 , len = +9.89949493661167024e-01 
 568        599        610        558    2        647        936 +9.22924116011124340e-01  # rad = +2.90375000000000050e-01 , len = +5.46717477313466205e-01 
 569        611        612        571    2 2147483645 2147483645 +3.06728740157480306e-01  # rad = +7.79090999999999950e-02 , len = +7.44110206891424597e-01 
 570        611        589        571    2        551        552 +3.06036811023622068e-01  # rad = +7.77333500000000066e-02 , len = +5.14392845984468217e-01 
 571        613        611        586    2        569        570 +3.88082505729564542e-01  # rad = +2.54000000000000004e-01 , len = +1.18380741677014290e+00 
 572        606        614        564    2 2147483645 2147483645 +1.03766285714285722e+00  # rad = +7.26364000000000315e-02 , len = +8.63017960415655372e-01 
 573        606        615        564    2 2147483645 2147483645 +1.00000000000000000e+00  # rad = +7.00000000000000344e-02 , len = +1.71464281994821693e-01 
 574        582        616        542    2 2147483645 2147483645 +8.79969494403855523e-01  # rad = +7.22308000000000117e-02 , len = +8.85437744847146435e-01 
 575        617        618        607    2        576        577 +9.02129617457604782e-01  # rad = +2.74500000000000022e-01 , len = +1.21243556529821897e-01 
 576        618        546        575    2        510        536 +8.67941712204007176e-01  # rad = +2.38249999999999962e-01 , len = +6.37730350540102187e-01 
 577        618        619        575    2        594        719 +4.25865209471766870e-01  # rad = +1.16900000000000032e-01 , len = +8.45813218151618473e-01 
 578        620        621        580    2 2147483645 2147483645 +6.55194545454545363e-01  # rad = +7.20714000000000077e-02 , len = +1.14166545012100618e+00 
 579        620        622        580    2        829        831 +8.56060909090909039e-01  # rad = +9.41666999999999921e-02 , len = +4.48218696620301227e-01 
 580        623        620        582    2        578        579 +9.70591089973794174e-01  # rad = +1.10000000000000014e-01 , len = +2.52388589282482256e-01 
 581        623        624        582    2 2147483645 2147483645 +7.18489760264000799e-01  # rad = +8.14286000000000176e-02 , len = +4.74763098818767548e-01 
 582        625        623        611    2        580        581 +7.67989645662088050e-01  # rad = +1.13333000000000003e-01 , len = +1.04297650980259293e+00 
 583        603        626        561    2 2147483645 2147483645 +6.65873959571938068e-01  # rad = +6.99999999999999789e-02 , len = +1.97989898732234104e-01 
 584        603        627        561    2 2147483645 2147483645 +6.65873959571938068e-01  # rad = +6.99999999999999789e-02 , len = +4.14125584816973591e-01 
 585        613        628        586    2        601        835 +1.05933231474407941e+00  # rad = +6.93332999999999977e-01 , len = +1.71464281994823164e-01 
 586          1        613          0    2        571        585 +1.23703429297205769e+00  # rad = +6.54500000000000082e-01 , len = +7.03491293478461066e-01 
 587        608        629        566    2 2147483645 2147483645 +8.76595744680850997e-01  # rad = +7.72500000000000131e-02 , len = +8.99166280506557669e-01 
 588        608        630        566    2 2147483645 2147483645 +7.94326241134751698e-01  # rad = +7.00000000000000067e-02 , len = +4.08166632639170579e-01 
 589        631        632        591    2 2147483645 2147483645 +8.21362356248042769e-01  # rad = +7.58000000000000201e-02 , len = +7.03491293478464508e-01 
 590        631        633        591    2 2147483645 2147483645 +7.79463123755901433e-01  # rad = +7.19332999999999917e-02 , len = +1.01439637223326096e+00 
 591        634        631        953    2        589        590 +6.25364739684626358e-01  # rad = +9.22857000000000399e-02 , len = +5.77234787586472620e-01 
 592        635        636        594    2 2147483645 2147483645 +1.24604387350754964e+00  # rad = +1.44333000000000045e-01 , len = +1.97989898732234104e-01 
 593        635        637        594    2        722        723 +1.11367226956048793e+00  # rad = +1.29000000000000004e-01 , len = +6.06217782649107084e-01 
 594        619        635        577    2        592        593 +9.90872540633019661e-01  # rad = +1.15833000000000005e-01 , len = +3.56931365951496382e-01 
 595        638        639        596    2        612        840 +9.52581764843488221e-01  # rad = +1.50667000000000023e-01 , len = +1.71464281994822443e-01 
 596        640        638        839    2        595        597 +8.69049450549450486e-01  # rad = +1.58167000000000002e-01 , len = +3.83405790253617818e-01 
 597        638        641        596    2        598        599 +5.31084233752932011e-01  # rad = +8.40000000000000052e-02 , len = +3.95979797464466932e-01 
 598        641        642        597    2 2147483645 2147483645 +8.33333333333333259e-01  # rad = +6.99999999999999928e-02 , len = +4.48218696620299284e-01 
 599        641        643        597    2 2147483645 2147483645 +8.33333333333333259e-01  # rad = +6.99999999999999928e-02 , len = +4.74763098818766771e-01 
 600        644        645        601    2 2147483645 2147483645 +2.24038851146516949e-01  # rad = +1.51500000000000024e-01 , len = +2.36864940419640924e+00 
 601        628        644        585    2        600        602 +9.75320661211856454e-01  # rad = +6.76222000000000101e-01 , len = +8.10308583195314958e-01 
 602        644        646        601    2        606        607 +9.66398608740916432e-01  # rad = +6.53500000000000081e-01 , len = +9.89949493661157892e-02 
 603        647        648        604    2 2147483645 2147483645 +9.55994220332084921e-01  # rad = +7.00000000000000067e-02 , len = +3.42928563989645607e-01 
 604        649        647        615    2        603        605 +9.47860194174757420e-01  # rad = +7.32222000000000012e-02 , len = +6.85857127979291215e-01 
 605        647        650        604    2        720        721 +1.15402159454373110e+00  # rad = +8.45000000000000057e-02 , len = +2.21359436211788024e-01 
 606        646        651        602    2        629        958 +9.61319051262433000e-01  # rad = +6.28222000000000058e-01 , len = +7.91959594928936417e-01 
 607        646        617        602    2        575        836 +4.65615914307574597e-01  # rad = +3.04279999999999995e-01 , len = +1.95999999999999863e+00 
 608        652        653        610    2 2147483645 2147483645 +1.00000000000000000e+00  # rad = +7.00000000000000067e-02 , len = +6.99999999999967315e-02 
 609        652        654        610    2 2147483645 2147483645 +1.00000000000000000e+00  # rad = +7.00000000000000067e-02 , len = +1.97989898732234104e-01 
 610        649        652        615    2        608        609 +9.06148867313915862e-01  # rad = +7.00000000000000067e-02 , len = +3.42928563989643442e-01 
 611        655        625        612    2        582        953 +1.02243423194972749e+00  # rad = +1.47570999999999980e-01 , len = +1.07079409785448121e+00 
 612        639        655        595    2        611        613 +9.57960269999402647e-01  # rad = +1.44333000000000017e-01 , len = +2.42487113059643794e-01 
 613        655        656        612    2        617        618 +7.11895408534430896e-01  # rad = +1.02750000000000036e-01 , len = +2.21359436211787469e-01 
 614        634        657        953    2        615        616 +7.81542443976119938e-01  # rad = +1.15333000000000005e-01 , len = +4.94974746830585288e-01 
 615        657        649        614    2        604        610 +6.69799623698334345e-01  # rad = +7.72499999999999992e-02 , len = +2.10000000000000853e-01 
 616        657        658        614    2        844        948 +8.33239402426018572e-01  # rad = +9.61000000000000187e-02 , len = +7.50666370633454316e-01 
 617        656        659        613    2 2147483645 2147483645 +8.15571776155717632e-01  # rad = +8.38000000000000272e-02 , len = +8.22313808712952121e-01 
 618        656        660        613    2        627        726 +1.09975669099756668e+00  # rad = +1.12999999999999989e-01 , len = +2.21359436211787469e-01 
 619        661        662        621    2 2147483645 2147483645 +9.04624139908974945e-01  # rad = +7.22307999999999978e-02 , len = +8.54458893101359140e-01 
 620        661        663        621    2 2147483645 2147483645 +9.13005252598119821e-01  # rad = +7.29000000000000065e-02 , len = +8.07279381626953119e-01 
 621        640        661        839    2        619        620 +4.38715384615384618e-01  # rad = +7.98461999999999922e-02 , len = +8.54458893101359140e-01 
 622        664        665        623    2        724        725 +4.92326736155068778e-01  # rad = +6.99999999999999928e-02 , len = +2.21359436211786331e-01 
 623        666        664        629    2        622        624 +3.08923411189570896e-01  # rad = +1.42182000000000031e-01 , len = +8.28251169633944850e-01 
 624        664        667        623    2        842        843 +5.00825350606968533e-01  # rad = +7.12083500000000175e-02 , len = +1.04999999999999982e+00 
 625        668        669        627    2 2147483645 2147483645 +6.70765062908645682e-01  # rad = +7.72499999999999992e-02 , len = +8.71492971859209820e-01 
 626        668        670        627    2        850        851 +6.79758090425208628e-01  # rad = +7.82856999999999997e-02 , len = +5.46717477313463762e-01 
 627        660        668        618    2        625        626 +1.01917699115044247e+00  # rad = +1.15166999999999964e-01 , len = +3.76961536499413163e-01 
 628        666        671        629    2 2147483645 2147483645 +2.71269961977186336e-01  # rad = +1.24852000000000032e-01 , len = +1.92468179188145250e+00 
 629        651        666        606    2        623        628 +7.32623180977425181e-01  # rad = +4.60250000000000048e-01 , len = +6.92964645562814341e-01 
 630        672        673        632    2 2147483645 2147483645 +8.78215452249535011e-01  # rad = +7.96667000000000347e-02 , len = +9.01886910870760228e-01 
 631        672        674        632    2 2147483645 2147483645 +1.00000000000000000e+00  # rad = +9.07143000000000116e-02 , len = +1.68582324103092107e+00 
 632        675        672        846    2        630        631 +1.03792105263157897e+00  # rad = +9.07143000000000116e-02 , len = +5.77234787586469622e-01 
 633        676        677        634    2 2147483645 2147483645 +4.40499732888459838e-01  # rad = +1.41000000000000014e-01 , len = +5.81463670404264166e-01 
 634        678        676        958    2        633        635 +5.09518928022259621e-01  # rad = +3.20091000000000070e-01 , len = +1.91191003972467333e+00 
 635        676        679        634    2        639        640 +2.58198762226991674e-01  # rad = +8.26471000000000011e-02 , len = +1.46331814722568088e+00 
 636        680        681        638    2 2147483645 2147483645 +9.15698206801282999e-01  # rad = +7.00000000000000067e-02 , len = +3.05122926047849796e-01 
 637        680        682        638    2 2147483645 2147483645 +9.15698206801282999e-01  # rad = +7.00000000000000067e-02 , len = +2.42487113059641241e-01 
 638        683        680        961    2        636        637 +8.74649885583524078e-01  # rad = +7.64444000000000373e-02 , len = +1.19616052434445508e+00 
 639        679        684        635    2 2147483645 2147483645 +9.29536547561862436e-01  # rad = +7.68234999999999890e-02 , len = +1.11561642153564500e+00 
 640        679        685        635    2        641        642 +1.02241941943516479e+00  # rad = +8.44999999999999918e-02 , len = +2.21359436211790828e-01 
 641        685        686        640    2 2147483645 2147483645 +8.28402366863905337e-01  # rad = +7.00000000000000067e-02 , len = +4.31508980207826076e-01 
 642        685        687        640    2 2147483645 2147483645 +8.28402366863905337e-01  # rad = +7.00000000000000067e-02 , len = +1.56524758424982730e-01 
 643        119         87        104    2         75        954 +9.80853475071078673e-01  # rad = +1.47999999999999965e-01 , len = +9.89949493661157892e-02 
 644        688        689        935    2        863        864 +5.63328009331362733e-01  # rad = +8.49999999999999784e-02 , len = +9.62340895940725138e-01 
 645        688        690        935    2        680        753 +6.34020372591772796e-01  # rad = +9.56666999999999795e-02 , len = +7.30821455623737792e-01 
 646        587        691        647    2 2147483645 2147483645 +4.13133208255159479e-01  # rad = +1.10100000000000017e-01 , len = +9.74987179402887927e-01 
 647        610        587        568    2        549        646 +9.17778734395178653e-01  # rad = +2.66500000000000015e-01 , len = +9.89949493661145541e-02 
 648        692        693        936    2 2147483645 2147483645 +3.22407232027550561e-01  # rad = +9.36189999999999939e-02 , len = +1.43286426433211322e+00 
 649        692        694        936    2 2147483645 2147483645 +3.55095996556177351e-01  # rad = +1.03111000000000008e-01 , len = +7.17286553617172751e-01 
 650        695        696        937    2 2147483645 2147483645 +1.18461593136119925e+00  # rad = +1.10000000000000014e-01 , len = +1.21243556529821897e-01 
 651        695        697        937    2 2147483645 2147483645 +9.33123046056790417e-01  # rad = +8.66470999999999908e-02 , len = +1.16713324003731134e+00 
 652        698        131        774    2        114        937 +7.77046861924686194e-01  # rad = +9.28570999999999841e-02 , len = +5.23832034148351999e-01 
 653        118        699        938    2 2147483645 2147483645 +4.37580343980343955e-01  # rad = +8.90475999999999906e-02 , len = +1.34829521989807644e+00 
 654        700        701        939    2 2147483645 2147483645 +6.46950092421441636e-01  # rad = +6.99999999999999789e-02 , len = +2.88617393793233534e-01 
 655        700        702        939    2        777        782 +8.98798521256931604e-01  # rad = +9.72500000000000170e-02 , len = +2.61916017074173613e-01 
 656        703        704        940    2 2147483645 2147483645 +6.80595477121420322e-01  # rad = +7.72856999999999850e-02 , len = +4.31508980207828685e-01 
 657        703        237        940    2        211        693 +1.06555355947726249e+00  # rad = +1.20999999999999983e-01 , len = +9.89949493661208269e-02 
 658        705        706        941    2 2147483645 2147483645 +9.87479461595813568e-01  # rad = +8.44999999999999918e-02 , len = +2.21359436211786886e-01 
 659        705        707        941    2 2147483645 2147483645 +9.41266591407877051e-01  # rad = +8.05455000000000060e-02 , len = +8.65852181379708319e-01 
 660        367        708        942    2 2147483645 2147483645 +5.10869565217391242e-01  # rad = +1.11625000000000002e-01 , len = +6.30000000000001115e-01 
 661        709        710        662    2 2147483645 2147483645 +7.04450209205020883e-01  # rad = +8.41818000000000149e-02 , len = +1.47830984573600377e+00 
 662        396        709        364    2        661        663 +1.03335264564219198e+00  # rad = +1.19500000000000037e-01 , len = +1.21243556529819857e-01 
 663        709        711        662    2 2147483645 2147483645 +8.21777966986292463e-01  # rad = +9.82024670548619638e-02 , len = +8.90954544295051276e-01 
 664         19        712         17    2        852        853 +8.95833333333333370e-01  # rad = +1.07500000000000012e-01 , len = +2.52388589282478315e-01 
 665         66        713         56    2 2147483645 2147483645 +8.41530238585844526e-01  # rad = +6.99999999999999928e-02 , len = +6.37730350540103075e-01 
 666         66        714         56    2 2147483645 2147483645 +9.57741957976384284e-01  # rad = +7.96666999999999931e-02 , len = +7.24085630295201454e-01 
 667         34        715         36    2 2147483645 2147483645 +6.79611650485436813e-01  # rad = +6.99999999999999789e-02 , len = +3.20780298646906992e-01 
 668        716        717        669    2 2147483645 2147483645 +9.42574568506458266e-01  # rad = +8.15999999999999642e-02 , len = +7.60394634384015333e-01 
 669         91        716         78    2        668        670 +7.73649687220732796e-01  # rad = +8.65713999999999789e-02 , len = +4.25793377120877115e-01 
 670        716         42        669    2         34        739 +9.42574568506458266e-01  # rad = +8.15999999999999642e-02 , len = +3.76961536499414163e-01 
 671         71        718         60    2        747        748 +9.31037401371164086e-01  # rad = +9.89999999999999630e-02 , len = +9.89949493661170521e-02 
 672         71        719         60    2        744        745 +7.49218963068849719e-01  # rad = +7.96666999999999792e-02 , len = +1.97989898732234104e-01 
 673        720        721        675    2 2147483645 2147483645 +9.76444010469328716e-01  # rad = +8.44999999999999918e-02 , len = +2.96984848098349907e-01 
 674        720        722        675    2 2147483645 2147483645 +9.57826863188060873e-01  # rad = +8.28889000000000153e-02 , len = +6.60378679243962874e-01 
 675        108        720         93    2        673        674 +4.89709360888214873e-01  # rad = +8.65384999999999766e-02 , len = +1.26968500030519560e+00 
 676        723        724        678    2 2147483645 2147483645 +8.41530238585844526e-01  # rad = +6.99999999999999650e-02 , len = +2.61916017074176499e-01 
 677        723        725        678    2 2147483645 2147483645 +8.41530238585844526e-01  # rad = +6.99999999999999650e-02 , len = +2.52388589282478815e-01 
 678         65        723         55    2        676        677 +9.40390822400216986e-01  # rad = +8.31817999999999724e-02 , len = +9.31289428695504684e-01 
 679        726        727        680    2 2147483645 2147483645 +8.57843137254901911e-01  # rad = +6.99999999999999789e-02 , len = +7.03491293478461621e-01 
 680        690        726        645    2        679        681 +8.52961375274781997e-01  # rad = +8.15999999999999642e-02 , len = +4.20000000000000540e-01 
 681        726        728        680    2        682        683 +1.00000000000000000e+00  # rad = +8.15999999999999642e-02 , len = +3.13049516849968235e-01 
 682        728        729        681    2 2147483645 2147483645 +8.57843137254901911e-01  # rad = +6.99999999999999789e-02 , len = +1.56524758424985921e-01 
 683        728        730        681    2 2147483645 2147483645 +8.57843137254901911e-01  # rad = +6.99999999999999789e-02 , len = +1.71464281994823164e-01 
 684        133        731        116    2 2147483645 2147483645 +6.62082533316938893e-01  # rad = +7.00000000000000067e-02 , len = +5.98080262172227095e-01 
 685        176        732        156    2 2147483645 2147483645 +9.44122768329806350e-01  # rad = +7.00000000000000067e-02 , len = +2.21359436211785776e-01 
 686        733        734        688    2 2147483645 2147483645 +9.07422548851775312e-01  # rad = +7.57999999999999924e-02 , len = +3.13049516849967069e-01 
 687        733        735        688    2 2147483645 2147483645 +9.53711872989574272e-01  # rad = +7.96666999999999931e-02 , len = +5.98080262172227983e-01 
 688        736        733        694    2        686        687 +8.28432160106314486e-01  # rad = +8.35333000000000048e-02 , len = +1.19820699380365858e+00 
 689        207        175        216    2        154        202 +9.78163481953290836e-01  # rad = +2.76428999999999980e-01 , len = +5.64358042380898595e-01 
 690        198        737        223    2        905        949 +6.14197222222222283e-01  # rad = +8.84444000000000063e-02 , len = +5.68682688324516183e-01 
 691        219        738        692    2 2147483645 2147483645 +6.91449814126394058e-01  # rad = +9.30000000000000132e-02 , len = +4.94974746830582735e-01 
 692        260        219        233    2        196        691 +1.09547313036537486e+00  # rad = +1.34500000000000036e-01 , len = +3.05122926047848797e-01 
 693        237        739        657    2 2147483645 2147483645 +6.60405785123966971e-01  # rad = +7.99091000000000107e-02 , len = +8.57321409974110660e-01 
 694        189        736        695    2        688        960 +7.26462536023054772e-01  # rad = +1.00833000000000006e-01 , len = +4.02119385257658724e-01 
 695        740        189        795    2        167        694 +7.29129457250320412e-01  # rad = +1.38800000000000034e-01 , len = +3.76961536499414163e-01 
 696        293        741        265    2 2147483645 2147483645 +7.83472791546011904e-01  # rad = +8.33332999999999990e-02 , len = +3.95979797464465710e-01 
 697        293        742        265    2 2147483645 2147483645 +8.82414162686623427e-01  # rad = +9.38571000000000127e-02 , len = +4.89999999999999714e-01 
 698        743        744        943    2 2147483645 2147483645 +2.80143912602959178e-01  # rad = +1.00367999999999999e-01 , len = +1.44478372083852125e+00 
 699        431        386        400    2        355        943 +9.99088120468488716e-01  # rad = +3.58272999999999953e-01 , len = +9.64883412646314165e-01 
 700        743        278        943    2        251        797 +9.85536169345722302e-01  # rad = +3.53090999999999988e-01 , len = +9.44351629426241734e-01 
 701        457        745        423    2 2147483645 2147483645 +8.78660720225640013e-01  # rad = +7.00000000000000067e-02 , len = +2.10000000000000575e-01 
 702        746        747        944    2 2147483645 2147483645 +8.78660720225640013e-01  # rad = +7.00000000000000067e-02 , len = +4.99899989997999561e-01 
 703        746        748        944    2 2147483645 2147483645 +8.78660720225640013e-01  # rad = +7.00000000000000067e-02 , len = +1.68582324103092107e+00 
 704        438        749        410    2 2147483645 2147483645 +6.23093881573828279e-01  # rad = +7.20714000000000077e-02 , len = +1.01439637223326273e+00 
 705        483        750        449    2 2147483645 2147483645 +8.31918082214898713e-01  # rad = +7.00000000000000067e-02 , len = +3.28329103187641413e-01 
 706        483        751        449    2 2147483645 2147483645 +8.66383259906658765e-01  # rad = +7.28999999999999787e-02 , len = +6.37730350540101520e-01 
 707        598        752        557    2 2147483645 2147483645 +4.37179388613231912e-01  # rad = +7.39231000000000055e-02 , len = +1.14808536267997030e+00 
 708        753        754        945    2 2147483645 2147483645 +4.61290074575228748e-01  # rad = +7.80000000000000138e-02 , len = +7.20694109869088995e-01 
 709        753        755        945    2        821        822 +7.15591013123111241e-01  # rad = +1.21000000000000010e-01 , len = +1.71464281994822443e-01 
 710        569        756        530    2 2147483645 2147483645 +9.35412443390843285e-01  # rad = +7.00000000000000344e-02 , len = +6.96491205974635208e-01 
 711        569        757        530    2 2147483645 2147483645 +9.35412443390843285e-01  # rad = +7.00000000000000344e-02 , len = +2.21359436211786331e-01 
 712        552        758        713    2 2147483645 2147483645 +8.92051750501419938e-01  # rad = +8.98421000000000497e-02 , len = +1.66535281547184666e+00 
 713        759        552        831    2        515        712 +1.09770027247956392e+00  # rad = +1.00714000000000053e-01 , len = +4.53651848888552089e-01 
 714        602        760        715    2 2147483645 2147483645 +5.50837752008161985e-01  # rad = +7.66666999999999904e-02 , len = +9.07303697777101181e-01 
 715        761        602        957    2        560        714 +1.02017899420211244e+00  # rad = +1.39181999999999972e-01 , len = +7.82623792124926387e-01 
 716        601        762        559    2 2147483645 2147483645 +6.25979999999999981e-01  # rad = +7.51175999999999927e-02 , len = +1.13736537664903326e+00 
 717        601        763        559    2 2147483645 2147483645 +7.32051666666666656e-01  # rad = +8.78461999999999854e-02 , len = +1.07536040470160410e+00 
 718          2        764          2    2 2147483645 2147483645 +8.65265760197774902e-01  # rad = +6.99999999999999928e-02 , len = +5.77234787586473064e-01 
 719        619        765        577    2 2147483645 2147483645 +6.73224978614200165e-01  # rad = +7.87000000000000199e-02 , len = +6.92964645562816117e-01 
 720        650        766        605    2 2147483645 2147483645 +9.75486390532544378e-01  # rad = +8.24286000000000324e-02 , len = +1.05465634213235249e+00 
 721        650        767        605    2 2147483645 2147483645 +8.85601183431952710e-01  # rad = +7.48332999999999915e-02 , len = +3.76961536499415162e-01 
 722        637        768        593    2 2147483645 2147483645 +7.22480620155038777e-01  # rad = +9.32000000000000189e-02 , len = +3.13049516849971454e-01 
 723        637        769        593    2 2147483645 2147483645 +6.55038759689922423e-01  # rad = +8.44999999999999918e-02 , len = +2.10000000000000853e-01 
 724        665        770        622    2 2147483645 2147483645 +1.19999999999999996e+00  # rad = +8.40000000000000052e-02 , len = +3.76961536499415495e-01 
 725        665        771        622    2 2147483645 2147483645 +1.04603142857142872e+00  # rad = +7.32222000000000012e-02 , len = +1.25999999999999779e+00 
 726        660        772        618    2 2147483645 2147483645 +6.19469026548672530e-01  # rad = +6.99999999999999928e-02 , len = +5.68682688324518404e-01 
 727         18        773         14    2 2147483645 2147483645 +9.71306068601583084e-01  # rad = +7.36249999999999682e-02 , len = +5.33104117410474143e-01 
 728         18        774         14    2 2147483645 2147483645 +1.02782453825857512e+00  # rad = +7.79090999999999950e-02 , len = +8.57321409974115878e-01 
 729         44        775         35    2 2147483645 2147483645 +8.77055599060297508e-01  # rad = +6.99999999999999789e-02 , len = +7.03491293478461288e-01 
 730         44        776         35    2 2147483645 2147483645 +1.11928958496476127e+00  # rad = +8.93332999999999766e-02 , len = +4.53651848888548259e-01 
 731        777          8        733    2          5         13 +9.19267723880596965e-01  # rad = +9.85455000000000220e-02 , len = +8.54458893101357586e-01 
 732        777        778        733    2 2147483645 2147483645 +6.87099813432835771e-01  # rad = +7.36570999999999754e-02 , len = +2.98466078474589658e+00 
 733        779        777        741    2        731        732 +1.00815363057564444e+00  # rad = +1.07200000000000004e-01 , len = +3.20780298646910100e-01 
 734        780        781        736    2 2147483645 2147483645 +7.43027781639096885e-01  # rad = +7.48332999999999637e-02 , len = +4.53651848888550147e-01 
 735        780        782        736    2 2147483645 2147483645 +7.52626248585102409e-01  # rad = +7.57999999999999924e-02 , len = +7.98122797569398745e-01 
 736         24        780         64    2        734        735 +7.53469442719594151e-01  # rad = +1.00713999999999970e-01 , len = +6.10245852095693153e-01 
 737         57        783         49    2 2147483645 2147483645 +1.05178571428571432e+00  # rad = +7.36249999999999682e-02 , len = +5.14392845984467773e-01 
 738         57        784         49    2 2147483645 2147483645 +1.10357142857142865e+00  # rad = +7.72499999999999715e-02 , len = +1.19820699380365925e+00 
 739         42        785        670    2 2147483645 2147483645 +9.13957107843137329e-01  # rad = +7.45788999999999758e-02 , len = +1.42944044996635022e+00 
 740        779        786        741    2 2147483645 2147483645 +7.22480321254925451e-01  # rad = +7.68235000000000168e-02 , len = +1.25415310070182606e+00 
 741        787        779        743    2        733        740 +1.19029522025941059e+00  # rad = +1.06333000000000025e-01 , len = +1.71464281994822443e-01 
 742        787        788        743    2 2147483645 2147483645 +8.91791750668563643e-01  # rad = +7.96667000000000347e-02 , len = +1.56524758424984339e-01 
 743         88        787         76    2        741        742 +8.16358552120553083e-01  # rad = +8.93333000000000321e-02 , len = +3.83405790253616208e-01 
 744        719        789        672    2 2147483645 2147483645 +8.78660720225640013e-01  # rad = +6.99999999999999789e-02 , len = +6.99999999999997846e-01 
 745        719        790        672    2 2147483645 2147483645 +9.83472391852555639e-01  # rad = +7.83499999999999891e-02 , len = +1.51594854793954092e+00 
 746         88        791         76    2 2147483645 2147483645 +7.41611455829807475e-01  # rad = +8.11538000000000259e-02 , len = +1.00468900660851146e+00 
 747        718        792        671    2 2147483645 2147483645 +7.48918181818181816e-01  # rad = +7.41428999999999699e-02 , len = +4.19999999999998153e-01 
 748        718        793        671    2 2147483645 2147483645 +7.55891919191919226e-01  # rad = +7.48333000000000054e-02 , len = +3.76961536499412830e-01 
 749         65        794         55    2 2147483645 2147483645 +9.55293399431345946e-01  # rad = +8.44999999999999918e-02 , len = +1.97989898732234104e-01 
 750         92        795         79    2 2147483645 2147483645 +9.29203950975199477e-01  # rad = +6.99999999999999789e-02 , len = +2.88617393793233978e-01 
 751         92         59         79    2         51        862 +9.29203950975199477e-01  # rad = +6.99999999999999789e-02 , len = +1.71464281994822804e-01 
 752        108         51         93    2         42         48 +8.22419276344828365e-01  # rad = +1.45332999999999962e-01 , len = +1.71464281994823164e-01 
 753        690        796        645    2 2147483645 2147483645 +8.26436994272824244e-01  # rad = +7.90624999999999939e-02 , len = +1.06850362657316200e+00 
 754        797        798        756    2 2147483645 2147483645 +8.84401773170962469e-01  # rad = +7.29000000000000065e-02 , len = +6.60378679243963318e-01 
 755        797        799        756    2 2147483645 2147483645 +9.54765700254523342e-01  # rad = +7.87000000000000338e-02 , len = +7.82623792124926165e-01 
 756        123        797        108    2        754        755 +6.86904999999999988e-01  # rad = +8.24285999999999908e-02 , len = +5.09607692249634869e-01 
 757        800        801        759    2 2147483645 2147483645 +7.02360500034918789e-01  # rad = +1.00571000000000008e-01 , len = +4.84974226119287588e-01 
 758        800        802        759    2 2147483645 2147483645 +6.23297716320972084e-01  # rad = +8.92499999999999821e-02 , len = +9.15368778143539230e-01 
 759        344        800        309    2        757        758 +1.46261491317671100e+00  # rad = +1.43189999999999984e-01 , len = +1.47665161768102826e+00 
 760        111        803         97    2 2147483645 2147483645 +1.02484188188947978e+00  # rad = +7.66923000000000188e-02 , len = +1.04297650980259338e+00 
 761        111        804         97    2 2147483645 2147483645 +9.35412443390843285e-01  # rad = +7.00000000000000067e-02 , len = +6.49153294684699733e-01 
 762        123        805        108    2 2147483645 2147483645 +6.63889166666666752e-01  # rad = +7.96667000000000347e-02 , len = +1.71464281994823886e-01 
 763        122        806        764    2 2147483645 2147483645 +6.45524366976037212e-01  # rad = +7.98462000000000199e-02 , len = +1.10679718105892988e+00 
 764        188        122        166    2        107        763 +1.27189717223650378e+00  # rad = +1.23692000000000010e-01 , len = +1.02161636635285080e+00 
 765        807        808        767    2 2147483645 2147483645 +8.46825555555555498e-01  # rad = +7.62142999999999987e-02 , len = +9.77496803063826469e-01 
 766        807        809        767    2 2147483645 2147483645 +9.58169999999999966e-01  # rad = +8.62353000000000008e-02 , len = +1.37706209010342273e+00 
 767        165        807        144    2        765        766 +8.66217516843118429e-01  # rad = +9.00000000000000105e-02 , len = +2.32163735324878939e-01 
 768        191        810        169    2 2147483645 2147483645 +7.98676748582230589e-01  # rad = +8.44999999999999918e-02 , len = +4.02119385257663664e-01 
 769        191        811        169    2 2147483645 2147483645 +6.61625708884687969e-01  # rad = +6.99999999999999928e-02 , len = +2.52388589282478315e-01 
 770        812        813        772    2 2147483645 2147483645 +8.32612121212121137e-01  # rad = +8.24285999999999908e-02 , len = +5.09607692249634425e-01 
 771        812        814        772    2 2147483645 2147483645 +7.65656565656565702e-01  # rad = +7.58000000000000201e-02 , len = +1.02401171868294627e+00 
 772        188        812        166    2        770        771 +1.01799485861182526e+00  # rad = +9.90000000000000047e-02 , len = +9.89949493661195640e-02 
 773        698        815        774    2 2147483645 2147483645 +6.20442677824267763e-01  # rad = +7.41428999999999977e-02 , len = +9.23363417079104631e-01 
 774        288        698        260    2        652        773 +1.02918758773931840e+00  # rad = +1.19500000000000009e-01 , len = +9.89949493661195640e-02 
 775        816        817        777    2 2147483645 2147483645 +8.28402366863905337e-01  # rad = +6.99999999999999789e-02 , len = +2.52388589282478815e-01 
 776        816        818        777    2 2147483645 2147483645 +9.14201183431952669e-01  # rad = +7.72500000000000131e-02 , len = +2.42487113059641740e-01 
 777        702        816        655    2        775        776 +8.68894601542416378e-01  # rad = +8.44999999999999918e-02 , len = +1.24827881500889082e+00 
 778        819        820        780    2 2147483645 2147483645 +8.78660720225640013e-01  # rad = +6.99999999999999928e-02 , len = +6.49153294684698401e-01 
 779        819        821        780    2 2147483645 2147483645 +8.78660720225640013e-01  # rad = +6.99999999999999928e-02 , len = +5.46717477313464428e-01 
 780        201        819        179    2        778        779 +1.00000000000000000e+00  # rad = +7.96666999999999931e-02 , len = +4.19999999999999318e-01 
 781        288        822        260    2 2147483645 2147483645 +6.80383426204235531e-01  # rad = +7.89999999999999869e-02 , len = +8.63017960415657037e-01 
 782        702        823        655    2 2147483645 2147483645 +8.68894601542416378e-01  # rad = +8.44999999999999918e-02 , len = +3.28329103187641413e-01 
 783        201        824        179    2 2147483645 2147483645 +8.78660720225640013e-01  # rad = +6.99999999999999928e-02 , len = +7.76337555448660899e-01 
 784        825        826        786    2 2147483645 2147483645 +8.20312820434695444e-01  # rad = +6.99999999999999928e-02 , len = +4.02119385257660555e-01 
 785        825        827        786    2 2147483645 2147483645 +8.36495248630956478e-01  # rad = +7.13808999999999971e-02 , len = +1.44478372083852102e+00 
 786        828        825        870    2        784        785 +7.52943096891461439e-01  # rad = +8.53333000000000147e-02 , len = +5.51180551180827205e-01 
 787        252        829        226    2 2147483645 2147483645 +9.57339805825242807e-01  # rad = +7.39545000000000341e-02 , len = +1.61304060705240615e+00 
 788        252        830        226    2 2147483645 2147483645 +1.09169320388349522e+00  # rad = +8.43332999999999999e-02 , len = +1.17549989366226626e+00 
 789        225        256        201    2        229        290 +1.11937414187643025e+00  # rad = +9.78333000000000258e-02 , len = +4.69574275274956376e-01 
 790        277        831        256    2 2147483645 2147483645 +8.57843137254901911e-01  # rad = +6.99999999999999928e-02 , len = +3.13049516849970233e-01 
 791        243        832        218    2 2147483645 2147483645 +6.60687022900763421e-01  # rad = +8.65500000000000019e-02 , len = +1.36634549071601952e+00 
 792        329        833        297    2 2147483645 2147483645 +8.09605660377358483e-01  # rad = +8.58181999999999973e-02 , len = +8.96437393240601121e-01 
 793        329        834        297    2 2147483645 2147483645 +1.02757547169811314e+00  # rad = +1.08922999999999992e-01 , len = +9.23363417079106963e-01 
 794        740        835        795    2        801        802 +4.58332457817654637e-01  # rad = +8.72500000000000081e-02 , len = +6.18223260642949302e-01 
 795        836        740        797    2        695        794 +6.19406311720511638e-01  # rad = +1.90363999999999950e-01 , len = +7.82623792124927498e-01 
 796        297        837        314    2        878        879 +9.83705303012524235e-01  # rad = +1.25750000000000001e-01 , len = +2.61916017074178831e-01 
 797        278        836        700    2        795        798 +8.70407345415204592e-01  # rad = +3.07333000000000023e-01 , len = +5.98080262172230204e-01 
 798        836        242        797    2        215        806 +9.43601891108341806e-01  # rad = +2.90000000000000036e-01 , len = +2.52388589282479314e-01 
 799        341        838        800    2 2147483645 2147483645 +9.00031558185404368e-01  # rad = +9.12632000000000027e-02 , len = +1.41046091757269298e+00 
 800        380        341        348    2        307        799 +8.02640640212770928e-01  # rad = +1.01400000000000032e-01 , len = +3.13049516849971843e-01 
 801        835        839        794    2 2147483645 2147483645 +8.49775358166189099e-01  # rad = +7.41428999999999838e-02 , len = +4.48218696620299561e-01 
 802        835        840        794    2 2147483645 2147483645 +1.02387736389684814e+00  # rad = +8.93333000000000044e-02 , len = +1.56524758424985921e-01 
 803        380        841        348    2 2147483645 2147483645 +5.86884661964807264e-01  # rad = +7.41428999999999977e-02 , len = +4.31508980207830128e-01 
 804        842        843        946    2 2147483645 2147483645 +6.65689516129032266e-01  # rad = +8.25455000000000216e-02 , len = +8.31203946092654022e-01 
 805        842        844        946    2 2147483645 2147483645 +5.98790322580645240e-01  # rad = +7.42500000000000243e-02 , len = +8.25287828578611382e-01 
 806        242        390        798    2        358        946 +4.27586206896551746e-01  # rad = +1.24000000000000013e-01 , len = +9.52102935611481294e-01 
 807        446        845        413    2 2147483645 2147483645 +4.47879867548335808e-01  # rad = +8.89999999999999819e-02 , len = +6.49153294684700732e-01 
 808        446        287        413    2        259        336 +7.31981641957788587e-01  # rad = +1.45455000000000001e-01 , len = +7.17286553617171307e-01 
 809        415        846        385    2 2147483645 2147483645 +8.98023398397433392e-01  # rad = +1.16444000000000006e-01 , len = +6.26099033699942908e-01 
 810        454        847        420    2 2147483645 2147483645 +9.69893151100669204e-01  # rad = +7.41428999999999699e-02 , len = +4.31508980207829851e-01 
 811        454        848        420    2 2147483645 2147483645 +1.01053837821998727e+00  # rad = +7.72499999999999853e-02 , len = +2.32163735324879467e-01 
 812        849        850        814    2 2147483645 2147483645 +1.05758865248226952e+00  # rad = +9.31999999999999912e-02 , len = +3.42928563989644886e-01 
 813        849        851        814    2 2147483645 2147483645 +8.76595744680850997e-01  # rad = +7.72500000000000270e-02 , len = +2.21359436211788024e-01 
 814        451        849        417    2        812        813 +8.01136363636363535e-01  # rad = +8.81250000000000228e-02 , len = +5.09607692249636646e-01 
 815        459        852        425    2 2147483645 2147483645 +1.00000000000000000e+00  # rad = +6.99999999999999928e-02 , len = +2.09999999999997883e-01 
 816        459        853        425    2 2147483645 2147483645 +1.00000000000000000e+00  # rad = +6.99999999999999928e-02 , len = +7.03491293478464952e-01 
 817        492        518        459    2        483        898 +8.06089743589743613e-01  # rad = +1.25749999999999973e-01 , len = +2.21359436211787469e-01 
 818        492        525        459    2        489        896 +8.79807692307692291e-01  # rad = +1.37250000000000039e-01 , len = +5.37680202350803160e-01 
 819        480        854        447    2        827        901 +1.00000000000000000e+00  # rad = +1.46399999999999947e-01 , len = +7.50666370633452540e-01 
 820        480        502        447    2        468        897 +5.91530054644808789e-01  # rad = +8.65999999999999964e-02 , len = +6.96491205974630101e-01 
 821        755        452        709    2        418        476 +9.44512396694214940e-01  # rad = +1.14286000000000013e-01 , len = +4.48218696620298174e-01 
 822        755        855        709    2 2147483645 2147483645 +6.20661157024793408e-01  # rad = +7.51000000000000001e-02 , len = +8.42911620515461757e-01 
 823        856        857        825    2 2147483645 2147483645 +1.05167084706941960e+00  # rad = +7.86999999999999783e-02 , len = +6.78675180038288195e-01 
 824        856        858        825    2 2147483645 2147483645 +9.83853444923583398e-01  # rad = +7.36249999999999960e-02 , len = +5.85662018573853582e-01 
 825        543        856        826    2        823        824 +9.55899991952553263e-01  # rad = +7.48332999999999776e-02 , len = +4.48218696620299839e-01 
 826        561        543        827    2        507        825 +7.13634457611668216e-01  # rad = +7.82856999999999997e-02 , len = +4.31508980207828963e-01 
 827        854        561        819    2        522        826 +7.49316939890710354e-01  # rad = +1.09699999999999992e-01 , len = +8.16333265278339271e-01 
 828        556        859        829    2 2147483645 2147483645 +7.61490196078431381e-01  # rad = +8.73810000000000003e-02 , len = +1.49150930268637349e+00 
 829        622        556        579    2        518        828 +1.21858363943941961e+00  # rad = +1.14750000000000019e-01 , len = +2.61916017074178831e-01 
 830        759        860        831    2 2147483645 2147483645 +7.62942779291553075e-01  # rad = +7.00000000000000344e-02 , len = +2.61916017074178886e-01 
 831        622        759        579    2        713        830 +9.74335938288163339e-01  # rad = +9.17500000000000260e-02 , len = +2.32163735324872500e-01 
 832        861        862        947    2 2147483645 2147483645 +4.27517361111111105e-01  # rad = +1.23124999999999984e-01 , len = +6.37730350540102520e-01 
 833        861        863        947    2        839        952 +8.97569444444444420e-01  # rad = +2.58500000000000008e-01 , len = +2.52388589282480258e-01 
 834        596        864        835    2 2147483645 2147483645 +2.35476517446581407e-01  # rad = +1.02368000000000001e-01 , len = +1.57461106308828014e+00 
 835        628        596        585    2        556        834 +6.27010397601152736e-01  # rad = +4.34727000000000086e-01 , len = +9.89949493661166247e-01 
 836        617        865        607    2 2147483645 2147483645 +3.78970027606152227e-01  # rad = +1.15312999999999999e-01 , len = +1.20432553738596604e+00 
 837        593        866        554    2 2147483645 2147483645 +8.92047468851764003e-01  # rad = +7.32222000000000012e-02 , len = +5.81463670404265831e-01 
 838        593        867        554    2 2147483645 2147483645 +8.52792224484152039e-01  # rad = +7.00000000000000344e-02 , len = +7.30821455623738125e-01 
 839        863        640        833    2        596        621 +7.04061895551257311e-01  # rad = +1.82000000000000078e-01 , len = +9.07303697777098961e-01 
 840        639        868        595    2 2147483645 2147483645 +5.00275441868491488e-01  # rad = +7.53750000000000114e-02 , len = +1.02878569196893221e+00 
 841        678        869        958    2 2147483645 2147483645 +3.54205846109988787e-01  # rad = +2.22519905054909373e-01 , len = +2.06470336852536684e+00 
 842        667        870        624    2 2147483645 2147483645 +9.83030782204615039e-01  # rad = +7.00000000000000067e-02 , len = +9.89949493661170521e-02 
 843        667        871        624    2        849        904 +1.44119334319640902e+00  # rad = +1.02625000000000036e-01 , len = +4.90000000000000491e-01 
 844        658        872        616    2 2147483645 2147483645 +7.83274713839750336e-01  # rad = +7.52726999999999841e-02 , len = +7.34166193719104965e-01 
 845        873        874        948    2 2147483645 2147483645 +7.66129032258064502e-01  # rad = +7.36250000000000376e-02 , len = +5.68682688324514407e-01 
 846        873        675        948    2        632        961 +9.09469302809573388e-01  # rad = +8.74000000000000193e-02 , len = +3.76961536499413497e-01 
 847        875        876        849    2 2147483645 2147483645 +1.00000000000000000e+00  # rad = +6.99999999999999928e-02 , len = +3.42928563989644886e-01 
 848        875        877        849    2 2147483645 2147483645 +1.10357142857142865e+00  # rad = +7.72500000000000131e-02 , len = +3.05122926047848020e-01 
 849        871        875        843    2        847        848 +6.82095006090133849e-01  # rad = +6.99999999999999928e-02 , len = +1.56524758424984312e-01 
 850        670        878        626    2 2147483645 2147483645 +9.25031008217337192e-01  # rad = +7.24167000000000005e-02 , len = +8.25287828578613492e-01 
 851        670        879        626    2 2147483645 2147483645 +9.40465500084945227e-01  # rad = +7.36250000000000238e-02 , len = +5.33104117410478251e-01 
 852        712        880        664    2 2147483645 2147483645 +6.96123720930232559e-01  # rad = +7.48332999999999637e-02 , len = +3.56931365951496382e-01 
 853        712        881        664    2 2147483645 2147483645 +6.96123720930232559e-01  # rad = +7.48332999999999637e-02 , len = +9.77496803063825803e-01 
 854         30        882        855    2 2147483645 2147483645 +8.94160747109625342e-01  # rad = +7.00000000000000067e-02 , len = +3.50000000000000366e-01 
 855        883         30        857    2         25        854 +8.50931521739130448e-01  # rad = +7.82856999999999997e-02 , len = +4.25793377120873617e-01 
 856        883        884        857    2 2147483645 2147483645 +7.60869565217391242e-01  # rad = +7.00000000000000067e-02 , len = +2.88617393793237420e-01 
 857        885        883        962    2        855        856 +6.28844839371155206e-01  # rad = +9.19999999999999984e-02 , len = +7.95047168412035044e-01 
 858        886        887        860    2 2147483645 2147483645 +7.71224936566748953e-01  # rad = +7.00000000000000067e-02 , len = +3.63730669589463984e-01 
 859        886        888        860    2 2147483645 2147483645 +8.24475814936864282e-01  # rad = +7.48333000000000054e-02 , len = +4.14125584816974812e-01 
 860        121        886        145    2        858        859 +9.13460261101650906e-01  # rad = +9.07647000000000176e-02 , len = +1.18173601112938997e+00 
 861         91        889         78    2 2147483645 2147483645 +6.47155495978552264e-01  # rad = +7.24166999999999589e-02 , len = +8.99166280506558335e-01 
 862         59        890        751    2 2147483645 2147483645 +1.00000000000000000e+00  # rad = +6.99999999999999789e-02 , len = +1.40000000000000568e-01 
 863        689        891        644    2 2147483645 2147483645 +8.23529411764705843e-01  # rad = +6.99999999999999650e-02 , len = +1.71464281994823164e-01 
 864        689        892        644    2 2147483645 2147483645 +8.23529411764705843e-01  # rad = +6.99999999999999650e-02 , len = +5.68682688324516517e-01 
 865        165        893        144    2 2147483645 2147483645 +7.78392685274302276e-01  # rad = +8.08750000000000024e-02 , len = +5.72974694031072262e-01 
 866        206        894        184    2 2147483645 2147483645 +8.92327027170636056e-01  # rad = +7.72499999999999992e-02 , len = +3.28329103187640248e-01 
 867        206        895        184    2 2147483645 2147483645 +9.04290562472132908e-01  # rad = +7.82856999999999997e-02 , len = +4.69574275274957764e-01 
 868        264        896        238    2 2147483645 2147483645 +9.25304458598726121e-01  # rad = +7.26364000000000176e-02 , len = +7.03491293478461954e-01 
 869        264        897        238    2 2147483645 2147483645 +9.70882802547770707e-01  # rad = +7.62143000000000126e-02 , len = +1.07763630228384755e+00 
 870        898        828        963    2        786        871 +9.23072537425271511e-01  # rad = +1.13333000000000003e-01 , len = +8.57321409974114323e-01 
 871        828        283        870    2        255        872 +9.25590957620463617e-01  # rad = +1.04899999999999993e-01 , len = +8.01186619958167756e-01 
 872        283        899        871    2 2147483645 2147483645 +7.59453765490943788e-01  # rad = +7.96666999999999931e-02 , len = +3.63730669589463651e-01 
 873        900        901        875    2 2147483645 2147483645 +1.07450207639571693e+00  # rad = +7.96666999999999931e-02 , len = +4.31508980207830406e-01 
 874        900        902        875    2 2147483645 2147483645 +1.10057739851017411e+00  # rad = +8.15999999999999781e-02 , len = +2.42487113059641740e-01 
 875        903        900        960    2        873        874 +7.35303918360060704e-01  # rad = +7.41428999999999699e-02 , len = +4.89999999999998159e-01 
 876        904        905        878    2 2147483645 2147483645 +8.16922237764698633e-01  # rad = +9.28570999999999980e-02 , len = +4.25793377120873617e-01 
 877        904        906        878    2 2147483645 2147483645 +6.94035208107893986e-01  # rad = +7.88888999999999840e-02 , len = +5.81463670404263278e-01 
 878        837        904        796    2        876        877 +9.03912524850894683e-01  # rad = +1.13667000000000018e-01 , len = +3.63730669589464373e-01 
 879        837        907        796    2 2147483645 2147483645 +7.01126838966202759e-01  # rad = +8.81667000000000145e-02 , len = +4.02119385257660833e-01 
 880        339        908        305    2 2147483645 2147483645 +8.52173987145564027e-01  # rad = +6.99999999999999789e-02 , len = +2.52388589282481757e-01 
 881        339        909        305    2 2147483645 2147483645 +8.52173987145564027e-01  # rad = +6.99999999999999789e-02 , len = +2.21359436211784638e-01 
 882        353        910        347    2 2147483645 2147483645 +6.03009027777777762e-01  # rad = +8.68333000000000160e-02 , len = +8.65852181379707875e-01 
 883        396        911        364    2 2147483645 2147483645 +7.17726105341438658e-01  # rad = +8.30000000000000043e-02 , len = +1.13736537664903437e+00 
 884        373        912        365    2 2147483645 2147483645 +7.22684761344185578e-01  # rad = +7.20713999999999938e-02 , len = +1.11341816044108088e+00 
 885        913        914        887    2 2147483645 2147483645 +9.40554913294797790e-01  # rad = +7.32222000000000012e-02 , len = +5.81463670404267829e-01 
 886        913        915        887    2 2147483645 2147483645 +1.08542068079640330e+00  # rad = +8.45000000000000057e-02 , len = +2.32163735324879994e-01 
 887        491        913        964    2        885        886 +5.82212782505945547e-01  # rad = +7.78499999999999887e-02 , len = +1.41739197119215832e+00 
 888        418        916        388    2        892        893 +1.03766848412720392e+00  # rad = +1.31222000000000033e-01 , len = +6.64078308635359216e-01 
 889        451        917        417    2 2147483645 2147483645 +8.08080909090909016e-01  # rad = +8.88889000000000068e-02 , len = +1.87045449022423416e+00 
 890        450        918        416    2 2147483645 2147483645 +5.66078979701056029e-01  # rad = +7.51000000000000140e-02 , len = +7.20694109869089883e-01 
 891        450        919        416    2 2147483645 2147483645 +7.65073454589309976e-01  # rad = +1.01500000000000035e-01 , len = +1.03590540108641305e+00 
 892        916        920        888    2 2147483645 2147483645 +6.74853302037768055e-01  # rad = +8.85556000000000121e-02 , len = +5.60000000000000497e-01 
 893        916        921        888    2 2147483645 2147483645 +6.09653869015866268e-01  # rad = +8.00000000000000017e-02 , len = +5.09607692249634980e-01 
 894        445        922        412    2 2147483645 2147483645 +4.01417183348095674e-01  # rad = +9.06399999999999983e-02 , len = +1.79696967141908237e+00 
 895        464        923        452    2 2147483645 2147483645 +3.45860091743119269e-01  # rad = +1.20635999999999993e-01 , len = +8.28251169633945739e-01 
 896        525        461        818    2        427        951 +8.24531876138433484e-01  # rad = +1.13166999999999990e-01 , len = +4.94974746830583290e-01 
 897        502        924        820    2 2147483645 2147483645 +8.64125866050808322e-01  # rad = +7.48332999999999776e-02 , len = +8.10308583195317511e-01 
 898        518        925        817    2 2147483645 2147483645 +6.02783300198807104e-01  # rad = +7.58000000000000201e-02 , len = +5.37680202350800607e-01 
 899        524        926        488    2 2147483645 2147483645 +8.93382352941176516e-01  # rad = +7.28999999999999787e-02 , len = +7.85748051222528110e-01 
 900        524        927        488    2 2147483645 2147483645 +9.76307598039215740e-01  # rad = +7.96667000000000070e-02 , len = +1.39999999999997016e-01 
 901        854        928        819    2 2147483645 2147483645 +5.80814207650273251e-01  # rad = +8.50311999999999873e-02 , len = +2.19915893013669939e+00 
 902        567        929        528    2 2147483645 2147483645 +9.40473424657534252e-01  # rad = +8.58181999999999973e-02 , len = +7.34166193719107407e-01 
 903        567        930        528    2 2147483645 2147483645 +8.46575342465753389e-01  # rad = +7.72499999999999992e-02 , len = +2.61916017074176999e-01 
 904        871        931        843    2 2147483645 2147483645 +7.76289403166869563e-01  # rad = +7.96667000000000347e-02 , len = +1.40000000000000568e-01 
 905        737        932        690    2 2147483645 2147483645 +7.91457684149589946e-01  # rad = +6.99999999999999789e-02 , len = +1.97989898732234104e-01 
 906        933        934        949    2 2147483645 2147483645 +7.91457684149589946e-01  # rad = +6.99999999999999789e-02 , len = +2.52388589282478815e-01 
 907        933        935        949    2 2147483645 2147483645 +9.22613528951522044e-01  # rad = +8.15999999999999920e-02 , len = +3.76961536499410887e-01 
 908        303        936        273    2 2147483645 2147483645 +8.54864114832535993e-01  # rad = +8.93333000000000182e-02 , len = +2.09999999999998493e-01 
 909        937        938        950    2 2147483645 2147483645 +7.62360765550239350e-01  # rad = +7.96667000000000070e-02 , len = +4.08166632639169635e-01 
 910        937        939        950    2 2147483645 2147483645 +7.49145454545454670e-01  # rad = +7.82856999999999859e-02 , len = +4.53651848888550813e-01 
 911        940        941        951    2 2147483645 2147483645 +6.82619491547889368e-01  # rad = +7.72499999999999992e-02 , len = +6.37730350540099633e-01 
 912        940        942        951    2 2147483645 2147483645 +6.65147083513745185e-01  # rad = +7.52727000000000118e-02 , len = +8.01186619958172197e-01 
 913        943        944        952    2 2147483645 2147483645 +3.36353578336557046e-01  # rad = +8.69474000000000080e-02 , len = +1.46833238743821259e+00 
 914        943        945        952    2 2147483645 2147483645 +3.80516827852998063e-01  # rad = +9.83636000000000094e-02 , len = +9.62340895940725027e-01 
 915        946        947        954    2 2147483645 2147483645 +6.43018243243243304e-01  # rad = +9.51666999999999930e-02 , len = +9.77496803063827802e-01 
 916        946        948        954    2 2147483645 2147483645 +5.12387162162162180e-01  # rad = +7.58332999999999369e-02 , len = +8.31203946092656132e-01 
 917        581        949        541    2 2147483645 2147483645 +8.64739128634003151e-01  # rad = +7.72500000000000270e-02 , len = +2.52388589282480258e-01 
 918        950        951        955    2 2147483645 2147483645 +8.48507779293947495e-01  # rad = +7.58000000000000201e-02 , len = +2.88617393793237420e-01 
 919        950        952        955    2 2147483645 2147483645 +8.80970477974058919e-01  # rad = +7.87000000000000338e-02 , len = +7.34166193719106075e-01 
 920        953        954        956    2 2147483645 2147483645 +7.10186487938400113e-01  # rad = +8.32856999999999764e-02 , len = +1.07763630228384510e+00 
 921        953        955        956    2 2147483645 2147483645 +6.63260938152857027e-01  # rad = +7.77825999999999657e-02 , len = +1.60390149323454700e+00 
 922        761        956        957    2 2147483645 2147483645 +8.38656004221976170e-01  # rad = +1.14416999999999963e-01 , len = +8.16333265278341491e-01 
 923        957        958        959    2 2147483645 2147483645 +8.83867276887871811e-01  # rad = +7.72499999999999715e-02 , len = +7.85748051222525001e-01 
 924        957        959        959    2 2147483645 2147483645 +9.11518306636155629e-01  # rad = +7.96666999999999931e-02 , len = +9.18041393402278749e-01 
 925        903        960        960    2 2147483645 2147483645 +6.94217170965854447e-01  # rad = +7.00000000000000067e-02 , len = +4.90000000000001268e-01 
 926        683        961        961    2 2147483645 2147483645 +9.43118993135011352e-01  # rad = +8.24286000000000185e-02 , len = +5.77234787586471398e-01 
 927        885        962        962    2 2147483645 2147483645 +6.03456596035543358e-01  # rad = +8.82856999999999947e-02 , len = +5.77234787586469622e-01 
 928        898        963        963    2 2147483645 2147483645 +7.22849370408379266e-01  # rad = +8.87499999999999817e-02 , len = +5.46717477313467426e-01 
 929        117        964        965    2 2147483645 2147483645 +4.68019623316762723e-01  # rad = +9.31110999999999744e-02 , len = +1.37706209010341984e+00 
 930        965        966        966    2 2147483645 2147483645 +8.86108273748723252e-01  # rad = +8.67500000000000077e-02 , len = +8.48704895708751517e-01 
 931        965        967        966    2 2147483645 2147483645 +1.06968335035750761e+00  # rad = +1.04721999999999982e-01 , len = +1.29263297188335469e+00 
 932        235        238        211    2        212        213 +1.00000000000000000e+00  # rad = +1.09143000000000004e-01 , len = +0                       
 933        447        449        418    2        416        417 +1.00000000000000000e+00  # rad = +9.95882000000000156e-02 , len = +0                       
 934        594        597        556    2        557        558 +1.00000000000000000e+00  # rad = +3.30000000000000016e-01 , len = +0                       
 935        119        688        104    2        644        645 +1.00000000000000000e+00  # rad = +1.50888999999999995e-01 , len = +0                       
 936        610        692        568    2        648        649 +1.00000000000000000e+00  # rad = +2.90375000000000050e-01 , len = +0                       
 937        131        695        652    2        650        651 +1.00000000000000000e+00  # rad = +9.28570999999999841e-02 , len = +0                       
 938         96        118        140    2        103        653 +1.00000000000000000e+00  # rad = +2.03499999999999959e-01 , len = +0                       
 939        141        700        163    2        654        655 +1.00000000000000000e+00  # rad = +1.08200000000000018e-01 , len = +0                       
 940        202        703        235    2        656        657 +1.00000000000000000e+00  # rad = +1.13556000000000004e-01 , len = +0                       
 941        234        705        212    2        658        659 +1.00000000000000000e+00  # rad = +8.55713999999999919e-02 , len = +0                       
 942        318        367        353    2        334        660 +1.00000000000000000e+00  # rad = +2.18500000000000000e-01 , len = +0                       
 943        386        743        699    2        698        700 +1.00000000000000000e+00  # rad = +3.58272999999999953e-01 , len = +0                       
 944        457        746        423    2        702        703 +1.00000000000000000e+00  # rad = +7.96666999999999931e-02 , len = +0                       
 945        598        753        557    2        708        709 +1.00000000000000000e+00  # rad = +1.69090999999999991e-01 , len = +0                       
 946        390        842        806    2        804        805 +1.00000000000000000e+00  # rad = +1.24000000000000013e-01 , len = +0                       
 947        572        861        548    2        832        833 +1.00000000000000000e+00  # rad = +2.88000000000000034e-01 , len = +0                       
 948        658        873        616    2        845        846 +1.00000000000000000e+00  # rad = +9.61000000000000187e-02 , len = +0                       
 949        737        933        690    2        906        907 +1.00000000000000000e+00  # rad = +8.84444000000000063e-02 , len = +0                       
 950        303        937        273    2        909        910 +1.00000000000000000e+00  # rad = +1.04499999999999996e-01 , len = +0                       
 951        461        940        896    2        911        912 +1.00000000000000000e+00  # rad = +1.13166999999999990e-01 , len = +0                       
 952        863        943        833    2        913        914 +1.00000000000000000e+00  # rad = +2.58500000000000008e-01 , len = +0                       
 953        625        634        611    2        591        614 +1.00000000000000000e+00  # rad = +1.47570999999999980e-01 , len = +0                       
 954         87        946        643    2        915        916 +1.00000000000000000e+00  # rad = +1.47999999999999965e-01 , len = +0                       
 955        581        950        541    2        918        919 +1.00000000000000000e+00  # rad = +8.93333000000000182e-02 , len = +0                       
 956         70        953         82    2        920        921 +1.00000000000000000e+00  # rad = +1.17272999999999961e-01 , len = +0                       
 957        528        761        492    2        715        922 +1.00000000000000000e+00  # rad = +1.36428999999999995e-01 , len = +0                       
 958        651        678        606    2        634        841 +1.00000000000000000e+00  # rad = +6.28222000000000058e-01 , len = +0                       
 959        225        957        201    2        923        924 +1.00000000000000000e+00  # rad = +8.73999999999999916e-02 , len = +0                       
 960        736        903        694    2        875        925 +1.00000000000000000e+00  # rad = +1.00833000000000006e-01 , len = +0                       
 961        675        683        846    2        638        926 +1.00000000000000000e+00  # rad = +8.74000000000000193e-02 , len = +0                       
 962         77        885         94    2        857        927 +1.00000000000000000e+00  # rad = +1.46300000000000013e-01 , len = +0                       
 963        260        898        233    2        870        928 +1.00000000000000000e+00  # rad = +1.22777999999999998e-01 , len = +0                       
 964        435        491        446    2        457        887 +1.00000000000000000e+00  # rad = +1.33714000000000000e-01 , len = +0                       
 965        107        117        198    2        102        929 +1.00000000000000000e+00  # rad = +1.98946999999999985e-01 , len = +0                       
 966        344        965        309    2        930        931 +1.00000000000000000e+00  # rad = +9.78999999999999870e-02 , len = +0                       
