# Supplementary material for: Quantification of Hepatic Vascular and Parenchymal Regeneration in Mice
Source: PLoS One. 2016 Aug 5;11(8):e0160581. doi: 10.1371/journal.pone.0160581 (PMC4975469; doi:10.1371/journal.pone.0160581)
Supplement: S1 Dataset — Vascular trees are stored in text format, can thus be read using any text editor or imported in spreadsheets, and viewed interactively in 3D using the viewer tool from [35]. (ZIP) [file pone.0160581.s001.zip › regenerationQuantificationVascularTrees/PV-AfterSurgicalResection/PVM-011-PV2.tree]

# numNodes
 902
# id xCoord [mm]               yCoord [mm]               zCoord [mm]
   0 +2.36600000000000001e+01  +1.31600000000000001e+01  +2.03700000000000010e+01  
   1 +2.36600000000000001e+01  +1.15500000000000007e+01  +2.03700000000000010e+01  
   2 +2.57600000000000051e+01  +1.05700000000000003e+01  +2.57600000000000051e+01  
   3 +2.66000000000000014e+01  +1.03599999999999994e+01  +2.61800000000000033e+01  
   4 +2.67399999999999984e+01  +1.02900000000000009e+01  +2.61800000000000033e+01  
   5 +2.68800000000000026e+01  +1.02200000000000006e+01  +2.61800000000000033e+01  
   6 +2.70199999999999996e+01  +1.03599999999999994e+01  +2.62500000000000000e+01  
   7 +1.64499999999999993e+01  +1.07100000000000009e+01  +2.50600000000000023e+01  
   8 +1.62400000000000020e+01  +1.03599999999999994e+01  +2.49900000000000020e+01  
   9 +1.54000000000000004e+01  +1.09200000000000017e+01  +2.52699999999999996e+01  
  10 +1.69400000000000013e+01  +1.08500000000000014e+01  +2.52000000000000028e+01  
  11 +1.96000000000000014e+01  +1.16900000000000013e+01  +2.49900000000000020e+01  
  12 +1.98100000000000023e+01  +1.20400000000000009e+01  +2.54800000000000040e+01  
  13 +1.91800000000000033e+01  +1.18300000000000001e+01  +2.56899999999999977e+01  
  14 +2.00199999999999996e+01  +1.16200000000000010e+01  +2.44300000000000033e+01  
  15 +1.97400000000000020e+01  +1.08500000000000014e+01  +2.46400000000000006e+01  
  16 +1.97400000000000020e+01  +1.08500000000000014e+01  +2.47800000000000011e+01  
  17 +2.00199999999999996e+01  +1.12700000000000014e+01  +2.45700000000000003e+01  
  18 +1.93900000000000006e+01  +1.05000000000000000e+01  +2.45700000000000003e+01  
  19 +1.97400000000000020e+01  +1.02200000000000006e+01  +2.45000000000000000e+01  
  20 +1.89699999999999989e+01  +1.02900000000000009e+01  +2.45000000000000000e+01  
  21 +2.45700000000000003e+01  +9.94000000000000128e+00  +2.45700000000000003e+01  
  22 +2.45700000000000003e+01  +1.00099999999999998e+01  +2.45000000000000000e+01  
  23 +2.41500000000000021e+01  +9.16999999999999993e+00  +2.38700000000000010e+01  
  24 +2.00199999999999996e+01  +1.15500000000000007e+01  +2.42900000000000027e+01  
  25 +2.00199999999999996e+01  +1.16200000000000010e+01  +2.38700000000000010e+01  
  26 +1.64499999999999993e+01  +9.80000000000000071e+00  +2.42199999999999989e+01  
  27 +1.61699999999999982e+01  +9.59000000000000163e+00  +2.40800000000000018e+01  
  28 +1.50500000000000007e+01  +1.02200000000000006e+01  +2.45000000000000000e+01  
  29 +1.71500000000000021e+01  +9.87000000000000099e+00  +2.37300000000000040e+01  
  30 +1.86200000000000010e+01  +1.09900000000000020e+01  +2.41500000000000021e+01  
  31 +1.80599999999999987e+01  +1.09200000000000017e+01  +2.47800000000000011e+01  
  32 +1.81999999999999993e+01  +1.06400000000000006e+01  +2.38700000000000010e+01  
  33 +2.38000000000000007e+01  +9.66000000000000014e+00  +2.40800000000000018e+01  
  34 +2.35900000000000034e+01  +9.73000000000000043e+00  +2.42199999999999989e+01  
  35 +2.37300000000000040e+01  +9.87000000000000099e+00  +2.42900000000000027e+01  
  36 +1.79900000000000020e+01  +9.80000000000000071e+00  +2.39400000000000013e+01  
  37 +1.82699999999999996e+01  +9.73000000000000043e+00  +2.39400000000000013e+01  
  38 +1.81300000000000026e+01  +9.87000000000000099e+00  +2.40100000000000016e+01  
  39 +1.76400000000000006e+01  +1.00800000000000001e+01  +2.38000000000000007e+01  
  40 +2.19800000000000040e+01  +1.21099999999999994e+01  +2.38700000000000010e+01  
  41 +2.24699999999999989e+01  +1.23900000000000006e+01  +2.39400000000000013e+01  
  42 +2.19800000000000040e+01  +1.23200000000000003e+01  +2.47100000000000009e+01  
  43 +2.12100000000000009e+01  +1.19000000000000004e+01  +2.27500000000000000e+01  
  44 +1.75000000000000000e+01  +1.09200000000000017e+01  +2.39400000000000013e+01  
  45 +1.79900000000000020e+01  +1.04299999999999997e+01  +2.37300000000000040e+01  
  46 +2.42900000000000027e+01  +8.95999999999999908e+00  +2.37300000000000040e+01  
  47 +1.79199999999999982e+01  +1.03599999999999994e+01  +2.38000000000000007e+01  
  48 +1.77800000000000011e+01  +1.02900000000000009e+01  +2.39400000000000013e+01  
  49 +1.72900000000000027e+01  +9.87000000000000099e+00  +2.35900000000000034e+01  
  50 +1.79900000000000020e+01  +1.02900000000000009e+01  +2.30300000000000011e+01  
  51 +1.70800000000000018e+01  +9.80000000000000071e+00  +2.36600000000000001e+01  
  52 +1.66600000000000001e+01  +1.00099999999999998e+01  +2.35900000000000034e+01  
  53 +1.69400000000000013e+01  +9.52000000000000135e+00  +2.33800000000000026e+01  
  54 +2.43599999999999994e+01  +8.95999999999999908e+00  +2.34500000000000028e+01  
  55 +2.61100000000000030e+01  +8.82000000000000028e+00  +2.31000000000000014e+01  
  56 +2.37300000000000040e+01  +1.05700000000000003e+01  +2.11400000000000006e+01  
  57 +2.05100000000000016e+01  +1.09900000000000020e+01  +2.33800000000000026e+01  
  58 +2.07900000000000027e+01  +1.11300000000000008e+01  +2.38700000000000010e+01  
  59 +2.09300000000000033e+01  +1.13400000000000016e+01  +2.31000000000000014e+01  
  60 +2.00900000000000034e+01  +1.06400000000000006e+01  +2.33800000000000026e+01  
  61 +1.98800000000000026e+01  +9.59000000000000163e+00  +2.35199999999999996e+01  
  62 +1.99500000000000028e+01  +1.05700000000000003e+01  +2.33100000000000023e+01  
  63 +1.73599999999999994e+01  +9.80000000000000071e+00  +2.33100000000000023e+01  
  64 +1.67300000000000004e+01  +9.45000000000000107e+00  +2.33800000000000026e+01  
  65 +1.66600000000000001e+01  +9.52000000000000135e+00  +2.34500000000000028e+01  
  66 +1.65199999999999996e+01  +9.31000000000000050e+00  +2.32400000000000020e+01  
  67 +2.17000000000000028e+01  +1.14100000000000001e+01  +2.33100000000000023e+01  
  68 +2.24000000000000021e+01  +1.10600000000000005e+01  +2.32400000000000020e+01  
  69 +2.19100000000000001e+01  +1.14100000000000001e+01  +2.37300000000000040e+01  
  70 +1.98800000000000026e+01  +9.66000000000000014e+00  +2.33100000000000023e+01  
  71 +1.94600000000000009e+01  +1.01500000000000004e+01  +2.30300000000000011e+01  
  72 +1.65199999999999996e+01  +8.89000000000000057e+00  +2.28900000000000006e+01  
  73 +1.51199999999999992e+01  +9.38000000000000078e+00  +2.33800000000000026e+01  
  74 +2.10000000000000000e+01  +1.14100000000000001e+01  +2.31000000000000014e+01  
  75 +2.00900000000000034e+01  +1.16200000000000010e+01  +2.31000000000000014e+01  
  76 +1.95300000000000011e+01  +1.09900000000000020e+01  +2.28200000000000003e+01  
  77 +2.00199999999999996e+01  +1.16900000000000013e+01  +2.30300000000000011e+01  
  78 +2.05800000000000018e+01  +1.17599999999999998e+01  +2.33100000000000023e+01  
  79 +2.10700000000000003e+01  +1.09900000000000020e+01  +2.30300000000000011e+01  
  80 +2.12100000000000009e+01  +1.07100000000000009e+01  +2.31700000000000017e+01  
  81 +2.11400000000000006e+01  +1.04299999999999997e+01  +2.31700000000000017e+01  
  82 +2.09300000000000033e+01  +1.07800000000000011e+01  +2.29600000000000009e+01  
  83 +1.83399999999999999e+01  +1.01500000000000004e+01  +2.24000000000000021e+01  
  84 +1.76400000000000006e+01  +9.66000000000000014e+00  +2.25400000000000027e+01  
  85 +1.87600000000000016e+01  +9.45000000000000107e+00  +2.32400000000000020e+01  
  86 +1.93200000000000003e+01  +9.87000000000000099e+00  +2.27500000000000000e+01  
  87 +2.04400000000000013e+01  +1.00800000000000001e+01  +2.28900000000000006e+01  
  88 +2.12100000000000009e+01  +1.02200000000000006e+01  +2.28900000000000006e+01  
  89 +1.97400000000000020e+01  +9.24000000000000021e+00  +2.19100000000000001e+01  
  90 +1.89000000000000021e+01  +9.45000000000000107e+00  +2.21200000000000010e+01  
  91 +1.96700000000000017e+01  +1.48400000000000016e+01  +2.22600000000000016e+01  
  92 +1.98100000000000023e+01  +1.54000000000000004e+01  +2.27500000000000000e+01  
  93 +1.93200000000000003e+01  +1.46300000000000026e+01  +2.20500000000000007e+01  
  94 +1.99500000000000028e+01  +1.49100000000000001e+01  +2.21900000000000013e+01  
  95 +2.00199999999999996e+01  +1.49800000000000022e+01  +2.21900000000000013e+01  
  96 +2.05100000000000016e+01  +1.50500000000000007e+01  +2.26099999999999994e+01  
  97 +1.89000000000000021e+01  +1.56099999999999994e+01  +2.28900000000000006e+01  
  98 +1.93200000000000003e+01  +1.44900000000000020e+01  +2.19100000000000001e+01  
  99 +1.79900000000000020e+01  +1.48400000000000016e+01  +2.19800000000000040e+01  
 100 +1.75000000000000000e+01  +1.49800000000000022e+01  +2.19800000000000040e+01  
 101 +1.78500000000000014e+01  +1.54699999999999989e+01  +2.27500000000000000e+01  
 102 +1.81999999999999993e+01  +1.44900000000000020e+01  +2.18400000000000034e+01  
 103 +1.84100000000000001e+01  +9.02999999999999936e+00  +2.19800000000000040e+01  
 104 +1.68000000000000007e+01  +8.67999999999999972e+00  +2.16300000000000026e+01  
 105 +1.67300000000000004e+01  +8.54000000000000092e+00  +2.21200000000000010e+01  
 106 +1.85500000000000007e+01  +9.09999999999999964e+00  +2.20500000000000007e+01  
 107 +1.89000000000000021e+01  +1.52599999999999998e+01  +2.19800000000000040e+01  
 108 +1.92500000000000000e+01  +1.38599999999999994e+01  +2.15600000000000023e+01  
 109 +1.80599999999999987e+01  +1.46300000000000026e+01  +2.24000000000000021e+01  
 110 +1.82699999999999996e+01  +1.41400000000000006e+01  +2.15600000000000023e+01  
 111 +2.18400000000000034e+01  +1.20400000000000009e+01  +2.18400000000000034e+01  
 112 +2.16300000000000026e+01  +1.21799999999999997e+01  +2.17000000000000028e+01  
 113 +2.28200000000000003e+01  +1.12700000000000014e+01  +2.13500000000000014e+01  
 114 +1.73599999999999994e+01  +1.41400000000000006e+01  +2.16300000000000026e+01  
 115 +1.63800000000000026e+01  +1.51900000000000013e+01  +2.26099999999999994e+01  
 116 +1.68000000000000007e+01  +1.40000000000000000e+01  +2.14200000000000017e+01  
 117 +1.81999999999999993e+01  +1.41400000000000006e+01  +2.14900000000000020e+01  
 118 +1.63800000000000026e+01  +1.40000000000000000e+01  +2.16300000000000026e+01  
 119 +1.53300000000000018e+01  +1.35800000000000018e+01  +2.15600000000000023e+01  
 120 +1.61699999999999982e+01  +1.42100000000000009e+01  +2.17000000000000028e+01  
 121 +1.52599999999999998e+01  +1.36500000000000004e+01  +2.15600000000000023e+01  
 122 +1.50500000000000007e+01  +1.36500000000000004e+01  +2.15600000000000023e+01  
 123 +1.52599999999999998e+01  +1.37900000000000009e+01  +2.16300000000000026e+01  
 124 +1.81300000000000026e+01  +1.37900000000000009e+01  +2.05800000000000018e+01  
 125 +1.47000000000000011e+01  +1.32300000000000022e+01  +2.14900000000000020e+01  
 126 +1.46300000000000026e+01  +1.33000000000000007e+01  +2.14900000000000020e+01  
 127 +1.48400000000000016e+01  +1.33000000000000007e+01  +2.15600000000000023e+01  
 128 +1.86900000000000013e+01  +1.27400000000000020e+01  +2.14900000000000020e+01  
 129 +1.88300000000000018e+01  +1.26000000000000014e+01  +2.17000000000000028e+01  
 130 +1.91800000000000033e+01  +1.23900000000000006e+01  +2.11400000000000006e+01  
 131 +1.79199999999999982e+01  +1.28800000000000026e+01  +2.12100000000000009e+01  
 132 +1.93900000000000006e+01  +1.37199999999999989e+01  +2.14200000000000017e+01  
 133 +1.95300000000000011e+01  +1.40000000000000000e+01  +2.12100000000000009e+01  
 134 +1.94600000000000009e+01  +1.35800000000000018e+01  +2.13500000000000014e+01  
 135 +2.15600000000000023e+01  +1.35800000000000018e+01  +2.14200000000000017e+01  
 136 +2.14200000000000017e+01  +1.42800000000000011e+01  +2.21200000000000010e+01  
 137 +2.17000000000000028e+01  +1.33699999999999992e+01  +2.14200000000000017e+01  
 138 +2.14200000000000017e+01  +1.36500000000000004e+01  +2.13500000000000014e+01  
 139 +2.15600000000000023e+01  +1.37900000000000009e+01  +2.12800000000000011e+01  
 140 +2.09300000000000033e+01  +1.41400000000000006e+01  +2.12800000000000011e+01  
 141 +1.90400000000000027e+01  +1.37199999999999989e+01  +2.05100000000000016e+01  
 142 +1.98800000000000026e+01  +1.29500000000000011e+01  +2.14200000000000017e+01  
 143 +1.99500000000000028e+01  +1.28800000000000026e+01  +2.13500000000000014e+01  
 144 +2.07199999999999989e+01  +1.25300000000000011e+01  +2.13500000000000014e+01  
 145 +1.72900000000000027e+01  +1.28800000000000026e+01  +2.13500000000000014e+01  
 146 +1.68000000000000007e+01  +1.26000000000000014e+01  +2.14200000000000017e+01  
 147 +1.68000000000000007e+01  +1.26700000000000017e+01  +2.11400000000000006e+01  
 148 +2.01600000000000001e+01  +1.10600000000000005e+01  +2.12800000000000011e+01  
 149 +2.08599999999999994e+01  +1.25300000000000011e+01  +2.12800000000000011e+01  
 150 +2.25400000000000027e+01  +9.24000000000000021e+00  +2.26099999999999994e+01  
 151 +2.36600000000000001e+01  +1.11300000000000008e+01  +2.07900000000000027e+01  
 152 +2.07900000000000027e+01  +1.25300000000000011e+01  +2.08599999999999994e+01  
 153 +1.91099999999999994e+01  +1.43500000000000014e+01  +2.09300000000000033e+01  
 154 +1.99500000000000028e+01  +1.44199999999999999e+01  +2.15600000000000023e+01  
 155 +1.79199999999999982e+01  +1.28100000000000005e+01  +2.05800000000000018e+01  
 156 +1.81999999999999993e+01  +1.18300000000000001e+01  +2.12100000000000009e+01  
 157 +1.79199999999999982e+01  +1.14100000000000001e+01  +2.12800000000000011e+01  
 158 +1.87600000000000016e+01  +1.19700000000000006e+01  +2.09300000000000033e+01  
 159 +1.80599999999999987e+01  +1.18300000000000001e+01  +2.11400000000000006e+01  
 160 +1.67300000000000004e+01  +1.24600000000000009e+01  +2.06500000000000021e+01  
 161 +1.55400000000000009e+01  +1.26000000000000014e+01  +2.12100000000000009e+01  
 162 +1.79900000000000020e+01  +1.14100000000000001e+01  +2.10700000000000003e+01  
 163 +1.71500000000000021e+01  +1.19000000000000004e+01  +2.12100000000000009e+01  
 164 +1.96000000000000014e+01  +1.07100000000000009e+01  +2.11400000000000006e+01  
 165 +1.95300000000000011e+01  +1.01500000000000004e+01  +2.10000000000000000e+01  
 166 +1.96700000000000017e+01  +1.06400000000000006e+01  +2.11400000000000006e+01  
 167 +1.90400000000000027e+01  +1.09200000000000017e+01  +2.10700000000000003e+01  
 168 +1.88300000000000018e+01  +1.04299999999999997e+01  +2.11400000000000006e+01  
 169 +1.88300000000000018e+01  +1.00800000000000001e+01  +2.11400000000000006e+01  
 170 +1.89000000000000021e+01  +1.03599999999999994e+01  +2.12100000000000009e+01  
 171 +1.90400000000000027e+01  +1.09200000000000017e+01  +2.10700000000000003e+01  
 172 +2.21900000000000013e+01  +1.03599999999999994e+01  +2.10700000000000003e+01  
 173 +2.20500000000000007e+01  +9.59000000000000163e+00  +2.19800000000000040e+01  
 174 +2.23300000000000018e+01  +1.04299999999999997e+01  +2.08599999999999994e+01  
 175 +2.18400000000000034e+01  +9.87000000000000099e+00  +2.09300000000000033e+01  
 176 +1.87600000000000016e+01  +1.18300000000000001e+01  +2.08599999999999994e+01  
 177 +2.09300000000000033e+01  +1.25300000000000011e+01  +2.07900000000000027e+01  
 178 +1.98800000000000026e+01  +1.20400000000000009e+01  +2.02300000000000040e+01  
 179 +2.22600000000000016e+01  +1.05000000000000000e+01  +2.07900000000000027e+01  
 180 +2.12100000000000009e+01  +1.08500000000000014e+01  +2.07199999999999989e+01  
 181 +2.10700000000000003e+01  +1.08500000000000014e+01  +1.91099999999999994e+01  
 182 +1.49800000000000022e+01  +1.23200000000000003e+01  +2.07199999999999989e+01  
 183 +1.50500000000000007e+01  +1.23200000000000003e+01  +2.07900000000000027e+01  
 184 +1.48400000000000016e+01  +1.23900000000000006e+01  +2.07900000000000027e+01  
 185 +1.54699999999999989e+01  +1.16900000000000013e+01  +2.03000000000000007e+01  
 186 +2.66700000000000017e+01  +1.04299999999999997e+01  +2.62500000000000000e+01  
 187 +2.35900000000000034e+01  +1.09900000000000020e+01  +1.98100000000000023e+01  
 188 +1.47699999999999996e+01  +1.16900000000000013e+01  +2.03700000000000010e+01  
 189 +1.63099999999999987e+01  +1.10600000000000005e+01  +1.96700000000000017e+01  
 190 +1.98100000000000023e+01  +1.17599999999999998e+01  +2.02300000000000040e+01  
 191 +1.97400000000000020e+01  +1.15500000000000007e+01  +2.00900000000000034e+01  
 192 +1.98100000000000023e+01  +1.18300000000000001e+01  +2.03000000000000007e+01  
 193 +1.78500000000000014e+01  +1.08500000000000014e+01  +2.00900000000000034e+01  
 194 +1.81999999999999993e+01  +1.05700000000000003e+01  +2.00900000000000034e+01  
 195 +1.82699999999999996e+01  +1.07100000000000009e+01  +2.01600000000000001e+01  
 196 +1.88300000000000018e+01  +1.00099999999999998e+01  +2.03700000000000010e+01  
 197 +1.77800000000000011e+01  +1.01500000000000004e+01  +2.00900000000000034e+01  
 198 +1.79900000000000020e+01  +9.80000000000000071e+00  +2.01600000000000001e+01  
 199 +1.78500000000000014e+01  +1.02200000000000006e+01  +2.01600000000000001e+01  
 200 +1.75000000000000000e+01  +1.04299999999999997e+01  +1.99500000000000028e+01  
 201 +2.35199999999999996e+01  +1.02200000000000006e+01  +1.85500000000000007e+01  
 202 +2.20500000000000007e+01  +1.19700000000000006e+01  +1.71500000000000021e+01  
 203 +1.51900000000000013e+01  +1.00800000000000001e+01  +1.96700000000000017e+01  
 204 +1.53300000000000018e+01  +1.00800000000000001e+01  +1.98100000000000023e+01  
 205 +1.47699999999999996e+01  +1.04299999999999997e+01  +2.00199999999999996e+01  
 206 +1.58900000000000006e+01  +1.02200000000000006e+01  +1.93900000000000006e+01  
 207 +1.81999999999999993e+01  +1.16200000000000010e+01  +1.95300000000000011e+01  
 208 +1.78500000000000014e+01  +1.21799999999999997e+01  +1.94600000000000009e+01  
 209 +1.82699999999999996e+01  +1.07100000000000009e+01  +1.95300000000000011e+01  
 210 +1.97400000000000020e+01  +9.09999999999999964e+00  +1.96000000000000014e+01  
 211 +1.79900000000000020e+01  +1.10600000000000005e+01  +1.98800000000000026e+01  
 212 +1.81300000000000026e+01  +9.66000000000000014e+00  +1.91800000000000033e+01  
 213 +1.65199999999999996e+01  +1.17599999999999998e+01  +1.94600000000000009e+01  
 214 +1.70100000000000016e+01  +1.25300000000000011e+01  +1.94600000000000009e+01  
 215 +1.61699999999999982e+01  +1.22500000000000000e+01  +1.95300000000000011e+01  
 216 +1.66600000000000001e+01  +1.10600000000000005e+01  +1.91800000000000033e+01  
 217 +1.65199999999999996e+01  +1.07800000000000011e+01  +1.94600000000000009e+01  
 218 +1.59600000000000009e+01  +1.02900000000000009e+01  +1.93200000000000003e+01  
 219 +1.68700000000000010e+01  +1.08500000000000014e+01  +1.93200000000000003e+01  
 220 +1.71500000000000021e+01  +1.07800000000000011e+01  +1.93200000000000003e+01  
 221 +1.79900000000000020e+01  +1.10600000000000005e+01  +1.98800000000000026e+01  
 222 +1.69400000000000013e+01  +1.00800000000000001e+01  +1.89000000000000021e+01  
 223 +1.61000000000000014e+01  +1.04299999999999997e+01  +1.91800000000000033e+01  
 224 +1.57500000000000000e+01  +9.66000000000000014e+00  +1.93200000000000003e+01  
 225 +1.57500000000000000e+01  +9.66000000000000014e+00  +1.93900000000000006e+01  
 226 +1.56800000000000015e+01  +9.38000000000000078e+00  +1.93200000000000003e+01  
 227 +1.56800000000000015e+01  +8.60999999999999943e+00  +1.92500000000000000e+01  
 228 +1.56800000000000015e+01  +9.45000000000000107e+00  +1.93900000000000006e+01  
 229 +1.82699999999999996e+01  +9.16999999999999993e+00  +1.92500000000000000e+01  
 230 +1.79900000000000020e+01  +8.82000000000000028e+00  +1.93900000000000006e+01  
 231 +1.83399999999999999e+01  +9.31000000000000050e+00  +1.91800000000000033e+01  
 232 +1.81999999999999993e+01  +8.89000000000000057e+00  +1.91099999999999994e+01  
 233 +1.80599999999999987e+01  +9.66000000000000014e+00  +1.91099999999999994e+01  
 234 +2.09300000000000033e+01  +1.05000000000000000e+01  +1.89699999999999989e+01  
 235 +2.06500000000000021e+01  +1.14800000000000004e+01  +1.89699999999999989e+01  
 236 +2.05800000000000018e+01  +1.15500000000000007e+01  +1.89000000000000021e+01  
 237 +2.04400000000000013e+01  +1.17599999999999998e+01  +1.91099999999999994e+01  
 238 +2.50600000000000023e+01  +1.02900000000000009e+01  +1.89000000000000021e+01  
 239 +2.57600000000000051e+01  +1.04299999999999997e+01  +1.86900000000000013e+01  
 240 +2.50600000000000023e+01  +1.05700000000000003e+01  +2.01600000000000001e+01  
 241 +2.49900000000000020e+01  +1.02200000000000006e+01  +1.88300000000000018e+01  
 242 +1.63800000000000026e+01  +8.25999999999999979e+00  +1.89000000000000021e+01  
 243 +1.65899999999999999e+01  +7.55999999999999961e+00  +1.93200000000000003e+01  
 244 +1.61000000000000014e+01  +8.19000000000000128e+00  +1.93200000000000003e+01  
 245 +1.65899999999999999e+01  +8.54000000000000092e+00  +1.87600000000000016e+01  
 246 +2.49900000000000020e+01  +1.02200000000000006e+01  +1.87600000000000016e+01  
 247 +2.47800000000000011e+01  +9.80000000000000071e+00  +1.86900000000000013e+01  
 248 +2.47800000000000011e+01  +9.80000000000000071e+00  +1.86900000000000013e+01  
 249 +2.53400000000000034e+01  +9.66000000000000014e+00  +1.88300000000000018e+01  
 250 +2.54100000000000001e+01  +9.59000000000000163e+00  +1.89000000000000021e+01  
 251 +2.59699999999999989e+01  +1.01500000000000004e+01  +1.87600000000000016e+01  
 252 +2.04400000000000013e+01  +1.04299999999999997e+01  +1.87600000000000016e+01  
 253 +2.00199999999999996e+01  +1.01500000000000004e+01  +1.83399999999999999e+01  
 254 +1.98100000000000023e+01  +9.73000000000000043e+00  +1.89699999999999989e+01  
 255 +2.62500000000000000e+01  +1.01500000000000004e+01  +1.86900000000000013e+01  
 256 +2.63900000000000006e+01  +1.02900000000000009e+01  +1.88300000000000018e+01  
 257 +2.56899999999999977e+01  +8.82000000000000028e+00  +1.87600000000000016e+01  
 258 +2.53400000000000034e+01  +8.54000000000000092e+00  +1.88300000000000018e+01  
 259 +2.60399999999999991e+01  +8.40000000000000036e+00  +1.86200000000000010e+01  
 260 +2.57600000000000051e+01  +9.02999999999999936e+00  +1.86200000000000010e+01  
 261 +1.72199999999999989e+01  +7.49000000000000110e+00  +1.88300000000000018e+01  
 262 +1.65199999999999996e+01  +8.60999999999999943e+00  +1.86900000000000013e+01  
 263 +2.00199999999999996e+01  +5.53000000000000025e+00  +1.87600000000000016e+01  
 264 +2.04400000000000013e+01  +5.11000000000000032e+00  +1.85500000000000007e+01  
 265 +1.99500000000000028e+01  +5.95000000000000018e+00  +1.87600000000000016e+01  
 266 +1.94600000000000009e+01  +4.97000000000000064e+00  +1.86900000000000013e+01  
 267 +1.68000000000000007e+01  +9.66000000000000014e+00  +1.86900000000000013e+01  
 268 +1.68700000000000010e+01  +9.80000000000000071e+00  +1.86200000000000010e+01  
 269 +1.65899999999999999e+01  +8.89000000000000057e+00  +1.86200000000000010e+01  
 270 +2.57600000000000051e+01  +9.09999999999999964e+00  +1.86900000000000013e+01  
 271 +2.67399999999999984e+01  +9.02999999999999936e+00  +1.86900000000000013e+01  
 272 +1.68000000000000007e+01  +8.12000000000000099e+00  +1.84100000000000001e+01  
 273 +2.04400000000000013e+01  +6.58000000000000007e+00  +1.86900000000000013e+01  
 274 +2.03000000000000007e+01  +6.65000000000000036e+00  +1.86900000000000013e+01  
 275 +2.10700000000000003e+01  +6.44000000000000128e+00  +1.88300000000000018e+01  
 276 +2.03000000000000007e+01  +6.50999999999999979e+00  +1.83399999999999999e+01  
 277 +1.93900000000000006e+01  +4.62000000000000011e+00  +1.86900000000000013e+01  
 278 +1.85500000000000007e+01  +4.83000000000000007e+00  +1.88300000000000018e+01  
 279 +2.58300000000000018e+01  +8.89000000000000057e+00  +1.85500000000000007e+01  
 280 +1.66600000000000001e+01  +8.82000000000000028e+00  +1.84800000000000004e+01  
 281 +2.00199999999999996e+01  +6.08999999999999986e+00  +1.86200000000000010e+01  
 282 +2.00900000000000034e+01  +6.30000000000000071e+00  +1.87600000000000016e+01  
 283 +2.31000000000000014e+01  +7.07000000000000028e+00  +1.84800000000000004e+01  
 284 +2.32400000000000020e+01  +7.49000000000000110e+00  +1.92500000000000000e+01  
 285 +2.27500000000000000e+01  +6.85999999999999943e+00  +1.85500000000000007e+01  
 286 +2.31700000000000017e+01  +7.00000000000000000e+00  +1.84100000000000001e+01  
 287 +2.31700000000000017e+01  +6.79000000000000092e+00  +1.83399999999999999e+01  
 288 +2.35900000000000034e+01  +6.44000000000000128e+00  +1.84100000000000001e+01  
 289 +1.81999999999999993e+01  +5.87999999999999989e+00  +1.84800000000000004e+01  
 290 +1.77100000000000009e+01  +5.60000000000000053e+00  +1.84800000000000004e+01  
 291 +1.83399999999999999e+01  +6.02000000000000046e+00  +1.84800000000000004e+01  
 292 +1.82699999999999996e+01  +5.87999999999999989e+00  +1.83399999999999999e+01  
 293 +2.03700000000000010e+01  +5.17999999999999972e+00  +1.85500000000000007e+01  
 294 +1.93900000000000006e+01  +5.11000000000000032e+00  +1.84800000000000004e+01  
 295 +2.10000000000000000e+01  +4.83000000000000007e+00  +1.84800000000000004e+01  
 296 +2.14200000000000017e+01  +4.69000000000000039e+00  +1.83399999999999999e+01  
 297 +2.13500000000000014e+01  +4.69000000000000039e+00  +1.85500000000000007e+01  
 298 +2.08599999999999994e+01  +4.90000000000000036e+00  +1.84100000000000001e+01  
 299 +2.35199999999999996e+01  +1.01500000000000004e+01  +1.84100000000000001e+01  
 300 +2.37300000000000040e+01  +1.05000000000000000e+01  +1.58200000000000003e+01  
 301 +2.35900000000000034e+01  +9.80000000000000071e+00  +1.83399999999999999e+01  
 302 +2.40100000000000016e+01  +7.84000000000000075e+00  +1.76400000000000006e+01  
 303 +2.37300000000000040e+01  +5.95000000000000018e+00  +1.84100000000000001e+01  
 304 +2.36600000000000001e+01  +6.50999999999999979e+00  +1.84800000000000004e+01  
 305 +2.26800000000000033e+01  +6.08999999999999986e+00  +1.84100000000000001e+01  
 306 +2.27500000000000000e+01  +5.87999999999999989e+00  +1.88300000000000018e+01  
 307 +2.25400000000000027e+01  +5.81000000000000050e+00  +1.82699999999999996e+01  
 308 +2.42199999999999989e+01  +9.24000000000000021e+00  +1.93200000000000003e+01  
 309 +2.36600000000000001e+01  +9.16999999999999993e+00  +1.79199999999999982e+01  
 310 +2.02300000000000040e+01  +6.79000000000000092e+00  +1.79900000000000020e+01  
 311 +2.24699999999999989e+01  +5.81000000000000050e+00  +1.83399999999999999e+01  
 312 +2.19800000000000040e+01  +5.32000000000000028e+00  +1.81999999999999993e+01  
 313 +2.22600000000000016e+01  +5.53000000000000025e+00  +1.85500000000000007e+01  
 314 +1.90400000000000027e+01  +6.44000000000000128e+00  +1.82699999999999996e+01  
 315 +1.89000000000000021e+01  +6.65000000000000036e+00  +1.86900000000000013e+01  
 316 +1.97400000000000020e+01  +6.44000000000000128e+00  +1.79199999999999982e+01  
 317 +1.88300000000000018e+01  +6.44000000000000128e+00  +1.81999999999999993e+01  
 318 +2.31700000000000017e+01  +5.17999999999999972e+00  +1.81999999999999993e+01  
 319 +1.85500000000000007e+01  +6.30000000000000071e+00  +1.83399999999999999e+01  
 320 +1.85500000000000007e+01  +6.50999999999999979e+00  +1.81300000000000026e+01  
 321 +1.76400000000000006e+01  +6.37000000000000099e+00  +1.80599999999999987e+01  
 322 +1.84100000000000001e+01  +6.65000000000000036e+00  +1.80599999999999987e+01  
 323 +1.94600000000000009e+01  +8.89000000000000057e+00  +1.79900000000000020e+01  
 324 +1.98800000000000026e+01  +9.16999999999999993e+00  +1.80599999999999987e+01  
 325 +1.95300000000000011e+01  +8.54000000000000092e+00  +1.78500000000000014e+01  
 326 +1.93200000000000003e+01  +9.16999999999999993e+00  +1.77800000000000011e+01  
 327 +1.81300000000000026e+01  +6.79000000000000092e+00  +1.79900000000000020e+01  
 328 +1.81999999999999993e+01  +6.72000000000000064e+00  +1.81300000000000026e+01  
 329 +1.79199999999999982e+01  +6.85999999999999943e+00  +1.81300000000000026e+01  
 330 +1.80599999999999987e+01  +6.79000000000000092e+00  +1.79199999999999982e+01  
 331 +1.91800000000000033e+01  +9.24000000000000021e+00  +1.79199999999999982e+01  
 332 +1.89699999999999989e+01  +1.00099999999999998e+01  +1.78500000000000014e+01  
 333 +1.92500000000000000e+01  +9.16999999999999993e+00  +1.79900000000000020e+01  
 334 +2.03700000000000010e+01  +7.91000000000000014e+00  +1.79199999999999982e+01  
 335 +2.03700000000000010e+01  +8.05000000000000071e+00  +1.83399999999999999e+01  
 336 +2.07199999999999989e+01  +7.55999999999999961e+00  +1.77100000000000009e+01  
 337 +1.97400000000000020e+01  +8.25999999999999979e+00  +1.77800000000000011e+01  
 338 +2.56200000000000010e+01  +6.85999999999999943e+00  +1.79199999999999982e+01  
 339 +2.59699999999999989e+01  +6.50999999999999979e+00  +1.79199999999999982e+01  
 340 +2.64600000000000044e+01  +7.00000000000000000e+00  +1.79900000000000020e+01  
 341 +2.45000000000000000e+01  +7.49000000000000110e+00  +1.80599999999999987e+01  
 342 +1.96000000000000014e+01  +6.16000000000000014e+00  +1.77100000000000009e+01  
 343 +2.05100000000000016e+01  +1.22500000000000000e+01  +1.78500000000000014e+01  
 344 +1.97400000000000020e+01  +1.14100000000000001e+01  +1.79199999999999982e+01  
 345 +2.03000000000000007e+01  +1.23900000000000006e+01  +1.79199999999999982e+01  
 346 +2.10000000000000000e+01  +1.24600000000000009e+01  +1.77100000000000009e+01  
 347 +2.37300000000000040e+01  +9.09999999999999964e+00  +1.78500000000000014e+01  
 348 +2.40100000000000016e+01  +8.33000000000000007e+00  +1.75000000000000000e+01  
 349 +2.57600000000000051e+01  +9.16999999999999993e+00  +1.75700000000000003e+01  
 350 +2.34500000000000028e+01  +9.02999999999999936e+00  +1.78500000000000014e+01  
 351 +2.28900000000000006e+01  +8.82000000000000028e+00  +1.84100000000000001e+01  
 352 +2.28900000000000006e+01  +8.60999999999999943e+00  +1.75000000000000000e+01  
 353 +1.96700000000000017e+01  +8.19000000000000128e+00  +1.78500000000000014e+01  
 354 +1.97400000000000020e+01  +8.19000000000000128e+00  +1.79199999999999982e+01  
 355 +1.96000000000000014e+01  +8.19000000000000128e+00  +1.77800000000000011e+01  
 356 +1.78500000000000014e+01  +7.14000000000000057e+00  +1.78500000000000014e+01  
 357 +1.79199999999999982e+01  +7.20999999999999996e+00  +1.79199999999999982e+01  
 358 +1.76400000000000006e+01  +7.49000000000000110e+00  +1.79199999999999982e+01  
 359 +1.80599999999999987e+01  +6.79000000000000092e+00  +1.79199999999999982e+01  
 360 +1.88300000000000018e+01  +9.80000000000000071e+00  +1.76400000000000006e+01  
 361 +1.95300000000000011e+01  +8.19000000000000128e+00  +1.77100000000000009e+01  
 362 +1.92500000000000000e+01  +8.12000000000000099e+00  +1.76400000000000006e+01  
 363 +1.81999999999999993e+01  +6.85999999999999943e+00  +1.77800000000000011e+01  
 364 +1.81999999999999993e+01  +6.92999999999999972e+00  +1.76400000000000006e+01  
 365 +2.10000000000000000e+01  +1.26000000000000014e+01  +1.75000000000000000e+01  
 366 +2.17699999999999996e+01  +1.21799999999999997e+01  +1.72199999999999989e+01  
 367 +1.96000000000000014e+01  +5.74000000000000021e+00  +1.76400000000000006e+01  
 368 +1.95300000000000011e+01  +6.16000000000000014e+00  +1.76400000000000006e+01  
 369 +1.92500000000000000e+01  +8.12000000000000099e+00  +1.74300000000000033e+01  
 370 +1.84100000000000001e+01  +8.05000000000000071e+00  +1.77800000000000011e+01  
 371 +2.40100000000000016e+01  +7.98000000000000043e+00  +1.75000000000000000e+01  
 372 +1.93200000000000003e+01  +6.16000000000000014e+00  +1.77100000000000009e+01  
 373 +1.87600000000000016e+01  +5.95000000000000018e+00  +1.74300000000000033e+01  
 374 +1.96700000000000017e+01  +5.67000000000000082e+00  +1.75700000000000003e+01  
 375 +1.92500000000000000e+01  +5.46000000000000085e+00  +1.76400000000000006e+01  
 376 +1.93200000000000003e+01  +5.39000000000000057e+00  +1.75700000000000003e+01  
 377 +1.89699999999999989e+01  +5.17999999999999972e+00  +1.77100000000000009e+01  
 378 +1.98800000000000026e+01  +5.39000000000000057e+00  +1.76400000000000006e+01  
 379 +1.99500000000000028e+01  +5.53000000000000025e+00  +1.77800000000000011e+01  
 380 +2.00199999999999996e+01  +5.25000000000000000e+00  +1.75700000000000003e+01  
 381 +1.87600000000000016e+01  +5.17999999999999972e+00  +1.76400000000000006e+01  
 382 +1.84800000000000004e+01  +5.04000000000000004e+00  +1.75700000000000003e+01  
 383 +1.87600000000000016e+01  +5.11000000000000032e+00  +1.77100000000000009e+01  
 384 +1.89000000000000021e+01  +4.54999999999999982e+00  +1.76400000000000006e+01  
 385 +2.05800000000000018e+01  +4.76000000000000068e+00  +1.76400000000000006e+01  
 386 +2.07900000000000027e+01  +4.62000000000000011e+00  +1.75700000000000003e+01  
 387 +2.05800000000000018e+01  +4.83000000000000007e+00  +1.77100000000000009e+01  
 388 +2.02300000000000040e+01  +5.11000000000000032e+00  +1.75000000000000000e+01  
 389 +2.70899999999999999e+01  +9.31000000000000050e+00  +1.75700000000000003e+01  
 390 +2.80700000000000003e+01  +9.24000000000000021e+00  +1.75700000000000003e+01  
 391 +2.71600000000000037e+01  +9.45000000000000107e+00  +1.77100000000000009e+01  
 392 +2.58300000000000018e+01  +9.16999999999999993e+00  +1.75000000000000000e+01  
 393 +2.24699999999999989e+01  +9.31000000000000050e+00  +1.75700000000000003e+01  
 394 +2.23300000000000018e+01  +9.38000000000000078e+00  +1.81300000000000026e+01  
 395 +2.24000000000000021e+01  +9.59000000000000163e+00  +1.74300000000000033e+01  
 396 +2.27500000000000000e+01  +8.67999999999999972e+00  +1.75700000000000003e+01  
 397 +2.58300000000000018e+01  +9.16999999999999993e+00  +1.76400000000000006e+01  
 398 +2.13500000000000014e+01  +7.84000000000000075e+00  +1.75000000000000000e+01  
 399 +1.97400000000000020e+01  +4.47999999999999954e+00  +1.76400000000000006e+01  
 400 +1.89699999999999989e+01  +5.17999999999999972e+00  +1.77100000000000009e+01  
 401 +2.64600000000000044e+01  +9.66000000000000014e+00  +1.74300000000000033e+01  
 402 +2.40100000000000016e+01  +8.12000000000000099e+00  +1.74300000000000033e+01  
 403 +2.40100000000000016e+01  +6.92999999999999972e+00  +1.66600000000000001e+01  
 404 +2.12800000000000011e+01  +7.77000000000000046e+00  +1.75700000000000003e+01  
 405 +2.11400000000000006e+01  +7.77000000000000046e+00  +1.75000000000000000e+01  
 406 +2.07199999999999989e+01  +8.40000000000000036e+00  +1.71500000000000021e+01  
 407 +1.86900000000000013e+01  +5.87999999999999989e+00  +1.75000000000000000e+01  
 408 +1.86200000000000010e+01  +5.95000000000000018e+00  +1.75700000000000003e+01  
 409 +1.85500000000000007e+01  +5.81000000000000050e+00  +1.75000000000000000e+01  
 410 +1.84800000000000004e+01  +5.87999999999999989e+00  +1.75700000000000003e+01  
 411 +1.84800000000000004e+01  +5.81000000000000050e+00  +1.74300000000000033e+01  
 412 +2.01600000000000001e+01  +5.25000000000000000e+00  +1.77800000000000011e+01  
 413 +1.81300000000000026e+01  +5.95000000000000018e+00  +1.73599999999999994e+01  
 414 +1.78500000000000014e+01  +5.81000000000000050e+00  +1.75700000000000003e+01  
 415 +2.17000000000000028e+01  +1.24600000000000009e+01  +1.70100000000000016e+01  
 416 +2.07900000000000027e+01  +9.16999999999999993e+00  +1.72199999999999989e+01  
 417 +2.04400000000000013e+01  +9.73000000000000043e+00  +1.73599999999999994e+01  
 418 +2.06500000000000021e+01  +8.82000000000000028e+00  +1.71500000000000021e+01  
 419 +2.08599999999999994e+01  +9.38000000000000078e+00  +1.71500000000000021e+01  
 420 +2.63900000000000006e+01  +8.33000000000000007e+00  +1.72199999999999989e+01  
 421 +2.63900000000000006e+01  +8.40000000000000036e+00  +1.74300000000000033e+01  
 422 +2.74399999999999977e+01  +8.54000000000000092e+00  +1.70100000000000016e+01  
 423 +2.61800000000000033e+01  +8.19000000000000128e+00  +1.70800000000000018e+01  
 424 +2.03000000000000007e+01  +8.25999999999999979e+00  +1.72199999999999989e+01  
 425 +1.97400000000000020e+01  +8.54000000000000092e+00  +1.71500000000000021e+01  
 426 +2.02300000000000040e+01  +8.19000000000000128e+00  +1.72199999999999989e+01  
 427 +2.19100000000000001e+01  +1.25300000000000011e+01  +1.57500000000000000e+01  
 428 +2.09300000000000033e+01  +9.45000000000000107e+00  +1.72199999999999989e+01  
 429 +2.09300000000000033e+01  +9.52000000000000135e+00  +1.70100000000000016e+01  
 430 +2.00199999999999996e+01  +9.45000000000000107e+00  +1.70100000000000016e+01  
 431 +2.78600000000000030e+01  +8.33000000000000007e+00  +1.70800000000000018e+01  
 432 +2.81400000000000006e+01  +8.33000000000000007e+00  +1.70100000000000016e+01  
 433 +2.80000000000000000e+01  +8.40000000000000036e+00  +1.71500000000000021e+01  
 434 +2.61100000000000030e+01  +8.25999999999999979e+00  +1.71500000000000021e+01  
 435 +2.54800000000000040e+01  +7.84000000000000075e+00  +1.68700000000000010e+01  
 436 +2.08599999999999994e+01  +9.59000000000000163e+00  +1.68700000000000010e+01  
 437 +2.09300000000000033e+01  +9.66000000000000014e+00  +1.71500000000000021e+01  
 438 +2.00199999999999996e+01  +9.31000000000000050e+00  +1.68700000000000010e+01  
 439 +1.98100000000000023e+01  +1.03599999999999994e+01  +1.71500000000000021e+01  
 440 +2.13500000000000014e+01  +1.28800000000000026e+01  +1.68700000000000010e+01  
 441 +2.08599999999999994e+01  +1.31600000000000001e+01  +1.68000000000000007e+01  
 442 +2.14900000000000020e+01  +1.30199999999999996e+01  +1.68700000000000010e+01  
 443 +2.43599999999999994e+01  +8.25999999999999979e+00  +1.73599999999999994e+01  
 444 +2.57600000000000051e+01  +7.62999999999999989e+00  +1.65899999999999999e+01  
 445 +2.35900000000000034e+01  +6.37000000000000099e+00  +1.68700000000000010e+01  
 446 +2.39400000000000013e+01  +5.87999999999999989e+00  +1.75000000000000000e+01  
 447 +2.36600000000000001e+01  +6.50999999999999979e+00  +1.67300000000000004e+01  
 448 +2.35199999999999996e+01  +6.30000000000000071e+00  +1.68700000000000010e+01  
 449 +2.32400000000000020e+01  +5.67000000000000082e+00  +1.75000000000000000e+01  
 450 +2.33800000000000026e+01  +5.95000000000000018e+00  +1.65199999999999996e+01  
 451 +2.27500000000000000e+01  +5.87999999999999989e+00  +1.58200000000000003e+01  
 452 +2.40800000000000018e+01  +6.92999999999999972e+00  +1.65899999999999999e+01  
 453 +2.51300000000000026e+01  +8.40000000000000036e+00  +1.64499999999999993e+01  
 454 +2.77899999999999991e+01  +9.02999999999999936e+00  +1.61699999999999982e+01  
 455 +2.56200000000000010e+01  +7.91000000000000014e+00  +1.51900000000000013e+01  
 456 +1.98100000000000023e+01  +6.72000000000000064e+00  +1.63800000000000026e+01  
 457 +1.93200000000000003e+01  +7.55999999999999961e+00  +1.63800000000000026e+01  
 458 +1.94600000000000009e+01  +6.58000000000000007e+00  +1.62400000000000020e+01  
 459 +2.06500000000000021e+01  +6.65000000000000036e+00  +1.63099999999999987e+01  
 460 +2.46400000000000006e+01  +6.65000000000000036e+00  +1.63099999999999987e+01  
 461 +2.48500000000000014e+01  +6.44000000000000128e+00  +1.57500000000000000e+01  
 462 +2.52699999999999996e+01  +6.44000000000000128e+00  +1.66600000000000001e+01  
 463 +2.07199999999999989e+01  +6.37000000000000099e+00  +1.61000000000000014e+01  
 464 +1.98100000000000023e+01  +6.08999999999999986e+00  +1.47000000000000011e+01  
 465 +2.07199999999999989e+01  +5.95000000000000018e+00  +1.59600000000000009e+01  
 466 +2.05800000000000018e+01  +5.39000000000000057e+00  +1.61699999999999982e+01  
 467 +2.07199999999999989e+01  +5.81000000000000050e+00  +1.58200000000000003e+01  
 468 +2.36600000000000001e+01  +1.05000000000000000e+01  +1.56800000000000015e+01  
 469 +2.41500000000000021e+01  +1.07800000000000011e+01  +1.58200000000000003e+01  
 470 +2.24699999999999989e+01  +5.67000000000000082e+00  +1.56800000000000015e+01  
 471 +2.26800000000000033e+01  +5.67000000000000082e+00  +1.58900000000000006e+01  
 472 +2.14900000000000020e+01  +1.30900000000000016e+01  +1.52599999999999998e+01  
 473 +2.19100000000000001e+01  +1.25300000000000011e+01  +1.57500000000000000e+01  
 474 +2.06500000000000021e+01  +1.38599999999999994e+01  +1.59600000000000009e+01  
 475 +2.12800000000000011e+01  +1.23900000000000006e+01  +1.65199999999999996e+01  
 476 +2.46400000000000006e+01  +1.09200000000000017e+01  +1.57500000000000000e+01  
 477 +2.42199999999999989e+01  +1.19700000000000006e+01  +1.57500000000000000e+01  
 478 +2.48500000000000014e+01  +1.07800000000000011e+01  +1.57500000000000000e+01  
 479 +2.54100000000000001e+01  +1.00800000000000001e+01  +1.57500000000000000e+01  
 480 +2.52699999999999996e+01  +1.07100000000000009e+01  +1.57500000000000000e+01  
 481 +2.56899999999999977e+01  +1.09200000000000017e+01  +1.56800000000000015e+01  
 482 +2.54100000000000001e+01  +1.06400000000000006e+01  +1.58200000000000003e+01  
 483 +2.07900000000000027e+01  +5.53000000000000025e+00  +1.57500000000000000e+01  
 484 +2.03000000000000007e+01  +4.54999999999999982e+00  +1.57500000000000000e+01  
 485 +2.10000000000000000e+01  +5.46000000000000085e+00  +1.56800000000000015e+01  
 486 +2.30300000000000011e+01  +1.13400000000000016e+01  +1.56800000000000015e+01  
 487 +2.26800000000000033e+01  +1.14800000000000004e+01  +1.56800000000000015e+01  
 488 +2.31700000000000017e+01  +1.21099999999999994e+01  +1.56800000000000015e+01  
 489 +2.10700000000000003e+01  +5.39000000000000057e+00  +1.55400000000000009e+01  
 490 +2.15600000000000023e+01  +4.76000000000000068e+00  +1.57500000000000000e+01  
 491 +2.35900000000000034e+01  +1.04299999999999997e+01  +1.56099999999999994e+01  
 492 +2.38700000000000010e+01  +1.05000000000000000e+01  +1.50500000000000007e+01  
 493 +2.28200000000000003e+01  +1.00800000000000001e+01  +1.51900000000000013e+01  
 494 +2.19100000000000001e+01  +1.04299999999999997e+01  +1.55400000000000009e+01  
 495 +2.17699999999999996e+01  +1.05700000000000003e+01  +1.56099999999999994e+01  
 496 +2.15600000000000023e+01  +1.08500000000000014e+01  +1.54699999999999989e+01  
 497 +2.24699999999999989e+01  +9.94000000000000128e+00  +1.54000000000000004e+01  
 498 +2.24000000000000021e+01  +9.87000000000000099e+00  +1.54699999999999989e+01  
 499 +2.21900000000000013e+01  +9.73000000000000043e+00  +1.59600000000000009e+01  
 500 +2.23300000000000018e+01  +9.80000000000000071e+00  +1.54000000000000004e+01  
 501 +2.04400000000000013e+01  +5.60000000000000053e+00  +1.54699999999999989e+01  
 502 +2.05800000000000018e+01  +5.67000000000000082e+00  +1.45600000000000005e+01  
 503 +1.87600000000000016e+01  +5.39000000000000057e+00  +1.55400000000000009e+01  
 504 +2.21200000000000010e+01  +9.16999999999999993e+00  +1.52599999999999998e+01  
 505 +2.19800000000000040e+01  +9.80000000000000071e+00  +1.53300000000000018e+01  
 506 +2.13500000000000014e+01  +1.12700000000000014e+01  +1.53300000000000018e+01  
 507 +2.12800000000000011e+01  +1.15500000000000007e+01  +1.51900000000000013e+01  
 508 +2.14200000000000017e+01  +1.13400000000000016e+01  +1.54000000000000004e+01  
 509 +2.19100000000000001e+01  +9.87000000000000099e+00  +1.54000000000000004e+01  
 510 +2.15600000000000023e+01  +9.59000000000000163e+00  +1.53300000000000018e+01  
 511 +2.17000000000000028e+01  +9.52000000000000135e+00  +1.52599999999999998e+01  
 512 +2.14200000000000017e+01  +9.59000000000000163e+00  +1.53300000000000018e+01  
 513 +2.35199999999999996e+01  +7.42000000000000082e+00  +1.53300000000000018e+01  
 514 +2.37300000000000040e+01  +7.70000000000000018e+00  +1.51199999999999992e+01  
 515 +2.33800000000000026e+01  +6.92999999999999972e+00  +1.44199999999999999e+01  
 516 +2.20500000000000007e+01  +9.09999999999999964e+00  +1.53300000000000018e+01  
 517 +2.19100000000000001e+01  +8.95999999999999908e+00  +1.51900000000000013e+01  
 518 +2.28200000000000003e+01  +1.00099999999999998e+01  +1.51199999999999992e+01  
 519 +2.12800000000000011e+01  +8.12000000000000099e+00  +1.49100000000000001e+01  
 520 +2.19100000000000001e+01  +8.89000000000000057e+00  +1.52599999999999998e+01  
 521 +2.27500000000000000e+01  +9.24000000000000021e+00  +1.45600000000000005e+01  
 522 +2.24699999999999989e+01  +1.03599999999999994e+01  +1.39300000000000015e+01  
 523 +2.47100000000000009e+01  +9.59000000000000163e+00  +1.45600000000000005e+01  
 524 +2.39400000000000013e+01  +1.06400000000000006e+01  +1.46300000000000026e+01  
 525 +2.20500000000000007e+01  +7.07000000000000028e+00  +1.49800000000000022e+01  
 526 +2.20500000000000007e+01  +6.50999999999999979e+00  +1.30900000000000016e+01  
 527 +2.18400000000000034e+01  +6.92999999999999972e+00  +1.49800000000000022e+01  
 528 +2.13500000000000014e+01  +6.37000000000000099e+00  +1.30199999999999996e+01  
 529 +2.18400000000000034e+01  +6.85999999999999943e+00  +1.50500000000000007e+01  
 530 +2.38700000000000010e+01  +6.30000000000000071e+00  +1.49800000000000022e+01  
 531 +2.40100000000000016e+01  +6.30000000000000071e+00  +1.49800000000000022e+01  
 532 +2.38000000000000007e+01  +6.23000000000000043e+00  +1.49100000000000001e+01  
 533 +2.55500000000000007e+01  +1.02200000000000006e+01  +1.47000000000000011e+01  
 534 +2.55500000000000007e+01  +1.02200000000000006e+01  +1.47699999999999996e+01  
 535 +2.62500000000000000e+01  +1.01500000000000004e+01  +1.47000000000000011e+01  
 536 +2.54800000000000040e+01  +1.03599999999999994e+01  +1.45600000000000005e+01  
 537 +2.67399999999999984e+01  +7.98000000000000043e+00  +1.47000000000000011e+01  
 538 +2.72300000000000040e+01  +7.70000000000000018e+00  +1.38599999999999994e+01  
 539 +2.76500000000000021e+01  +8.19000000000000128e+00  +1.48400000000000016e+01  
 540 +2.35199999999999996e+01  +1.12700000000000014e+01  +1.40000000000000000e+01  
 541 +2.40100000000000016e+01  +1.05000000000000000e+01  +1.43500000000000014e+01  
 542 +2.58300000000000018e+01  +1.07100000000000009e+01  +1.45600000000000005e+01  
 543 +2.59699999999999989e+01  +1.07100000000000009e+01  +1.45600000000000005e+01  
 544 +2.57600000000000051e+01  +1.07800000000000011e+01  +1.46300000000000026e+01  
 545 +2.56899999999999977e+01  +1.06400000000000006e+01  +1.45600000000000005e+01  
 546 +2.56200000000000010e+01  +1.07100000000000009e+01  +1.46300000000000026e+01  
 547 +2.55500000000000007e+01  +1.04299999999999997e+01  +1.45600000000000005e+01  
 548 +2.59000000000000021e+01  +1.03599999999999994e+01  +1.44900000000000020e+01  
 549 +2.54800000000000040e+01  +1.03599999999999994e+01  +1.45600000000000005e+01  
 550 +2.43599999999999994e+01  +1.06400000000000006e+01  +1.44900000000000020e+01  
 551 +2.47100000000000009e+01  +1.11300000000000008e+01  +1.44199999999999999e+01  
 552 +2.41500000000000021e+01  +6.92999999999999972e+00  +1.28100000000000005e+01  
 553 +2.28200000000000003e+01  +6.16000000000000014e+00  +1.37900000000000009e+01  
 554 +2.54800000000000040e+01  +1.14100000000000001e+01  +1.44900000000000020e+01  
 555 +2.40100000000000016e+01  +1.02200000000000006e+01  +1.40700000000000003e+01  
 556 +2.39400000000000013e+01  +1.18300000000000001e+01  +1.42800000000000011e+01  
 557 +2.42900000000000027e+01  +1.20400000000000009e+01  +1.42800000000000011e+01  
 558 +2.38000000000000007e+01  +1.19000000000000004e+01  +1.43500000000000014e+01  
 559 +2.34500000000000028e+01  +1.14800000000000004e+01  +1.40700000000000003e+01  
 560 +2.24699999999999989e+01  +8.67999999999999972e+00  +1.42800000000000011e+01  
 561 +2.14900000000000020e+01  +7.98000000000000043e+00  +1.40700000000000003e+01  
 562 +2.25400000000000027e+01  +8.67999999999999972e+00  +1.42100000000000009e+01  
 563 +2.31700000000000017e+01  +1.17599999999999998e+01  +1.42100000000000009e+01  
 564 +2.35900000000000034e+01  +8.89000000000000057e+00  +1.25300000000000011e+01  
 565 +2.43599999999999994e+01  +1.02900000000000009e+01  +1.37199999999999989e+01  
 566 +2.31700000000000017e+01  +1.27400000000000020e+01  +1.40000000000000000e+01  
 567 +2.35199999999999996e+01  +1.26000000000000014e+01  +1.40700000000000003e+01  
 568 +2.32400000000000020e+01  +1.29500000000000011e+01  +1.40700000000000003e+01  
 569 +2.27500000000000000e+01  +1.23200000000000003e+01  +1.40000000000000000e+01  
 570 +2.68100000000000023e+01  +9.45000000000000107e+00  +1.39300000000000015e+01  
 571 +2.66000000000000014e+01  +9.52000000000000135e+00  +1.40700000000000003e+01  
 572 +2.25400000000000027e+01  +1.00800000000000001e+01  +1.30900000000000016e+01  
 573 +2.21900000000000013e+01  +1.09200000000000017e+01  +1.35800000000000018e+01  
 574 +2.71600000000000037e+01  +9.38000000000000078e+00  +1.41400000000000006e+01  
 575 +2.66700000000000017e+01  +9.31000000000000050e+00  +1.37900000000000009e+01  
 576 +2.24000000000000021e+01  +5.60000000000000053e+00  +1.37900000000000009e+01  
 577 +2.28900000000000006e+01  +6.08999999999999986e+00  +1.38599999999999994e+01  
 578 +2.47100000000000009e+01  +1.00099999999999998e+01  +1.34400000000000013e+01  
 579 +2.42199999999999989e+01  +1.05700000000000003e+01  +1.26000000000000014e+01  
 580 +2.63200000000000003e+01  +1.00099999999999998e+01  +1.37199999999999989e+01  
 581 +2.63900000000000006e+01  +1.02200000000000006e+01  +1.36500000000000004e+01  
 582 +2.66700000000000017e+01  +9.94000000000000128e+00  +1.37900000000000009e+01  
 583 +2.59000000000000021e+01  +9.80000000000000071e+00  +1.36500000000000004e+01  
 584 +2.61800000000000033e+01  +9.52000000000000135e+00  +1.37199999999999989e+01  
 585 +2.63200000000000003e+01  +9.52000000000000135e+00  +1.38599999999999994e+01  
 586 +2.64600000000000044e+01  +9.45000000000000107e+00  +1.36500000000000004e+01  
 587 +2.04400000000000013e+01  +1.44900000000000020e+01  +1.36500000000000004e+01  
 588 +2.04400000000000013e+01  +1.45600000000000005e+01  +1.33000000000000007e+01  
 589 +2.03700000000000010e+01  +1.45600000000000005e+01  +1.37199999999999989e+01  
 590 +2.08599999999999994e+01  +1.40700000000000003e+01  +1.37900000000000009e+01  
 591 +2.51300000000000026e+01  +1.00800000000000001e+01  +1.36500000000000004e+01  
 592 +2.58300000000000018e+01  +1.05000000000000000e+01  +1.37199999999999989e+01  
 593 +2.52699999999999996e+01  +9.94000000000000128e+00  +1.36500000000000004e+01  
 594 +2.51300000000000026e+01  +9.87000000000000099e+00  +1.37199999999999989e+01  
 595 +2.53400000000000034e+01  +9.87000000000000099e+00  +1.36500000000000004e+01  
 596 +2.57600000000000051e+01  +9.80000000000000071e+00  +1.36500000000000004e+01  
 597 +2.56899999999999977e+01  +9.73000000000000043e+00  +1.37199999999999989e+01  
 598 +2.68100000000000023e+01  +9.66000000000000014e+00  +1.35800000000000018e+01  
 599 +2.65300000000000011e+01  +9.31000000000000050e+00  +1.36500000000000004e+01  
 600 +2.66000000000000014e+01  +9.31000000000000050e+00  +1.35800000000000018e+01  
 601 +2.21200000000000010e+01  +1.09200000000000017e+01  +1.36500000000000004e+01  
 602 +2.22600000000000016e+01  +1.09900000000000020e+01  +1.34400000000000013e+01  
 603 +2.33800000000000026e+01  +1.14800000000000004e+01  +1.35099999999999998e+01  
 604 +2.35199999999999996e+01  +1.20400000000000009e+01  +1.23900000000000006e+01  
 605 +2.28900000000000006e+01  +1.14100000000000001e+01  +1.20400000000000009e+01  
 606 +2.22600000000000016e+01  +1.09200000000000017e+01  +1.31600000000000001e+01  
 607 +2.20500000000000007e+01  +1.16200000000000010e+01  +1.32300000000000022e+01  
 608 +2.21900000000000013e+01  +7.70000000000000018e+00  +1.30900000000000016e+01  
 609 +2.21900000000000013e+01  +7.62999999999999989e+00  +1.30199999999999996e+01  
 610 +2.11400000000000006e+01  +7.07000000000000028e+00  +1.33000000000000007e+01  
 611 +2.29600000000000009e+01  +8.60999999999999943e+00  +1.28100000000000005e+01  
 612 +2.64600000000000044e+01  +8.82000000000000028e+00  +1.27400000000000020e+01  
 613 +2.64600000000000044e+01  +8.82000000000000028e+00  +1.26000000000000014e+01  
 614 +2.68800000000000026e+01  +8.67999999999999972e+00  +1.26700000000000017e+01  
 615 +2.60399999999999991e+01  +8.89000000000000057e+00  +1.26700000000000017e+01  
 616 +2.59699999999999989e+01  +8.47000000000000064e+00  +1.25300000000000011e+01  
 617 +2.58300000000000018e+01  +8.89000000000000057e+00  +1.28100000000000005e+01  
 618 +2.68100000000000023e+01  +8.25999999999999979e+00  +1.25300000000000011e+01  
 619 +2.69500000000000028e+01  +8.67999999999999972e+00  +1.27400000000000020e+01  
 620 +2.29600000000000009e+01  +1.01500000000000004e+01  +9.52000000000000135e+00  
 621 +2.43599999999999994e+01  +1.06400000000000006e+01  +1.24600000000000009e+01  
 622 +2.51300000000000026e+01  +9.38000000000000078e+00  +1.26000000000000014e+01  
 623 +2.56200000000000010e+01  +8.60999999999999943e+00  +1.12700000000000014e+01  
 624 +2.45700000000000003e+01  +1.14100000000000001e+01  +1.24600000000000009e+01  
 625 +2.45700000000000003e+01  +1.05700000000000003e+01  +1.23200000000000003e+01  
 626 +2.48500000000000014e+01  +1.04299999999999997e+01  +1.22500000000000000e+01  
 627 +2.45700000000000003e+01  +1.07800000000000011e+01  +1.22500000000000000e+01  
 628 +2.45700000000000003e+01  +1.10600000000000005e+01  +1.22500000000000000e+01  
 629 +2.47100000000000009e+01  +1.08500000000000014e+01  +1.23200000000000003e+01  
 630 +2.47800000000000011e+01  +1.04299999999999997e+01  +1.21799999999999997e+01  
 631 +2.52699999999999996e+01  +1.04299999999999997e+01  +1.23900000000000006e+01  
 632 +2.35900000000000034e+01  +8.67999999999999972e+00  +1.21799999999999997e+01  
 633 +2.36600000000000001e+01  +8.75000000000000000e+00  +1.21099999999999994e+01  
 634 +2.32400000000000020e+01  +8.33000000000000007e+00  +1.21799999999999997e+01  
 635 +2.32400000000000020e+01  +8.33000000000000007e+00  +1.22500000000000000e+01  
 636 +2.31000000000000014e+01  +8.19000000000000128e+00  +1.21799999999999997e+01  
 637 +2.21200000000000010e+01  +9.87000000000000099e+00  +1.01500000000000004e+01  
 638 +2.27500000000000000e+01  +1.16900000000000013e+01  +1.15500000000000007e+01  
 639 +2.41500000000000021e+01  +8.40000000000000036e+00  +1.20400000000000009e+01  
 640 +2.40800000000000018e+01  +8.47000000000000064e+00  +1.21099999999999994e+01  
 641 +2.42199999999999989e+01  +8.40000000000000036e+00  +1.19700000000000006e+01  
 642 +2.17000000000000028e+01  +7.49000000000000110e+00  +1.20400000000000009e+01  
 643 +2.15600000000000023e+01  +7.49000000000000110e+00  +1.19700000000000006e+01  
 644 +2.16300000000000026e+01  +7.42000000000000082e+00  +1.21799999999999997e+01  
 645 +2.21900000000000013e+01  +7.70000000000000018e+00  +1.19700000000000006e+01  
 646 +2.42199999999999989e+01  +8.47000000000000064e+00  +1.19000000000000004e+01  
 647 +2.42900000000000027e+01  +8.33000000000000007e+00  +1.19700000000000006e+01  
 648 +2.44300000000000033e+01  +8.25999999999999979e+00  +1.21099999999999994e+01  
 649 +2.45000000000000000e+01  +8.05000000000000071e+00  +1.18300000000000001e+01  
 650 +2.21900000000000013e+01  +7.70000000000000018e+00  +1.19700000000000006e+01  
 651 +2.23300000000000018e+01  +7.20999999999999996e+00  +1.18300000000000001e+01  
 652 +2.23300000000000018e+01  +7.84000000000000075e+00  +1.20400000000000009e+01  
 653 +2.46400000000000006e+01  +7.91000000000000014e+00  +1.16900000000000013e+01  
 654 +2.46400000000000006e+01  +7.28000000000000025e+00  +1.19000000000000004e+01  
 655 +2.28200000000000003e+01  +1.19000000000000004e+01  +1.15500000000000007e+01  
 656 +2.31700000000000017e+01  +1.22500000000000000e+01  +1.15500000000000007e+01  
 657 +2.22600000000000016e+01  +1.29500000000000011e+01  +1.16200000000000010e+01  
 658 +2.40800000000000018e+01  +7.42000000000000082e+00  +1.14100000000000001e+01  
 659 +2.42199999999999989e+01  +7.20999999999999996e+00  +1.14800000000000004e+01  
 660 +2.41500000000000021e+01  +7.49000000000000110e+00  +1.14800000000000004e+01  
 661 +2.40100000000000016e+01  +7.49000000000000110e+00  +1.14800000000000004e+01  
 662 +2.57600000000000051e+01  +8.40000000000000036e+00  +9.73000000000000043e+00  
 663 +2.60399999999999991e+01  +8.40000000000000036e+00  +1.12000000000000011e+01  
 664 +2.25400000000000027e+01  +1.17599999999999998e+01  +1.10600000000000005e+01  
 665 +2.18400000000000034e+01  +1.23900000000000006e+01  +1.13400000000000016e+01  
 666 +2.24699999999999989e+01  +1.17599999999999998e+01  +1.09200000000000017e+01  
 667 +2.17000000000000028e+01  +7.07000000000000028e+00  +1.10600000000000005e+01  
 668 +2.16300000000000026e+01  +7.00000000000000000e+00  +1.11300000000000008e+01  
 669 +2.17000000000000028e+01  +7.14000000000000057e+00  +1.11300000000000008e+01  
 670 +2.18400000000000034e+01  +7.20999999999999996e+00  +1.07100000000000009e+01  
 671 +2.19100000000000001e+01  +1.23200000000000003e+01  +1.05000000000000000e+01  
 672 +2.17000000000000028e+01  +1.07100000000000009e+01  +8.67999999999999972e+00  
 673 +2.33800000000000026e+01  +8.54000000000000092e+00  +1.12000000000000011e+01  
 674 +2.31700000000000017e+01  +8.47000000000000064e+00  +1.07800000000000011e+01  
 675 +2.33800000000000026e+01  +8.33000000000000007e+00  +1.02900000000000009e+01  
 676 +2.28900000000000006e+01  +8.33000000000000007e+00  +1.07100000000000009e+01  
 677 +2.22600000000000016e+01  +7.00000000000000000e+00  +1.07800000000000011e+01  
 678 +2.23300000000000018e+01  +6.92999999999999972e+00  +1.07800000000000011e+01  
 679 +2.22600000000000016e+01  +7.07000000000000028e+00  +1.11300000000000008e+01  
 680 +2.23300000000000018e+01  +7.07000000000000028e+00  +1.07100000000000009e+01  
 681 +2.27500000000000000e+01  +8.25999999999999979e+00  +1.07800000000000011e+01  
 682 +2.21200000000000010e+01  +7.91000000000000014e+00  +1.05700000000000003e+01  
 683 +2.36600000000000001e+01  +7.28000000000000025e+00  +1.07100000000000009e+01  
 684 +2.34500000000000028e+01  +7.14000000000000057e+00  +1.07100000000000009e+01  
 685 +2.40800000000000018e+01  +7.07000000000000028e+00  +1.07800000000000011e+01  
 686 +2.37300000000000040e+01  +7.42000000000000082e+00  +1.06400000000000006e+01  
 687 +2.25400000000000027e+01  +6.79000000000000092e+00  +1.05700000000000003e+01  
 688 +2.19800000000000040e+01  +7.49000000000000110e+00  +1.07800000000000011e+01  
 689 +2.37300000000000040e+01  +7.49000000000000110e+00  +1.07100000000000009e+01  
 690 +2.37300000000000040e+01  +7.55999999999999961e+00  +1.05000000000000000e+01  
 691 +2.20500000000000007e+01  +1.24600000000000009e+01  +1.05700000000000003e+01  
 692 +2.21200000000000010e+01  +8.05000000000000071e+00  +1.07100000000000009e+01  
 693 +2.21200000000000010e+01  +7.91000000000000014e+00  +1.05700000000000003e+01  
 694 +2.18400000000000034e+01  +7.91000000000000014e+00  +1.02900000000000009e+01  
 695 +2.18400000000000034e+01  +1.24600000000000009e+01  +1.05000000000000000e+01  
 696 +2.20500000000000007e+01  +1.27400000000000020e+01  +1.05000000000000000e+01  
 697 +2.17000000000000028e+01  +1.26700000000000017e+01  +1.03599999999999994e+01  
 698 +2.18400000000000034e+01  +1.23900000000000006e+01  +1.04299999999999997e+01  
 699 +2.19100000000000001e+01  +1.21799999999999997e+01  +1.02200000000000006e+01  
 700 +2.47800000000000011e+01  +7.84000000000000075e+00  +1.04299999999999997e+01  
 701 +2.56899999999999977e+01  +7.62999999999999989e+00  +1.02200000000000006e+01  
 702 +2.50600000000000023e+01  +7.62999999999999989e+00  +1.05700000000000003e+01  
 703 +2.47100000000000009e+01  +7.91000000000000014e+00  +1.03599999999999994e+01  
 704 +2.14900000000000020e+01  +1.28100000000000005e+01  +1.01500000000000004e+01  
 705 +2.14200000000000017e+01  +1.31600000000000001e+01  +1.05000000000000000e+01  
 706 +2.45000000000000000e+01  +7.84000000000000075e+00  +1.06400000000000006e+01  
 707 +2.38000000000000007e+01  +8.05000000000000071e+00  +1.02900000000000009e+01  
 708 +2.28900000000000006e+01  +8.60999999999999943e+00  +9.09999999999999964e+00  
 709 +2.35900000000000034e+01  +8.19000000000000128e+00  +1.01500000000000004e+01  
 710 +2.17000000000000028e+01  +7.84000000000000075e+00  +1.04299999999999997e+01  
 711 +2.17699999999999996e+01  +7.84000000000000075e+00  +1.01500000000000004e+01  
 712 +2.14900000000000020e+01  +7.62999999999999989e+00  +1.02900000000000009e+01  
 713 +1.98800000000000026e+01  +7.70000000000000018e+00  +1.02900000000000009e+01  
 714 +2.10000000000000000e+01  +7.28000000000000025e+00  +1.06400000000000006e+01  
 715 +2.18400000000000034e+01  +1.22500000000000000e+01  +9.94000000000000128e+00  
 716 +2.19800000000000040e+01  +1.21099999999999994e+01  +1.02200000000000006e+01  
 717 +2.35900000000000034e+01  +8.12000000000000099e+00  +9.94000000000000128e+00  
 718 +2.06500000000000021e+01  +8.19000000000000128e+00  +9.52000000000000135e+00  
 719 +2.29600000000000009e+01  +1.01500000000000004e+01  +9.24000000000000021e+00  
 720 +2.21900000000000013e+01  +1.00099999999999998e+01  +8.33000000000000007e+00  
 721 +2.30300000000000011e+01  +1.02200000000000006e+01  +9.24000000000000021e+00  
 722 +2.28200000000000003e+01  +8.47000000000000064e+00  +9.09999999999999964e+00  
 723 +2.17699999999999996e+01  +7.70000000000000018e+00  +9.09999999999999964e+00  
 724 +2.23300000000000018e+01  +8.75000000000000000e+00  +8.82000000000000028e+00  
 725 +2.21900000000000013e+01  +8.75000000000000000e+00  +8.54000000000000092e+00  
 726 +2.21900000000000013e+01  +8.95999999999999908e+00  +8.95999999999999908e+00  
 727 +2.03000000000000007e+01  +9.38000000000000078e+00  +8.40000000000000036e+00  
 728 +2.05800000000000018e+01  +1.05000000000000000e+01  +7.55999999999999961e+00  
 729 +2.33100000000000023e+01  +8.95999999999999908e+00  +8.54000000000000092e+00  
 730 +2.37300000000000040e+01  +8.89000000000000057e+00  +8.33000000000000007e+00  
 731 +2.30300000000000011e+01  +9.09999999999999964e+00  +8.25999999999999979e+00  
 732 +2.30300000000000011e+01  +9.16999999999999993e+00  +7.98000000000000043e+00  
 733 +2.31000000000000014e+01  +9.16999999999999993e+00  +8.25999999999999979e+00  
 734 +2.02300000000000040e+01  +1.05000000000000000e+01  +7.42000000000000082e+00  
 735 +2.04400000000000013e+01  +1.04299999999999997e+01  +7.49000000000000110e+00  
 736 +2.10700000000000003e+01  +1.16900000000000013e+01  +2.29600000000000009e+01  
 737 +1.75000000000000000e+01  +1.04299999999999997e+01  +1.99500000000000028e+01  
 738 +1.68000000000000007e+01  +1.04299999999999997e+01  +2.00900000000000034e+01  
 739 +1.78500000000000014e+01  +1.08500000000000014e+01  +2.00900000000000034e+01  
 740 +1.71500000000000021e+01  +9.16999999999999993e+00  +1.93200000000000003e+01  
 741 +1.88300000000000018e+01  +1.24600000000000009e+01  +1.94600000000000009e+01  
 742 +1.79900000000000020e+01  +1.10600000000000005e+01  +1.98800000000000026e+01  
 743 +2.74399999999999977e+01  +8.54000000000000092e+00  +1.70100000000000016e+01  
 744 +2.84200000000000017e+01  +9.09999999999999964e+00  +1.70800000000000018e+01  
 745 +2.77199999999999989e+01  +8.47000000000000064e+00  +1.67300000000000004e+01  
 746 +2.53400000000000034e+01  +1.02900000000000009e+01  +1.47000000000000011e+01  
 747 +2.31000000000000014e+01  +8.19000000000000128e+00  +1.21799999999999997e+01  
 748 +2.31000000000000014e+01  +8.19000000000000128e+00  +1.22500000000000000e+01  
 749 +2.34500000000000028e+01  +7.62999999999999989e+00  +1.20400000000000009e+01  
 750 +1.72900000000000027e+01  +1.07800000000000011e+01  +2.50600000000000023e+01  
 751 +1.67300000000000004e+01  +1.02200000000000006e+01  +2.49900000000000020e+01  
 752 +1.72199999999999989e+01  +1.07800000000000011e+01  +2.51300000000000026e+01  
 753 +1.73599999999999994e+01  +9.80000000000000071e+00  +2.35199999999999996e+01  
 754 +1.64499999999999993e+01  +1.43500000000000014e+01  +2.18400000000000034e+01  
 755 +1.56800000000000015e+01  +1.47000000000000011e+01  +2.22600000000000016e+01  
 756 +1.91099999999999994e+01  +1.23900000000000006e+01  +1.99500000000000028e+01  
 757 +1.81999999999999993e+01  +1.30900000000000016e+01  +1.97400000000000020e+01  
 758 +1.90400000000000027e+01  +1.26000000000000014e+01  +2.00199999999999996e+01  
 759 +1.58900000000000006e+01  +1.12700000000000014e+01  +1.96700000000000017e+01  
 760 +1.75000000000000000e+01  +1.26700000000000017e+01  +1.94600000000000009e+01  
 761 +1.79199999999999982e+01  +1.26000000000000014e+01  +1.96000000000000014e+01  
 762 +2.61100000000000030e+01  +8.19000000000000128e+00  +1.85500000000000007e+01  
 763 +2.65300000000000011e+01  +8.33000000000000007e+00  +1.86900000000000013e+01  
 764 +2.45700000000000003e+01  +7.49000000000000110e+00  +1.86900000000000013e+01  
 765 +2.05800000000000018e+01  +7.28000000000000025e+00  +1.77100000000000009e+01  
 766 +1.98100000000000023e+01  +8.33000000000000007e+00  +1.80599999999999987e+01  
 767 +1.93900000000000006e+01  +7.70000000000000018e+00  +1.89699999999999989e+01  
 768 +1.77100000000000009e+01  +6.65000000000000036e+00  +1.78500000000000014e+01  
 769 +1.95300000000000011e+01  +8.54000000000000092e+00  +1.78500000000000014e+01  
 770 +1.96000000000000014e+01  +8.60999999999999943e+00  +1.77800000000000011e+01  
 771 +1.95300000000000011e+01  +8.54000000000000092e+00  +1.78500000000000014e+01  
 772 +1.84800000000000004e+01  +8.89000000000000057e+00  +1.78500000000000014e+01  
 773 +1.97400000000000020e+01  +8.47000000000000064e+00  +1.80599999999999987e+01  
 774 +2.36600000000000001e+01  +5.60000000000000053e+00  +1.58900000000000006e+01  
 775 +2.26800000000000033e+01  +5.60000000000000053e+00  +1.65899999999999999e+01  
 776 +2.13500000000000014e+01  +1.12700000000000014e+01  +1.56800000000000015e+01  
 777 +2.27500000000000000e+01  +9.24000000000000021e+00  +1.45600000000000005e+01  
 778 +2.30300000000000011e+01  +9.38000000000000078e+00  +1.44900000000000020e+01  
 779 +2.28200000000000003e+01  +9.09999999999999964e+00  +1.46300000000000026e+01  
 780 +2.35199999999999996e+01  +1.23200000000000003e+01  +1.46300000000000026e+01  
 781 +2.22600000000000016e+01  +1.29500000000000011e+01  +1.35800000000000018e+01  
 782 +2.24000000000000021e+01  +1.32300000000000022e+01  +1.26000000000000014e+01  
 783 +2.27500000000000000e+01  +1.23200000000000003e+01  +1.40000000000000000e+01  
 784 +2.18400000000000034e+01  +1.32300000000000022e+01  +1.35099999999999998e+01  
 785 +2.38700000000000010e+01  +7.49000000000000110e+00  +1.16200000000000010e+01  
 786 +2.33800000000000026e+01  +8.54000000000000092e+00  +1.12000000000000011e+01  
 787 +2.16300000000000026e+01  +6.92999999999999972e+00  +1.06400000000000006e+01  
 788 +2.19800000000000040e+01  +7.49000000000000110e+00  +1.07800000000000011e+01  
 789 +2.56899999999999977e+01  +1.05000000000000000e+01  +2.58300000000000018e+01  
 790 +1.67300000000000004e+01  +1.12700000000000014e+01  +2.56899999999999977e+01  
 791 +1.72199999999999989e+01  +1.07800000000000011e+01  +2.51300000000000026e+01  
 792 +1.70800000000000018e+01  +1.04299999999999997e+01  +2.51300000000000026e+01  
 793 +1.74300000000000033e+01  +1.12700000000000014e+01  +2.56200000000000010e+01  
 794 +1.81300000000000026e+01  +1.07800000000000011e+01  +2.49200000000000017e+01  
 795 +1.76400000000000006e+01  +1.02200000000000006e+01  +2.48500000000000014e+01  
 796 +1.85500000000000007e+01  +1.05000000000000000e+01  +2.49200000000000017e+01  
 797 +2.04400000000000013e+01  +1.13400000000000016e+01  +2.47100000000000009e+01  
 798 +2.38700000000000010e+01  +9.87000000000000099e+00  +2.42900000000000027e+01  
 799 +2.36600000000000001e+01  +1.00800000000000001e+01  +2.46400000000000006e+01  
 800 +2.46400000000000006e+01  +7.98000000000000043e+00  +2.50600000000000023e+01  
 801 +1.93900000000000006e+01  +9.16999999999999993e+00  +2.06500000000000021e+01  
 802 +1.92500000000000000e+01  +8.89000000000000057e+00  +2.19800000000000040e+01  
 803 +1.89699999999999989e+01  +1.39300000000000015e+01  +2.16300000000000026e+01  
 804 +1.64499999999999993e+01  +1.33699999999999992e+01  +2.05800000000000018e+01  
 805 +2.20500000000000007e+01  +1.35099999999999998e+01  +2.12800000000000011e+01  
 806 +1.95300000000000011e+01  +1.35800000000000018e+01  +2.23300000000000018e+01  
 807 +1.89000000000000021e+01  +1.02200000000000006e+01  +2.10000000000000000e+01  
 808 +2.14200000000000017e+01  +9.38000000000000078e+00  +2.00900000000000034e+01  
 809 +2.17000000000000028e+01  +9.31000000000000050e+00  +2.10000000000000000e+01  
 810 +1.79199999999999982e+01  +7.77000000000000046e+00  +1.89000000000000021e+01  
 811 +1.85500000000000007e+01  +8.60999999999999943e+00  +1.89699999999999989e+01  
 812 +2.06500000000000021e+01  +9.52000000000000135e+00  +1.90400000000000027e+01  
 813 +2.59000000000000021e+01  +1.02900000000000009e+01  +2.02300000000000040e+01  
 814 +1.91800000000000033e+01  +5.87999999999999989e+00  +1.87600000000000016e+01  
 815 +2.01600000000000001e+01  +4.69000000000000039e+00  +1.84800000000000004e+01  
 816 +2.04400000000000013e+01  +5.11000000000000032e+00  +1.85500000000000007e+01  
 817 +2.07199999999999989e+01  +4.97000000000000064e+00  +1.86900000000000013e+01  
 818 +2.07900000000000027e+01  +4.47999999999999954e+00  +1.83399999999999999e+01  
 819 +1.75700000000000003e+01  +7.00000000000000000e+00  +1.84100000000000001e+01  
 820 +1.84100000000000001e+01  +6.16000000000000014e+00  +1.82699999999999996e+01  
 821 +1.79900000000000020e+01  +5.53000000000000025e+00  +1.82699999999999996e+01  
 822 +1.83399999999999999e+01  +6.65000000000000036e+00  +1.81300000000000026e+01  
 823 +1.79900000000000020e+01  +7.49000000000000110e+00  +1.73599999999999994e+01  
 824 +1.95300000000000011e+01  +5.11000000000000032e+00  +1.63800000000000026e+01  
 825 +2.22600000000000016e+01  +9.66000000000000014e+00  +1.74300000000000033e+01  
 826 +2.16300000000000026e+01  +9.80000000000000071e+00  +1.75000000000000000e+01  
 827 +2.21900000000000013e+01  +1.03599999999999994e+01  +1.75000000000000000e+01  
 828 +1.84800000000000004e+01  +5.87999999999999989e+00  +1.62400000000000020e+01  
 829 +2.18400000000000034e+01  +1.26000000000000014e+01  +1.70100000000000016e+01  
 830 +2.65300000000000011e+01  +7.07000000000000028e+00  +1.50500000000000007e+01  
 831 +2.74399999999999977e+01  +7.91000000000000014e+00  +1.57500000000000000e+01  
 832 +2.21900000000000013e+01  +5.25000000000000000e+00  +1.66600000000000001e+01  
 833 +2.26099999999999994e+01  +5.74000000000000021e+00  +1.67300000000000004e+01  
 834 +2.37300000000000040e+01  +1.18300000000000001e+01  +1.56800000000000015e+01  
 835 +2.62500000000000000e+01  +1.00099999999999998e+01  +1.45600000000000005e+01  
 836 +2.63900000000000006e+01  +1.01500000000000004e+01  +1.48400000000000016e+01  
 837 +2.16300000000000026e+01  +1.35099999999999998e+01  +1.37900000000000009e+01  
 838 +2.17000000000000028e+01  +1.35099999999999998e+01  +1.38599999999999994e+01  
 839 +2.10700000000000003e+01  +1.39300000000000015e+01  +1.37900000000000009e+01  
 840 +2.74399999999999977e+01  +9.02999999999999936e+00  +1.37199999999999989e+01  
 841 +2.53400000000000034e+01  +9.87000000000000099e+00  +1.36500000000000004e+01  
 842 +2.55500000000000007e+01  +9.24000000000000021e+00  +1.37900000000000009e+01  
 843 +2.55500000000000007e+01  +9.09999999999999964e+00  +1.35099999999999998e+01  
 844 +2.13500000000000014e+01  +1.36500000000000004e+01  +1.14100000000000001e+01  
 845 +2.55500000000000007e+01  +9.16999999999999993e+00  +1.32300000000000022e+01  
 846 +2.59699999999999989e+01  +8.67999999999999972e+00  +1.35800000000000018e+01  
 847 +2.28900000000000006e+01  +8.67999999999999972e+00  +1.28800000000000026e+01  
 848 +2.66000000000000014e+01  +8.19000000000000128e+00  +1.03599999999999994e+01  
 849 +2.75800000000000018e+01  +8.25999999999999979e+00  +1.13400000000000016e+01  
 850 +2.07199999999999989e+01  +1.14100000000000001e+01  +2.46400000000000006e+01  
 851 +2.07199999999999989e+01  +1.14800000000000004e+01  +2.49900000000000020e+01  
 852 +2.10700000000000003e+01  +1.21799999999999997e+01  +2.53400000000000034e+01  
 853 +2.17000000000000028e+01  +1.02200000000000006e+01  +2.32400000000000020e+01  
 854 +2.16300000000000026e+01  +1.00800000000000001e+01  +2.31000000000000014e+01  
 855 +2.07199999999999989e+01  +9.80000000000000071e+00  +2.31700000000000017e+01  
 856 +1.55400000000000009e+01  +1.47000000000000011e+01  +2.22600000000000016e+01  
 857 +1.58200000000000003e+01  +1.47699999999999996e+01  +2.23300000000000018e+01  
 858 +1.87600000000000016e+01  +1.40000000000000000e+01  +2.21200000000000010e+01  
 859 +1.58200000000000003e+01  +1.12000000000000011e+01  +1.91800000000000033e+01  
 860 +1.88300000000000018e+01  +9.24000000000000021e+00  +1.91099999999999994e+01  
 861 +1.69400000000000013e+01  +1.02200000000000006e+01  +1.87600000000000016e+01  
 862 +2.20500000000000007e+01  +6.58000000000000007e+00  +1.84800000000000004e+01  
 863 +2.26099999999999994e+01  +6.72000000000000064e+00  +1.91099999999999994e+01  
 864 +1.77100000000000009e+01  +6.16000000000000014e+00  +1.83399999999999999e+01  
 865 +2.13500000000000014e+01  +7.70000000000000018e+00  +1.82699999999999996e+01  
 866 +2.24699999999999989e+01  +9.66000000000000014e+00  +1.75000000000000000e+01  
 867 +2.84200000000000017e+01  +8.67999999999999972e+00  +1.61000000000000014e+01  
 868 +2.77899999999999991e+01  +8.54000000000000092e+00  +1.68700000000000010e+01  
 869 +1.89000000000000021e+01  +6.72000000000000064e+00  +1.59600000000000009e+01  
 870 +1.93900000000000006e+01  +6.50999999999999979e+00  +1.63800000000000026e+01  
 871 +2.00199999999999996e+01  +4.62000000000000011e+00  +1.61699999999999982e+01  
 872 +2.10700000000000003e+01  +4.69000000000000039e+00  +1.61699999999999982e+01  
 873 +2.55500000000000007e+01  +7.14000000000000057e+00  +1.33699999999999992e+01  
 874 +2.40100000000000016e+01  +6.23000000000000043e+00  +1.44900000000000020e+01  
 875 +2.27500000000000000e+01  +5.53000000000000025e+00  +1.47000000000000011e+01  
 876 +2.03700000000000010e+01  +1.40700000000000003e+01  +1.38599999999999994e+01  
 877 +2.11400000000000006e+01  +1.40000000000000000e+01  +1.38599999999999994e+01  
 878 +2.37300000000000040e+01  +7.70000000000000018e+00  +1.05000000000000000e+01  
 879 +2.48500000000000014e+01  +8.60999999999999943e+00  +8.75000000000000000e+00  
 880 +2.26800000000000033e+01  +7.14000000000000057e+00  +9.94000000000000128e+00  
 881 +2.28900000000000006e+01  +1.00099999999999998e+01  +9.59000000000000163e+00  
 882 +2.51300000000000026e+01  +9.94000000000000128e+00  +1.80599999999999987e+01  
 883 +2.60399999999999991e+01  +1.04299999999999997e+01  +1.57500000000000000e+01  
 884 +2.59000000000000021e+01  +1.05700000000000003e+01  +1.61699999999999982e+01  
 885 +2.45700000000000003e+01  +1.19000000000000004e+01  +1.44900000000000020e+01  
 886 +2.58300000000000018e+01  +8.89000000000000057e+00  +1.28100000000000005e+01  
 887 +2.58300000000000018e+01  +8.60999999999999943e+00  +1.27400000000000020e+01  
 888 +2.60399999999999991e+01  +8.95999999999999908e+00  +1.30199999999999996e+01  
 889 +2.75800000000000018e+01  +8.54000000000000092e+00  +1.26700000000000017e+01  
 890 +2.69500000000000028e+01  +8.67999999999999972e+00  +1.27400000000000020e+01  
 891 +2.72300000000000040e+01  +8.67999999999999972e+00  +1.28800000000000026e+01  
 892 +2.70899999999999999e+01  +8.75000000000000000e+00  +1.30199999999999996e+01  
 893 +2.42900000000000027e+01  +9.16999999999999993e+00  +9.52000000000000135e+00  
 894 +2.21900000000000013e+01  +7.62999999999999989e+00  +1.08500000000000014e+01  
 895 +1.89000000000000021e+01  +4.83000000000000007e+00  +1.78500000000000014e+01  
 896 +1.69400000000000013e+01  +1.14800000000000004e+01  +2.09300000000000033e+01  
 897 +2.25400000000000027e+01  +1.27400000000000020e+01  +1.44900000000000020e+01  
 898 +2.36600000000000001e+01  +7.49000000000000110e+00  +1.19700000000000006e+01  
 899 +2.34500000000000028e+01  +7.62999999999999989e+00  +1.20400000000000009e+01  
 900 +2.31700000000000017e+01  +7.35000000000000053e+00  +1.20400000000000009e+01  
 901 +2.36600000000000001e+01  +7.70000000000000018e+00  +1.21099999999999994e+01  
# numEdges
 901
# id   initNode   termNode parentEdge nDau   dauEdges      ...   radiusRelativeToParent
   0          0          1 2147483646    2        167        175 +6.20917000000000052e-01  # rad = +6.20917000000000052e-01 , len = +1.60999999999999943e+00 
   1          2          3         17    2          2        174 +9.22941181390136367e-01  # rad = +1.10356999999999983e-01 , len = +9.62340895940722585e-01 
   2          3          4          1    2          3          4 +7.15858531855704694e-01  # rad = +7.89999999999999869e-02 , len = +1.56524758424981925e-01 
   3          4          5          2    2 2147483645 2147483645 +8.73417721518987222e-01  # rad = +6.90000000000000058e-02 , len = +1.56524758424989086e-01 
   4          4          6          2    2 2147483645 2147483645 +8.73417721518987222e-01  # rad = +6.90000000000000058e-02 , len = +2.96984848098349907e-01 
   5          7          8          7    2 2147483645 2147483645 +7.18901772230997493e-01  # rad = +8.28332999999999570e-02 , len = +4.14125584816972980e-01 
   6          7          9          7    2 2147483645 2147483645 +6.60138688792070938e-01  # rad = +7.60624999999999496e-02 , len = +1.09119200876839129e+00 
   7         10          7        750    2          5          6 +8.57306547619047565e-01  # rad = +1.15221999999999936e-01 , len = +5.28488410468954672e-01 
   8         11         12         10    2 2147483645 2147483645 +9.89019673472423588e-01  # rad = +1.06374999999999997e-01 , len = +6.37730350540102520e-01 
   9         11         13         10    2 2147483645 2147483645 +9.60736732492840972e-01  # rad = +1.03332999999999994e-01 , len = +8.28251169633941520e-01 
  10         14         11         19    2          8          9 +7.75642366244311932e-01  # rad = +1.07555999999999999e-01 , len = +7.03491293478460178e-01 
  11         15         16         12    2 2147483645 2147483645 +1.06568424584754773e+00  # rad = +1.14333000000000004e-01 , len = +1.40000000000000568e-01 
  12         17         15         21    2         11         13 +1.17124454148471613e+00  # rad = +1.07286000000000006e-01 , len = +5.09607692249634869e-01 
  13         15         18         12    2         14         15 +8.65288108420483648e-01  # rad = +9.28333000000000075e-02 , len = +4.99899989998001559e-01 
  14         18         19         13    2 2147483645 2147483645 +7.97127754803502619e-01  # rad = +7.39999999999999963e-02 , len = +4.53651848888550979e-01 
  15         18         20         13    2 2147483645 2147483645 +7.89433317570311543e-01  # rad = +7.32857000000000092e-02 , len = +4.74763098818769935e-01 
  16         21         22         18    2 2147483645 2147483645 +6.38516992790937099e-01  # rad = +1.54999999999999999e-01 , len = +9.89949493661157892e-02 
  17         21          2         18    2          1        748 +4.92568486096807368e-01  # rad = +1.19570999999999997e-01 , len = +1.79696967141908703e+00 
  18         23         21         39    2         16         17 +4.94147582697201104e-01  # rad = +2.42750000000000077e-01 , len = +1.12218536793169776e+00 
  19         24         14         20    2         10        823 +8.23296463198142869e-01  # rad = +1.38666999999999985e-01 , len = +1.56524758424985921e-01 
  20         25         24        759    2         19         21 +8.06652298850574767e-01  # rad = +1.68428999999999968e-01 , len = +4.25793377120877115e-01 
  21         24         17         20    2         12        756 +5.43849337109405195e-01  # rad = +9.16000000000000147e-02 , len = +3.95979797464464434e-01 
  22         26         27         24    2 2147483645 2147483645 +7.18778077268643290e-01  # rad = +8.55999999999999817e-02 , len = +3.76961536499414496e-01 
  23         26         28         24    2 2147483645 2147483645 +8.27480666045293134e-01  # rad = +9.85454999999999803e-02 , len = +1.48822041378284986e+00 
  24         29         26         45    2         22         23 +8.73530253130203271e-01  # rad = +1.19090999999999989e-01 , len = +8.57321409974111770e-01 
  25         25         30        759    2         26         27 +8.16230842911877419e-01  # rad = +1.70428999999999969e-01 , len = +1.56054477667255531e+00 
  26         30         31         25    2        712        755 +7.61020718304983190e-01  # rad = +1.29699999999999982e-01 , len = +8.45813218151620805e-01 
  27         30         32         25    2         37         38 +9.23721901789014699e-01  # rad = +1.57428999999999986e-01 , len = +6.14247507117451019e-01 
  28         33         34         30    2 2147483645 2147483645 +3.33590733590733657e-01  # rad = +1.08000000000000054e-01 , len = +2.61916017074172225e-01 
  29         33         35         30    2        757        758 +3.15830115830115832e-01  # rad = +1.02250000000000035e-01 , len = +3.05122926047847576e-01 
  30         23         33         39    2         28         29 +6.59033078880407186e-01  # rad = +3.23749999999999982e-01 , len = +6.37730350540102187e-01 
  31         36         37         33    2 2147483645 2147483645 +7.60330578512396604e-01  # rad = +6.89999999999999780e-02 , len = +2.88617393793233978e-01 
  32         36         38         33    2 2147483645 2147483645 +7.60330578512396604e-01  # rad = +6.89999999999999780e-02 , len = +1.71464281994823164e-01 
  33         39         36         42    2         31         32 +5.83226221079691465e-01  # rad = +9.07499999999999696e-02 , len = +4.69574275274956709e-01 
  34         40         41         36    2 2147483645 2147483645 +6.78306723508595999e-01  # rad = +9.73749999999999755e-02 , len = +5.68682688324513408e-01 
  35         40         42         36    2 2147483645 2147483645 +8.86281311822564088e-01  # rad = +1.27230999999999983e-01 , len = +8.65852181379708763e-01 
  36         43         40        102    2         34         35 +5.19323225855463755e-01  # rad = +1.43555999999999989e-01 , len = +1.37528178930719736e+00 
  37         32         44         27    2 2147483645 2147483645 +5.18560112812760043e-01  # rad = +8.16363999999999979e-02 , len = +7.57165767847437499e-01 
  38         32         45         27    2         41         44 +1.01156711914577380e+00  # rad = +1.59250000000000003e-01 , len = +3.28329103187637583e-01 
  39         46         23         50    2         18         30 +9.08376479289940697e-01  # rad = +4.91249999999999964e-01 , len = +2.88617393793235699e-01 
  40         47         48         41    2 2147483645 2147483645 +8.58064516129032229e-01  # rad = +1.32999999999999979e-01 , len = +2.09999999999997883e-01 
  41         45         47         38    2         40         42 +9.73312401883830502e-01  # rad = +1.54999999999999943e-01 , len = +1.21243556529821897e-01 
  42         47         39         41    2         33         43 +1.00387096774193552e+00  # rad = +1.55599999999999961e-01 , len = +3.95979797464464434e-01 
  43         39         49         42    2         45        714 +8.54755784061696722e-01  # rad = +1.33000000000000035e-01 , len = +4.59020696701136766e-01 
  44         45         50         38    2         76         77 +7.25557299843014203e-01  # rad = +1.15544999999999995e-01 , len = +7.13862731902992431e-01 
  45         49         29         43    2         24         46 +1.02506015037593978e+00  # rad = +1.36333000000000010e-01 , len = +1.97989898732234104e-01 
  46         29         51         45    2         47         48 +1.08557722635018661e+00  # rad = +1.47999999999999993e-01 , len = +1.21243556529823951e-01 
  47         51         52         46    2 2147483645 2147483645 +5.35714189189189227e-01  # rad = +7.92857000000000145e-02 , len = +4.74763098818769380e-01 
  48         51         53         46    2         57         58 +7.87837837837837784e-01  # rad = +1.16599999999999981e-01 , len = +4.19999999999998153e-01 
  49         54         55         51    2 2147483645 2147483645 +3.50481488479276904e-01  # rad = +2.26308000000000009e-01 , len = +1.79013965935622266e+00 
  50         54         46         51    2         39        760 +8.37532870997017231e-01  # rad = +5.40800000000000058e-01 , len = +2.88617393793236532e-01 
  51         56         54        166    2         49         50 +8.94467154922709784e-01  # rad = +6.45706000000000113e-01 , len = +2.88532493837349469e+00 
  52         57         58         53    2 2147483645 2147483645 +8.80807356980771505e-01  # rad = +1.32749999999999951e-01 , len = +5.81463670404264166e-01 
  53         59         57         71    2         52         54 +8.25830136986301366e-01  # rad = +1.50713999999999959e-01 , len = +6.14247507117450020e-01 
  54         57         60         53    2         55         56 +1.01137916849131471e+00  # rad = +1.52428999999999953e-01 , len = +5.46717477313465317e-01 
  55         60         61         54    2 2147483645 2147483645 +4.82191708926779039e-01  # rad = +7.34999999999999820e-02 , len = +1.07990740343790459e+00 
  56         60         62         54    2         63         64 +9.86249335756319456e-01  # rad = +1.50332999999999994e-01 , len = +1.71464281994823164e-01 
  57         53         63         48    2 2147483645 2147483645 +6.28522298456260731e-01  # rad = +7.32857000000000092e-02 , len = +5.09607692249634425e-01 
  58         53         64         48    2         59         60 +8.98370497427101289e-01  # rad = +1.04750000000000010e-01 , len = +2.21359436211787469e-01 
  59         64         65         58    2 2147483645 2147483645 +8.01909307875894872e-01  # rad = +8.40000000000000052e-02 , len = +1.21243556529821897e-01 
  60         64         66         58    2         65         66 +1.14558472553699264e+00  # rad = +1.19999999999999996e-01 , len = +2.88617393793237420e-01 
  61         67         68         67    2 2147483645 2147483645 +8.70227327116452676e-01  # rad = +8.85454999999999853e-02 , len = +7.85748051222526889e-01 
  62         67         69         67    2 2147483645 2147483645 +1.21445879281394520e+00  # rad = +1.23570999999999986e-01 , len = +4.69574275274956154e-01 
  63         62         70         56    2 2147483645 2147483645 +5.14096705314202485e-01  # rad = +7.72856999999999711e-02 , len = +9.12688336728371019e-01 
  64         62         71         56    2         78         79 +1.04517970106363878e+00  # rad = +1.57124999999999959e-01 , len = +7.03491293478464064e-01 
  65         66         72         60    2 2147483645 2147483645 +8.25000000000000067e-01  # rad = +9.90000000000000047e-02 , len = +5.46717477313466649e-01 
  66         66         73         60    2 2147483645 2147483645 +6.34524166666666667e-01  # rad = +7.61428999999999717e-02 , len = +1.40872282582486785e+00 
  67         74         67        699    2         61         62 +4.71064120370370376e-01  # rad = +1.01749849999999989e-01 , len = +7.30821455623741456e-01 
  68         75         76         70    2 2147483645 2147483645 +6.69702732240437082e-01  # rad = +9.19166999999999901e-02 , len = +8.88200427831467465e-01 
  69         75         77         70    2 2147483645 2147483645 +8.05100182149362409e-01  # rad = +1.10499999999999987e-01 , len = +1.21243556529823951e-01 
  70         78         75        700    2         68         69 +6.22448979591836760e-01  # rad = +1.37249999999999983e-01 , len = +5.51180551180825429e-01 
  71         74         59        699    2         53         72 +8.44907407407407329e-01  # rad = +1.82499999999999968e-01 , len = +9.89949493661132912e-02 
  72         59         79         71    2         74         75 +7.15068493150684881e-01  # rad = +1.30499999999999977e-01 , len = +3.83405790253614931e-01 
  73         80         81         74    2        825        826 +8.39671631327088885e-01  # rad = +1.02999999999999980e-01 , len = +2.88617393793237420e-01 
  74         79         80         72    2         73        824 +9.39977011494252834e-01  # rad = +1.22666999999999943e-01 , len = +3.42928563989646329e-01 
  75         79         82         72    2         80         81 +8.33333333333333259e-01  # rad = +1.08749999999999972e-01 , len = +2.61916017074175056e-01 
  76         50         83         44    2 2147483645 2147483645 +9.90090440953740769e-01  # rad = +1.14399999999999988e-01 , len = +7.34166193719104410e-01 
  77         50         84         44    2 2147483645 2147483645 +8.27698299363884171e-01  # rad = +9.56363999999999964e-02 , len = +8.71492971859211596e-01 
  78         71         85         64    2 2147483645 2147483645 +5.22938424821002390e-01  # rad = +8.21667000000000092e-02 , len = +1.01197826063606655e+00 
  79         71         86         64    2         82         83 +9.90294351630867098e-01  # rad = +1.55599999999999961e-01 , len = +4.20000000000000540e-01 
  80         82         87         75    2 2147483645 2147483645 +9.52974712643678168e-01  # rad = +1.03635999999999964e-01 , len = +8.57321409974114323e-01 
  81         82         88         75    2 2147483645 2147483645 +7.56321839080459801e-01  # rad = +8.22499999999999898e-02 , len = +6.29999999999999338e-01 
  82         86         89         79    2 2147483645 2147483645 +6.35818123393316226e-01  # rad = +9.89332999999999879e-02 , len = +1.13088460949824676e+00 
  83         86         90         79    2        761        762 +8.75321336760925495e-01  # rad = +1.36200000000000015e-01 , len = +8.65852181379707098e-01 
  84         91         92         85    2 2147483645 2147483645 +9.49074074074073959e-01  # rad = +1.02499999999999966e-01 , len = +7.57165767847435944e-01 
  85         93         91         90    2         84         86 +1.09090909090909105e+00  # rad = +1.07999999999999929e-01 , len = +4.59020696701141095e-01 
  86         91         94         85    2         87         88 +9.03703703703703676e-01  # rad = +9.76000000000000062e-02 , len = +2.96984848098350740e-01 
  87         94         95         86    2 2147483645 2147483645 +7.06967213114754078e-01  # rad = +6.89999999999999641e-02 , len = +9.89949493661158031e-02 
  88         94         96         86    2 2147483645 2147483645 +1.09403688524590170e+00  # rad = +1.06777999999999970e-01 , len = +7.13862731902987879e-01 
  89         93         97         90    2 2147483645 2147483645 +1.07783838383838382e+00  # rad = +1.06705999999999954e-01 , len = +1.35735036007656928e+00 
  90         98         93         98    2         85         89 +8.99182561307901862e-01  # rad = +9.89999999999999630e-02 , len = +1.97989898732234104e-01 
  91         99        100         93    2 2147483645 2147483645 +6.25822932517562491e-01  # rad = +7.93749999999999872e-02 , len = +5.09607692249638311e-01 
  92         99        101         93    2 2147483645 2147483645 +9.39558316841831442e-01  # rad = +1.19166999999999954e-01 , len = +1.00468900660850791e+00 
  93        102         99        100    2         91         92 +9.87027237354085596e-01  # rad = +1.26832999999999946e-01 , len = +4.31508980207826909e-01 
  94        103        104         96    2 2147483645 2147483645 +9.53759981965265902e-01  # rad = +1.10000000000000028e-01 , len = +1.68436931817223456e+00 
  95        103        105         96    2 2147483645 2147483645 +6.08672279399651406e-01  # rad = +7.01999999999999846e-02 , len = +1.75559106855782243e+00 
  96        106        103        762    2         94         95 +9.14303607810183605e-01  # rad = +1.15332999999999991e-01 , len = +1.71464281994821721e-01 
  97         98        107         98    2 2147483645 2147483645 +9.95304268846503248e-01  # rad = +1.09582999999999958e-01 , len = +8.79886356298354988e-01 
  98        108         98        121    2         90         97 +5.81515108301246975e-01  # rad = +1.10099999999999934e-01 , len = +7.24085630295203231e-01 
  99        102        109        100    2 2147483645 2147483645 +6.86381322957198448e-01  # rad = +8.81999999999999590e-02 , len = +5.93969696196699037e-01 
 100        110        102        764    2         93         99 +8.64528108937269613e-01  # rad = +1.28499999999999948e-01 , len = +4.53651848888552089e-01 
 101        111        112        103    2        141        767 +9.51385348095947436e-01  # rad = +3.33999999999999908e-01 , len = +2.88617393793236532e-01 
 102        111         43        103    2         36        698 +7.87396707750942060e-01  # rad = +2.76428999999999925e-01 , len = +1.11561642153564478e+00 
 103        113        111        140    2        101        102 +7.01917809314731023e-01  # rad = +3.51066999999999962e-01 , len = +1.33917885287962757e+00 
 104        114        115        106    2 2147483645 2147483645 +8.26924581303559281e-01  # rad = +1.16277999999999937e-01 , len = +1.73876392877238772e+00 
 105        114        116        106    2        108        765 +9.24510187391103355e-01  # rad = +1.29999999999999977e-01 , len = +6.14247507117447800e-01 
 106        117        114        114    2        104        105 +9.50101351351351320e-01  # rad = +1.40614999999999934e-01 , len = +8.51586754241750676e-01 
 107        118        119        108    2        112        117 +7.98319148936170175e-01  # rad = +1.12562999999999969e-01 , len = +1.13304898393670528e+00 
 108        116        118        105    2        107        109 +1.08461538461538454e+00  # rad = +1.40999999999999875e-01 , len = +4.69574275274954545e-01 
 109        118        120        108    2        715        716 +7.48226950354609954e-01  # rad = +1.05499999999999955e-01 , len = +3.05122926047850851e-01 
 110        121        122        112    2 2147483645 2147483645 +6.99999999999999956e-01  # rad = +8.39999999999999913e-02 , len = +2.09999999999999076e-01 
 111        121        123        112    2 2147483645 2147483645 +6.58333333333333437e-01  # rad = +7.89999999999999591e-02 , len = +1.56524758424985921e-01 
 112        119        121        107    2        110        111 +1.06606966765278122e+00  # rad = +1.19999999999999926e-01 , len = +9.89949493661170521e-02 
 113        117        124        114    2 2147483645 2147483645 +8.44114864864864867e-01  # rad = +1.24928999999999957e-01 , len = +9.77496803063825692e-01 
 114        110        117        764    2        106        113 +9.95721090449151025e-01  # rad = +1.47999999999999909e-01 , len = +9.89949493661170521e-02 
 115        125        126        117    2 2147483645 2147483645 +8.66723691582565237e-01  # rad = +8.39999999999999913e-02 , len = +9.89949493661145402e-02 
 116        125        127        117    2 2147483645 2147483645 +8.15132995655031611e-01  # rad = +7.89999999999999591e-02 , len = +1.71464281994822443e-01 
 117        119        125        107    2        115        116 +8.60999617991702548e-01  # rad = +9.69166999999999529e-02 , len = +7.24085630295202565e-01 
 118        128        129        119    2 2147483645 2147483645 +8.54901960784313797e-01  # rad = +1.36249999999999954e-01 , len = +2.88617393793237420e-01 
 119        130        128        132    2        118        120 +6.43289606458123053e-01  # rad = +1.59374999999999961e-01 , len = +6.96491205974636762e-01 
 120        128        131        119    2        136        145 +7.95294117647058818e-01  # rad = +1.26749999999999974e-01 , len = +8.31203946092657575e-01 
 121        132        108        123    2         98        830 +1.19578988587344393e+00  # rad = +1.89332999999999918e-01 , len = +2.42487113059643794e-01 
 122        132        133        123    2        143        144 +7.27580479116798129e-01  # rad = +1.15199999999999969e-01 , len = +3.76961536499416827e-01 
 123        134        132        130    2        121        122 +9.28094958968346928e-01  # rad = +1.58332999999999946e-01 , len = +1.71464281994820250e-01 
 124        135        136        125    2 2147483645 2147483645 +9.71307984790874546e-01  # rad = +1.27726999999999979e-01 , len = +9.99799979995998123e-01 
 125        137        135        767    2        124        126 +9.31890497551572827e-01  # rad = +1.31499999999999978e-01 , len = +2.52388589282481757e-01 
 126        135        138        125    2        127        128 +1.02408365019011405e+00  # rad = +1.34666999999999981e-01 , len = +1.71464281994822443e-01 
 127        138        139        126    2 2147483645 2147483645 +6.90592350018935597e-01  # rad = +9.29999999999999855e-02 , len = +2.10000000000000853e-01 
 128        138        140        126    2 2147483645 2147483645 +8.07547506070529497e-01  # rad = +1.08749999999999972e-01 , len = +6.96491205974632988e-01 
 129        134        141        130    2 2147483645 2147483645 +7.01594372801875754e-01  # rad = +1.19691999999999965e-01 , len = +9.49526197637536207e-01 
 130        142        134        131    2        123        129 +7.21353065539111937e-01  # rad = +1.70599999999999974e-01 , len = +7.60394634384016666e-01 
 131        143        142        133    2        130        768 +9.20530755068757589e-01  # rad = +2.36499999999999960e-01 , len = +1.21243556529820870e-01 
 132        143        130        133    2        119        151 +9.64319215933550522e-01  # rad = +2.47749999999999998e-01 , len = +9.36536171218176561e-01 
 133        144        143        138    2        131        132 +1.05727160493827155e+00  # rad = +2.56917000000000006e-01 , len = +8.45813218151617030e-01 
 134        145        146        136    2 2147483645 2147483645 +7.09756097560975685e-01  # rad = +7.27499999999999813e-02 , len = +5.68682688324519514e-01 
 135        145        147        136    2        149        150 +1.08292682926829298e+00  # rad = +1.10999999999999988e-01 , len = +5.72974694031073817e-01 
 136        131        145        120    2        134        135 +8.08678500986193205e-01  # rad = +1.02499999999999966e-01 , len = +6.45368112010497819e-01 
 137        144        148        138    2 2147483645 2147483645 +3.22061316872427950e-01  # rad = +7.82608999999999944e-02 , len = +1.57461106308827925e+00 
 138        149        144        141    2        133        137 +8.60938883968113466e-01  # rad = +2.42999999999999966e-01 , len = +1.56524758424985921e-01 
 139        113        150        140    2 2147483645 2147483645 +2.11534847267041748e-01  # rad = +1.05800000000000005e-01 , len = +2.40559763884154121e+00 
 140        151        113        167    2        103        139 +7.34440528634361267e-01  # rad = +5.00153999999999987e-01 , len = +1.01921538449927174e+00 
 141        112        149        101    2        138        142 +8.45059880239520944e-01  # rad = +2.82250000000000001e-01 , len = +9.44351629426246730e-01 
 142        149        152        141    2        164        165 +5.76488928255093014e-01  # rad = +1.62713999999999998e-01 , len = +4.25793377120876559e-01 
 143        133        153        122    2 2147483645 2147483645 +8.19829861111111113e-01  # rad = +9.44443999999999562e-02 , len = +6.14247507117449465e-01 
 144        133        154        122    2 2147483645 2147483645 +1.06119791666666674e+00  # rad = +1.22249999999999956e-01 , len = +6.89420046125729047e-01 
 145        131        155        120    2 2147483645 2147483645 +8.89940828402366768e-01  # rad = +1.12799999999999956e-01 , len = +6.33876959669618434e-01 
 146        156        157        147    2 2147483645 2147483645 +4.97196962054504255e-01  # rad = +6.89999999999999780e-02 , len = +5.09607692249636868e-01 
 147        158        156        151    2        146        148 +5.81356770026056235e-01  # rad = +1.38777999999999929e-01 , len = +6.41560597293818646e-01 
 148        156        159        147    2        152        153 +6.24498839873755207e-01  # rad = +8.66666999999999993e-02 , len = +1.56524758424985921e-01 
 149        147        160        135    2 2147483645 2147483645 +1.10698198198198194e+00  # rad = +1.22875000000000012e-01 , len = +5.37680202350801606e-01 
 150        147        161        135    2 2147483645 2147483645 +1.05026126126126118e+00  # rad = +1.16578999999999947e-01 , len = +1.26388290596874509e+00 
 151        130        158        132    2        147        163 +9.63527749747729589e-01  # rad = +2.38713999999999954e-01 , len = +6.30000000000000226e-01 
 152        159        162        148    2 2147483645 2147483645 +7.96153539940946176e-01  # rad = +6.90000000000000058e-02 , len = +4.31508980207827797e-01 
 153        159        163        148    2 2147483645 2147483645 +1.24120336876793513e+00  # rad = +1.07570999999999986e-01 , len = +9.15368778143538120e-01 
 154        164        165        156    2 2147483645 2147483645 +7.12250384024577521e-01  # rad = +7.23332999999999893e-02 , len = +5.81463670404265831e-01 
 155        164        166        156    2 2147483645 2147483645 +9.74831619992910237e-01  # rad = +9.89999999999999769e-02 , len = +9.89949493661170521e-02 
 156        167        164        770    2        154        155 +8.08290155440414604e-01  # rad = +1.01556000000000007e-01 , len = +6.02162768692983019e-01 
 157        168        169        159    2 2147483645 2147483645 +9.48453608247422530e-01  # rad = +6.89999999999999780e-02 , len = +3.49999999999999645e-01 
 158        168        170        159    2 2147483645 2147483645 +9.48453608247422530e-01  # rad = +6.89999999999999780e-02 , len = +1.21243556529821897e-01 
 159        171        168        887    2        157        158 +5.79021513335402749e-01  # rad = +7.27500000000000091e-02 , len = +5.37680202350804715e-01 
 160        172        173        161    2 2147483645 2147483645 +8.46638783269962003e-01  # rad = +1.11333000000000029e-01 , len = +1.20024997396375865e+00 
 161        174        172        717    2        160        162 +5.34242290050905400e-01  # rad = +1.31500000000000006e-01 , len = +2.61916017074176999e-01 
 162        172        175        161    2        771        772 +9.20152091254752835e-01  # rad = +1.20999999999999996e-01 , len = +6.18223260642946193e-01 
 163        158        176        151    2        770        773 +9.36966411689301948e-01  # rad = +2.23666999999999949e-01 , len = +1.56524758424987503e-01 
 164        152        177        142    2 2147483645 2147483645 +8.66551126516464376e-01  # rad = +1.40999999999999959e-01 , len = +1.56524758424984339e-01 
 165        152        178        142    2        180        720 +7.36261169905478297e-01  # rad = +1.19799999999999976e-01 , len = +1.21041315260533855e+00 
 166        151         56        167    2         51        717 +1.06004258443465504e+00  # rad = +7.21889000000000114e-01 , len = +6.64078308635359327e-01 
 167          1        151          0    2        140        166 +1.09676494603948660e+00  # rad = +6.80999999999999939e-01 , len = +5.93969696196701036e-01 
 168        179        180        169    2 2147483645 2147483645 +7.90874524714828997e-01  # rad = +1.04000000000000023e-01 , len = +1.10900856624284150e+00 
 169        174        179        717    2        168        170 +5.34242290050905400e-01  # rad = +1.31500000000000006e-01 , len = +1.21243556529819857e-01 
 170        179        181        169    2        218        219 +8.90608365019011416e-01  # rad = +1.17115000000000025e-01 , len = +2.08830074462468529e+00 
 171        182        183        173    2 2147483645 2147483645 +1.23481781376518218e+00  # rad = +1.22000000000000025e-01 , len = +9.89949493661183011e-02 
 172        182        184        173    2 2147483645 2147483645 +1.29891700404858312e+00  # rad = +1.28333000000000030e-01 , len = +1.71464281994824608e-01 
 173        185        182        177    2        171        172 +7.88299968882895885e-01  # rad = +9.88000000000000128e-02 , len = +9.01886910870755454e-01 
 174          3        186          1    2 2147483645 2147483645 +7.61166033871888525e-01  # rad = +8.40000000000000052e-02 , len = +1.21243556529819857e-01 
 175          1        187          0    2        187        188 +9.64523438720472970e-01  # rad = +5.98889000000000005e-01 , len = +7.95047168412036154e-01 
 176        185        188        177    2 2147483645 2147483645 +5.72293809292045985e-01  # rad = +7.17273000000000077e-02 , len = +7.03491293478461621e-01 
 177        189        185        199    2        173        176 +1.04097176079734233e+00  # rad = +1.25333000000000000e-01 , len = +1.22449989791751279e+00 
 178        190        191        180    2 2147483645 2147483645 +8.80281690140845008e-01  # rad = +1.12499999999999947e-01 , len = +2.61916017074175556e-01 
 179        190        192        180    2 2147483645 2147483645 +1.02895148669796543e+00  # rad = +1.31499999999999923e-01 , len = +9.89949493661145541e-02 
 180        178        190        165    2        178        179 +1.06677796327212016e+00  # rad = +1.27799999999999997e-01 , len = +2.88617393793237420e-01 
 181        193        194        857    2        182        183 +4.91259259259259229e-01  # rad = +8.28999999999999876e-02 , len = +4.48218696620298451e-01 
 182        194        195        181    2 2147483645 2147483645 +8.32328106151990377e-01  # rad = +6.90000000000000058e-02 , len = +1.71464281994821721e-01 
 183        194        196        181    2 2147483645 2147483645 +1.00648371531966219e+00  # rad = +8.34374999999999978e-02 , len = +8.88200427831467798e-01 
 184        197        198        186    2 2147483645 2147483645 +8.32998323138158137e-01  # rad = +6.90000000000000058e-02 , len = +4.14125584816972703e-01 
 185        197        199        186    2 2147483645 2147483645 +8.32998323138158137e-01  # rad = +6.90000000000000058e-02 , len = +1.21243556529819857e-01 
 186        200        197        702    2        184        185 +6.20144342709120999e-01  # rad = +8.28333000000000125e-02 , len = +4.20000000000000540e-01 
 187        187        201        175    2        275        779 +9.01669591526977565e-01  # rad = +5.40000000000000036e-01 , len = +1.47830984573600355e+00 
 188        187        202        175    2        389        399 +3.26982128574744235e-01  # rad = +1.95825999999999972e-01 , len = +3.22608121410481630e+00 
 189        203        204        191    2 2147483645 2147483645 +8.13840539760048332e-01  # rad = +9.29999999999999993e-02 , len = +1.97989898732234104e-01 
 190        203        205        191    2 2147483645 2147483645 +8.26967000078758674e-01  # rad = +9.44999999999999729e-02 , len = +6.49153294684698956e-01 
 191        206        203        207    2        189        190 +7.37245161290322581e-01  # rad = +1.14272999999999972e-01 , len = +7.66811580507232415e-01 
 192        207        208        705    2        722        723 +8.56298420084352419e-01  # rad = +1.18359280220899393e-01 , len = +6.64078308635357439e-01 
 193        209        210        194    2 2147483645 2147483645 +5.97433483450780956e-01  # rad = +8.50344999999999990e-02 , len = +2.18126110312360622e+00 
 194        211        209        773    2        193        195 +6.52305224564619590e-01  # rad = +1.42333000000000043e-01 , len = +5.68682688324516739e-01 
 195        209        212        194    2        216        217 +8.11477310251312089e-01  # rad = +1.15500000000000033e-01 , len = +1.11561642153564566e+00 
 196        213        214        198    2 2147483645 2147483645 +7.62525089535204148e-01  # rad = +7.75000000000000133e-02 , len = +9.12688336728373018e-01 
 197        213        215        198    2 2147483645 2147483645 +1.01833995828249835e+00  # rad = +1.03499999999999995e-01 , len = +6.06217782649108083e-01 
 198        216        213        202    2        196        197 +1.07551322751322753e+00  # rad = +1.01636000000000032e-01 , len = +7.66811580507231194e-01 
 199        217        189        201    2        177        721 +8.53900709219858167e-01  # rad = +1.20400000000000007e-01 , len = +4.08166632639171467e-01 
 200        217        218        201    2        206        207 +9.39716312056737557e-01  # rad = +1.32499999999999979e-01 , len = +7.57165767847437055e-01 
 201        219        217        203    2        199        200 +9.80528511821974980e-01  # rad = +1.41000000000000014e-01 , len = +3.83405790253617818e-01 
 202        219        216        203    2        198        831 +6.57162726008344911e-01  # rad = +9.45000000000000007e-02 , len = +3.28329103187638749e-01 
 203        220        219        204    2        201        202 +8.58312740990103684e-01  # rad = +1.43799999999999983e-01 , len = +2.88617393793237420e-01 
 204        221        220        890    2        203        205 +7.67818515123739775e-01  # rad = +1.67538000000000020e-01 , len = +1.04766406829670444e+00 
 205        220        222        204    2        247        833 +7.12274230323866830e-01  # rad = +1.19333000000000009e-01 , len = +8.42911620515460869e-01 
 206        218        223        200    2 2147483645 2147483645 +9.45909433962264234e-01  # rad = +1.25333000000000000e-01 , len = +2.42487113059640713e-01 
 207        218        206        200    2        191        209 +1.16981132075471694e+00  # rad = +1.55000000000000027e-01 , len = +1.21243556529821897e-01 
 208        224        225        209    2 2147483645 2147483645 +1.02338544615250604e+00  # rad = +1.41000000000000014e-01 , len = +7.00000000000002842e-02 
 209        206        224        207    2        208        210 +8.88890322580645154e-01  # rad = +1.37777999999999984e-01 , len = +5.81463670404265831e-01 
 210        224        226        209    2        211        212 +6.82256964101670804e-01  # rad = +9.40000000000000002e-02 , len = +2.88617393793235255e-01 
 211        226        227        210    2 2147483645 2147483645 +9.88475531914893679e-01  # rad = +9.29166999999999771e-02 , len = +7.73175271203109582e-01 
 212        226        228        210    2 2147483645 2147483645 +1.39893617021276606e+00  # rad = +1.31499999999999978e-01 , len = +9.89949493661170521e-02 
 213        229        230        214    2 2147483645 2147483645 +6.43805309734513331e-01  # rad = +7.27500000000000091e-02 , len = +4.69574275274954323e-01 
 214        231        229        217    2        213        215 +9.61702127659574302e-01  # rad = +1.12999999999999948e-01 , len = +1.71464281994821721e-01 
 215        229        232        214    2        774        775 +1.02477876106194699e+00  # rad = +1.15799999999999986e-01 , len = +3.20780298646908546e-01 
 216        212        233        195    2 2147483645 2147483645 +8.57142857142857095e-01  # rad = +9.89999999999999769e-02 , len = +9.89949493661220759e-02 
 217        212        231        195    2        214        832 +1.01731601731601740e+00  # rad = +1.17500000000000021e-01 , len = +4.08166632639169358e-01 
 218        181        234        170    2        235        776 +1.24379456090167784e+00  # rad = +1.45667000000000019e-01 , len = +4.02119385257662443e-01 
 219        181        235        170    2        220        221 +1.06305767835033960e+00  # rad = +1.24500000000000055e-01 , len = +7.69999999999998352e-01 
 220        235        236        219    2 2147483645 2147483645 +8.87550200803212785e-01  # rad = +1.10500000000000029e-01 , len = +1.21243556529819857e-01 
 221        235        237        219    2 2147483645 2147483645 +7.66265060240963747e-01  # rad = +9.53999999999999987e-02 , len = +3.76961536499415495e-01 
 222        238        239        224    2 2147483645 2147483645 +7.32277828054298641e-01  # rad = +8.09166999999999803e-02 , len = +7.44110206891428150e-01 
 223        238        240        224    2 2147483645 2147483645 +1.06168325791855200e+00  # rad = +1.17315999999999962e-01 , len = +1.29073622402100208e+00 
 224        241        238        229    2        222        223 +8.49066027369893006e-01  # rad = +1.10499999999999987e-01 , len = +1.21243556529821897e-01 
 225        242        243        227    2 2147483645 2147483645 +9.68244005589054990e-01  # rad = +1.29583000000000031e-01 , len = +8.42911620515459203e-01 
 226        242        244        227    2 2147483645 2147483645 +8.34726861088072480e-01  # rad = +1.11714000000000035e-01 , len = +5.09607692249635202e-01 
 227        245        242        242    2        225        226 +1.11527500000000002e+00  # rad = +1.33833000000000063e-01 , len = +3.76961536499414829e-01 
 228        241        246        229    2 2147483645 2147483645 +1.01042699184742935e+00  # rad = +1.31499999999999978e-01 , len = +7.00000000000002842e-02 
 229        247        241        779    2        224        228 +5.37547758204084958e-01  # rad = +1.30142999999999981e-01 , len = +4.90000000000000491e-01 
 230        248        249        892    2        231        232 +5.50265380723239828e-01  # rad = +1.33221999999999979e-01 , len = +5.93969696196702368e-01 
 231        249        250        230    2        250        777 +1.17473090030175187e+00  # rad = +1.56499999999999972e-01 , len = +1.21243556529818830e-01 
 232        249        251        230    2        236        237 +6.62052814099773346e-01  # rad = +8.82000000000000006e-02 , len = +8.01186619958168311e-01 
 233        252        253        235    2 2147483645 2147483645 +8.24449466950959442e-01  # rad = +9.66667000000000359e-02 , len = +6.56658206375282050e-01 
 234        252        254        235    2 2147483645 2147483645 +8.78464818763326161e-01  # rad = +1.03000000000000008e-01 , len = +9.64883412646313832e-01 
 235        234        252        218    2        233        234 +8.04918066549046962e-01  # rad = +1.17250000000000063e-01 , len = +5.37680202350803382e-01 
 236        251        255        232    2 2147483645 2147483645 +7.82312925170068008e-01  # rad = +6.89999999999999919e-02 , len = +2.88617393793237420e-01 
 237        251        256        232    2 2147483645 2147483645 +7.82312925170068008e-01  # rad = +6.89999999999999919e-02 , len = +4.48218696620301282e-01 
 238        257        258        240    2 2147483645 2147483645 +6.14069428007889551e-01  # rad = +7.78332999999999664e-02 , len = +4.53651848888545428e-01 
 239        257        259        240    2        724        725 +8.09664694280078923e-01  # rad = +1.02624999999999966e-01 , len = +5.64358042380899483e-01 
 240        260        257        251    2        238        239 +9.15162454873646225e-01  # rad = +1.26749999999999974e-01 , len = +2.61916017074177443e-01 
 241        245        261        242    2 2147483645 2147483645 +7.45588333333333408e-01  # rad = +8.94706000000000251e-02 , len = +1.22649908275546560e+00 
 242        262        245        253    2        227        241 +9.96677740863787354e-01  # rad = +1.20000000000000009e-01 , len = +1.21243556529820870e-01 
 243        263        264        244    2        781        888 +1.34146790757152412e+00  # rad = +1.12874999999999975e-01 , len = +6.30000000000001337e-01 
 244        265        263        262    2        243        245 +7.88837222383680037e-01  # rad = +8.41428999999999927e-02 , len = +4.25793377120874783e-01 
 245        263        266        244    2        257        258 +1.27877693780461588e+00  # rad = +1.07600000000000029e-01 , len = +7.95047168412037153e-01 
 246        267        268        247    2 2147483645 2147483645 +1.23710004868772794e+00  # rad = +1.34667000000000009e-01 , len = +1.71464281994823164e-01 
 247        222        267        205    2        246        248 +9.12212045285042739e-01  # rad = +1.08857000000000009e-01 , len = +4.90000000000000491e-01 
 248        267        269        247    2        253        260 +1.15824430215787677e+00  # rad = +1.26083000000000028e-01 , len = +8.01186619958171642e-01 
 249        270        271        250    2 2147483645 2147483645 +9.31929824561403497e-01  # rad = +1.32800000000000001e-01 , len = +9.82496819333267379e-01 
 250        250        270        231    2        249        251 +9.10543130990415395e-01  # rad = +1.42499999999999988e-01 , len = +6.37730350540105406e-01 
 251        270        260        250    2        240        259 +9.71929824561403533e-01  # rad = +1.38499999999999929e-01 , len = +9.89949493661170521e-02 
 252        262        272        253    2 2147483645 2147483645 +6.22923588039867138e-01  # rad = +7.50000000000000250e-02 , len = +6.29999999999999782e-01 
 253        269        262        248    2        242        252 +9.54926516659660773e-01  # rad = +1.20399999999999993e-01 , len = +2.96984848098351184e-01 
 254        273        274        256    2 2147483645 2147483645 +8.39622641509433887e-01  # rad = +8.89999999999999541e-02 , len = +1.56524758424985921e-01 
 255        273        275        256    2 2147483645 2147483645 +1.06792452830188656e+00  # rad = +1.13199999999999953e-01 , len = +6.60378679243961209e-01 
 256        276        273        287    2        254        255 +5.20033556882349757e-01  # rad = +1.05999999999999983e-01 , len = +3.83405790253617818e-01 
 257        266        277        245    2 2147483645 2147483645 +7.34200743494423769e-01  # rad = +7.89999999999999869e-02 , len = +3.56931365951495494e-01 
 258        266        278        245    2 2147483645 2147483645 +6.41263940520445996e-01  # rad = +6.89999999999999780e-02 , len = +9.31289428695505239e-01 
 259        260        279        251    2 2147483645 2147483645 +6.25752346570397133e-01  # rad = +8.66666999999999993e-02 , len = +1.71464281994820278e-01 
 260        269        280        248    2 2147483645 2147483645 +8.16922186178945742e-01  # rad = +1.03000000000000008e-01 , len = +1.71464281994823164e-01 
 261        281        282        263    2 2147483645 2147483645 +5.96989301015272034e-01  # rad = +7.64999999999999847e-02 , len = +2.61916017074177887e-01 
 262        281        265        263    2        244        778 +8.32405983939817240e-01  # rad = +1.06666999999999956e-01 , len = +2.09999999999999076e-01 
 263        276        281        287    2        261        262 +6.28666604524291905e-01  # rad = +1.28142999999999979e-01 , len = +5.77234787586473508e-01 
 264        283        284        266    2 2147483645 2147483645 +6.29504729729729706e-01  # rad = +9.31666999999999634e-02 , len = +8.88200427831466466e-01 
 265        283        285        266    2        834        835 +6.14864864864864913e-01  # rad = +9.09999999999999698e-02 , len = +4.14125584816974812e-01 
 266        286        283        278    2        264        265 +8.57260358079968476e-01  # rad = +1.47999999999999965e-01 , len = +1.21243556529821897e-01 
 267        287        288        279    2        280        281 +5.63063175675675653e-01  # rad = +8.33333499999999588e-02 , len = +5.51180551180827871e-01 
 268        289        290        270    2 2147483645 2147483645 +1.02808988764044940e+00  # rad = +9.14999999999999702e-02 , len = +5.64358042380896818e-01 
 269        289        291        270    2 2147483645 2147483645 +1.26966292134831438e+00  # rad = +1.12999999999999948e-01 , len = +1.97989898732234104e-01 
 270        292        289        788    2        268        269 +8.04701627486437587e-01  # rad = +8.89999999999999541e-02 , len = +1.56524758424985921e-01 
 271        293        294        781    2 2147483645 2147483645 +7.92207575757575722e-01  # rad = +7.84285499999999719e-02 , len = +9.84987309562920577e-01 
 272        295        296        274    2 2147483645 2147483645 +7.41935483870967638e-01  # rad = +6.89999999999999780e-02 , len = +4.64327470649757601e-01 
 273        295        297        274    2 2147483645 2147483645 +7.95698924731182755e-01  # rad = +7.39999999999999963e-02 , len = +3.83405790253617484e-01 
 274        298        295        783    2        272        273 +7.65879649836530008e-01  # rad = +9.30000000000000132e-02 , len = +1.71464281994823164e-01 
 275        201        299        187    2        276        277 +9.69753703703703618e-01  # rad = +5.23666999999999994e-01 , len = +1.56524758424985921e-01 
 276        299        300        275    2        441        442 +7.83041513022588731e-01  # rad = +4.10053000000000001e-01 , len = +2.62196491204592608e+00 
 277        299        301        275    2        285        286 +9.31254022117108726e-01  # rad = +4.87667000000000017e-01 , len = +3.63730669589464706e-01 
 278        302        286        345    2        266        279 +6.38630873774197028e-01  # rad = +1.72642999999999963e-01 , len = +1.41566238913096809e+00 
 279        286        287        278    2        267        282 +8.57260358079968476e-01  # rad = +1.47999999999999965e-01 , len = +2.21359436211785776e-01 
 280        288        303        267    2 2147483645 2147483645 +8.27999834400033108e-01  # rad = +6.89999999999999780e-02 , len = +5.09607692249637534e-01 
 281        288        304        267    2 2147483645 2147483645 +8.27999834400033108e-01  # rad = +6.89999999999999780e-02 , len = +1.21243556529818830e-01 
 282        287        305        279    2        283        284 +7.46719594594594582e-01  # rad = +1.10514499999999988e-01 , len = +8.57321409974112325e-01 
 283        305        306        282    2 2147483645 2147483645 +9.74985182939795081e-01  # rad = +1.07749999999999971e-01 , len = +4.74763098818769824e-01 
 284        305        307        282    2        290        294 +1.04239715150500611e+00  # rad = +1.15199999999999969e-01 , len = +3.42928563989644886e-01 
 285        301        308        277    2 2147483645 2147483645 +3.31921167517998994e-01  # rad = +1.61866999999999983e-01 , len = +1.29263297188335535e+00 
 286        301        309        277    2        320        323 +8.89541428884874308e-01  # rad = +4.33799999999999908e-01 , len = +7.60394634384016332e-01 
 287        310        276        727    2        256        263 +8.12083665338645511e-01  # rad = +2.03833000000000014e-01 , len = +4.53651848888548814e-01 
 288        311        312        290    2 2147483645 2147483645 +6.33606557377049184e-01  # rad = +7.72999999999999798e-02 , len = +7.06965345685342195e-01 
 289        311        313        290    2 2147483645 2147483645 +6.78961475409836090e-01  # rad = +8.28333000000000125e-02 , len = +4.08166632639170246e-01 
 290        307        311        284    2        288        289 +1.05902777777777790e+00  # rad = +1.21999999999999970e-01 , len = +9.89949493661195640e-02 
 291        314        315        292    2 2147483645 2147483645 +6.68407046426512608e-01  # rad = +9.97142999999999502e-02 , len = +4.90000000000001212e-01 
 292        316        314        314    2        291        293 +6.89858959537572147e-01  # rad = +1.49181999999999954e-01 , len = +7.82623792124926387e-01 
 293        314        317        292    2        295        296 +8.11089809762571945e-01  # rad = +1.20999999999999955e-01 , len = +2.21359436211787469e-01 
 294        307        318        284    2 2147483645 2147483645 +6.44965277777777790e-01  # rad = +7.42999999999999911e-02 , len = +8.93700173436259182e-01 
 295        317        319        293    2        785        786 +7.57024793388429762e-01  # rad = +9.15999999999999731e-02 , len = +3.42928563989646329e-01 
 296        317        320        293    2        297        298 +1.06446280991735542e+00  # rad = +1.28799999999999942e-01 , len = +2.96984848098349907e-01 
 297        320        321        296    2 2147483645 2147483645 +6.11135869565217371e-01  # rad = +7.87142999999999871e-02 , len = +9.23363417079104631e-01 
 298        320        322        296    2        336        789 +9.36855590062111721e-01  # rad = +1.20666999999999955e-01 , len = +2.10000000000002046e-01 
 299        323        324        300    2 2147483645 2147483645 +6.31773275862068995e-01  # rad = +7.32856999999999953e-02 , len = +5.09607692249636868e-01 
 300        325        323        332    2        299        301 +6.73635307781649262e-01  # rad = +1.15999999999999978e-01 , len = +3.83405790253616208e-01 
 301        323        326        300    2        307        331 +9.32758620689655316e-01  # rad = +1.08200000000000018e-01 , len = +3.76961536499415495e-01 
 302        327        328        304    2 2147483645 2147483645 +9.26592057761732923e-01  # rad = +1.28332999999999975e-01 , len = +1.71464281994821721e-01 
 303        327        329        304    2 2147483645 2147483645 +9.49458483754512583e-01  # rad = +1.31500000000000006e-01 , len = +2.61916017074179330e-01 
 304        330        327        337    2        302        303 +9.94021516797887084e-01  # rad = +1.38499999999999984e-01 , len = +9.89949493661220759e-02 
 305        331        332        307    2 2147483645 2147483645 +7.40622685554107707e-01  # rad = +7.89999999999999869e-02 , len = +8.01186619958172197e-01 
 306        331        333        307    2 2147483645 2147483645 +1.03593426270542910e+00  # rad = +1.10500000000000015e-01 , len = +1.21243556529821897e-01 
 307        326        331        301    2        305        306 +9.85831792975970345e-01  # rad = +1.06666999999999956e-01 , len = +2.09999999999996106e-01 
 308        334        335        309    2 2147483645 2147483645 +5.82763900385753653e-01  # rad = +1.07713999999999963e-01 , len = +4.42718872423574938e-01 
 309        336        334        378    2        308        310 +6.50165678225449017e-01  # rad = +1.84832999999999997e-01 , len = +5.37680202350800496e-01 
 310        334        337        309    2        327        332 +7.52571239984201945e-01  # rad = +1.39100000000000001e-01 , len = +7.34166193719104521e-01 
 311        338        339        313    2 2147483645 2147483645 +1.00000000000000000e+00  # rad = +6.89999999999999780e-02 , len = +4.94974746830581513e-01 
 312        338        340        313    2 2147483645 2147483645 +1.00000000000000000e+00  # rad = +6.89999999999999780e-02 , len = +8.54458893101363026e-01 
 313        341        338        344    2        311        312 +5.24216524216524205e-01  # rad = +6.89999999999999780e-02 , len = +1.29263297188335891e+00 
 314        310        316        727    2        292        315 +8.61553784860557892e-01  # rad = +2.16249999999999998e-01 , len = +6.06217782649108861e-01 
 315        316        342        314    2        340        341 +8.27745664739884424e-01  # rad = +1.79000000000000020e-01 , len = +3.76961536499414829e-01 
 316        343        344        318    2 2147483645 2147483645 +7.76083408071748915e-01  # rad = +8.65333000000000213e-02 , len = +1.14166545012100573e+00 
 317        343        345        318    2 2147483645 2147483645 +6.86098654708520161e-01  # rad = +7.65000000000000124e-02 , len = +2.61916017074176000e-01 
 318        346        343        339    2        316        317 +1.00224719101123583e+00  # rad = +1.11500000000000030e-01 , len = +5.51180551180825873e-01 
 319        347        348        320    2        797        838 +8.64055299539170485e-01  # rad = +3.74999999999999944e-01 , len = +8.90954544295049278e-01 
 320        309        347        286    2        319        321 +1.00046104195481789e+00  # rad = +4.33999999999999941e-01 , len = +1.21243556529821897e-01 
 321        347        349        320    2        367        368 +3.38709677419354871e-01  # rad = +1.47000000000000020e-01 , len = +2.05041459222275435e+00 
 322        350        351        323    2 2147483645 2147483645 +4.51305861868833424e-01  # rad = +1.94399999999999989e-01 , len = +8.19328993750374157e-01 
 323        309        350        286    2        322        324 +9.92969110189027226e-01  # rad = +4.30750000000000022e-01 , len = +2.61916017074173169e-01 
 324        350        352        323    2        370        498 +8.12768427161926876e-01  # rad = +3.50099999999999967e-01 , len = +7.82623792124928608e-01 
 325        353        354        327    2        728        729 +8.91414141414141326e-01  # rad = +1.76499999999999935e-01 , len = +9.89949493661145541e-02 
 326        353        355        327    2        333        334 +8.91414141414141326e-01  # rad = +1.76499999999999935e-01 , len = +9.89949493661170521e-02 
 327        337        353        310    2        325        326 +1.42343637670740475e+00  # rad = +1.97999999999999982e-01 , len = +1.21243556529820870e-01 
 328        356        357        330    2 2147483645 2147483645 +5.54961273354620199e-01  # rad = +6.89999999999999780e-02 , len = +1.21243556529817290e-01 
 329        356        358        330    2 2147483645 2147483645 +5.95175858380317391e-01  # rad = +7.39999999999999686e-02 , len = +4.14125584816973480e-01 
 330        359        356        882    2        328        329 +8.92344240057990623e-01  # rad = +1.24332999999999999e-01 , len = +4.14125584816970871e-01 
 331        326        360        301    2 2147483645 2147483645 +7.42144177449168163e-01  # rad = +8.02999999999999964e-02 , len = +8.10308583195315513e-01 
 332        337        325        310    2        300        883 +1.23795830337886414e+00  # rad = +1.72199999999999964e-01 , len = +3.56931365951496382e-01 
 333        355        361        326    2 2147483645 2147483645 +7.84702549575070907e-01  # rad = +1.38499999999999984e-01 , len = +9.89949493661170521e-02 
 334        355        362        326    2        342        343 +7.40322946175637431e-01  # rad = +1.30666999999999978e-01 , len = +3.83405790253617818e-01 
 335        363        364        336    2 2147483645 2147483645 +1.04555124223602491e+00  # rad = +1.34667000000000009e-01 , len = +1.56524758424985921e-01 
 336        322        363        298    2        335        337 +1.06740036629733082e+00  # rad = +1.28799999999999942e-01 , len = +4.08166632639169358e-01 
 337        363        330        336    2        304        882 +1.08177795031055890e+00  # rad = +1.39332999999999957e-01 , len = +2.09999999999997883e-01 
 338        346        365        339    2 2147483645 2147483645 +9.16853932584269615e-01  # rad = +1.02000000000000021e-01 , len = +2.52388589282480258e-01 
 339        366        346        389    2        318        338 +1.02818853974122004e+00  # rad = +1.11250000000000043e-01 , len = +9.54672718789010943e-01 
 340        342        367        315    2        348        349 +7.83720670391061414e-01  # rad = +1.40285999999999994e-01 , len = +4.25793377120875338e-01 
 341        342        368        315    2        346        347 +8.26815642458100575e-01  # rad = +1.47999999999999937e-01 , len = +9.89949493661170521e-02 
 342        362        369        334    2 2147483645 2147483645 +1.00637498373728640e+00  # rad = +1.31499999999999950e-01 , len = +2.09999999999997300e-01 
 343        362        370        334    2 2147483645 2147483645 +5.59260563110808406e-01  # rad = +7.30768999999999724e-02 , len = +8.54458893101359140e-01 
 344        302        341        345    2        313        726 +4.86899490628225184e-01  # rad = +1.31624999999999936e-01 , len = +7.34166193719103854e-01 
 345        371        302        375    2        278        344 +8.17538490384586258e-01  # rad = +2.70332999999999990e-01 , len = +1.97989898732233466e-01 
 346        368        372        341    2 2147483645 2147483645 +9.20608108108108114e-01  # rad = +1.36250000000000010e-01 , len = +2.21359436211787469e-01 
 347        368        373        341    2        381        798 +7.62415540540540615e-01  # rad = +1.12837499999999952e-01 , len = +8.25287828578610716e-01 
 348        367        374        340    2        353        792 +9.87268865032861487e-01  # rad = +1.38500000000000012e-01 , len = +1.21243556529821384e-01 
 349        367        375        340    2        350        351 +7.87676603509972484e-01  # rad = +1.10500000000000001e-01 , len = +4.48218696620300117e-01 
 350        375        376        349    2 2147483645 2147483645 +1.08597285067873295e+00  # rad = +1.19999999999999968e-01 , len = +1.21243556529821897e-01 
 351        375        377        349    2        357        897 +1.01357466063348434e+00  # rad = +1.12000000000000030e-01 , len = +4.02119385257663664e-01 
 352        378        379        353    2 2147483645 2147483645 +7.51685069984447951e-01  # rad = +9.66666999999999943e-02 , len = +2.10000000000000270e-01 
 353        374        378        348    2        352        354 +9.28519855595667853e-01  # rad = +1.28599999999999964e-01 , len = +3.56931365951495716e-01 
 354        378        380        353    2        371        372 +7.51685069984447951e-01  # rad = +9.66666999999999943e-02 , len = +2.09999999999998493e-01 
 355        381        382        373    2 2147483645 2147483645 +9.04374547204947810e-01  # rad = +9.30000000000000132e-02 , len = +3.20780298646909712e-01 
 356        381        383        373    2 2147483645 2147483645 +9.62721292185912181e-01  # rad = +9.90000000000000047e-02 , len = +9.89949493661164276e-02 
 357        377        384        351    2 2147483645 2147483645 +6.60714285714285698e-01  # rad = +7.39999999999999686e-02 , len = +6.37730350540100410e-01 
 358        385        386        360    2 2147483645 2147483645 +9.08513215640328164e-01  # rad = +9.15000000000000119e-02 , len = +2.61916017074176999e-01 
 359        385        387        360    2 2147483645 2147483645 +1.09716623309569683e+00  # rad = +1.10500000000000015e-01 , len = +9.89949493661164276e-02 
 360        388        385        372    2        358        359 +1.12216155988857924e+00  # rad = +1.00713999999999956e-01 , len = +5.14392845984465885e-01 
 361        389        390        363    2 2147483645 2147483645 +9.06097721585671145e-01  # rad = +1.03200000000000000e-01 , len = +9.82496819333274374e-01 
 362        389        391        363    2 2147483645 2147483645 +6.71671276175424770e-01  # rad = +7.65000000000000124e-02 , len = +2.10000000000002046e-01 
 363        392        389        368    2        361        362 +8.66121673003802273e-01  # rad = +1.13894999999999996e-01 , len = +1.26968500030519182e+00 
 364        393        394        366    2 2147483645 2147483645 +7.53557093425605395e-01  # rad = +1.08888999999999972e-01 , len = +5.81463670404266719e-01 
 365        393        395        366    2        796        839 +6.18685121107266367e-01  # rad = +8.93999999999999517e-02 , len = +3.20780298646907769e-01 
 366        396        393        370    2        364        365 +4.51562499999999978e-01  # rad = +1.44499999999999990e-01 , len = +6.89420046125728492e-01 
 367        349        397        321    2 2147483645 2147483645 +8.94557823129251695e-01  # rad = +1.31500000000000006e-01 , len = +9.89949493661145541e-02 
 368        349        392        321    2        363        374 +8.94557823129251695e-01  # rad = +1.31500000000000006e-01 , len = +9.89949493661145541e-02 
 369        396        398        370    2        435        793 +1.01517812499999982e+00  # rad = +3.24856999999999951e-01 , len = +1.63416645419002360e+00 
 370        352        396        324    2        366        369 +9.14024564410168550e-01  # rad = +3.19999999999999951e-01 , len = +1.71464281994823164e-01 
 371        380        399        354    2 2147483645 2147483645 +7.13792857312807727e-01  # rad = +6.89999999999999780e-02 , len = +8.22313808712950789e-01 
 372        380        388        354    2        360        385 +9.28447955707601413e-01  # rad = +8.97499999999999687e-02 , len = +2.61916017074179330e-01 
 373        400        381        897    2        355        356 +9.18156249999999896e-01  # rad = +1.02833499999999980e-01 , len = +2.21359436211784083e-01 
 374        392        401        368    2 2147483645 2147483645 +6.55374904942965797e-01  # rad = +8.61818000000000028e-02 , len = +8.01186619958173640e-01 
 375        402        371        797    2        345        376 +9.29492621222768767e-01  # rad = +3.30666999999999989e-01 , len = +1.56524758424984339e-01 
 376        371        403        375    2        424        425 +7.31098053328575248e-01  # rad = +2.41749999999999937e-01 , len = +1.34465608986089880e+00 
 377        404        405        793    2        378        379 +9.81894568690095837e-01  # rad = +3.07332999999999856e-01 , len = +1.56524758424985921e-01 
 378        405        336        377    2        309        791 +9.25009680053882954e-01  # rad = +2.84285999999999983e-01 , len = +5.14392845984469549e-01 
 379        405        406        377    2        398        402 +5.23536359583904098e-01  # rad = +1.60899999999999932e-01 , len = +8.34146270146908786e-01 
 380        407        408        381    2 2147483645 2147483645 +7.60180995475113086e-01  # rad = +8.39999999999999913e-02 , len = +1.21243556529821897e-01 
 381        373        407        347    2        380        382 +9.79284369114877484e-01  # rad = +1.10500000000000015e-01 , len = +1.21243556529819857e-01 
 382        407        409        381    2        383        384 +8.95927601809954788e-01  # rad = +9.90000000000000047e-02 , len = +1.56524758424985505e-01 
 383        409        410        382    2 2147483645 2147483645 +8.48484848484848508e-01  # rad = +8.39999999999999913e-02 , len = +1.21243556529821384e-01 
 384        409        411        382    2        386        387 +8.48484848484848508e-01  # rad = +8.39999999999999913e-02 , len = +9.89949493661145541e-02 
 385        388        412        372    2 2147483645 2147483645 +9.02506963788300975e-01  # rad = +8.10000000000000164e-02 , len = +3.20780298646910489e-01 
 386        411        413        384    2 2147483645 2147483645 +8.21428571428571397e-01  # rad = +6.89999999999999780e-02 , len = +3.83405790253614931e-01 
 387        411        414        384    2 2147483645 2147483645 +1.00595238095238093e+00  # rad = +8.45000000000000057e-02 , len = +6.45368112010500483e-01 
 388        366        415        389    2        415        799 +1.10351201478743066e+00  # rad = +1.19400000000000006e-01 , len = +3.56931365951493607e-01 
 389        202        366        188    2        339        388 +5.52531328832739366e-01  # rad = +1.08200000000000018e-01 , len = +3.56931365951494661e-01 
 390        416        417        391    2 2147483645 2147483645 +7.05281330589891065e-01  # rad = +6.89999999999999641e-02 , len = +6.75055553269508168e-01 
 391        418        416        402    2        390        392 +7.43577992110723507e-01  # rad = +9.78332999999999703e-02 , len = +3.83405790253615542e-01 
 392        416        419        391    2        400        401 +9.35264373173551378e-01  # rad = +9.14999999999999702e-02 , len = +2.32163735324876802e-01 
 393        420        421        395    2 2147483645 2147483645 +1.05808080808080818e+00  # rad = +1.04749999999999982e-01 , len = +2.21359436211790828e-01 
 394        420        422        395    2        406        879 +1.24368686868686873e+00  # rad = +1.23124999999999971e-01 , len = +1.09119200876838973e+00 
 395        423        420        408    2        393        394 +1.00833352006176291e+00  # rad = +9.89999999999999769e-02 , len = +2.88617393793232258e-01 
 396        424        425        398    2 2147483645 2147483645 +6.91976978226793937e-01  # rad = +6.89999999999999780e-02 , len = +6.29999999999999005e-01 
 397        424        426        398    2 2147483645 2147483645 +6.91976978226793937e-01  # rad = +6.89999999999999780e-02 , len = +9.89949493661132912e-02 
 398        406        424        379    2        396        397 +6.19728402734617823e-01  # rad = +9.97142999999999918e-02 , len = +4.48218696620297341e-01 
 399        202        427        188    2        445        875 +6.72607314656889277e-01  # rad = +1.31713999999999998e-01 , len = +1.51433153569487766e+00 
 400        419        428        392    2 2147483645 2147483645 +1.20765027322404372e+00  # rad = +1.10500000000000001e-01 , len = +1.21243556529821897e-01 
 401        419        429        392    2        409        410 +1.16575956284153004e+00  # rad = +1.06666999999999956e-01 , len = +2.10000000000002046e-01 
 402        406        418        379    2        391        403 +8.17719080174021062e-01  # rad = +1.31570999999999938e-01 , len = +4.25793377120874783e-01 
 403        418        430        402    2        411        412 +8.85111460732228239e-01  # rad = +1.16454999999999975e-01 , len = +9.01886910870761227e-01 
 404        431        432        406    2 2147483645 2147483645 +6.72217690977045979e-01  # rad = +7.49999999999999833e-02 , len = +2.88617393793233978e-01 
 405        431        433        406    2 2147483645 2147483645 +7.08069301162488451e-01  # rad = +7.89999999999999869e-02 , len = +1.71464281994820250e-01 
 406        422        431        394    2        404        405 +9.06160406091370607e-01  # rad = +1.11570999999999990e-01 , len = +4.74763098818773821e-01 
 407        423        434        408    2 2147483645 2147483645 +8.55555713991798861e-01  # rad = +8.39999999999999913e-02 , len = +1.21243556529820870e-01 
 408        435        423        416    2        395        407 +5.01528873904937056e-01  # rad = +9.81817999999999996e-02 , len = +8.10308583195315624e-01 
 409        429        436        401    2 2147483645 2147483645 +1.13124958984503166e+00  # rad = +1.20666999999999955e-01 , len = +1.71464281994824608e-01 
 410        429        437        401    2 2147483645 2147483645 +7.40622685554107707e-01  # rad = +7.89999999999999869e-02 , len = +1.97989898732232855e-01 
 411        430        438        403    2 2147483645 2147483645 +1.10199647932677869e+00  # rad = +1.28332999999999975e-01 , len = +1.97989898732234104e-01 
 412        430        439        403    2 2147483645 2147483645 +9.70941565411532426e-01  # rad = +1.13070999999999977e-01 , len = +9.44351629426240846e-01 
 413        440        441        415    2 2147483645 2147483645 +6.84563758389261756e-01  # rad = +8.92500000000000238e-02 , len = +5.68682688324517738e-01 
 414        440        442        415    2 2147483645 2147483645 +9.84337488015340489e-01  # rad = +1.28333000000000058e-01 , len = +1.97989898732231578e-01 
 415        415        440        388    2        413        414 +1.09191792294807377e+00  # rad = +1.30375000000000019e-01 , len = +5.64358042380900815e-01 
 416        443        435        838    2        408        417 +6.36634146341463314e-01  # rad = +1.95764999999999939e-01 , len = +1.29263297188336024e+00 
 417        435        444        416    2        800        801 +9.14361607028835621e-01  # rad = +1.79000000000000020e-01 , len = +4.48218696620301227e-01 
 418        445        446        419    2 2147483645 2147483645 +7.75249999999999995e-01  # rad = +1.11635999999999971e-01 , len = +8.71492971859210264e-01 
 419        447        445        424    2        418        420 +8.52071005917159785e-01  # rad = +1.43999999999999961e-01 , len = +2.09999999999998493e-01 
 420        445        448        419    2        421        422 +8.47222222222222210e-01  # rad = +1.21999999999999970e-01 , len = +9.89949493661195640e-02 
 421        448        449        420    2 2147483645 2147483645 +6.94486065573770572e-01  # rad = +8.47273000000000054e-02 , len = +9.33916484488841903e-01 
 422        448        450        420    2        734        735 +1.00702459016393431e+00  # rad = +1.22856999999999966e-01 , len = +5.14392845984467884e-01 
 423        447        451        424    2        443        444 +6.47733727810650972e-01  # rad = +1.09466999999999967e-01 , len = +1.43286426433211056e+00 
 424        403        447        376    2        419        423 +6.99069286452947192e-01  # rad = +1.68999999999999984e-01 , len = +5.51180551180827649e-01 
 425        403        452        376    2        434        504 +8.68665977249224452e-01  # rad = +2.09999999999999992e-01 , len = +9.89949493661170521e-02 
 426        453        454        428    2 2147483645 2147483645 +5.00320671056092015e-01  # rad = +1.08435999999999991e-01 , len = +2.74789009969466935e+00 
 427        453        455        428    2        510        846 +7.71506877125310742e-01  # rad = +1.67210999999999999e-01 , len = +1.43798470089218755e+00 
 428        443        453        838    2        426        427 +7.04822764227642340e-01  # rad = +2.16732999999999981e-01 , len = +1.20024997396375954e+00 
 429        456        457        431    2 2147483645 2147483645 +5.35212907761941747e-01  # rad = +7.30769000000000002e-02 , len = +9.72471079261486460e-01 
 430        456        458        431    2        842        843 +5.70048631150302465e-01  # rad = +7.78333000000000080e-02 , len = +4.02119385257663664e-01 
 431        459        456        435    2        429        430 +6.03883237505528525e-01  # rad = +1.36537999999999993e-01 , len = +8.45813218151620250e-01 
 432        460        461        434    2 2147483645 2147483645 +6.40930496147670281e-01  # rad = +9.49999999999999734e-02 , len = +6.33876959669617990e-01 
 433        460        462        434    2 2147483645 2147483645 +5.34333634683110459e-01  # rad = +7.92000000000000065e-02 , len = +7.50666370633452207e-01 
 434        452        460        425    2        432        433 +7.05819047619047679e-01  # rad = +1.48221999999999965e-01 , len = +6.85857127979288994e-01 
 435        398        459        369    2        431        436 +6.95998547053011118e-01  # rad = +2.26099999999999968e-01 , len = +1.82269031928081615e+00 
 436        459        463        435    2        437        438 +9.26138876603272765e-01  # rad = +2.09399999999999947e-01 , len = +3.56931365951492219e-01 
 437        463        464        436    2 2147483645 2147483645 +5.76021967526265555e-01  # rad = +1.20618999999999962e-01 , len = +1.69307412714269412e+00 
 438        463        465        436    2        439        440 +7.73638968481375477e-01  # rad = +1.62000000000000005e-01 , len = +4.42718872423574050e-01 
 439        465        466        438    2        844        845 +4.82853086419753053e-01  # rad = +7.82222000000000056e-02 , len = +6.14247507117446578e-01 
 440        465        467        438    2        456        474 +9.23870370370370231e-01  # rad = +1.49667000000000022e-01 , len = +1.97989898732233466e-01 
 441        300        468        276    2        460        463 +9.52723184563946668e-01  # rad = +3.90666999999999986e-01 , len = +1.56524758424985921e-01 
 442        300        469        276    2        449        804 +5.25019936447239766e-01  # rad = +2.15286000000000005e-01 , len = +5.04777178564957629e-01 
 443        451        470        423    2 2147483645 2147483645 +9.74421515159819784e-01  # rad = +1.06666999999999998e-01 , len = +3.76961536499415162e-01 
 444        451        471        423    2 2147483645 2147483645 +9.04382142563512237e-01  # rad = +9.89999999999999353e-02 , len = +2.32163735324876275e-01 
 445        427        472        399    2 2147483645 2147483645 +7.52472022715884425e-01  # rad = +9.91110999999999936e-02 , len = +8.54458893101358696e-01 
 446        473        474        875    2 2147483645 2147483645 +8.01608029518502296e-01  # rad = +1.05582999999999996e-01 , len = +1.84407158212472622e+00 
 447        473        475        875    2 2147483645 2147483645 +8.66020316746891061e-01  # rad = +1.14067000000000002e-01 , len = +1.00468900660851190e+00 
 448        476        477        449    2 2147483645 2147483645 +6.28042328042328069e-01  # rad = +7.41874999999999896e-02 , len = +1.13088460949824543e+00 
 449        469        476        442    2        448        450 +5.48688721050137884e-01  # rad = +1.18124999999999994e-01 , len = +5.14392845984466107e-01 
 450        476        478        449    2        451        452 +1.06455026455026469e+00  # rad = +1.25749999999999973e-01 , len = +2.52388589282480258e-01 
 451        478        479        450    2 2147483645 2147483645 +5.65748310139165045e-01  # rad = +7.11428500000000075e-02 , len = +8.96437393240598901e-01 
 452        478        480        450    2        453        454 +1.03038568588469182e+00  # rad = +1.29570999999999992e-01 , len = +4.25793377120873617e-01 
 453        480        481        452    2 2147483645 2147483645 +5.90960940333871032e-01  # rad = +7.65713999999999839e-02 , len = +4.74763098818767271e-01 
 454        480        482        452    2        859        860 +8.82396523913530073e-01  # rad = +1.14332999999999990e-01 , len = +1.71464281994823164e-01 
 455        483        484        456    2 2147483645 2147483645 +5.87734241908006827e-01  # rad = +6.89999999999999780e-02 , len = +1.09567330897489823e+00 
 456        467        483        440    2        455        457 +7.84408052543312806e-01  # rad = +1.17399999999999963e-01 , len = +2.96984848098351184e-01 
 457        483        485        456    2        461        462 +6.51618398637137997e-01  # rad = +7.64999999999999847e-02 , len = +2.32163735324874942e-01 
 458        486        487        460    2 2147483645 2147483645 +4.52118074894341970e-01  # rad = +6.89999999999999919e-02 , len = +3.76961536499412830e-01 
 459        486        488        460    2 2147483645 2147483645 +4.52118074894341970e-01  # rad = +6.89999999999999919e-02 , len = +7.82623792124924389e-01 
 460        468        486        441    2        458        459 +3.90652397054268685e-01  # rad = +1.52614999999999973e-01 , len = +1.05000000000000071e+00 
 461        485        489        457    2 2147483645 2147483645 +1.03267973856209161e+00  # rad = +7.89999999999999869e-02 , len = +1.71464281994823164e-01 
 462        485        490        457    2 2147483645 2147483645 +9.01960784313725394e-01  # rad = +6.89999999999999641e-02 , len = +8.99166280506560445e-01 
 463        468        491        441    2        464        465 +9.62456516675326945e-01  # rad = +3.75999999999999890e-01 , len = +1.21243556529820884e-01 
 464        491        492        463    2        495        496 +9.74882978723404348e-01  # rad = +3.66555999999999937e-01 , len = +6.29999999999997784e-01 
 465        491        493        463    2        475        490 +5.90869680851063839e-01  # rad = +2.22166999999999948e-01 , len = +9.44351629426244510e-01 
 466        494        495        468    2 2147483645 2147483645 +9.53952255471541610e-01  # rad = +1.21999999999999997e-01 , len = +2.10000000000000270e-01 
 467        494        496        468    2        480        736 +8.76877604797910548e-01  # rad = +1.12142999999999965e-01 , len = +5.51180551180826983e-01 
 468        497        494        475    2        466        467 +8.59278520220650099e-01  # rad = +1.27888999999999975e-01 , len = +7.57165767847435833e-01 
 469        498        499        471    2 2147483645 2147483645 +7.04372623574144541e-01  # rad = +9.26249999999999990e-02 , len = +5.51180551180828981e-01 
 470        498        500        471    2        476        477 +7.26235741444866911e-01  # rad = +9.54999999999999738e-02 , len = +1.21243556529820870e-01 
 471        497        498        475    2        469        470 +8.83540612632951028e-01  # rad = +1.31499999999999950e-01 , len = +1.21243556529818830e-01 
 472        501        502        474    2 2147483645 2147483645 +6.04612168237483649e-01  # rad = +7.11429000000000228e-02 , len = +9.23363417079102855e-01 
 473        501        503        474    2 2147483645 2147483645 +5.86400605097435856e-01  # rad = +6.89999999999999780e-02 , len = +1.69452058116742843e+00 
 474        467        501        440    2        472        473 +7.86192012935383322e-01  # rad = +1.17666999999999966e-01 , len = +4.94974746830582901e-01 
 475        493        497        465    2        468        471 +6.69914973871006958e-01  # rad = +1.48833000000000021e-01 , len = +4.31508980207828685e-01 
 476        500        504        470    2        488        489 +1.09738219895287958e+00  # rad = +1.04799999999999977e-01 , len = +6.78675180038287196e-01 
 477        500        505        470    2        481        482 +7.22513089005235587e-01  # rad = +6.89999999999999780e-02 , len = +3.56931365951492552e-01 
 478        506        507        480    2 2147483645 2147483645 +9.48979591836734748e-01  # rad = +9.29999999999999855e-02 , len = +3.20780298646908546e-01 
 479        506        508        480    2 2147483645 2147483645 +8.57142857142857095e-01  # rad = +8.39999999999999913e-02 , len = +1.21243556529820870e-01 
 480        496        506        467    2        478        479 +8.73884237090143845e-01  # rad = +9.79999999999999760e-02 , len = +4.89999999999999492e-01 
 481        505        509        477    2 2147483645 2147483645 +1.00000000000000000e+00  # rad = +6.89999999999999780e-02 , len = +1.21243556529822924e-01 
 482        505        510        477    2        483        484 +1.06211159420289869e+00  # rad = +7.32856999999999953e-02 , len = +4.69574275274956987e-01 
 483        510        511        482    2 2147483645 2147483645 +1.07797291968283049e+00  # rad = +7.89999999999999869e-02 , len = +1.71464281994823886e-01 
 484        510        512        482    2 2147483645 2147483645 +1.07797291968283049e+00  # rad = +7.89999999999999869e-02 , len = +1.40000000000000568e-01 
 485        513        514        486    2 2147483645 2147483645 +6.09756097560975596e-01  # rad = +9.99999999999999778e-02 , len = +4.08166632639174243e-01 
 486        402        513        797    2        485        487 +4.60997891777933877e-01  # rad = +1.63999999999999951e-01 , len = +2.26717886369823240e+00 
 487        513        515        486    2        523        524 +8.12280487804878160e-01  # rad = +1.33213999999999999e-01 , len = +1.04297650980259560e+00 
 488        504        516        476    2 2147483645 2147483645 +1.05438931297709915e+00  # rad = +1.10500000000000001e-01 , len = +1.21243556529822938e-01 
 489        504        517        476    2        491        492 +9.10305343511450316e-01  # rad = +9.53999999999999709e-02 , len = +3.05122926047848020e-01 
 490        493        518        465    2        493        494 +7.94447420183915676e-01  # rad = +1.76499999999999962e-01 , len = +9.89949493661183150e-02 
 491        517        519        489    2 2147483645 2147483645 +9.48986373165618513e-01  # rad = +9.05332999999999694e-02 , len = +1.08669222873819993e+00 
 492        517        520        489    2 2147483645 2147483645 +8.80503144654088077e-01  # rad = +8.39999999999999913e-02 , len = +9.89949493661145402e-02 
 493        518        521        490    2        532        885 +6.63762039660056757e-01  # rad = +1.17154000000000008e-01 , len = +9.54672718789008834e-01 
 494        518        522        490    2        541        542 +7.41892351274787587e-01  # rad = +1.30943999999999977e-01 , len = +1.28883668476653601e+00 
 495        492        523        464    2 2147483645 2147483645 +3.54835277556498851e-01  # rad = +1.30066999999999988e-01 , len = +1.33184083133083031e+00 
 496        492        524        464    2        511        512 +9.57561736815111364e-01  # rad = +3.50999999999999923e-01 , len = +4.48218696620297896e-01 
 497        525        526        498    2 2147483645 2147483645 +6.91641117213031786e-01  # rad = +1.02642999999999984e-01 , len = +1.97121789764602195e+00 
 498        352        525        324    2        497        499 +4.23893173379034593e-01  # rad = +1.48404999999999981e-01 , len = +3.07043970792458110e+00 
 499        525        527        498    2        500        501 +7.05838752063609687e-01  # rad = +1.04749999999999982e-01 , len = +2.52388589282477316e-01 
 500        527        528        499    2 2147483645 2147483645 +1.13768019093078743e+00  # rad = +1.19171999999999986e-01 , len = +2.09649707846207400e+00 
 501        527        529        499    2 2147483645 2147483645 +9.45107398568018953e-01  # rad = +9.89999999999999908e-02 , len = +9.89949493661157892e-02 
 502        530        531        504    2 2147483645 2147483645 +6.82351570937480112e-01  # rad = +9.66666999999999943e-02 , len = +1.40000000000000568e-01 
 503        530        532        504    2        847        848 +7.79998164710200670e-01  # rad = +1.10500000000000001e-01 , len = +1.21243556529822938e-01 
 504        452        530        425    2        502        503 +6.74604761904761929e-01  # rad = +1.41666999999999987e-01 , len = +1.74157974264745952e+00 
 505        533        534        507    2 2147483645 2147483645 +1.24157303370786520e+00  # rad = +1.10500000000000001e-01 , len = +6.99999999999985079e-02 
 506        533        535        507    2        805        806 +9.28498876404494355e-01  # rad = +8.26363999999999987e-02 , len = +7.03491293478461621e-01 
 507        536        533        521    2        505        506 +9.36842105263157920e-01  # rad = +8.89999999999999958e-02 , len = +2.09999999999998493e-01 
 508        537        538        510    2 2147483645 2147483645 +9.22005373394130801e-01  # rad = +9.74614999999999926e-02 , len = +1.01197826063607121e+00 
 509        537        539        510    2 2147483645 2147483645 +1.10008892588878582e+00  # rad = +1.16286000000000000e-01 , len = +9.44351629426246730e-01 
 510        455        537        427    2        508        509 +6.32171328441310743e-01  # rad = +1.05705999999999994e-01 , len = +1.22449989791751079e+00 
 511        524        540        496    2        533        573 +7.76068376068376198e-01  # rad = +2.72399999999999975e-01 , len = +9.84987309562923019e-01 
 512        524        541        496    2        522        526 +9.56125356125356096e-01  # rad = +3.35599999999999898e-01 , len = +3.20780298646910100e-01 
 513        542        543        515    2 2147483645 2147483645 +1.00000000000000000e+00  # rad = +6.89999999999999919e-02 , len = +1.39999999999997016e-01 
 514        542        544        515    2 2147483645 2147483645 +1.00000000000000000e+00  # rad = +6.89999999999999919e-02 , len = +1.21243556529820884e-01 
 515        545        542        517    2        513        514 +7.68802228412256206e-01  # rad = +6.89999999999999919e-02 , len = +1.56524758424989086e-01 
 516        545        546        517    2 2147483645 2147483645 +7.68802228412256206e-01  # rad = +6.89999999999999919e-02 , len = +1.21243556529820884e-01 
 517        547        545        519    2        515        516 +9.39790575916230386e-01  # rad = +8.97499999999999826e-02 , len = +2.52388589282478315e-01 
 518        547        548        519    2 2147483645 2147483645 +9.59860732984293197e-01  # rad = +9.16666999999999899e-02 , len = +3.63730669589465372e-01 
 519        549        547        880    2        517        518 +1.00526315789473686e+00  # rad = +9.54999999999999738e-02 , len = +9.89949493661145541e-02 
 520        550        551        522    2        525        861 +5.10332856579862160e-01  # rad = +1.15250000000000005e-01 , len = +6.06217782649108305e-01 
 521        550        536        522    2        507        880 +4.20664827549560971e-01  # rad = +9.49999999999999734e-02 , len = +1.15658981493008595e+00 
 522        541        550        512    2        520        521 +6.72923122765196724e-01  # rad = +2.25832999999999923e-01 , len = +4.02119385257660555e-01 
 523        515        552        487    2 2147483645 2147483645 +9.12066299337907394e-01  # rad = +1.21500000000000011e-01 , len = +1.78465682975747386e+00 
 524        515        553        487    2        545        546 +7.59912621796507870e-01  # rad = +1.01230999999999988e-01 , len = +1.14166545012100662e+00 
 525        551        554        520    2 2147483645 2147483645 +8.82192137470587778e-01  # rad = +1.01672643843485247e-01 , len = +8.22313808712954009e-01 
 526        541        555        512    2        535        536 +9.63051251489869031e-01  # rad = +3.23199999999999987e-01 , len = +3.95979797464466932e-01 
 527        556        557        529    2 2147483645 2147483645 +7.59061833688699283e-01  # rad = +8.89999999999999819e-02 , len = +4.08166632639172688e-01 
 528        556        558        529    2 2147483645 2147483645 +6.73773987206823022e-01  # rad = +7.89999999999999869e-02 , len = +1.71464281994823164e-01 
 529        559        556        533    2        527        528 +5.13129102844638973e-01  # rad = +1.17250000000000049e-01 , len = +6.37730350540099855e-01 
 530        560        561        532    2 2147483645 2147483645 +8.12921147274061062e-01  # rad = +9.08666999999999808e-02 , len = +1.22249744376010594e+00 
 531        560        562        532    2 2147483645 2147483645 +7.51489559662903206e-01  # rad = +8.39999999999999913e-02 , len = +9.89949493661195640e-02 
 532        521        560        493    2        530        531 +9.54111682059511357e-01  # rad = +1.11777999999999961e-01 , len = +6.85857127979290437e-01 
 533        540        559        511    2        529        534 +8.38839941262848776e-01  # rad = +2.28499999999999981e-01 , len = +2.32163735324876275e-01 
 534        559        563        533    2        739        740 +7.64113785557986813e-01  # rad = +1.74599999999999977e-01 , len = +4.20000000000000540e-01 
 535        555        564        526    2        601        817 +8.55844678217821730e-01  # rad = +2.76608999999999938e-01 , len = +2.07771509115181541e+00 
 536        555        565        526    2        547        548 +8.55507425742574212e-01  # rad = +2.76499999999999968e-01 , len = +4.99899989997999061e-01 
 537        566        567        539    2 2147483645 2147483645 +5.69778633301251114e-01  # rad = +7.39999999999999825e-02 , len = +3.83405790253614598e-01 
 538        566        568        539    2 2147483645 2147483645 +7.48796920115495701e-01  # rad = +9.72499999999999615e-02 , len = +2.32163735324877329e-01 
 539        569        566        740    2        537        538 +9.11761815169470191e-01  # rad = +1.29874999999999963e-01 , len = +5.93969696196702368e-01 
 540        570        571        544    2 2147483645 2147483645 +9.67320261437908502e-01  # rad = +7.39999999999999963e-02 , len = +2.61916017074176000e-01 
 541        522        572        494    2 2147483645 2147483645 +8.38289650537634490e-01  # rad = +1.09769000000000005e-01 , len = +8.88200427831466355e-01 
 542        522        573        494    2        570        571 +7.95760019550342146e-01  # rad = +1.04199999999999959e-01 , len = +7.17286553617172529e-01 
 543        570        574        544    2 2147483645 2147483645 +1.17429411764705871e+00  # rad = +8.98334999999999689e-02 , len = +4.14125584816973924e-01 
 544        575        570        569    2        540        543 +9.68354430379746778e-01  # rad = +7.64999999999999847e-02 , len = +2.42487113059643794e-01 
 545        553        576        524    2 2147483645 2147483645 +6.81609388428445762e-01  # rad = +6.89999999999999780e-02 , len = +6.99999999999998512e-01 
 546        553        577        524    2 2147483645 2147483645 +6.81609388428445762e-01  # rad = +6.89999999999999780e-02 , len = +1.21243556529820870e-01 
 547        565        578        536    2        559        590 +7.57081374321880607e-01  # rad = +2.09332999999999991e-01 , len = +5.28488410468952785e-01 
 548        565        579        536    2        587        588 +6.28444846292947501e-01  # rad = +1.73764999999999947e-01 , len = +1.16292734080852789e+00 
 549        580        581        551    2 2147483645 2147483645 +7.90830945558739118e-01  # rad = +6.89999999999999919e-02 , len = +2.32163735324878412e-01 
 550        580        582        551    2 2147483645 2147483645 +7.90830945558739118e-01  # rad = +6.89999999999999919e-02 , len = +3.63730669589465705e-01 
 551        583        580        563    2        549        550 +6.96145468471990658e-01  # rad = +8.72500000000000081e-02 , len = +4.74763098818766494e-01 
 552        584        585        554    2 2147483645 2147483645 +9.83870967741935498e-01  # rad = +1.21999999999999997e-01 , len = +1.97989898732231578e-01 
 553        584        586        554    2        566        567 +9.77419354838709675e-01  # rad = +1.21199999999999961e-01 , len = +2.96984848098350740e-01 
 554        583        584        563    2        552        553 +9.89364333415780339e-01  # rad = +1.23999999999999944e-01 , len = +4.02119385257662110e-01 
 555        587        588        557    2 2147483645 2147483645 +1.14719207920792066e+00  # rad = +1.44832999999999962e-01 , len = +3.56931365951494273e-01 
 556        587        589        557    2 2147483645 2147483645 +9.50495049504950451e-01  # rad = +1.19999999999999996e-01 , len = +1.21243556529819843e-01 
 557        590        587        850    2        555        556 +1.27525252525252530e+00  # rad = +1.26249999999999973e-01 , len = +6.10245852095694374e-01 
 558        591        592        559    2 2147483645 2147483645 +6.05868579224897674e-01  # rad = +9.85832999999999987e-02 , len = +8.19328993750373047e-01 
 559        578        591        547    2        558        560 +7.77297416078688075e-01  # rad = +1.62713999999999998e-01 , len = +4.74763098818769935e-01 
 560        591        593        559    2        561        562 +7.41589537470653926e-01  # rad = +1.20666999999999969e-01 , len = +1.97989898732230329e-01 
 561        593        594        560    2 2147483645 2147483645 +6.54694324048828658e-01  # rad = +7.89999999999999869e-02 , len = +1.71464281994819528e-01 
 562        593        595        560    2        565        889 +9.15743326675893199e-01  # rad = +1.10500000000000001e-01 , len = +9.89949493661195640e-02 
 563        596        583        565    2        551        554 +1.06085845119897071e+00  # rad = +1.25332999999999944e-01 , len = +1.39999999999997016e-01 
 564        596        597        565    2 2147483645 2147483645 +7.11002767832203286e-01  # rad = +8.39999999999999636e-02 , len = +1.21243556529824978e-01 
 565        595        596        562    2        563        564 +1.06916742081447969e+00  # rad = +1.18142999999999970e-01 , len = +4.25793377120877115e-01 
 566        586        598        553    2 2147483645 2147483645 +6.10561056105610622e-01  # rad = +7.39999999999999963e-02 , len = +4.14125584816970649e-01 
 567        586        599        553    2        568        569 +7.34323432343234384e-01  # rad = +8.89999999999999958e-02 , len = +1.56524758424984339e-01 
 568        599        600        567    2 2147483645 2147483645 +1.07303370786516838e+00  # rad = +9.54999999999999738e-02 , len = +9.89949493661157892e-02 
 569        599        575        567    2        544        810 +8.87640449438202306e-01  # rad = +7.89999999999999869e-02 , len = +1.97989898732234104e-01 
 570        573        601        542    2 2147483645 2147483645 +6.62188099808061370e-01  # rad = +6.89999999999999780e-02 , len = +9.89949493661157892e-02 
 571        573        602        542    2        575        576 +1.06206333973128597e+00  # rad = +1.10666999999999960e-01 , len = +1.71464281994823164e-01 
 572        603        604        573    2 2147483645 2147483645 +4.60129192546583798e-01  # rad = +1.01861099999999982e-01 , len = +1.25999999999999912e+00 
 573        540        603        511    2        572        574 +8.12683553597650543e-01  # rad = +2.21375000000000016e-01 , len = +5.51180551180825873e-01 
 574        603        605        573    2        605        606 +9.14737436476566801e-01  # rad = +2.02499999999999930e-01 , len = +1.55109638643122327e+00 
 575        602        606        571    2 2147483645 2147483645 +8.62045596248203982e-01  # rad = +9.53999999999999709e-02 , len = +2.88617393793237420e-01 
 576        602        607        571    2 2147483645 2147483645 +1.11370146475462417e+00  # rad = +1.23249999999999985e-01 , len = +6.96491205974633099e-01 
 577        608        609        579    2 2147483645 2147483645 +1.09638243406822378e+00  # rad = +1.10500000000000001e-01 , len = +9.89949493661183150e-02 
 578        608        610        579    2 2147483645 2147483645 +1.02879368166213570e+00  # rad = +1.03688000000000016e-01 , len = +1.24237675445091966e+00 
 579        611        608        817    2        577        578 +7.95300133357532357e-01  # rad = +1.00785999999999973e-01 , len = +1.22449989791751257e+00 
 580        612        613        582    2 2147483645 2147483645 +8.14282224505955443e-01  # rad = +9.66666999999999665e-02 , len = +1.40000000000000568e-01 
 581        612        614        582    2        585        586 +7.53311319642165134e-01  # rad = +8.94286000000000109e-02 , len = +4.48218696620297896e-01 
 582        615        612        584    2        580        581 +1.06709213483146081e+00  # rad = +1.18714000000000000e-01 , len = +4.31508980207833570e-01 
 583        615        616        584    2 2147483645 2147483645 +6.53932584269662942e-01  # rad = +7.27500000000000091e-02 , len = +4.48218696620299561e-01 
 584        617        615        589    2        582        583 +8.26302029174960651e-01  # rad = +1.11250000000000002e-01 , len = +2.52388589282476372e-01 
 585        614        618        581    2 2147483645 2147483645 +8.56229438904332563e-01  # rad = +7.65713999999999839e-02 , len = +4.48218696620299561e-01 
 586        614        619        581    2        864        894 +1.36421681654414795e+00  # rad = +1.21999999999999997e-01 , len = +9.89949493661170521e-02 
 587        579        620        548    2        683        856 +7.60032227433602880e-01  # rad = +1.32066999999999990e-01 , len = +3.35416159419906235e+00 
 588        579        621        548    2        592        593 +5.92754582338215430e-01  # rad = +1.02999999999999967e-01 , len = +2.10000000000000853e-01 
 589        622        617        590    2        584        893 +6.87458513321691500e-01  # rad = +1.34636000000000033e-01 , len = +8.79886356298356764e-01 
 590        578        622        547    2        589        591 +9.35571553457887783e-01  # rad = +1.95846000000000048e-01 , len = +1.13088460949824587e+00 
 591        622        623        590    2        628        629 +8.38669158420391581e-01  # rad = +1.64249999999999952e-01 , len = +1.61304060705240793e+00 
 592        621        624        588    2 2147483645 2147483645 +6.69902912621359148e-01  # rad = +6.89999999999999919e-02 , len = +7.98122797569396414e-01 
 593        621        625        588    2        594        595 +6.69902912621359148e-01  # rad = +6.89999999999999919e-02 , len = +2.61916017074176999e-01 
 594        625        626        593    2        598        599 +1.57101449275362337e+00  # rad = +1.08399999999999955e-01 , len = +3.20780298646910100e-01 
 595        625        627        593    2        596        597 +1.00000000000000000e+00  # rad = +6.89999999999999919e-02 , len = +2.21359436211787469e-01 
 596        627        628        595    2 2147483645 2147483645 +1.08695652173913060e+00  # rad = +7.49999999999999833e-02 , len = +2.79999999999999361e-01 
 597        627        629        595    2 2147483645 2147483645 +1.00000000000000000e+00  # rad = +6.89999999999999919e-02 , len = +1.71464281994823164e-01 
 598        626        630        594    2 2147483645 2147483645 +1.21309963099630980e+00  # rad = +1.31499999999999950e-01 , len = +9.89949493661170521e-02 
 599        626        631        594    2 2147483645 2147483645 +1.01476014760147604e+00  # rad = +1.09999999999999959e-01 , len = +4.42718872423571552e-01 
 600        632        633        601    2        608        818 +9.69262222710559507e-01  # rad = +2.46999999999999970e-01 , len = +1.21243556529819857e-01 
 601        564        632        535    2        600        602 +9.21275157352074547e-01  # rad = +2.54832999999999976e-01 , len = +4.08166632639172688e-01 
 602        632        634        601    2        603        604 +5.97124391268006871e-01  # rad = +1.52166999999999941e-01 , len = +4.94974746830584011e-01 
 603        634        635        602    2 2147483645 2147483645 +6.50600984444721919e-01  # rad = +9.89999999999999769e-02 , len = +7.00000000000002842e-02 
 604        634        636        602    2        619        881 +7.63963277188878020e-01  # rad = +1.16249999999999964e-01 , len = +1.97989898732232855e-01 
 605        605        637        574    2 2147483645 2147483645 +5.80325925925925912e-01  # rad = +1.17515999999999995e-01 , len = +2.55667753148495391e+00 
 606        605        638        574    2        624        631 +9.01851851851851904e-01  # rad = +1.82625000000000010e-01 , len = +5.81463670404266164e-01 
 607        639        640        608    2 2147483645 2147483645 +8.00000000000000044e-01  # rad = +1.21999999999999997e-01 , len = +1.21243556529820870e-01 
 608        633        639        600    2        607        609 +6.17408906882590980e-01  # rad = +1.52499999999999969e-01 , len = +6.06217782649108305e-01 
 609        639        641        608    2        613        614 +7.24590163934426212e-01  # rad = +1.10499999999999959e-01 , len = +9.89949493661145541e-02 
 610        642        643        612    2 2147483645 2147483645 +8.21428571428571397e-01  # rad = +6.89999999999999780e-02 , len = +1.56524758424985921e-01 
 611        642        644        612    2 2147483645 2147483645 +8.21428571428571397e-01  # rad = +6.89999999999999780e-02 , len = +1.71464281994821721e-01 
 612        645        642        619    2        610        611 +7.40088105726872225e-01  # rad = +8.39999999999999636e-02 , len = +5.37680202350800829e-01 
 613        641        646        609    2 2147483645 2147483645 +1.00000000000000000e+00  # rad = +1.10499999999999959e-01 , len = +9.89949493661170521e-02 
 614        641        647        609    2        615        616 +8.95927601809954788e-01  # rad = +9.89999999999999769e-02 , len = +9.89949493661195640e-02 
 615        647        648        614    2 2147483645 2147483645 +1.15487878787878784e+00  # rad = +1.14332999999999976e-01 , len = +2.09999999999999659e-01 
 616        647        649        614    2        620        621 +1.14815151515151515e+00  # rad = +1.13666999999999935e-01 , len = +3.76961536499413497e-01 
 617        650        651        876    2 2147483645 2147483645 +6.40969162995594699e-01  # rad = +7.27499999999999813e-02 , len = +5.28488410468953007e-01 
 618        650        652        876    2 2147483645 2147483645 +1.00733920704845814e+00  # rad = +1.14332999999999976e-01 , len = +2.10000000000000853e-01 
 619        636        645        604    2        612        876 +9.76344086021505353e-01  # rad = +1.13499999999999976e-01 , len = +1.05465634213235582e+00 
 620        649        653        616    2 2147483645 2147483645 +1.02272427353585482e+00  # rad = +1.16249999999999937e-01 , len = +2.42487113059642767e-01 
 621        649        654        616    2 2147483645 2147483645 +8.40173489227304282e-01  # rad = +9.54999999999999738e-02 , len = +7.85748051222528332e-01 
 622        655        656        624    2 2147483645 2147483645 +7.47829228243021449e-01  # rad = +1.13856999999999986e-01 , len = +4.94974746830584011e-01 
 623        655        657        624    2 2147483645 2147483645 +8.20243021346469647e-01  # rad = +1.24881999999999993e-01 , len = +1.19205704561484827e+00 
 624        638        655        606    2        622        623 +8.33675564681724879e-01  # rad = +1.52249999999999996e-01 , len = +2.21359436211785776e-01 
 625        658        659        627    2 2147483645 2147483645 +1.00000000000000000e+00  # rad = +6.89999999999999919e-02 , len = +2.61916017074175056e-01 
 626        658        660        627    2 2147483645 2147483645 +1.00000000000000000e+00  # rad = +6.89999999999999919e-02 , len = +1.21243556529821897e-01 
 627        661        658        745    2        625        626 +8.19599109131402992e-01  # rad = +6.89999999999999919e-02 , len = +1.21243556529821897e-01 
 628        623        662        591    2 2147483645 2147483645 +7.02532724505327222e-01  # rad = +1.15390999999999980e-01 , len = +1.56054477667255798e+00 
 629        623        663        591    2        819        820 +5.08806088280060798e-01  # rad = +8.35713999999999624e-02 , len = +4.74763098818766771e-01 
 630        664        665        631    2 2147483645 2147483645 +5.80780333068992904e-01  # rad = +9.15455000000000019e-02 , len = +9.82496819333274374e-01 
 631        638        664        606    2        630        632 +8.63107460643394941e-01  # rad = +1.57625000000000015e-01 , len = +5.37680202350801495e-01 
 632        664        666        631    2        636        637 +9.24136399682791376e-01  # rad = +1.45666999999999963e-01 , len = +1.56524758424985921e-01 
 633        667        668        635    2 2147483645 2147483645 +1.21011898736506929e+00  # rad = +1.31499999999999950e-01 , len = +1.21243556529821897e-01 
 634        667        669        635    2 2147483645 2147483645 +1.12269594265048256e+00  # rad = +1.21999999999999900e-01 , len = +9.89949493661170521e-02 
 635        670        667        747    2        633        634 +9.13168067226890812e-01  # rad = +1.08666999999999958e-01 , len = +4.02119385257661777e-01 
 636        666        671        632    2        653        660 +7.80204164292530145e-01  # rad = +1.13649999999999987e-01 , len = +8.96437393240599123e-01 
 637        666        672        632    2        689        690 +1.03182601412811414e+00  # rad = +1.50302999999999964e-01 , len = +2.59094577326504494e+00 
 638        673        674        818    2        639        640 +8.90850378522649478e-01  # rad = +2.16285999999999895e-01 , len = +4.74763098818769158e-01 
 639        674        675        638    2        669        670 +9.03317829170635300e-01  # rad = +1.95374999999999938e-01 , len = +5.51180551180827427e-01 
 640        674        676        638    2        644        645 +6.72258028721230305e-01  # rad = +1.45399999999999946e-01 , len = +3.20780298646910100e-01 
 641        677        678        643    2 2147483645 2147483645 +6.57142857142857029e-01  # rad = +6.89999999999999780e-02 , len = +9.89949493661170521e-02 
 642        677        679        643    2 2147483645 2147483645 +1.13809523809523805e+00  # rad = +1.19499999999999926e-01 , len = +3.56931365951494661e-01 
 643        680        677        650    2        641        642 +1.17224917775093385e+00  # rad = +1.04999999999999968e-01 , len = +1.21243556529821897e-01 
 644        676        681        640    2 2147483645 2147483645 +8.82620357634112840e-01  # rad = +1.28333000000000003e-01 , len = +1.71464281994823164e-01 
 645        676        682        640    2        654        877 +8.17861072902338448e-01  # rad = +1.18916999999999967e-01 , len = +8.88200427831466133e-01 
 646        683        684        648    2 2147483645 2147483645 +9.11715900887809738e-01  # rad = +9.72499999999999615e-02 , len = +2.52388589282476872e-01 
 647        683        685        648    2 2147483645 2147483645 +6.87051290464717246e-01  # rad = +7.32856999999999675e-02 , len = +4.74763098818770324e-01 
 648        686        683        652    2        646        647 +9.32950241837439798e-01  # rad = +1.06666999999999998e-01 , len = +1.71464281994824608e-01 
 649        680        687        650    2 2147483645 2147483645 +9.98086442770795168e-01  # rad = +8.93999999999999378e-02 , len = +3.76961536499415495e-01 
 650        688        680        655    2        643        649 +6.67019644639053944e-01  # rad = +8.95713999999999400e-02 , len = +5.51180551180826095e-01 
 651        686        689        652    2 2147483645 2147483645 +1.06705850454374507e+00  # rad = +1.21999999999999997e-01 , len = +9.89949493661170521e-02 
 652        690        686        853    2        648        651 +9.71393372982157999e-01  # rad = +1.14332999999999976e-01 , len = +1.97989898732232855e-01 
 653        671        691        636    2 2147483645 2147483645 +7.62575450945886524e-01  # rad = +8.66666999999999715e-02 , len = +2.10000000000000853e-01 
 654        682        692        645    2 2147483645 2147483645 +9.05396200711420573e-01  # rad = +1.07667000000000013e-01 , len = +1.97989898732234104e-01 
 655        693        688        877    2        650        896 +1.12924140366810444e+00  # rad = +1.34285999999999961e-01 , len = +4.89999999999998714e-01 
 656        693        694        877    2        671        672 +1.17729172448009933e+00  # rad = +1.39999999999999986e-01 , len = +3.95979797464464434e-01 
 657        695        696        659    2 2147483645 2147483645 +9.16666666666666630e-01  # rad = +9.07499999999999557e-02 , len = +3.49999999999999256e-01 
 658        695        697        659    2        665        666 +1.31818181818181812e+00  # rad = +1.30500000000000005e-01 , len = +2.88617393793237420e-01 
 659        698        695        660    2        657        658 +8.95927601809954788e-01  # rad = +9.90000000000000047e-02 , len = +9.89949493661170521e-02 
 660        671        698        636    2        659        661 +9.72283326000879966e-01  # rad = +1.10499999999999959e-01 , len = +1.21243556529819857e-01 
 661        698        699        660    2        676        677 +9.47963800904977449e-01  # rad = +1.04750000000000010e-01 , len = +3.05122926047846355e-01 
 662        700        701        664    2 2147483645 2147483645 +1.54037681159420292e+00  # rad = +1.06285999999999992e-01 , len = +9.57235603182410744e-01 
 663        700        702        664    2 2147483645 2147483645 +1.00000000000000000e+00  # rad = +6.89999999999999780e-02 , len = +3.76961536499416827e-01 
 664        703        700        668    2        662        663 +6.43572667748614768e-01  # rad = +6.89999999999999780e-02 , len = +1.21243556529821384e-01 
 665        697        704        658    2 2147483645 2147483645 +9.19540229885057459e-01  # rad = +1.19999999999999996e-01 , len = +3.28329103187639526e-01 
 666        697        705        658    2 2147483645 2147483645 +9.56153256704980858e-01  # rad = +1.24778000000000028e-01 , len = +5.81463670404264610e-01 
 667        703        706        668    2 2147483645 2147483645 +9.53233719476933916e-01  # rad = +1.02199999999999985e-01 , len = +3.56931365951496216e-01 
 668        707        703        679    2        664        667 +7.94177777777777760e-01  # rad = +1.07214000000000018e-01 , len = +9.23363417079104520e-01 
 669        675        708        639    2        685        692 +7.34771593090211117e-01  # rad = +1.43556000000000017e-01 , len = +1.31704214055587632e+00 
 670        675        709        639    2        678        679 +7.97184900831733878e-01  # rad = +1.55749999999999972e-01 , len = +2.88617393793236532e-01 
 671        694        710        656    2 2147483645 2147483645 +9.16664285714285820e-01  # rad = +1.28333000000000003e-01 , len = +2.09999999999999382e-01 
 672        694        711        656    2        675        680 +1.04047857142857136e+00  # rad = +1.45666999999999935e-01 , len = +1.71464281994824247e-01 
 673        712        713        675    2 2147483645 2147483645 +7.70508754863813206e-01  # rad = +7.92082999999999537e-02 , len = +1.61152102065098690e+00 
 674        712        714        675    2 2147483645 2147483645 +7.61407587548638021e-01  # rad = +7.82726999999999729e-02 , len = +6.96491205974634986e-01 
 675        711        712        672    2        673        674 +7.05719208880528970e-01  # rad = +1.02799999999999975e-01 , len = +3.76961536499414163e-01 
 676        699        715        661    2 2147483645 2147483645 +1.23723150357995215e+00  # rad = +1.29599999999999993e-01 , len = +2.96984848098348631e-01 
 677        699        716        661    2 2147483645 2147483645 +1.25536992840095452e+00  # rad = +1.31499999999999978e-01 , len = +9.89949493661195640e-02 
 678        709        717        670    2        854        855 +8.74799357945425293e-01  # rad = +1.36250000000000010e-01 , len = +2.21359436211785776e-01 
 679        709        707        670    2        668        853 +8.66773675762439799e-01  # rad = +1.34999999999999953e-01 , len = +2.88617393793234867e-01 
 680        711        718        672    2 2147483645 2147483645 +7.57673323402005994e-01  # rad = +1.10367999999999966e-01 , len = +1.33184083133082876e+00 
 681        719        720        683    2 2147483645 2147483645 +1.00857632933104635e+00  # rad = +1.17600000000000024e-01 , len = +1.20024997396375732e+00 
 682        719        721        683    2 2147483645 2147483645 +8.49056603773584939e-01  # rad = +9.90000000000000047e-02 , len = +9.89949493661170521e-02 
 683        620        719        587    2        681        682 +8.82885202207970177e-01  # rad = +1.16599999999999995e-01 , len = +2.80000000000001137e-01 
 684        722        723        685    2 2147483645 2147483645 +6.51143750000000021e-01  # rad = +9.37646999999999925e-02 , len = +1.30207526664168016e+00 
 685        708        722        669    2        684        686 +1.00309286968151801e+00  # rad = +1.43999999999999961e-01 , len = +1.56524758424984339e-01 
 686        722        724        685    2        687        688 +7.08333333333333370e-01  # rad = +1.01999999999999980e-01 , len = +6.29999999999998228e-01 
 687        724        725        686    2 2147483645 2147483645 +1.34509803921568638e+00  # rad = +1.37200000000000044e-01 , len = +3.13049516849970233e-01 
 688        724        726        686    2 2147483645 2147483645 +8.52941176470588203e-01  # rad = +8.69999999999999801e-02 , len = +2.88617393793235255e-01 
 689        672        727        637    2 2147483645 2147483645 +7.41701762439871404e-01  # rad = +1.11479999999999968e-01 , len = +1.95123038106729108e+00 
 690        672        728        637    2        696        697 +8.73788281005701828e-01  # rad = +1.31333000000000005e-01 , len = +1.59777970947186665e+00 
 691        729        730        692    2 2147483645 2147483645 +9.45159241706161168e-01  # rad = +9.97143000000000057e-02 , len = +4.74763098818770435e-01 
 692        708        729        669    2        691        693 +7.34904845495834347e-01  # rad = +1.05499999999999955e-01 , len = +7.82623792124926165e-01 
 693        729        731        692    2        694        695 +8.62559241706161273e-01  # rad = +9.09999999999999282e-02 , len = +4.20000000000001705e-01 
 694        731        732        693    2 2147483645 2147483645 +1.27252747252747245e+00  # rad = +1.15799999999999986e-01 , len = +2.88617393793235699e-01 
 695        731        733        693    2 2147483645 2147483645 +1.44505494505494503e+00  # rad = +1.31499999999999978e-01 , len = +9.89949493661170521e-02 
 696        728        734        690    2 2147483645 2147483645 +7.98222838129030721e-01  # rad = +1.04832999999999954e-01 , len = +3.76961536499412830e-01 
 697        728        735        690    2 2147483645 2147483645 +8.12187340577006478e-01  # rad = +1.06666999999999998e-01 , len = +1.71464281994822443e-01 
 698         43        736        102    2        699        700 +9.21574798592043498e-01  # rad = +2.54749999999999976e-01 , len = +3.28329103187640248e-01 
 699        736         74        698    2         67         71 +8.47890088321884283e-01  # rad = +2.15999999999999970e-01 , len = +3.20780298646910100e-01 
 700        736         78        698    2         70        759 +8.65554465161923470e-01  # rad = +2.20499999999999946e-01 , len = +6.06217782649106418e-01 
 701        737        738        878    2 2147483645 2147483645 +5.52651398881493727e-01  # rad = +7.38182000000000005e-02 , len = +7.13862731902989323e-01 
 702        739        200        898    2        186        878 +7.91531851851851820e-01  # rad = +1.33570999999999995e-01 , len = +5.64358042380900815e-01 
 703        737        740        878    2 2147483645 2147483645 +7.67380831168442246e-01  # rad = +1.02499825000000017e-01 , len = +1.45155089473294074e+00 
 704        207        741        705    2 2147483645 2147483645 +5.51907077021024151e-01  # rad = +7.62857000000000118e-02 , len = +1.05233074648610514e+00 
 705        742        207        891    2        192        704 +6.33464711274060566e-01  # rad = +1.38222000000000012e-01 , len = +6.92964645562816894e-01 
 706        743        744        879    2 2147483645 2147483645 +1.02131979695431485e+00  # rad = +1.25749999999999973e-01 , len = +1.13088460949824876e+00 
 707        743        745        879    2        840        841 +8.77157360406091491e-01  # rad = +1.07999999999999985e-01 , len = +4.02119385257663664e-01 
 708        549        746        880    2 2147483645 2147483645 +1.08421052631578951e+00  # rad = +1.02999999999999980e-01 , len = +2.10000000000000270e-01 
 709        747        748        881    2 2147483645 2147483645 +1.04946236559139772e+00  # rad = +1.21999999999999997e-01 , len = +7.00000000000002842e-02 
 710        747        749        881    2        872        900 +7.87575053763440835e-01  # rad = +9.15555999999999731e-02 , len = +6.75055553269508501e-01 
 711        750        751        712    2 2147483645 2147483645 +5.48006818875481083e-01  # rad = +7.36153999999999697e-02 , len = +7.95047168412040262e-01 
 712         31        750         26    2        711        713 +1.03572089437162673e+00  # rad = +1.34332999999999952e-01 , len = +8.31203946092651025e-01 
 713        750        752        712    2        750        886 +9.45411775215323158e-01  # rad = +1.26999999999999974e-01 , len = +9.89949493661195640e-02 
 714         49        753         43    2 2147483645 2147483645 +7.44360902255639001e-01  # rad = +9.90000000000000047e-02 , len = +1.21243556529821897e-01 
 715        120        754        109    2 2147483645 2147483645 +7.01421800947867324e-01  # rad = +7.39999999999999547e-02 , len = +3.42928563989646329e-01 
 716        120        755        109    2        827        828 +9.42696682464455038e-01  # rad = +9.94544999999999735e-02 , len = +8.90954544295047390e-01 
 717         56        174        166    2        161        169 +3.40970703252162055e-01  # rad = +2.46143000000000001e-01 , len = +1.43457310723434595e+00 
 718        756        757        720    2 2147483645 2147483645 +7.17528916581049225e-01  # rad = +8.65999999999999687e-02 , len = +1.16713324003731556e+00 
 719        756        758        720    2 2147483645 2147483645 +6.95986477976999307e-01  # rad = +8.39999999999999913e-02 , len = +2.32163735324876802e-01 
 720        178        756        165    2        718        719 +1.00744574290484135e+00  # rad = +1.20691999999999980e-01 , len = +8.90954544295052830e-01 
 721        189        759        199    2 2147483645 2147483645 +8.05647840531561465e-01  # rad = +9.70000000000000029e-02 , len = +4.69574275274954545e-01 
 722        208        760        192    2 2147483645 2147483645 +7.38804763232747796e-01  # rad = +8.74443999999999916e-02 , len = +6.02162768692986350e-01 
 723        208        761        192    2 2147483645 2147483645 +6.83149642757988063e-01  # rad = +8.08571000000000151e-02 , len = +4.48218696620300672e-01 
 724        259        762        239    2 2147483645 2147483645 +6.72350791717417628e-01  # rad = +6.89999999999999919e-02 , len = +2.32163735324878384e-01 
 725        259        763        239    2 2147483645 2147483645 +7.08891595615103509e-01  # rad = +7.27499999999999813e-02 , len = +4.99899989998001559e-01 
 726        341        764        344    2 2147483645 2147483645 +6.10066476733143515e-01  # rad = +8.02999999999999825e-02 , len = +6.33876959669621765e-01 
 727        765        310        791    2        287        314 +9.39371257485029809e-01  # rad = +2.50999999999999890e-01 , len = +6.64078308635358550e-01 
 728        354        766        325    2 2147483645 2147483645 +6.10011331444759275e-01  # rad = +1.07666999999999971e-01 , len = +2.09999999999999659e-01 
 729        354        767        325    2 2147483645 2147483645 +5.84900849858356997e-01  # rad = +1.03234999999999993e-01 , len = +1.21041315260534232e+00 
 730        359        768        882    2 2147483645 2147483645 +8.77990138732389402e-01  # rad = +1.22333000000000011e-01 , len = +3.83405790253613932e-01 
 731        769        770        883    2 2147483645 2147483645 +9.00116144018583086e-01  # rad = +1.55000000000000027e-01 , len = +1.21243556529820870e-01 
 732        771        772        884    2 2147483645 2147483645 +5.98141695702671283e-01  # rad = +1.02999999999999980e-01 , len = +1.10679718105893343e+00 
 733        771        773        884    2 2147483645 2147483645 +6.12659698025551647e-01  # rad = +1.05499999999999997e-01 , len = +3.05122926047845966e-01 
 734        450        774        422    2 2147483645 2147483645 +8.92908015009319822e-01  # rad = +1.09699999999999992e-01 , len = +7.73175271203106473e-01 
 735        450        775        422    2        802        803 +8.09514313388736584e-01  # rad = +9.94544999999999318e-02 , len = +7.85748051222526889e-01 
 736        496        776        467    2 2147483645 2147483645 +7.59235083776963360e-01  # rad = +8.51428999999999936e-02 , len = +5.14392845984468772e-01 
 737        777        778        885    2 2147483645 2147483645 +6.91397647540843652e-01  # rad = +8.10000000000000026e-02 , len = +3.20780298646909712e-01 
 738        777        779        885    2 2147483645 2147483645 +6.74326100687983376e-01  # rad = +7.89999999999999869e-02 , len = +1.71464281994823886e-01 
 739        563        780        534    2 2147483645 2147483645 +6.63230240549828154e-01  # rad = +1.15799999999999986e-01 , len = +7.82623792124926720e-01 
 740        563        569        534    2        539        899 +8.15830469644902578e-01  # rad = +1.42443999999999987e-01 , len = +7.30821455623740124e-01 
 741        781        782        742    2 2147483645 2147483645 +8.62091938707528427e-01  # rad = +1.29399999999999987e-01 , len = +1.02878569196893555e+00 
 742        783        781        899    2        741        743 +1.05374743758950884e+00  # rad = +1.50099999999999956e-01 , len = +9.01886910870757674e-01 
 743        781        784        742    2        809        813 +9.69826782145236654e-01  # rad = +1.45570999999999978e-01 , len = +5.09607692249635646e-01 
 744        661        785        745    2 2147483645 2147483645 +1.10467706013363021e+00  # rad = +9.29999999999999577e-02 , len = +1.97989898732234104e-01 
 745        786        661        895    2        627        744 +3.46755990872620379e-01  # rad = +8.41874999999999707e-02 , len = +1.25610509114484437e+00 
 746        670        787        747    2 2147483645 2147483645 +5.79831932773109182e-01  # rad = +6.89999999999999780e-02 , len = +3.56931365951495716e-01 
 747        788        670        896    2        635        746 +8.86168327301431247e-01  # rad = +1.19000000000000009e-01 , len = +3.20780298646910100e-01 
 748          2        789         17    2 2147483645 2147483645 +5.77063000225807143e-01  # rad = +6.90000000000000058e-02 , len = +1.21243556529823965e-01 
 749         10        790        750    2 2147483645 2147483645 +6.56415178571428504e-01  # rad = +8.82221999999999451e-02 , len = +6.78675180038282644e-01 
 750        752         10        713    2          7        749 +1.05826771653543306e+00  # rad = +1.34399999999999992e-01 , len = +2.96984848098347853e-01 
 751        791        792        886    2 2147483645 2147483645 +8.59582677165354303e-01  # rad = +1.09166999999999959e-01 , len = +3.76961536499415495e-01 
 752        791        793        886    2 2147483645 2147483645 +9.89259842519685018e-01  # rad = +1.25635999999999942e-01 , len = +7.24085630295202454e-01 
 753        794        795        755    2 2147483645 2147483645 +5.65840183563902088e-01  # rad = +7.61999999999999622e-02 , len = +7.47395477642193495e-01 
 754        794        796        755    2 2147483645 2147483645 +8.97450748884284888e-01  # rad = +1.20856999999999992e-01 , len = +5.04777178564957629e-01 
 755         31        794         26    2        753        754 +1.03829606784888218e+00  # rad = +1.34666999999999981e-01 , len = +2.10000000000002046e-01 
 756         17        797         21    2        821        822 +1.16500000000000004e+00  # rad = +1.06714000000000003e-01 , len = +4.48218696620301227e-01 
 757         35        798         29    2 2147483645 2147483645 +6.74816625916870416e-01  # rad = +6.90000000000000058e-02 , len = +1.39999999999997016e-01 
 758         35        799         29    2 2147483645 2147483645 +1.06275794621026898e+00  # rad = +1.08667000000000014e-01 , len = +4.14125584816971481e-01 
 759         78         25        700    2         20         25 +9.46938775510204112e-01  # rad = +2.08799999999999958e-01 , len = +8.04238770515324441e-01 
 760         46        800         50    2 2147483645 2147483645 +3.06882396449704165e-01  # rad = +1.65962000000000026e-01 , len = +1.68872733145407206e+00 
 761         90        801         83    2 2147483645 2147483645 +9.18406754772393419e-01  # rad = +1.25086999999999976e-01 , len = +1.57461106308827747e+00 
 762         90        106         83    2         96        763 +9.26160058737151237e-01  # rad = +1.26143000000000033e-01 , len = +4.99899989998001559e-01 
 763        106        802        762    2 2147483645 2147483645 +5.85194580753589211e-01  # rad = +7.38182000000000005e-02 , len = +7.34166193719104854e-01 
 764        803        110        830    2        100        114 +9.97557046979865691e-01  # rad = +1.48635999999999935e-01 , len = +7.34166193719105076e-01 
 765        116        804        105    2 2147483645 2147483645 +8.92900000000000027e-01  # rad = +1.16076999999999944e-01 , len = +1.10679718105893365e+00 
 766        137        805        767    2 2147483645 2147483645 +6.95501413780640676e-01  # rad = +9.81428999999999774e-02 , len = +4.02119385257660555e-01 
 767        112        137        101    2        125        766 +4.22488023952095837e-01  # rad = +1.41111000000000014e-01 , len = +1.22449989791751301e+00 
 768        142        806        131    2 2147483645 2147483645 +5.72938689217758923e-01  # rad = +1.35499999999999982e-01 , len = +1.16081867662439087e+00 
 769        171        807        887    2 2147483645 2147483645 +5.92587728723446672e-01  # rad = +7.44545000000000068e-02 , len = +7.17286553617172973e-01 
 770        176        167        163    2        156        887 +5.61741338686529423e-01  # rad = +1.25643000000000032e-01 , len = +9.74987179402887372e-01 
 771        175        808        162    2 2147483645 2147483645 +9.27528925619834688e-01  # rad = +1.12230999999999997e-01 , len = +1.05929221652950956e+00 
 772        175        809        162    2 2147483645 2147483645 +8.98991735537190029e-01  # rad = +1.08778000000000014e-01 , len = +5.81463670404265387e-01 
 773        176        211        163    2        194        890 +9.75557413476283886e-01  # rad = +2.18200000000000005e-01 , len = +1.46499146755194176e+00 
 774        232        810        215    2 2147483645 2147483645 +7.89393782383419729e-01  # rad = +9.14118000000000014e-02 , len = +1.17341382299681452e+00 
 775        232        811        215    2 2147483645 2147483645 +7.42659758203799703e-01  # rad = +8.59999999999999931e-02 , len = +4.69574275274957764e-01 
 776        234        812        218    2 2147483645 2147483645 +8.41185718110484926e-01  # rad = +1.22533000000000031e-01 , len = +1.02161636635284903e+00 
 777        250        813        231    2 2147483645 2147483645 +8.13629392971246035e-01  # rad = +1.27333000000000002e-01 , len = +1.58082257068907195e+00 
 778        265        814        262    2 2147483645 2147483645 +7.76559760750747619e-01  # rad = +8.28332999999999708e-02 , len = +7.73175271203107806e-01 
 779        201        247        187    2        229        892 +4.48342592592592570e-01  # rad = +2.42105000000000015e-01 , len = +1.33551488198372525e+00 
 780        293        815        781    2 2147483645 2147483645 +7.34848484848484862e-01  # rad = +7.27499999999999813e-02 , len = +5.37680202350802272e-01 
 781        264        293        243    2        271        780 +8.77076411960132973e-01  # rad = +9.89999999999999630e-02 , len = +9.89949493661164276e-02 
 782        816        817        888    2 2147483645 2147483645 +9.92248062015504084e-01  # rad = +1.12000000000000030e-01 , len = +3.42928563989643054e-01 
 783        816        298        888    2        274        784 +1.07578294573643429e+00  # rad = +1.21428999999999995e-01 , len = +4.89999999999998548e-01 
 784        298        818        783    2 2147483645 2147483645 +6.52938754333808213e-01  # rad = +7.92857000000000006e-02 , len = +4.31508980207828685e-01 
 785        319        819        295    2 2147483645 2147483645 +8.00965065502183382e-01  # rad = +7.33683999999999864e-02 , len = +1.20635815577298589e+00 
 786        319        820        295    2        788        836 +1.33187772925764181e+00  # rad = +1.21999999999999970e-01 , len = +2.10000000000000853e-01 
 787        292        821        788    2 2147483645 2147483645 +8.04701627486437587e-01  # rad = +8.89999999999999541e-02 , len = +4.53651848888548537e-01 
 788        820        292        786    2        270        787 +9.06557377049180380e-01  # rad = +1.10599999999999948e-01 , len = +3.20780298646909323e-01 
 789        322        822        298    2 2147483645 2147483645 +1.08977599509393630e+00  # rad = +1.31500000000000006e-01 , len = +9.89949493661195640e-02 
 790        765        823        791    2 2147483645 2147483645 +3.50032747005988021e-01  # rad = +9.35287499999999938e-02 , len = +2.62196491204592608e+00 
 791        336        765        378    2        727        790 +9.39898552865776060e-01  # rad = +2.67200000000000049e-01 , len = +3.13049516849968623e-01 
 792        374        824        348    2 2147483645 2147483645 +8.93299638989169642e-01  # rad = +1.23721999999999999e-01 , len = +1.32261105393838108e+00 
 793        398        404        369    2        377        837 +9.63500863456844048e-01  # rad = +3.12999999999999945e-01 , len = +1.21243556529821897e-01 
 794        825        826        796    2 2147483645 2147483645 +1.00000000000000000e+00  # rad = +6.89999999999999641e-02 , len = +6.49153294684698068e-01 
 795        825        827        796    2 2147483645 2147483645 +1.00000000000000000e+00  # rad = +6.89999999999999641e-02 , len = +7.06965345685344415e-01 
 796        395        825        365    2        794        795 +7.71812080536912637e-01  # rad = +6.89999999999999641e-02 , len = +1.56524758424985116e-01 
 797        348        402        319    2        375        486 +9.48666666666666658e-01  # rad = +3.55749999999999955e-01 , len = +2.21359436211784638e-01 
 798        373        828        347    2 2147483645 2147483645 +1.05658136701008076e+00  # rad = +1.19221999999999995e-01 , len = +1.22449989791751457e+00 
 799        415        829        388    2 2147483645 2147483645 +1.16694304857621445e+00  # rad = +1.39333000000000040e-01 , len = +1.97989898732234104e-01 
 800        444        830        417    2 2147483645 2147483645 +6.93949720670391068e-01  # rad = +1.24216999999999966e-01 , len = +1.81055240189285604e+00 
 801        444        831        417    2 2147483645 2147483645 +5.73351955307262573e-01  # rad = +1.02629999999999985e-01 , len = +1.89905239527506842e+00 
 802        775        832        735    2 2147483645 2147483645 +1.01051234484110819e+00  # rad = +1.00499999999999950e-01 , len = +6.06217782649108972e-01 
 803        775        833        735    2 2147483645 2147483645 +8.94881579013518724e-01  # rad = +8.89999999999999541e-02 , len = +2.10000000000001436e-01 
 804        469        834        442    2 2147483645 2147483645 +3.50115660098659465e-01  # rad = +7.53750000000000114e-02 , len = +1.13951744172697755e+00 
 805        535        835        506    2 2147483645 2147483645 +1.29079921196954372e+00  # rad = +1.06667000000000067e-01 , len = +1.97989898732234104e-01 
 806        535        836        506    2 2147483645 2147483645 +9.55995178880009400e-01  # rad = +7.89999999999999869e-02 , len = +1.97989898732234104e-01 
 807        837        838        809    2 2147483645 2147483645 +6.85884691848906547e-01  # rad = +6.89999999999999919e-02 , len = +9.89949493661157892e-02 
 808        837        839        809    2        850        851 +1.04174950298210733e+00  # rad = +1.04799999999999963e-01 , len = +7.00000000000002842e-01 
 809        784        837        743    2        807        808 +6.91071710711611442e-01  # rad = +1.00599999999999981e-01 , len = +4.48218696620299006e-01 
 810        575        840        569    2 2147483645 2147483645 +1.16033797468354427e+00  # rad = +9.16667000000000315e-02 , len = +8.22313808712947902e-01 
 811        841        842        889    2 2147483645 2147483645 +6.72398190045248922e-01  # rad = +7.42999999999999911e-02 , len = +6.78675180038286086e-01 
 812        841        843        889    2        814        815 +7.09653393665158339e-01  # rad = +7.84166999999999642e-02 , len = +8.10308583195316512e-01 
 813        784        844        743    2 2147483645 2147483645 +7.63476757046389731e-01  # rad = +1.11140074999999991e-01 , len = +2.19692967570652975e+00 
 814        843        845        812    2 2147483645 2147483645 +1.27523856525459500e+00  # rad = +9.99999999999999778e-02 , len = +2.88617393793233978e-01 
 815        843        846        812    2 2147483645 2147483645 +8.79914610025670507e-01  # rad = +6.89999999999999780e-02 , len = +5.98080262172226096e-01 
 816        611        847        817    2 2147483645 2147483645 +6.62842172544130359e-01  # rad = +8.39999999999999913e-02 , len = +1.21243556529822938e-01 
 817        564        611        535    2        579        816 +4.58144890441019581e-01  # rad = +1.26727000000000006e-01 , len = +7.44110206891427817e-01 
 818        633        673        600    2        638        895 +9.82939271255060643e-01  # rad = +2.42785999999999946e-01 , len = +9.74987179402885928e-01 
 819        663        848        629    2 2147483645 2147483645 +1.33589960201695801e+00  # rad = +1.11642999999999964e-01 , len = +1.03116439038593888e+00 
 820        663        849        629    2 2147483645 2147483645 +9.80676403650052597e-01  # rad = +8.19564999999999738e-02 , len = +1.55267511089732113e+00 
 821        797        850        756    2 2147483645 2147483645 +8.37753246996645218e-01  # rad = +8.94000000000000072e-02 , len = +2.96984848098347409e-01 
 822        797        851        756    2 2147483645 2147483645 +8.52746593699046040e-01  # rad = +9.09999999999999837e-02 , len = +4.19999999999998763e-01 
 823         14        852         19    2 2147483645 2147483645 +7.63620760527017994e-01  # rad = +1.05889000000000011e-01 , len = +1.49806541913228886e+00 
 824         80        853         74    2 2147483645 2147483645 +8.13961375104958917e-01  # rad = +9.98461999999999683e-02 , len = +6.96491205974635541e-01 
 825         81        854         73    2 2147483645 2147483645 +7.06310679611650505e-01  # rad = +7.27499999999999813e-02 , len = +6.06217782649108416e-01 
 826         81        855         73    2 2147483645 2147483645 +9.76165048543689240e-01  # rad = +1.00544999999999968e-01 , len = +7.57165767847437832e-01 
 827        755        856        716    2 2147483645 2147483645 +6.93784594965536905e-01  # rad = +6.89999999999999641e-02 , len = +1.40000000000000568e-01 
 828        755        857        716    2 2147483645 2147483645 +6.93784594965536905e-01  # rad = +6.89999999999999641e-02 , len = +1.71464281994821000e-01 
 829        803        858        830    2 2147483645 2147483645 +8.24664429530201359e-01  # rad = +1.22874999999999956e-01 , len = +5.37680202350799941e-01 
 830        108        803        121    2        764        829 +7.86973216502141693e-01  # rad = +1.48999999999999966e-01 , len = +2.96984848098351573e-01 
 831        216        859        202    2 2147483645 2147483645 +7.30158730158730118e-01  # rad = +6.90000000000000058e-02 , len = +8.51586754241750676e-01 
 832        231        860        217    2 2147483645 2147483645 +7.84042553191489300e-01  # rad = +9.21250000000000263e-02 , len = +4.99899989998002059e-01 
 833        222        861        205    2 2147483645 2147483645 +7.52097072896851682e-01  # rad = +8.97500000000000103e-02 , len = +1.97989898732234104e-01 
 834        285        862        265    2 2147483645 2147483645 +7.58241758241758212e-01  # rad = +6.89999999999999919e-02 , len = +7.57165767847436944e-01 
 835        285        863        265    2 2147483645 2147483645 +7.94871428571428562e-01  # rad = +7.23333000000000031e-02 , len = +5.93969696196698482e-01 
 836        820        864        786    2 2147483645 2147483645 +8.57672131147540928e-01  # rad = +1.04635999999999937e-01 , len = +7.03491293478461621e-01 
 837        404        865        793    2 2147483645 2147483645 +5.03051118210862569e-01  # rad = +1.57454999999999928e-01 , len = +7.06965345685344859e-01 
 838        348        443        319    2        416        428 +8.20000000000000062e-01  # rad = +3.07499999999999996e-01 , len = +3.83405790253614542e-01 
 839        395        866        365    2 2147483645 2147483645 +7.71812080536912637e-01  # rad = +6.89999999999999641e-02 , len = +1.21243556529816776e-01 
 840        745        867        707    2 2147483645 2147483645 +1.06944444444444442e+00  # rad = +1.15499999999999992e-01 , len = +9.64883412646316718e-01 
 841        745        868        707    2 2147483645 2147483645 +7.31481481481481510e-01  # rad = +7.89999999999999869e-02 , len = +1.71464281994823164e-01 
 842        458        869        430    2 2147483645 2147483645 +1.13347628842667580e+00  # rad = +8.82221999999999867e-02 , len = +6.41560597293817092e-01 
 843        458        870        430    2 2147483645 2147483645 +8.86510015635980864e-01  # rad = +6.89999999999999780e-02 , len = +1.71464281994823164e-01 
 844        466        871        439    2 2147483645 2147483645 +8.82102523324580501e-01  # rad = +6.89999999999999780e-02 , len = +9.52102935611482737e-01 
 845        466        872        439    2 2147483645 2147483645 +8.82102523324580501e-01  # rad = +6.89999999999999780e-02 , len = +8.54458893101358474e-01 
 846        455        873        427    2 2147483645 2147483645 +7.06359031403436477e-01  # rad = +1.18111000000000022e-01 , len = +1.97742256485557655e+00 
 847        532        874        503    2 2147483645 2147483645 +6.63219004524886913e-01  # rad = +7.32857000000000092e-02 , len = +4.69574275274954545e-01 
 848        532        875        503    2 2147483645 2147483645 +9.44371040723981925e-01  # rad = +1.04353000000000001e-01 , len = +1.27929668177479505e+00 
 849        590        876        850    2 2147483645 2147483645 +7.34848484848484862e-01  # rad = +7.27499999999999813e-02 , len = +4.94974746830581513e-01 
 850        839        590        808    2        557        849 +9.44656488549618256e-01  # rad = +9.89999999999999769e-02 , len = +2.52388589282479314e-01 
 851        839        877        808    2 2147483645 2147483645 +8.01526717557251800e-01  # rad = +8.39999999999999636e-02 , len = +1.21243556529819843e-01 
 852        690        878        853    2 2147483645 2147483645 +1.02520815632965157e+00  # rad = +1.20666999999999927e-01 , len = +1.40000000000000568e-01 
 853        707        690        679    2        652        852 +8.71851851851851878e-01  # rad = +1.17699999999999971e-01 , len = +5.37680202350802827e-01 
 854        717        879        678    2 2147483645 2147483645 +6.77675596330275187e-01  # rad = +9.23332999999999515e-02 , len = +1.80105524623760416e+00 
 855        717        880        678    2 2147483645 2147483645 +8.19860550458715531e-01  # rad = +1.11705999999999958e-01 , len = +1.33734812221799637e+00 
 856        620        881        587    2 2147483645 2147483645 +9.61633110466657115e-01  # rad = +1.27000000000000030e-01 , len = +1.71464281994823164e-01 
 857        742        193        891    2        181        898 +7.73373052245646231e-01  # rad = +1.68750000000000011e-01 , len = +3.28329103187640248e-01 
 858        248        882        892    2 2147483645 2147483645 +4.98279672043121791e-01  # rad = +1.20636000000000007e-01 , len = +7.34166193719109073e-01 
 859        482        883        454    2 2147483645 2147483645 +6.92713389834955895e-01  # rad = +7.92000000000000065e-02 , len = +6.67757440991861295e-01 
 860        482        884        454    2 2147483645 2147483645 +9.00877262032834025e-01  # rad = +1.03000000000000008e-01 , len = +6.06217782649107417e-01 
 861        551        885        520    2 2147483645 2147483645 +6.58713232104121471e-01  # rad = +7.59166999999999897e-02 , len = +7.85748051222527555e-01 
 862        886        887        893    2 2147483645 2147483645 +6.40244808223654926e-01  # rad = +8.61999999999999988e-02 , len = +2.88617393793236976e-01 
 863        886        888        893    2 2147483645 2147483645 +8.61582340532992652e-01  # rad = +1.15999999999999978e-01 , len = +3.05122926047844301e-01 
 864        619        889        586    2 2147483645 2147483645 +8.56557377049180335e-01  # rad = +1.04499999999999982e-01 , len = +6.49153294684698068e-01 
 865        890        891        894    2 2147483645 2147483645 +7.01639344262295128e-01  # rad = +8.55999999999999955e-02 , len = +3.13049516849971843e-01 
 866        890        892        894    2 2147483645 2147483645 +7.88524590163934391e-01  # rad = +9.62000000000000077e-02 , len = +3.20780298646905437e-01 
 867        786        893        895    2 2147483645 2147483645 +5.15964676711177850e-01  # rad = +1.25268999999999964e-01 , len = +2.01181510084798765e+00 
 868        788        894        896    2 2147483645 2147483645 +6.21062508377641764e-01  # rad = +8.33999999999999603e-02 , len = +2.61916017074173169e-01 
 869        400        895        897    2 2147483645 2147483645 +6.60714285714285698e-01  # rad = +7.39999999999999686e-02 , len = +3.83405790253615597e-01 
 870        739        896        898    2 2147483645 2147483645 +6.29890370370370323e-01  # rad = +1.06293999999999986e-01 , len = +1.38946032688954402e+00 
 871        783        897        899    2 2147483645 2147483645 +8.31905871781191242e-01  # rad = +1.18499999999999994e-01 , len = +6.78675180038287751e-01 
 872        749        898        710    2 2147483645 2147483645 +9.17475282778988821e-01  # rad = +8.39999999999999497e-02 , len = +2.61916017074173169e-01 
 873        899        900        900    2 2147483645 2147483645 +1.28337316341108565e+00  # rad = +1.17499999999999979e-01 , len = +3.95979797464466932e-01 
 874        899        901        900    2 2147483645 2147483645 +9.17475282778988821e-01  # rad = +8.39999999999999497e-02 , len = +2.32163735324875192e-01 
 875        427        473        399    2        446        447 +1.00000000000000000e+00  # rad = +1.31713999999999998e-01 , len = +0                       
 876        645        650        619    2        617        618 +1.00000000000000000e+00  # rad = +1.13499999999999976e-01 , len = +0                       
 877        682        693        645    2        655        656 +1.00000000000000000e+00  # rad = +1.18916999999999967e-01 , len = +0                       
 878        200        737        702    2        701        703 +1.00000000000000000e+00  # rad = +1.33570999999999995e-01 , len = +0                       
 879        422        743        394    2        706        707 +1.00000000000000000e+00  # rad = +1.23124999999999971e-01 , len = +0                       
 880        536        549        521    2        519        708 +1.00000000000000000e+00  # rad = +9.49999999999999734e-02 , len = +0                       
 881        636        747        604    2        709        710 +1.00000000000000000e+00  # rad = +1.16249999999999964e-01 , len = +0                       
 882        330        359        337    2        330        730 +1.00000000000000000e+00  # rad = +1.39332999999999957e-01 , len = +0                       
 883        325        769        332    2        731        884 +1.00000000000000000e+00  # rad = +1.72199999999999964e-01 , len = +0                       
 884        769        771        883    2        732        733 +1.00000000000000000e+00  # rad = +1.72199999999999964e-01 , len = +0                       
 885        521        777        493    2        737        738 +1.00000000000000000e+00  # rad = +1.17154000000000008e-01 , len = +0                       
 886        752        791        713    2        751        752 +1.00000000000000000e+00  # rad = +1.26999999999999974e-01 , len = +0                       
 887        167        171        770    2        159        769 +1.00000000000000000e+00  # rad = +1.25643000000000032e-01 , len = +0                       
 888        264        816        243    2        782        783 +1.00000000000000000e+00  # rad = +1.12874999999999975e-01 , len = +0                       
 889        595        841        562    2        811        812 +1.00000000000000000e+00  # rad = +1.10500000000000001e-01 , len = +0                       
 890        211        221        773    2        204        891 +1.00000000000000000e+00  # rad = +2.18200000000000005e-01 , len = +0                       
 891        221        742        890    2        705        857 +1.00000000000000000e+00  # rad = +2.18200000000000005e-01 , len = +0                       
 892        247        248        779    2        230        858 +1.00000000000000000e+00  # rad = +2.42105000000000015e-01 , len = +0                       
 893        617        886        589    2        862        863 +1.00000000000000000e+00  # rad = +1.34636000000000033e-01 , len = +0                       
 894        619        890        586    2        865        866 +1.00000000000000000e+00  # rad = +1.21999999999999997e-01 , len = +0                       
 895        673        786        818    2        745        867 +1.00000000000000000e+00  # rad = +2.42785999999999946e-01 , len = +0                       
 896        688        788        655    2        747        868 +1.00000000000000000e+00  # rad = +1.34285999999999961e-01 , len = +0                       
 897        377        400        351    2        373        869 +1.00000000000000000e+00  # rad = +1.12000000000000030e-01 , len = +0                       
 898        193        739        857    2        702        870 +1.00000000000000000e+00  # rad = +1.68750000000000011e-01 , len = +0                       
 899        569        783        740    2        742        871 +1.00000000000000000e+00  # rad = +1.42443999999999987e-01 , len = +0                       
 900        749        899        710    2        873        874 +1.00000000000000000e+00  # rad = +9.15555999999999731e-02 , len = +0                       
