# Supplementary material for: Quantification of Hepatic Vascular and Parenchymal Regeneration in Mice
Source: PLoS One. 2016 Aug 5;11(8):e0160581. doi: 10.1371/journal.pone.0160581 (PMC4975469; doi:10.1371/journal.pone.0160581)
Supplement: S1 Dataset — Vascular trees are stored in text format, can thus be read using any text editor or imported in spreadsheets, and viewed interactively in 3D using the viewer tool from [35]. (ZIP) [file pone.0160581.s001.zip › regenerationQuantificationVascularTrees/PV-AfterSurgicalResection-RIL/PVM-009-RIL_PV5.tree]

# numNodes
 278
# id xCoord [mm]               yCoord [mm]               zCoord [mm]
   0 +1.69400000000000013e+01  +1.07100000000000009e+01  +1.44199999999999999e+01  
   1 +1.69400000000000013e+01  +1.07100000000000009e+01  +1.44199999999999999e+01  
   2 +2.22600000000000016e+01  +6.50999999999999979e+00  +2.30300000000000011e+01  
   3 +2.35199999999999996e+01  +6.72000000000000064e+00  +2.35900000000000034e+01  
   4 +2.21200000000000010e+01  +6.65000000000000036e+00  +2.28900000000000006e+01  
   5 +2.03700000000000010e+01  +5.60000000000000053e+00  +2.20500000000000007e+01  
   6 +2.03700000000000010e+01  +5.81000000000000050e+00  +2.22600000000000016e+01  
   7 +2.06500000000000021e+01  +5.39000000000000057e+00  +2.28200000000000003e+01  
   8 +2.03000000000000007e+01  +5.53000000000000025e+00  +2.19800000000000040e+01  
   9 +2.16300000000000026e+01  +5.46000000000000085e+00  +2.19800000000000040e+01  
  10 +2.00199999999999996e+01  +5.60000000000000053e+00  +2.17699999999999996e+01  
  11 +2.03000000000000007e+01  +5.17999999999999972e+00  +2.14200000000000017e+01  
  12 +1.95300000000000011e+01  +5.60000000000000053e+00  +2.17699999999999996e+01  
  13 +1.95300000000000011e+01  +5.17999999999999972e+00  +2.24699999999999989e+01  
  14 +1.92500000000000000e+01  +5.67000000000000082e+00  +2.14900000000000020e+01  
  15 +1.94600000000000009e+01  +5.53000000000000025e+00  +2.12800000000000011e+01  
  16 +1.89699999999999989e+01  +5.67000000000000082e+00  +2.14200000000000017e+01  
  17 +1.89000000000000021e+01  +5.17999999999999972e+00  +2.21900000000000013e+01  
  18 +1.84800000000000004e+01  +5.95000000000000018e+00  +2.07900000000000027e+01  
  19 +2.00199999999999996e+01  +7.91000000000000014e+00  +2.08599999999999994e+01  
  20 +2.02300000000000040e+01  +7.28000000000000025e+00  +2.07199999999999989e+01  
  21 +2.04400000000000013e+01  +7.62999999999999989e+00  +2.15600000000000023e+01  
  22 +1.98800000000000026e+01  +8.05000000000000071e+00  +2.06500000000000021e+01  
  23 +2.00900000000000034e+01  +7.84000000000000075e+00  +2.03700000000000010e+01  
  24 +1.96000000000000014e+01  +8.33000000000000007e+00  +2.03700000000000010e+01  
  25 +1.82699999999999996e+01  +6.02000000000000046e+00  +2.06500000000000021e+01  
  26 +1.78500000000000014e+01  +5.60000000000000053e+00  +2.12100000000000009e+01  
  27 +1.80599999999999987e+01  +5.95000000000000018e+00  +2.00900000000000034e+01  
  28 +1.90400000000000027e+01  +4.97000000000000064e+00  +2.06500000000000021e+01  
  29 +1.91099999999999994e+01  +4.69000000000000039e+00  +2.05800000000000018e+01  
  30 +1.99500000000000028e+01  +4.62000000000000011e+00  +2.10000000000000000e+01  
  31 +1.88300000000000018e+01  +5.17999999999999972e+00  +2.05100000000000016e+01  
  32 +1.88300000000000018e+01  +5.17999999999999972e+00  +2.05100000000000016e+01  
  33 +1.85500000000000007e+01  +4.69000000000000039e+00  +2.06500000000000021e+01  
  34 +1.98800000000000026e+01  +4.90000000000000036e+00  +1.99500000000000028e+01  
  35 +1.86900000000000013e+01  +5.25000000000000000e+00  +2.03700000000000010e+01  
  36 +2.11400000000000006e+01  +5.53000000000000025e+00  +2.04400000000000013e+01  
  37 +2.19800000000000040e+01  +5.46000000000000085e+00  +2.07199999999999989e+01  
  38 +2.12800000000000011e+01  +5.46000000000000085e+00  +2.03000000000000007e+01  
  39 +2.10000000000000000e+01  +5.46000000000000085e+00  +2.03700000000000010e+01  
  40 +1.62400000000000020e+01  +5.25000000000000000e+00  +2.04400000000000013e+01  
  41 +1.58900000000000006e+01  +5.25000000000000000e+00  +2.04400000000000013e+01  
  42 +1.62400000000000020e+01  +5.04000000000000004e+00  +2.10000000000000000e+01  
  43 +1.64499999999999993e+01  +5.46000000000000085e+00  +2.01600000000000001e+01  
  44 +2.03700000000000010e+01  +8.82000000000000028e+00  +2.07900000000000027e+01  
  45 +1.93200000000000003e+01  +8.25999999999999979e+00  +2.00199999999999996e+01  
  46 +2.11400000000000006e+01  +5.17999999999999972e+00  +2.10000000000000000e+01  
  47 +1.81999999999999993e+01  +5.74000000000000021e+00  +2.00900000000000034e+01  
  48 +1.84100000000000001e+01  +5.39000000000000057e+00  +2.03700000000000010e+01  
  49 +1.82699999999999996e+01  +5.25000000000000000e+00  +2.05100000000000016e+01  
  50 +1.87600000000000016e+01  +5.25000000000000000e+00  +2.03000000000000007e+01  
  51 +2.18400000000000034e+01  +5.11000000000000032e+00  +1.98100000000000023e+01  
  52 +2.15600000000000023e+01  +5.17999999999999972e+00  +2.03700000000000010e+01  
  53 +1.54000000000000004e+01  +5.39000000000000057e+00  +1.99500000000000028e+01  
  54 +1.68000000000000007e+01  +5.60000000000000053e+00  +1.99500000000000028e+01  
  55 +2.03000000000000007e+01  +6.08999999999999986e+00  +2.00900000000000034e+01  
  56 +2.12800000000000011e+01  +5.87999999999999989e+00  +2.12100000000000009e+01  
  57 +1.98100000000000023e+01  +6.30000000000000071e+00  +1.97400000000000020e+01  
  58 +2.06500000000000021e+01  +5.81000000000000050e+00  +2.00900000000000034e+01  
  59 +2.05800000000000018e+01  +5.87999999999999989e+00  +2.01600000000000001e+01  
  60 +1.89000000000000021e+01  +8.75000000000000000e+00  +1.95300000000000011e+01  
  61 +1.92500000000000000e+01  +8.12000000000000099e+00  +2.00199999999999996e+01  
  62 +1.67300000000000004e+01  +5.32000000000000028e+00  +1.96000000000000014e+01  
  63 +1.68700000000000010e+01  +5.67000000000000082e+00  +2.00199999999999996e+01  
  64 +1.70100000000000016e+01  +5.87999999999999989e+00  +1.98800000000000026e+01  
  65 +1.59600000000000009e+01  +5.81000000000000050e+00  +1.95300000000000011e+01  
  66 +1.75700000000000003e+01  +6.37000000000000099e+00  +1.96700000000000017e+01  
  67 +1.80599999999999987e+01  +7.35000000000000053e+00  +1.98100000000000023e+01  
  68 +1.81300000000000026e+01  +7.55999999999999961e+00  +2.00900000000000034e+01  
  69 +1.83399999999999999e+01  +7.07000000000000028e+00  +2.04400000000000013e+01  
  70 +1.77800000000000011e+01  +7.14000000000000057e+00  +1.96700000000000017e+01  
  71 +1.77100000000000009e+01  +7.00000000000000000e+00  +2.02300000000000040e+01  
  72 +1.74300000000000033e+01  +6.85999999999999943e+00  +1.92500000000000000e+01  
  73 +1.74300000000000033e+01  +6.50999999999999979e+00  +1.95300000000000011e+01  
  74 +1.84100000000000001e+01  +5.46000000000000085e+00  +1.96700000000000017e+01  
  75 +1.77100000000000009e+01  +5.32000000000000028e+00  +1.91800000000000033e+01  
  76 +1.84800000000000004e+01  +5.39000000000000057e+00  +1.96000000000000014e+01  
  77 +2.05100000000000016e+01  +4.76000000000000068e+00  +1.96700000000000017e+01  
  78 +2.12800000000000011e+01  +4.83000000000000007e+00  +1.89000000000000021e+01  
  79 +2.12800000000000011e+01  +4.69000000000000039e+00  +1.98800000000000026e+01  
  80 +1.90400000000000027e+01  +5.11000000000000032e+00  +1.92500000000000000e+01  
  81 +1.76400000000000006e+01  +4.97000000000000064e+00  +1.94600000000000009e+01  
  82 +1.56800000000000015e+01  +5.81000000000000050e+00  +1.96000000000000014e+01  
  83 +1.61000000000000014e+01  +5.81000000000000050e+00  +1.93900000000000006e+01  
  84 +1.60300000000000011e+01  +5.81000000000000050e+00  +1.91800000000000033e+01  
  85 +1.62400000000000020e+01  +5.87999999999999989e+00  +1.95300000000000011e+01  
  86 +1.74300000000000033e+01  +7.00000000000000000e+00  +1.91099999999999994e+01  
  87 +1.88300000000000018e+01  +4.76000000000000068e+00  +1.91099999999999994e+01  
  88 +1.92500000000000000e+01  +5.11000000000000032e+00  +1.91800000000000033e+01  
  89 +1.85500000000000007e+01  +8.75000000000000000e+00  +1.91800000000000033e+01  
  90 +1.81999999999999993e+01  +8.19000000000000128e+00  +1.98800000000000026e+01  
  91 +1.81300000000000026e+01  +8.89000000000000057e+00  +1.86900000000000013e+01  
  92 +1.96700000000000017e+01  +5.17999999999999972e+00  +1.91800000000000033e+01  
  93 +2.01600000000000001e+01  +5.17999999999999972e+00  +1.90400000000000027e+01  
  94 +1.98800000000000026e+01  +5.25000000000000000e+00  +1.92500000000000000e+01  
  95 +1.60300000000000011e+01  +6.79000000000000092e+00  +1.89000000000000021e+01  
  96 +1.58900000000000006e+01  +6.58000000000000007e+00  +1.93200000000000003e+01  
  97 +1.65899999999999999e+01  +7.07000000000000028e+00  +1.86200000000000010e+01  
  98 +1.56800000000000015e+01  +6.58000000000000007e+00  +1.88300000000000018e+01  
  99 +1.50500000000000007e+01  +6.72000000000000064e+00  +1.86900000000000013e+01  
 100 +1.51199999999999992e+01  +6.37000000000000099e+00  +1.89699999999999989e+01  
 101 +1.81999999999999993e+01  +9.52000000000000135e+00  +1.87600000000000016e+01  
 102 +1.79900000000000020e+01  +8.82000000000000028e+00  +1.86200000000000010e+01  
 103 +2.01600000000000001e+01  +1.02900000000000009e+01  +1.86200000000000010e+01  
 104 +2.03000000000000007e+01  +1.04299999999999997e+01  +1.85500000000000007e+01  
 105 +2.02300000000000040e+01  +1.03599999999999994e+01  +1.86900000000000013e+01  
 106 +1.99500000000000028e+01  +1.01500000000000004e+01  +1.84100000000000001e+01  
 107 +1.96000000000000014e+01  +9.38000000000000078e+00  +1.86200000000000010e+01  
 108 +1.96000000000000014e+01  +8.89000000000000057e+00  +1.84100000000000001e+01  
 109 +1.97400000000000020e+01  +9.16999999999999993e+00  +1.89000000000000021e+01  
 110 +1.93900000000000006e+01  +9.87000000000000099e+00  +1.81999999999999993e+01  
 111 +1.97400000000000020e+01  +1.00099999999999998e+01  +1.85500000000000007e+01  
 112 +2.02300000000000040e+01  +9.73000000000000043e+00  +1.93900000000000006e+01  
 113 +1.66600000000000001e+01  +7.20999999999999996e+00  +1.85500000000000007e+01  
 114 +1.68000000000000007e+01  +7.28000000000000025e+00  +1.86200000000000010e+01  
 115 +1.67300000000000004e+01  +7.28000000000000025e+00  +1.84800000000000004e+01  
 116 +1.70800000000000018e+01  +7.55999999999999961e+00  +1.84800000000000004e+01  
 117 +1.70800000000000018e+01  +8.25999999999999979e+00  +1.79199999999999982e+01  
 118 +1.65899999999999999e+01  +7.14000000000000057e+00  +1.83399999999999999e+01  
 119 +1.88300000000000018e+01  +6.08999999999999986e+00  +1.84800000000000004e+01  
 120 +1.96700000000000017e+01  +5.39000000000000057e+00  +1.84800000000000004e+01  
 121 +1.91800000000000033e+01  +5.67000000000000082e+00  +1.91099999999999994e+01  
 122 +1.86900000000000013e+01  +6.16000000000000014e+00  +1.82699999999999996e+01  
 123 +2.00900000000000034e+01  +1.04299999999999997e+01  +1.80599999999999987e+01  
 124 +1.63099999999999987e+01  +7.14000000000000057e+00  +1.80599999999999987e+01  
 125 +1.68700000000000010e+01  +6.23000000000000043e+00  +1.84800000000000004e+01  
 126 +1.65199999999999996e+01  +8.12000000000000099e+00  +1.81999999999999993e+01  
 127 +1.65199999999999996e+01  +8.12000000000000099e+00  +1.87600000000000016e+01  
 128 +1.61000000000000014e+01  +7.84000000000000075e+00  +1.81999999999999993e+01  
 129 +1.89699999999999989e+01  +1.04299999999999997e+01  +1.81300000000000026e+01  
 130 +1.86200000000000010e+01  +1.02900000000000009e+01  +1.84100000000000001e+01  
 131 +1.98100000000000023e+01  +1.07100000000000009e+01  +1.89699999999999989e+01  
 132 +1.89000000000000021e+01  +1.02200000000000006e+01  +1.78500000000000014e+01  
 133 +1.91099999999999994e+01  +7.91000000000000014e+00  +1.80599999999999987e+01  
 134 +1.93200000000000003e+01  +8.12000000000000099e+00  +1.81300000000000026e+01  
 135 +1.93900000000000006e+01  +7.70000000000000018e+00  +1.90400000000000027e+01  
 136 +1.88300000000000018e+01  +7.70000000000000018e+00  +1.76400000000000006e+01  
 137 +1.71500000000000021e+01  +8.40000000000000036e+00  +1.79199999999999982e+01  
 138 +1.89000000000000021e+01  +1.02200000000000006e+01  +1.78500000000000014e+01  
 139 +1.91099999999999994e+01  +1.00800000000000001e+01  +1.78500000000000014e+01  
 140 +1.93200000000000003e+01  +9.94000000000000128e+00  +1.77100000000000009e+01  
 141 +1.90400000000000027e+01  +5.81000000000000050e+00  +1.78500000000000014e+01  
 142 +1.91099999999999994e+01  +5.74000000000000021e+00  +1.79199999999999982e+01  
 143 +1.88300000000000018e+01  +6.02000000000000046e+00  +1.77800000000000011e+01  
 144 +1.94600000000000009e+01  +5.39000000000000057e+00  +1.77100000000000009e+01  
 145 +1.97400000000000020e+01  +1.08500000000000014e+01  +1.62400000000000020e+01  
 146 +1.96700000000000017e+01  +9.66000000000000014e+00  +1.78500000000000014e+01  
 147 +1.93900000000000006e+01  +5.46000000000000085e+00  +1.76400000000000006e+01  
 148 +1.98800000000000026e+01  +5.25000000000000000e+00  +1.76400000000000006e+01  
 149 +1.98800000000000026e+01  +1.13400000000000016e+01  +1.76400000000000006e+01  
 150 +1.98800000000000026e+01  +1.18300000000000001e+01  +1.64499999999999993e+01  
 151 +2.04400000000000013e+01  +1.15500000000000007e+01  +1.79900000000000020e+01  
 152 +1.85500000000000007e+01  +6.50999999999999979e+00  +1.78500000000000014e+01  
 153 +1.86900000000000013e+01  +6.23000000000000043e+00  +1.76400000000000006e+01  
 154 +1.98100000000000023e+01  +5.95000000000000018e+00  +1.69400000000000013e+01  
 155 +2.08599999999999994e+01  +4.97000000000000064e+00  +1.80599999999999987e+01  
 156 +2.03700000000000010e+01  +5.25000000000000000e+00  +1.73599999999999994e+01  
 157 +1.84100000000000001e+01  +1.00800000000000001e+01  +1.75700000000000003e+01  
 158 +1.89699999999999989e+01  +1.12700000000000014e+01  +1.63800000000000026e+01  
 159 +1.80599999999999987e+01  +9.73000000000000043e+00  +1.73599999999999994e+01  
 160 +1.73599999999999994e+01  +8.75000000000000000e+00  +1.75000000000000000e+01  
 161 +1.70800000000000018e+01  +8.47000000000000064e+00  +1.77100000000000009e+01  
 162 +1.75000000000000000e+01  +9.16999999999999993e+00  +1.70100000000000016e+01  
 163 +1.63099999999999987e+01  +8.54000000000000092e+00  +1.75000000000000000e+01  
 164 +1.62400000000000020e+01  +8.54000000000000092e+00  +1.75700000000000003e+01  
 165 +1.59600000000000009e+01  +8.47000000000000064e+00  +1.75700000000000003e+01  
 166 +1.64499999999999993e+01  +8.67999999999999972e+00  +1.74300000000000033e+01  
 167 +1.76400000000000006e+01  +9.73000000000000043e+00  +1.73599999999999994e+01  
 168 +1.76400000000000006e+01  +1.05700000000000003e+01  +1.67300000000000004e+01  
 169 +1.72199999999999989e+01  +9.66000000000000014e+00  +1.79199999999999982e+01  
 170 +1.78500000000000014e+01  +9.52000000000000135e+00  +1.72199999999999989e+01  
 171 +1.58200000000000003e+01  +8.47000000000000064e+00  +1.73599999999999994e+01  
 172 +1.58900000000000006e+01  +7.91000000000000014e+00  +1.73599999999999994e+01  
 173 +1.51900000000000013e+01  +8.47000000000000064e+00  +1.72199999999999989e+01  
 174 +1.50500000000000007e+01  +8.40000000000000036e+00  +1.71500000000000021e+01  
 175 +1.49100000000000001e+01  +8.25999999999999979e+00  +1.72900000000000027e+01  
 176 +1.78500000000000014e+01  +8.12000000000000099e+00  +1.71500000000000021e+01  
 177 +1.70800000000000018e+01  +7.28000000000000025e+00  +1.75700000000000003e+01  
 178 +1.80599999999999987e+01  +7.91000000000000014e+00  +1.72199999999999989e+01  
 179 +1.76400000000000006e+01  +8.75000000000000000e+00  +1.68000000000000007e+01  
 180 +1.74300000000000033e+01  +9.09999999999999964e+00  +1.69400000000000013e+01  
 181 +1.75000000000000000e+01  +9.16999999999999993e+00  +1.68700000000000010e+01  
 182 +2.02300000000000040e+01  +5.87999999999999989e+00  +1.66600000000000001e+01  
 183 +1.97400000000000020e+01  +6.16000000000000014e+00  +1.65199999999999996e+01  
 184 +1.72900000000000027e+01  +9.38000000000000078e+00  +1.63800000000000026e+01  
 185 +1.81300000000000026e+01  +9.59000000000000163e+00  +1.63800000000000026e+01  
 186 +1.79900000000000020e+01  +8.67999999999999972e+00  +1.65199999999999996e+01  
 187 +1.86200000000000010e+01  +7.14000000000000057e+00  +1.65899999999999999e+01  
 188 +1.91099999999999994e+01  +6.85999999999999943e+00  +1.62400000000000020e+01  
 189 +1.86200000000000010e+01  +7.28000000000000025e+00  +1.63800000000000026e+01  
 190 +1.81999999999999993e+01  +7.70000000000000018e+00  +1.72900000000000027e+01  
 191 +1.81300000000000026e+01  +8.33000000000000007e+00  +1.58900000000000006e+01  
 192 +1.85500000000000007e+01  +8.82000000000000028e+00  +1.68700000000000010e+01  
 193 +1.72900000000000027e+01  +9.66000000000000014e+00  +1.59600000000000009e+01  
 194 +1.77800000000000011e+01  +1.00099999999999998e+01  +1.58900000000000006e+01  
 195 +1.69400000000000013e+01  +1.02200000000000006e+01  +1.52599999999999998e+01  
 196 +1.79199999999999982e+01  +1.01500000000000004e+01  +1.58200000000000003e+01  
 197 +1.85500000000000007e+01  +1.09900000000000020e+01  +1.55400000000000009e+01  
 198 +1.79900000000000020e+01  +1.04299999999999997e+01  +1.58900000000000006e+01  
 199 +1.61699999999999982e+01  +1.00800000000000001e+01  +1.57500000000000000e+01  
 200 +1.64499999999999993e+01  +1.01500000000000004e+01  +1.64499999999999993e+01  
 201 +1.61000000000000014e+01  +1.00800000000000001e+01  +1.56800000000000015e+01  
 202 +1.70800000000000018e+01  +1.03599999999999994e+01  +1.51199999999999992e+01  
 203 +1.86200000000000010e+01  +1.17599999999999998e+01  +1.53300000000000018e+01  
 204 +1.84100000000000001e+01  +1.15500000000000007e+01  +1.44199999999999999e+01  
 205 +2.07900000000000027e+01  +7.42000000000000082e+00  +2.18400000000000034e+01  
 206 +2.19800000000000040e+01  +6.08999999999999986e+00  +2.21200000000000010e+01  
 207 +2.06500000000000021e+01  +7.49000000000000110e+00  +2.17000000000000028e+01  
 208 +2.09300000000000033e+01  +7.07000000000000028e+00  +2.16300000000000026e+01  
 209 +2.05800000000000018e+01  +6.58000000000000007e+00  +2.21200000000000010e+01  
 210 +2.10700000000000003e+01  +9.24000000000000021e+00  +2.09300000000000033e+01  
 211 +2.09300000000000033e+01  +8.67999999999999972e+00  +2.14200000000000017e+01  
 212 +2.00199999999999996e+01  +7.70000000000000018e+00  +2.01600000000000001e+01  
 213 +2.02300000000000040e+01  +7.14000000000000057e+00  +2.05800000000000018e+01  
 214 +1.98800000000000026e+01  +6.02000000000000046e+00  +1.96700000000000017e+01  
 215 +2.01600000000000001e+01  +5.81000000000000050e+00  +1.93900000000000006e+01  
 216 +2.00900000000000034e+01  +5.74000000000000021e+00  +2.03700000000000010e+01  
 217 +1.69400000000000013e+01  +6.65000000000000036e+00  +1.97400000000000020e+01  
 218 +1.67300000000000004e+01  +7.42000000000000082e+00  +1.93900000000000006e+01  
 219 +1.50500000000000007e+01  +7.42000000000000082e+00  +1.80599999999999987e+01  
 220 +1.59600000000000009e+01  +7.62999999999999989e+00  +1.89000000000000021e+01  
 221 +1.85500000000000007e+01  +6.37000000000000099e+00  +1.80599999999999987e+01  
 222 +1.76400000000000006e+01  +5.74000000000000021e+00  +1.87600000000000016e+01  
 223 +1.85500000000000007e+01  +6.50999999999999979e+00  +1.78500000000000014e+01  
 224 +1.83399999999999999e+01  +6.79000000000000092e+00  +1.77800000000000011e+01  
 225 +1.84100000000000001e+01  +6.79000000000000092e+00  +1.76400000000000006e+01  
 226 +1.83399999999999999e+01  +6.79000000000000092e+00  +1.77800000000000011e+01  
 227 +1.75000000000000000e+01  +6.79000000000000092e+00  +1.77800000000000011e+01  
 228 +1.83399999999999999e+01  +7.49000000000000110e+00  +1.75700000000000003e+01  
 229 +1.61000000000000014e+01  +9.02999999999999936e+00  +1.71500000000000021e+01  
 230 +2.30300000000000011e+01  +6.08999999999999986e+00  +2.24000000000000021e+01  
 231 +1.86900000000000013e+01  +6.23000000000000043e+00  +2.10000000000000000e+01  
 232 +1.70800000000000018e+01  +5.04000000000000004e+00  +2.15600000000000023e+01  
 233 +2.07199999999999989e+01  +1.03599999999999994e+01  +1.97400000000000020e+01  
 234 +2.07199999999999989e+01  +1.03599999999999994e+01  +1.96000000000000014e+01  
 235 +2.10700000000000003e+01  +1.03599999999999994e+01  +1.99500000000000028e+01  
 236 +1.89000000000000021e+01  +8.75000000000000000e+00  +1.95300000000000011e+01  
 237 +1.86200000000000010e+01  +7.55999999999999961e+00  +1.75700000000000003e+01  
 238 +1.68700000000000010e+01  +5.39000000000000057e+00  +1.92500000000000000e+01  
 239 +1.64499999999999993e+01  +5.25000000000000000e+00  +1.96700000000000017e+01  
 240 +1.96000000000000014e+01  +4.76000000000000068e+00  +1.89000000000000021e+01  
 241 +1.73599999999999994e+01  +8.33000000000000007e+00  +1.92500000000000000e+01  
 242 +1.69400000000000013e+01  +5.74000000000000021e+00  +1.88300000000000018e+01  
 243 +1.94600000000000009e+01  +5.53000000000000025e+00  +1.82699999999999996e+01  
 244 +2.05800000000000018e+01  +1.16900000000000013e+01  +1.79199999999999982e+01  
 245 +2.09300000000000033e+01  +1.14100000000000001e+01  +1.86200000000000010e+01  
 246 +1.88300000000000018e+01  +6.08999999999999986e+00  +1.78500000000000014e+01  
 247 +1.92500000000000000e+01  +8.47000000000000064e+00  +1.72900000000000027e+01  
 248 +1.86200000000000010e+01  +7.55999999999999961e+00  +1.75700000000000003e+01  
 249 +1.54699999999999989e+01  +8.33000000000000007e+00  +1.77800000000000011e+01  
 250 +1.87600000000000016e+01  +1.02200000000000006e+01  +1.69400000000000013e+01  
 251 +2.03700000000000010e+01  +5.39000000000000057e+00  +1.72900000000000027e+01  
 252 +2.05800000000000018e+01  +5.25000000000000000e+00  +1.73599999999999994e+01  
 253 +1.80599999999999987e+01  +7.91000000000000014e+00  +1.70800000000000018e+01  
 254 +1.64499999999999993e+01  +9.02999999999999936e+00  +1.66600000000000001e+01  
 255 +1.56800000000000015e+01  +8.82000000000000028e+00  +1.65899999999999999e+01  
 256 +1.63099999999999987e+01  +8.47000000000000064e+00  +1.68000000000000007e+01  
 257 +1.81300000000000026e+01  +9.59000000000000163e+00  +1.62400000000000020e+01  
 258 +1.84800000000000004e+01  +1.00800000000000001e+01  +1.63800000000000026e+01  
 259 +1.77100000000000009e+01  +1.00099999999999998e+01  +1.60300000000000011e+01  
 260 +1.92500000000000000e+01  +7.62999999999999989e+00  +2.05100000000000016e+01  
 261 +1.91800000000000033e+01  +6.85999999999999943e+00  +2.10700000000000003e+01  
 262 +1.96700000000000017e+01  +7.20999999999999996e+00  +2.11400000000000006e+01  
 263 +1.79900000000000020e+01  +4.90000000000000036e+00  +2.04400000000000013e+01  
 264 +1.80599999999999987e+01  +5.04000000000000004e+00  +2.12100000000000009e+01  
 265 +1.94600000000000009e+01  +7.98000000000000043e+00  +1.97400000000000020e+01  
 266 +1.67300000000000004e+01  +8.82000000000000028e+00  +1.84800000000000004e+01  
 267 +1.81300000000000026e+01  +1.09200000000000017e+01  +1.58200000000000003e+01  
 268 +1.81300000000000026e+01  +1.09900000000000020e+01  +1.60300000000000011e+01  
 269 +1.58200000000000003e+01  +1.01500000000000004e+01  +1.54000000000000004e+01  
 270 +1.52599999999999998e+01  +9.24000000000000021e+00  +1.62400000000000020e+01  
 271 +1.98800000000000026e+01  +4.90000000000000036e+00  +1.99500000000000028e+01  
 272 +2.01600000000000001e+01  +4.62000000000000011e+00  +1.92500000000000000e+01  
 273 +2.05100000000000016e+01  +4.76000000000000068e+00  +2.03700000000000010e+01  
 274 +1.93900000000000006e+01  +7.28000000000000025e+00  +1.68000000000000007e+01  
 275 +1.89000000000000021e+01  +8.89000000000000057e+00  +1.98800000000000026e+01  
 276 +1.84800000000000004e+01  +6.58000000000000007e+00  +1.76400000000000006e+01  
 277 +2.23300000000000018e+01  +6.23000000000000043e+00  +2.33100000000000023e+01  
# numEdges
 277
# id   initNode   termNode parentEdge nDau   dauEdges      ...   radiusRelativeToParent
   0          0          1 2147483646    2        191        192 +3.32169714004236671e-01  # rad = +3.32169714004236671e-01 , len = +0                       
   1          2          3          2    2 2147483645 2147483645 +6.22806666666666731e-01  # rad = +7.47367999999999921e-02 , len = +1.39474011916198859e+00 
   2          4          2        194    2          1        270 +1.08597285067873295e+00  # rad = +1.19999999999999968e-01 , len = +2.42487113059643794e-01 
   3          5          6          5    2 2147483645 2147483645 +1.00000000000000000e+00  # rad = +8.50000000000000477e-02 , len = +2.96984848098350518e-01 
   4          5          7          5    2 2147483645 2147483645 +9.41176470588235392e-01  # rad = +8.00000000000000155e-02 , len = +8.45813218151620028e-01 
   5          8          5          7    2          3          4 +1.03658536585365857e+00  # rad = +8.50000000000000477e-02 , len = +1.21243556529819857e-01 
   6          8          9          7    2 2147483645 2147483645 +8.53658536585365835e-01  # rad = +7.00000000000000205e-02 , len = +1.33184083133083320e+00 
   7         10          8          9    2          5          6 +6.65314401622718044e-01  # rad = +8.19999999999999896e-02 , len = +3.56931365951498492e-01 
   8         10         11          9    2 2147483645 2147483645 +7.07041784989858035e-01  # rad = +8.71429000000000231e-02 , len = +6.14247507117448466e-01 
   9         12         10         11    2          7          8 +1.08304042179261861e+00  # rad = +1.23250000000000026e-01 , len = +4.89999999999998437e-01 
  10         12         13         11    2 2147483645 2147483645 +7.42130931458699572e-01  # rad = +8.44545000000000434e-02 , len = +8.16333265278341824e-01 
  11         14         12         13    2          9         10 +9.13322632423755887e-01  # rad = +1.13800000000000012e-01 , len = +4.02119385257661166e-01 
  12         14         15         13    2 2147483645 2147483645 +6.64125200642054603e-01  # rad = +8.27500000000000874e-02 , len = +3.28329103187641413e-01 
  13         16         14         15    2         11         12 +9.48971820258948995e-01  # rad = +1.24600000000000072e-01 , len = +2.88617393793237420e-01 
  14         16         17         15    2 2147483645 2147483645 +6.41660319878141761e-01  # rad = +8.42500000000000610e-02 , len = +9.15368778143541451e-01 
  15         18         16         22    2         13         14 +9.46306306306306300e-01  # rad = +1.31300000000000056e-01 , len = +8.45813218151618251e-01 
  16         19         20         18    2 2147483645 2147483645 +5.98406374501992078e-01  # rad = +7.51000000000000001e-02 , len = +6.78675180038287418e-01 
  17         19         21         18    2        197        198 +1.20318725099601598e+00  # rad = +1.50999999999999995e-01 , len = +8.63017960415659924e-01 
  18         22         19         20    2         16         17 +8.44549125168236769e-01  # rad = +1.25500000000000028e-01 , len = +2.88617393793233090e-01 
  19         22         23         20    2        201        202 +5.39703903095558601e-01  # rad = +8.01999999999999935e-02 , len = +4.08166632639172244e-01 
  20         24         22         37    2         18         19 +9.62853051518469782e-01  # rad = +1.48600000000000010e-01 , len = +4.84974226119286589e-01 
  21         25         26         23    2 2147483645 2147483645 +7.39794286239065735e-01  # rad = +9.66667000000000221e-02 , len = +8.16333265278340270e-01 
  22         25         18         23    2         15        222 +1.06185953607261196e+00  # rad = +1.38750000000000012e-01 , len = +2.61916017074176999e-01 
  23         27         25         65    2         21         22 +8.27661124307205065e-01  # rad = +1.30667000000000089e-01 , len = +6.02162768692983019e-01 
  24         28         29         26    2 2147483645 2147483645 +7.16112531969309352e-01  # rad = +7.00000000000000205e-02 , len = +2.96984848098349519e-01 
  25         28         30         26    2 2147483645 2147483645 +8.12020460358056195e-01  # rad = +7.93750000000000011e-02 , len = +1.03590540108641149e+00 
  26         31         28         29    2         24         25 +8.07851239669421517e-01  # rad = +9.77500000000000591e-02 , len = +3.28329103187640248e-01 
  27         32         33        269    2 2147483645 2147483645 +6.62190082644628086e-01  # rad = +8.01250000000000295e-02 , len = +5.81463670404265387e-01 
  28         32         34        269    2         71        272 +8.42487603305785093e-01  # rad = +1.01941000000000004e-01 , len = +1.22249744376010860e+00 
  29         35         31         41    2         26        269 +8.94970414201183395e-01  # rad = +1.20999999999999996e-01 , len = +2.10000000000000853e-01 
  30         36         37         32    2 2147483645 2147483645 +1.03296714285714297e+00  # rad = +7.23076999999999886e-02 , len = +8.88200427831468908e-01 
  31         36         38         32    2         43         44 +1.00000000000000000e+00  # rad = +6.99999999999999650e-02 , len = +2.10000000000000575e-01 
  32         39         36         51    2         30         31 +1.00000000000000000e+00  # rad = +6.99999999999999650e-02 , len = +1.71464281994822804e-01 
  33         40         41         35    2 2147483645 2147483645 +8.53658536585365835e-01  # rad = +7.00000000000000067e-02 , len = +3.50000000000001421e-01 
  34         40         42         35    2 2147483645 2147483645 +8.53658536585365835e-01  # rad = +7.00000000000000067e-02 , len = +5.98080262172225985e-01 
  35         43         40         46    2         33         34 +9.82035928143712544e-01  # rad = +8.20000000000000451e-02 , len = +4.08166632639170857e-01 
  36         24         44         37    2        199        200 +5.92334108712977758e-01  # rad = +9.14166999999999758e-02 , len = +1.00468900660851324e+00 
  37         45         24         52    2         20         36 +1.01757798334509153e+00  # rad = +1.54333000000000026e-01 , len = +4.53651848888552089e-01 
  38         39         46         51    2 2147483645 2147483645 +1.03896071428571424e+00  # rad = +7.27272500000000072e-02 , len = +7.03491293478461954e-01 
  39         47         48        203    2         40         41 +8.33607907742998200e-01  # rad = +1.26500000000000029e-01 , len = +4.94974746830582013e-01 
  40         48         49         39    2        256        257 +9.50592885375494023e-01  # rad = +1.20250000000000024e-01 , len = +2.42487113059643794e-01 
  41         48         35         39    2         29         42 +1.06877470355731230e+00  # rad = +1.35200000000000015e-01 , len = +3.13049516849971843e-01 
  42         35         50         41    2 2147483645 2147483645 +8.94970414201183395e-01  # rad = +1.20999999999999996e-01 , len = +9.89949493661170521e-02 
  43         38         51         31    2 2147483645 2147483645 +1.04285714285714293e+00  # rad = +7.29999999999999954e-02 , len = +8.22313808712952010e-01 
  44         38         52         31    2 2147483645 2147483645 +1.00000000000000000e+00  # rad = +6.99999999999999650e-02 , len = +4.02119385257663664e-01 
  45         43         53         46    2 2147483645 2147483645 +9.50598802395209552e-01  # rad = +7.93750000000000566e-02 , len = +1.07307968017291100e+00 
  46         54         43         55    2         35         45 +6.42307692307692246e-01  # rad = +8.35000000000000048e-02 , len = +4.31508980207828075e-01 
  47         55         56         48    2 2147483645 2147483645 +9.35384615384615370e-01  # rad = +7.59999999999999981e-02 , len = +1.50296373875087053e+00 
  48         57         55        227    2         47         49 +6.25437806464525181e-01  # rad = +8.12499999999999889e-02 , len = +6.37730350540100743e-01 
  49         55         58         48    2         50         51 +1.10769230769230775e+00  # rad = +9.00000000000000105e-02 , len = +4.48218696620300117e-01 
  50         58         59         49    2 2147483645 2147483645 +9.44444444444444420e-01  # rad = +8.49999999999999922e-02 , len = +1.21243556529819344e-01 
  51         58         39         49    2         32         38 +7.77777777777777679e-01  # rad = +6.99999999999999650e-02 , len = +5.68682688324514518e-01 
  52         60         45         83    2         37         53 +9.13656626506024083e-01  # rad = +1.51666999999999996e-01 , len = +8.10308583195314069e-01 
  53         45         61         52    2        255        258 +7.51646699677583130e-01  # rad = +1.13999999999999976e-01 , len = +1.56524758424984339e-01 
  54         54         62         55    2        228        229 +6.42307692307692246e-01  # rad = +8.35000000000000048e-02 , len = +4.53651848888551534e-01 
  55         63         54         56    2         46         54 +1.00775193798449614e+00  # rad = +1.30000000000000060e-01 , len = +1.21243556529819857e-01 
  56         64         63         58    2         55        223 +1.00432873470150419e+00  # rad = +1.29000000000000004e-01 , len = +2.88617393793234367e-01 
  57         64         65         58    2         74         75 +6.32571392980598501e-01  # rad = +8.12500000000000444e-02 , len = +1.10900856624284128e+00 
  58         66         64         64    2         56         57 +7.35015736766809757e-01  # rad = +1.28444000000000030e-01 , len = +7.73175271203108250e-01 
  59         67         68         61    2 2147483645 2147483645 +8.74999999999999889e-01  # rad = +7.00000000000000067e-02 , len = +3.56931365951496049e-01 
  60         67         69         61    2 2147483645 2147483645 +9.12499999999999978e-01  # rad = +7.30000000000000232e-02 , len = +7.44110206891425152e-01 
  61         70         67         63    2         59         60 +6.08693667303258801e-01  # rad = +8.00000000000000155e-02 , len = +3.76961536499413663e-01 
  62         70         71         63    2 2147483645 2147483645 +5.57968941405625918e-01  # rad = +7.33333000000000318e-02 , len = +5.81463670404267607e-01 
  63         72         70         78    2         61         62 +6.22886255924170684e-01  # rad = +1.31429000000000046e-01 , len = +6.14247507117449021e-01 
  64         73         66         79    2         58         65 +9.11737544804269939e-01  # rad = +1.74750000000000155e-01 , len = +2.42487113059640741e-01 
  65         66         27         64    2         23        203 +9.03433476394849833e-01  # rad = +1.57875000000000099e-01 , len = +7.70000000000000462e-01 
  66         74         75         67    2 2147483645 2147483645 +5.93494407356647047e-01  # rad = +8.05455000000000199e-02 , len = +8.65852181379707320e-01 
  67         47         74        203    2         66         68 +8.94326194398681995e-01  # rad = +1.35714000000000057e-01 , len = +5.46717477313467093e-01 
  68         74         76         67    2         72         73 +1.14947610416021928e+00  # rad = +1.56000000000000083e-01 , len = +1.21243556529821897e-01 
  69         77         78         71    2 2147483645 2147483645 +9.15287341772151875e-01  # rad = +7.23077000000000303e-02 , len = +1.09119200876839195e+00 
  70         77         79         71    2 2147483645 2147483645 +8.86075949367088556e-01  # rad = +7.00000000000000344e-02 , len = +8.01186619958171642e-01 
  71         34         77         28    2         69         70 +7.74958063978183564e-01  # rad = +7.90000000000000147e-02 , len = +7.03491293478461843e-01 
  72         76         80         68    2         80         81 +6.53134615384615369e-01  # rad = +1.01889000000000021e-01 , len = +7.17286553617174527e-01 
  73         76         81         68    2 2147483645 2147483645 +5.77983893214930489e-01  # rad = +9.01654873415291686e-02 , len = +9.49526197637537428e-01 
  74         65         82         57    2 2147483645 2147483645 +8.61538461538461475e-01  # rad = +7.00000000000000205e-02 , len = +2.88617393793235699e-01 
  75         65         83         57    2         76         77 +8.61538461538461475e-01  # rad = +7.00000000000000205e-02 , len = +1.97989898732234104e-01 
  76         83         84         75    2 2147483645 2147483645 +1.00000000000000000e+00  # rad = +7.00000000000000205e-02 , len = +2.21359436211784083e-01 
  77         83         85         75    2 2147483645 2147483645 +1.00000000000000000e+00  # rad = +7.00000000000000205e-02 , len = +2.10000000000000575e-01 
  78         86         72        107    2         63         79 +1.01247600767754320e+00  # rad = +2.11000000000000104e-01 , len = +1.97989898732234104e-01 
  79         72         73         78    2         64        207 +9.08374407582938526e-01  # rad = +1.91667000000000115e-01 , len = +4.48218696620299839e-01 
  80         80         87         72    2 2147483645 2147483645 +7.29084592056060909e-01  # rad = +7.42857000000000239e-02 , len = +4.31508980207828630e-01 
  81         80         88         72    2         87        230 +8.34241184033605143e-01  # rad = +8.50000000000000477e-02 , len = +2.21359436211782973e-01 
  82         89         90         84    2 2147483645 2147483645 +5.53975987361769340e-01  # rad = +8.76667000000000141e-02 , len = +9.62340895940725694e-01 
  83         89         60         84    2         52        275 +1.04897314375987349e+00  # rad = +1.65999999999999981e-01 , len = +4.94974746830582735e-01 
  84         91         89         94    2         82         83 +9.30882352941176494e-01  # rad = +1.58250000000000030e-01 , len = +6.60378679243962763e-01 
  85         92         93         87    2 2147483645 2147483645 +8.46311059191282355e-01  # rad = +7.37500000000000239e-02 , len = +5.09607692249634980e-01 
  86         92         94         87    2 2147483645 2147483645 +8.03278293469691707e-01  # rad = +7.00000000000000344e-02 , len = +2.32163735324877885e-01 
  87         88         92         81    2         85         86 +1.02521058823529421e+00  # rad = +8.71429000000000231e-02 , len = +4.25793377120876948e-01 
  88         95         96         89    2 2147483645 2147483645 +8.34132159104751358e-01  # rad = +8.28571000000000446e-02 , len = +4.89999999999998936e-01 
  89         97         95        105    2         88         90 +9.03029999999999999e-01  # rad = +9.93333000000000688e-02 , len = +6.85857127979288994e-01 
  90         95         98         89    2         91         92 +8.55704985135900986e-01  # rad = +8.50000000000000061e-02 , len = +4.14125584816973313e-01 
  91         98         99         90    2 2147483645 2147483645 +8.94117647058823573e-01  # rad = +7.60000000000000259e-02 , len = +6.60378679243963318e-01 
  92         98        100         90    2 2147483645 2147483645 +8.23529411764705843e-01  # rad = +7.00000000000000067e-02 , len = +6.14247507117449576e-01 
  93         91        101         94    2 2147483645 2147483645 +4.79999999999999982e-01  # rad = +8.16000000000000059e-02 , len = +6.37730350540101298e-01 
  94        102         91        148    2         84         93 +8.23831008029929257e-01  # rad = +1.70000000000000012e-01 , len = +1.71464281994823164e-01 
  95        103        104         97    2 2147483645 2147483645 +9.41176470588235392e-01  # rad = +8.00000000000000155e-02 , len = +2.09999999999999659e-01 
  96        103        105         97    2 2147483645 2147483645 +1.17647058823529416e+00  # rad = +1.00000000000000006e-01 , len = +1.21243556529822924e-01 
  97        106        103        103    2         95         96 +1.00000000000000000e+00  # rad = +8.50000000000000061e-02 , len = +3.28329103187639137e-01 
  98        107        108        100    2 2147483645 2147483645 +6.93722943722943741e-01  # rad = +8.01250000000000157e-02 , len = +5.33104117410474143e-01 
  99        107        109        100    2 2147483645 2147483645 +7.98268398268398238e-01  # rad = +9.22000000000000181e-02 , len = +3.76961536499416827e-01 
 100        110        107        128    2         98         99 +8.93043538772007151e-01  # rad = +1.15500000000000005e-01 , len = +6.78675180038287529e-01 
 101        111        112        102    2 2147483645 2147483645 +7.56155351330297765e-01  # rad = +8.15385000000000276e-02 , len = +1.01197826063606788e+00 
 102        110        111        128    2        101        103 +8.33762458150665298e-01  # rad = +1.07833000000000012e-01 , len = +5.14392845984468994e-01 
 103        111        106        102    2         97        114 +7.88255914237756539e-01  # rad = +8.50000000000000061e-02 , len = +2.88617393793237420e-01 
 104        113        114        106    2 2147483645 2147483645 +9.76923076923076894e-01  # rad = +1.27000000000000030e-01 , len = +1.71464281994823164e-01 
 105        113         97        106    2         89        232 +8.46153846153846145e-01  # rad = +1.10000000000000028e-01 , len = +1.71464281994822443e-01 
 106        115        113        109    2        104        105 +9.75002437506093833e-01  # rad = +1.30000000000000004e-01 , len = +1.21243556529821897e-01 
 107        116         86        108    2         78        208 +9.95395578991612684e-01  # rad = +2.08400000000000057e-01 , len = +9.12688336728370464e-01 
 108        117        116        126    2        107        109 +9.16923966312359728e-01  # rad = +2.09364000000000078e-01 , len = +8.96437393240600344e-01 
 109        116        115        108    2        106        110 +6.36847786629984092e-01  # rad = +1.33332999999999979e-01 , len = +4.48218696620300117e-01 
 110        115        118        109    2        115        116 +8.55002137505343707e-01  # rad = +1.14000000000000018e-01 , len = +2.42487113059643294e-01 
 111        119        120        113    2 2147483645 2147483645 +8.38462000000000041e-01  # rad = +8.38462000000000096e-02 , len = +1.09343495462693108e+00 
 112        119        121        113    2 2147483645 2147483645 +8.31250000000000044e-01  # rad = +8.31250000000000044e-02 , len = +8.34146270146908231e-01 
 113        122        119        213    2        111        112 +9.77995110024449943e-01  # rad = +9.99999999999999917e-02 , len = +2.61916017074176999e-01 
 114        106        123        103    2 2147483645 2147483645 +8.82352941176470562e-01  # rad = +7.49999999999999972e-02 , len = +4.69574275274956709e-01 
 115        118        124        110    2 2147483645 2147483645 +7.45614035087719396e-01  # rad = +8.50000000000000061e-02 , len = +3.95979797464468208e-01 
 116        118        125        110    2 2147483645 2147483645 +6.51628947368421141e-01  # rad = +7.42857000000000239e-02 , len = +9.62340895940727026e-01 
 117        126        127        119    2 2147483645 2147483645 +6.60793269421382723e-01  # rad = +8.33332999999999990e-02 , len = +5.60000000000002274e-01 
 118        126        128        119    2        209        210 +6.91001577974958647e-01  # rad = +8.71428999999999954e-02 , len = +5.04777178564957074e-01 
 119        117        126        126    2        117        118 +5.52311755199642596e-01  # rad = +1.26110999999999973e-01 , len = +6.41560597293819868e-01 
 120        129        130        122    2 2147483645 2147483645 +6.02810650887573907e-01  # rad = +8.15000000000000169e-02 , len = +4.69574275274952435e-01 
 121        129        131        122    2 2147483645 2147483645 +6.49302514792899355e-01  # rad = +8.77856999999999943e-02 , len = +1.22049170419138875e+00 
 122        132        129        146    2        120        121 +9.65714285714285858e-01  # rad = +1.35200000000000042e-01 , len = +3.56931365951494661e-01 
 123        133        134        125    2 2147483645 2147483645 +7.88732394366197131e-01  # rad = +6.99999999999999650e-02 , len = +3.05122926047849241e-01 
 124        133        135        125    2 2147483645 2147483645 +8.33802816901408450e-01  # rad = +7.39999999999999963e-02 , len = +1.04062481231229942e+00 
 125        136        133        238    2        123        124 +8.03167420814479560e-01  # rad = +8.87499999999999678e-02 , len = +5.46717477313463096e-01 
 126        137        117        218    2        108        119 +9.88454545454545364e-01  # rad = +2.28333000000000064e-01 , len = +1.56524758424985921e-01 
 127        138        139        273    2        128        129 +9.58928571428571463e-01  # rad = +1.34250000000000036e-01 , len = +2.52388589282477316e-01 
 128        139        110        127    2        100        102 +9.63374301675977707e-01  # rad = +1.29333000000000004e-01 , len = +4.94974746830582013e-01 
 129        139        140        127    2        133        134 +7.28119180633147178e-01  # rad = +9.77500000000000452e-02 , len = +2.88617393793236532e-01 
 130        141        142        131    2 2147483645 2147483645 +1.42580645161290320e+00  # rad = +1.10499999999999945e-01 , len = +1.21243556529817817e-01 
 131        143        141        142    2        130        132 +8.40563991323210358e-01  # rad = +7.74999999999999994e-02 , len = +3.05122926047847798e-01 
 132        141        144        131    2        135        136 +1.21843354838709672e+00  # rad = +9.44285999999999737e-02 , len = +6.10245852095693153e-01 
 133        140        145        129    2 2147483645 2147483645 +7.82830690537084428e-01  # rad = +7.65217000000000119e-02 , len = +1.77915710379943626e+00 
 134        140        146        129    2 2147483645 2147483645 +7.16112531969309352e-01  # rad = +7.00000000000000067e-02 , len = +4.69574275274957764e-01 
 135        144        147        132    2 2147483645 2147483645 +9.00151013570041347e-01  # rad = +8.49999999999999645e-02 , len = +1.21243556529821897e-01 
 136        144        148        132    2        143        144 +7.86686448808941341e-01  # rad = +7.42856999999999962e-02 , len = +4.48218696620301282e-01 
 137        149        150        138    2 2147483645 2147483645 +6.24703336769203199e-01  # rad = +7.33333000000000179e-02 , len = +1.28693434175951715e+00 
 138        138        149        273    2        137        139 +8.38492857142857262e-01  # rad = +1.17389000000000021e-01 , len = +1.50296373875087319e+00 
 139        149        151        138    2        234        235 +7.95077051512492528e-01  # rad = +9.33333000000000079e-02 , len = +6.92964645562815895e-01 
 140        152        153        216    2        141        142 +6.95526695526695549e-01  # rad = +9.63999999999999996e-02 , len = +3.76961536499415495e-01 
 141        153        154        140    2        170        171 +7.52074688796680491e-01  # rad = +7.24999999999999672e-02 , len = +1.35011110653901412e+00 
 142        153        143        140    2        131        236 +9.56431535269709587e-01  # rad = +9.22000000000000042e-02 , len = +2.88617393793236754e-01 
 143        148        155        136    2 2147483645 2147483645 +9.42307873520744854e-01  # rad = +6.99999999999999650e-02 , len = +1.10236110236164975e+00 
 144        148        156        136    2        243        244 +9.92788652459356324e-01  # rad = +7.37500000000000100e-02 , len = +5.64358042380897706e-01 
 145        157        158        147    2 2147483645 2147483645 +5.23373553600614660e-01  # rad = +8.03749999999999881e-02 , len = +1.77364032430478868e+00 
 146        157        132        147    2        122        273 +9.11630451061723912e-01  # rad = +1.40000000000000013e-01 , len = +5.81463670404267607e-01 
 147        159        157        160    2        145        146 +9.02032305433186465e-01  # rad = +1.53571000000000013e-01 , len = +5.37680202350803604e-01 
 148        160        102        150    2         94        231 +7.08508154506437782e-01  # rad = +2.06353000000000036e-01 , len = +1.28693434175951871e+00 
 149        160        161        150    2        218        219 +8.28154506437768223e-01  # rad = +2.41200000000000053e-01 , len = +4.48218696620297896e-01 
 150        162        160        167    2        148        149 +8.69402985074626877e-01  # rad = +2.91250000000000064e-01 , len = +6.60378679243961209e-01 
 151        163        164        153    2 2147483645 2147483645 +1.11778290993071594e+00  # rad = +1.20999999999999996e-01 , len = +9.89949493661145541e-02 
 152        163        165        153    2        158        239 +7.71362586605080836e-01  # rad = +8.35000000000000048e-02 , len = +3.63730669589462263e-01 
 153        166        163        219    2        151        152 +7.84989122552574359e-01  # rad = +1.08250000000000041e-01 , len = +2.09999999999998493e-01 
 154        167        168        156    2 2147483645 2147483645 +5.06040268456375841e-01  # rad = +7.54000000000000226e-02 , len = +1.04999999999999938e+00 
 155        167        169        156    2 2147483645 2147483645 +5.74944295302013408e-01  # rad = +8.56667000000000123e-02 , len = +7.03491293478462287e-01 
 156        170        167        161    2        154        155 +6.26490016103736669e-01  # rad = +1.49000000000000021e-01 , len = +3.28329103187640248e-01 
 157        171        172        158    2 2147483645 2147483645 +8.21621621621621556e-01  # rad = +7.60000000000000397e-02 , len = +5.64358042380898928e-01 
 158        165        171        152    2        157        159 +1.10778443113772473e+00  # rad = +9.25000000000000683e-02 , len = +2.52388589282480258e-01 
 159        171        173        158    2        162        163 +9.51351351351351293e-01  # rad = +8.80000000000000504e-02 , len = +6.45368112010501260e-01 
 160        170        159        161    2        147        242 +7.15838424440678911e-01  # rad = +1.70250000000000012e-01 , len = +3.28329103187637972e-01 
 161        162        170        167    2        156        160 +7.09949253731343322e-01  # rad = +2.37833000000000100e-01 , len = +5.37680202350803382e-01 
 162        173        174        159    2 2147483645 2147483645 +7.95454545454545414e-01  # rad = +7.00000000000000067e-02 , len = +1.71464281994821721e-01 
 163        173        175        159    2 2147483645 2147483645 +7.95454545454545414e-01  # rad = +7.00000000000000067e-02 , len = +3.56931365951497104e-01 
 164        176        177        166    2 2147483645 2147483645 +3.98467266366816619e-01  # rad = +7.97332999999999931e-02 , len = +1.21445461010282263e+00 
 165        176        178        166    2        245        246 +9.03298350824587759e-01  # rad = +1.80750000000000050e-01 , len = +3.05122926047845133e-01 
 166        179        176        168    2        164        165 +7.41569785756375222e-01  # rad = +2.00100000000000028e-01 , len = +7.50666370633452651e-01 
 167        180        162        169    2        150        161 +9.57142857142857184e-01  # rad = +3.35000000000000020e-01 , len = +1.21243556529819857e-01 
 168        180        179        169    2        166        174 +7.70951428571428510e-01  # rad = +2.69832999999999990e-01 , len = +4.31508980207826909e-01 
 169        181        180        172    2        167        168 +1.00502512562814061e+00  # rad = +3.50000000000000033e-01 , len = +1.21243556529819857e-01 
 170        154        182        141    2 2147483645 2147483645 +9.65517241379310276e-01  # rad = +6.99999999999999789e-02 , len = +5.09607692249638422e-01 
 171        154        183        141    2 2147483645 2147483645 +9.65517241379310276e-01  # rad = +6.99999999999999789e-02 , len = +4.74763098818770324e-01 
 172        184        181        181    2        169        173 +1.00525648834248860e+00  # rad = +3.48250000000000115e-01 , len = +5.72974694031069487e-01 
 173        181        185        172    2        250        251 +4.19239052404881574e-01  # rad = +1.46000000000000046e-01 , len = +9.01886910870760561e-01 
 174        179        186        168    2        178        179 +5.60839482198248640e-01  # rad = +1.51333000000000023e-01 , len = +4.53651848888552089e-01 
 175        187        188        177    2 2147483645 2147483645 +8.14940300529609418e-01  # rad = +7.99999999999999878e-02 , len = +6.64078308635357883e-01 
 176        187        189        177    2 2147483645 2147483645 +7.13072762963408158e-01  # rad = +6.99999999999999789e-02 , len = +2.52388589282476872e-01 
 177        190        187        245    2        175        176 +5.76603230543318634e-01  # rad = +9.81666999999999679e-02 , len = +9.89949493661169022e-01 
 178        186        191        174    2 2147483645 2147483645 +5.22027581558549669e-01  # rad = +7.89999999999999869e-02 , len = +7.34166193719105076e-01 
 179        186        192        174    2 2147483645 2147483645 +5.02203749347465478e-01  # rad = +7.60000000000000259e-02 , len = +6.75055553269506614e-01 
 180        193        194        182    2        185        252 +5.18209729014229459e-01  # rad = +1.69124999999999998e-01 , len = +6.06217782649105641e-01 
 181        193        184        182    2        172        249 +1.06148043289088267e+00  # rad = +3.46429000000000098e-01 , len = +5.04777178564959517e-01 
 182        195        193        189    2        180        181 +1.06077024835292710e+00  # rad = +3.26364000000000043e-01 , len = +9.62340895940728025e-01 
 183        196        197        185    2 2147483645 2147483645 +8.84974766355140052e-01  # rad = +9.46922999999999931e-02 , len = +1.08669222873820415e+00 
 184        196        198        185    2        260        261 +8.78504672897196137e-01  # rad = +9.40000000000000002e-02 , len = +2.96984848098350351e-01 
 185        194        196        180    2        183        184 +6.32668144863266835e-01  # rad = +1.07000000000000026e-01 , len = +2.09999999999998493e-01 
 186        199        200        188    2 2147483645 2147483645 +6.47023577996077237e-01  # rad = +7.81818000000000096e-02 , len = +7.57165767847437499e-01 
 187        199        201        188    2        262        263 +7.03450216414390095e-01  # rad = +8.49999999999999922e-02 , len = +9.89949493661132912e-02 
 188        195        199        189    2        186        187 +3.92739552828220095e-01  # rad = +1.20833000000000010e-01 , len = +9.23363417079107185e-01 
 189        202        195        191    2        182        188 +9.10012393113096785e-01  # rad = +3.07667000000000024e-01 , len = +2.42487113059642767e-01 
 190        202        203        191    2 2147483645 2147483645 +2.99960661478714308e-01  # rad = +1.01414000000000004e-01 , len = +2.09181739164775049e+00 
 191          1        202          0    2        189        190 +1.01782608632311322e+00  # rad = +3.38091000000000030e-01 , len = +7.95047168412038374e-01 
 192          1        204          0    2 2147483645 2147483645 +6.16365235518206545e-01  # rad = +2.04737864004236658e-01 , len = +1.69307412714269456e+00 
 193        205        206        195    2 2147483645 2147483645 +6.12903225806451624e-01  # rad = +7.12499999999999939e-02 , len = +1.80648830607895272e+00 
 194        205          4        195    2          2        221 +9.50537634408602061e-01  # rad = +1.10499999999999973e-01 , len = +1.86126301204316369e+00 
 195        207        205        197    2        193        194 +9.56790123456790154e-01  # rad = +1.16249999999999964e-01 , len = +2.10000000000000853e-01 
 196        207        208        197    2 2147483645 2147483645 +5.76131687242798285e-01  # rad = +6.99999999999999789e-02 , len = +5.09607692249637645e-01 
 197         21        207         17    2        195        196 +8.04635761589403975e-01  # rad = +1.21499999999999983e-01 , len = +2.88617393793236532e-01 
 198         21        209         17    2 2147483645 2147483645 +5.61258278145695400e-01  # rad = +8.47499999999999781e-02 , len = +1.19820699380365747e+00 
 199         44        210         36    2 2147483645 2147483645 +8.85058200525724592e-01  # rad = +8.09090999999999977e-02 , len = +8.28251169633945739e-01 
 200         44        211         36    2 2147483645 2147483645 +7.95558142002500635e-01  # rad = +7.27272999999999947e-02 , len = +8.54458893101360140e-01 
 201         23        212         19    2 2147483645 2147483645 +8.72817955112219379e-01  # rad = +6.99999999999999928e-02 , len = +2.61916017074177887e-01 
 202         23        213         19    2 2147483645 2147483645 +8.72817955112219379e-01  # rad = +6.99999999999999928e-02 , len = +7.44110206891425929e-01 
 203         27         47         65    2         39         67 +9.61203483768804379e-01  # rad = +1.51750000000000024e-01 , len = +2.52388589282479536e-01 
 204        214        215        206    2 2147483645 2147483645 +9.75609756097561065e-01  # rad = +7.99999999999999878e-02 , len = +4.48218696620298618e-01 
 205        214        216        206    2 2147483645 2147483645 +1.08647439024390247e+00  # rad = +8.90909000000000145e-02 , len = +7.82623792124926054e-01 
 206         57        214        227    2        204        205 +6.31211078524197666e-01  # rad = +8.19999999999999896e-02 , len = +2.96984848098350351e-01 
 207         73        217         79    2 2147483645 2147483645 +4.57173117959794817e-01  # rad = +8.76250000000000084e-02 , len = +5.51180551180828981e-01 
 208         86        218        107    2 2147483645 2147483645 +4.92495201535508575e-01  # rad = +1.02636000000000005e-01 , len = +8.63017960415659702e-01 
 209        128        219        118    2 2147483645 2147483645 +9.32376590634463653e-01  # rad = +8.12500000000000028e-02 , len = +1.13951744172698022e+00 
 210        128        220        118    2 2147483645 2147483645 +8.65870885637269327e-01  # rad = +7.54544999999999938e-02 , len = +7.44110206891428483e-01 
 211        221        222        212    2 2147483645 2147483645 +7.53846153846153832e-01  # rad = +9.79999999999999899e-02 , len = +1.30958008537088144e+00 
 212        223        221        276    2        211        213 +9.37950937950938091e-01  # rad = +1.30000000000000004e-01 , len = +2.52388589282476372e-01 
 213        221        122        212    2        113        233 +7.86538461538461520e-01  # rad = +1.02249999999999980e-01 , len = +3.28329103187641413e-01 
 214        224        225        217    2 2147483645 2147483645 +7.42117601364941537e-01  # rad = +1.07000000000000026e-01 , len = +1.56524758424985921e-01 
 215        226        227        271    2 2147483645 2147483645 +5.28712321926454010e-01  # rad = +7.62308000000000013e-02 , len = +8.39999999999999858e-01 
 216        226        152        271    2        140        276 +9.61285042515709121e-01  # rad = +1.38599999999999973e-01 , len = +3.56931365951496382e-01 
 217        228        224        241    2        214        271 +8.20147895335608723e-01  # rad = +1.44182000000000005e-01 , len = +7.30821455623739014e-01 
 218        161        137        149    2        126        259 +9.57711442786069678e-01  # rad = +2.31000000000000011e-01 , len = +2.32163735324875720e-01 
 219        161        166        149    2        153        220 +5.71724709784411256e-01  # rad = +1.37900000000000023e-01 , len = +7.20694109869091104e-01 
 220        166        229        219    2 2147483645 2147483645 +6.16388687454677231e-01  # rad = +8.49999999999999922e-02 , len = +5.68682688324516294e-01 
 221          4        230        194    2 2147483645 2147483645 +7.72850678733031704e-01  # rad = +8.54000000000000037e-02 , len = +1.17549989366226626e+00 
 222         18        231         22    2 2147483645 2147483645 +8.19221621621621710e-01  # rad = +1.13667000000000074e-01 , len = +4.08166632639170246e-01 
 223         63        232         56    2 2147483645 2147483645 +6.39703100775193767e-01  # rad = +8.25217000000000450e-02 , len = +1.67708079709953428e+00 
 224        233        234        226    2 2147483645 2147483645 +8.24568475830981806e-01  # rad = +9.00000000000000105e-02 , len = +1.40000000000000568e-01 
 225        233        235        226    2 2147483645 2147483645 +7.78759116062593848e-01  # rad = +8.50000000000000061e-02 , len = +4.08166632639172688e-01 
 226        236        233        275    2        224        225 +6.57518072289156708e-01  # rad = +1.09148000000000009e-01 , len = +2.43897519462580581e+00 
 227        237         57        240    2         48        206 +8.62609561752988085e-01  # rad = +1.29908999999999997e-01 , len = +2.77715681948283333e+00 
 228         62        238         54    2 2147483645 2147483645 +9.58083832335329455e-01  # rad = +8.00000000000000155e-02 , len = +3.83405790253617818e-01 
 229         62        239         54    2 2147483645 2147483645 +8.38323353293413120e-01  # rad = +7.00000000000000067e-02 , len = +2.96984848098351184e-01 
 230         88        240         81    2 2147483645 2147483645 +9.55882352941176516e-01  # rad = +8.12500000000000305e-02 , len = +5.68682688324518404e-01 
 231        102        241        148    2 2147483645 2147483645 +4.23844092404762729e-01  # rad = +8.74615000000000253e-02 , len = +1.01680873324337773e+00 
 232         97        242        105    2 2147483645 2147483645 +6.36363636363636243e-01  # rad = +6.99999999999999928e-02 , len = +1.39122248400462589e+00 
 233        122        243        213    2 2147483645 2147483645 +7.57946210268948706e-01  # rad = +7.74999999999999994e-02 , len = +9.94886928248632230e-01 
 234        151        244        139    2 2147483645 2147483645 +8.57143163265415509e-01  # rad = +7.99999999999999878e-02 , len = +2.10000000000002046e-01 
 235        151        245        139    2 2147483645 2147483645 +7.79221349721910594e-01  # rad = +7.27273000000000225e-02 , len = +8.10308583195316290e-01 
 236        143        246        142    2 2147483645 2147483645 +1.03579175704989135e+00  # rad = +9.54999999999999599e-02 , len = +9.89949493661164276e-02 
 237        136        247        238    2 2147483645 2147483645 +7.01357466063348478e-01  # rad = +7.75000000000000133e-02 , len = +9.44351629426241734e-01 
 238        248        136        274    2        125        237 +7.33731739707835340e-01  # rad = +1.10499999999999973e-01 , len = +2.61916017074176999e-01 
 239        165        249        152    2 2147483645 2147483645 +9.18164071856287456e-01  # rad = +7.66667000000000182e-02 , len = +5.51180551180828981e-01 
 240        228        237        241    2        227        274 +8.56655290102389055e-01  # rad = +1.50600000000000012e-01 , len = +2.88617393793236976e-01 
 241        190        228        245    2        217        240 +1.03259911894273126e+00  # rad = +1.75799999999999984e-01 , len = +3.76961536499413163e-01 
 242        159        250        160    2 2147483645 2147483645 +5.15983553597650468e-01  # rad = +8.78461999999999854e-02 , len = +9.52102935611482404e-01 
 243        156        251        144    2 2147483645 2147483645 +9.49152542372881269e-01  # rad = +6.99999999999999650e-02 , len = +1.56524758424984339e-01 
 244        156        252        144    2 2147483645 2147483645 +9.49152542372881269e-01  # rad = +6.99999999999999650e-02 , len = +2.10000000000000853e-01 
 245        178        190        165    2        177        241 +9.41908713692945931e-01  # rad = +1.70250000000000012e-01 , len = +2.61916017074177221e-01 
 246        178        253        165    2 2147483645 2147483645 +8.90733056708160498e-01  # rad = +1.61000000000000032e-01 , len = +1.39999999999997016e-01 
 247        254        255        249    2 2147483645 2147483645 +5.46378078557863245e-01  # rad = +7.25000000000000228e-02 , len = +8.01186619958169421e-01 
 248        254        256        249    2 2147483645 2147483645 +5.52658035149066973e-01  # rad = +7.33333000000000179e-02 , len = +5.93969696196699037e-01 
 249        184        254        181    2        247        248 +3.83027979759200332e-01  # rad = +1.32692000000000032e-01 , len = +9.52102935611483847e-01 
 250        185        257        173    2 2147483645 2147483645 +4.79452054794520521e-01  # rad = +7.00000000000000205e-02 , len = +1.40000000000000568e-01 
 251        185        258        173    2 2147483645 2147483645 +5.56506849315068552e-01  # rad = +8.12500000000000305e-02 , len = +6.02162768692981354e-01 
 252        194        259        180    2 2147483645 2147483645 +4.73022912047302346e-01  # rad = +8.00000000000000155e-02 , len = +1.56524758424985921e-01 
 253        260        261        255    2 2147483645 2147483645 +6.50442319430315385e-01  # rad = +7.99231000000000247e-02 , len = +9.54672718789009278e-01 
 254        260        262        255    2 2147483645 2147483645 +8.04069175991861673e-01  # rad = +9.87999999999999851e-02 , len = +8.65852181379708763e-01 
 255         61        260         53    2        253        254 +1.07785087719298245e+00  # rad = +1.22875000000000012e-01 , len = +6.92964645562818782e-01 
 256         49        263         40    2 2147483645 2147483645 +6.89040332640332598e-01  # rad = +8.28571000000000307e-02 , len = +4.53651848888548537e-01 
 257         49        264         40    2 2147483645 2147483645 +7.18200415800415826e-01  # rad = +8.63635999999999987e-02 , len = +7.60394634384014667e-01 
 258         61        265         53    2 2147483645 2147483645 +6.57894736842105310e-01  # rad = +7.49999999999999972e-02 , len = +3.76961536499414163e-01 
 259        137        266        218    2 2147483645 2147483645 +4.81480519480519453e-01  # rad = +1.11222000000000001e-01 , len = +8.16333265278344489e-01 
 260        198        267        184    2 2147483645 2147483645 +7.84574468085106447e-01  # rad = +7.37499999999999961e-02 , len = +5.14392845984469438e-01 
 261        198        268        184    2 2147483645 2147483645 +7.76595744680851130e-01  # rad = +7.29999999999999954e-02 , len = +5.93969696196702368e-01 
 262        201        269        187    2 2147483645 2147483645 +8.82352941176470562e-01  # rad = +7.49999999999999972e-02 , len = +4.02119385257663664e-01 
 263        201        270        187    2 2147483645 2147483645 +1.16134470588235295e+00  # rad = +9.87142999999999771e-02 , len = +1.31331641275056143e+00 
 264        271        272        272    2 2147483645 2147483645 +8.58339627823937468e-01  # rad = +8.75000000000000361e-02 , len = +8.04238770515325663e-01 
 265        271        273        272    2 2147483645 2147483645 +7.93685563217939816e-01  # rad = +8.09090999999999977e-02 , len = +7.69999999999998130e-01 
 266        248        274        274    2 2147483645 2147483645 +5.45911686586985412e-01  # rad = +8.22142999999999624e-02 , len = +1.12436648829463004e+00 
 267        236        275        275    2 2147483645 2147483645 +6.73692771084337449e-01  # rad = +1.11833000000000030e-01 , len = +3.76961536499416827e-01 
 268        223        276        276    2 2147483645 2147483645 +7.97258297258297333e-01  # rad = +1.10499999999999973e-01 , len = +2.32163735324878939e-01 
 269         31         32         29    2         27         28 +1.00000000000000000e+00  # rad = +1.20999999999999996e-01 , len = +0                       
 270          2        277          2    2 2147483645 2147483645 +6.25000000000000000e-01  # rad = +7.49999999999999972e-02 , len = +4.02119385257662387e-01 
 271        224        226        217    2        215        216 +1.00000000000000000e+00  # rad = +1.44182000000000005e-01 , len = +0                       
 272         34        271         28    2        264        265 +1.00000000000000000e+00  # rad = +1.01941000000000004e-01 , len = +0                       
 273        132        138        146    2        127        138 +1.00000000000000000e+00  # rad = +1.40000000000000013e-01 , len = +0                       
 274        237        248        240    2        238        266 +1.00000000000000000e+00  # rad = +1.50600000000000012e-01 , len = +0                       
 275         60        236         83    2        226        267 +1.00000000000000000e+00  # rad = +1.65999999999999981e-01 , len = +0                       
 276        152        223        216    2        212        268 +1.00000000000000000e+00  # rad = +1.38599999999999973e-01 , len = +0                       
