# Supplementary material for: Quantification of Hepatic Vascular and Parenchymal Regeneration in Mice
Source: PLoS One. 2016 Aug 5;11(8):e0160581. doi: 10.1371/journal.pone.0160581 (PMC4975469; doi:10.1371/journal.pone.0160581)
Supplement: S1 Dataset — Vascular trees are stored in text format, can thus be read using any text editor or imported in spreadsheets, and viewed interactively in 3D using the viewer tool from [35]. (ZIP) [file pone.0160581.s001.zip › regenerationQuantificationVascularTrees/PV-AfterSurgicalResection-RIL/PVM-010-RIL_PV10.tree]

# numNodes
 356
# id xCoord [mm]               yCoord [mm]               zCoord [mm]
   0 +2.07900000000000027e+01  +9.73000000000000043e+00  +1.33000000000000007e+01  
   1 +2.07900000000000027e+01  +9.73000000000000043e+00  +1.33000000000000007e+01  
   2 +1.61000000000000014e+01  +1.20400000000000009e+01  +2.12100000000000009e+01  
   3 +1.64499999999999993e+01  +1.19700000000000006e+01  +2.14900000000000020e+01  
   4 +1.60300000000000011e+01  +1.15500000000000007e+01  +2.07199999999999989e+01  
   5 +1.54699999999999989e+01  +1.42100000000000009e+01  +2.10000000000000000e+01  
   6 +1.53300000000000018e+01  +1.42800000000000011e+01  +2.10700000000000003e+01  
   7 +1.57500000000000000e+01  +1.45600000000000005e+01  +2.10700000000000003e+01  
   8 +1.51900000000000013e+01  +1.23200000000000003e+01  +1.97400000000000020e+01  
   9 +1.59600000000000009e+01  +1.14100000000000001e+01  +2.10700000000000003e+01  
  10 +1.60300000000000011e+01  +1.09900000000000020e+01  +2.00900000000000034e+01  
  11 +1.77100000000000009e+01  +9.52000000000000135e+00  +2.05800000000000018e+01  
  12 +1.76400000000000006e+01  +9.80000000000000071e+00  +2.11400000000000006e+01  
  13 +1.87600000000000016e+01  +9.31000000000000050e+00  +2.12800000000000011e+01  
  14 +1.77800000000000011e+01  +9.52000000000000135e+00  +1.97400000000000020e+01  
  15 +1.47699999999999996e+01  +1.24600000000000009e+01  +2.02300000000000040e+01  
  16 +1.44900000000000020e+01  +1.23900000000000006e+01  +2.03000000000000007e+01  
  17 +1.47699999999999996e+01  +1.30900000000000016e+01  +2.07199999999999989e+01  
  18 +1.64499999999999993e+01  +1.07100000000000009e+01  +2.07199999999999989e+01  
  19 +1.58200000000000003e+01  +1.09200000000000017e+01  +1.98800000000000026e+01  
  20 +1.56800000000000015e+01  +1.09200000000000017e+01  +1.98100000000000023e+01  
  21 +1.53300000000000018e+01  +1.26000000000000014e+01  +2.09300000000000033e+01  
  22 +1.56099999999999994e+01  +1.08500000000000014e+01  +1.97400000000000020e+01  
  23 +1.49800000000000022e+01  +1.08500000000000014e+01  +2.01600000000000001e+01  
  24 +1.56099999999999994e+01  +1.05700000000000003e+01  +1.89699999999999989e+01  
  25 +1.71500000000000021e+01  +1.00099999999999998e+01  +2.00199999999999996e+01  
  26 +1.81999999999999993e+01  +9.09999999999999964e+00  +1.89699999999999989e+01  
  27 +1.56099999999999994e+01  +9.38000000000000078e+00  +1.93900000000000006e+01  
  28 +1.54000000000000004e+01  +9.38000000000000078e+00  +1.94600000000000009e+01  
  29 +1.56800000000000015e+01  +9.38000000000000078e+00  +1.98100000000000023e+01  
  30 +1.56800000000000015e+01  +9.09999999999999964e+00  +1.91099999999999994e+01  
  31 +1.89699999999999989e+01  +8.12000000000000099e+00  +1.93900000000000006e+01  
  32 +1.92500000000000000e+01  +7.77000000000000046e+00  +1.96000000000000014e+01  
  33 +1.84800000000000004e+01  +8.33000000000000007e+00  +2.01600000000000001e+01  
  34 +1.89699999999999989e+01  +8.12000000000000099e+00  +1.91800000000000033e+01  
  35 +1.74300000000000033e+01  +8.33000000000000007e+00  +1.92500000000000000e+01  
  36 +1.81999999999999993e+01  +7.62999999999999989e+00  +1.89699999999999989e+01  
  37 +1.72900000000000027e+01  +8.67999999999999972e+00  +2.00900000000000034e+01  
  38 +1.71500000000000021e+01  +8.25999999999999979e+00  +1.89000000000000021e+01  
  39 +1.91099999999999994e+01  +8.25999999999999979e+00  +1.91800000000000033e+01  
  40 +1.97400000000000020e+01  +8.33000000000000007e+00  +2.02300000000000040e+01  
  41 +1.91800000000000033e+01  +8.40000000000000036e+00  +1.87600000000000016e+01  
  42 +1.87600000000000016e+01  +9.02999999999999936e+00  +2.03700000000000010e+01  
  43 +1.86200000000000010e+01  +8.95999999999999908e+00  +1.80599999999999987e+01  
  44 +1.72900000000000027e+01  +7.70000000000000018e+00  +1.89699999999999989e+01  
  45 +1.70800000000000018e+01  +8.33000000000000007e+00  +1.88300000000000018e+01  
  46 +1.72199999999999989e+01  +7.77000000000000046e+00  +1.86900000000000013e+01  
  47 +1.65899999999999999e+01  +8.67999999999999972e+00  +1.86900000000000013e+01  
  48 +2.05100000000000016e+01  +8.33000000000000007e+00  +1.91099999999999994e+01  
  49 +1.64499999999999993e+01  +8.75000000000000000e+00  +1.91099999999999994e+01  
  50 +1.50500000000000007e+01  +1.02200000000000006e+01  +1.84800000000000004e+01  
  51 +1.43500000000000014e+01  +9.87000000000000099e+00  +1.84800000000000004e+01  
  52 +1.44900000000000020e+01  +1.06400000000000006e+01  +1.91800000000000033e+01  
  53 +1.55400000000000009e+01  +1.03599999999999994e+01  +1.84100000000000001e+01  
  54 +1.59600000000000009e+01  +1.29500000000000011e+01  +1.84100000000000001e+01  
  55 +1.59600000000000009e+01  +1.31600000000000001e+01  +1.84800000000000004e+01  
  56 +1.58200000000000003e+01  +1.28100000000000005e+01  +1.85500000000000007e+01  
  57 +1.71500000000000021e+01  +1.27400000000000020e+01  +1.72199999999999989e+01  
  58 +1.56800000000000015e+01  +1.02900000000000009e+01  +1.79900000000000020e+01  
  59 +1.61699999999999982e+01  +8.75000000000000000e+00  +1.81300000000000026e+01  
  60 +1.63099999999999987e+01  +8.67999999999999972e+00  +1.81999999999999993e+01  
  61 +1.68000000000000007e+01  +7.49000000000000110e+00  +1.85500000000000007e+01  
  62 +1.49100000000000001e+01  +8.54000000000000092e+00  +1.80599999999999987e+01  
  63 +1.41400000000000006e+01  +8.60999999999999943e+00  +1.79900000000000020e+01  
  64 +1.47699999999999996e+01  +8.67999999999999972e+00  +1.82699999999999996e+01  
  65 +1.57500000000000000e+01  +8.47000000000000064e+00  +1.75700000000000003e+01  
  66 +1.47000000000000011e+01  +9.59000000000000163e+00  +1.75000000000000000e+01  
  67 +1.58200000000000003e+01  +1.04299999999999997e+01  +1.79199999999999982e+01  
  68 +1.58900000000000006e+01  +1.13400000000000016e+01  +1.86200000000000010e+01  
  69 +1.65899999999999999e+01  +9.31000000000000050e+00  +1.65899999999999999e+01  
  70 +1.56800000000000015e+01  +8.19000000000000128e+00  +1.76400000000000006e+01  
  71 +1.51900000000000013e+01  +7.84000000000000075e+00  +1.76400000000000006e+01  
  72 +1.58900000000000006e+01  +7.42000000000000082e+00  +1.77100000000000009e+01  
  73 +1.77800000000000011e+01  +8.67999999999999972e+00  +1.75700000000000003e+01  
  74 +1.72900000000000027e+01  +8.12000000000000099e+00  +1.75700000000000003e+01  
  75 +1.83399999999999999e+01  +8.05000000000000071e+00  +1.80599999999999987e+01  
  76 +1.78500000000000014e+01  +8.82000000000000028e+00  +1.74300000000000033e+01  
  77 +1.58900000000000006e+01  +8.60999999999999943e+00  +1.75000000000000000e+01  
  78 +1.85500000000000007e+01  +9.02999999999999936e+00  +1.75000000000000000e+01  
  79 +1.90400000000000027e+01  +8.40000000000000036e+00  +1.72199999999999989e+01  
  80 +1.84800000000000004e+01  +9.16999999999999993e+00  +1.70800000000000018e+01  
  81 +1.85500000000000007e+01  +9.02999999999999936e+00  +1.79199999999999982e+01  
  82 +1.60300000000000011e+01  +8.75000000000000000e+00  +1.75000000000000000e+01  
  83 +1.61000000000000014e+01  +8.89000000000000057e+00  +1.71500000000000021e+01  
  84 +1.57500000000000000e+01  +8.33000000000000007e+00  +1.73599999999999994e+01  
  85 +1.72900000000000027e+01  +9.31000000000000050e+00  +1.77100000000000009e+01  
  86 +1.84800000000000004e+01  +9.16999999999999993e+00  +1.70800000000000018e+01  
  87 +1.73599999999999994e+01  +1.25300000000000011e+01  +1.70800000000000018e+01  
  88 +1.72199999999999989e+01  +1.28800000000000026e+01  +1.72199999999999989e+01  
  89 +1.63800000000000026e+01  +9.02999999999999936e+00  +1.69400000000000013e+01  
  90 +1.54699999999999989e+01  +8.33000000000000007e+00  +1.67300000000000004e+01  
  91 +1.82699999999999996e+01  +1.44199999999999999e+01  +1.70100000000000016e+01  
  92 +1.81999999999999993e+01  +1.48400000000000016e+01  +1.70100000000000016e+01  
  93 +1.78500000000000014e+01  +1.44900000000000020e+01  +1.72900000000000027e+01  
  94 +1.88300000000000018e+01  +1.39300000000000015e+01  +1.65199999999999996e+01  
  95 +1.66600000000000001e+01  +8.60999999999999943e+00  +1.69400000000000013e+01  
  96 +1.68000000000000007e+01  +8.19000000000000128e+00  +1.68000000000000007e+01  
  97 +1.68700000000000010e+01  +8.19000000000000128e+00  +1.70800000000000018e+01  
  98 +1.50500000000000007e+01  +8.19000000000000128e+00  +1.68000000000000007e+01  
  99 +1.44199999999999999e+01  +7.55999999999999961e+00  +1.70100000000000016e+01  
 100 +1.47699999999999996e+01  +7.84000000000000075e+00  +1.66600000000000001e+01  
 101 +1.37900000000000009e+01  +7.98000000000000043e+00  +1.68000000000000007e+01  
 102 +1.33699999999999992e+01  +8.05000000000000071e+00  +1.68700000000000010e+01  
 103 +1.35800000000000018e+01  +8.33000000000000007e+00  +1.73599999999999994e+01  
 104 +1.44900000000000020e+01  +7.91000000000000014e+00  +1.65899999999999999e+01  
 105 +1.47699999999999996e+01  +7.49000000000000110e+00  +1.66600000000000001e+01  
 106 +1.69400000000000013e+01  +1.06400000000000006e+01  +1.65899999999999999e+01  
 107 +1.63800000000000026e+01  +1.14100000000000001e+01  +1.75700000000000003e+01  
 108 +1.70800000000000018e+01  +1.07100000000000009e+01  +1.79199999999999982e+01  
 109 +1.68700000000000010e+01  +1.02900000000000009e+01  +1.63099999999999987e+01  
 110 +1.89000000000000021e+01  +1.00099999999999998e+01  +1.65899999999999999e+01  
 111 +1.84800000000000004e+01  +1.03599999999999994e+01  +1.69400000000000013e+01  
 112 +1.89000000000000021e+01  +9.87000000000000099e+00  +1.70800000000000018e+01  
 113 +1.67300000000000004e+01  +9.38000000000000078e+00  +1.63099999999999987e+01  
 114 +1.41400000000000006e+01  +7.62999999999999989e+00  +1.63099999999999987e+01  
 115 +1.86900000000000013e+01  +1.37199999999999989e+01  +1.64499999999999993e+01  
 116 +1.80599999999999987e+01  +1.37900000000000009e+01  +1.67300000000000004e+01  
 117 +1.88300000000000018e+01  +1.32300000000000022e+01  +1.62400000000000020e+01  
 118 +1.79199999999999982e+01  +1.16200000000000010e+01  +1.64499999999999993e+01  
 119 +1.78500000000000014e+01  +1.11300000000000008e+01  +1.71500000000000021e+01  
 120 +1.79199999999999982e+01  +1.18300000000000001e+01  +1.65899999999999999e+01  
 121 +1.81999999999999993e+01  +1.09200000000000017e+01  +1.54699999999999989e+01  
 122 +1.59600000000000009e+01  +1.06400000000000006e+01  +1.67300000000000004e+01  
 123 +1.70100000000000016e+01  +1.00099999999999998e+01  +1.61699999999999982e+01  
 124 +1.86900000000000013e+01  +1.30199999999999996e+01  +1.67300000000000004e+01  
 125 +1.89699999999999989e+01  +1.28100000000000005e+01  +1.58900000000000006e+01  
 126 +1.97400000000000020e+01  +1.03599999999999994e+01  +1.62400000000000020e+01  
 127 +1.96700000000000017e+01  +1.00800000000000001e+01  +1.66600000000000001e+01  
 128 +1.96000000000000014e+01  +1.05000000000000000e+01  +1.62400000000000020e+01  
 129 +2.00199999999999996e+01  +9.80000000000000071e+00  +1.56800000000000015e+01  
 130 +1.42100000000000009e+01  +7.62999999999999989e+00  +1.62400000000000020e+01  
 131 +1.39300000000000015e+01  +7.35000000000000053e+00  +1.59600000000000009e+01  
 132 +1.43500000000000014e+01  +7.62999999999999989e+00  +1.62400000000000020e+01  
 133 +1.67300000000000004e+01  +1.03599999999999994e+01  +1.58200000000000003e+01  
 134 +1.71500000000000021e+01  +9.52000000000000135e+00  +1.59600000000000009e+01  
 135 +1.90400000000000027e+01  +9.59000000000000163e+00  +1.58200000000000003e+01  
 136 +2.03000000000000007e+01  +1.36500000000000004e+01  +1.59600000000000009e+01  
 137 +2.07900000000000027e+01  +1.37199999999999989e+01  +1.59600000000000009e+01  
 138 +2.00199999999999996e+01  +1.43500000000000014e+01  +1.62400000000000020e+01  
 139 +2.00900000000000034e+01  +1.33699999999999992e+01  +1.59600000000000009e+01  
 140 +1.98100000000000023e+01  +1.33699999999999992e+01  +1.63099999999999987e+01  
 141 +2.00900000000000034e+01  +1.32300000000000022e+01  +1.58200000000000003e+01  
 142 +1.94600000000000009e+01  +9.80000000000000071e+00  +1.55400000000000009e+01  
 143 +2.07900000000000027e+01  +8.60999999999999943e+00  +1.72199999999999989e+01  
 144 +1.93200000000000003e+01  +9.80000000000000071e+00  +1.54000000000000004e+01  
 145 +1.63099999999999987e+01  +9.09999999999999964e+00  +1.58200000000000003e+01  
 146 +1.61000000000000014e+01  +9.45000000000000107e+00  +1.57500000000000000e+01  
 147 +1.60300000000000011e+01  +8.89000000000000057e+00  +1.57500000000000000e+01  
 148 +2.07199999999999989e+01  +1.08500000000000014e+01  +1.57500000000000000e+01  
 149 +2.10000000000000000e+01  +1.12700000000000014e+01  +1.56800000000000015e+01  
 150 +2.10000000000000000e+01  +1.14800000000000004e+01  +1.58900000000000006e+01  
 151 +2.07900000000000027e+01  +1.02200000000000006e+01  +1.56099999999999994e+01  
 152 +2.05100000000000016e+01  +9.87000000000000099e+00  +1.57500000000000000e+01  
 153 +2.06500000000000021e+01  +9.66000000000000014e+00  +1.63800000000000026e+01  
 154 +2.00900000000000034e+01  +9.80000000000000071e+00  +1.56099999999999994e+01  
 155 +2.05100000000000016e+01  +9.87000000000000099e+00  +1.57500000000000000e+01  
 156 +2.08599999999999994e+01  +9.73000000000000043e+00  +1.56800000000000015e+01  
 157 +1.74300000000000033e+01  +9.59000000000000163e+00  +1.57500000000000000e+01  
 158 +1.69400000000000013e+01  +8.89000000000000057e+00  +1.49100000000000001e+01  
 159 +1.84100000000000001e+01  +9.87000000000000099e+00  +1.49800000000000022e+01  
 160 +1.91099999999999994e+01  +1.26000000000000014e+01  +1.56800000000000015e+01  
 161 +1.89000000000000021e+01  +1.28800000000000026e+01  +1.54699999999999989e+01  
 162 +1.92500000000000000e+01  +1.23900000000000006e+01  +1.54699999999999989e+01  
 163 +2.10700000000000003e+01  +9.02999999999999936e+00  +1.68700000000000010e+01  
 164 +2.13500000000000014e+01  +9.73000000000000043e+00  +1.56099999999999994e+01  
 165 +1.55400000000000009e+01  +8.47000000000000064e+00  +1.56800000000000015e+01  
 166 +1.48400000000000016e+01  +7.91000000000000014e+00  +1.54699999999999989e+01  
 167 +1.47699999999999996e+01  +8.67999999999999972e+00  +1.61699999999999982e+01  
 168 +1.56800000000000015e+01  +8.60999999999999943e+00  +1.56099999999999994e+01  
 169 +1.96700000000000017e+01  +1.26000000000000014e+01  +1.55400000000000009e+01  
 170 +1.95300000000000011e+01  +1.24600000000000009e+01  +1.63800000000000026e+01  
 171 +1.98800000000000026e+01  +1.31600000000000001e+01  +1.56099999999999994e+01  
 172 +1.93900000000000006e+01  +1.22500000000000000e+01  +1.53300000000000018e+01  
 173 +1.88300000000000018e+01  +1.23200000000000003e+01  +1.52599999999999998e+01  
 174 +2.06500000000000021e+01  +1.54000000000000004e+01  +1.54000000000000004e+01  
 175 +2.07900000000000027e+01  +1.56800000000000015e+01  +1.53300000000000018e+01  
 176 +2.05800000000000018e+01  +1.56099999999999994e+01  +1.54699999999999989e+01  
 177 +2.07199999999999989e+01  +1.51199999999999992e+01  +1.54699999999999989e+01  
 178 +1.91800000000000033e+01  +1.00099999999999998e+01  +1.47699999999999996e+01  
 179 +2.07199999999999989e+01  +1.48400000000000016e+01  +1.53300000000000018e+01  
 180 +2.10000000000000000e+01  +1.50500000000000007e+01  +1.51199999999999992e+01  
 181 +2.07199999999999989e+01  +1.45600000000000005e+01  +1.54000000000000004e+01  
 182 +1.94600000000000009e+01  +1.16900000000000013e+01  +1.49100000000000001e+01  
 183 +1.89000000000000021e+01  +1.24600000000000009e+01  +1.49800000000000022e+01  
 184 +1.84800000000000004e+01  +1.23200000000000003e+01  +1.51900000000000013e+01  
 185 +2.12800000000000011e+01  +1.28800000000000026e+01  +1.51900000000000013e+01  
 186 +2.14900000000000020e+01  +1.28100000000000005e+01  +1.51900000000000013e+01  
 187 +2.11400000000000006e+01  +1.28800000000000026e+01  +1.55400000000000009e+01  
 188 +2.11400000000000006e+01  +1.30199999999999996e+01  +1.49800000000000022e+01  
 189 +1.92500000000000000e+01  +1.19700000000000006e+01  +1.43500000000000014e+01  
 190 +1.99500000000000028e+01  +1.08500000000000014e+01  +1.44199999999999999e+01  
 191 +1.54000000000000004e+01  +8.19000000000000128e+00  +1.49100000000000001e+01  
 192 +1.55400000000000009e+01  +8.19000000000000128e+00  +1.48400000000000016e+01  
 193 +1.53300000000000018e+01  +8.19000000000000128e+00  +1.49100000000000001e+01  
 194 +2.05800000000000018e+01  +1.17599999999999998e+01  +1.48400000000000016e+01  
 195 +2.14200000000000017e+01  +1.20400000000000009e+01  +1.49100000000000001e+01  
 196 +2.03700000000000010e+01  +1.19000000000000004e+01  +1.51900000000000013e+01  
 197 +2.05100000000000016e+01  +1.18300000000000001e+01  +1.47699999999999996e+01  
 198 +2.03000000000000007e+01  +1.13400000000000016e+01  +1.44900000000000020e+01  
 199 +2.06500000000000021e+01  +1.22500000000000000e+01  +1.47000000000000011e+01  
 200 +2.07199999999999989e+01  +1.24600000000000009e+01  +1.45600000000000005e+01  
 201 +2.00900000000000034e+01  +1.16900000000000013e+01  +1.41400000000000006e+01  
 202 +2.03000000000000007e+01  +1.12000000000000011e+01  +1.44199999999999999e+01  
 203 +1.99500000000000028e+01  +1.08500000000000014e+01  +1.44199999999999999e+01  
 204 +2.04400000000000013e+01  +1.11300000000000008e+01  +1.42800000000000011e+01  
 205 +2.12800000000000011e+01  +1.06400000000000006e+01  +1.44199999999999999e+01  
 206 +2.05100000000000016e+01  +1.11300000000000008e+01  +1.41400000000000006e+01  
 207 +1.98800000000000026e+01  +1.06400000000000006e+01  +1.42800000000000011e+01  
 208 +1.96700000000000017e+01  +1.09900000000000020e+01  +1.36500000000000004e+01  
 209 +1.97400000000000020e+01  +1.05000000000000000e+01  +1.42800000000000011e+01  
 210 +1.98100000000000023e+01  +1.00800000000000001e+01  +1.40700000000000003e+01  
 211 +1.89699999999999989e+01  +1.07800000000000011e+01  +1.39300000000000015e+01  
 212 +1.76400000000000006e+01  +9.66000000000000014e+00  +1.42100000000000009e+01  
 213 +1.67300000000000004e+01  +9.87000000000000099e+00  +1.47000000000000011e+01  
 214 +1.77800000000000011e+01  +9.73000000000000043e+00  +1.42800000000000011e+01  
 215 +1.70100000000000016e+01  +9.24000000000000021e+00  +1.40000000000000000e+01  
 216 +2.05800000000000018e+01  +1.10600000000000005e+01  +1.34400000000000013e+01  
 217 +2.09300000000000033e+01  +1.14100000000000001e+01  +1.40700000000000003e+01  
 218 +2.14200000000000017e+01  +1.15500000000000007e+01  +1.33699999999999992e+01  
 219 +2.18400000000000034e+01  +1.19000000000000004e+01  +1.41400000000000006e+01  
 220 +1.67300000000000004e+01  +9.38000000000000078e+00  +1.40700000000000003e+01  
 221 +1.65199999999999996e+01  +8.89000000000000057e+00  +1.38599999999999994e+01  
 222 +1.89699999999999989e+01  +1.08500000000000014e+01  +1.37900000000000009e+01  
 223 +1.88300000000000018e+01  +1.08500000000000014e+01  +1.40000000000000000e+01  
 224 +1.64499999999999993e+01  +8.82000000000000028e+00  +1.38599999999999994e+01  
 225 +1.65899999999999999e+01  +9.02999999999999936e+00  +1.40000000000000000e+01  
 226 +2.20500000000000007e+01  +1.08500000000000014e+01  +1.37199999999999989e+01  
 227 +2.19800000000000040e+01  +1.09900000000000020e+01  +1.40000000000000000e+01  
 228 +2.21900000000000013e+01  +1.09200000000000017e+01  +1.35800000000000018e+01  
 229 +2.22600000000000016e+01  +1.12700000000000014e+01  +1.30900000000000016e+01  
 230 +2.22600000000000016e+01  +1.09200000000000017e+01  +1.35800000000000018e+01  
 231 +2.07900000000000027e+01  +9.73000000000000043e+00  +1.33000000000000007e+01  
 232 +2.17000000000000028e+01  +1.03599999999999994e+01  +1.25300000000000011e+01  
 233 +2.05100000000000016e+01  +9.87000000000000099e+00  +1.34400000000000013e+01  
 234 +2.03000000000000007e+01  +1.00800000000000001e+01  +1.30900000000000016e+01  
 235 +1.98100000000000023e+01  +1.04299999999999997e+01  +1.31600000000000001e+01  
 236 +2.00199999999999996e+01  +9.87000000000000099e+00  +1.28800000000000026e+01  
 237 +2.02300000000000040e+01  +9.73000000000000043e+00  +1.23900000000000006e+01  
 238 +1.93900000000000006e+01  +9.59000000000000163e+00  +1.24600000000000009e+01  
 239 +1.88300000000000018e+01  +1.39300000000000015e+01  +1.65199999999999996e+01  
 240 +1.91099999999999994e+01  +1.40000000000000000e+01  +1.65199999999999996e+01  
 241 +1.87600000000000016e+01  +1.41400000000000006e+01  +1.63800000000000026e+01  
 242 +2.00199999999999996e+01  +9.80000000000000071e+00  +1.56800000000000015e+01  
 243 +2.00900000000000034e+01  +9.38000000000000078e+00  +1.57500000000000000e+01  
 244 +2.07900000000000027e+01  +1.02200000000000006e+01  +1.56099999999999994e+01  
 245 +2.07199999999999989e+01  +1.02200000000000006e+01  +1.54000000000000004e+01  
 246 +2.14900000000000020e+01  +1.07100000000000009e+01  +1.54699999999999989e+01  
 247 +2.02300000000000040e+01  +1.05700000000000003e+01  +1.49100000000000001e+01  
 248 +2.19100000000000001e+01  +1.19700000000000006e+01  +1.42100000000000009e+01  
 249 +2.33800000000000026e+01  +1.19000000000000004e+01  +1.43500000000000014e+01  
 250 +2.21900000000000013e+01  +1.27400000000000020e+01  +1.45600000000000005e+01  
 251 +1.58200000000000003e+01  +1.07100000000000009e+01  +2.00199999999999996e+01  
 252 +1.38599999999999994e+01  +1.07100000000000009e+01  +1.92500000000000000e+01  
 253 +1.42800000000000011e+01  +1.11300000000000008e+01  +1.96700000000000017e+01  
 254 +1.88300000000000018e+01  +7.84000000000000075e+00  +1.92500000000000000e+01  
 255 +1.77100000000000009e+01  +9.80000000000000071e+00  +1.84800000000000004e+01  
 256 +1.75000000000000000e+01  +1.00099999999999998e+01  +1.84800000000000004e+01  
 257 +1.74300000000000033e+01  +1.00099999999999998e+01  +1.90400000000000027e+01  
 258 +1.37900000000000009e+01  +9.31000000000000050e+00  +1.79900000000000020e+01  
 259 +1.38599999999999994e+01  +9.16999999999999993e+00  +1.77800000000000011e+01  
 260 +1.35800000000000018e+01  +9.31000000000000050e+00  +1.81300000000000026e+01  
 261 +1.54699999999999989e+01  +7.77000000000000046e+00  +1.65199999999999996e+01  
 262 +1.39300000000000015e+01  +7.70000000000000018e+00  +1.63099999999999987e+01  
 263 +1.73599999999999994e+01  +1.19000000000000004e+01  +1.60300000000000011e+01  
 264 +1.70800000000000018e+01  +1.19000000000000004e+01  +1.61699999999999982e+01  
 265 +1.73599999999999994e+01  +1.24600000000000009e+01  +1.62400000000000020e+01  
 266 +1.78500000000000014e+01  +1.10600000000000005e+01  +1.53300000000000018e+01  
 267 +1.84100000000000001e+01  +1.28800000000000026e+01  +1.59600000000000009e+01  
 268 +2.04400000000000013e+01  +1.29500000000000011e+01  +1.60300000000000011e+01  
 269 +2.04400000000000013e+01  +9.45000000000000107e+00  +1.49100000000000001e+01  
 270 +1.83399999999999999e+01  +1.07100000000000009e+01  +1.51900000000000013e+01  
 271 +1.98100000000000023e+01  +1.00800000000000001e+01  +1.40700000000000003e+01  
 272 +1.86200000000000010e+01  +9.80000000000000071e+00  +1.33000000000000007e+01  
 273 +1.66600000000000001e+01  +1.02200000000000006e+01  +2.07199999999999989e+01  
 274 +1.69400000000000013e+01  +1.07800000000000011e+01  +2.14200000000000017e+01  
 275 +2.04400000000000013e+01  +8.33000000000000007e+00  +2.03000000000000007e+01  
 276 +1.98100000000000023e+01  +8.60999999999999943e+00  +2.05800000000000018e+01  
 277 +1.56099999999999994e+01  +1.18300000000000001e+01  +1.91800000000000033e+01  
 278 +1.58900000000000006e+01  +1.38599999999999994e+01  +2.13500000000000014e+01  
 279 +1.57500000000000000e+01  +1.17599999999999998e+01  +1.89000000000000021e+01  
 280 +1.51900000000000013e+01  +1.01500000000000004e+01  +1.91099999999999994e+01  
 281 +1.49100000000000001e+01  +9.80000000000000071e+00  +1.90400000000000027e+01  
 282 +1.47000000000000011e+01  +1.01500000000000004e+01  +1.97400000000000020e+01  
 283 +1.65199999999999996e+01  +8.25999999999999979e+00  +1.92500000000000000e+01  
 284 +1.65899999999999999e+01  +9.31000000000000050e+00  +2.01600000000000001e+01  
 285 +1.56800000000000015e+01  +1.28800000000000026e+01  +1.94600000000000009e+01  
 286 +1.58200000000000003e+01  +1.16900000000000013e+01  +1.87600000000000016e+01  
 287 +1.57500000000000000e+01  +1.18300000000000001e+01  +1.87600000000000016e+01  
 288 +1.65199999999999996e+01  +1.09900000000000020e+01  +1.93200000000000003e+01  
 289 +1.42100000000000009e+01  +9.87000000000000099e+00  +1.86200000000000010e+01  
 290 +1.71500000000000021e+01  +1.33000000000000007e+01  +1.75000000000000000e+01  
 291 +1.72900000000000027e+01  +1.39300000000000015e+01  +1.76400000000000006e+01  
 292 +1.67300000000000004e+01  +1.36500000000000004e+01  +1.80599999999999987e+01  
 293 +1.50500000000000007e+01  +7.55999999999999961e+00  +1.72900000000000027e+01  
 294 +1.58900000000000006e+01  +7.70000000000000018e+00  +1.74300000000000033e+01  
 295 +1.72900000000000027e+01  +1.29500000000000011e+01  +1.73599999999999994e+01  
 296 +1.67300000000000004e+01  +1.21799999999999997e+01  +1.79199999999999982e+01  
 297 +1.79900000000000020e+01  +1.18300000000000001e+01  +1.66600000000000001e+01  
 298 +1.84100000000000001e+01  +1.21099999999999994e+01  +1.67300000000000004e+01  
 299 +1.75700000000000003e+01  +1.16200000000000010e+01  +1.75700000000000003e+01  
 300 +1.91099999999999994e+01  +1.53300000000000018e+01  +1.65199999999999996e+01  
 301 +1.92500000000000000e+01  +1.55400000000000009e+01  +1.65199999999999996e+01  
 302 +1.89699999999999989e+01  +1.54699999999999989e+01  +1.66600000000000001e+01  
 303 +1.94600000000000009e+01  +1.07800000000000011e+01  +1.65199999999999996e+01  
 304 +1.96000000000000014e+01  +1.14100000000000001e+01  +1.64499999999999993e+01  
 305 +1.90400000000000027e+01  +1.10600000000000005e+01  +1.67300000000000004e+01  
 306 +1.89699999999999989e+01  +1.42800000000000011e+01  +1.61699999999999982e+01  
 307 +1.96700000000000017e+01  +1.12700000000000014e+01  +1.61699999999999982e+01  
 308 +2.00199999999999996e+01  +1.44199999999999999e+01  +1.56099999999999994e+01  
 309 +1.96700000000000017e+01  +1.45600000000000005e+01  +1.57500000000000000e+01  
 310 +1.99500000000000028e+01  +1.58200000000000003e+01  +1.59600000000000009e+01  
 311 +2.02300000000000040e+01  +1.39300000000000015e+01  +1.54699999999999989e+01  
 312 +2.28200000000000003e+01  +1.03599999999999994e+01  +1.54000000000000004e+01  
 313 +2.19100000000000001e+01  +9.24000000000000021e+00  +1.65199999999999996e+01  
 314 +2.05800000000000018e+01  +1.51199999999999992e+01  +1.57500000000000000e+01  
 315 +1.81999999999999993e+01  +1.10600000000000005e+01  +1.47000000000000011e+01  
 316 +1.86200000000000010e+01  +1.00099999999999998e+01  +1.49800000000000022e+01  
 317 +2.12800000000000011e+01  +1.32300000000000022e+01  +1.49100000000000001e+01  
 318 +1.83399999999999999e+01  +1.11300000000000008e+01  +1.42800000000000011e+01  
 319 +1.80599999999999987e+01  +1.11300000000000008e+01  +1.47000000000000011e+01  
 320 +1.77800000000000011e+01  +9.73000000000000043e+00  +1.42800000000000011e+01  
 321 +1.81300000000000026e+01  +9.45000000000000107e+00  +1.35800000000000018e+01  
 322 +1.79900000000000020e+01  +1.03599999999999994e+01  +1.37900000000000009e+01  
 323 +1.93900000000000006e+01  +1.03599999999999994e+01  +1.30900000000000016e+01  
 324 +1.98800000000000026e+01  +1.06400000000000006e+01  +1.32300000000000022e+01  
 325 +1.57500000000000000e+01  +1.07100000000000009e+01  +2.03700000000000010e+01  
 326 +1.61699999999999982e+01  +9.94000000000000128e+00  +2.05100000000000016e+01  
 327 +1.56800000000000015e+01  +8.89000000000000057e+00  +1.93900000000000006e+01  
 328 +1.56800000000000015e+01  +9.02999999999999936e+00  +1.86900000000000013e+01  
 329 +1.54000000000000004e+01  +8.95999999999999908e+00  +1.86900000000000013e+01  
 330 +1.61699999999999982e+01  +8.75000000000000000e+00  +1.81300000000000026e+01  
 331 +1.65899999999999999e+01  +1.01500000000000004e+01  +1.56099999999999994e+01  
 332 +1.67300000000000004e+01  +1.07800000000000011e+01  +1.56099999999999994e+01  
 333 +1.98800000000000026e+01  +1.31600000000000001e+01  +1.56099999999999994e+01  
 334 +2.06500000000000021e+01  +1.46300000000000026e+01  +1.57500000000000000e+01  
 335 +1.74300000000000033e+01  +1.08500000000000014e+01  +1.51900000000000013e+01  
 336 +1.72199999999999989e+01  +1.07100000000000009e+01  +1.48400000000000016e+01  
 337 +1.75700000000000003e+01  +1.09900000000000020e+01  +1.53300000000000018e+01  
 338 +1.78500000000000014e+01  +1.10600000000000005e+01  +1.53300000000000018e+01  
 339 +2.13500000000000014e+01  +1.35800000000000018e+01  +1.49800000000000022e+01  
 340 +2.14200000000000017e+01  +1.40000000000000000e+01  +1.49800000000000022e+01  
 341 +2.12800000000000011e+01  +1.37199999999999989e+01  +1.55400000000000009e+01  
 342 +2.15600000000000023e+01  +1.33000000000000007e+01  +1.46300000000000026e+01  
 343 +2.24000000000000021e+01  +1.17599999999999998e+01  +1.31600000000000001e+01  
 344 +1.82699999999999996e+01  +1.27400000000000020e+01  +1.59600000000000009e+01  
 345 +1.84100000000000001e+01  +1.28800000000000026e+01  +1.59600000000000009e+01  
 346 +1.82699999999999996e+01  +1.30900000000000016e+01  +1.59600000000000009e+01  
 347 +1.81300000000000026e+01  +1.30199999999999996e+01  +1.61699999999999982e+01  
 348 +1.60300000000000011e+01  +8.89000000000000057e+00  +1.57500000000000000e+01  
 349 +1.61699999999999982e+01  +8.82000000000000028e+00  +1.49800000000000022e+01  
 350 +1.53300000000000018e+01  +9.31000000000000050e+00  +1.61699999999999982e+01  
 351 +1.79900000000000020e+01  +1.14800000000000004e+01  +1.51199999999999992e+01  
 352 +1.57500000000000000e+01  +8.47000000000000064e+00  +1.84100000000000001e+01  
 353 +1.96000000000000014e+01  +1.35800000000000018e+01  +1.54000000000000004e+01  
 354 +1.78500000000000014e+01  +1.02200000000000006e+01  +1.77100000000000009e+01  
 355 +1.61000000000000014e+01  +1.26000000000000014e+01  +2.13500000000000014e+01  
# numEdges
 355
# id   initNode   termNode parentEdge nDau   dauEdges      ...   radiusRelativeToParent
   0          0          1 2147483646    2        209        354 +2.23686333333333348e-01  # rad = +2.23686333333333348e-01 , len = +0                       
   1          2          3          2    2 2147483645 2147483645 +8.65265760197774902e-01  # rad = +6.99999999999999928e-02 , len = +4.53651848888549314e-01 
   2          4          2          7    2          1        341 +8.41115470910297036e-01  # rad = +8.08999999999999858e-02 , len = +6.96491205974635541e-01 
   3          5          6          5    2 2147483645 2147483645 +8.97435897435897356e-01  # rad = +7.00000000000000067e-02 , len = +1.71464281994820250e-01 
   4          5          7          5    2 2147483645 2147483645 +8.97435897435897356e-01  # rad = +7.00000000000000067e-02 , len = +4.53651848888550702e-01 
   5          8          5        259    2          3          4 +7.91512550040336715e-01  # rad = +7.80000000000000276e-02 , len = +2.28868958139805301e+00 
   6          4          9          7    2 2147483645 2147483645 +8.16162725172537962e-01  # rad = +7.85000000000000003e-02 , len = +3.83405790253617818e-01 
   7         10          4         15    2          2          6 +9.42958823529411738e-01  # rad = +9.61817999999999979e-02 , len = +8.42911620515456428e-01 
   8         11         12         10    2 2147483645 2147483645 +9.27459605239632778e-01  # rad = +8.61110999999999405e-02 , len = +6.29999999999998561e-01 
   9         11         13         10    2 2147483645 2147483645 +8.23344412587698748e-01  # rad = +7.64443999999999679e-02 , len = +1.27929668177479483e+00 
  10         14         11         22    2          8          9 +1.09877159763313603e+00  # rad = +9.28461999999999760e-02 , len = +8.42911620515460536e-01 
  11         15         16         13    2 2147483645 2147483645 +8.65533230293663025e-01  # rad = +7.00000000000000067e-02 , len = +2.96984848098347021e-01 
  12         15         17         13    2 2147483645 2147483645 +9.73106646058732649e-01  # rad = +7.87000000000000338e-02 , len = +7.98122797569394082e-01 
  13          8         15        259    2         11         12 +8.20686890827079907e-01  # rad = +8.08750000000000302e-02 , len = +6.60378679243964983e-01 
  14         10         18         15    2        255        256 +7.43137254901960809e-01  # rad = +7.57999999999999924e-02 , len = +8.07279381626951564e-01 
  15         19         10         17    2          7         14 +8.50000000000000089e-01  # rad = +1.01999999999999980e-01 , len = +3.05122926047848408e-01 
  16         20         21         18    2 2147483645 2147483645 +9.07601183431952729e-01  # rad = +7.66923000000000188e-02 , len = +2.04921936356262302e+00 
  17         20         19         18    2         15        230 +1.42011834319526620e+00  # rad = +1.19999999999999996e-01 , len = +1.56524758424984339e-01 
  18         22         20         20    2         16         17 +6.79167637862992946e-01  # rad = +8.45000000000000057e-02 , len = +1.21243556529822938e-01 
  19         22         23         20    2 2147483645 2147483645 +6.05003335557038002e-01  # rad = +7.52726999999999979e-02 , len = +7.57165767847434501e-01 
  20         24         22         50    2         18         19 +9.30798177560654416e-01  # rad = +1.24417000000000028e-01 , len = +8.19328993750377155e-01 
  21         14         25         22    2 2147483645 2147483645 +8.97041420118343202e-01  # rad = +7.57999999999999785e-02 , len = +8.45813218151617585e-01 
  22         26         14         36    2         10         21 +6.85398179841993360e-01  # rad = +8.44999999999999779e-02 , len = +9.72471079261488791e-01 
  23         27         28         25    2 2147483645 2147483645 +1.00000000000000000e+00  # rad = +7.00000000000000067e-02 , len = +2.21359436211785776e-01 
  24         27         29         25    2 2147483645 2147483645 +1.05918428571428569e+00  # rad = +7.41429000000000255e-02 , len = +4.25793377120877392e-01 
  25         30         27        315    2         23         24 +8.94160747109625342e-01  # rad = +7.00000000000000067e-02 , len = +4.02119385257663942e-01 
  26         31         32         28    2 2147483645 2147483645 +8.28402366863905337e-01  # rad = +6.99999999999999928e-02 , len = +4.94974746830584678e-01 
  27         31         33         28    2 2147483645 2147483645 +9.14201183431952669e-01  # rad = +7.72499999999999853e-02 , len = +9.36536171218174229e-01 
  28         34         31         33    2         26         27 +8.20388349514563076e-01  # rad = +8.44999999999999779e-02 , len = +2.09999999999997300e-01 
  29         35         36         31    2 2147483645 2147483645 +9.34662788844021430e-01  # rad = +7.44615000000000277e-02 , len = +1.07763630228384333e+00 
  30         35         37         31    2 2147483645 2147483645 +8.78660720225640013e-01  # rad = +6.99999999999999928e-02 , len = +9.20706250657616465e-01 
  31         38         35         38    2         29         30 +1.13809571428571443e+00  # rad = +7.96667000000000070e-02 , len = +4.53651848888549314e-01 
  32         39         40         34    2        257        258 +6.64312527571310873e-01  # rad = +7.98124999999999946e-02 , len = +1.22649908275546826e+00 
  33         39         34         34    2         28        233 +8.57311703553265692e-01  # rad = +1.02999999999999967e-01 , len = +1.97989898732232855e-01 
  34         41         39         42    2         32         33 +9.54781337169105071e-01  # rad = +1.20143000000000014e-01 , len = +4.48218696620301782e-01 
  35         26         42         36    2 2147483645 2147483645 +6.12590237334328269e-01  # rad = +7.55237999999999743e-02 , len = +1.50947010569935069e+00 
  36         43         26        273    2         22         35 +8.48300110780070615e-01  # rad = +1.23285999999999979e-01 , len = +1.01197826063606811e+00 
  37         38         44         38    2 2147483645 2147483645 +1.00000000000000000e+00  # rad = +6.99999999999999928e-02 , len = +5.81463670404264610e-01 
  38         45         38         40    2         31         37 +1.00000000000000000e+00  # rad = +6.99999999999999928e-02 , len = +1.21243556529821897e-01 
  39         45         46         40    2 2147483645 2147483645 +1.00000000000000000e+00  # rad = +6.99999999999999928e-02 , len = +5.93969696196699037e-01 
  40         47         45         53    2         38         39 +7.22892934909171059e-01  # rad = +6.99999999999999928e-02 , len = +6.18223260642950745e-01 
  41         41         48         42    2 2147483645 2147483645 +5.79339283017968221e-01  # rad = +7.28999999999999926e-02 , len = +1.37706209010341807e+00 
  42         43         41        273    2         34         41 +8.65825380333441141e-01  # rad = +1.25833000000000000e-01 , len = +1.05697682093790735e+00 
  43         47         49         53    2        265        266 +7.22892934909171059e-01  # rad = +6.99999999999999928e-02 , len = +4.48218696620297896e-01 
  44         50         51         46    2        239        272 +9.86940027894002814e-01  # rad = +8.84545000000000331e-02 , len = +7.82623792124925610e-01 
  45         50         52         46    2        231        232 +9.28109344490934407e-01  # rad = +8.31817999999999863e-02 , len = +9.89949493661167801e-01 
  46         53         50         51    2         44         45 +5.62667152166543172e-01  # rad = +8.96250000000000102e-02 , len = +5.14392845984467328e-01 
  47         54         55         49    2 2147483645 2147483645 +8.82353311913156246e-01  # rad = +7.00000000000000067e-02 , len = +2.21359436211785776e-01 
  48         54         56         49    2 2147483645 2147483645 +1.00420252277416933e+00  # rad = +7.96667000000000208e-02 , len = +2.42487113059643794e-01 
  49         57         54         78    2         47         48 +5.89838661710037182e-01  # rad = +7.93332999999999955e-02 , len = +1.69596580154200205e+00 
  50         53         24         51    2         20        264 +8.39163517195484876e-01  # rad = +1.33666999999999980e-01 , len = +6.02162768692982797e-01 
  51         58         53         59    2         46         50 +1.02324834422196087e+00  # rad = +1.59286000000000039e-01 , len = +4.48218696620297619e-01 
  52         59         60         72    2         53         54 +9.93390293916609712e-01  # rad = +1.45333000000000018e-01 , len = +1.71464281994821721e-01 
  53         60         47         52    2         40         43 +6.66284670377684241e-01  # rad = +9.68331499999999790e-02 , len = +5.64358042380900704e-01 
  54         60         61         52    2 2147483645 2147483645 +5.07852311587870586e-01  # rad = +7.38077000000000177e-02 , len = +1.33367912182803550e+00 
  55         62         63         57    2 2147483645 2147483645 +8.86939311811117292e-01  # rad = +7.00000000000000067e-02 , len = +7.76337555448658345e-01 
  56         62         64         57    2 2147483645 2147483645 +8.86939311811117292e-01  # rad = +7.00000000000000067e-02 , len = +2.88617393793236532e-01 
  57         65         62         68    2         55         56 +9.90666112692003109e-01  # rad = +7.89230999999999960e-02 , len = +9.74987179402887483e-01 
  58         58         66         59    2 2147483645 2147483645 +5.04495493585666810e-01  # rad = +7.85333000000000003e-02 , len = +1.30019229347047038e+00 
  59         67         58         61    2         51         58 +7.59351219512195197e-01  # rad = +1.55667000000000000e-01 , len = +2.09999999999999659e-01 
  60         67         68         61    2        270        271 +5.33800000000000052e-01  # rad = +1.09429000000000026e-01 , len = +1.15021737076085206e+00 
  61         69         67        101    2         59         60 +7.95190069821567036e-01  # rad = +2.05000000000000016e-01 , len = +1.90163087900885563e+00 
  62         70         71         64    2 2147483645 2147483645 +1.00000000000000000e+00  # rad = +7.00000000000000067e-02 , len = +6.02162768692984351e-01 
  63         70         72         64    2 2147483645 2147483645 +1.00000000000000000e+00  # rad = +7.00000000000000067e-02 , len = +8.01186619958171975e-01 
  64         65         70         68    2         62         63 +8.78660720225640013e-01  # rad = +7.00000000000000067e-02 , len = +2.96984848098349075e-01 
  65         73         74         67    2 2147483645 2147483645 +8.78660720225640013e-01  # rad = +6.99999999999999928e-02 , len = +7.44110206891423376e-01 
  66         73         75         67    2 2147483645 2147483645 +1.00000000000000000e+00  # rad = +7.96666999999999931e-02 , len = +9.74987179402886150e-01 
  67         76         73         77    2         65         66 +7.41395933181331790e-01  # rad = +7.96666999999999931e-02 , len = +2.09999999999998493e-01 
  68         77         65         74    2         57         64 +7.22056864220133710e-01  # rad = +7.96667000000000208e-02 , len = +2.09999999999999659e-01 
  69         78         79         70    2 2147483645 2147483645 +4.36119529874187783e-01  # rad = +7.89999999999999869e-02 , len = +8.45813218151620805e-01 
  70         80         78        129    2         69         71 +9.10508828984603946e-01  # rad = +1.81142999999999943e-01 , len = +4.48218696620297896e-01 
  71         78         81         70    2        236        273 +9.75549703825154602e-01  # rad = +1.76713999999999982e-01 , len = +4.19999999999998153e-01 
  72         82         59         73    2         52        351 +8.76924829020637397e-01  # rad = +1.46300000000000013e-01 , len = +6.45368112010504036e-01 
  73         83         82         80    2         72         74 +8.48591047812817911e-01  # rad = +1.66833000000000065e-01 , len = +3.83405790253614598e-01 
  74         82         77         73    2         68         75 +6.61337984691278025e-01  # rad = +1.10333000000000028e-01 , len = +1.97989898732234104e-01 
  75         77         84         74    2        277        278 +6.78249481116257269e-01  # rad = +7.48333000000000054e-02 , len = +3.42928563989644886e-01 
  76         76         85         77    2 2147483645 2147483645 +6.78423526127216125e-01  # rad = +7.28999999999999926e-02 , len = +7.95047168412036709e-01 
  77         86         76        353    2         67         76 +5.40118725087586071e-01  # rad = +1.07454999999999967e-01 , len = +8.01186619958171420e-01 
  78         87         57        281    2         49         79 +1.08737832681175828e+00  # rad = +1.34500000000000036e-01 , len = +3.28329103187637583e-01 
  79         57         88         78    2        276        279 +8.92193308550185860e-01  # rad = +1.20000000000000023e-01 , len = +1.56524758424984339e-01 
  80         89         83        102    2         73         81 +9.06688557553508856e-01  # rad = +1.96600000000000025e-01 , len = +3.76961536499416161e-01 
  81         83         90         80    2         89        240 +5.37777212614445554e-01  # rad = +1.05727000000000015e-01 , len = +9.41753683295162514e-01 
  82         91         92         84    2 2147483645 2147483645 +7.90463844183767028e-01  # rad = +7.00000000000000205e-02 , len = +4.25793377120877115e-01 
  83         91         93         84    2 2147483645 2147483645 +8.84028790951673304e-01  # rad = +7.82857000000000136e-02 , len = +5.09607692249635646e-01 
  84         94         91        105    2         82         83 +8.18443622920517533e-01  # rad = +8.85556000000000121e-02 , len = +8.90954544295051498e-01 
  85         95         96         87    2 2147483645 2147483645 +8.18612718805274087e-01  # rad = +7.41429000000000255e-02 , len = +4.64327470649754659e-01 
  86         95         97         87    2 2147483645 2147483645 +7.72870906268424585e-01  # rad = +7.00000000000000067e-02 , len = +4.89999999999998936e-01 
  87         89         95        102    2         85         86 +4.17701180170914954e-01  # rad = +9.05714000000000519e-02 , len = +5.04777178564957074e-01 
  88         98         99         89    2 2147483645 2147483645 +8.49219809629182087e-01  # rad = +7.00000000000000067e-02 , len = +9.15368778143543338e-01 
  89         90         98         81    2         88         90 +7.79636232939551865e-01  # rad = +8.24286000000000046e-02 , len = +4.48218696620297341e-01 
  90         98        100         89    2         94         95 +9.19583736712742961e-01  # rad = +7.58000000000000340e-02 , len = +4.69574275274957098e-01 
  91        101        102         93    2 2147483645 2147483645 +9.63704148333342392e-01  # rad = +7.00000000000000067e-02 , len = +4.31508980207830128e-01 
  92        101        103         93    2 2147483645 2147483645 +1.00362903447858098e+00  # rad = +7.28999999999999926e-02 , len = +6.92964645562815118e-01 
  93        104        101         95    2         91         92 +1.03766285714285722e+00  # rad = +7.26364000000000176e-02 , len = +7.34166193719107407e-01 
  94        100        105         90    2 2147483645 2147483645 +9.23482849604221556e-01  # rad = +7.00000000000000067e-02 , len = +3.49999999999999645e-01 
  95        100        104         90    2         93        103 +9.23482849604221556e-01  # rad = +7.00000000000000067e-02 , len = +2.96984848098347631e-01 
  96        106        107         98    2 2147483645 2147483645 +9.42801183431952738e-01  # rad = +7.96667000000000070e-02 , len = +1.36634549071601907e+00 
  97        106        108         98    2 2147483645 2147483645 +9.65680473372781067e-01  # rad = +8.16000000000000059e-02 , len = +1.33917885287962779e+00 
  98        109        106        111    2         96         97 +9.66819221967963327e-01  # rad = +8.45000000000000057e-02 , len = +4.53651848888550702e-01 
  99        110        111        122    2 2147483645 2147483645 +8.40274747903100194e-01  # rad = +8.24285999999999908e-02 , len = +6.49153294684700954e-01 
 100        110        112        122    2 2147483645 2147483645 +8.24437394747250640e-01  # rad = +8.08749999999999886e-02 , len = +5.09607692249637867e-01 
 101        113         69        245    2         61        102 +9.32608373216992415e-01  # rad = +2.57800000000000085e-01 , len = +3.20780298646910100e-01 
 102         69         89        101    2         80         87 +8.41089992242048168e-01  # rad = +2.16833000000000081e-01 , len = +4.94974746830583789e-01 
 103        104        114         95    2        119        241 +1.05918428571428569e+00  # rad = +7.41429000000000116e-02 , len = +5.28488410468954117e-01 
 104        115        116        106    2 2147483645 2147483645 +6.14541622760800821e-01  # rad = +7.28999999999999787e-02 , len = +6.92964645562819559e-01 
 105        115         94        106    2         84        342 +9.12118018967334132e-01  # rad = +1.08200000000000032e-01 , len = +2.61916017074178387e-01 
 106        117        115        113    2        104        105 +8.69047619047619069e-01  # rad = +1.18625000000000036e-01 , len = +5.51180551180822875e-01 
 107        118        119        109    2 2147483645 2147483645 +6.37133989277945068e-01  # rad = +7.00000000000000067e-02 , len = +8.57321409974114546e-01 
 108        118        120        109    2        281        284 +8.85161149389716684e-01  # rad = +9.72500000000000309e-02 , len = +2.52388589282478815e-01 
 109        121        118        251    2        107        108 +7.91548991354466991e-01  # rad = +1.09867000000000034e-01 , len = +1.23644652128589860e+00 
 110        109        122        111    2 2147483645 2147483645 +8.95717391304347910e-01  # rad = +7.82857000000000136e-02 , len = +1.06160256216721782e+00 
 111        123        109        121    2         98        110 +4.75646258503401365e-01  # rad = +8.74000000000000055e-02 , len = +3.42928563989646329e-01 
 112        117        124        113    2 2147483645 2147483645 +5.39377289377289348e-01  # rad = +7.36250000000000099e-02 , len = +5.51180551180826539e-01 
 113        125        117        145    2        106        112 +9.47916666666666741e-01  # rad = +1.36499999999999982e-01 , len = +5.64358042380899927e-01 
 114        126        127        116    2 2147483645 2147483645 +7.29372140907269984e-01  # rad = +7.82857000000000136e-02 , len = +5.09607692249634425e-01 
 115        126        128        116    2        290        292 +7.42238640492672408e-01  # rad = +7.96667000000000070e-02 , len = +1.97989898732234104e-01 
 116        129        126        155    2        114        115 +9.45198844622917367e-01  # rad = +1.07332999999999984e-01 , len = +8.39999999999998637e-01 
 117        130        131        119    2 2147483645 2147483645 +1.13809571428571443e+00  # rad = +7.96667000000000070e-02 , len = +4.84974226119285534e-01 
 118        130        132        119    2 2147483645 2147483645 +1.00000000000000000e+00  # rad = +7.00000000000000067e-02 , len = +1.40000000000000568e-01 
 119        114        130        103    2        117        118 +9.44122768329806350e-01  # rad = +7.00000000000000067e-02 , len = +9.89949493661145541e-02 
 120        123        133        121    2        318        319 +4.71136870748299352e-01  # rad = +8.65713999999999928e-02 , len = +5.68682688324516294e-01 
 121        134        123        143    2        111        120 +6.50212314225052990e-01  # rad = +1.83750000000000052e-01 , len = +5.51180551180824541e-01 
 122        135        110        130    2         99        100 +5.08275647668393726e-01  # rad = +9.80971999999999955e-02 , len = +8.88200427831465245e-01 
 123        136        137        125    2 2147483645 2147483645 +7.54354508196721341e-01  # rad = +7.36250000000000238e-02 , len = +4.94974746830585011e-01 
 124        136        138        125    2 2147483645 2147483645 +7.44225409836065555e-01  # rad = +7.26364000000000454e-02 , len = +8.04238770515325663e-01 
 125        139        136        127    2        123        124 +7.66494153126055289e-01  # rad = +9.76000000000000062e-02 , len = +3.49999999999999256e-01 
 126        139        140        127    2 2147483645 2147483645 +6.16493760454870254e-01  # rad = +7.85000000000000003e-02 , len = +4.48218696620298451e-01 
 127        141        139        248    2        125        126 +9.46713754646840266e-01  # rad = +1.27333000000000057e-01 , len = +1.97989898732231578e-01 
 128        142        143        156    2 2147483645 2147483645 +5.26257659751845353e-01  # rad = +8.64815000000000028e-02 , len = +2.45099979600162365e+00 
 129        135         80        130    2         70        353 +1.03081347150259073e+00  # rad = +1.98946999999999985e-01 , len = +1.44138821973818287e+00 
 130        144        135        162    2        122        129 +7.15875370919881182e-01  # rad = +1.93000000000000005e-01 , len = +5.46717477313464206e-01 
 131        145        146        133    2 2147483645 2147483645 +5.01837480314960671e-01  # rad = +7.96667000000000070e-02 , len = +4.14125584816972980e-01 
 132        145        147        133    2        298        349 +5.50551181102362230e-01  # rad = +8.74000000000000055e-02 , len = +3.56931365951492552e-01 
 133        113        145        245    2        131        132 +5.74288515314963277e-01  # rad = +1.58750000000000002e-01 , len = +7.03491293478462731e-01 
 134        148        149        136    2 2147483645 2147483645 +9.23482849604221556e-01  # rad = +6.99999999999999928e-02 , len = +5.09607692249636646e-01 
 135        148        150        136    2 2147483645 2147483645 +9.23482849604221556e-01  # rad = +6.99999999999999928e-02 , len = +7.03491293478461954e-01 
 136        151        148        139    2        134        135 +8.85809978567605572e-01  # rad = +7.57999999999999924e-02 , len = +6.49153294684700510e-01 
 137        152        153        138    2 2147483645 2147483645 +7.14658750446661828e-01  # rad = +7.80000000000000276e-02 , len = +6.78675180038288861e-01 
 138        154        152        223    2        137        340 +9.02008264462809906e-01  # rad = +1.09142999999999990e-01 , len = +4.48218696620297896e-01 
 139        155        151        340    2        136        344 +7.84030125615018836e-01  # rad = +8.55714000000000197e-02 , len = +4.69574275274956376e-01 
 140        155        156        340    2        147        148 +8.07809021192380738e-01  # rad = +8.81667000000000145e-02 , len = +3.83405790253614265e-01 
 141        157        158        142    2 2147483645 2147483645 +4.01773867135943652e-01  # rad = +1.14154000000000019e-01 , len = +1.19820699380365969e+00 
 142        159        157        304    2        141        143 +9.79741379310344884e-01  # rad = +2.84125000000000016e-01 , len = +1.27738013136262230e+00 
 143        157        134        142    2        121        245 +9.94632644082710127e-01  # rad = +2.82600000000000129e-01 , len = +3.56931365951496382e-01 
 144        160        161        146    2 2147483645 2147483645 +9.81235697940503471e-01  # rad = +1.07200000000000017e-01 , len = +4.08166632639171800e-01 
 145        160        125        146    2        113        246 +1.31807780320366130e+00  # rad = +1.43999999999999989e-01 , len = +3.28329103187639137e-01 
 146        162        160        158    2        144        145 +8.71677850207048355e-01  # rad = +1.09250000000000014e-01 , len = +3.28329103187642524e-01 
 147        156        163        140    2 2147483645 2147483645 +1.03929941803424652e+00  # rad = +9.16316000000000214e-02 , len = +1.39649561402820055e+00 
 148        156        164        140    2        296        297 +8.76181143220739811e-01  # rad = +7.72500000000000131e-02 , len = +4.94974746830585510e-01 
 149        165        166        151    2 2147483645 2147483645 +8.74137629607713906e-01  # rad = +8.45000000000000195e-02 , len = +9.20706250657613801e-01 
 150        165        167        151    2 2147483645 2147483645 +7.93368347114362993e-01  # rad = +7.66923000000000327e-02 , len = +9.36536171218174784e-01 
 151        168        165        298    2        149        150 +9.88075634778751266e-01  # rad = +9.66667000000000221e-02 , len = +2.10000000000000242e-01 
 152        169        170        154    2 2147483645 2147483645 +6.65217723388184967e-01  # rad = +7.83845999999999987e-02 , len = +8.63017960415658480e-01 
 153        169        171        154    2        248        352 +1.04196617246442003e+00  # rad = +1.22778000000000012e-01 , len = +6.02162768692982797e-01 
 154        172        169        166    2        152        153 +8.10779382521519598e-01  # rad = +1.17833000000000007e-01 , len = +4.94974746830584511e-01 
 155        142        129        156    2        116        343 +6.91011543633962666e-01  # rad = +1.13555999999999976e-01 , len = +5.77234787586471398e-01 
 156        144        142        162    2        128        155 +6.09543768545994014e-01  # rad = +1.64333000000000007e-01 , len = +1.97989898732234104e-01 
 157        162        173        158    2        167        168 +6.57676749140290173e-01  # rad = +8.24286000000000046e-02 , len = +4.74763098818766771e-01 
 158        172        162        166    2        146        157 +8.62385005470196031e-01  # rad = +1.25333000000000000e-01 , len = +2.42487113059641740e-01 
 159        174        175        161    2 2147483645 2147483645 +9.28921568627451011e-01  # rad = +7.58000000000000063e-02 , len = +3.20780298646909712e-01 
 160        174        176        161    2 2147483645 2147483645 +9.46691176470588203e-01  # rad = +7.72499999999999992e-02 , len = +2.32163735324876802e-01 
 161        177        174        165    2        159        160 +1.00000000000000000e+00  # rad = +8.16000000000000197e-02 , len = +2.96984848098349907e-01 
 162        178        144        254    2        130        156 +7.63542542857223783e-01  # rad = +2.69600000000000006e-01 , len = +6.78675180038285863e-01 
 163        179        180        164    2 2147483645 2147483645 +6.86274509803921462e-01  # rad = +6.99999999999999928e-02 , len = +4.08166632639172688e-01 
 164        181        179        321    2        163        165 +9.72354623450905731e-01  # rad = +1.02000000000000007e-01 , len = +2.88617393793236976e-01 
 165        179        177        164    2        161        299 +7.99999999999999933e-01  # rad = +8.16000000000000197e-02 , len = +3.13049516849967069e-01 
 166        182        172        173    2        154        158 +8.94566113922024897e-01  # rad = +1.45333000000000045e-01 , len = +7.03491293478462287e-01 
 167        173        183        157    2 2147483645 2147483645 +9.89947663796303723e-01  # rad = +8.16000000000000059e-02 , len = +3.20780298646906992e-01 
 168        173        184        157    2 2147483645 2147483645 +9.07856011141763952e-01  # rad = +7.48333000000000192e-02 , len = +3.56931365951496049e-01 
 169        185        186        171    2 2147483645 2147483645 +7.94344473007712049e-01  # rad = +7.72499999999999992e-02 , len = +2.21359436211788024e-01 
 170        185        187        171    2 2147483645 2147483645 +8.19194858611825172e-01  # rad = +7.96666999999999792e-02 , len = +3.76961536499415162e-01 
 171        188        185        183    2        169        170 +7.60758176683641985e-01  # rad = +9.72500000000000170e-02 , len = +2.88617393793234367e-01 
 172        182        189        173    2 2147483645 2147483645 +5.18411690118304569e-01  # rad = +8.42222000000000109e-02 , len = +6.60378679243961209e-01 
 173        190        182        191    2        166        172 +7.43533180778031988e-01  # rad = +1.62462000000000023e-01 , len = +1.08894444302728410e+00 
 174        191        192        176    2 2147483645 2147483645 +8.41530238585844526e-01  # rad = +7.00000000000000067e-02 , len = +1.56524758424985116e-01 
 175        191        193        176    2 2147483645 2147483645 +8.41530238585844526e-01  # rad = +7.00000000000000067e-02 , len = +6.99999999999985079e-02 
 176        168        191        298    2        174        175 +8.50240153403800103e-01  # rad = +8.31817999999999863e-02 , len = +8.63017960415655594e-01 
 177        194        195        179    2 2147483645 2147483645 +9.07601183431952729e-01  # rad = +7.66923000000000188e-02 , len = +8.88200427831466577e-01 
 178        194        196        179    2 2147483645 2147483645 +9.42801183431952738e-01  # rad = +7.96666999999999792e-02 , len = +4.31508980207828630e-01 
 179        197        194        180    2        177        178 +6.41366223908918398e-01  # rad = +8.44999999999999640e-02 , len = +1.21243556529822938e-01 
 180        198        197        185    2        179        181 +9.85658389879326857e-01  # rad = +1.31749999999999978e-01 , len = +6.02162768692981798e-01 
 181        197        199        180    2        182        183 +1.15478557874762822e+00  # rad = +1.52142999999999973e-01 , len = +4.48218696620299284e-01 
 182        199        200        181    2 2147483645 2147483645 +7.41079116357637124e-01  # rad = +1.12750000000000031e-01 , len = +2.61916017074176000e-01 
 183        199        188        181    2        171        302 +8.40216112473133769e-01  # rad = +1.27833000000000030e-01 , len = +9.54672718789009056e-01 
 184        198        201        185    2 2147483645 2147483645 +5.98502248124069491e-01  # rad = +8.00000000000000017e-02 , len = +5.37680202350802161e-01 
 185        202        198        186    2        180        184 +8.75546123261739639e-01  # rad = +1.33666999999999980e-01 , len = +1.56524758424986699e-01 
 186        203        202        345    2        185        187 +6.98704805491990766e-01  # rad = +1.52666999999999997e-01 , len = +4.94974746830581513e-01 
 187        202        204        186    2        188        189 +8.75546123261739639e-01  # rad = +1.33666999999999980e-01 , len = +2.09999999999999659e-01 
 188        204        205        187    2 2147483645 2147483645 +6.14040114613180532e-01  # rad = +8.20768999999999943e-02 , len = +9.82496819333273819e-01 
 189        204        206        187    2        198        199 +9.45132306403225986e-01  # rad = +1.26333000000000029e-01 , len = +1.56524758424985921e-01 
 190        207        208        192    2 2147483645 2147483645 +5.55609137055837476e-01  # rad = +1.09454999999999997e-01 , len = +7.50666370633454094e-01 
 191        207        190        192    2        173        345 +1.10913705583756350e+00  # rad = +2.18500000000000028e-01 , len = +2.61916017074176000e-01 
 192        209        207        193    2        190        191 +6.86753330056439237e-01  # rad = +1.97000000000000008e-01 , len = +1.97989898732234104e-01 
 193        210        209        253    2        192        194 +8.00665972596316222e-01  # rad = +2.86857000000000084e-01 , len = +4.74763098818769158e-01 
 194        209        211        193    2        204        205 +2.90214287955322670e-01  # rad = +8.32500000000000046e-02 , len = +8.90954544295052830e-01 
 195        212        213        196    2 2147483645 2147483645 +7.89971128436139147e-01  # rad = +8.39999999999999913e-02 , len = +1.05465634213235582e+00 
 196        214        212        309    2        195        197 +8.57524193548387159e-01  # rad = +1.06333000000000039e-01 , len = +1.71464281994823164e-01 
 197        212        215        196    2        202        203 +8.49218963068849697e-01  # rad = +9.03000000000000053e-02 , len = +7.85748051222527111e-01 
 198        206        216        189    2 2147483645 2147483645 +6.37565006767827902e-01  # rad = +8.05455000000000199e-02 , len = +7.06965345685344859e-01 
 199        206        217        189    2        200        201 +8.83150087467249212e-01  # rad = +1.11571000000000004e-01 , len = +5.09607692249637312e-01 
 200        217        218        199    2 2147483645 2147483645 +7.63476172123580432e-01  # rad = +8.51817999999999881e-02 , len = +8.65852181379708763e-01 
 201        217        219        199    2        228        330 +1.03649693916878061e+00  # rad = +1.15643000000000051e-01 , len = +1.03590540108641216e+00 
 202        215        220        197    2 2147483645 2147483645 +9.03654485049833811e-01  # rad = +8.16000000000000059e-02 , len = +3.20780298646910100e-01 
 203        215        221        197    2        206        207 +9.75913621262458397e-01  # rad = +8.81250000000000228e-02 , len = +6.18223260642950745e-01 
 204        211        222        194    2 2147483645 2147483645 +1.07307267267267270e+00  # rad = +8.93333000000000044e-02 , len = +1.56524758424985921e-01 
 205        211        223        194    2 2147483645 2147483645 +8.40840840840840764e-01  # rad = +6.99999999999999928e-02 , len = +1.71464281994819528e-01 
 206        221        224        203    2 2147483645 2147483645 +1.12340425531914900e+00  # rad = +9.90000000000000324e-02 , len = +9.89949493661170521e-02 
 207        221        225        203    2 2147483645 2147483645 +9.04019290780141871e-01  # rad = +7.96667000000000208e-02 , len = +2.09999999999999659e-01 
 208        226        227        209    2 2147483645 2147483645 +7.42162304206913648e-01  # rad = +9.32000000000000051e-02 , len = +3.20780298646909323e-01 
 209          1        226          0    2        208        210 +5.61406672140601581e-01  # rad = +1.25578999999999996e-01 , len = +1.73735431043871857e+00 
 210        226        228        209    2        211        212 +7.11371328008663872e-01  # rad = +8.93332999999999905e-02 , len = +2.09999999999998493e-01 
 211        228        229        210    2 2147483645 2147483645 +8.24160755283863788e-01  # rad = +7.36249999999999821e-02 , len = +6.06217782649107084e-01 
 212        228        230        210    2 2147483645 2147483645 +9.45895875334281766e-01  # rad = +8.44999999999999918e-02 , len = +7.00000000000002842e-02 
 213        231        232        354    2 2147483645 2147483645 +8.35455600774298479e-01  # rad = +1.86879999999999991e-01 , len = +1.34829521989807488e+00 
 214        231        233        354    2        215        253 +1.60313772708509972e+00  # rad = +3.58599999999999974e-01 , len = +3.42928563989646329e-01 
 215        233        234        214    2        216        217 +5.74456218627997783e-01  # rad = +2.06000000000000016e-01 , len = +4.59020696701139763e-01 
 216        234        235        215    2        310        311 +3.71089320388349519e-01  # rad = +7.64444000000000096e-02 , len = +6.06217782649105419e-01 
 217        234        236        215    2        218        219 +4.24271844660194186e-01  # rad = +8.74000000000000055e-02 , len = +4.08166632639170857e-01 
 218        236        237        217    2 2147483645 2147483645 +8.42391304347826053e-01  # rad = +7.36249999999999960e-02 , len = +5.51180551180830314e-01 
 219        236        238        217    2 2147483645 2147483645 +8.56216247139588105e-01  # rad = +7.48333000000000054e-02 , len = +8.07279381626955561e-01 
 220        239        240        342    2 2147483645 2147483645 +6.46950092421441636e-01  # rad = +6.99999999999999789e-02 , len = +2.88617393793233534e-01 
 221        239        241        342    2        287        291 +8.98798521256931604e-01  # rad = +9.72500000000000309e-02 , len = +2.61916017074173613e-01 
 222        242        243        343    2 2147483645 2147483645 +6.80595477121420322e-01  # rad = +7.72856999999999850e-02 , len = +4.31508980207828685e-01 
 223        242        154        343    2        138        249 +1.06555355947726249e+00  # rad = +1.20999999999999996e-01 , len = +9.89949493661208269e-02 
 224        244        245        344    2 2147483645 2147483645 +9.87479461595813568e-01  # rad = +8.45000000000000057e-02 , len = +2.21359436211786886e-01 
 225        244        246        344    2 2147483645 2147483645 +9.41266591407877051e-01  # rad = +8.05455000000000337e-02 , len = +8.65852181379708319e-01 
 226        203        247        345    2 2147483645 2147483645 +5.10869565217391242e-01  # rad = +1.11625000000000002e-01 , len = +6.30000000000001115e-01 
 227        248        249        228    2 2147483645 2147483645 +7.04450209205020883e-01  # rad = +8.41818000000000149e-02 , len = +1.47830984573600377e+00 
 228        219        248        201    2        227        229 +1.03335264564219198e+00  # rad = +1.19500000000000051e-01 , len = +1.21243556529819857e-01 
 229        248        250        228    2 2147483645 2147483645 +8.21777966986292463e-01  # rad = +9.82024670548619777e-02 , len = +8.90954544295051276e-01 
 230         19        251         17    2        312        313 +8.95833333333333370e-01  # rad = +1.07500000000000012e-01 , len = +2.52388589282478315e-01 
 231         52        252         45    2 2147483645 2147483645 +8.41530238585844526e-01  # rad = +6.99999999999999928e-02 , len = +6.37730350540103075e-01 
 232         52        253         45    2 2147483645 2147483645 +9.57741957976384284e-01  # rad = +7.96667000000000070e-02 , len = +7.24085630295201454e-01 
 233         34        254         33    2 2147483645 2147483645 +6.79611650485436813e-01  # rad = +6.99999999999999789e-02 , len = +3.20780298646906992e-01 
 234        255        256        236    2 2147483645 2147483645 +9.76444010469328716e-01  # rad = +8.45000000000000057e-02 , len = +2.96984848098349907e-01 
 235        255        257        236    2 2147483645 2147483645 +9.57826863188060873e-01  # rad = +8.28889000000000015e-02 , len = +6.60378679243962874e-01 
 236         81        255         71    2        234        235 +4.89709360888214873e-01  # rad = +8.65384999999999904e-02 , len = +1.26968500030519560e+00 
 237        258        259        239    2 2147483645 2147483645 +8.41530238585844526e-01  # rad = +6.99999999999999789e-02 , len = +2.61916017074176499e-01 
 238        258        260        239    2 2147483645 2147483645 +8.41530238585844526e-01  # rad = +6.99999999999999789e-02 , len = +2.52388589282478815e-01 
 239         51        258         44    2        237        238 +9.40390822400216986e-01  # rad = +8.31817999999999863e-02 , len = +9.31289428695504684e-01 
 240         90        261         81    2 2147483645 2147483645 +6.62082533316938893e-01  # rad = +7.00000000000000067e-02 , len = +5.98080262172227095e-01 
 241        114        262        103    2 2147483645 2147483645 +9.44122768329806350e-01  # rad = +7.00000000000000067e-02 , len = +2.21359436211785776e-01 
 242        263        264        244    2 2147483645 2147483645 +9.07422548851775312e-01  # rad = +7.57999999999999924e-02 , len = +3.13049516849967069e-01 
 243        263        265        244    2 2147483645 2147483645 +9.53711872989574272e-01  # rad = +7.96667000000000070e-02 , len = +5.98080262172227983e-01 
 244        266        263        250    2        242        243 +8.28432160106314486e-01  # rad = +8.35333000000000048e-02 , len = +1.19820699380365858e+00 
 245        134        113        143    2        101        133 +9.78163481953290836e-01  # rad = +2.76429000000000036e-01 , len = +5.64358042380898595e-01 
 246        125        267        145    2        331        348 +6.14197222222222283e-01  # rad = +8.84444000000000202e-02 , len = +5.68682688324516183e-01 
 247        141        268        248    2 2147483645 2147483645 +6.91449814126394058e-01  # rad = +9.30000000000000271e-02 , len = +4.94974746830582735e-01 
 248        171        141        153    2        127        247 +1.09547313036537486e+00  # rad = +1.34500000000000036e-01 , len = +3.05122926047848797e-01 
 249        154        269        223    2 2147483645 2147483645 +6.60405785123966971e-01  # rad = +7.99091000000000107e-02 , len = +8.57321409974110660e-01 
 250        121        266        251    2        244        350 +7.26462536023054772e-01  # rad = +1.00833000000000020e-01 , len = +4.02119385257658724e-01 
 251        270        121        301    2        109        250 +7.29129457250320412e-01  # rad = +1.38800000000000007e-01 , len = +3.76961536499414163e-01 
 252        271        272        346    2 2147483645 2147483645 +2.80143912602959178e-01  # rad = +1.00367999999999999e-01 , len = +1.44478372083852125e+00 
 253        233        210        214    2        193        346 +9.99088120468488716e-01  # rad = +3.58273000000000064e-01 , len = +9.64883412646314165e-01 
 254        271        178        346    2        162        303 +9.85536169345722302e-01  # rad = +3.53091000000000044e-01 , len = +9.44351629426241734e-01 
 255         18        273         14    2 2147483645 2147483645 +9.71306068601583084e-01  # rad = +7.36249999999999960e-02 , len = +5.33104117410474143e-01 
 256         18        274         14    2 2147483645 2147483645 +1.02782453825857512e+00  # rad = +7.79091000000000089e-02 , len = +8.57321409974115878e-01 
 257         40        275         32    2 2147483645 2147483645 +8.77055599060297508e-01  # rad = +6.99999999999999789e-02 , len = +7.03491293478461288e-01 
 258         40        276         32    2 2147483645 2147483645 +1.11928958496476127e+00  # rad = +8.93332999999999766e-02 , len = +4.53651848888548259e-01 
 259        277          8        261    2          5         13 +9.19267723880596965e-01  # rad = +9.85455000000000358e-02 , len = +8.54458893101357586e-01 
 260        277        278        261    2 2147483645 2147483645 +6.87099813432835771e-01  # rad = +7.36570999999999754e-02 , len = +2.98466078474589658e+00 
 261        279        277        268    2        259        260 +1.00815363057564444e+00  # rad = +1.07200000000000017e-01 , len = +3.20780298646910100e-01 
 262        280        281        264    2 2147483645 2147483645 +7.43027781639096885e-01  # rad = +7.48332999999999776e-02 , len = +4.53651848888550147e-01 
 263        280        282        264    2 2147483645 2147483645 +7.52626248585102409e-01  # rad = +7.58000000000000063e-02 , len = +7.98122797569398745e-01 
 264         24        280         50    2        262        263 +7.53469442719594151e-01  # rad = +1.00713999999999998e-01 , len = +6.10245852095693153e-01 
 265         49        283         43    2 2147483645 2147483645 +1.05178571428571432e+00  # rad = +7.36249999999999960e-02 , len = +5.14392845984467773e-01 
 266         49        284         43    2 2147483645 2147483645 +1.10357142857142865e+00  # rad = +7.72499999999999853e-02 , len = +1.19820699380365925e+00 
 267        279        285        268    2 2147483645 2147483645 +7.22480321254925451e-01  # rad = +7.68235000000000029e-02 , len = +1.25415310070182606e+00 
 268        286        279        270    2        261        267 +1.19029522025941059e+00  # rad = +1.06333000000000039e-01 , len = +1.71464281994822443e-01 
 269        286        287        270    2 2147483645 2147483645 +8.91791750668563643e-01  # rad = +7.96667000000000208e-02 , len = +1.56524758424984339e-01 
 270         68        286         60    2        268        269 +8.16358552120553083e-01  # rad = +8.93333000000000321e-02 , len = +3.83405790253616208e-01 
 271         68        288         60    2 2147483645 2147483645 +7.41611455829807475e-01  # rad = +8.11538000000000259e-02 , len = +1.00468900660851146e+00 
 272         51        289         44    2 2147483645 2147483645 +9.55293399431345946e-01  # rad = +8.45000000000000057e-02 , len = +1.97989898732234104e-01 
 273         81         43         71    2         36         42 +8.22419276344828365e-01  # rad = +1.45332999999999990e-01 , len = +1.71464281994823164e-01 
 274        290        291        276    2 2147483645 2147483645 +8.84401773170962469e-01  # rad = +7.28999999999999926e-02 , len = +6.60378679243963318e-01 
 275        290        292        276    2 2147483645 2147483645 +9.54765700254523342e-01  # rad = +7.87000000000000338e-02 , len = +7.82623792124926165e-01 
 276         88        290         79    2        274        275 +6.86904999999999988e-01  # rad = +8.24286000000000046e-02 , len = +5.09607692249634869e-01 
 277         84        293         75    2 2147483645 2147483645 +1.02484188188947978e+00  # rad = +7.66923000000000327e-02 , len = +1.04297650980259338e+00 
 278         84        294         75    2 2147483645 2147483645 +9.35412443390843285e-01  # rad = +7.00000000000000067e-02 , len = +6.49153294684699733e-01 
 279         88        295         79    2 2147483645 2147483645 +6.63889166666666752e-01  # rad = +7.96667000000000208e-02 , len = +1.71464281994823886e-01 
 280         87        296        281    2 2147483645 2147483645 +6.45524366976037212e-01  # rad = +7.98462000000000199e-02 , len = +1.10679718105892988e+00 
 281        120         87        108    2         78        280 +1.27189717223650378e+00  # rad = +1.23692000000000024e-01 , len = +1.02161636635285080e+00 
 282        297        298        284    2 2147483645 2147483645 +8.32612121212121137e-01  # rad = +8.24286000000000046e-02 , len = +5.09607692249634425e-01 
 283        297        299        284    2 2147483645 2147483645 +7.65656565656565702e-01  # rad = +7.58000000000000340e-02 , len = +1.02401171868294627e+00 
 284        120        297        108    2        282        283 +1.01799485861182526e+00  # rad = +9.90000000000000324e-02 , len = +9.89949493661195640e-02 
 285        300        301        287    2 2147483645 2147483645 +8.28402366863905337e-01  # rad = +6.99999999999999789e-02 , len = +2.52388589282478815e-01 
 286        300        302        287    2 2147483645 2147483645 +9.14201183431952669e-01  # rad = +7.72500000000000131e-02 , len = +2.42487113059641740e-01 
 287        241        300        221    2        285        286 +8.68894601542416378e-01  # rad = +8.45000000000000057e-02 , len = +1.24827881500889082e+00 
 288        303        304        290    2 2147483645 2147483645 +8.78660720225640013e-01  # rad = +6.99999999999999928e-02 , len = +6.49153294684698401e-01 
 289        303        305        290    2 2147483645 2147483645 +8.78660720225640013e-01  # rad = +6.99999999999999928e-02 , len = +5.46717477313464428e-01 
 290        128        303        115    2        288        289 +1.00000000000000000e+00  # rad = +7.96667000000000070e-02 , len = +4.19999999999999318e-01 
 291        241        306        221    2 2147483645 2147483645 +8.68894601542416378e-01  # rad = +8.45000000000000057e-02 , len = +3.28329103187641413e-01 
 292        128        307        115    2 2147483645 2147483645 +8.78660720225640013e-01  # rad = +6.99999999999999928e-02 , len = +7.76337555448660899e-01 
 293        308        309        295    2 2147483645 2147483645 +8.20312820434695444e-01  # rad = +6.99999999999999928e-02 , len = +4.02119385257660555e-01 
 294        308        310        295    2 2147483645 2147483645 +8.36495248630956478e-01  # rad = +7.13809000000000110e-02 , len = +1.44478372083852102e+00 
 295        311        308        320    2        293        294 +7.52943096891461439e-01  # rad = +8.53333000000000147e-02 , len = +5.51180551180827205e-01 
 296        164        312        148    2 2147483645 2147483645 +9.57339805825242807e-01  # rad = +7.39545000000000202e-02 , len = +1.61304060705240615e+00 
 297        164        313        148    2 2147483645 2147483645 +1.09169320388349522e+00  # rad = +8.43333000000000138e-02 , len = +1.17549989366226626e+00 
 298        147        168        132    2        151        176 +1.11937414187643025e+00  # rad = +9.78333000000000258e-02 , len = +4.69574275274956376e-01 
 299        177        314        165    2 2147483645 2147483645 +8.57843137254901911e-01  # rad = +6.99999999999999928e-02 , len = +3.13049516849970233e-01 
 300        270        315        301    2        305        306 +4.58332457817654637e-01  # rad = +8.72500000000000081e-02 , len = +6.18223260642949302e-01 
 301        316        270        303    2        251        300 +6.19406311720511638e-01  # rad = +1.90363999999999978e-01 , len = +7.82623792124927498e-01 
 302        188        317        183    2        328        329 +9.83705303012524235e-01  # rad = +1.25750000000000028e-01 , len = +2.61916017074178831e-01 
 303        178        316        254    2        301        304 +8.70407345415204592e-01  # rad = +3.07333000000000023e-01 , len = +5.98080262172230204e-01 
 304        316        159        303    2        142        309 +9.43601891108341806e-01  # rad = +2.90000000000000036e-01 , len = +2.52388589282479314e-01 
 305        315        318        300    2 2147483645 2147483645 +8.49775358166189099e-01  # rad = +7.41429000000000116e-02 , len = +4.48218696620299561e-01 
 306        315        319        300    2 2147483645 2147483645 +1.02387736389684814e+00  # rad = +8.93333000000000044e-02 , len = +1.56524758424985921e-01 
 307        320        321        347    2 2147483645 2147483645 +6.65689516129032266e-01  # rad = +8.25455000000000078e-02 , len = +8.31203946092654022e-01 
 308        320        322        347    2 2147483645 2147483645 +5.98790322580645240e-01  # rad = +7.42500000000000104e-02 , len = +8.25287828578611382e-01 
 309        159        214        304    2        196        347 +4.27586206896551746e-01  # rad = +1.24000000000000013e-01 , len = +9.52102935611481294e-01 
 310        235        323        216    2 2147483645 2147483645 +9.69893151100669204e-01  # rad = +7.41428999999999977e-02 , len = +4.31508980207829851e-01 
 311        235        324        216    2 2147483645 2147483645 +1.01053837821998727e+00  # rad = +7.72499999999999992e-02 , len = +2.32163735324879467e-01 
 312        251        325        230    2 2147483645 2147483645 +6.96123720930232559e-01  # rad = +7.48332999999999776e-02 , len = +3.56931365951496382e-01 
 313        251        326        230    2 2147483645 2147483645 +6.96123720930232559e-01  # rad = +7.48332999999999776e-02 , len = +9.77496803063825803e-01 
 314         30        327        315    2 2147483645 2147483645 +8.94160747109625342e-01  # rad = +7.00000000000000067e-02 , len = +3.50000000000000366e-01 
 315        328         30        317    2         25        314 +8.50931521739130448e-01  # rad = +7.82857000000000136e-02 , len = +4.25793377120873617e-01 
 316        328        329        317    2 2147483645 2147483645 +7.60869565217391242e-01  # rad = +7.00000000000000067e-02 , len = +2.88617393793237420e-01 
 317        330        328        351    2        315        316 +6.28844839371155206e-01  # rad = +9.20000000000000262e-02 , len = +7.95047168412035044e-01 
 318        133        331        120    2 2147483645 2147483645 +8.92327027170636056e-01  # rad = +7.72500000000000131e-02 , len = +3.28329103187640248e-01 
 319        133        332        120    2 2147483645 2147483645 +9.04290562472132908e-01  # rad = +7.82857000000000136e-02 , len = +4.69574275274957764e-01 
 320        333        311        352    2        295        321 +9.23072537425271511e-01  # rad = +1.13333000000000017e-01 , len = +8.57321409974114323e-01 
 321        311        181        320    2        164        322 +9.25590957620463617e-01  # rad = +1.04899999999999993e-01 , len = +8.01186619958167756e-01 
 322        181        334        321    2 2147483645 2147483645 +7.59453765490943788e-01  # rad = +7.96667000000000070e-02 , len = +3.63730669589463651e-01 
 323        335        336        325    2 2147483645 2147483645 +1.07450207639571693e+00  # rad = +7.96667000000000070e-02 , len = +4.31508980207830406e-01 
 324        335        337        325    2 2147483645 2147483645 +1.10057739851017411e+00  # rad = +8.16000000000000059e-02 , len = +2.42487113059641740e-01 
 325        338        335        350    2        323        324 +7.35303918360060704e-01  # rad = +7.41428999999999977e-02 , len = +4.89999999999998159e-01 
 326        339        340        328    2 2147483645 2147483645 +8.16922237764698633e-01  # rad = +9.28571000000000257e-02 , len = +4.25793377120873617e-01 
 327        339        341        328    2 2147483645 2147483645 +6.94035208107893986e-01  # rad = +7.88888999999999979e-02 , len = +5.81463670404263278e-01 
 328        317        339        302    2        326        327 +9.03912524850894683e-01  # rad = +1.13667000000000018e-01 , len = +3.63730669589464373e-01 
 329        317        342        302    2 2147483645 2147483645 +7.01126838966202759e-01  # rad = +8.81667000000000284e-02 , len = +4.02119385257660833e-01 
 330        219        343        201    2 2147483645 2147483645 +7.17726105341438658e-01  # rad = +8.30000000000000182e-02 , len = +1.13736537664903437e+00 
 331        267        344        246    2 2147483645 2147483645 +7.91457684149589946e-01  # rad = +6.99999999999999789e-02 , len = +1.97989898732234104e-01 
 332        345        346        348    2 2147483645 2147483645 +7.91457684149589946e-01  # rad = +6.99999999999999789e-02 , len = +2.52388589282478815e-01 
 333        345        347        348    2 2147483645 2147483645 +9.22613528951522044e-01  # rad = +8.16000000000000059e-02 , len = +3.76961536499410887e-01 
 334        348        349        349    2 2147483645 2147483645 +8.83867276887871811e-01  # rad = +7.72499999999999853e-02 , len = +7.85748051222525001e-01 
 335        348        350        349    2 2147483645 2147483645 +9.11518306636155629e-01  # rad = +7.96667000000000070e-02 , len = +9.18041393402278749e-01 
 336        338        351        350    2 2147483645 2147483645 +6.94217170965854447e-01  # rad = +7.00000000000000067e-02 , len = +4.90000000000001268e-01 
 337        330        352        351    2 2147483645 2147483645 +6.03456596035543358e-01  # rad = +8.82857000000000086e-02 , len = +5.77234787586469622e-01 
 338        333        353        352    2 2147483645 2147483645 +7.22849370408379266e-01  # rad = +8.87499999999999956e-02 , len = +5.46717477313467426e-01 
 339         86        354        353    2 2147483645 2147483645 +4.68019623316762723e-01  # rad = +9.31110999999999883e-02 , len = +1.37706209010341984e+00 
 340        152        155        138    2        139        140 +1.00000000000000000e+00  # rad = +1.09142999999999990e-01 , len = +0                       
 341          2        355          2    2 2147483645 2147483645 +8.65265760197774902e-01  # rad = +6.99999999999999928e-02 , len = +5.77234787586473064e-01 
 342         94        239        105    2        220        221 +1.00000000000000000e+00  # rad = +1.08200000000000032e-01 , len = +0                       
 343        129        242        155    2        222        223 +1.00000000000000000e+00  # rad = +1.13555999999999976e-01 , len = +0                       
 344        151        244        139    2        224        225 +1.00000000000000000e+00  # rad = +8.55714000000000197e-02 , len = +0                       
 345        190        203        191    2        186        226 +1.00000000000000000e+00  # rad = +2.18500000000000028e-01 , len = +0                       
 346        210        271        253    2        252        254 +1.00000000000000000e+00  # rad = +3.58273000000000064e-01 , len = +0                       
 347        214        320        309    2        307        308 +1.00000000000000000e+00  # rad = +1.24000000000000013e-01 , len = +0                       
 348        267        345        246    2        332        333 +1.00000000000000000e+00  # rad = +8.84444000000000202e-02 , len = +0                       
 349        147        348        132    2        334        335 +1.00000000000000000e+00  # rad = +8.74000000000000055e-02 , len = +0                       
 350        266        338        250    2        325        336 +1.00000000000000000e+00  # rad = +1.00833000000000020e-01 , len = +0                       
 351         59        330         72    2        317        337 +1.00000000000000000e+00  # rad = +1.46300000000000013e-01 , len = +0                       
 352        171        333        153    2        320        338 +1.00000000000000000e+00  # rad = +1.22778000000000012e-01 , len = +0                       
 353         80         86        129    2         77        339 +1.00000000000000000e+00  # rad = +1.98946999999999985e-01 , len = +0                       
 354          1        231          0    2        213        214 +1.00000000000000000e+00  # rad = +2.23686333333333348e-01 , len = +0                       
