# Supplementary material for: Quantification of Hepatic Vascular and Parenchymal Regeneration in Mice
Source: PLoS One. 2016 Aug 5;11(8):e0160581. doi: 10.1371/journal.pone.0160581 (PMC4975469; doi:10.1371/journal.pone.0160581)
Supplement: S1 Dataset — Vascular trees are stored in text format, can thus be read using any text editor or imported in spreadsheets, and viewed interactively in 3D using the viewer tool from [35]. (ZIP) [file pone.0160581.s001.zip › regenerationQuantificationVascularTrees/PV-AfterSurgicalResection-RIL/PVM-011-RIL_PV3.tree]

# numNodes
 292
# id xCoord [mm]               yCoord [mm]               zCoord [mm]
   0 +2.37300000000000040e+01  +1.05000000000000000e+01  +1.58200000000000003e+01  
   1 +2.37300000000000040e+01  +1.05000000000000000e+01  +1.58200000000000003e+01  
   2 +2.54100000000000001e+01  +1.07100000000000009e+01  +1.58900000000000006e+01  
   3 +2.60399999999999991e+01  +1.04299999999999997e+01  +1.57500000000000000e+01  
   4 +2.59000000000000021e+01  +1.05700000000000003e+01  +1.61699999999999982e+01  
   5 +2.52699999999999996e+01  +1.07100000000000009e+01  +1.57500000000000000e+01  
   6 +2.40100000000000016e+01  +1.01500000000000004e+01  +1.84100000000000001e+01  
   7 +2.37300000000000040e+01  +1.05000000000000000e+01  +1.58200000000000003e+01  
   8 +2.36600000000000001e+01  +1.05000000000000000e+01  +1.56800000000000015e+01  
   9 +2.41500000000000021e+01  +1.07800000000000011e+01  +1.58200000000000003e+01  
  10 +2.46400000000000006e+01  +1.09200000000000017e+01  +1.57500000000000000e+01  
  11 +2.42199999999999989e+01  +1.19700000000000006e+01  +1.57500000000000000e+01  
  12 +2.48500000000000014e+01  +1.07800000000000011e+01  +1.57500000000000000e+01  
  13 +2.54100000000000001e+01  +1.00800000000000001e+01  +1.57500000000000000e+01  
  14 +2.56899999999999977e+01  +1.09200000000000017e+01  +1.56800000000000015e+01  
  15 +2.30300000000000011e+01  +1.13400000000000016e+01  +1.56800000000000015e+01  
  16 +2.26800000000000033e+01  +1.14800000000000004e+01  +1.56800000000000015e+01  
  17 +2.31700000000000017e+01  +1.21099999999999994e+01  +1.56800000000000015e+01  
  18 +2.35900000000000034e+01  +1.04299999999999997e+01  +1.56099999999999994e+01  
  19 +2.38700000000000010e+01  +1.05000000000000000e+01  +1.50500000000000007e+01  
  20 +2.28200000000000003e+01  +1.00800000000000001e+01  +1.51900000000000013e+01  
  21 +2.24699999999999989e+01  +9.94000000000000128e+00  +1.54000000000000004e+01  
  22 +2.14900000000000020e+01  +1.09200000000000017e+01  +1.54699999999999989e+01  
  23 +2.13500000000000014e+01  +1.12700000000000014e+01  +1.56800000000000015e+01  
  24 +2.13500000000000014e+01  +1.12700000000000014e+01  +1.53300000000000018e+01  
  25 +2.24000000000000021e+01  +9.87000000000000099e+00  +1.54699999999999989e+01  
  26 +2.21900000000000013e+01  +9.73000000000000043e+00  +1.59600000000000009e+01  
  27 +2.23300000000000018e+01  +9.80000000000000071e+00  +1.54000000000000004e+01  
  28 +2.21200000000000010e+01  +9.16999999999999993e+00  +1.52599999999999998e+01  
  29 +2.19800000000000040e+01  +9.80000000000000071e+00  +1.53300000000000018e+01  
  30 +2.12800000000000011e+01  +1.15500000000000007e+01  +1.51900000000000013e+01  
  31 +2.14200000000000017e+01  +1.13400000000000016e+01  +1.54000000000000004e+01  
  32 +2.19100000000000001e+01  +9.87000000000000099e+00  +1.54000000000000004e+01  
  33 +2.15600000000000023e+01  +9.59000000000000163e+00  +1.53300000000000018e+01  
  34 +2.17000000000000028e+01  +9.52000000000000135e+00  +1.52599999999999998e+01  
  35 +2.14200000000000017e+01  +9.59000000000000163e+00  +1.53300000000000018e+01  
  36 +2.20500000000000007e+01  +9.09999999999999964e+00  +1.53300000000000018e+01  
  37 +2.19100000000000001e+01  +8.95999999999999908e+00  +1.51900000000000013e+01  
  38 +2.28200000000000003e+01  +1.00099999999999998e+01  +1.51199999999999992e+01  
  39 +2.12800000000000011e+01  +8.12000000000000099e+00  +1.49100000000000001e+01  
  40 +2.19100000000000001e+01  +8.89000000000000057e+00  +1.52599999999999998e+01  
  41 +2.27500000000000000e+01  +9.24000000000000021e+00  +1.45600000000000005e+01  
  42 +2.24699999999999989e+01  +1.03599999999999994e+01  +1.39300000000000015e+01  
  43 +2.47100000000000009e+01  +9.59000000000000163e+00  +1.45600000000000005e+01  
  44 +2.39400000000000013e+01  +1.06400000000000006e+01  +1.46300000000000026e+01  
  45 +2.55500000000000007e+01  +1.02200000000000006e+01  +1.47000000000000011e+01  
  46 +2.55500000000000007e+01  +1.02200000000000006e+01  +1.47699999999999996e+01  
  47 +2.62500000000000000e+01  +1.01500000000000004e+01  +1.47000000000000011e+01  
  48 +2.54800000000000040e+01  +1.03599999999999994e+01  +1.45600000000000005e+01  
  49 +2.35199999999999996e+01  +1.12700000000000014e+01  +1.40000000000000000e+01  
  50 +2.40100000000000016e+01  +1.05000000000000000e+01  +1.43500000000000014e+01  
  51 +2.58300000000000018e+01  +1.07100000000000009e+01  +1.45600000000000005e+01  
  52 +2.59699999999999989e+01  +1.07100000000000009e+01  +1.45600000000000005e+01  
  53 +2.57600000000000051e+01  +1.07800000000000011e+01  +1.46300000000000026e+01  
  54 +2.56899999999999977e+01  +1.06400000000000006e+01  +1.45600000000000005e+01  
  55 +2.56200000000000010e+01  +1.07100000000000009e+01  +1.46300000000000026e+01  
  56 +2.55500000000000007e+01  +1.04299999999999997e+01  +1.45600000000000005e+01  
  57 +2.59000000000000021e+01  +1.03599999999999994e+01  +1.44900000000000020e+01  
  58 +2.54800000000000040e+01  +1.03599999999999994e+01  +1.45600000000000005e+01  
  59 +2.43599999999999994e+01  +1.06400000000000006e+01  +1.44900000000000020e+01  
  60 +2.47100000000000009e+01  +1.11300000000000008e+01  +1.44199999999999999e+01  
  61 +2.54800000000000040e+01  +1.14100000000000001e+01  +1.44900000000000020e+01  
  62 +2.40100000000000016e+01  +1.02200000000000006e+01  +1.40700000000000003e+01  
  63 +2.39400000000000013e+01  +1.18300000000000001e+01  +1.42800000000000011e+01  
  64 +2.42900000000000027e+01  +1.20400000000000009e+01  +1.42800000000000011e+01  
  65 +2.38000000000000007e+01  +1.19000000000000004e+01  +1.43500000000000014e+01  
  66 +2.34500000000000028e+01  +1.14800000000000004e+01  +1.40700000000000003e+01  
  67 +2.24699999999999989e+01  +8.67999999999999972e+00  +1.42800000000000011e+01  
  68 +2.14900000000000020e+01  +7.98000000000000043e+00  +1.40700000000000003e+01  
  69 +2.25400000000000027e+01  +8.67999999999999972e+00  +1.42100000000000009e+01  
  70 +2.31700000000000017e+01  +1.17599999999999998e+01  +1.42100000000000009e+01  
  71 +2.35900000000000034e+01  +8.89000000000000057e+00  +1.25300000000000011e+01  
  72 +2.43599999999999994e+01  +1.02900000000000009e+01  +1.37199999999999989e+01  
  73 +2.31700000000000017e+01  +1.27400000000000020e+01  +1.40000000000000000e+01  
  74 +2.35199999999999996e+01  +1.26000000000000014e+01  +1.40700000000000003e+01  
  75 +2.32400000000000020e+01  +1.29500000000000011e+01  +1.40700000000000003e+01  
  76 +2.27500000000000000e+01  +1.23200000000000003e+01  +1.40000000000000000e+01  
  77 +2.25400000000000027e+01  +1.00800000000000001e+01  +1.30900000000000016e+01  
  78 +2.21900000000000013e+01  +1.09200000000000017e+01  +1.35800000000000018e+01  
  79 +2.47100000000000009e+01  +1.00099999999999998e+01  +1.34400000000000013e+01  
  80 +2.42199999999999989e+01  +1.05700000000000003e+01  +1.26000000000000014e+01  
  81 +2.63200000000000003e+01  +1.00099999999999998e+01  +1.37199999999999989e+01  
  82 +2.63900000000000006e+01  +1.02200000000000006e+01  +1.36500000000000004e+01  
  83 +2.66700000000000017e+01  +9.94000000000000128e+00  +1.37900000000000009e+01  
  84 +2.59000000000000021e+01  +9.80000000000000071e+00  +1.36500000000000004e+01  
  85 +2.61800000000000033e+01  +9.52000000000000135e+00  +1.37199999999999989e+01  
  86 +2.63200000000000003e+01  +9.52000000000000135e+00  +1.38599999999999994e+01  
  87 +2.64600000000000044e+01  +9.45000000000000107e+00  +1.36500000000000004e+01  
  88 +2.64600000000000044e+01  +9.38000000000000078e+00  +1.37199999999999989e+01  
  89 +2.66000000000000014e+01  +9.52000000000000135e+00  +1.40700000000000003e+01  
  90 +2.69500000000000028e+01  +9.16999999999999993e+00  +1.36500000000000004e+01  
  91 +2.04400000000000013e+01  +1.44900000000000020e+01  +1.36500000000000004e+01  
  92 +2.04400000000000013e+01  +1.45600000000000005e+01  +1.33000000000000007e+01  
  93 +2.03700000000000010e+01  +1.45600000000000005e+01  +1.37199999999999989e+01  
  94 +2.08599999999999994e+01  +1.40700000000000003e+01  +1.37900000000000009e+01  
  95 +2.51300000000000026e+01  +1.00800000000000001e+01  +1.36500000000000004e+01  
  96 +2.58300000000000018e+01  +1.05000000000000000e+01  +1.37199999999999989e+01  
  97 +2.52699999999999996e+01  +9.94000000000000128e+00  +1.36500000000000004e+01  
  98 +2.51300000000000026e+01  +9.87000000000000099e+00  +1.37199999999999989e+01  
  99 +2.53400000000000034e+01  +9.87000000000000099e+00  +1.36500000000000004e+01  
 100 +2.57600000000000051e+01  +9.80000000000000071e+00  +1.36500000000000004e+01  
 101 +2.56899999999999977e+01  +9.73000000000000043e+00  +1.37199999999999989e+01  
 102 +2.68100000000000023e+01  +9.66000000000000014e+00  +1.35800000000000018e+01  
 103 +2.21200000000000010e+01  +1.09200000000000017e+01  +1.36500000000000004e+01  
 104 +2.22600000000000016e+01  +1.09900000000000020e+01  +1.34400000000000013e+01  
 105 +2.33800000000000026e+01  +1.14800000000000004e+01  +1.35099999999999998e+01  
 106 +2.35199999999999996e+01  +1.20400000000000009e+01  +1.23900000000000006e+01  
 107 +2.28900000000000006e+01  +1.14100000000000001e+01  +1.20400000000000009e+01  
 108 +2.22600000000000016e+01  +1.09200000000000017e+01  +1.31600000000000001e+01  
 109 +2.20500000000000007e+01  +1.16200000000000010e+01  +1.32300000000000022e+01  
 110 +2.21900000000000013e+01  +7.70000000000000018e+00  +1.30900000000000016e+01  
 111 +2.21900000000000013e+01  +7.62999999999999989e+00  +1.30199999999999996e+01  
 112 +2.11400000000000006e+01  +7.07000000000000028e+00  +1.33000000000000007e+01  
 113 +2.29600000000000009e+01  +8.60999999999999943e+00  +1.28100000000000005e+01  
 114 +2.64600000000000044e+01  +8.82000000000000028e+00  +1.27400000000000020e+01  
 115 +2.64600000000000044e+01  +8.82000000000000028e+00  +1.26000000000000014e+01  
 116 +2.68800000000000026e+01  +8.67999999999999972e+00  +1.26700000000000017e+01  
 117 +2.60399999999999991e+01  +8.89000000000000057e+00  +1.26700000000000017e+01  
 118 +2.59699999999999989e+01  +8.47000000000000064e+00  +1.25300000000000011e+01  
 119 +2.58300000000000018e+01  +8.89000000000000057e+00  +1.28100000000000005e+01  
 120 +2.68100000000000023e+01  +8.25999999999999979e+00  +1.25300000000000011e+01  
 121 +2.69500000000000028e+01  +8.67999999999999972e+00  +1.27400000000000020e+01  
 122 +2.29600000000000009e+01  +1.01500000000000004e+01  +9.52000000000000135e+00  
 123 +2.43599999999999994e+01  +1.06400000000000006e+01  +1.24600000000000009e+01  
 124 +2.51300000000000026e+01  +9.38000000000000078e+00  +1.26000000000000014e+01  
 125 +2.56200000000000010e+01  +8.60999999999999943e+00  +1.12700000000000014e+01  
 126 +2.45700000000000003e+01  +1.14100000000000001e+01  +1.24600000000000009e+01  
 127 +2.45700000000000003e+01  +1.05700000000000003e+01  +1.23200000000000003e+01  
 128 +2.48500000000000014e+01  +1.04299999999999997e+01  +1.22500000000000000e+01  
 129 +2.45700000000000003e+01  +1.07800000000000011e+01  +1.22500000000000000e+01  
 130 +2.45700000000000003e+01  +1.10600000000000005e+01  +1.22500000000000000e+01  
 131 +2.47100000000000009e+01  +1.08500000000000014e+01  +1.23200000000000003e+01  
 132 +2.47800000000000011e+01  +1.04299999999999997e+01  +1.21799999999999997e+01  
 133 +2.52699999999999996e+01  +1.04299999999999997e+01  +1.23900000000000006e+01  
 134 +2.35900000000000034e+01  +8.67999999999999972e+00  +1.21799999999999997e+01  
 135 +2.36600000000000001e+01  +8.75000000000000000e+00  +1.21099999999999994e+01  
 136 +2.32400000000000020e+01  +8.33000000000000007e+00  +1.21799999999999997e+01  
 137 +2.32400000000000020e+01  +8.33000000000000007e+00  +1.22500000000000000e+01  
 138 +2.31000000000000014e+01  +8.19000000000000128e+00  +1.21799999999999997e+01  
 139 +2.21200000000000010e+01  +9.87000000000000099e+00  +1.01500000000000004e+01  
 140 +2.27500000000000000e+01  +1.16900000000000013e+01  +1.15500000000000007e+01  
 141 +2.41500000000000021e+01  +8.40000000000000036e+00  +1.20400000000000009e+01  
 142 +2.40800000000000018e+01  +8.47000000000000064e+00  +1.21099999999999994e+01  
 143 +2.42199999999999989e+01  +8.40000000000000036e+00  +1.19700000000000006e+01  
 144 +2.17000000000000028e+01  +7.49000000000000110e+00  +1.20400000000000009e+01  
 145 +2.15600000000000023e+01  +7.49000000000000110e+00  +1.19700000000000006e+01  
 146 +2.16300000000000026e+01  +7.42000000000000082e+00  +1.21799999999999997e+01  
 147 +2.21900000000000013e+01  +7.70000000000000018e+00  +1.19700000000000006e+01  
 148 +2.42199999999999989e+01  +8.47000000000000064e+00  +1.19000000000000004e+01  
 149 +2.42900000000000027e+01  +8.33000000000000007e+00  +1.19700000000000006e+01  
 150 +2.44300000000000033e+01  +8.25999999999999979e+00  +1.21099999999999994e+01  
 151 +2.45000000000000000e+01  +8.05000000000000071e+00  +1.18300000000000001e+01  
 152 +2.21900000000000013e+01  +7.70000000000000018e+00  +1.19700000000000006e+01  
 153 +2.23300000000000018e+01  +7.20999999999999996e+00  +1.18300000000000001e+01  
 154 +2.23300000000000018e+01  +7.84000000000000075e+00  +1.20400000000000009e+01  
 155 +2.46400000000000006e+01  +7.91000000000000014e+00  +1.16900000000000013e+01  
 156 +2.46400000000000006e+01  +7.28000000000000025e+00  +1.19000000000000004e+01  
 157 +2.28200000000000003e+01  +1.19000000000000004e+01  +1.15500000000000007e+01  
 158 +2.31700000000000017e+01  +1.22500000000000000e+01  +1.15500000000000007e+01  
 159 +2.22600000000000016e+01  +1.29500000000000011e+01  +1.16200000000000010e+01  
 160 +2.40800000000000018e+01  +7.42000000000000082e+00  +1.14100000000000001e+01  
 161 +2.42199999999999989e+01  +7.20999999999999996e+00  +1.14800000000000004e+01  
 162 +2.41500000000000021e+01  +7.49000000000000110e+00  +1.14800000000000004e+01  
 163 +2.40100000000000016e+01  +7.49000000000000110e+00  +1.14800000000000004e+01  
 164 +2.57600000000000051e+01  +8.40000000000000036e+00  +9.73000000000000043e+00  
 165 +2.60399999999999991e+01  +8.40000000000000036e+00  +1.12000000000000011e+01  
 166 +2.25400000000000027e+01  +1.17599999999999998e+01  +1.10600000000000005e+01  
 167 +2.18400000000000034e+01  +1.23900000000000006e+01  +1.13400000000000016e+01  
 168 +2.24699999999999989e+01  +1.17599999999999998e+01  +1.09200000000000017e+01  
 169 +2.17000000000000028e+01  +7.07000000000000028e+00  +1.10600000000000005e+01  
 170 +2.16300000000000026e+01  +7.00000000000000000e+00  +1.11300000000000008e+01  
 171 +2.17000000000000028e+01  +7.14000000000000057e+00  +1.11300000000000008e+01  
 172 +2.18400000000000034e+01  +7.20999999999999996e+00  +1.07100000000000009e+01  
 173 +2.19100000000000001e+01  +1.23200000000000003e+01  +1.05000000000000000e+01  
 174 +2.17000000000000028e+01  +1.07100000000000009e+01  +8.67999999999999972e+00  
 175 +2.33800000000000026e+01  +8.54000000000000092e+00  +1.12000000000000011e+01  
 176 +2.31700000000000017e+01  +8.47000000000000064e+00  +1.07800000000000011e+01  
 177 +2.33800000000000026e+01  +8.33000000000000007e+00  +1.02900000000000009e+01  
 178 +2.28900000000000006e+01  +8.33000000000000007e+00  +1.07100000000000009e+01  
 179 +2.22600000000000016e+01  +7.00000000000000000e+00  +1.07800000000000011e+01  
 180 +2.23300000000000018e+01  +6.92999999999999972e+00  +1.07800000000000011e+01  
 181 +2.22600000000000016e+01  +7.07000000000000028e+00  +1.11300000000000008e+01  
 182 +2.23300000000000018e+01  +7.07000000000000028e+00  +1.07100000000000009e+01  
 183 +2.27500000000000000e+01  +8.25999999999999979e+00  +1.07800000000000011e+01  
 184 +2.21200000000000010e+01  +7.91000000000000014e+00  +1.05700000000000003e+01  
 185 +2.36600000000000001e+01  +7.28000000000000025e+00  +1.07100000000000009e+01  
 186 +2.34500000000000028e+01  +7.14000000000000057e+00  +1.07100000000000009e+01  
 187 +2.40800000000000018e+01  +7.07000000000000028e+00  +1.07800000000000011e+01  
 188 +2.37300000000000040e+01  +7.42000000000000082e+00  +1.06400000000000006e+01  
 189 +2.25400000000000027e+01  +6.79000000000000092e+00  +1.05700000000000003e+01  
 190 +2.19800000000000040e+01  +7.49000000000000110e+00  +1.07800000000000011e+01  
 191 +2.37300000000000040e+01  +7.49000000000000110e+00  +1.07100000000000009e+01  
 192 +2.37300000000000040e+01  +7.55999999999999961e+00  +1.05000000000000000e+01  
 193 +2.20500000000000007e+01  +1.24600000000000009e+01  +1.05700000000000003e+01  
 194 +2.21200000000000010e+01  +8.05000000000000071e+00  +1.07100000000000009e+01  
 195 +2.21200000000000010e+01  +7.91000000000000014e+00  +1.05700000000000003e+01  
 196 +2.18400000000000034e+01  +7.91000000000000014e+00  +1.02900000000000009e+01  
 197 +2.18400000000000034e+01  +1.24600000000000009e+01  +1.05000000000000000e+01  
 198 +2.20500000000000007e+01  +1.27400000000000020e+01  +1.05000000000000000e+01  
 199 +2.17000000000000028e+01  +1.26700000000000017e+01  +1.03599999999999994e+01  
 200 +2.18400000000000034e+01  +1.23900000000000006e+01  +1.04299999999999997e+01  
 201 +2.19100000000000001e+01  +1.21799999999999997e+01  +1.02200000000000006e+01  
 202 +2.47800000000000011e+01  +7.84000000000000075e+00  +1.04299999999999997e+01  
 203 +2.56899999999999977e+01  +7.62999999999999989e+00  +1.02200000000000006e+01  
 204 +2.50600000000000023e+01  +7.62999999999999989e+00  +1.05700000000000003e+01  
 205 +2.47100000000000009e+01  +7.91000000000000014e+00  +1.03599999999999994e+01  
 206 +2.14900000000000020e+01  +1.28100000000000005e+01  +1.01500000000000004e+01  
 207 +2.14200000000000017e+01  +1.31600000000000001e+01  +1.05000000000000000e+01  
 208 +2.45000000000000000e+01  +7.84000000000000075e+00  +1.06400000000000006e+01  
 209 +2.38000000000000007e+01  +8.05000000000000071e+00  +1.02900000000000009e+01  
 210 +2.28900000000000006e+01  +8.60999999999999943e+00  +9.09999999999999964e+00  
 211 +2.35900000000000034e+01  +8.19000000000000128e+00  +1.01500000000000004e+01  
 212 +2.17000000000000028e+01  +7.84000000000000075e+00  +1.04299999999999997e+01  
 213 +2.17699999999999996e+01  +7.84000000000000075e+00  +1.01500000000000004e+01  
 214 +2.14900000000000020e+01  +7.62999999999999989e+00  +1.02900000000000009e+01  
 215 +1.98800000000000026e+01  +7.70000000000000018e+00  +1.02900000000000009e+01  
 216 +2.10000000000000000e+01  +7.28000000000000025e+00  +1.06400000000000006e+01  
 217 +2.18400000000000034e+01  +1.22500000000000000e+01  +9.94000000000000128e+00  
 218 +2.19800000000000040e+01  +1.21099999999999994e+01  +1.02200000000000006e+01  
 219 +2.35900000000000034e+01  +8.12000000000000099e+00  +9.94000000000000128e+00  
 220 +2.06500000000000021e+01  +8.19000000000000128e+00  +9.52000000000000135e+00  
 221 +2.29600000000000009e+01  +1.01500000000000004e+01  +9.24000000000000021e+00  
 222 +2.21900000000000013e+01  +1.00099999999999998e+01  +8.33000000000000007e+00  
 223 +2.30300000000000011e+01  +1.02200000000000006e+01  +9.24000000000000021e+00  
 224 +2.28200000000000003e+01  +8.47000000000000064e+00  +9.09999999999999964e+00  
 225 +2.17699999999999996e+01  +7.70000000000000018e+00  +9.09999999999999964e+00  
 226 +2.23300000000000018e+01  +8.75000000000000000e+00  +8.82000000000000028e+00  
 227 +2.21900000000000013e+01  +8.75000000000000000e+00  +8.54000000000000092e+00  
 228 +2.21900000000000013e+01  +8.95999999999999908e+00  +8.95999999999999908e+00  
 229 +2.03000000000000007e+01  +9.38000000000000078e+00  +8.40000000000000036e+00  
 230 +2.05800000000000018e+01  +1.05000000000000000e+01  +7.55999999999999961e+00  
 231 +2.33100000000000023e+01  +8.95999999999999908e+00  +8.54000000000000092e+00  
 232 +2.37300000000000040e+01  +8.89000000000000057e+00  +8.33000000000000007e+00  
 233 +2.30300000000000011e+01  +9.09999999999999964e+00  +8.25999999999999979e+00  
 234 +2.30300000000000011e+01  +9.16999999999999993e+00  +7.98000000000000043e+00  
 235 +2.31000000000000014e+01  +9.16999999999999993e+00  +8.25999999999999979e+00  
 236 +2.02300000000000040e+01  +1.05000000000000000e+01  +7.42000000000000082e+00  
 237 +2.04400000000000013e+01  +1.04299999999999997e+01  +7.49000000000000110e+00  
 238 +2.53400000000000034e+01  +1.02900000000000009e+01  +1.47000000000000011e+01  
 239 +2.31000000000000014e+01  +8.19000000000000128e+00  +1.21799999999999997e+01  
 240 +2.31000000000000014e+01  +8.19000000000000128e+00  +1.22500000000000000e+01  
 241 +2.34500000000000028e+01  +7.62999999999999989e+00  +1.20400000000000009e+01  
 242 +2.27500000000000000e+01  +9.24000000000000021e+00  +1.45600000000000005e+01  
 243 +2.30300000000000011e+01  +9.38000000000000078e+00  +1.44900000000000020e+01  
 244 +2.28200000000000003e+01  +9.09999999999999964e+00  +1.46300000000000026e+01  
 245 +2.35199999999999996e+01  +1.23200000000000003e+01  +1.46300000000000026e+01  
 246 +2.22600000000000016e+01  +1.29500000000000011e+01  +1.35800000000000018e+01  
 247 +2.24000000000000021e+01  +1.32300000000000022e+01  +1.26000000000000014e+01  
 248 +2.27500000000000000e+01  +1.23200000000000003e+01  +1.40000000000000000e+01  
 249 +2.18400000000000034e+01  +1.32300000000000022e+01  +1.35099999999999998e+01  
 250 +2.38700000000000010e+01  +7.49000000000000110e+00  +1.16200000000000010e+01  
 251 +2.33800000000000026e+01  +8.54000000000000092e+00  +1.12000000000000011e+01  
 252 +2.16300000000000026e+01  +6.92999999999999972e+00  +1.06400000000000006e+01  
 253 +2.19800000000000040e+01  +7.49000000000000110e+00  +1.07800000000000011e+01  
 254 +2.37300000000000040e+01  +1.18300000000000001e+01  +1.56800000000000015e+01  
 255 +2.62500000000000000e+01  +1.00099999999999998e+01  +1.45600000000000005e+01  
 256 +2.63900000000000006e+01  +1.01500000000000004e+01  +1.48400000000000016e+01  
 257 +2.16300000000000026e+01  +1.35099999999999998e+01  +1.37900000000000009e+01  
 258 +2.17000000000000028e+01  +1.35099999999999998e+01  +1.38599999999999994e+01  
 259 +2.10700000000000003e+01  +1.39300000000000015e+01  +1.37900000000000009e+01  
 260 +2.53400000000000034e+01  +9.87000000000000099e+00  +1.36500000000000004e+01  
 261 +2.55500000000000007e+01  +9.24000000000000021e+00  +1.37900000000000009e+01  
 262 +2.55500000000000007e+01  +9.09999999999999964e+00  +1.35099999999999998e+01  
 263 +2.13500000000000014e+01  +1.36500000000000004e+01  +1.14100000000000001e+01  
 264 +2.55500000000000007e+01  +9.16999999999999993e+00  +1.32300000000000022e+01  
 265 +2.59699999999999989e+01  +8.67999999999999972e+00  +1.35800000000000018e+01  
 266 +2.28900000000000006e+01  +8.67999999999999972e+00  +1.28800000000000026e+01  
 267 +2.66000000000000014e+01  +8.19000000000000128e+00  +1.03599999999999994e+01  
 268 +2.75800000000000018e+01  +8.25999999999999979e+00  +1.13400000000000016e+01  
 269 +2.03700000000000010e+01  +1.40700000000000003e+01  +1.38599999999999994e+01  
 270 +2.11400000000000006e+01  +1.40000000000000000e+01  +1.38599999999999994e+01  
 271 +2.74399999999999977e+01  +9.02999999999999936e+00  +1.37199999999999989e+01  
 272 +2.71600000000000037e+01  +9.38000000000000078e+00  +1.41400000000000006e+01  
 273 +2.37300000000000040e+01  +7.70000000000000018e+00  +1.05000000000000000e+01  
 274 +2.48500000000000014e+01  +8.60999999999999943e+00  +8.75000000000000000e+00  
 275 +2.26800000000000033e+01  +7.14000000000000057e+00  +9.94000000000000128e+00  
 276 +2.28900000000000006e+01  +1.00099999999999998e+01  +9.59000000000000163e+00  
 277 +2.45700000000000003e+01  +1.19000000000000004e+01  +1.44900000000000020e+01  
 278 +2.58300000000000018e+01  +8.89000000000000057e+00  +1.28100000000000005e+01  
 279 +2.58300000000000018e+01  +8.60999999999999943e+00  +1.27400000000000020e+01  
 280 +2.60399999999999991e+01  +8.95999999999999908e+00  +1.30199999999999996e+01  
 281 +2.75800000000000018e+01  +8.54000000000000092e+00  +1.26700000000000017e+01  
 282 +2.69500000000000028e+01  +8.67999999999999972e+00  +1.27400000000000020e+01  
 283 +2.72300000000000040e+01  +8.67999999999999972e+00  +1.28800000000000026e+01  
 284 +2.70899999999999999e+01  +8.75000000000000000e+00  +1.30199999999999996e+01  
 285 +2.42900000000000027e+01  +9.16999999999999993e+00  +9.52000000000000135e+00  
 286 +2.21900000000000013e+01  +7.62999999999999989e+00  +1.08500000000000014e+01  
 287 +2.25400000000000027e+01  +1.27400000000000020e+01  +1.44900000000000020e+01  
 288 +2.36600000000000001e+01  +7.49000000000000110e+00  +1.19700000000000006e+01  
 289 +2.34500000000000028e+01  +7.62999999999999989e+00  +1.20400000000000009e+01  
 290 +2.31700000000000017e+01  +7.35000000000000053e+00  +1.20400000000000009e+01  
 291 +2.36600000000000001e+01  +7.70000000000000018e+00  +1.21099999999999994e+01  
# numEdges
 291
# id   initNode   termNode parentEdge nDau   dauEdges      ...   radiusRelativeToParent
   0          0          1 2147483646    2          4        290 +3.14138666666666733e-01  # rad = +3.14138666666666733e-01 , len = +0                       
   1          2          3          3    2 2147483645 2147483645 +6.19305397758916354e-01  # rad = +8.34000000000000019e-02 , len = +7.03491293478461954e-01 
   2          2          4          3    2 2147483645 2147483645 +7.68562454053331456e-01  # rad = +1.03499999999999995e-01 , len = +5.81463670404265831e-01 
   3          5          2         11    2          1          2 +1.01799888121191962e+00  # rad = +1.34667000000000009e-01 , len = +1.97989898732234104e-01 
   4          1          6          0    2 2147483645 2147483645 +1.07106521960577905e+00  # rad = +3.36463000000000012e-01 , len = +2.62849766977260169e+00 
   5          7          8        290    2         15         16 +1.24361322388414441e+00  # rad = +3.90667000000000042e-01 , len = +1.56524758424985921e-01 
   6          7          9        290    2          8        240 +6.85321556510076202e-01  # rad = +2.15286000000000033e-01 , len = +5.04777178564957629e-01 
   7         10         11          8    2 2147483645 2147483645 +6.28042328042328069e-01  # rad = +7.41875000000000034e-02 , len = +1.13088460949824543e+00 
   8          9         10          6    2          7          9 +5.48688721050137884e-01  # rad = +1.18124999999999994e-01 , len = +5.14392845984466107e-01 
   9         10         12          8    2         10         11 +1.06455026455026469e+00  # rad = +1.25750000000000028e-01 , len = +2.52388589282480258e-01 
  10         12         13          9    2 2147483645 2147483645 +5.70396023856858836e-01  # rad = +7.17273000000000077e-02 , len = +8.96437393240598901e-01 
  11         12          5          9    2          3         12 +1.05197614314115295e+00  # rad = +1.32285999999999987e-01 , len = +4.25793377120873617e-01 
  12          5         14         11    2 2147483645 2147483645 +5.99350649350649411e-01  # rad = +7.92857000000000006e-02 , len = +4.74763098818767271e-01 
  13         15         16         15    2 2147483645 2147483645 +4.52118074894341970e-01  # rad = +6.89999999999999919e-02 , len = +3.76961536499412830e-01 
  14         15         17         15    2 2147483645 2147483645 +4.52118074894341970e-01  # rad = +6.89999999999999919e-02 , len = +7.82623792124924389e-01 
  15          8         15          5    2         13         14 +3.90652397054268685e-01  # rad = +1.52615000000000001e-01 , len = +1.05000000000000071e+00 
  16          8         18          5    2         17         18 +9.62456516675326945e-01  # rad = +3.76000000000000001e-01 , len = +1.21243556529820884e-01 
  17         18         19         16    2         41         42 +9.74882978723404348e-01  # rad = +3.66555999999999993e-01 , len = +6.29999999999997784e-01 
  18         18         20         16    2         25         36 +5.90869680851063839e-01  # rad = +2.22166999999999976e-01 , len = +9.44351629426244510e-01 
  19         21         22         25    2         20         21 +8.02543927511246702e-01  # rad = +1.19445020363281348e-01 , len = +1.38769593211192865e+00 
  20         22         23         19    2 2147483645 2147483645 +7.12820842099950780e-01  # rad = +8.51428999999999936e-02 , len = +4.31508980207829518e-01 
  21         22         24         19    2         28         29 +8.19065539127949771e-01  # rad = +9.78333000000000119e-02 , len = +4.02119385257660833e-01 
  22         25         26         24    2 2147483645 2147483645 +7.04372623574144541e-01  # rad = +9.26249999999999990e-02 , len = +5.51180551180828981e-01 
  23         25         27         24    2         26         27 +7.26235741444866911e-01  # rad = +9.55000000000000016e-02 , len = +1.21243556529820870e-01 
  24         21         25         25    2         22         23 +8.83540612632951028e-01  # rad = +1.31499999999999978e-01 , len = +1.21243556529818830e-01 
  25         20         21         18    2         19         24 +6.69914973871006958e-01  # rad = +1.48833000000000021e-01 , len = +4.31508980207828685e-01 
  26         27         28         23    2         34         35 +1.09738219895287958e+00  # rad = +1.04799999999999990e-01 , len = +6.78675180038287196e-01 
  27         27         29         23    2         30         31 +7.22513089005235587e-01  # rad = +6.89999999999999919e-02 , len = +3.56931365951492552e-01 
  28         24         30         21    2 2147483645 2147483645 +9.50596576012462058e-01  # rad = +9.30000000000000271e-02 , len = +3.20780298646908546e-01 
  29         24         31         21    2 2147483645 2147483645 +8.58603358978997866e-01  # rad = +8.39999999999999775e-02 , len = +1.21243556529820870e-01 
  30         29         32         27    2 2147483645 2147483645 +1.00000000000000000e+00  # rad = +6.89999999999999919e-02 , len = +1.21243556529822924e-01 
  31         29         33         27    2         32         33 +1.06211159420289869e+00  # rad = +7.32856999999999953e-02 , len = +4.69574275274956987e-01 
  32         33         34         31    2 2147483645 2147483645 +1.07797291968283049e+00  # rad = +7.90000000000000008e-02 , len = +1.71464281994823886e-01 
  33         33         35         31    2 2147483645 2147483645 +1.07797291968283049e+00  # rad = +7.90000000000000008e-02 , len = +1.40000000000000568e-01 
  34         28         36         26    2 2147483645 2147483645 +1.05438931297709915e+00  # rad = +1.10500000000000001e-01 , len = +1.21243556529822938e-01 
  35         28         37         26    2         37         38 +9.10305343511450316e-01  # rad = +9.53999999999999848e-02 , len = +3.05122926047848020e-01 
  36         20         38         18    2         39         40 +7.94447420183915676e-01  # rad = +1.76499999999999990e-01 , len = +9.89949493661183150e-02 
  37         37         39         35    2 2147483645 2147483645 +9.48986373165618513e-01  # rad = +9.05332999999999832e-02 , len = +1.08669222873819993e+00 
  38         37         40         35    2 2147483645 2147483645 +8.80503144654088077e-01  # rad = +8.40000000000000052e-02 , len = +9.89949493661145402e-02 
  39         38         41         36    2         65        282 +6.63762039660056757e-01  # rad = +1.17154000000000022e-01 , len = +9.54672718789008834e-01 
  40         38         42         36    2         73         74 +7.41892351274787587e-01  # rad = +1.30944000000000005e-01 , len = +1.28883668476653601e+00 
  41         19         43         17    2 2147483645 2147483645 +3.54835277556498851e-01  # rad = +1.30067000000000016e-01 , len = +1.33184083133083031e+00 
  42         19         44         17    2         46         47 +9.57561736815111364e-01  # rad = +3.50999999999999979e-01 , len = +4.48218696620297896e-01 
  43         45         46         45    2 2147483645 2147483645 +1.24157303370786520e+00  # rad = +1.10500000000000001e-01 , len = +6.99999999999985079e-02 
  44         45         47         45    2        241        242 +9.28498876404494355e-01  # rad = +8.26363999999999849e-02 , len = +7.03491293478461621e-01 
  45         48         45         56    2         43         44 +9.36842105263157920e-01  # rad = +8.90000000000000097e-02 , len = +2.09999999999998493e-01 
  46         44         49         42    2         66        101 +7.76068376068376198e-01  # rad = +2.72400000000000031e-01 , len = +9.84987309562923019e-01 
  47         44         50         42    2         57         59 +9.56125356125356096e-01  # rad = +3.35599999999999954e-01 , len = +3.20780298646910100e-01 
  48         51         52         50    2 2147483645 2147483645 +1.00000000000000000e+00  # rad = +6.90000000000000197e-02 , len = +1.39999999999997016e-01 
  49         51         53         50    2 2147483645 2147483645 +1.00000000000000000e+00  # rad = +6.90000000000000197e-02 , len = +1.21243556529820884e-01 
  50         54         51         52    2         48         49 +7.68802228412256206e-01  # rad = +6.90000000000000197e-02 , len = +1.56524758424989086e-01 
  51         54         55         52    2 2147483645 2147483645 +7.68802228412256206e-01  # rad = +6.90000000000000197e-02 , len = +1.21243556529820884e-01 
  52         56         54         54    2         50         51 +9.39790575916230386e-01  # rad = +8.97500000000000103e-02 , len = +2.52388589282478315e-01 
  53         56         57         54    2 2147483645 2147483645 +9.59860732984293197e-01  # rad = +9.16667000000000037e-02 , len = +3.63730669589465372e-01 
  54         58         56        280    2         52         53 +1.00526315789473686e+00  # rad = +9.55000000000000016e-02 , len = +9.89949493661145541e-02 
  55         59         60         57    2         58        266 +5.10332856579862160e-01  # rad = +1.15250000000000019e-01 , len = +6.06217782649108305e-01 
  56         59         48         57    2         45        280 +4.20664827549560971e-01  # rad = +9.50000000000000011e-02 , len = +1.15658981493008595e+00 
  57         50         59         47    2         55         56 +6.72923122765196724e-01  # rad = +2.25832999999999978e-01 , len = +4.02119385257660555e-01 
  58         60         61         55    2 2147483645 2147483645 +8.82192137470587778e-01  # rad = +1.01672643843485261e-01 , len = +8.22313808712954009e-01 
  59         50         62         47    2         68         69 +9.63051251489869031e-01  # rad = +3.23200000000000043e-01 , len = +3.95979797464466932e-01 
  60         63         64         62    2 2147483645 2147483645 +7.59061833688699283e-01  # rad = +8.89999999999999958e-02 , len = +4.08166632639172688e-01 
  61         63         65         62    2 2147483645 2147483645 +6.73773987206823022e-01  # rad = +7.90000000000000008e-02 , len = +1.71464281994823164e-01 
  62         66         63         66    2         60         61 +5.13129102844638973e-01  # rad = +1.17250000000000049e-01 , len = +6.37730350540099855e-01 
  63         67         68         65    2 2147483645 2147483645 +8.12921147274061062e-01  # rad = +9.08666999999999947e-02 , len = +1.22249744376010594e+00 
  64         67         69         65    2 2147483645 2147483645 +7.51489559662903206e-01  # rad = +8.40000000000000052e-02 , len = +9.89949493661195640e-02 
  65         41         67         39    2         63         64 +9.54111682059511357e-01  # rad = +1.11777999999999975e-01 , len = +6.85857127979290437e-01 
  66         49         66         46    2         62         67 +8.38839941262848776e-01  # rad = +2.28500000000000036e-01 , len = +2.32163735324876275e-01 
  67         66         70         66    2        231        232 +7.64113785557986813e-01  # rad = +1.74599999999999977e-01 , len = +4.20000000000000540e-01 
  68         62         71         59    2        129        252 +8.55844678217821730e-01  # rad = +2.76608999999999938e-01 , len = +2.07771509115181541e+00 
  69         62         72         59    2         75         76 +8.55507425742574212e-01  # rad = +2.76500000000000024e-01 , len = +4.99899989997999061e-01 
  70         73         74         72    2 2147483645 2147483645 +5.69778633301251114e-01  # rad = +7.39999999999999963e-02 , len = +3.83405790253614598e-01 
  71         73         75         72    2 2147483645 2147483645 +7.48796920115495701e-01  # rad = +9.72499999999999754e-02 , len = +2.32163735324877329e-01 
  72         76         73        232    2         70         71 +9.11761815169470191e-01  # rad = +1.29874999999999990e-01 , len = +5.93969696196702368e-01 
  73         42         77         40    2 2147483645 2147483645 +8.38289650537634490e-01  # rad = +1.09769000000000019e-01 , len = +8.88200427831466355e-01 
  74         42         78         40    2         98         99 +7.95760019550342146e-01  # rad = +1.04199999999999987e-01 , len = +7.17286553617172529e-01 
  75         72         79         69    2         90        118 +7.57081374321880607e-01  # rad = +2.09332999999999991e-01 , len = +5.28488410468952785e-01 
  76         72         80         69    2        115        116 +6.28444846292947501e-01  # rad = +1.73765000000000003e-01 , len = +1.16292734080852789e+00 
  77         81         82         79    2 2147483645 2147483645 +7.90830945558739118e-01  # rad = +6.89999999999999919e-02 , len = +2.32163735324878412e-01 
  78         81         83         79    2 2147483645 2147483645 +7.90830945558739118e-01  # rad = +6.89999999999999919e-02 , len = +3.63730669589465705e-01 
  79         84         81         94    2         77         78 +6.96145468471990658e-01  # rad = +8.72500000000000081e-02 , len = +4.74763098818766494e-01 
  80         85         86         82    2 2147483645 2147483645 +9.83870967741935498e-01  # rad = +1.21999999999999997e-01 , len = +1.97989898732231578e-01 
  81         85         87         82    2         85         97 +9.77419354838709675e-01  # rad = +1.21199999999999961e-01 , len = +2.96984848098350740e-01 
  82         84         85         94    2         80         81 +9.89364333415780339e-01  # rad = +1.23999999999999944e-01 , len = +4.02119385257662110e-01 
  83         88         89         85    2 2147483645 2147483645 +9.49494949494949503e-01  # rad = +9.40000000000000002e-02 , len = +4.02119385257662387e-01 
  84         88         90         85    2        259        260 +9.91161616161616132e-01  # rad = +9.81250000000000316e-02 , len = +5.37680202350801273e-01 
  85         87         88         81    2         83         84 +8.16831683168316891e-01  # rad = +9.90000000000000047e-02 , len = +9.89949493661157892e-02 
  86         91         92         88    2 2147483645 2147483645 +1.14719207920792066e+00  # rad = +1.44832999999999962e-01 , len = +3.56931365951494273e-01 
  87         91         93         88    2 2147483645 2147483645 +9.50495049504950451e-01  # rad = +1.20000000000000023e-01 , len = +1.21243556529819843e-01 
  88         94         91        257    2         86         87 +1.27525252525252530e+00  # rad = +1.26250000000000001e-01 , len = +6.10245852095694374e-01 
  89         95         96         90    2 2147483645 2147483645 +6.05868579224897674e-01  # rad = +9.85833000000000126e-02 , len = +8.19328993750373047e-01 
  90         79         95         75    2         89         91 +7.77297416078688075e-01  # rad = +1.62713999999999998e-01 , len = +4.74763098818769935e-01 
  91         95         97         90    2         92         93 +7.41589537470653926e-01  # rad = +1.20666999999999969e-01 , len = +1.97989898732230329e-01 
  92         97         98         91    2 2147483645 2147483645 +6.54694324048828658e-01  # rad = +7.90000000000000008e-02 , len = +1.71464281994819528e-01 
  93         97         99         91    2         96        283 +9.15743326675893199e-01  # rad = +1.10500000000000001e-01 , len = +9.89949493661195640e-02 
  94        100         84         96    2         79         82 +1.06085845119897071e+00  # rad = +1.25332999999999972e-01 , len = +1.39999999999997016e-01 
  95        100        101         96    2 2147483645 2147483645 +7.11002767832203286e-01  # rad = +8.39999999999999636e-02 , len = +1.21243556529824978e-01 
  96         99        100         93    2         94         95 +1.06916742081447969e+00  # rad = +1.18142999999999970e-01 , len = +4.25793377120877115e-01 
  97         87        102         81    2 2147483645 2147483645 +6.10561056105610622e-01  # rad = +7.40000000000000102e-02 , len = +4.14125584816970649e-01 
  98         78        103         74    2 2147483645 2147483645 +6.62188099808061370e-01  # rad = +6.89999999999999919e-02 , len = +9.89949493661157892e-02 
  99         78        104         74    2        103        104 +1.06206333973128597e+00  # rad = +1.10666999999999988e-01 , len = +1.71464281994823164e-01 
 100        105        106        101    2 2147483645 2147483645 +4.08941389045736847e-01  # rad = +9.05294000000000237e-02 , len = +1.25999999999999912e+00 
 101         49        105         46    2        100        102 +8.12683553597650543e-01  # rad = +2.21374999999999988e-01 , len = +5.51180551180825873e-01 
 102        105        107        101    2        133        134 +9.14737436476566801e-01  # rad = +2.02499999999999986e-01 , len = +1.55109638643122327e+00 
 103        104        108         99    2 2147483645 2147483645 +8.62045596248203982e-01  # rad = +9.53999999999999848e-02 , len = +2.88617393793237420e-01 
 104        104        109         99    2 2147483645 2147483645 +1.11370146475462417e+00  # rad = +1.23249999999999985e-01 , len = +6.96491205974633099e-01 
 105        110        111        107    2 2147483645 2147483645 +1.09638243406822378e+00  # rad = +1.10500000000000001e-01 , len = +9.89949493661183150e-02 
 106        110        112        107    2 2147483645 2147483645 +1.02879368166213570e+00  # rad = +1.03688000000000016e-01 , len = +1.24237675445091966e+00 
 107        113        110        252    2        105        106 +7.95300133357532357e-01  # rad = +1.00785999999999987e-01 , len = +1.22449989791751257e+00 
 108        114        115        110    2 2147483645 2147483645 +8.14282224505955443e-01  # rad = +9.66666999999999804e-02 , len = +1.40000000000000568e-01 
 109        114        116        110    2        113        114 +7.53311319642165134e-01  # rad = +8.94286000000000109e-02 , len = +4.48218696620297896e-01 
 110        117        114        112    2        108        109 +1.06709213483146081e+00  # rad = +1.18714000000000014e-01 , len = +4.31508980207833570e-01 
 111        117        118        112    2 2147483645 2147483645 +6.53932584269662942e-01  # rad = +7.27500000000000091e-02 , len = +4.48218696620299561e-01 
 112        119        117        117    2        110        111 +8.26302029174960651e-01  # rad = +1.11250000000000016e-01 , len = +2.52388589282476372e-01 
 113        116        120        109    2 2147483645 2147483645 +8.56229438904332563e-01  # rad = +7.65713999999999978e-02 , len = +4.48218696620299561e-01 
 114        116        121        109    2        269        285 +1.36421681654414795e+00  # rad = +1.21999999999999997e-01 , len = +9.89949493661170521e-02 
 115         80        122         76    2        211        265 +7.60032227433602880e-01  # rad = +1.32067000000000018e-01 , len = +3.35416159419906235e+00 
 116         80        123         76    2        120        121 +5.92754582338215430e-01  # rad = +1.02999999999999980e-01 , len = +2.10000000000000853e-01 
 117        124        119        118    2        112        284 +6.87458513321691500e-01  # rad = +1.34636000000000006e-01 , len = +8.79886356298356764e-01 
 118         79        124         75    2        117        119 +9.35571553457887783e-01  # rad = +1.95846000000000076e-01 , len = +1.13088460949824587e+00 
 119        124        125        118    2        156        157 +8.38669158420391581e-01  # rad = +1.64249999999999979e-01 , len = +1.61304060705240793e+00 
 120        123        126        116    2 2147483645 2147483645 +6.69902912621359148e-01  # rad = +6.89999999999999919e-02 , len = +7.98122797569396414e-01 
 121        123        127        116    2        122        123 +6.69902912621359148e-01  # rad = +6.89999999999999919e-02 , len = +2.61916017074176999e-01 
 122        127        128        121    2        126        127 +1.57101449275362337e+00  # rad = +1.08399999999999969e-01 , len = +3.20780298646910100e-01 
 123        127        129        121    2        124        125 +1.00000000000000000e+00  # rad = +6.89999999999999919e-02 , len = +2.21359436211787469e-01 
 124        129        130        123    2 2147483645 2147483645 +1.08695652173913060e+00  # rad = +7.49999999999999972e-02 , len = +2.79999999999999361e-01 
 125        129        131        123    2 2147483645 2147483645 +1.00000000000000000e+00  # rad = +6.89999999999999919e-02 , len = +1.71464281994823164e-01 
 126        128        132        122    2 2147483645 2147483645 +1.21309963099630980e+00  # rad = +1.31499999999999978e-01 , len = +9.89949493661170521e-02 
 127        128        133        122    2 2147483645 2147483645 +1.01476014760147604e+00  # rad = +1.09999999999999973e-01 , len = +4.42718872423571552e-01 
 128        134        135        129    2        136        253 +9.69262222710559507e-01  # rad = +2.46999999999999970e-01 , len = +1.21243556529819857e-01 
 129         71        134         68    2        128        130 +9.21275157352074547e-01  # rad = +2.54832999999999976e-01 , len = +4.08166632639172688e-01 
 130        134        136        129    2        131        132 +5.97124391268006871e-01  # rad = +1.52166999999999969e-01 , len = +4.94974746830584011e-01 
 131        136        137        130    2 2147483645 2147483645 +6.50600984444721919e-01  # rad = +9.90000000000000047e-02 , len = +7.00000000000002842e-02 
 132        136        138        130    2        147        281 +7.63963277188878020e-01  # rad = +1.16249999999999978e-01 , len = +1.97989898732232855e-01 
 133        107        139        102    2 2147483645 2147483645 +5.80325925925925912e-01  # rad = +1.17515999999999995e-01 , len = +2.55667753148495391e+00 
 134        107        140        102    2        152        159 +9.01851851851851904e-01  # rad = +1.82625000000000037e-01 , len = +5.81463670404266164e-01 
 135        141        142        136    2 2147483645 2147483645 +8.00000000000000044e-01  # rad = +1.21999999999999997e-01 , len = +1.21243556529820870e-01 
 136        135        141        128    2        135        137 +6.17408906882590980e-01  # rad = +1.52499999999999969e-01 , len = +6.06217782649108305e-01 
 137        141        143        136    2        141        142 +7.24590163934426212e-01  # rad = +1.10499999999999959e-01 , len = +9.89949493661145541e-02 
 138        144        145        140    2 2147483645 2147483645 +8.21428571428571397e-01  # rad = +6.89999999999999919e-02 , len = +1.56524758424985921e-01 
 139        144        146        140    2 2147483645 2147483645 +8.21428571428571397e-01  # rad = +6.89999999999999919e-02 , len = +1.71464281994821721e-01 
 140        147        144        147    2        138        139 +7.40088105726872225e-01  # rad = +8.39999999999999636e-02 , len = +5.37680202350800829e-01 
 141        143        148        137    2 2147483645 2147483645 +1.00000000000000000e+00  # rad = +1.10499999999999959e-01 , len = +9.89949493661170521e-02 
 142        143        149        137    2        143        144 +8.95927601809954788e-01  # rad = +9.90000000000000047e-02 , len = +9.89949493661195640e-02 
 143        149        150        142    2 2147483645 2147483645 +1.15487878787878784e+00  # rad = +1.14332999999999962e-01 , len = +2.09999999999999659e-01 
 144        149        151        142    2        148        149 +1.14815151515151515e+00  # rad = +1.13666999999999949e-01 , len = +3.76961536499413497e-01 
 145        152        153        278    2 2147483645 2147483645 +6.40969162995594699e-01  # rad = +7.27499999999999813e-02 , len = +5.28488410468953007e-01 
 146        152        154        278    2 2147483645 2147483645 +1.00733920704845814e+00  # rad = +1.14332999999999962e-01 , len = +2.10000000000000853e-01 
 147        138        147        132    2        140        278 +9.76344086021505353e-01  # rad = +1.13499999999999976e-01 , len = +1.05465634213235582e+00 
 148        151        155        144    2 2147483645 2147483645 +1.02272427353585482e+00  # rad = +1.16249999999999964e-01 , len = +2.42487113059642767e-01 
 149        151        156        144    2 2147483645 2147483645 +8.40173489227304282e-01  # rad = +9.54999999999999738e-02 , len = +7.85748051222528332e-01 
 150        157        158        152    2 2147483645 2147483645 +7.47829228243021449e-01  # rad = +1.13857000000000000e-01 , len = +4.94974746830584011e-01 
 151        157        159        152    2 2147483645 2147483645 +8.20243021346469647e-01  # rad = +1.24882000000000007e-01 , len = +1.19205704561484827e+00 
 152        140        157        134    2        150        151 +8.33675564681724879e-01  # rad = +1.52249999999999996e-01 , len = +2.21359436211785776e-01 
 153        160        161        155    2 2147483645 2147483645 +1.00000000000000000e+00  # rad = +6.90000000000000197e-02 , len = +2.61916017074175056e-01 
 154        160        162        155    2 2147483645 2147483645 +1.00000000000000000e+00  # rad = +6.90000000000000197e-02 , len = +1.21243556529821897e-01 
 155        163        160        237    2        153        154 +8.19599109131402992e-01  # rad = +6.90000000000000197e-02 , len = +1.21243556529821897e-01 
 156        125        164        119    2 2147483645 2147483645 +7.02532724505327222e-01  # rad = +1.15391000000000007e-01 , len = +1.56054477667255798e+00 
 157        125        165        119    2        254        255 +5.08806088280060798e-01  # rad = +8.35713999999999901e-02 , len = +4.74763098818766771e-01 
 158        166        167        159    2 2147483645 2147483645 +5.80780333068992904e-01  # rad = +9.15455000000000019e-02 , len = +9.82496819333274374e-01 
 159        140        166        134    2        158        160 +8.63107460643394941e-01  # rad = +1.57625000000000015e-01 , len = +5.37680202350801495e-01 
 160        166        168        159    2        164        165 +9.24136399682791376e-01  # rad = +1.45667000000000019e-01 , len = +1.56524758424985921e-01 
 161        169        170        163    2 2147483645 2147483645 +1.21011898736506929e+00  # rad = +1.31499999999999978e-01 , len = +1.21243556529821897e-01 
 162        169        171        163    2 2147483645 2147483645 +1.12269594265048256e+00  # rad = +1.21999999999999900e-01 , len = +9.89949493661170521e-02 
 163        172        169        239    2        161        162 +9.13168067226890812e-01  # rad = +1.08666999999999986e-01 , len = +4.02119385257661777e-01 
 164        168        173        160    2        181        188 +7.80204164292530145e-01  # rad = +1.13650000000000001e-01 , len = +8.96437393240599123e-01 
 165        168        174        160    2        217        218 +1.03182601412811414e+00  # rad = +1.50302999999999992e-01 , len = +2.59094577326504494e+00 
 166        175        176        253    2        167        168 +8.90850378522649478e-01  # rad = +2.16285999999999923e-01 , len = +4.74763098818769158e-01 
 167        176        177        166    2        197        198 +9.03317829170635300e-01  # rad = +1.95375000000000021e-01 , len = +5.51180551180827427e-01 
 168        176        178        166    2        172        173 +6.72258028721230305e-01  # rad = +1.45399999999999974e-01 , len = +3.20780298646910100e-01 
 169        179        180        171    2 2147483645 2147483645 +6.57142857142857029e-01  # rad = +6.89999999999999919e-02 , len = +9.89949493661170521e-02 
 170        179        181        171    2 2147483645 2147483645 +1.13809523809523805e+00  # rad = +1.19499999999999953e-01 , len = +3.56931365951494661e-01 
 171        182        179        178    2        169        170 +1.17224917775093385e+00  # rad = +1.04999999999999968e-01 , len = +1.21243556529821897e-01 
 172        178        183        168    2 2147483645 2147483645 +8.82620357634112840e-01  # rad = +1.28333000000000003e-01 , len = +1.71464281994823164e-01 
 173        178        184        168    2        182        279 +8.17861072902338448e-01  # rad = +1.18916999999999981e-01 , len = +8.88200427831466133e-01 
 174        185        186        176    2 2147483645 2147483645 +9.11715900887809738e-01  # rad = +9.72499999999999754e-02 , len = +2.52388589282476872e-01 
 175        185        187        176    2 2147483645 2147483645 +6.87051290464717246e-01  # rad = +7.32856999999999953e-02 , len = +4.74763098818770324e-01 
 176        188        185        180    2        174        175 +9.32950241837439798e-01  # rad = +1.06667000000000012e-01 , len = +1.71464281994824608e-01 
 177        182        189        178    2 2147483645 2147483645 +9.98086442770795168e-01  # rad = +8.93999999999999656e-02 , len = +3.76961536499415495e-01 
 178        190        182        183    2        171        177 +6.67019644639053944e-01  # rad = +8.95713999999999538e-02 , len = +5.51180551180826095e-01 
 179        188        191        180    2 2147483645 2147483645 +1.06705850454374507e+00  # rad = +1.21999999999999997e-01 , len = +9.89949493661170521e-02 
 180        192        188        262    2        176        179 +9.71393372982157999e-01  # rad = +1.14332999999999976e-01 , len = +1.97989898732232855e-01 
 181        173        193        164    2 2147483645 2147483645 +7.62575450945886524e-01  # rad = +8.66666999999999993e-02 , len = +2.10000000000000853e-01 
 182        184        194        173    2 2147483645 2147483645 +9.05396200711420573e-01  # rad = +1.07667000000000013e-01 , len = +1.97989898732234104e-01 
 183        195        190        279    2        178        287 +1.12924140366810444e+00  # rad = +1.34285999999999989e-01 , len = +4.89999999999998714e-01 
 184        195        196        279    2        199        200 +1.17729172448009933e+00  # rad = +1.40000000000000013e-01 , len = +3.95979797464464434e-01 
 185        197        198        187    2 2147483645 2147483645 +9.16666666666666630e-01  # rad = +9.07499999999999835e-02 , len = +3.49999999999999256e-01 
 186        197        199        187    2        193        194 +1.31818181818181812e+00  # rad = +1.30500000000000005e-01 , len = +2.88617393793237420e-01 
 187        200        197        188    2        185        186 +8.95927601809954788e-01  # rad = +9.90000000000000185e-02 , len = +9.89949493661170521e-02 
 188        173        200        164    2        187        189 +9.72283326000879966e-01  # rad = +1.10499999999999959e-01 , len = +1.21243556529819857e-01 
 189        200        201        188    2        204        205 +9.47963800904977449e-01  # rad = +1.04750000000000010e-01 , len = +3.05122926047846355e-01 
 190        202        203        192    2 2147483645 2147483645 +1.54037681159420292e+00  # rad = +1.06285999999999992e-01 , len = +9.57235603182410744e-01 
 191        202        204        192    2 2147483645 2147483645 +1.00000000000000000e+00  # rad = +6.89999999999999919e-02 , len = +3.76961536499416827e-01 
 192        205        202        196    2        190        191 +6.43572667748614768e-01  # rad = +6.89999999999999919e-02 , len = +1.21243556529821384e-01 
 193        199        206        186    2 2147483645 2147483645 +9.19540229885057459e-01  # rad = +1.20000000000000023e-01 , len = +3.28329103187639526e-01 
 194        199        207        186    2 2147483645 2147483645 +9.56153256704980858e-01  # rad = +1.24778000000000014e-01 , len = +5.81463670404264610e-01 
 195        205        208        196    2 2147483645 2147483645 +9.53233719476933916e-01  # rad = +1.02199999999999999e-01 , len = +3.56931365951496216e-01 
 196        209        205        207    2        192        195 +7.94177777777777760e-01  # rad = +1.07214000000000018e-01 , len = +9.23363417079104520e-01 
 197        177        210        167    2        213        220 +7.34771593090211117e-01  # rad = +1.43556000000000017e-01 , len = +1.31704214055587632e+00 
 198        177        211        167    2        206        207 +7.97184900831733878e-01  # rad = +1.55750000000000027e-01 , len = +2.88617393793236532e-01 
 199        196        212        184    2 2147483645 2147483645 +9.16664285714285820e-01  # rad = +1.28333000000000003e-01 , len = +2.09999999999999382e-01 
 200        196        213        184    2        203        208 +1.04047857142857136e+00  # rad = +1.45666999999999963e-01 , len = +1.71464281994824247e-01 
 201        214        215        203    2 2147483645 2147483645 +7.70508754863813206e-01  # rad = +7.92082999999999676e-02 , len = +1.61152102065098690e+00 
 202        214        216        203    2 2147483645 2147483645 +7.61407587548638021e-01  # rad = +7.82726999999999867e-02 , len = +6.96491205974634986e-01 
 203        213        214        200    2        201        202 +7.05719208880528970e-01  # rad = +1.02799999999999989e-01 , len = +3.76961536499414163e-01 
 204        201        217        189    2 2147483645 2147483645 +1.23723150357995215e+00  # rad = +1.29599999999999993e-01 , len = +2.96984848098348631e-01 
 205        201        218        189    2 2147483645 2147483645 +1.25536992840095452e+00  # rad = +1.31500000000000006e-01 , len = +9.89949493661195640e-02 
 206        211        219        198    2        263        264 +8.74799357945425293e-01  # rad = +1.36250000000000010e-01 , len = +2.21359436211785776e-01 
 207        211        209        198    2        196        262 +8.66773675762439799e-01  # rad = +1.34999999999999981e-01 , len = +2.88617393793234867e-01 
 208        213        220        200    2 2147483645 2147483645 +7.57673323402005994e-01  # rad = +1.10367999999999994e-01 , len = +1.33184083133082876e+00 
 209        221        222        211    2 2147483645 2147483645 +1.00857632933104635e+00  # rad = +1.17600000000000024e-01 , len = +1.20024997396375732e+00 
 210        221        223        211    2 2147483645 2147483645 +8.49056603773584939e-01  # rad = +9.90000000000000185e-02 , len = +9.89949493661170521e-02 
 211        122        221        115    2        209        210 +8.82885202207970177e-01  # rad = +1.16600000000000023e-01 , len = +2.80000000000001137e-01 
 212        224        225        213    2 2147483645 2147483645 +6.51143750000000021e-01  # rad = +9.37647000000000064e-02 , len = +1.30207526664168016e+00 
 213        210        224        197    2        212        214 +1.00309286968151801e+00  # rad = +1.43999999999999961e-01 , len = +1.56524758424984339e-01 
 214        224        226        213    2        215        216 +7.08333333333333370e-01  # rad = +1.02000000000000007e-01 , len = +6.29999999999998228e-01 
 215        226        227        214    2 2147483645 2147483645 +1.34509803921568638e+00  # rad = +1.37200000000000044e-01 , len = +3.13049516849970233e-01 
 216        226        228        214    2 2147483645 2147483645 +8.52941176470588203e-01  # rad = +8.69999999999999940e-02 , len = +2.88617393793235255e-01 
 217        174        229        165    2 2147483645 2147483645 +7.41701762439871404e-01  # rad = +1.11479999999999996e-01 , len = +1.95123038106729108e+00 
 218        174        230        165    2        224        225 +8.73788281005701828e-01  # rad = +1.31333000000000005e-01 , len = +1.59777970947186665e+00 
 219        231        232        220    2 2147483645 2147483645 +9.45159241706161168e-01  # rad = +9.97142999999999918e-02 , len = +4.74763098818770435e-01 
 220        210        231        197    2        219        221 +7.34904845495834347e-01  # rad = +1.05499999999999983e-01 , len = +7.82623792124926165e-01 
 221        231        233        220    2        222        223 +8.62559241706161273e-01  # rad = +9.09999999999999698e-02 , len = +4.20000000000001705e-01 
 222        233        234        221    2 2147483645 2147483645 +1.27252747252747245e+00  # rad = +1.15800000000000000e-01 , len = +2.88617393793235699e-01 
 223        233        235        221    2 2147483645 2147483645 +1.44505494505494503e+00  # rad = +1.31500000000000006e-01 , len = +9.89949493661170521e-02 
 224        230        236        218    2 2147483645 2147483645 +7.98222838129030721e-01  # rad = +1.04832999999999968e-01 , len = +3.76961536499412830e-01 
 225        230        237        218    2 2147483645 2147483645 +8.12187340577006478e-01  # rad = +1.06666999999999998e-01 , len = +1.71464281994822443e-01 
 226         58        238        280    2 2147483645 2147483645 +1.08421052631578951e+00  # rad = +1.03000000000000008e-01 , len = +2.10000000000000270e-01 
 227        239        240        281    2 2147483645 2147483645 +1.04946236559139772e+00  # rad = +1.21999999999999997e-01 , len = +7.00000000000002842e-02 
 228        239        241        281    2        275        289 +7.87575053763440835e-01  # rad = +9.15555999999999731e-02 , len = +6.75055553269508501e-01 
 229        242        243        282    2 2147483645 2147483645 +6.91397647540843652e-01  # rad = +8.10000000000000026e-02 , len = +3.20780298646909712e-01 
 230        242        244        282    2 2147483645 2147483645 +6.74326100687983376e-01  # rad = +7.90000000000000008e-02 , len = +1.71464281994823886e-01 
 231         70        245         67    2 2147483645 2147483645 +6.63230240549828154e-01  # rad = +1.15800000000000000e-01 , len = +7.82623792124926720e-01 
 232         70         76         67    2         72        288 +8.15830469644902578e-01  # rad = +1.42443999999999987e-01 , len = +7.30821455623740124e-01 
 233        246        247        234    2 2147483645 2147483645 +8.62091938707528427e-01  # rad = +1.29400000000000015e-01 , len = +1.02878569196893555e+00 
 234        248        246        288    2        233        235 +1.05374743758950884e+00  # rad = +1.50099999999999983e-01 , len = +9.01886910870757674e-01 
 235        246        249        234    2        245        248 +9.69826782145236654e-01  # rad = +1.45571000000000006e-01 , len = +5.09607692249635646e-01 
 236        163        250        237    2 2147483645 2147483645 +1.10467706013363021e+00  # rad = +9.29999999999999716e-02 , len = +1.97989898732234104e-01 
 237        251        163        286    2        155        236 +3.46755990872620379e-01  # rad = +8.41874999999999846e-02 , len = +1.25610509114484437e+00 
 238        172        252        239    2 2147483645 2147483645 +5.79831932773109182e-01  # rad = +6.89999999999999919e-02 , len = +3.56931365951495716e-01 
 239        253        172        287    2        163        238 +8.86168327301431247e-01  # rad = +1.18999999999999995e-01 , len = +3.20780298646910100e-01 
 240          9        254          6    2 2147483645 2147483645 +3.50115660098659465e-01  # rad = +7.53750000000000114e-02 , len = +1.13951744172697755e+00 
 241         47        255         44    2 2147483645 2147483645 +1.29079921196954372e+00  # rad = +1.06667000000000067e-01 , len = +1.97989898732234104e-01 
 242         47        256         44    2 2147483645 2147483645 +9.55995178880009400e-01  # rad = +7.90000000000000008e-02 , len = +1.97989898732234104e-01 
 243        257        258        245    2 2147483645 2147483645 +6.85884691848906547e-01  # rad = +6.90000000000000197e-02 , len = +9.89949493661157892e-02 
 244        257        259        245    2        257        258 +1.04174950298210733e+00  # rad = +1.04799999999999977e-01 , len = +7.00000000000002842e-01 
 245        249        257        235    2        243        244 +6.91071710711611442e-01  # rad = +1.00599999999999995e-01 , len = +4.48218696620299006e-01 
 246        260        261        283    2 2147483645 2147483645 +6.72398190045248922e-01  # rad = +7.43000000000000049e-02 , len = +6.78675180038286086e-01 
 247        260        262        283    2        249        250 +7.09653393665158339e-01  # rad = +7.84166999999999781e-02 , len = +8.10308583195316512e-01 
 248        249        263        235    2 2147483645 2147483645 +7.75587170521601088e-01  # rad = +1.12903000000000003e-01 , len = +2.19692967570652975e+00 
 249        262        264        247    2 2147483645 2147483645 +1.27523856525459500e+00  # rad = +1.00000000000000006e-01 , len = +2.88617393793233978e-01 
 250        262        265        247    2 2147483645 2147483645 +8.79914610025670507e-01  # rad = +6.89999999999999919e-02 , len = +5.98080262172226096e-01 
 251        113        266        252    2 2147483645 2147483645 +6.62842172544130359e-01  # rad = +8.40000000000000052e-02 , len = +1.21243556529822938e-01 
 252         71        113         68    2        107        251 +4.58144890441019581e-01  # rad = +1.26727000000000006e-01 , len = +7.44110206891427817e-01 
 253        135        175        128    2        166        286 +9.82939271255060643e-01  # rad = +2.42785999999999974e-01 , len = +9.74987179402885928e-01 
 254        165        267        157    2 2147483645 2147483645 +1.33589960201695801e+00  # rad = +1.11642999999999992e-01 , len = +1.03116439038593888e+00 
 255        165        268        157    2 2147483645 2147483645 +9.80676403650052597e-01  # rad = +8.19564999999999877e-02 , len = +1.55267511089732113e+00 
 256         94        269        257    2 2147483645 2147483645 +7.34848484848484862e-01  # rad = +7.27499999999999813e-02 , len = +4.94974746830581513e-01 
 257        259         94        244    2         88        256 +9.44656488549618256e-01  # rad = +9.90000000000000047e-02 , len = +2.52388589282479314e-01 
 258        259        270        244    2 2147483645 2147483645 +8.01526717557251800e-01  # rad = +8.39999999999999636e-02 , len = +1.21243556529819843e-01 
 259         90        271         84    2 2147483645 2147483645 +9.82165605095541405e-01  # rad = +9.63750000000000023e-02 , len = +5.14392845984462443e-01 
 260         90        272         84    2 2147483645 2147483645 +1.10700636942675157e+00  # rad = +1.08624999999999985e-01 , len = +5.72974694031072262e-01 
 261        192        273        262    2 2147483645 2147483645 +1.02520815632965157e+00  # rad = +1.20666999999999955e-01 , len = +1.40000000000000568e-01 
 262        209        192        207    2        180        261 +8.71851851851851878e-01  # rad = +1.17699999999999999e-01 , len = +5.37680202350802827e-01 
 263        219        274        206    2 2147483645 2147483645 +6.77675596330275187e-01  # rad = +9.23332999999999793e-02 , len = +1.80105524623760416e+00 
 264        219        275        206    2 2147483645 2147483645 +8.19860550458715531e-01  # rad = +1.11705999999999986e-01 , len = +1.33734812221799637e+00 
 265        122        276        115    2 2147483645 2147483645 +9.61633110466657115e-01  # rad = +1.27000000000000030e-01 , len = +1.71464281994823164e-01 
 266         60        277         55    2 2147483645 2147483645 +6.58713232104121471e-01  # rad = +7.59166999999999897e-02 , len = +7.85748051222527555e-01 
 267        278        279        284    2 2147483645 2147483645 +6.40244808223654926e-01  # rad = +8.62000000000000127e-02 , len = +2.88617393793236976e-01 
 268        278        280        284    2 2147483645 2147483645 +8.61582340532992652e-01  # rad = +1.15999999999999992e-01 , len = +3.05122926047844301e-01 
 269        121        281        114    2 2147483645 2147483645 +8.56557377049180335e-01  # rad = +1.04499999999999996e-01 , len = +6.49153294684698068e-01 
 270        282        283        285    2 2147483645 2147483645 +7.01639344262295128e-01  # rad = +8.55999999999999955e-02 , len = +3.13049516849971843e-01 
 271        282        284        285    2 2147483645 2147483645 +7.88524590163934391e-01  # rad = +9.62000000000000216e-02 , len = +3.20780298646905437e-01 
 272        251        285        286    2 2147483645 2147483645 +5.15964676711177850e-01  # rad = +1.25268999999999991e-01 , len = +2.01181510084798765e+00 
 273        253        286        287    2 2147483645 2147483645 +6.21062508377641764e-01  # rad = +8.33999999999999880e-02 , len = +2.61916017074173169e-01 
 274        248        287        288    2 2147483645 2147483645 +8.31905871781191242e-01  # rad = +1.18499999999999994e-01 , len = +6.78675180038287751e-01 
 275        241        288        228    2 2147483645 2147483645 +9.17475282778988821e-01  # rad = +8.39999999999999636e-02 , len = +2.61916017074173169e-01 
 276        289        290        289    2 2147483645 2147483645 +1.28337316341108565e+00  # rad = +1.17499999999999979e-01 , len = +3.95979797464466932e-01 
 277        289        291        289    2 2147483645 2147483645 +9.17475282778988821e-01  # rad = +8.39999999999999636e-02 , len = +2.32163735324875192e-01 
 278        147        152        147    2        145        146 +1.00000000000000000e+00  # rad = +1.13499999999999976e-01 , len = +0                       
 279        184        195        173    2        183        184 +1.00000000000000000e+00  # rad = +1.18916999999999981e-01 , len = +0                       
 280         48         58         56    2         54        226 +1.00000000000000000e+00  # rad = +9.50000000000000011e-02 , len = +0                       
 281        138        239        132    2        227        228 +1.00000000000000000e+00  # rad = +1.16249999999999978e-01 , len = +0                       
 282         41        242         39    2        229        230 +1.00000000000000000e+00  # rad = +1.17154000000000022e-01 , len = +0                       
 283         99        260         93    2        246        247 +1.00000000000000000e+00  # rad = +1.10500000000000001e-01 , len = +0                       
 284        119        278        117    2        267        268 +1.00000000000000000e+00  # rad = +1.34636000000000006e-01 , len = +0                       
 285        121        282        114    2        270        271 +1.00000000000000000e+00  # rad = +1.21999999999999997e-01 , len = +0                       
 286        175        251        253    2        237        272 +1.00000000000000000e+00  # rad = +2.42785999999999974e-01 , len = +0                       
 287        190        253        183    2        239        273 +1.00000000000000000e+00  # rad = +1.34285999999999989e-01 , len = +0                       
 288         76        248        232    2        234        274 +1.00000000000000000e+00  # rad = +1.42443999999999987e-01 , len = +0                       
 289        241        289        228    2        276        277 +1.00000000000000000e+00  # rad = +9.15555999999999731e-02 , len = +0                       
 290          1          7          0    2          5          6 +1.00000000000000000e+00  # rad = +3.14138666666666733e-01 , len = +0                       
