# Supplementary material for: Quantification of Hepatic Vascular and Parenchymal Regeneration in Mice
Source: PLoS One. 2016 Aug 5;11(8):e0160581. doi: 10.1371/journal.pone.0160581 (PMC4975469; doi:10.1371/journal.pone.0160581)
Supplement: S1 Dataset — Vascular trees are stored in text format, can thus be read using any text editor or imported in spreadsheets, and viewed interactively in 3D using the viewer tool from [35]. (ZIP) [file pone.0160581.s001.zip › regenerationQuantificationVascularTrees/PV-Normal/CHI-193_PV5.tree]

# numNodes
1662
# id xCoord [mm]               yCoord [mm]               zCoord [mm]
   0 +2.13500000000000014e+01  +1.18300000000000001e+01  +2.39400000000000013e+01  
   1 +2.16300000000000026e+01  +1.08500000000000014e+01  +2.40100000000000016e+01  
   2 +2.53400000000000034e+01  +1.19000000000000004e+01  +3.62600000000000051e+01  
   3 +2.53400000000000034e+01  +1.18300000000000001e+01  +3.62600000000000051e+01  
   4 +2.52000000000000028e+01  +1.23900000000000006e+01  +3.67500000000000000e+01  
   5 +2.54800000000000040e+01  +1.16200000000000010e+01  +3.54900000000000020e+01  
   6 +2.43599999999999994e+01  +1.30900000000000016e+01  +3.56300000000000026e+01  
   7 +2.45000000000000000e+01  +1.26700000000000017e+01  +3.62600000000000051e+01  
   8 +2.42900000000000027e+01  +1.31600000000000001e+01  +3.52800000000000011e+01  
   9 +2.54100000000000001e+01  +1.26000000000000014e+01  +3.54900000000000020e+01  
  10 +2.26099999999999994e+01  +1.25300000000000011e+01  +3.12199999999999989e+01  
  11 +2.42199999999999989e+01  +9.94000000000000128e+00  +3.40200000000000031e+01  
  12 +2.52000000000000028e+01  +9.59000000000000163e+00  +3.36700000000000017e+01  
  13 +2.41500000000000021e+01  +1.00099999999999998e+01  +3.40899999999999963e+01  
  14 +2.35900000000000034e+01  +1.01500000000000004e+01  +3.38800000000000026e+01  
  15 +2.52000000000000028e+01  +1.09200000000000017e+01  +3.39500000000000028e+01  
  16 +2.56200000000000010e+01  +1.08500000000000014e+01  +3.39500000000000028e+01  
  17 +2.42199999999999989e+01  +1.05700000000000003e+01  +3.28300000000000054e+01  
  18 +2.26800000000000033e+01  +9.09999999999999964e+00  +3.39500000000000028e+01  
  19 +2.22600000000000016e+01  +8.75000000000000000e+00  +3.39500000000000028e+01  
  20 +2.28900000000000006e+01  +8.82000000000000028e+00  +3.39500000000000028e+01  
  21 +2.27500000000000000e+01  +9.38000000000000078e+00  +3.38800000000000026e+01  
  22 +2.18400000000000034e+01  +9.59000000000000163e+00  +3.38800000000000026e+01  
  23 +2.14200000000000017e+01  +9.24000000000000021e+00  +3.39500000000000028e+01  
  24 +2.18400000000000034e+01  +9.66000000000000014e+00  +3.40899999999999963e+01  
  25 +2.26800000000000033e+01  +9.80000000000000071e+00  +3.28999999999999986e+01  
  26 +2.26800000000000033e+01  +9.59000000000000163e+00  +3.31100000000000065e+01  
  27 +2.25400000000000027e+01  +9.38000000000000078e+00  +3.31100000000000065e+01  
  28 +2.27500000000000000e+01  +9.66000000000000014e+00  +3.30399999999999991e+01  
  29 +2.32400000000000020e+01  +9.16999999999999993e+00  +3.31100000000000065e+01  
  30 +2.32400000000000020e+01  +9.16999999999999993e+00  +3.31799999999999997e+01  
  31 +2.31000000000000014e+01  +9.31000000000000050e+00  +3.30399999999999991e+01  
  32 +2.35199999999999996e+01  +9.02999999999999936e+00  +3.31799999999999997e+01  
  33 +2.27500000000000000e+01  +9.73000000000000043e+00  +3.29699999999999989e+01  
  34 +2.28900000000000006e+01  +9.45000000000000107e+00  +3.30399999999999991e+01  
  35 +2.24000000000000021e+01  +8.95999999999999908e+00  +3.30399999999999991e+01  
  36 +2.30300000000000011e+01  +9.24000000000000021e+00  +3.31100000000000065e+01  
  37 +2.36600000000000001e+01  +8.95999999999999908e+00  +3.31799999999999997e+01  
  38 +2.35900000000000034e+01  +8.54000000000000092e+00  +3.30399999999999991e+01  
  39 +2.25400000000000027e+01  +9.87000000000000099e+00  +3.24100000000000037e+01  
  40 +2.15600000000000023e+01  +8.82000000000000028e+00  +3.26899999999999977e+01  
  41 +2.26099999999999994e+01  +1.01500000000000004e+01  +3.21300000000000026e+01  
  42 +2.26800000000000033e+01  +1.07800000000000011e+01  +3.43699999999999974e+01  
  43 +2.26099999999999994e+01  +1.01500000000000004e+01  +3.19899999999999984e+01  
  44 +2.17000000000000028e+01  +9.31000000000000050e+00  +3.15000000000000000e+01  
  45 +2.28200000000000003e+01  +1.05000000000000000e+01  +3.16400000000000006e+01  
  46 +2.35199999999999996e+01  +1.32300000000000022e+01  +3.14300000000000033e+01  
  47 +2.35199999999999996e+01  +1.33000000000000007e+01  +3.15000000000000000e+01  
  48 +2.35199999999999996e+01  +1.31600000000000001e+01  +3.15700000000000003e+01  
  49 +2.33800000000000026e+01  +1.33699999999999992e+01  +3.12199999999999989e+01  
  50 +2.30300000000000011e+01  +1.56099999999999994e+01  +3.12899999999999991e+01  
  51 +2.32400000000000020e+01  +1.67300000000000004e+01  +3.10800000000000018e+01  
  52 +2.31000000000000014e+01  +1.61000000000000014e+01  +3.22000000000000028e+01  
  53 +2.30300000000000011e+01  +1.55400000000000009e+01  +3.12199999999999989e+01  
  54 +2.52699999999999996e+01  +1.02200000000000006e+01  +3.12899999999999991e+01  
  55 +2.54800000000000040e+01  +1.05700000000000003e+01  +3.17800000000000011e+01  
  56 +2.39400000000000013e+01  +1.05000000000000000e+01  +3.08700000000000010e+01  
  57 +2.56899999999999977e+01  +1.00800000000000001e+01  +3.12899999999999991e+01  
  58 +2.31000000000000014e+01  +1.54699999999999989e+01  +3.28300000000000054e+01  
  59 +2.31000000000000014e+01  +1.53300000000000018e+01  +3.08700000000000010e+01  
  60 +2.25400000000000027e+01  +1.22500000000000000e+01  +3.15700000000000003e+01  
  61 +2.27500000000000000e+01  +1.16900000000000013e+01  +2.98200000000000003e+01  
  62 +2.39400000000000013e+01  +1.05000000000000000e+01  +3.08700000000000010e+01  
  63 +2.42199999999999989e+01  +1.07100000000000009e+01  +3.14300000000000033e+01  
  64 +2.31000000000000014e+01  +1.44900000000000020e+01  +3.05199999999999996e+01  
  65 +2.31700000000000017e+01  +1.56800000000000015e+01  +3.06600000000000037e+01  
  66 +2.29600000000000009e+01  +1.56800000000000015e+01  +3.03100000000000023e+01  
  67 +2.33100000000000023e+01  +1.68000000000000007e+01  +3.03100000000000023e+01  
  68 +2.30300000000000011e+01  +1.09200000000000017e+01  +3.06600000000000037e+01  
  69 +2.35199999999999996e+01  +1.07800000000000011e+01  +3.07300000000000040e+01  
  70 +2.27500000000000000e+01  +1.13400000000000016e+01  +3.01700000000000017e+01  
  71 +2.30300000000000011e+01  +1.34400000000000013e+01  +3.05899999999999999e+01  
  72 +2.28900000000000006e+01  +1.39300000000000015e+01  +3.17100000000000044e+01  
  73 +2.29600000000000009e+01  +1.35099999999999998e+01  +3.03800000000000026e+01  
  74 +2.36600000000000001e+01  +8.25999999999999979e+00  +3.05899999999999999e+01  
  75 +2.41500000000000021e+01  +8.19000000000000128e+00  +3.08000000000000007e+01  
  76 +2.35900000000000034e+01  +8.40000000000000036e+00  +3.10800000000000018e+01  
  77 +2.26800000000000033e+01  +8.19000000000000128e+00  +2.98200000000000003e+01  
  78 +2.34500000000000028e+01  +1.48400000000000016e+01  +3.02399999999999984e+01  
  79 +2.29600000000000009e+01  +1.42800000000000011e+01  +3.04500000000000028e+01  
  80 +2.27500000000000000e+01  +1.28800000000000026e+01  +2.98900000000000006e+01  
  81 +2.29600000000000009e+01  +1.37900000000000009e+01  +3.02399999999999984e+01  
  82 +2.28900000000000006e+01  +1.41400000000000006e+01  +3.03800000000000026e+01  
  83 +2.35199999999999996e+01  +1.40700000000000003e+01  +2.95399999999999991e+01  
  84 +2.15600000000000023e+01  +1.00800000000000001e+01  +3.01700000000000017e+01  
  85 +2.91200000000000010e+01  +1.00800000000000001e+01  +3.00300000000000011e+01  
  86 +2.94000000000000021e+01  +1.02900000000000009e+01  +3.00300000000000011e+01  
  87 +2.90500000000000007e+01  +1.01500000000000004e+01  +3.01000000000000014e+01  
  88 +2.75800000000000018e+01  +9.59000000000000163e+00  +2.97500000000000000e+01  
  89 +2.28200000000000003e+01  +1.18300000000000001e+01  +2.93300000000000018e+01  
  90 +2.24699999999999989e+01  +1.30199999999999996e+01  +2.97500000000000000e+01  
  91 +2.28200000000000003e+01  +7.77000000000000046e+00  +2.98900000000000006e+01  
  92 +2.28900000000000006e+01  +7.42000000000000082e+00  +2.95399999999999991e+01  
  93 +2.29600000000000009e+01  +7.70000000000000018e+00  +2.99600000000000044e+01  
  94 +2.25400000000000027e+01  +8.05000000000000071e+00  +2.99600000000000044e+01  
  95 +2.27500000000000000e+01  +1.16900000000000013e+01  +2.96800000000000033e+01  
  96 +2.24000000000000021e+01  +8.40000000000000036e+00  +2.94000000000000021e+01  
  97 +2.22600000000000016e+01  +1.30199999999999996e+01  +2.96800000000000033e+01  
  98 +2.22600000000000016e+01  +1.35099999999999998e+01  +3.03100000000000023e+01  
  99 +2.42199999999999989e+01  +1.19700000000000006e+01  +2.97500000000000000e+01  
 100 +2.40100000000000016e+01  +1.26700000000000017e+01  +3.02399999999999984e+01  
 101 +2.42900000000000027e+01  +1.19700000000000006e+01  +3.05199999999999996e+01  
 102 +2.42900000000000027e+01  +1.18300000000000001e+01  +2.96100000000000030e+01  
 103 +2.78600000000000030e+01  +9.59000000000000163e+00  +3.06600000000000037e+01  
 104 +2.74399999999999977e+01  +9.59000000000000163e+00  +2.96100000000000030e+01  
 105 +2.29600000000000009e+01  +1.49800000000000022e+01  +2.96800000000000033e+01  
 106 +2.28900000000000006e+01  +1.51199999999999992e+01  +2.96100000000000030e+01  
 107 +2.30300000000000011e+01  +1.50500000000000007e+01  +2.97500000000000000e+01  
 108 +2.28200000000000003e+01  +1.44199999999999999e+01  +3.00300000000000011e+01  
 109 +2.19800000000000040e+01  +1.09200000000000017e+01  +2.93300000000000018e+01  
 110 +2.44300000000000033e+01  +1.17599999999999998e+01  +2.96100000000000030e+01  
 111 +2.71600000000000037e+01  +9.80000000000000071e+00  +2.97500000000000000e+01  
 112 +2.70199999999999996e+01  +9.38000000000000078e+00  +2.89800000000000040e+01  
 113 +2.38000000000000007e+01  +1.44900000000000020e+01  +2.95399999999999991e+01  
 114 +2.38000000000000007e+01  +1.47699999999999996e+01  +2.94699999999999989e+01  
 115 +2.38700000000000010e+01  +1.45600000000000005e+01  +2.96100000000000030e+01  
 116 +2.38000000000000007e+01  +1.37900000000000009e+01  +2.94699999999999989e+01  
 117 +2.38000000000000007e+01  +1.10600000000000005e+01  +2.95399999999999991e+01  
 118 +2.39400000000000013e+01  +1.07800000000000011e+01  +2.97500000000000000e+01  
 119 +2.39400000000000013e+01  +1.16200000000000010e+01  +2.91899999999999977e+01  
 120 +2.38000000000000007e+01  +1.07100000000000009e+01  +2.94000000000000021e+01  
 121 +2.54800000000000040e+01  +8.75000000000000000e+00  +2.94000000000000021e+01  
 122 +2.55500000000000007e+01  +8.19000000000000128e+00  +2.94000000000000021e+01  
 123 +2.56899999999999977e+01  +8.54000000000000092e+00  +3.05199999999999996e+01  
 124 +2.53400000000000034e+01  +9.16999999999999993e+00  +2.82100000000000044e+01  
 125 +2.12800000000000011e+01  +8.05000000000000071e+00  +3.09399999999999977e+01  
 126 +2.23300000000000018e+01  +8.89000000000000057e+00  +2.84899999999999984e+01  
 127 +2.29600000000000009e+01  +1.17599999999999998e+01  +2.89800000000000040e+01  
 128 +2.12800000000000011e+01  +1.00099999999999998e+01  +2.89800000000000040e+01  
 129 +2.20500000000000007e+01  +1.07800000000000011e+01  +2.94000000000000021e+01  
 130 +1.74300000000000033e+01  +7.84000000000000075e+00  +2.93300000000000018e+01  
 131 +1.73599999999999994e+01  +7.70000000000000018e+00  +2.95399999999999991e+01  
 132 +1.70100000000000016e+01  +8.47000000000000064e+00  +3.07300000000000040e+01  
 133 +1.83399999999999999e+01  +7.14000000000000057e+00  +2.75100000000000051e+01  
 134 +2.40100000000000016e+01  +1.16900000000000013e+01  +2.91200000000000010e+01  
 135 +2.40800000000000018e+01  +1.15500000000000007e+01  +2.89800000000000040e+01  
 136 +2.44300000000000033e+01  +1.12000000000000011e+01  +2.90500000000000007e+01  
 137 +2.45000000000000000e+01  +1.11300000000000008e+01  +2.91200000000000010e+01  
 138 +2.47100000000000009e+01  +1.09200000000000017e+01  +2.89800000000000040e+01  
 139 +2.56899999999999977e+01  +1.05700000000000003e+01  +2.96100000000000030e+01  
 140 +1.49100000000000001e+01  +9.31000000000000050e+00  +2.91200000000000010e+01  
 141 +1.40000000000000000e+01  +1.02900000000000009e+01  +2.97500000000000000e+01  
 142 +1.49800000000000022e+01  +9.52000000000000135e+00  +3.00300000000000011e+01  
 143 +2.45000000000000000e+01  +1.23900000000000006e+01  +2.90500000000000007e+01  
 144 +2.45700000000000003e+01  +1.23900000000000006e+01  +2.90500000000000007e+01  
 145 +2.45000000000000000e+01  +1.26700000000000017e+01  +2.87000000000000028e+01  
 146 +2.44300000000000033e+01  +1.23200000000000003e+01  +2.90500000000000007e+01  
 147 +2.45000000000000000e+01  +1.22500000000000000e+01  +2.91200000000000010e+01  
 148 +2.43599999999999994e+01  +1.21799999999999997e+01  +2.90500000000000007e+01  
 149 +2.47100000000000009e+01  +1.20400000000000009e+01  +2.91200000000000010e+01  
 150 +2.40100000000000016e+01  +1.16900000000000013e+01  +2.91200000000000010e+01  
 151 +2.27500000000000000e+01  +1.18300000000000001e+01  +2.82100000000000044e+01  
 152 +2.53400000000000034e+01  +1.16900000000000013e+01  +2.85600000000000023e+01  
 153 +2.64600000000000044e+01  +9.16999999999999993e+00  +2.89100000000000037e+01  
 154 +2.70199999999999996e+01  +8.95999999999999908e+00  +3.05899999999999999e+01  
 155 +2.90500000000000007e+01  +9.45000000000000107e+00  +2.87699999999999996e+01  
 156 +2.94000000000000021e+01  +9.45000000000000107e+00  +2.87699999999999996e+01  
 157 +2.92600000000000051e+01  +9.59000000000000163e+00  +2.88399999999999999e+01  
 158 +2.82100000000000044e+01  +9.09999999999999964e+00  +2.87699999999999996e+01  
 159 +2.47100000000000009e+01  +1.25300000000000011e+01  +2.84899999999999984e+01  
 160 +2.44300000000000033e+01  +1.29500000000000011e+01  +2.86300000000000026e+01  
 161 +2.75800000000000018e+01  +9.16999999999999993e+00  +2.87000000000000028e+01  
 162 +2.75800000000000018e+01  +9.16999999999999993e+00  +2.84899999999999984e+01  
 163 +2.30300000000000011e+01  +9.16999999999999993e+00  +2.87000000000000028e+01  
 164 +2.33100000000000023e+01  +9.31000000000000050e+00  +2.97500000000000000e+01  
 165 +2.49200000000000017e+01  +8.89000000000000057e+00  +3.08000000000000007e+01  
 166 +2.25400000000000027e+01  +9.02999999999999936e+00  +2.82800000000000011e+01  
 167 +2.17699999999999996e+01  +8.82000000000000028e+00  +2.87000000000000028e+01  
 168 +2.17000000000000028e+01  +9.02999999999999936e+00  +2.88399999999999999e+01  
 169 +2.02300000000000040e+01  +7.91000000000000014e+00  +2.90500000000000007e+01  
 170 +1.51199999999999992e+01  +8.25999999999999979e+00  +2.86300000000000026e+01  
 171 +1.50500000000000007e+01  +8.33000000000000007e+00  +2.87000000000000028e+01  
 172 +1.58900000000000006e+01  +8.60999999999999943e+00  +3.02399999999999984e+01  
 173 +1.58200000000000003e+01  +7.91000000000000014e+00  +2.71600000000000037e+01  
 174 +2.33100000000000023e+01  +1.45600000000000005e+01  +2.84899999999999984e+01  
 175 +2.32400000000000020e+01  +1.46300000000000026e+01  +2.84200000000000017e+01  
 176 +2.33100000000000023e+01  +1.53300000000000018e+01  +2.87000000000000028e+01  
 177 +2.33800000000000026e+01  +1.44199999999999999e+01  +2.84200000000000017e+01  
 178 +2.36600000000000001e+01  +1.47000000000000011e+01  +2.84200000000000017e+01  
 179 +2.38000000000000007e+01  +1.52599999999999998e+01  +2.83500000000000014e+01  
 180 +2.38000000000000007e+01  +1.48400000000000016e+01  +2.86300000000000026e+01  
 181 +2.35900000000000034e+01  +1.45600000000000005e+01  +2.83500000000000014e+01  
 182 +2.33100000000000023e+01  +1.40000000000000000e+01  +2.81400000000000006e+01  
 183 +1.82699999999999996e+01  +6.79000000000000092e+00  +2.83500000000000014e+01  
 184 +1.80599999999999987e+01  +6.85999999999999943e+00  +2.84899999999999984e+01  
 185 +1.83399999999999999e+01  +6.58000000000000007e+00  +2.85600000000000023e+01  
 186 +1.84800000000000004e+01  +6.92999999999999972e+00  +2.81400000000000006e+01  
 187 +2.24000000000000021e+01  +9.09999999999999964e+00  +2.77199999999999989e+01  
 188 +2.19800000000000040e+01  +1.22500000000000000e+01  +2.87699999999999996e+01  
 189 +2.27500000000000000e+01  +1.17599999999999998e+01  +2.77199999999999989e+01  
 190 +2.45700000000000003e+01  +8.95999999999999908e+00  +2.72300000000000040e+01  
 191 +2.37300000000000040e+01  +1.51900000000000013e+01  +2.76500000000000021e+01  
 192 +2.32400000000000020e+01  +1.38599999999999994e+01  +2.81400000000000006e+01  
 193 +1.19700000000000006e+01  +1.08500000000000014e+01  +2.81400000000000006e+01  
 194 +1.20400000000000009e+01  +1.07800000000000011e+01  +2.82100000000000044e+01  
 195 +1.20400000000000009e+01  +1.12000000000000011e+01  +2.87699999999999996e+01  
 196 +1.21099999999999994e+01  +1.05000000000000000e+01  +2.77199999999999989e+01  
 197 +1.88300000000000018e+01  +6.92999999999999972e+00  +2.86300000000000026e+01  
 198 +2.20500000000000007e+01  +8.19000000000000128e+00  +2.77899999999999991e+01  
 199 +2.15600000000000023e+01  +7.84000000000000075e+00  +2.84899999999999984e+01  
 200 +2.19800000000000040e+01  +8.40000000000000036e+00  +2.75800000000000018e+01  
 201 +2.21200000000000010e+01  +8.12000000000000099e+00  +2.77199999999999989e+01  
 202 +2.14900000000000020e+01  +1.04299999999999997e+01  +2.82100000000000044e+01  
 203 +2.28200000000000003e+01  +1.18300000000000001e+01  +2.76500000000000021e+01  
 204 +1.21099999999999994e+01  +1.05700000000000003e+01  +2.76500000000000021e+01  
 205 +1.21799999999999997e+01  +1.03599999999999994e+01  +2.75800000000000018e+01  
 206 +2.66000000000000014e+01  +1.01500000000000004e+01  +2.77199999999999989e+01  
 207 +2.69500000000000028e+01  +1.08500000000000014e+01  +2.77199999999999989e+01  
 208 +2.70199999999999996e+01  +1.00800000000000001e+01  +2.78600000000000030e+01  
 209 +2.56899999999999977e+01  +1.00800000000000001e+01  +2.68100000000000023e+01  
 210 +2.24699999999999989e+01  +9.87000000000000099e+00  +2.63900000000000006e+01  
 211 +2.23300000000000018e+01  +7.91000000000000014e+00  +2.74399999999999977e+01  
 212 +2.25400000000000027e+01  +7.49000000000000110e+00  +2.82100000000000044e+01  
 213 +2.28200000000000003e+01  +1.12000000000000011e+01  +2.61100000000000030e+01  
 214 +2.30300000000000011e+01  +1.26700000000000017e+01  +2.75100000000000051e+01  
 215 +2.31700000000000017e+01  +1.28100000000000005e+01  +2.75800000000000018e+01  
 216 +2.33800000000000026e+01  +1.30900000000000016e+01  +2.73700000000000010e+01  
 217 +2.31000000000000014e+01  +1.32300000000000022e+01  +2.79300000000000033e+01  
 218 +2.08599999999999994e+01  +7.98000000000000043e+00  +2.72300000000000040e+01  
 219 +1.77100000000000009e+01  +6.50999999999999979e+00  +2.73700000000000010e+01  
 220 +1.75700000000000003e+01  +6.58000000000000007e+00  +2.77899999999999991e+01  
 221 +1.83399999999999999e+01  +7.14000000000000057e+00  +2.69500000000000028e+01  
 222 +1.76400000000000006e+01  +6.44000000000000128e+00  +2.73000000000000007e+01  
 223 +2.34500000000000028e+01  +1.33000000000000007e+01  +2.73000000000000007e+01  
 224 +2.34500000000000028e+01  +1.37900000000000009e+01  +2.73700000000000010e+01  
 225 +2.34500000000000028e+01  +1.33699999999999992e+01  +2.72300000000000040e+01  
 226 +2.90500000000000007e+01  +9.73000000000000043e+00  +2.73000000000000007e+01  
 227 +2.94699999999999989e+01  +1.05700000000000003e+01  +2.81400000000000006e+01  
 228 +2.81400000000000006e+01  +9.45000000000000107e+00  +2.70199999999999996e+01  
 229 +2.93300000000000018e+01  +9.80000000000000071e+00  +2.70899999999999999e+01  
 230 +2.45700000000000003e+01  +8.60999999999999943e+00  +2.73000000000000007e+01  
 231 +2.42900000000000027e+01  +8.33000000000000007e+00  +2.73000000000000007e+01  
 232 +2.42199999999999989e+01  +7.98000000000000043e+00  +2.76500000000000021e+01  
 233 +2.40100000000000016e+01  +8.05000000000000071e+00  +2.68800000000000026e+01  
 234 +1.76400000000000006e+01  +5.95000000000000018e+00  +2.68100000000000023e+01  
 235 +1.63099999999999987e+01  +7.00000000000000000e+00  +2.71600000000000037e+01  
 236 +2.34500000000000028e+01  +1.37199999999999989e+01  +2.72300000000000040e+01  
 237 +2.41500000000000021e+01  +1.39300000000000015e+01  +2.59699999999999989e+01  
 238 +2.45000000000000000e+01  +9.02999999999999936e+00  +2.70899999999999999e+01  
 239 +2.50600000000000023e+01  +8.25999999999999979e+00  +2.72300000000000040e+01  
 240 +2.70899999999999999e+01  +7.91000000000000014e+00  +2.72300000000000040e+01  
 241 +2.49900000000000020e+01  +8.05000000000000071e+00  +2.70199999999999996e+01  
 242 +2.96800000000000033e+01  +1.02200000000000006e+01  +2.71600000000000037e+01  
 243 +2.98900000000000006e+01  +1.12700000000000014e+01  +2.71600000000000037e+01  
 244 +3.03100000000000023e+01  +1.03599999999999994e+01  +2.72300000000000040e+01  
 245 +2.96100000000000030e+01  +9.66000000000000014e+00  +2.67399999999999984e+01  
 246 +1.30900000000000016e+01  +9.45000000000000107e+00  +2.70899999999999999e+01  
 247 +1.27400000000000020e+01  +1.01500000000000004e+01  +2.88399999999999999e+01  
 248 +1.32300000000000022e+01  +9.24000000000000021e+00  +2.70199999999999996e+01  
 249 +1.28800000000000026e+01  +9.59000000000000163e+00  +2.70199999999999996e+01  
 250 +1.96000000000000014e+01  +6.50999999999999979e+00  +2.70899999999999999e+01  
 251 +2.12800000000000011e+01  +6.37000000000000099e+00  +2.88399999999999999e+01  
 252 +2.00900000000000034e+01  +6.23000000000000043e+00  +2.67399999999999984e+01  
 253 +1.21099999999999994e+01  +9.80000000000000071e+00  +2.66000000000000014e+01  
 254 +2.85600000000000023e+01  +9.02999999999999936e+00  +2.72300000000000040e+01  
 255 +2.73700000000000010e+01  +9.52000000000000135e+00  +2.67399999999999984e+01  
 256 +1.39300000000000015e+01  +8.95999999999999908e+00  +2.67399999999999984e+01  
 257 +1.31600000000000001e+01  +9.16999999999999993e+00  +2.70199999999999996e+01  
 258 +1.30900000000000016e+01  +9.09999999999999964e+00  +2.70899999999999999e+01  
 259 +1.30199999999999996e+01  +9.02999999999999936e+00  +2.68800000000000026e+01  
 260 +2.53400000000000034e+01  +7.62999999999999989e+00  +2.61800000000000033e+01  
 261 +2.52000000000000028e+01  +7.42000000000000082e+00  +2.69500000000000028e+01  
 262 +1.61000000000000014e+01  +7.70000000000000018e+00  +2.69500000000000028e+01  
 263 +1.60300000000000011e+01  +7.77000000000000046e+00  +2.70899999999999999e+01  
 264 +1.58200000000000003e+01  +7.35000000000000053e+00  +2.67399999999999984e+01  
 265 +2.40800000000000018e+01  +9.45000000000000107e+00  +2.68800000000000026e+01  
 266 +2.44300000000000033e+01  +1.00800000000000001e+01  +2.76500000000000021e+01  
 267 +2.38700000000000010e+01  +9.59000000000000163e+00  +2.66700000000000017e+01  
 268 +1.63099999999999987e+01  +7.98000000000000043e+00  +2.65300000000000011e+01  
 269 +2.36600000000000001e+01  +7.84000000000000075e+00  +2.61800000000000033e+01  
 270 +2.40100000000000016e+01  +7.98000000000000043e+00  +2.69500000000000028e+01  
 271 +2.74399999999999977e+01  +1.05700000000000003e+01  +2.68100000000000023e+01  
 272 +2.87000000000000028e+01  +1.08500000000000014e+01  +2.75800000000000018e+01  
 273 +2.66700000000000017e+01  +1.00800000000000001e+01  +2.63900000000000006e+01  
 274 +2.80000000000000000e+01  +1.07800000000000011e+01  +2.66700000000000017e+01  
 275 +2.73000000000000007e+01  +8.95999999999999908e+00  +2.68100000000000023e+01  
 276 +2.70899999999999999e+01  +8.25999999999999979e+00  +2.67399999999999984e+01  
 277 +2.73700000000000010e+01  +8.89000000000000057e+00  +2.69500000000000028e+01  
 278 +2.67399999999999984e+01  +9.94000000000000128e+00  +2.63200000000000003e+01  
 279 +1.40700000000000003e+01  +9.45000000000000107e+00  +2.68100000000000023e+01  
 280 +1.56800000000000015e+01  +8.12000000000000099e+00  +2.59699999999999989e+01  
 281 +1.58200000000000003e+01  +7.28000000000000025e+00  +2.68100000000000023e+01  
 282 +1.55400000000000009e+01  +6.92999999999999972e+00  +2.66000000000000014e+01  
 283 +1.91800000000000033e+01  +6.65000000000000036e+00  +2.66000000000000014e+01  
 284 +2.61100000000000030e+01  +1.10600000000000005e+01  +2.66700000000000017e+01  
 285 +2.65300000000000011e+01  +1.12700000000000014e+01  +2.66700000000000017e+01  
 286 +2.58300000000000018e+01  +1.13400000000000016e+01  +2.66700000000000017e+01  
 287 +2.59699999999999989e+01  +1.02200000000000006e+01  +2.64600000000000044e+01  
 288 +2.90500000000000007e+01  +1.08500000000000014e+01  +2.66700000000000017e+01  
 289 +2.92600000000000051e+01  +1.07100000000000009e+01  +2.66000000000000014e+01  
 290 +2.96800000000000033e+01  +1.12000000000000011e+01  +2.66700000000000017e+01  
 291 +2.87000000000000028e+01  +1.08500000000000014e+01  +2.64600000000000044e+01  
 292 +2.80000000000000000e+01  +1.15500000000000007e+01  +2.68100000000000023e+01  
 293 +2.86300000000000026e+01  +1.07800000000000011e+01  +2.65300000000000011e+01  
 294 +2.31000000000000014e+01  +8.54000000000000092e+00  +2.68100000000000023e+01  
 295 +2.36600000000000001e+01  +9.87000000000000099e+00  +2.63900000000000006e+01  
 296 +1.28100000000000005e+01  +8.82000000000000028e+00  +2.66700000000000017e+01  
 297 +1.22500000000000000e+01  +8.67999999999999972e+00  +2.63200000000000003e+01  
 298 +1.17599999999999998e+01  +8.95999999999999908e+00  +2.68100000000000023e+01  
 299 +1.19700000000000006e+01  +9.87000000000000099e+00  +2.66000000000000014e+01  
 300 +1.20400000000000009e+01  +9.94000000000000128e+00  +2.66700000000000017e+01  
 301 +1.18300000000000001e+01  +9.80000000000000071e+00  +2.64600000000000044e+01  
 302 +1.22500000000000000e+01  +9.87000000000000099e+00  +2.66700000000000017e+01  
 303 +2.56200000000000010e+01  +1.01500000000000004e+01  +2.65300000000000011e+01  
 304 +2.49900000000000020e+01  +1.01500000000000004e+01  +2.63900000000000006e+01  
 305 +2.57600000000000051e+01  +1.01500000000000004e+01  +2.63900000000000006e+01  
 306 +1.19000000000000004e+01  +9.31000000000000050e+00  +2.65300000000000011e+01  
 307 +1.17599999999999998e+01  +9.24000000000000021e+00  +2.62500000000000000e+01  
 308 +1.15500000000000007e+01  +9.45000000000000107e+00  +2.67399999999999984e+01  
 309 +1.90400000000000027e+01  +5.87999999999999989e+00  +2.64600000000000044e+01  
 310 +2.68800000000000026e+01  +1.12000000000000011e+01  +2.62500000000000000e+01  
 311 +2.66000000000000014e+01  +1.18300000000000001e+01  +2.64600000000000044e+01  
 312 +2.67399999999999984e+01  +1.23900000000000006e+01  +2.62500000000000000e+01  
 313 +2.61100000000000030e+01  +1.23200000000000003e+01  +2.68100000000000023e+01  
 314 +2.87699999999999996e+01  +1.09200000000000017e+01  +2.63900000000000006e+01  
 315 +1.86200000000000010e+01  +5.46000000000000085e+00  +2.64600000000000044e+01  
 316 +1.93200000000000003e+01  +5.46000000000000085e+00  +2.64600000000000044e+01  
 317 +2.87699999999999996e+01  +1.08500000000000014e+01  +2.63200000000000003e+01  
 318 +2.95399999999999991e+01  +1.10600000000000005e+01  +2.61800000000000033e+01  
 319 +2.58300000000000018e+01  +1.02900000000000009e+01  +2.62500000000000000e+01  
 320 +2.50600000000000023e+01  +1.14100000000000001e+01  +2.65300000000000011e+01  
 321 +2.48500000000000014e+01  +1.00099999999999998e+01  +2.62500000000000000e+01  
 322 +2.65300000000000011e+01  +1.02200000000000006e+01  +2.63900000000000006e+01  
 323 +2.30300000000000011e+01  +1.01500000000000004e+01  +2.59699999999999989e+01  
 324 +2.03000000000000007e+01  +9.38000000000000078e+00  +2.63200000000000003e+01  
 325 +2.26099999999999994e+01  +1.00800000000000001e+01  +2.61100000000000030e+01  
 326 +1.63099999999999987e+01  +7.98000000000000043e+00  +2.63900000000000006e+01  
 327 +1.81999999999999993e+01  +7.55999999999999961e+00  +2.52000000000000028e+01  
 328 +1.81999999999999993e+01  +7.55999999999999961e+00  +2.52000000000000028e+01  
 329 +1.85500000000000007e+01  +7.14000000000000057e+00  +2.63900000000000006e+01  
 330 +2.71600000000000037e+01  +9.59000000000000163e+00  +2.58300000000000018e+01  
 331 +2.68100000000000023e+01  +1.08500000000000014e+01  +2.62500000000000000e+01  
 332 +2.71600000000000037e+01  +1.12000000000000011e+01  +2.56200000000000010e+01  
 333 +2.67399999999999984e+01  +1.05700000000000003e+01  +2.62500000000000000e+01  
 334 +2.73700000000000010e+01  +1.04299999999999997e+01  +2.58300000000000018e+01  
 335 +2.66700000000000017e+01  +1.05000000000000000e+01  +2.61800000000000033e+01  
 336 +2.56899999999999977e+01  +1.03599999999999994e+01  +2.56899999999999977e+01  
 337 +2.58300000000000018e+01  +1.13400000000000016e+01  +2.61800000000000033e+01  
 338 +2.53400000000000034e+01  +9.66000000000000014e+00  +2.49900000000000020e+01  
 339 +2.73700000000000010e+01  +1.14800000000000004e+01  +2.61800000000000033e+01  
 340 +2.73700000000000010e+01  +1.22500000000000000e+01  +2.61800000000000033e+01  
 341 +2.75100000000000051e+01  +1.15500000000000007e+01  +2.61100000000000030e+01  
 342 +2.97500000000000000e+01  +1.09900000000000020e+01  +2.61100000000000030e+01  
 343 +2.96800000000000033e+01  +1.12000000000000011e+01  +2.63200000000000003e+01  
 344 +2.61100000000000030e+01  +1.12700000000000014e+01  +2.55500000000000007e+01  
 345 +2.48500000000000014e+01  +8.54000000000000092e+00  +2.61800000000000033e+01  
 346 +2.49200000000000017e+01  +8.33000000000000007e+00  +2.56899999999999977e+01  
 347 +2.58300000000000018e+01  +8.47000000000000064e+00  +2.60399999999999991e+01  
 348 +2.79300000000000033e+01  +1.21099999999999994e+01  +2.60399999999999991e+01  
 349 +2.80000000000000000e+01  +1.21099999999999994e+01  +2.60399999999999991e+01  
 350 +2.80000000000000000e+01  +1.23200000000000003e+01  +2.61100000000000030e+01  
 351 +2.75800000000000018e+01  +1.16200000000000010e+01  +2.61100000000000030e+01  
 352 +2.77199999999999989e+01  +1.15500000000000007e+01  +2.60399999999999991e+01  
 353 +2.77899999999999991e+01  +1.14800000000000004e+01  +2.59699999999999989e+01  
 354 +2.79300000000000033e+01  +1.14800000000000004e+01  +2.60399999999999991e+01  
 355 +2.79300000000000033e+01  +1.15500000000000007e+01  +2.59000000000000021e+01  
 356 +2.87000000000000028e+01  +1.16900000000000013e+01  +2.61100000000000030e+01  
 357 +2.57600000000000051e+01  +8.40000000000000036e+00  +2.59699999999999989e+01  
 358 +2.59699999999999989e+01  +8.60999999999999943e+00  +2.61800000000000033e+01  
 359 +2.40100000000000016e+01  +1.38599999999999994e+01  +2.55500000000000007e+01  
 360 +2.43599999999999994e+01  +1.40700000000000003e+01  +2.59000000000000021e+01  
 361 +2.35900000000000034e+01  +9.16999999999999993e+00  +2.52699999999999996e+01  
 362 +2.27500000000000000e+01  +1.02200000000000006e+01  +2.59000000000000021e+01  
 363 +1.46300000000000026e+01  +7.98000000000000043e+00  +2.42900000000000027e+01  
 364 +2.24699999999999989e+01  +1.07100000000000009e+01  +2.54800000000000040e+01  
 365 +2.77899999999999991e+01  +8.82000000000000028e+00  +2.59000000000000021e+01  
 366 +2.78600000000000030e+01  +8.89000000000000057e+00  +2.59699999999999989e+01  
 367 +2.77199999999999989e+01  +8.82000000000000028e+00  +2.57600000000000051e+01  
 368 +2.84899999999999984e+01  +8.33000000000000007e+00  +2.59000000000000021e+01  
 369 +2.83500000000000014e+01  +8.25999999999999979e+00  +2.58300000000000018e+01  
 370 +2.88399999999999999e+01  +8.25999999999999979e+00  +2.59000000000000021e+01  
 371 +2.60399999999999991e+01  +1.21799999999999997e+01  +2.57600000000000051e+01  
 372 +2.61800000000000033e+01  +1.27400000000000020e+01  +2.57600000000000051e+01  
 373 +2.70899999999999999e+01  +1.02900000000000009e+01  +2.49900000000000020e+01  
 374 +2.83500000000000014e+01  +1.07100000000000009e+01  +2.54800000000000040e+01  
 375 +2.69500000000000028e+01  +9.24000000000000021e+00  +2.54100000000000001e+01  
 376 +2.76500000000000021e+01  +9.38000000000000078e+00  +2.56899999999999977e+01  
 377 +2.91200000000000010e+01  +8.89000000000000057e+00  +2.58300000000000018e+01  
 378 +2.94000000000000021e+01  +8.82000000000000028e+00  +2.57600000000000051e+01  
 379 +2.94699999999999989e+01  +8.95999999999999908e+00  +2.59699999999999989e+01  
 380 +2.86300000000000026e+01  +9.02999999999999936e+00  +2.56899999999999977e+01  
 381 +2.33800000000000026e+01  +7.00000000000000000e+00  +2.58300000000000018e+01  
 382 +2.33800000000000026e+01  +6.92999999999999972e+00  +2.59000000000000021e+01  
 383 +2.36600000000000001e+01  +6.92999999999999972e+00  +2.60399999999999991e+01  
 384 +2.28900000000000006e+01  +7.14000000000000057e+00  +2.57600000000000051e+01  
 385 +2.60399999999999991e+01  +1.23200000000000003e+01  +2.56899999999999977e+01  
 386 +2.80000000000000000e+01  +9.09999999999999964e+00  +2.57600000000000051e+01  
 387 +2.80700000000000003e+01  +9.09999999999999964e+00  +2.56899999999999977e+01  
 388 +2.77899999999999991e+01  +9.16999999999999993e+00  +2.58300000000000018e+01  
 389 +2.77199999999999989e+01  +8.82000000000000028e+00  +2.57600000000000051e+01  
 390 +2.69500000000000028e+01  +8.12000000000000099e+00  +2.56899999999999977e+01  
 391 +2.80000000000000000e+01  +8.54000000000000092e+00  +2.55500000000000007e+01  
 392 +2.77899999999999991e+01  +9.16999999999999993e+00  +2.58300000000000018e+01  
 393 +2.27500000000000000e+01  +7.42000000000000082e+00  +2.61800000000000033e+01  
 394 +2.23300000000000018e+01  +7.14000000000000057e+00  +2.52699999999999996e+01  
 395 +2.45700000000000003e+01  +1.38599999999999994e+01  +2.56899999999999977e+01  
 396 +2.47800000000000011e+01  +1.37900000000000009e+01  +2.55500000000000007e+01  
 397 +2.47800000000000011e+01  +1.40000000000000000e+01  +2.57600000000000051e+01  
 398 +2.80700000000000003e+01  +9.52000000000000135e+00  +2.54800000000000040e+01  
 399 +2.14900000000000020e+01  +9.09999999999999964e+00  +2.56899999999999977e+01  
 400 +2.07900000000000027e+01  +9.16999999999999993e+00  +2.53400000000000034e+01  
 401 +2.14900000000000020e+01  +8.75000000000000000e+00  +2.59000000000000021e+01  
 402 +2.88399999999999999e+01  +8.75000000000000000e+00  +2.52000000000000028e+01  
 403 +2.50600000000000023e+01  +8.54000000000000092e+00  +2.52000000000000028e+01  
 404 +2.57600000000000051e+01  +8.12000000000000099e+00  +2.56200000000000010e+01  
 405 +2.59699999999999989e+01  +1.12700000000000014e+01  +2.49900000000000020e+01  
 406 +2.98200000000000003e+01  +1.00099999999999998e+01  +2.55500000000000007e+01  
 407 +3.00300000000000011e+01  +1.00800000000000001e+01  +2.55500000000000007e+01  
 408 +3.02399999999999984e+01  +9.94000000000000128e+00  +2.56200000000000010e+01  
 409 +2.96100000000000030e+01  +9.80000000000000071e+00  +2.55500000000000007e+01  
 410 +3.02399999999999984e+01  +9.87000000000000099e+00  +2.54800000000000040e+01  
 411 +2.88399999999999999e+01  +9.59000000000000163e+00  +2.54800000000000040e+01  
 412 +2.13500000000000014e+01  +9.73000000000000043e+00  +2.55500000000000007e+01  
 413 +2.11400000000000006e+01  +9.66000000000000014e+00  +2.54800000000000040e+01  
 414 +2.13500000000000014e+01  +9.73000000000000043e+00  +2.56200000000000010e+01  
 415 +2.22600000000000016e+01  +1.04299999999999997e+01  +2.52000000000000028e+01  
 416 +1.70800000000000018e+01  +6.16000000000000014e+00  +2.55500000000000007e+01  
 417 +1.70800000000000018e+01  +6.30000000000000071e+00  +2.59000000000000021e+01  
 418 +1.72199999999999989e+01  +5.95000000000000018e+00  +2.54100000000000001e+01  
 419 +1.72199999999999989e+01  +6.37000000000000099e+00  +2.54100000000000001e+01  
 420 +2.85600000000000023e+01  +1.07800000000000011e+01  +2.53400000000000034e+01  
 421 +2.91899999999999977e+01  +1.09900000000000020e+01  +2.56200000000000010e+01  
 422 +2.91899999999999977e+01  +9.24000000000000021e+00  +2.50600000000000023e+01  
 423 +2.85600000000000023e+01  +9.80000000000000071e+00  +2.50600000000000023e+01  
 424 +2.80700000000000003e+01  +8.47000000000000064e+00  +2.54800000000000040e+01  
 425 +2.80000000000000000e+01  +8.47000000000000064e+00  +2.52000000000000028e+01  
 426 +2.80700000000000003e+01  +8.19000000000000128e+00  +2.56200000000000010e+01  
 427 +2.21200000000000010e+01  +7.20999999999999996e+00  +2.54800000000000040e+01  
 428 +2.25400000000000027e+01  +6.37000000000000099e+00  +2.80700000000000003e+01  
 429 +2.18400000000000034e+01  +7.55999999999999961e+00  +2.50600000000000023e+01  
 430 +2.67399999999999984e+01  +9.09999999999999964e+00  +2.51300000000000026e+01  
 431 +2.70199999999999996e+01  +9.24000000000000021e+00  +2.53400000000000034e+01  
 432 +1.72900000000000027e+01  +6.85999999999999943e+00  +2.50600000000000023e+01  
 433 +1.72199999999999989e+01  +6.02000000000000046e+00  +2.52699999999999996e+01  
 434 +1.62400000000000020e+01  +7.14000000000000057e+00  +2.53400000000000034e+01  
 435 +1.46300000000000026e+01  +7.42000000000000082e+00  +2.53400000000000034e+01  
 436 +1.59600000000000009e+01  +6.79000000000000092e+00  +2.54100000000000001e+01  
 437 +2.07199999999999989e+01  +7.00000000000000000e+00  +2.53400000000000034e+01  
 438 +2.06500000000000021e+01  +6.72000000000000064e+00  +2.57600000000000051e+01  
 439 +2.10000000000000000e+01  +7.55999999999999961e+00  +2.50600000000000023e+01  
 440 +2.06500000000000021e+01  +6.16000000000000014e+00  +2.53400000000000034e+01  
 441 +2.21900000000000013e+01  +6.37000000000000099e+00  +2.53400000000000034e+01  
 442 +2.22600000000000016e+01  +6.37000000000000099e+00  +2.52699999999999996e+01  
 443 +2.16300000000000026e+01  +5.81000000000000050e+00  +2.55500000000000007e+01  
 444 +2.24000000000000021e+01  +6.79000000000000092e+00  +2.54800000000000040e+01  
 445 +2.02300000000000040e+01  +5.60000000000000053e+00  +2.53400000000000034e+01  
 446 +2.08599999999999994e+01  +5.74000000000000021e+00  +2.53400000000000034e+01  
 447 +1.72199999999999989e+01  +5.81000000000000050e+00  +2.53400000000000034e+01  
 448 +1.68700000000000010e+01  +5.46000000000000085e+00  +2.53400000000000034e+01  
 449 +1.73599999999999994e+01  +5.67000000000000082e+00  +2.52000000000000028e+01  
 450 +2.10000000000000000e+01  +7.42000000000000082e+00  +2.64600000000000044e+01  
 451 +2.21900000000000013e+01  +1.04299999999999997e+01  +2.49900000000000020e+01  
 452 +2.24000000000000021e+01  +7.07000000000000028e+00  +2.51300000000000026e+01  
 453 +2.23300000000000018e+01  +7.00000000000000000e+00  +2.47800000000000011e+01  
 454 +2.36600000000000001e+01  +7.14000000000000057e+00  +2.51300000000000026e+01  
 455 +2.23300000000000018e+01  +7.14000000000000057e+00  +2.52699999999999996e+01  
 456 +2.12100000000000009e+01  +7.77000000000000046e+00  +2.48500000000000014e+01  
 457 +1.68700000000000010e+01  +6.72000000000000064e+00  +2.47100000000000009e+01  
 458 +2.26800000000000033e+01  +9.02999999999999936e+00  +2.50600000000000023e+01  
 459 +1.51199999999999992e+01  +6.37000000000000099e+00  +2.49900000000000020e+01  
 460 +1.45600000000000005e+01  +6.58000000000000007e+00  +2.50600000000000023e+01  
 461 +1.52599999999999998e+01  +6.44000000000000128e+00  +2.51300000000000026e+01  
 462 +1.53300000000000018e+01  +6.37000000000000099e+00  +2.49200000000000017e+01  
 463 +1.54699999999999989e+01  +6.44000000000000128e+00  +2.49900000000000020e+01  
 464 +1.55400000000000009e+01  +6.23000000000000043e+00  +2.47800000000000011e+01  
 465 +2.10000000000000000e+01  +7.77000000000000046e+00  +2.45700000000000003e+01  
 466 +1.53300000000000018e+01  +6.02000000000000046e+00  +2.47100000000000009e+01  
 467 +1.60300000000000011e+01  +6.23000000000000043e+00  +2.47100000000000009e+01  
 468 +1.66600000000000001e+01  +6.58000000000000007e+00  +2.44300000000000033e+01  
 469 +1.88300000000000018e+01  +6.02000000000000046e+00  +2.42199999999999989e+01  
 470 +1.88300000000000018e+01  +5.81000000000000050e+00  +2.45000000000000000e+01  
 471 +1.91800000000000033e+01  +5.53000000000000025e+00  +2.45000000000000000e+01  
 472 +1.86200000000000010e+01  +5.67000000000000082e+00  +2.44300000000000033e+01  
 473 +1.28800000000000026e+01  +7.62999999999999989e+00  +2.44300000000000033e+01  
 474 +1.30199999999999996e+01  +7.55999999999999961e+00  +2.45700000000000003e+01  
 475 +1.33000000000000007e+01  +7.49000000000000110e+00  +2.40100000000000016e+01  
 476 +1.22500000000000000e+01  +7.77000000000000046e+00  +2.45700000000000003e+01  
 477 +1.89000000000000021e+01  +6.44000000000000128e+00  +2.44300000000000033e+01  
 478 +1.96700000000000017e+01  +6.08999999999999986e+00  +2.43599999999999994e+01  
 479 +1.88300000000000018e+01  +6.50999999999999979e+00  +2.43599999999999994e+01  
 480 +1.63800000000000026e+01  +6.44000000000000128e+00  +2.44300000000000033e+01  
 481 +1.57500000000000000e+01  +5.39000000000000057e+00  +2.35900000000000034e+01  
 482 +1.65199999999999996e+01  +6.58000000000000007e+00  +2.43599999999999994e+01  
 483 +1.82699999999999996e+01  +5.67000000000000082e+00  +2.44300000000000033e+01  
 484 +1.83399999999999999e+01  +5.04000000000000004e+00  +2.45000000000000000e+01  
 485 +1.19000000000000004e+01  +7.98000000000000043e+00  +2.41500000000000021e+01  
 486 +1.20400000000000009e+01  +7.55999999999999961e+00  +2.44300000000000033e+01  
 487 +1.56800000000000015e+01  +6.65000000000000036e+00  +2.40800000000000018e+01  
 488 +1.49100000000000001e+01  +6.58000000000000007e+00  +2.43599999999999994e+01  
 489 +1.42100000000000009e+01  +6.30000000000000071e+00  +2.43599999999999994e+01  
 490 +1.35099999999999998e+01  +6.85999999999999943e+00  +2.45000000000000000e+01  
 491 +1.83399999999999999e+01  +7.49000000000000110e+00  +2.50600000000000023e+01  
 492 +1.86900000000000013e+01  +6.08999999999999986e+00  +2.30300000000000011e+01  
 493 +2.72300000000000040e+01  +1.05700000000000003e+01  +2.42900000000000027e+01  
 494 +2.73000000000000007e+01  +1.00800000000000001e+01  +2.41500000000000021e+01  
 495 +2.69500000000000028e+01  +1.00099999999999998e+01  +2.43599999999999994e+01  
 496 +2.72300000000000040e+01  +1.08500000000000014e+01  +2.42199999999999989e+01  
 497 +1.21799999999999997e+01  +8.54000000000000092e+00  +2.46400000000000006e+01  
 498 +1.34400000000000013e+01  +7.55999999999999961e+00  +2.39400000000000013e+01  
 499 +2.70199999999999996e+01  +1.10600000000000005e+01  +2.42199999999999989e+01  
 500 +2.67399999999999984e+01  +1.07800000000000011e+01  +2.42900000000000027e+01  
 501 +2.70899999999999999e+01  +1.12000000000000011e+01  +2.41500000000000021e+01  
 502 +2.80000000000000000e+01  +1.06400000000000006e+01  +2.42900000000000027e+01  
 503 +1.17599999999999998e+01  +8.05000000000000071e+00  +2.42199999999999989e+01  
 504 +1.18300000000000001e+01  +8.12000000000000099e+00  +2.42900000000000027e+01  
 505 +1.14800000000000004e+01  +8.25999999999999979e+00  +2.42900000000000027e+01  
 506 +1.80599999999999987e+01  +7.98000000000000043e+00  +2.42199999999999989e+01  
 507 +1.75000000000000000e+01  +7.55999999999999961e+00  +2.35900000000000034e+01  
 508 +1.67300000000000004e+01  +8.47000000000000064e+00  +2.45000000000000000e+01  
 509 +1.81300000000000026e+01  +7.98000000000000043e+00  +2.41500000000000021e+01  
 510 +1.79900000000000020e+01  +8.12000000000000099e+00  +2.35900000000000034e+01  
 511 +1.86900000000000013e+01  +7.70000000000000018e+00  +2.47800000000000011e+01  
 512 +1.68700000000000010e+01  +6.23000000000000043e+00  +2.40800000000000018e+01  
 513 +1.71500000000000021e+01  +6.08999999999999986e+00  +2.34500000000000028e+01  
 514 +1.70100000000000016e+01  +5.81000000000000050e+00  +2.40100000000000016e+01  
 515 +2.54800000000000040e+01  +1.33699999999999992e+01  +3.69600000000000009e+01  
 516 +2.16300000000000026e+01  +1.06400000000000006e+01  +2.38700000000000010e+01  
 517 +2.69500000000000028e+01  +8.95999999999999908e+00  +2.40100000000000016e+01  
 518 +2.70199999999999996e+01  +8.75000000000000000e+00  +2.39400000000000013e+01  
 519 +2.69500000000000028e+01  +8.67999999999999972e+00  +2.40800000000000018e+01  
 520 +2.70899999999999999e+01  +9.87000000000000099e+00  +2.38700000000000010e+01  
 521 +1.98100000000000023e+01  +7.84000000000000075e+00  +2.40100000000000016e+01  
 522 +2.00199999999999996e+01  +7.20999999999999996e+00  +2.36600000000000001e+01  
 523 +2.04400000000000013e+01  +8.12000000000000099e+00  +2.38000000000000007e+01  
 524 +1.68700000000000010e+01  +5.81000000000000050e+00  +2.39400000000000013e+01  
 525 +1.70100000000000016e+01  +5.60000000000000053e+00  +2.38000000000000007e+01  
 526 +2.68800000000000026e+01  +1.14800000000000004e+01  +2.39400000000000013e+01  
 527 +2.69500000000000028e+01  +1.15500000000000007e+01  +2.40100000000000016e+01  
 528 +2.68100000000000023e+01  +1.15500000000000007e+01  +2.38700000000000010e+01  
 529 +2.67399999999999984e+01  +1.18300000000000001e+01  +2.39400000000000013e+01  
 530 +2.65300000000000011e+01  +1.17599999999999998e+01  +2.33800000000000026e+01  
 531 +2.76500000000000021e+01  +8.75000000000000000e+00  +2.40100000000000016e+01  
 532 +2.70899999999999999e+01  +9.94000000000000128e+00  +2.37300000000000040e+01  
 533 +2.10000000000000000e+01  +8.60999999999999943e+00  +2.32400000000000020e+01  
 534 +2.07199999999999989e+01  +6.30000000000000071e+00  +2.38000000000000007e+01  
 535 +2.09300000000000033e+01  +5.87999999999999989e+00  +2.43599999999999994e+01  
 536 +2.07900000000000027e+01  +6.23000000000000043e+00  +2.37300000000000040e+01  
 537 +2.06500000000000021e+01  +6.30000000000000071e+00  +2.37300000000000040e+01  
 538 +1.63800000000000026e+01  +5.04000000000000004e+00  +2.38700000000000010e+01  
 539 +1.70800000000000018e+01  +5.60000000000000053e+00  +2.37300000000000040e+01  
 540 +2.03700000000000010e+01  +6.58000000000000007e+00  +2.37300000000000040e+01  
 541 +2.03000000000000007e+01  +6.58000000000000007e+00  +2.38700000000000010e+01  
 542 +2.02300000000000040e+01  +6.79000000000000092e+00  +2.35199999999999996e+01  
 543 +2.05100000000000016e+01  +5.74000000000000021e+00  +2.37300000000000040e+01  
 544 +1.70800000000000018e+01  +5.46000000000000085e+00  +2.35900000000000034e+01  
 545 +1.81300000000000026e+01  +5.04000000000000004e+00  +2.38700000000000010e+01  
 546 +2.64600000000000044e+01  +1.32300000000000022e+01  +2.36600000000000001e+01  
 547 +2.68100000000000023e+01  +1.31600000000000001e+01  +2.35900000000000034e+01  
 548 +2.66000000000000014e+01  +1.33000000000000007e+01  +2.36600000000000001e+01  
 549 +2.57600000000000051e+01  +1.27400000000000020e+01  +2.34500000000000028e+01  
 550 +2.68800000000000026e+01  +1.03599999999999994e+01  +2.36600000000000001e+01  
 551 +2.68800000000000026e+01  +1.04299999999999997e+01  +2.37300000000000040e+01  
 552 +2.65300000000000011e+01  +1.09200000000000017e+01  +2.35199999999999996e+01  
 553 +2.16300000000000026e+01  +1.02900000000000009e+01  +2.36600000000000001e+01  
 554 +2.24000000000000021e+01  +1.02200000000000006e+01  +2.40800000000000018e+01  
 555 +2.16300000000000026e+01  +9.38000000000000078e+00  +2.28900000000000006e+01  
 556 +2.10700000000000003e+01  +6.16000000000000014e+00  +2.36600000000000001e+01  
 557 +2.15600000000000023e+01  +6.02000000000000046e+00  +2.36600000000000001e+01  
 558 +2.22600000000000016e+01  +6.58000000000000007e+00  +2.38000000000000007e+01  
 559 +1.76400000000000006e+01  +7.49000000000000110e+00  +2.35199999999999996e+01  
 560 +1.65199999999999996e+01  +7.55999999999999961e+00  +2.35900000000000034e+01  
 561 +1.99500000000000028e+01  +7.14000000000000057e+00  +2.35900000000000034e+01  
 562 +1.97400000000000020e+01  +6.23000000000000043e+00  +2.25400000000000027e+01  
 563 +2.77199999999999989e+01  +1.16900000000000013e+01  +2.35199999999999996e+01  
 564 +2.77899999999999991e+01  +1.17599999999999998e+01  +2.36600000000000001e+01  
 565 +2.81400000000000006e+01  +1.14100000000000001e+01  +2.33100000000000023e+01  
 566 +2.72300000000000040e+01  +1.20400000000000009e+01  +2.34500000000000028e+01  
 567 +2.60399999999999991e+01  +1.00099999999999998e+01  +2.40800000000000018e+01  
 568 +2.65300000000000011e+01  +1.12700000000000014e+01  +2.33100000000000023e+01  
 569 +2.52000000000000028e+01  +1.09200000000000017e+01  +2.35199999999999996e+01  
 570 +2.51300000000000026e+01  +1.07800000000000011e+01  +2.35199999999999996e+01  
 571 +2.52699999999999996e+01  +1.08500000000000014e+01  +2.35900000000000034e+01  
 572 +2.56200000000000010e+01  +1.16900000000000013e+01  +2.37300000000000040e+01  
 573 +2.03700000000000010e+01  +6.65000000000000036e+00  +2.33100000000000023e+01  
 574 +1.55400000000000009e+01  +6.44000000000000128e+00  +2.35199999999999996e+01  
 575 +1.40000000000000000e+01  +6.44000000000000128e+00  +2.35900000000000034e+01  
 576 +1.56099999999999994e+01  +6.50999999999999979e+00  +2.35900000000000034e+01  
 577 +1.54000000000000004e+01  +6.16000000000000014e+00  +2.33800000000000026e+01  
 578 +2.58300000000000018e+01  +1.27400000000000020e+01  +2.34500000000000028e+01  
 579 +2.56200000000000010e+01  +1.26700000000000017e+01  +2.33100000000000023e+01  
 580 +2.75800000000000018e+01  +1.25300000000000011e+01  +2.36600000000000001e+01  
 581 +2.71600000000000037e+01  +1.21099999999999994e+01  +2.33800000000000026e+01  
 582 +2.87000000000000028e+01  +1.01500000000000004e+01  +2.34500000000000028e+01  
 583 +2.87699999999999996e+01  +9.31000000000000050e+00  +2.33100000000000023e+01  
 584 +2.87000000000000028e+01  +9.87000000000000099e+00  +2.35900000000000034e+01  
 585 +2.84899999999999984e+01  +1.11300000000000008e+01  +2.31700000000000017e+01  
 586 +1.77800000000000011e+01  +5.25000000000000000e+00  +2.26099999999999994e+01  
 587 +1.69400000000000013e+01  +5.81000000000000050e+00  +2.33100000000000023e+01  
 588 +2.73000000000000007e+01  +1.19000000000000004e+01  +2.31700000000000017e+01  
 589 +2.69500000000000028e+01  +1.22500000000000000e+01  +2.32400000000000020e+01  
 590 +2.64600000000000044e+01  +1.15500000000000007e+01  +2.32400000000000020e+01  
 591 +2.66000000000000014e+01  +1.22500000000000000e+01  +2.33100000000000023e+01  
 592 +1.42800000000000011e+01  +5.95000000000000018e+00  +2.31700000000000017e+01  
 593 +1.55400000000000009e+01  +6.23000000000000043e+00  +2.32400000000000020e+01  
 594 +2.82100000000000044e+01  +1.18300000000000001e+01  +2.38700000000000010e+01  
 595 +2.80700000000000003e+01  +1.14100000000000001e+01  +2.32400000000000020e+01  
 596 +2.65300000000000011e+01  +1.12000000000000011e+01  +2.32400000000000020e+01  
 597 +2.64600000000000044e+01  +1.13400000000000016e+01  +2.32400000000000020e+01  
 598 +2.33800000000000026e+01  +1.08500000000000014e+01  +2.33100000000000023e+01  
 599 +2.36600000000000001e+01  +1.07800000000000011e+01  +2.32400000000000020e+01  
 600 +2.36600000000000001e+01  +1.11300000000000008e+01  +2.35199999999999996e+01  
 601 +2.27500000000000000e+01  +1.07800000000000011e+01  +2.28200000000000003e+01  
 602 +2.04400000000000013e+01  +5.67000000000000082e+00  +2.31700000000000017e+01  
 603 +2.16300000000000026e+01  +6.58000000000000007e+00  +2.32400000000000020e+01  
 604 +2.77199999999999989e+01  +1.15500000000000007e+01  +2.29600000000000009e+01  
 605 +2.81400000000000006e+01  +1.13400000000000016e+01  +2.31700000000000017e+01  
 606 +2.68800000000000026e+01  +1.08500000000000014e+01  +2.31000000000000014e+01  
 607 +2.82100000000000044e+01  +1.12700000000000014e+01  +2.32400000000000020e+01  
 608 +2.80000000000000000e+01  +1.06400000000000006e+01  +2.32400000000000020e+01  
 609 +1.56800000000000015e+01  +5.95000000000000018e+00  +2.29600000000000009e+01  
 610 +1.52599999999999998e+01  +6.44000000000000128e+00  +2.31700000000000017e+01  
 611 +2.84200000000000017e+01  +1.15500000000000007e+01  +2.28900000000000006e+01  
 612 +2.86300000000000026e+01  +1.12700000000000014e+01  +2.31700000000000017e+01  
 613 +2.62500000000000000e+01  +1.25300000000000011e+01  +2.30300000000000011e+01  
 614 +2.66700000000000017e+01  +1.25300000000000011e+01  +2.24000000000000021e+01  
 615 +2.59000000000000021e+01  +1.26700000000000017e+01  +2.29600000000000009e+01  
 616 +2.70199999999999996e+01  +1.23900000000000006e+01  +2.30300000000000011e+01  
 617 +2.71600000000000037e+01  +1.20400000000000009e+01  +2.27500000000000000e+01  
 618 +2.73000000000000007e+01  +1.26700000000000017e+01  +2.29600000000000009e+01  
 619 +1.87600000000000016e+01  +6.08999999999999986e+00  +2.29600000000000009e+01  
 620 +1.85500000000000007e+01  +4.97000000000000064e+00  +2.31700000000000017e+01  
 621 +2.75100000000000051e+01  +1.27400000000000020e+01  +2.31700000000000017e+01  
 622 +2.74399999999999977e+01  +1.27400000000000020e+01  +2.28900000000000006e+01  
 623 +2.47100000000000009e+01  +1.30199999999999996e+01  +2.26800000000000033e+01  
 624 +2.47100000000000009e+01  +1.37199999999999989e+01  +2.31000000000000014e+01  
 625 +2.56899999999999977e+01  +1.28100000000000005e+01  +2.28900000000000006e+01  
 626 +2.54100000000000001e+01  +1.26700000000000017e+01  +2.32400000000000020e+01  
 627 +2.56200000000000010e+01  +1.28800000000000026e+01  +2.28200000000000003e+01  
 628 +2.76500000000000021e+01  +1.27400000000000020e+01  +2.28900000000000006e+01  
 629 +2.74399999999999977e+01  +1.28100000000000005e+01  +2.28200000000000003e+01  
 630 +2.16300000000000026e+01  +9.24000000000000021e+00  +2.24000000000000021e+01  
 631 +2.56200000000000010e+01  +1.39300000000000015e+01  +2.26099999999999994e+01  
 632 +2.55500000000000007e+01  +1.40000000000000000e+01  +2.26800000000000033e+01  
 633 +2.63900000000000006e+01  +1.42100000000000009e+01  +2.24699999999999989e+01  
 634 +2.54100000000000001e+01  +1.37900000000000009e+01  +2.24699999999999989e+01  
 635 +2.48500000000000014e+01  +1.34400000000000013e+01  +2.25400000000000027e+01  
 636 +2.45700000000000003e+01  +1.40000000000000000e+01  +2.24699999999999989e+01  
 637 +2.47800000000000011e+01  +1.30900000000000016e+01  +2.26099999999999994e+01  
 638 +2.48500000000000014e+01  +1.33000000000000007e+01  +2.24699999999999989e+01  
 639 +2.66000000000000014e+01  +1.41400000000000006e+01  +2.25400000000000027e+01  
 640 +2.65300000000000011e+01  +1.41400000000000006e+01  +2.26099999999999994e+01  
 641 +2.75100000000000051e+01  +1.42100000000000009e+01  +2.24000000000000021e+01  
 642 +2.76500000000000021e+01  +1.40700000000000003e+01  +2.25400000000000027e+01  
 643 +2.77899999999999991e+01  +1.41400000000000006e+01  +2.26800000000000033e+01  
 644 +2.80700000000000003e+01  +1.37900000000000009e+01  +2.24000000000000021e+01  
 645 +2.84899999999999984e+01  +1.37199999999999989e+01  +2.25400000000000027e+01  
 646 +2.84899999999999984e+01  +1.37199999999999989e+01  +2.26099999999999994e+01  
 647 +2.89800000000000040e+01  +1.33699999999999992e+01  +2.24699999999999989e+01  
 648 +2.82100000000000044e+01  +1.38599999999999994e+01  +2.24699999999999989e+01  
 649 +2.35900000000000034e+01  +1.35099999999999998e+01  +2.25400000000000027e+01  
 650 +2.35199999999999996e+01  +1.35099999999999998e+01  +2.25400000000000027e+01  
 651 +2.33100000000000023e+01  +1.38599999999999994e+01  +2.26099999999999994e+01  
 652 +2.36600000000000001e+01  +1.34400000000000013e+01  +2.25400000000000027e+01  
 653 +2.33100000000000023e+01  +1.35099999999999998e+01  +2.24000000000000021e+01  
 654 +2.48500000000000014e+01  +1.34400000000000013e+01  +2.25400000000000027e+01  
 655 +2.46400000000000006e+01  +1.43500000000000014e+01  +2.24699999999999989e+01  
 656 +2.56200000000000010e+01  +1.50500000000000007e+01  +2.24699999999999989e+01  
 657 +2.45700000000000003e+01  +1.42800000000000011e+01  +2.25400000000000027e+01  
 658 +2.45000000000000000e+01  +1.43500000000000014e+01  +2.23300000000000018e+01  
 659 +2.87699999999999996e+01  +1.39300000000000015e+01  +2.21900000000000013e+01  
 660 +2.56200000000000010e+01  +1.47699999999999996e+01  +2.19800000000000040e+01  
 661 +2.49200000000000017e+01  +1.34400000000000013e+01  +2.21900000000000013e+01  
 662 +2.59000000000000021e+01  +1.30199999999999996e+01  +2.24699999999999989e+01  
 663 +2.59699999999999989e+01  +1.30199999999999996e+01  +2.23300000000000018e+01  
 664 +2.60399999999999991e+01  +1.30900000000000016e+01  +2.26099999999999994e+01  
 665 +1.63099999999999987e+01  +6.92999999999999972e+00  +2.24699999999999989e+01  
 666 +1.63099999999999987e+01  +6.79000000000000092e+00  +2.26099999999999994e+01  
 667 +1.54699999999999989e+01  +7.49000000000000110e+00  +2.28200000000000003e+01  
 668 +1.65199999999999996e+01  +6.65000000000000036e+00  +2.20500000000000007e+01  
 669 +2.66000000000000014e+01  +1.46300000000000026e+01  +2.24000000000000021e+01  
 670 +2.66700000000000017e+01  +1.47699999999999996e+01  +2.24699999999999989e+01  
 671 +2.66000000000000014e+01  +1.47699999999999996e+01  +2.22600000000000016e+01  
 672 +2.77899999999999991e+01  +1.44900000000000020e+01  +2.21900000000000013e+01  
 673 +2.82800000000000011e+01  +1.32300000000000022e+01  +2.23300000000000018e+01  
 674 +2.44300000000000033e+01  +1.42800000000000011e+01  +2.23300000000000018e+01  
 675 +2.38700000000000010e+01  +1.42800000000000011e+01  +2.20500000000000007e+01  
 676 +2.87699999999999996e+01  +1.36500000000000004e+01  +2.23300000000000018e+01  
 677 +2.87699999999999996e+01  +1.27400000000000020e+01  +2.22600000000000016e+01  
 678 +2.84200000000000017e+01  +1.30199999999999996e+01  +2.24699999999999989e+01  
 679 +2.35199999999999996e+01  +1.17599999999999998e+01  +2.23300000000000018e+01  
 680 +2.27500000000000000e+01  +1.07800000000000011e+01  +2.28200000000000003e+01  
 681 +2.40100000000000016e+01  +1.11300000000000008e+01  +2.09300000000000033e+01  
 682 +2.18400000000000034e+01  +9.45000000000000107e+00  +2.23300000000000018e+01  
 683 +2.28900000000000006e+01  +8.89000000000000057e+00  +2.26099999999999994e+01  
 684 +2.45700000000000003e+01  +1.48400000000000016e+01  +2.22600000000000016e+01  
 685 +2.42900000000000027e+01  +1.49800000000000022e+01  +2.23300000000000018e+01  
 686 +2.46400000000000006e+01  +1.49800000000000022e+01  +2.21900000000000013e+01  
 687 +2.91899999999999977e+01  +1.32300000000000022e+01  +2.22600000000000016e+01  
 688 +2.93300000000000018e+01  +1.30900000000000016e+01  +2.21200000000000010e+01  
 689 +2.92600000000000051e+01  +1.29500000000000011e+01  +2.24000000000000021e+01  
 690 +1.49800000000000022e+01  +6.58000000000000007e+00  +2.22600000000000016e+01  
 691 +1.45600000000000005e+01  +6.37000000000000099e+00  +2.21200000000000010e+01  
 692 +1.44199999999999999e+01  +6.58000000000000007e+00  +2.24000000000000021e+01  
 693 +1.59600000000000009e+01  +6.37000000000000099e+00  +2.19800000000000040e+01  
 694 +2.46400000000000006e+01  +1.51199999999999992e+01  +2.22600000000000016e+01  
 695 +2.45700000000000003e+01  +1.49800000000000022e+01  +2.19800000000000040e+01  
 696 +2.80700000000000003e+01  +1.47699999999999996e+01  +2.19100000000000001e+01  
 697 +2.80000000000000000e+01  +1.46300000000000026e+01  +2.21900000000000013e+01  
 698 +2.52699999999999996e+01  +1.54000000000000004e+01  +2.19100000000000001e+01  
 699 +2.44300000000000033e+01  +1.50500000000000007e+01  +2.20500000000000007e+01  
 700 +1.64499999999999993e+01  +6.58000000000000007e+00  +2.19800000000000040e+01  
 701 +1.63099999999999987e+01  +5.60000000000000053e+00  +2.18400000000000034e+01  
 702 +1.84100000000000001e+01  +6.08999999999999986e+00  +2.19100000000000001e+01  
 703 +1.81300000000000026e+01  +6.02000000000000046e+00  +2.18400000000000034e+01  
 704 +1.79900000000000020e+01  +5.95000000000000018e+00  +2.19800000000000040e+01  
 705 +1.86900000000000013e+01  +6.23000000000000043e+00  +2.18400000000000034e+01  
 706 +1.49100000000000001e+01  +5.95000000000000018e+00  +2.19100000000000001e+01  
 707 +1.44900000000000020e+01  +5.87999999999999989e+00  +2.19800000000000040e+01  
 708 +1.47000000000000011e+01  +6.08999999999999986e+00  +2.18400000000000034e+01  
 709 +1.86200000000000010e+01  +5.53000000000000025e+00  +2.19800000000000040e+01  
 710 +1.52599999999999998e+01  +5.95000000000000018e+00  +2.18400000000000034e+01  
 711 +1.87600000000000016e+01  +6.30000000000000071e+00  +2.17699999999999996e+01  
 712 +1.89000000000000021e+01  +6.50999999999999979e+00  +2.19100000000000001e+01  
 713 +1.88300000000000018e+01  +6.44000000000000128e+00  +2.16300000000000026e+01  
 714 +1.59600000000000009e+01  +6.37000000000000099e+00  +2.19800000000000040e+01  
 715 +1.90400000000000027e+01  +7.20999999999999996e+00  +2.16300000000000026e+01  
 716 +1.91099999999999994e+01  +7.20999999999999996e+00  +2.16300000000000026e+01  
 717 +1.89699999999999989e+01  +7.28000000000000025e+00  +2.17000000000000028e+01  
 718 +1.89000000000000021e+01  +7.00000000000000000e+00  +2.14900000000000020e+01  
 719 +1.74300000000000033e+01  +6.92999999999999972e+00  +2.16300000000000026e+01  
 720 +1.74300000000000033e+01  +7.35000000000000053e+00  +2.19800000000000040e+01  
 721 +1.75700000000000003e+01  +7.00000000000000000e+00  +2.15600000000000023e+01  
 722 +1.72199999999999989e+01  +6.72000000000000064e+00  +2.16300000000000026e+01  
 723 +1.72199999999999989e+01  +6.23000000000000043e+00  +2.14200000000000017e+01  
 724 +1.89000000000000021e+01  +6.50999999999999979e+00  +2.16300000000000026e+01  
 725 +1.95300000000000011e+01  +5.74000000000000021e+00  +2.14900000000000020e+01  
 726 +1.89000000000000021e+01  +6.50999999999999979e+00  +2.16300000000000026e+01  
 727 +1.96700000000000017e+01  +5.95000000000000018e+00  +2.17000000000000028e+01  
 728 +1.86900000000000013e+01  +5.67000000000000082e+00  +2.14900000000000020e+01  
 729 +1.85500000000000007e+01  +5.04000000000000004e+00  +2.14200000000000017e+01  
 730 +1.92500000000000000e+01  +7.42000000000000082e+00  +2.08599999999999994e+01  
 731 +1.71500000000000021e+01  +6.37000000000000099e+00  +2.13500000000000014e+01  
 732 +1.72199999999999989e+01  +6.08999999999999986e+00  +2.14200000000000017e+01  
 733 +1.84800000000000004e+01  +4.97000000000000064e+00  +2.13500000000000014e+01  
 734 +1.86200000000000010e+01  +5.11000000000000032e+00  +2.13500000000000014e+01  
 735 +1.72199999999999989e+01  +5.87999999999999989e+00  +2.12800000000000011e+01  
 736 +1.75700000000000003e+01  +5.46000000000000085e+00  +2.12800000000000011e+01  
 737 +1.61000000000000014e+01  +5.04000000000000004e+00  +2.12800000000000011e+01  
 738 +2.42900000000000027e+01  +1.04299999999999997e+01  +2.12100000000000009e+01  
 739 +2.43599999999999994e+01  +1.01500000000000004e+01  +2.10700000000000003e+01  
 740 +2.42900000000000027e+01  +1.05000000000000000e+01  +2.15600000000000023e+01  
 741 +2.42199999999999989e+01  +1.09900000000000020e+01  +2.08599999999999994e+01  
 742 +2.19800000000000040e+01  +9.31000000000000050e+00  +2.12100000000000009e+01  
 743 +2.32400000000000020e+01  +9.87000000000000099e+00  +2.19800000000000040e+01  
 744 +2.19800000000000040e+01  +9.31000000000000050e+00  +2.07900000000000027e+01  
 745 +2.16300000000000026e+01  +9.16999999999999993e+00  +2.23300000000000018e+01  
 746 +2.03000000000000007e+01  +7.98000000000000043e+00  +2.12100000000000009e+01  
 747 +2.04400000000000013e+01  +7.98000000000000043e+00  +2.10700000000000003e+01  
 748 +2.00199999999999996e+01  +7.77000000000000046e+00  +2.10000000000000000e+01  
 749 +2.71600000000000037e+01  +1.08500000000000014e+01  +2.11400000000000006e+01  
 750 +2.85600000000000023e+01  +1.02900000000000009e+01  +2.12100000000000009e+01  
 751 +2.71600000000000037e+01  +1.12000000000000011e+01  +2.19800000000000040e+01  
 752 +2.70899999999999999e+01  +1.08500000000000014e+01  +2.10700000000000003e+01  
 753 +2.80000000000000000e+01  +1.05000000000000000e+01  +2.09300000000000033e+01  
 754 +2.64600000000000044e+01  +1.07100000000000009e+01  +2.05100000000000016e+01  
 755 +2.40100000000000016e+01  +8.19000000000000128e+00  +2.10700000000000003e+01  
 756 +2.40100000000000016e+01  +8.12000000000000099e+00  +2.11400000000000006e+01  
 757 +2.41500000000000021e+01  +8.12000000000000099e+00  +2.10000000000000000e+01  
 758 +2.38700000000000010e+01  +8.33000000000000007e+00  +2.10000000000000000e+01  
 759 +2.07199999999999989e+01  +6.30000000000000071e+00  +2.10700000000000003e+01  
 760 +2.08599999999999994e+01  +6.16000000000000014e+00  +2.10000000000000000e+01  
 761 +2.07199999999999989e+01  +6.02000000000000046e+00  +2.11400000000000006e+01  
 762 +2.03700000000000010e+01  +6.72000000000000064e+00  +2.11400000000000006e+01  
 763 +2.34500000000000028e+01  +7.98000000000000043e+00  +2.10000000000000000e+01  
 764 +2.38000000000000007e+01  +8.54000000000000092e+00  +2.10000000000000000e+01  
 765 +2.09300000000000033e+01  +7.35000000000000053e+00  +2.00900000000000034e+01  
 766 +1.96700000000000017e+01  +7.49000000000000110e+00  +2.07900000000000027e+01  
 767 +2.33800000000000026e+01  +1.05000000000000000e+01  +2.07199999999999989e+01  
 768 +2.41500000000000021e+01  +1.10600000000000005e+01  +2.07900000000000027e+01  
 769 +2.28200000000000003e+01  +8.75000000000000000e+00  +2.09300000000000033e+01  
 770 +2.29600000000000009e+01  +8.12000000000000099e+00  +2.15600000000000023e+01  
 771 +2.20500000000000007e+01  +9.24000000000000021e+00  +2.07199999999999989e+01  
 772 +2.33100000000000023e+01  +8.82000000000000028e+00  +2.08599999999999994e+01  
 773 +1.93200000000000003e+01  +6.16000000000000014e+00  +2.09300000000000033e+01  
 774 +1.91099999999999994e+01  +5.25000000000000000e+00  +2.09300000000000033e+01  
 775 +2.00900000000000034e+01  +5.32000000000000028e+00  +2.10000000000000000e+01  
 776 +1.92500000000000000e+01  +7.42000000000000082e+00  +2.05800000000000018e+01  
 777 +2.44300000000000033e+01  +1.08500000000000014e+01  +1.99500000000000028e+01  
 778 +2.59699999999999989e+01  +1.07800000000000011e+01  +2.07900000000000027e+01  
 779 +2.61100000000000030e+01  +1.07100000000000009e+01  +2.09300000000000033e+01  
 780 +2.53400000000000034e+01  +1.07800000000000011e+01  +2.06500000000000021e+01  
 781 +1.95300000000000011e+01  +7.49000000000000110e+00  +2.06500000000000021e+01  
 782 +2.03000000000000007e+01  +6.79000000000000092e+00  +2.12100000000000009e+01  
 783 +1.93900000000000006e+01  +7.49000000000000110e+00  +2.07199999999999989e+01  
 784 +1.80599999999999987e+01  +5.46000000000000085e+00  +2.07199999999999989e+01  
 785 +1.70100000000000016e+01  +4.90000000000000036e+00  +2.07199999999999989e+01  
 786 +2.56899999999999977e+01  +1.04299999999999997e+01  +2.03000000000000007e+01  
 787 +2.63900000000000006e+01  +9.31000000000000050e+00  +2.05800000000000018e+01  
 788 +2.58300000000000018e+01  +9.66000000000000014e+00  +2.11400000000000006e+01  
 789 +2.85600000000000023e+01  +9.87000000000000099e+00  +2.14900000000000020e+01  
 790 +2.54100000000000001e+01  +8.75000000000000000e+00  +1.78500000000000014e+01  
 791 +2.56200000000000010e+01  +8.60999999999999943e+00  +2.05800000000000018e+01  
 792 +2.58300000000000018e+01  +8.54000000000000092e+00  +2.05100000000000016e+01  
 793 +2.59699999999999989e+01  +8.60999999999999943e+00  +2.08599999999999994e+01  
 794 +2.52000000000000028e+01  +8.82000000000000028e+00  +2.00900000000000034e+01  
 795 +1.91800000000000033e+01  +7.35000000000000053e+00  +2.04400000000000013e+01  
 796 +2.68100000000000023e+01  +1.04299999999999997e+01  +2.03000000000000007e+01  
 797 +2.02300000000000040e+01  +6.79000000000000092e+00  +2.05100000000000016e+01  
 798 +2.06500000000000021e+01  +5.87999999999999989e+00  +2.05800000000000018e+01  
 799 +2.06500000000000021e+01  +6.65000000000000036e+00  +2.03700000000000010e+01  
 800 +2.08599999999999994e+01  +6.50999999999999979e+00  +2.05100000000000016e+01  
 801 +2.13500000000000014e+01  +6.44000000000000128e+00  +2.04400000000000013e+01  
 802 +2.12800000000000011e+01  +6.16000000000000014e+00  +2.05800000000000018e+01  
 803 +1.91800000000000033e+01  +5.53000000000000025e+00  +2.05100000000000016e+01  
 804 +1.91099999999999994e+01  +5.17999999999999972e+00  +2.04400000000000013e+01  
 805 +1.89699999999999989e+01  +5.11000000000000032e+00  +2.05800000000000018e+01  
 806 +1.92500000000000000e+01  +5.60000000000000053e+00  +2.05100000000000016e+01  
 807 +1.91800000000000033e+01  +7.28000000000000025e+00  +2.03000000000000007e+01  
 808 +1.85500000000000007e+01  +7.20999999999999996e+00  +2.03700000000000010e+01  
 809 +1.85500000000000007e+01  +7.07000000000000028e+00  +2.04400000000000013e+01  
 810 +1.84800000000000004e+01  +6.79000000000000092e+00  +2.05800000000000018e+01  
 811 +1.83399999999999999e+01  +6.58000000000000007e+00  +2.03700000000000010e+01  
 812 +1.84100000000000001e+01  +7.28000000000000025e+00  +2.03000000000000007e+01  
 813 +2.07199999999999989e+01  +6.65000000000000036e+00  +2.03000000000000007e+01  
 814 +1.82699999999999996e+01  +6.37000000000000099e+00  +2.02300000000000040e+01  
 815 +1.93200000000000003e+01  +7.07000000000000028e+00  +1.98800000000000026e+01  
 816 +1.82699999999999996e+01  +7.20999999999999996e+00  +2.01600000000000001e+01  
 817 +1.81300000000000026e+01  +5.60000000000000053e+00  +2.04400000000000013e+01  
 818 +1.80599999999999987e+01  +6.02000000000000046e+00  +2.00900000000000034e+01  
 819 +1.79900000000000020e+01  +6.79000000000000092e+00  +1.89000000000000021e+01  
 820 +1.78500000000000014e+01  +7.14000000000000057e+00  +2.01600000000000001e+01  
 821 +1.52599999999999998e+01  +7.49000000000000110e+00  +1.81300000000000026e+01  
 822 +1.72900000000000027e+01  +6.65000000000000036e+00  +1.98100000000000023e+01  
 823 +2.52000000000000028e+01  +9.24000000000000021e+00  +2.09300000000000033e+01  
 824 +2.48500000000000014e+01  +8.89000000000000057e+00  +1.92500000000000000e+01  
 825 +2.10000000000000000e+01  +7.35000000000000053e+00  +2.01600000000000001e+01  
 826 +2.17699999999999996e+01  +7.07000000000000028e+00  +2.00900000000000034e+01  
 827 +2.23300000000000018e+01  +6.79000000000000092e+00  +2.05800000000000018e+01  
 828 +2.21200000000000010e+01  +7.00000000000000000e+00  +2.00199999999999996e+01  
 829 +1.81300000000000026e+01  +5.67000000000000082e+00  +1.98800000000000026e+01  
 830 +1.80599999999999987e+01  +5.87999999999999989e+00  +2.00900000000000034e+01  
 831 +2.28200000000000003e+01  +6.85999999999999943e+00  +2.00199999999999996e+01  
 832 +2.24000000000000021e+01  +7.07000000000000028e+00  +2.00900000000000034e+01  
 833 +2.91899999999999977e+01  +9.31000000000000050e+00  +1.99500000000000028e+01  
 834 +2.94000000000000021e+01  +9.38000000000000078e+00  +1.99500000000000028e+01  
 835 +2.89800000000000040e+01  +9.52000000000000135e+00  +1.98800000000000026e+01  
 836 +2.80700000000000003e+01  +8.95999999999999908e+00  +1.99500000000000028e+01  
 837 +2.82800000000000011e+01  +9.24000000000000021e+00  +2.09300000000000033e+01  
 838 +2.68100000000000023e+01  +8.67999999999999972e+00  +1.82699999999999996e+01  
 839 +2.86300000000000026e+01  +9.02999999999999936e+00  +1.98800000000000026e+01  
 840 +2.92600000000000051e+01  +9.66000000000000014e+00  +1.99500000000000028e+01  
 841 +2.87699999999999996e+01  +9.52000000000000135e+00  +1.98800000000000026e+01  
 842 +2.87000000000000028e+01  +9.59000000000000163e+00  +1.99500000000000028e+01  
 843 +2.84899999999999984e+01  +9.45000000000000107e+00  +1.99500000000000028e+01  
 844 +2.84200000000000017e+01  +9.24000000000000021e+00  +1.98800000000000026e+01  
 845 +2.46400000000000006e+01  +1.09200000000000017e+01  +1.98100000000000023e+01  
 846 +2.45700000000000003e+01  +1.11300000000000008e+01  +1.94600000000000009e+01  
 847 +2.49200000000000017e+01  +1.07100000000000009e+01  +1.94600000000000009e+01  
 848 +1.72199999999999989e+01  +6.58000000000000007e+00  +1.97400000000000020e+01  
 849 +1.67300000000000004e+01  +6.08999999999999986e+00  +1.92500000000000000e+01  
 850 +2.19800000000000040e+01  +9.24000000000000021e+00  +1.97400000000000020e+01  
 851 +2.19800000000000040e+01  +9.09999999999999964e+00  +1.93900000000000006e+01  
 852 +2.07199999999999989e+01  +9.02999999999999936e+00  +1.96700000000000017e+01  
 853 +2.73700000000000010e+01  +1.06400000000000006e+01  +1.96700000000000017e+01  
 854 +2.82100000000000044e+01  +1.03599999999999994e+01  +1.95300000000000011e+01  
 855 +2.82800000000000011e+01  +1.03599999999999994e+01  +1.98100000000000023e+01  
 856 +2.68800000000000026e+01  +1.08500000000000014e+01  +1.96000000000000014e+01  
 857 +1.92500000000000000e+01  +9.09999999999999964e+00  +1.96700000000000017e+01  
 858 +1.85500000000000007e+01  +9.52000000000000135e+00  +2.05800000000000018e+01  
 859 +1.89000000000000021e+01  +8.95999999999999908e+00  +1.95300000000000011e+01  
 860 +1.93900000000000006e+01  +9.09999999999999964e+00  +1.95300000000000011e+01  
 861 +2.03700000000000010e+01  +9.38000000000000078e+00  +2.04400000000000013e+01  
 862 +1.98800000000000026e+01  +8.95999999999999908e+00  +1.94600000000000009e+01  
 863 +2.69500000000000028e+01  +1.08500000000000014e+01  +1.95300000000000011e+01  
 864 +2.56200000000000010e+01  +1.06400000000000006e+01  +1.92500000000000000e+01  
 865 +1.88300000000000018e+01  +9.38000000000000078e+00  +1.91099999999999994e+01  
 866 +1.75700000000000003e+01  +9.09999999999999964e+00  +1.93900000000000006e+01  
 867 +1.87600000000000016e+01  +8.89000000000000057e+00  +1.96000000000000014e+01  
 868 +1.93200000000000003e+01  +8.40000000000000036e+00  +1.95300000000000011e+01  
 869 +2.06500000000000021e+01  +7.84000000000000075e+00  +1.95300000000000011e+01  
 870 +2.19800000000000040e+01  +9.09999999999999964e+00  +1.84800000000000004e+01  
 871 +2.54800000000000040e+01  +1.06400000000000006e+01  +1.93200000000000003e+01  
 872 +2.58300000000000018e+01  +1.05700000000000003e+01  +1.90400000000000027e+01  
 873 +1.85500000000000007e+01  +9.52000000000000135e+00  +1.92500000000000000e+01  
 874 +1.78500000000000014e+01  +9.80000000000000071e+00  +1.92500000000000000e+01  
 875 +1.86200000000000010e+01  +9.52000000000000135e+00  +1.93200000000000003e+01  
 876 +1.87600000000000016e+01  +9.45000000000000107e+00  +1.91800000000000033e+01  
 877 +2.52000000000000028e+01  +9.31000000000000050e+00  +1.97400000000000020e+01  
 878 +2.45000000000000000e+01  +8.54000000000000092e+00  +1.79199999999999982e+01  
 879 +1.63800000000000026e+01  +6.16000000000000014e+00  +1.90400000000000027e+01  
 880 +1.66600000000000001e+01  +5.74000000000000021e+00  +1.91099999999999994e+01  
 881 +1.86200000000000010e+01  +9.45000000000000107e+00  +1.89000000000000021e+01  
 882 +1.61699999999999982e+01  +6.16000000000000014e+00  +1.91099999999999994e+01  
 883 +1.49800000000000022e+01  +5.87999999999999989e+00  +1.87600000000000016e+01  
 884 +1.62400000000000020e+01  +6.16000000000000014e+00  +1.91800000000000033e+01  
 885 +1.62400000000000020e+01  +5.67000000000000082e+00  +1.89699999999999989e+01  
 886 +1.69400000000000013e+01  +5.46000000000000085e+00  +1.92500000000000000e+01  
 887 +2.65300000000000011e+01  +9.94000000000000128e+00  +1.73599999999999994e+01  
 888 +2.71600000000000037e+01  +1.03599999999999994e+01  +1.85500000000000007e+01  
 889 +2.53400000000000034e+01  +7.84000000000000075e+00  +1.89699999999999989e+01  
 890 +2.52699999999999996e+01  +7.70000000000000018e+00  +1.91099999999999994e+01  
 891 +2.57600000000000051e+01  +7.91000000000000014e+00  +1.95300000000000011e+01  
 892 +2.49200000000000017e+01  +8.12000000000000099e+00  +1.81300000000000026e+01  
 893 +1.69400000000000013e+01  +7.00000000000000000e+00  +1.77800000000000011e+01  
 894 +1.75700000000000003e+01  +6.16000000000000014e+00  +1.75000000000000000e+01  
 895 +1.95300000000000011e+01  +6.30000000000000071e+00  +1.89000000000000021e+01  
 896 +1.92500000000000000e+01  +5.74000000000000021e+00  +1.88300000000000018e+01  
 897 +1.99500000000000028e+01  +5.95000000000000018e+00  +1.92500000000000000e+01  
 898 +1.94600000000000009e+01  +6.50999999999999979e+00  +1.88300000000000018e+01  
 899 +2.48500000000000014e+01  +1.05000000000000000e+01  +1.87600000000000016e+01  
 900 +2.54100000000000001e+01  +1.00099999999999998e+01  +1.73599999999999994e+01  
 901 +2.49200000000000017e+01  +1.05700000000000003e+01  +1.88300000000000018e+01  
 902 +2.80000000000000000e+01  +9.87000000000000099e+00  +1.75700000000000003e+01  
 903 +2.90500000000000007e+01  +9.94000000000000128e+00  +1.86200000000000010e+01  
 904 +2.16300000000000026e+01  +9.09999999999999964e+00  +1.79900000000000020e+01  
 905 +2.20500000000000007e+01  +9.02999999999999936e+00  +1.84100000000000001e+01  
 906 +2.15600000000000023e+01  +7.98000000000000043e+00  +1.79900000000000020e+01  
 907 +2.33100000000000023e+01  +8.82000000000000028e+00  +1.74300000000000033e+01  
 908 +1.43500000000000014e+01  +7.98000000000000043e+00  +1.84100000000000001e+01  
 909 +1.40700000000000003e+01  +8.05000000000000071e+00  +1.89699999999999989e+01  
 910 +1.47000000000000011e+01  +7.84000000000000075e+00  +1.81999999999999993e+01  
 911 +1.23900000000000006e+01  +8.75000000000000000e+00  +1.82699999999999996e+01  
 912 +1.12700000000000014e+01  +9.16999999999999993e+00  +1.78500000000000014e+01  
 913 +1.21099999999999994e+01  +8.89000000000000057e+00  +1.85500000000000007e+01  
 914 +2.61800000000000033e+01  +7.98000000000000043e+00  +1.82699999999999996e+01  
 915 +2.63900000000000006e+01  +7.98000000000000043e+00  +1.81999999999999993e+01  
 916 +2.69500000000000028e+01  +7.98000000000000043e+00  +1.90400000000000027e+01  
 917 +2.57600000000000051e+01  +7.98000000000000043e+00  +1.79199999999999982e+01  
 918 +1.58900000000000006e+01  +9.66000000000000014e+00  +1.81999999999999993e+01  
 919 +1.51900000000000013e+01  +9.59000000000000163e+00  +1.81300000000000026e+01  
 920 +1.60300000000000011e+01  +9.66000000000000014e+00  +1.83399999999999999e+01  
 921 +1.62400000000000020e+01  +9.52000000000000135e+00  +1.78500000000000014e+01  
 922 +2.45700000000000003e+01  +8.47000000000000064e+00  +1.78500000000000014e+01  
 923 +2.49900000000000020e+01  +8.05000000000000071e+00  +1.80599999999999987e+01  
 924 +2.49900000000000020e+01  +7.35000000000000053e+00  +1.80599999999999987e+01  
 925 +2.49900000000000020e+01  +7.77000000000000046e+00  +1.81300000000000026e+01  
 926 +2.49900000000000020e+01  +7.42000000000000082e+00  +1.79900000000000020e+01  
 927 +2.52000000000000028e+01  +8.12000000000000099e+00  +1.79199999999999982e+01  
 928 +1.51900000000000013e+01  +7.49000000000000110e+00  +1.80599999999999987e+01  
 929 +1.50500000000000007e+01  +7.42000000000000082e+00  +1.79199999999999982e+01  
 930 +2.43599999999999994e+01  +6.65000000000000036e+00  +1.81300000000000026e+01  
 931 +1.95300000000000011e+01  +9.45000000000000107e+00  +1.79900000000000020e+01  
 932 +1.94600000000000009e+01  +9.80000000000000071e+00  +1.79199999999999982e+01  
 933 +1.95300000000000011e+01  +9.45000000000000107e+00  +1.79900000000000020e+01  
 934 +1.91800000000000033e+01  +9.24000000000000021e+00  +1.80599999999999987e+01  
 935 +1.93200000000000003e+01  +9.80000000000000071e+00  +1.80599999999999987e+01  
 936 +2.03700000000000010e+01  +8.67999999999999972e+00  +1.80599999999999987e+01  
 937 +2.01600000000000001e+01  +8.95999999999999908e+00  +1.59600000000000009e+01  
 938 +2.49900000000000020e+01  +7.28000000000000025e+00  +1.76400000000000006e+01  
 939 +1.50500000000000007e+01  +7.35000000000000053e+00  +1.79900000000000020e+01  
 940 +1.48400000000000016e+01  +7.20999999999999996e+00  +1.84800000000000004e+01  
 941 +1.47699999999999996e+01  +7.00000000000000000e+00  +1.79199999999999982e+01  
 942 +1.43500000000000014e+01  +6.92999999999999972e+00  +1.79900000000000020e+01  
 943 +1.32300000000000022e+01  +7.20999999999999996e+00  +1.79900000000000020e+01  
 944 +1.39300000000000015e+01  +6.72000000000000064e+00  +1.80599999999999987e+01  
 945 +2.53400000000000034e+01  +8.05000000000000071e+00  +1.72199999999999989e+01  
 946 +1.48400000000000016e+01  +7.42000000000000082e+00  +1.75700000000000003e+01  
 947 +1.65899999999999999e+01  +9.45000000000000107e+00  +1.78500000000000014e+01  
 948 +1.64499999999999993e+01  +9.45000000000000107e+00  +1.79900000000000020e+01  
 949 +1.77100000000000009e+01  +9.38000000000000078e+00  +1.77800000000000011e+01  
 950 +1.65199999999999996e+01  +9.45000000000000107e+00  +1.77800000000000011e+01  
 951 +2.59699999999999989e+01  +8.67999999999999972e+00  +1.77100000000000009e+01  
 952 +2.45700000000000003e+01  +8.47000000000000064e+00  +1.78500000000000014e+01  
 953 +2.35199999999999996e+01  +7.14000000000000057e+00  +1.91099999999999994e+01  
 954 +1.63099999999999987e+01  +9.24000000000000021e+00  +1.76400000000000006e+01  
 955 +1.64499999999999993e+01  +9.59000000000000163e+00  +1.76400000000000006e+01  
 956 +1.78500000000000014e+01  +9.24000000000000021e+00  +1.75700000000000003e+01  
 957 +1.72900000000000027e+01  +9.45000000000000107e+00  +1.87600000000000016e+01  
 958 +2.84899999999999984e+01  +8.82000000000000028e+00  +1.77800000000000011e+01  
 959 +2.93300000000000018e+01  +9.38000000000000078e+00  +1.93200000000000003e+01  
 960 +2.75800000000000018e+01  +8.60999999999999943e+00  +1.75700000000000003e+01  
 961 +2.85600000000000023e+01  +8.82000000000000028e+00  +1.77100000000000009e+01  
 962 +1.99500000000000028e+01  +8.19000000000000128e+00  +1.77800000000000011e+01  
 963 +1.98100000000000023e+01  +7.70000000000000018e+00  +1.75000000000000000e+01  
 964 +2.00900000000000034e+01  +8.33000000000000007e+00  +1.78500000000000014e+01  
 965 +1.94600000000000009e+01  +8.25999999999999979e+00  +1.76400000000000006e+01  
 966 +1.89699999999999989e+01  +8.05000000000000071e+00  +1.77800000000000011e+01  
 967 +1.86200000000000010e+01  +8.05000000000000071e+00  +1.77800000000000011e+01  
 968 +1.89699999999999989e+01  +7.77000000000000046e+00  +1.78500000000000014e+01  
 969 +2.98200000000000003e+01  +8.82000000000000028e+00  +1.78500000000000014e+01  
 970 +2.89100000000000037e+01  +9.02999999999999936e+00  +1.75000000000000000e+01  
 971 +2.59699999999999989e+01  +9.02999999999999936e+00  +1.71500000000000021e+01  
 972 +2.66700000000000017e+01  +8.75000000000000000e+00  +1.79199999999999982e+01  
 973 +1.96000000000000014e+01  +6.30000000000000071e+00  +1.77100000000000009e+01  
 974 +2.00199999999999996e+01  +6.23000000000000043e+00  +1.76400000000000006e+01  
 975 +1.94600000000000009e+01  +6.37000000000000099e+00  +1.78500000000000014e+01  
 976 +1.95300000000000011e+01  +6.08999999999999986e+00  +1.68000000000000007e+01  
 977 +1.97400000000000020e+01  +8.47000000000000064e+00  +1.74300000000000033e+01  
 978 +2.82800000000000011e+01  +8.25999999999999979e+00  +1.63099999999999987e+01  
 979 +2.69500000000000028e+01  +8.60999999999999943e+00  +1.77100000000000009e+01  
 980 +2.60399999999999991e+01  +7.77000000000000046e+00  +1.75700000000000003e+01  
 981 +2.68800000000000026e+01  +7.28000000000000025e+00  +1.77100000000000009e+01  
 982 +2.61100000000000030e+01  +7.62999999999999989e+00  +1.74300000000000033e+01  
 983 +1.22500000000000000e+01  +8.67999999999999972e+00  +1.61699999999999982e+01  
 984 +1.44900000000000020e+01  +7.49000000000000110e+00  +1.71500000000000021e+01  
 985 +2.65300000000000011e+01  +7.49000000000000110e+00  +1.62400000000000020e+01  
 986 +2.59699999999999989e+01  +7.49000000000000110e+00  +1.73599999999999994e+01  
 987 +2.95399999999999991e+01  +9.38000000000000078e+00  +1.72199999999999989e+01  
 988 +2.99600000000000044e+01  +9.59000000000000163e+00  +1.61000000000000014e+01  
 989 +3.01700000000000017e+01  +9.66000000000000014e+00  +1.73599999999999994e+01  
 990 +2.94699999999999989e+01  +9.31000000000000050e+00  +1.72199999999999989e+01  
 991 +2.94000000000000021e+01  +9.24000000000000021e+00  +1.71500000000000021e+01  
 992 +2.89800000000000040e+01  +9.02999999999999936e+00  +1.74300000000000033e+01  
 993 +2.17699999999999996e+01  +6.02000000000000046e+00  +1.72199999999999989e+01  
 994 +2.28200000000000003e+01  +5.95000000000000018e+00  +1.72900000000000027e+01  
 995 +2.18400000000000034e+01  +6.08999999999999986e+00  +1.72900000000000027e+01  
 996 +2.10700000000000003e+01  +6.08999999999999986e+00  +1.71500000000000021e+01  
 997 +2.03000000000000007e+01  +5.53000000000000025e+00  +1.72199999999999989e+01  
 998 +2.01600000000000001e+01  +5.25000000000000000e+00  +1.72900000000000027e+01  
 999 +2.02300000000000040e+01  +5.60000000000000053e+00  +1.72900000000000027e+01  
1000 +2.04400000000000013e+01  +6.08999999999999986e+00  +1.74300000000000033e+01  
1001 +1.16900000000000013e+01  +8.33000000000000007e+00  +1.75700000000000003e+01  
1002 +1.42800000000000011e+01  +7.55999999999999961e+00  +1.62400000000000020e+01  
1003 +2.12100000000000009e+01  +6.02000000000000046e+00  +1.68700000000000010e+01  
1004 +1.46300000000000026e+01  +6.44000000000000128e+00  +1.69400000000000013e+01  
1005 +1.51900000000000013e+01  +6.08999999999999986e+00  +1.59600000000000009e+01  
1006 +1.46300000000000026e+01  +6.44000000000000128e+00  +1.60300000000000011e+01  
1007 +2.09300000000000033e+01  +5.67000000000000082e+00  +1.50500000000000007e+01  
1008 +1.93200000000000003e+01  +5.95000000000000018e+00  +1.63800000000000026e+01  
1009 +1.19000000000000004e+01  +8.67999999999999972e+00  +1.64499999999999993e+01  
1010 +1.19700000000000006e+01  +8.75000000000000000e+00  +1.65199999999999996e+01  
1011 +1.16900000000000013e+01  +8.89000000000000057e+00  +1.65199999999999996e+01  
1012 +1.19700000000000006e+01  +8.60999999999999943e+00  +1.63800000000000026e+01  
1013 +1.20400000000000009e+01  +8.60999999999999943e+00  +1.63800000000000026e+01  
1014 +1.20400000000000009e+01  +8.33000000000000007e+00  +1.65199999999999996e+01  
1015 +1.17599999999999998e+01  +8.60999999999999943e+00  +1.61000000000000014e+01  
1016 +1.96000000000000014e+01  +5.67000000000000082e+00  +1.61000000000000014e+01  
1017 +1.90400000000000027e+01  +6.02000000000000046e+00  +1.58900000000000006e+01  
1018 +1.44900000000000020e+01  +7.35000000000000053e+00  +1.57500000000000000e+01  
1019 +1.42100000000000009e+01  +7.62999999999999989e+00  +1.61699999999999982e+01  
1020 +2.30300000000000011e+01  +7.00000000000000000e+00  +1.62400000000000020e+01  
1021 +2.29600000000000009e+01  +6.79000000000000092e+00  +1.61699999999999982e+01  
1022 +2.30300000000000011e+01  +6.92999999999999972e+00  +1.63099999999999987e+01  
1023 +2.32400000000000020e+01  +7.20999999999999996e+00  +1.62400000000000020e+01  
1024 +1.11300000000000008e+01  +9.52000000000000135e+00  +1.61699999999999982e+01  
1025 +1.10600000000000005e+01  +9.52000000000000135e+00  +1.61000000000000014e+01  
1026 +1.07800000000000011e+01  +9.66000000000000014e+00  +1.63800000000000026e+01  
1027 +1.14100000000000001e+01  +9.38000000000000078e+00  +1.61699999999999982e+01  
1028 +1.14800000000000004e+01  +9.45000000000000107e+00  +1.62400000000000020e+01  
1029 +1.15500000000000007e+01  +9.31000000000000050e+00  +1.61699999999999982e+01  
1030 +1.16200000000000010e+01  +9.38000000000000078e+00  +1.62400000000000020e+01  
1031 +1.16900000000000013e+01  +9.24000000000000021e+00  +1.61699999999999982e+01  
1032 +1.17599999999999998e+01  +9.31000000000000050e+00  +1.62400000000000020e+01  
1033 +1.20400000000000009e+01  +8.89000000000000057e+00  +1.58900000000000006e+01  
1034 +1.30199999999999996e+01  +7.62999999999999989e+00  +1.58200000000000003e+01  
1035 +1.37199999999999989e+01  +8.12000000000000099e+00  +1.54699999999999989e+01  
1036 +2.35900000000000034e+01  +8.67999999999999972e+00  +1.61000000000000014e+01  
1037 +2.37300000000000040e+01  +9.59000000000000163e+00  +1.60300000000000011e+01  
1038 +2.36600000000000001e+01  +8.60999999999999943e+00  +1.60300000000000011e+01  
1039 +1.95300000000000011e+01  +9.02999999999999936e+00  +1.60300000000000011e+01  
1040 +1.89699999999999989e+01  +8.89000000000000057e+00  +1.58200000000000003e+01  
1041 +1.86900000000000013e+01  +7.77000000000000046e+00  +1.65899999999999999e+01  
1042 +2.29600000000000009e+01  +7.77000000000000046e+00  +1.60300000000000011e+01  
1043 +2.24699999999999989e+01  +7.49000000000000110e+00  +1.65199999999999996e+01  
1044 +2.30300000000000011e+01  +7.84000000000000075e+00  +1.59600000000000009e+01  
1045 +2.00199999999999996e+01  +8.75000000000000000e+00  +1.51199999999999992e+01  
1046 +1.13400000000000016e+01  +8.75000000000000000e+00  +1.59600000000000009e+01  
1047 +1.14100000000000001e+01  +8.67999999999999972e+00  +1.58900000000000006e+01  
1048 +1.07800000000000011e+01  +9.02999999999999936e+00  +1.58900000000000006e+01  
1049 +2.34500000000000028e+01  +8.33000000000000007e+00  +1.59600000000000009e+01  
1050 +2.38000000000000007e+01  +7.98000000000000043e+00  +1.55400000000000009e+01  
1051 +2.27500000000000000e+01  +7.62999999999999989e+00  +1.56099999999999994e+01  
1052 +1.96700000000000017e+01  +7.70000000000000018e+00  +1.58900000000000006e+01  
1053 +1.97400000000000020e+01  +7.77000000000000046e+00  +1.59600000000000009e+01  
1054 +1.96000000000000014e+01  +7.62999999999999989e+00  +1.58200000000000003e+01  
1055 +1.98100000000000023e+01  +7.62999999999999989e+00  +1.58200000000000003e+01  
1056 +1.85500000000000007e+01  +9.02999999999999936e+00  +1.55400000000000009e+01  
1057 +2.05800000000000018e+01  +6.85999999999999943e+00  +1.59600000000000009e+01  
1058 +2.00900000000000034e+01  +7.55999999999999961e+00  +1.56800000000000015e+01  
1059 +1.93900000000000006e+01  +7.28000000000000025e+00  +1.59600000000000009e+01  
1060 +1.96000000000000014e+01  +8.19000000000000128e+00  +1.53300000000000018e+01  
1061 +1.89000000000000021e+01  +6.02000000000000046e+00  +1.58200000000000003e+01  
1062 +1.80599999999999987e+01  +6.58000000000000007e+00  +1.61699999999999982e+01  
1063 +1.81999999999999993e+01  +6.02000000000000046e+00  +1.48400000000000016e+01  
1064 +1.58900000000000006e+01  +9.16999999999999993e+00  +1.57500000000000000e+01  
1065 +1.38599999999999994e+01  +9.52000000000000135e+00  +1.56800000000000015e+01  
1066 +1.58200000000000003e+01  +9.09999999999999964e+00  +1.58200000000000003e+01  
1067 +1.66600000000000001e+01  +9.31000000000000050e+00  +1.54699999999999989e+01  
1068 +2.36600000000000001e+01  +8.60999999999999943e+00  +1.60300000000000011e+01  
1069 +2.49200000000000017e+01  +8.75000000000000000e+00  +1.57500000000000000e+01  
1070 +2.49900000000000020e+01  +9.16999999999999993e+00  +1.55400000000000009e+01  
1071 +2.55500000000000007e+01  +8.67999999999999972e+00  +1.56800000000000015e+01  
1072 +1.33699999999999992e+01  +8.25999999999999979e+00  +1.35099999999999998e+01  
1073 +1.46300000000000026e+01  +7.28000000000000025e+00  +1.56099999999999994e+01  
1074 +2.61800000000000033e+01  +9.45000000000000107e+00  +1.56800000000000015e+01  
1075 +2.63200000000000003e+01  +8.54000000000000092e+00  +1.54000000000000004e+01  
1076 +2.25400000000000027e+01  +7.84000000000000075e+00  +1.51900000000000013e+01  
1077 +2.26800000000000033e+01  +7.35000000000000053e+00  +1.54699999999999989e+01  
1078 +1.53300000000000018e+01  +7.35000000000000053e+00  +1.56800000000000015e+01  
1079 +1.46300000000000026e+01  +7.14000000000000057e+00  +1.53300000000000018e+01  
1080 +2.49900000000000020e+01  +9.31000000000000050e+00  +1.53300000000000018e+01  
1081 +2.53400000000000034e+01  +9.52000000000000135e+00  +1.56800000000000015e+01  
1082 +1.85500000000000007e+01  +1.00099999999999998e+01  +1.55400000000000009e+01  
1083 +1.82699999999999996e+01  +8.95999999999999908e+00  +1.54699999999999989e+01  
1084 +2.46400000000000006e+01  +7.55999999999999961e+00  +1.57500000000000000e+01  
1085 +2.38700000000000010e+01  +7.62999999999999989e+00  +1.50500000000000007e+01  
1086 +2.50600000000000023e+01  +7.35000000000000053e+00  +1.55400000000000009e+01  
1087 +2.50600000000000023e+01  +7.14000000000000057e+00  +1.54699999999999989e+01  
1088 +2.55500000000000007e+01  +7.35000000000000053e+00  +1.56099999999999994e+01  
1089 +2.33800000000000026e+01  +9.02999999999999936e+00  +1.54699999999999989e+01  
1090 +2.27500000000000000e+01  +9.31000000000000050e+00  +1.54699999999999989e+01  
1091 +2.42900000000000027e+01  +9.52000000000000135e+00  +1.54699999999999989e+01  
1092 +2.34500000000000028e+01  +8.95999999999999908e+00  +1.54000000000000004e+01  
1093 +1.84100000000000001e+01  +9.02999999999999936e+00  +1.46300000000000026e+01  
1094 +1.77100000000000009e+01  +8.95999999999999908e+00  +1.54000000000000004e+01  
1095 +1.35099999999999998e+01  +8.12000000000000099e+00  +1.51900000000000013e+01  
1096 +1.37900000000000009e+01  +8.05000000000000071e+00  +1.54000000000000004e+01  
1097 +2.21200000000000010e+01  +6.58000000000000007e+00  +1.44900000000000020e+01  
1098 +2.30300000000000011e+01  +6.92999999999999972e+00  +1.51199999999999992e+01  
1099 +1.67300000000000004e+01  +9.31000000000000050e+00  +1.54000000000000004e+01  
1100 +1.56800000000000015e+01  +9.94000000000000128e+00  +1.51199999999999992e+01  
1101 +1.69400000000000013e+01  +9.16999999999999993e+00  +1.51199999999999992e+01  
1102 +2.35900000000000034e+01  +8.82000000000000028e+00  +1.54000000000000004e+01  
1103 +2.40100000000000016e+01  +8.67999999999999972e+00  +1.42800000000000011e+01  
1104 +1.49800000000000022e+01  +7.35000000000000053e+00  +1.47000000000000011e+01  
1105 +1.45600000000000005e+01  +7.07000000000000028e+00  +1.52599999999999998e+01  
1106 +1.37199999999999989e+01  +7.07000000000000028e+00  +1.53300000000000018e+01  
1107 +1.35800000000000018e+01  +7.07000000000000028e+00  +1.53300000000000018e+01  
1108 +1.38599999999999994e+01  +7.14000000000000057e+00  +1.54000000000000004e+01  
1109 +1.42100000000000009e+01  +6.85999999999999943e+00  +1.52599999999999998e+01  
1110 +1.18300000000000001e+01  +9.02999999999999936e+00  +1.52599999999999998e+01  
1111 +1.17599999999999998e+01  +9.09999999999999964e+00  +1.54699999999999989e+01  
1112 +1.14800000000000004e+01  +9.24000000000000021e+00  +1.49800000000000022e+01  
1113 +2.68800000000000026e+01  +8.67999999999999972e+00  +1.52599999999999998e+01  
1114 +2.82800000000000011e+01  +8.12000000000000099e+00  +1.54699999999999989e+01  
1115 +2.74399999999999977e+01  +8.89000000000000057e+00  +1.48400000000000016e+01  
1116 +1.75700000000000003e+01  +8.60999999999999943e+00  +1.52599999999999998e+01  
1117 +1.77800000000000011e+01  +8.47000000000000064e+00  +1.52599999999999998e+01  
1118 +1.76400000000000006e+01  +8.75000000000000000e+00  +1.54000000000000004e+01  
1119 +1.74300000000000033e+01  +8.40000000000000036e+00  +1.51199999999999992e+01  
1120 +1.47000000000000011e+01  +6.65000000000000036e+00  +1.44900000000000020e+01  
1121 +1.45600000000000005e+01  +7.07000000000000028e+00  +1.52599999999999998e+01  
1122 +1.51900000000000013e+01  +6.72000000000000064e+00  +1.52599999999999998e+01  
1123 +2.31000000000000014e+01  +9.38000000000000078e+00  +1.51900000000000013e+01  
1124 +2.28900000000000006e+01  +9.24000000000000021e+00  +1.51900000000000013e+01  
1125 +2.30300000000000011e+01  +9.66000000000000014e+00  +1.52599999999999998e+01  
1126 +2.31700000000000017e+01  +9.31000000000000050e+00  +1.51900000000000013e+01  
1127 +2.32400000000000020e+01  +9.38000000000000078e+00  +1.52599999999999998e+01  
1128 +2.63200000000000003e+01  +8.25999999999999979e+00  +1.51900000000000013e+01  
1129 +2.63900000000000006e+01  +8.05000000000000071e+00  +1.48400000000000016e+01  
1130 +2.68800000000000026e+01  +7.77000000000000046e+00  +1.54000000000000004e+01  
1131 +1.61699999999999982e+01  +9.02999999999999936e+00  +1.51900000000000013e+01  
1132 +1.70100000000000016e+01  +9.16999999999999993e+00  +1.50500000000000007e+01  
1133 +2.00199999999999996e+01  +8.89000000000000057e+00  +1.47000000000000011e+01  
1134 +1.72199999999999989e+01  +8.47000000000000064e+00  +1.51199999999999992e+01  
1135 +1.74300000000000033e+01  +8.33000000000000007e+00  +1.51199999999999992e+01  
1136 +1.61699999999999982e+01  +8.12000000000000099e+00  +1.50500000000000007e+01  
1137 +1.75700000000000003e+01  +7.98000000000000043e+00  +1.49800000000000022e+01  
1138 +2.40800000000000018e+01  +7.07000000000000028e+00  +1.51199999999999992e+01  
1139 +2.46400000000000006e+01  +6.72000000000000064e+00  +1.51199999999999992e+01  
1140 +2.38000000000000007e+01  +6.44000000000000128e+00  +1.51900000000000013e+01  
1141 +2.40800000000000018e+01  +7.42000000000000082e+00  +1.49800000000000022e+01  
1142 +1.64499999999999993e+01  +9.24000000000000021e+00  +1.45600000000000005e+01  
1143 +1.93200000000000003e+01  +7.77000000000000046e+00  +1.50500000000000007e+01  
1144 +1.98100000000000023e+01  +6.79000000000000092e+00  +1.50500000000000007e+01  
1145 +1.93200000000000003e+01  +7.84000000000000075e+00  +1.49800000000000022e+01  
1146 +1.91800000000000033e+01  +7.62999999999999989e+00  +1.50500000000000007e+01  
1147 +2.36600000000000001e+01  +7.49000000000000110e+00  +1.44900000000000020e+01  
1148 +1.87600000000000016e+01  +7.84000000000000075e+00  +1.50500000000000007e+01  
1149 +1.89699999999999989e+01  +7.00000000000000000e+00  +1.50500000000000007e+01  
1150 +2.17699999999999996e+01  +7.55999999999999961e+00  +1.50500000000000007e+01  
1151 +2.17000000000000028e+01  +7.55999999999999961e+00  +1.48400000000000016e+01  
1152 +2.14900000000000020e+01  +7.42000000000000082e+00  +1.50500000000000007e+01  
1153 +1.91800000000000033e+01  +6.58000000000000007e+00  +1.51199999999999992e+01  
1154 +1.88300000000000018e+01  +6.79000000000000092e+00  +1.51199999999999992e+01  
1155 +1.15500000000000007e+01  +9.31000000000000050e+00  +1.37900000000000009e+01  
1156 +1.11300000000000008e+01  +9.38000000000000078e+00  +1.51199999999999992e+01  
1157 +1.76400000000000006e+01  +7.84000000000000075e+00  +1.48400000000000016e+01  
1158 +1.77800000000000011e+01  +7.77000000000000046e+00  +1.51199999999999992e+01  
1159 +1.93200000000000003e+01  +7.77000000000000046e+00  +1.48400000000000016e+01  
1160 +2.41500000000000021e+01  +7.42000000000000082e+00  +1.49100000000000001e+01  
1161 +2.40800000000000018e+01  +7.42000000000000082e+00  +1.48400000000000016e+01  
1162 +2.42199999999999989e+01  +7.42000000000000082e+00  +1.49100000000000001e+01  
1163 +2.03000000000000007e+01  +9.16999999999999993e+00  +1.47000000000000011e+01  
1164 +2.00199999999999996e+01  +8.75000000000000000e+00  +1.44900000000000020e+01  
1165 +1.53300000000000018e+01  +7.14000000000000057e+00  +1.29500000000000011e+01  
1166 +1.52599999999999998e+01  +7.42000000000000082e+00  +1.45600000000000005e+01  
1167 +1.42100000000000009e+01  +9.87000000000000099e+00  +1.46300000000000026e+01  
1168 +1.42800000000000011e+01  +9.87000000000000099e+00  +1.47000000000000011e+01  
1169 +1.30199999999999996e+01  +1.00800000000000001e+01  +1.53300000000000018e+01  
1170 +1.47699999999999996e+01  +9.66000000000000014e+00  +1.42100000000000009e+01  
1171 +1.66600000000000001e+01  +9.59000000000000163e+00  +1.37199999999999989e+01  
1172 +1.58900000000000006e+01  +9.16999999999999993e+00  +1.42800000000000011e+01  
1173 +2.08599999999999994e+01  +7.55999999999999961e+00  +1.43500000000000014e+01  
1174 +2.00900000000000034e+01  +8.82000000000000028e+00  +1.42800000000000011e+01  
1175 +1.50500000000000007e+01  +9.45000000000000107e+00  +1.40700000000000003e+01  
1176 +1.55400000000000009e+01  +8.67999999999999972e+00  +1.41400000000000006e+01  
1177 +1.97400000000000020e+01  +8.75000000000000000e+00  +1.37199999999999989e+01  
1178 +2.11400000000000006e+01  +8.89000000000000057e+00  +1.34400000000000013e+01  
1179 +2.36600000000000001e+01  +8.47000000000000064e+00  +1.35099999999999998e+01  
1180 +2.43599999999999994e+01  +8.75000000000000000e+00  +1.41400000000000006e+01  
1181 +1.22500000000000000e+01  +1.00099999999999998e+01  +1.44199999999999999e+01  
1182 +1.49800000000000022e+01  +9.45000000000000107e+00  +1.41400000000000006e+01  
1183 +1.54000000000000004e+01  +8.54000000000000092e+00  +1.42100000000000009e+01  
1184 +1.54000000000000004e+01  +8.12000000000000099e+00  +1.42100000000000009e+01  
1185 +1.49800000000000022e+01  +8.47000000000000064e+00  +1.42100000000000009e+01  
1186 +1.35099999999999998e+01  +9.31000000000000050e+00  +1.47699999999999996e+01  
1187 +2.50600000000000023e+01  +9.45000000000000107e+00  +1.40700000000000003e+01  
1188 +2.45700000000000003e+01  +8.60999999999999943e+00  +1.39300000000000015e+01  
1189 +1.56800000000000015e+01  +8.75000000000000000e+00  +1.40700000000000003e+01  
1190 +1.44199999999999999e+01  +9.38000000000000078e+00  +1.35099999999999998e+01  
1191 +2.51300000000000026e+01  +7.70000000000000018e+00  +1.40700000000000003e+01  
1192 +2.61100000000000030e+01  +7.28000000000000025e+00  +1.40700000000000003e+01  
1193 +2.52699999999999996e+01  +7.14000000000000057e+00  +1.43500000000000014e+01  
1194 +2.50600000000000023e+01  +7.77000000000000046e+00  +1.40000000000000000e+01  
1195 +2.48500000000000014e+01  +8.12000000000000099e+00  +1.41400000000000006e+01  
1196 +2.57600000000000051e+01  +7.42000000000000082e+00  +1.37199999999999989e+01  
1197 +2.46400000000000006e+01  +8.54000000000000092e+00  +1.38599999999999994e+01  
1198 +2.50600000000000023e+01  +8.67999999999999972e+00  +1.35800000000000018e+01  
1199 +2.49900000000000020e+01  +8.12000000000000099e+00  +1.37900000000000009e+01  
1200 +1.92500000000000000e+01  +6.85999999999999943e+00  +1.38599999999999994e+01  
1201 +1.93200000000000003e+01  +6.92999999999999972e+00  +1.39300000000000015e+01  
1202 +1.93200000000000003e+01  +6.72000000000000064e+00  +1.40000000000000000e+01  
1203 +1.93900000000000006e+01  +7.20999999999999996e+00  +1.34400000000000013e+01  
1204 +1.65199999999999996e+01  +9.73000000000000043e+00  +1.33699999999999992e+01  
1205 +1.68700000000000010e+01  +9.66000000000000014e+00  +1.36500000000000004e+01  
1206 +1.35099999999999998e+01  +8.89000000000000057e+00  +1.33699999999999992e+01  
1207 +1.40000000000000000e+01  +9.52000000000000135e+00  +1.30900000000000016e+01  
1208 +1.95300000000000011e+01  +8.60999999999999943e+00  +1.35099999999999998e+01  
1209 +1.93900000000000006e+01  +8.82000000000000028e+00  +1.33000000000000007e+01  
1210 +1.96700000000000017e+01  +7.62999999999999989e+00  +1.33000000000000007e+01  
1211 +2.38000000000000007e+01  +7.62999999999999989e+00  +1.28100000000000005e+01  
1212 +2.38000000000000007e+01  +8.67999999999999972e+00  +1.25300000000000011e+01  
1213 +2.19800000000000040e+01  +9.24000000000000021e+00  +1.40700000000000003e+01  
1214 +2.11400000000000006e+01  +8.82000000000000028e+00  +1.33699999999999992e+01  
1215 +2.54100000000000001e+01  +8.60999999999999943e+00  +1.34400000000000013e+01  
1216 +2.54800000000000040e+01  +8.12000000000000099e+00  +1.30900000000000016e+01  
1217 +2.57600000000000051e+01  +8.75000000000000000e+00  +1.33000000000000007e+01  
1218 +1.94600000000000009e+01  +6.44000000000000128e+00  +1.33000000000000007e+01  
1219 +2.10700000000000003e+01  +8.75000000000000000e+00  +1.33699999999999992e+01  
1220 +2.17000000000000028e+01  +8.60999999999999943e+00  +1.23900000000000006e+01  
1221 +2.62500000000000000e+01  +9.24000000000000021e+00  +1.24600000000000009e+01  
1222 +2.60399999999999991e+01  +8.67999999999999972e+00  +1.33000000000000007e+01  
1223 +2.70199999999999996e+01  +9.16999999999999993e+00  +1.28800000000000026e+01  
1224 +2.68800000000000026e+01  +8.54000000000000092e+00  +1.36500000000000004e+01  
1225 +2.00900000000000034e+01  +7.28000000000000025e+00  +1.33000000000000007e+01  
1226 +1.96000000000000014e+01  +7.55999999999999961e+00  +1.33000000000000007e+01  
1227 +1.90400000000000027e+01  +7.42000000000000082e+00  +1.31600000000000001e+01  
1228 +2.01600000000000001e+01  +7.00000000000000000e+00  +1.31600000000000001e+01  
1229 +2.03700000000000010e+01  +6.92999999999999972e+00  +1.35800000000000018e+01  
1230 +1.91800000000000033e+01  +8.75000000000000000e+00  +1.31600000000000001e+01  
1231 +1.83399999999999999e+01  +8.75000000000000000e+00  +1.30900000000000016e+01  
1232 +1.92500000000000000e+01  +8.75000000000000000e+00  +1.28100000000000005e+01  
1233 +1.90400000000000027e+01  +7.14000000000000057e+00  +1.28800000000000026e+01  
1234 +1.87600000000000016e+01  +7.28000000000000025e+00  +1.31600000000000001e+01  
1235 +1.88300000000000018e+01  +7.35000000000000053e+00  +1.32300000000000022e+01  
1236 +1.86900000000000013e+01  +7.20999999999999996e+00  +1.31600000000000001e+01  
1237 +1.19000000000000004e+01  +1.00099999999999998e+01  +1.35099999999999998e+01  
1238 +1.32300000000000022e+01  +9.59000000000000163e+00  +1.23900000000000006e+01  
1239 +1.93900000000000006e+01  +9.45000000000000107e+00  +1.30900000000000016e+01  
1240 +1.96000000000000014e+01  +9.66000000000000014e+00  +1.30900000000000016e+01  
1241 +1.89699999999999989e+01  +9.73000000000000043e+00  +1.31600000000000001e+01  
1242 +1.93900000000000006e+01  +8.82000000000000028e+00  +1.33000000000000007e+01  
1243 +1.75000000000000000e+01  +7.77000000000000046e+00  +1.30900000000000016e+01  
1244 +1.65199999999999996e+01  +7.42000000000000082e+00  +1.34400000000000013e+01  
1245 +1.74300000000000033e+01  +7.70000000000000018e+00  +1.30199999999999996e+01  
1246 +1.79199999999999982e+01  +8.25999999999999979e+00  +1.30199999999999996e+01  
1247 +1.65199999999999996e+01  +7.98000000000000043e+00  +1.22500000000000000e+01  
1248 +2.09300000000000033e+01  +7.84000000000000075e+00  +1.30199999999999996e+01  
1249 +2.10700000000000003e+01  +7.84000000000000075e+00  +1.31600000000000001e+01  
1250 +1.99500000000000028e+01  +8.75000000000000000e+00  +1.35099999999999998e+01  
1251 +2.10000000000000000e+01  +7.62999999999999989e+00  +1.29500000000000011e+01  
1252 +1.69400000000000013e+01  +7.55999999999999961e+00  +1.29500000000000011e+01  
1253 +1.75000000000000000e+01  +7.49000000000000110e+00  +1.28100000000000005e+01  
1254 +2.12800000000000011e+01  +7.20999999999999996e+00  +1.30199999999999996e+01  
1255 +2.13500000000000014e+01  +7.28000000000000025e+00  +1.30900000000000016e+01  
1256 +2.10700000000000003e+01  +7.35000000000000053e+00  +1.28800000000000026e+01  
1257 +2.18400000000000034e+01  +6.44000000000000128e+00  +1.30199999999999996e+01  
1258 +2.01600000000000001e+01  +8.95999999999999908e+00  +1.29500000000000011e+01  
1259 +2.06500000000000021e+01  +9.45000000000000107e+00  +1.30199999999999996e+01  
1260 +2.03700000000000010e+01  +8.89000000000000057e+00  +1.17599999999999998e+01  
1261 +2.28200000000000003e+01  +7.98000000000000043e+00  +1.30900000000000016e+01  
1262 +2.10000000000000000e+01  +7.55999999999999961e+00  +1.28800000000000026e+01  
1263 +1.79199999999999982e+01  +9.09999999999999964e+00  +1.28800000000000026e+01  
1264 +1.82699999999999996e+01  +9.52000000000000135e+00  +1.30199999999999996e+01  
1265 +1.74300000000000033e+01  +9.16999999999999993e+00  +1.26700000000000017e+01  
1266 +2.10000000000000000e+01  +7.62999999999999989e+00  +1.28100000000000005e+01  
1267 +2.07900000000000027e+01  +6.44000000000000128e+00  +1.30199999999999996e+01  
1268 +1.84800000000000004e+01  +9.73000000000000043e+00  +1.26700000000000017e+01  
1269 +1.90400000000000027e+01  +8.54000000000000092e+00  +1.21099999999999994e+01  
1270 +1.76400000000000006e+01  +7.20999999999999996e+00  +1.29500000000000011e+01  
1271 +1.74300000000000033e+01  +7.28000000000000025e+00  +1.26000000000000014e+01  
1272 +1.73599999999999994e+01  +9.66000000000000014e+00  +1.25300000000000011e+01  
1273 +1.64499999999999993e+01  +9.09999999999999964e+00  +1.21799999999999997e+01  
1274 +1.74300000000000033e+01  +7.14000000000000057e+00  +1.24600000000000009e+01  
1275 +1.75000000000000000e+01  +7.35000000000000053e+00  +1.25300000000000011e+01  
1276 +2.44300000000000033e+01  +8.40000000000000036e+00  +1.21099999999999994e+01  
1277 +2.38000000000000007e+01  +8.89000000000000057e+00  +1.16900000000000013e+01  
1278 +1.56099999999999994e+01  +8.60999999999999943e+00  +1.24600000000000009e+01  
1279 +1.55400000000000009e+01  +7.55999999999999961e+00  +1.26700000000000017e+01  
1280 +1.46300000000000026e+01  +8.33000000000000007e+00  +1.28800000000000026e+01  
1281 +1.58200000000000003e+01  +8.95999999999999908e+00  +1.22500000000000000e+01  
1282 +1.30199999999999996e+01  +9.80000000000000071e+00  +1.21799999999999997e+01  
1283 +1.32300000000000022e+01  +9.59000000000000163e+00  +1.23900000000000006e+01  
1284 +1.33000000000000007e+01  +9.59000000000000163e+00  +1.22500000000000000e+01  
1285 +1.30900000000000016e+01  +9.52000000000000135e+00  +1.24600000000000009e+01  
1286 +2.17699999999999996e+01  +8.82000000000000028e+00  +1.12700000000000014e+01  
1287 +2.18400000000000034e+01  +8.47000000000000064e+00  +1.22500000000000000e+01  
1288 +2.22600000000000016e+01  +8.19000000000000128e+00  +1.15500000000000007e+01  
1289 +2.17000000000000028e+01  +8.33000000000000007e+00  +1.21799999999999997e+01  
1290 +1.49800000000000022e+01  +9.66000000000000014e+00  +1.02200000000000006e+01  
1291 +2.17000000000000028e+01  +8.12000000000000099e+00  +1.19700000000000006e+01  
1292 +2.18400000000000034e+01  +6.85999999999999943e+00  +1.23200000000000003e+01  
1293 +1.90400000000000027e+01  +8.40000000000000036e+00  +1.20400000000000009e+01  
1294 +1.89000000000000021e+01  +8.60999999999999943e+00  +1.19700000000000006e+01  
1295 +1.91800000000000033e+01  +8.67999999999999972e+00  +1.10600000000000005e+01  
1296 +1.82699999999999996e+01  +8.89000000000000057e+00  +1.15500000000000007e+01  
1297 +1.88300000000000018e+01  +8.19000000000000128e+00  +1.19000000000000004e+01  
1298 +1.88300000000000018e+01  +8.25999999999999979e+00  +1.15500000000000007e+01  
1299 +1.84800000000000004e+01  +7.77000000000000046e+00  +1.19000000000000004e+01  
1300 +1.95300000000000011e+01  +7.91000000000000014e+00  +1.19000000000000004e+01  
1301 +1.94600000000000009e+01  +7.91000000000000014e+00  +1.18300000000000001e+01  
1302 +1.96700000000000017e+01  +7.77000000000000046e+00  +1.18300000000000001e+01  
1303 +1.79199999999999982e+01  +7.55999999999999961e+00  +1.19700000000000006e+01  
1304 +1.76400000000000006e+01  +7.49000000000000110e+00  +1.17599999999999998e+01  
1305 +2.02300000000000040e+01  +7.49000000000000110e+00  +1.14100000000000001e+01  
1306 +2.00900000000000034e+01  +7.28000000000000025e+00  +1.20400000000000009e+01  
1307 +2.33800000000000026e+01  +8.60999999999999943e+00  +1.09200000000000017e+01  
1308 +2.40800000000000018e+01  +9.24000000000000021e+00  +1.09200000000000017e+01  
1309 +1.47699999999999996e+01  +9.52000000000000135e+00  +1.16200000000000010e+01  
1310 +1.47000000000000011e+01  +9.59000000000000163e+00  +1.16900000000000013e+01  
1311 +1.56800000000000015e+01  +9.09999999999999964e+00  +1.21099999999999994e+01  
1312 +1.45600000000000005e+01  +9.66000000000000014e+00  +1.14100000000000001e+01  
1313 +1.83399999999999999e+01  +9.66000000000000014e+00  +1.15500000000000007e+01  
1314 +1.79900000000000020e+01  +8.82000000000000028e+00  +1.14100000000000001e+01  
1315 +1.39300000000000015e+01  +9.87000000000000099e+00  +1.07800000000000011e+01  
1316 +1.46300000000000026e+01  +9.59000000000000163e+00  +1.13400000000000016e+01  
1317 +1.77100000000000009e+01  +9.09999999999999964e+00  +1.07100000000000009e+01  
1318 +1.73599999999999994e+01  +8.40000000000000036e+00  +1.13400000000000016e+01  
1319 +1.40000000000000000e+01  +9.31000000000000050e+00  +1.07800000000000011e+01  
1320 +1.49100000000000001e+01  +9.59000000000000163e+00  +1.13400000000000016e+01  
1321 +1.72199999999999989e+01  +8.54000000000000092e+00  +1.10600000000000005e+01  
1322 +1.73599999999999994e+01  +8.40000000000000036e+00  +1.13400000000000016e+01  
1323 +1.72900000000000027e+01  +8.33000000000000007e+00  +1.14100000000000001e+01  
1324 +1.72900000000000027e+01  +8.12000000000000099e+00  +1.12000000000000011e+01  
1325 +2.14900000000000020e+01  +9.45000000000000107e+00  +9.38000000000000078e+00  
1326 +2.17699999999999996e+01  +8.75000000000000000e+00  +1.12000000000000011e+01  
1327 +1.68000000000000007e+01  +8.89000000000000057e+00  +1.12000000000000011e+01  
1328 +1.67300000000000004e+01  +9.02999999999999936e+00  +1.12000000000000011e+01  
1329 +1.68700000000000010e+01  +8.95999999999999908e+00  +1.12700000000000014e+01  
1330 +1.69400000000000013e+01  +8.75000000000000000e+00  +1.12000000000000011e+01  
1331 +2.24699999999999989e+01  +9.38000000000000078e+00  +9.31000000000000050e+00  
1332 +2.16300000000000026e+01  +8.47000000000000064e+00  +1.09900000000000020e+01  
1333 +1.70100000000000016e+01  +8.82000000000000028e+00  +1.12700000000000014e+01  
1334 +1.71500000000000021e+01  +7.77000000000000046e+00  +1.12000000000000011e+01  
1335 +1.64499999999999993e+01  +8.05000000000000071e+00  +1.12700000000000014e+01  
1336 +1.95300000000000011e+01  +8.19000000000000128e+00  +1.05000000000000000e+01  
1337 +1.91099999999999994e+01  +8.75000000000000000e+00  +1.07800000000000011e+01  
1338 +1.87600000000000016e+01  +8.25999999999999979e+00  +9.52000000000000135e+00  
1339 +1.93200000000000003e+01  +9.02999999999999936e+00  +1.00099999999999998e+01  
1340 +1.76400000000000006e+01  +9.45000000000000107e+00  +8.82000000000000028e+00  
1341 +1.71500000000000021e+01  +9.09999999999999964e+00  +1.02900000000000009e+01  
1342 +1.74300000000000033e+01  +8.75000000000000000e+00  +9.80000000000000071e+00  
1343 +1.68700000000000010e+01  +9.16999999999999993e+00  +1.01500000000000004e+01  
1344 +1.65199999999999996e+01  +8.95999999999999908e+00  +1.00800000000000001e+01  
1345 +1.65899999999999999e+01  +8.82000000000000028e+00  +9.09999999999999964e+00  
1346 +1.54000000000000004e+01  +8.67999999999999972e+00  +1.00800000000000001e+01  
1347 +1.93900000000000006e+01  +8.47000000000000064e+00  +9.02999999999999936e+00  
1348 +1.94600000000000009e+01  +9.31000000000000050e+00  +9.31000000000000050e+00  
1349 +2.14900000000000020e+01  +1.00099999999999998e+01  +7.98000000000000043e+00  
1350 +2.21200000000000010e+01  +1.02200000000000006e+01  +8.25999999999999979e+00  
1351 +1.74300000000000033e+01  +9.80000000000000071e+00  +8.05000000000000071e+00  
1352 +1.77100000000000009e+01  +9.24000000000000021e+00  +8.47000000000000064e+00  
1353 +2.26099999999999994e+01  +1.09900000000000020e+01  +2.57600000000000051e+01  
1354 +2.26800000000000033e+01  +1.07800000000000011e+01  +2.58300000000000018e+01  
1355 +2.26099999999999994e+01  +1.09900000000000020e+01  +2.57600000000000051e+01  
1356 +2.17000000000000028e+01  +1.06400000000000006e+01  +2.70199999999999996e+01  
1357 +2.24699999999999989e+01  +1.07100000000000009e+01  +2.54800000000000040e+01  
1358 +1.63800000000000026e+01  +5.32000000000000028e+00  +2.52000000000000028e+01  
1359 +1.73599999999999994e+01  +5.67000000000000082e+00  +2.52000000000000028e+01  
1360 +1.80599999999999987e+01  +5.11000000000000032e+00  +2.53400000000000034e+01  
1361 +1.74300000000000033e+01  +5.46000000000000085e+00  +2.50600000000000023e+01  
1362 +2.66000000000000014e+01  +1.22500000000000000e+01  +2.33100000000000023e+01  
1363 +2.66700000000000017e+01  +1.23900000000000006e+01  +2.35199999999999996e+01  
1364 +2.90500000000000007e+01  +1.18300000000000001e+01  +2.31700000000000017e+01  
1365 +2.92600000000000051e+01  +1.19000000000000004e+01  +2.31700000000000017e+01  
1366 +2.90500000000000007e+01  +1.18300000000000001e+01  +2.31700000000000017e+01  
1367 +2.89800000000000040e+01  +1.20400000000000009e+01  +2.32400000000000020e+01  
1368 +2.91899999999999977e+01  +1.17599999999999998e+01  +2.33100000000000023e+01  
1369 +2.88399999999999999e+01  +1.13400000000000016e+01  +2.31000000000000014e+01  
1370 +2.32400000000000020e+01  +1.00800000000000001e+01  +2.27500000000000000e+01  
1371 +2.35900000000000034e+01  +8.54000000000000092e+00  +2.03700000000000010e+01  
1372 +2.33100000000000023e+01  +8.82000000000000028e+00  +2.08599999999999994e+01  
1373 +2.45700000000000003e+01  +9.31000000000000050e+00  +2.10700000000000003e+01  
1374 +2.89800000000000040e+01  +9.02999999999999936e+00  +1.74300000000000033e+01  
1375 +2.92600000000000051e+01  +8.82000000000000028e+00  +1.63099999999999987e+01  
1376 +2.98900000000000006e+01  +9.38000000000000078e+00  +1.78500000000000014e+01  
1377 +2.13500000000000014e+01  +6.37000000000000099e+00  +1.35099999999999998e+01  
1378 +2.03700000000000010e+01  +6.92999999999999972e+00  +1.35800000000000018e+01  
1379 +2.04400000000000013e+01  +6.58000000000000007e+00  +1.35099999999999998e+01  
1380 +2.03700000000000010e+01  +6.65000000000000036e+00  +1.44199999999999999e+01  
1381 +2.46400000000000006e+01  +9.87000000000000099e+00  +3.24800000000000040e+01  
1382 +2.13500000000000014e+01  +8.40000000000000036e+00  +3.26199999999999974e+01  
1383 +2.15600000000000023e+01  +8.82000000000000028e+00  +3.26899999999999977e+01  
1384 +2.10700000000000003e+01  +8.75000000000000000e+00  +3.26199999999999974e+01  
1385 +2.14900000000000020e+01  +8.60999999999999943e+00  +3.28999999999999986e+01  
1386 +2.43599999999999994e+01  +1.12700000000000014e+01  +2.91899999999999977e+01  
1387 +1.88300000000000018e+01  +7.00000000000000000e+00  +2.89100000000000037e+01  
1388 +1.92500000000000000e+01  +7.00000000000000000e+00  +2.97500000000000000e+01  
1389 +1.84100000000000001e+01  +7.49000000000000110e+00  +2.99600000000000044e+01  
1390 +2.40800000000000018e+01  +1.40700000000000003e+01  +2.82800000000000011e+01  
1391 +2.32400000000000020e+01  +1.31600000000000001e+01  +2.80700000000000003e+01  
1392 +2.28900000000000006e+01  +1.27400000000000020e+01  +2.73700000000000010e+01  
1393 +2.35199999999999996e+01  +1.30199999999999996e+01  +2.75100000000000051e+01  
1394 +2.30300000000000011e+01  +1.28800000000000026e+01  +2.66700000000000017e+01  
1395 +2.28200000000000003e+01  +1.30199999999999996e+01  +2.74399999999999977e+01  
1396 +1.03599999999999994e+01  +1.08500000000000014e+01  +2.67399999999999984e+01  
1397 +1.15500000000000007e+01  +9.80000000000000071e+00  +2.62500000000000000e+01  
1398 +2.44300000000000033e+01  +1.42100000000000009e+01  +2.59699999999999989e+01  
1399 +2.77199999999999989e+01  +9.02999999999999936e+00  +2.59000000000000021e+01  
1400 +2.43599999999999994e+01  +7.98000000000000043e+00  +2.47800000000000011e+01  
1401 +1.95300000000000011e+01  +5.17999999999999972e+00  +2.45000000000000000e+01  
1402 +1.96700000000000017e+01  +5.32000000000000028e+00  +2.47800000000000011e+01  
1403 +1.98100000000000023e+01  +5.81000000000000050e+00  +2.42900000000000027e+01  
1404 +2.05100000000000016e+01  +5.95000000000000018e+00  +2.43599999999999994e+01  
1405 +2.02300000000000040e+01  +5.46000000000000085e+00  +2.44300000000000033e+01  
1406 +2.79300000000000033e+01  +8.89000000000000057e+00  +2.36600000000000001e+01  
1407 +2.56899999999999977e+01  +1.24600000000000009e+01  +2.35199999999999996e+01  
1408 +2.10700000000000003e+01  +8.60999999999999943e+00  +2.33800000000000026e+01  
1409 +2.92600000000000051e+01  +1.13400000000000016e+01  +2.31000000000000014e+01  
1410 +2.00199999999999996e+01  +6.30000000000000071e+00  +2.23300000000000018e+01  
1411 +1.96000000000000014e+01  +5.87999999999999989e+00  +2.25400000000000027e+01  
1412 +2.63200000000000003e+01  +1.51900000000000013e+01  +2.20500000000000007e+01  
1413 +2.66000000000000014e+01  +1.47699999999999996e+01  +2.22600000000000016e+01  
1414 +2.67399999999999984e+01  +1.51199999999999992e+01  +2.22600000000000016e+01  
1415 +2.67399999999999984e+01  +1.50500000000000007e+01  +2.20500000000000007e+01  
1416 +2.73000000000000007e+01  +1.53300000000000018e+01  +2.19100000000000001e+01  
1417 +2.66000000000000014e+01  +1.56800000000000015e+01  +2.19800000000000040e+01  
1418 +2.38000000000000007e+01  +1.42100000000000009e+01  +2.19800000000000040e+01  
1419 +2.31000000000000014e+01  +1.44199999999999999e+01  +2.22600000000000016e+01  
1420 +2.03000000000000007e+01  +6.85999999999999943e+00  +2.14200000000000017e+01  
1421 +2.42199999999999989e+01  +8.67999999999999972e+00  +2.10000000000000000e+01  
1422 +2.46400000000000006e+01  +8.67999999999999972e+00  +2.09300000000000033e+01  
1423 +2.42900000000000027e+01  +8.75000000000000000e+00  +2.11400000000000006e+01  
1424 +2.51300000000000026e+01  +9.38000000000000078e+00  +2.10700000000000003e+01  
1425 +2.53400000000000034e+01  +9.16999999999999993e+00  +2.12100000000000009e+01  
1426 +2.28900000000000006e+01  +1.00800000000000001e+01  +2.06500000000000021e+01  
1427 +2.32400000000000020e+01  +1.02900000000000009e+01  +2.09300000000000033e+01  
1428 +1.79900000000000020e+01  +5.60000000000000053e+00  +2.00900000000000034e+01  
1429 +1.83399999999999999e+01  +5.32000000000000028e+00  +2.01600000000000001e+01  
1430 +1.85500000000000007e+01  +8.82000000000000028e+00  +1.95300000000000011e+01  
1431 +1.80599999999999987e+01  +9.24000000000000021e+00  +2.03000000000000007e+01  
1432 +1.94600000000000009e+01  +6.50999999999999979e+00  +1.88300000000000018e+01  
1433 +2.25400000000000027e+01  +6.44000000000000128e+00  +1.94600000000000009e+01  
1434 +1.65899999999999999e+01  +9.24000000000000021e+00  +1.89000000000000021e+01  
1435 +1.72900000000000027e+01  +9.45000000000000107e+00  +1.87600000000000016e+01  
1436 +1.74300000000000033e+01  +9.38000000000000078e+00  +1.89699999999999989e+01  
1437 +1.70800000000000018e+01  +9.66000000000000014e+00  +1.91099999999999994e+01  
1438 +2.70199999999999996e+01  +8.89000000000000057e+00  +1.81999999999999993e+01  
1439 +3.05199999999999996e+01  +9.45000000000000107e+00  +1.78500000000000014e+01  
1440 +3.02399999999999984e+01  +9.66000000000000014e+00  +1.81999999999999993e+01  
1441 +1.18300000000000001e+01  +8.54000000000000092e+00  +1.60300000000000011e+01  
1442 +1.90400000000000027e+01  +9.66000000000000014e+00  +1.34400000000000013e+01  
1443 +1.62400000000000020e+01  +9.52000000000000135e+00  +9.16999999999999993e+00  
1444 +2.59000000000000021e+01  +1.23900000000000006e+01  +3.63999999999999986e+01  
1445 +2.37300000000000040e+01  +1.12700000000000014e+01  +3.63300000000000054e+01  
1446 +2.35199999999999996e+01  +8.75000000000000000e+00  +3.32500000000000000e+01  
1447 +2.40100000000000016e+01  +8.89000000000000057e+00  +3.31799999999999997e+01  
1448 +2.65300000000000011e+01  +1.00800000000000001e+01  +3.12899999999999991e+01  
1449 +2.76500000000000021e+01  +1.00099999999999998e+01  +3.12199999999999989e+01  
1450 +2.68100000000000023e+01  +9.80000000000000071e+00  +3.17100000000000044e+01  
1451 +2.60399999999999991e+01  +9.80000000000000071e+00  +3.17100000000000044e+01  
1452 +2.34500000000000028e+01  +1.35099999999999998e+01  +3.12199999999999989e+01  
1453 +2.36600000000000001e+01  +1.09900000000000020e+01  +3.09399999999999977e+01  
1454 +2.28200000000000003e+01  +1.41400000000000006e+01  +3.01700000000000017e+01  
1455 +2.24699999999999989e+01  +1.40700000000000003e+01  +3.00300000000000011e+01  
1456 +2.30300000000000011e+01  +1.44900000000000020e+01  +3.01700000000000017e+01  
1457 +1.47699999999999996e+01  +9.73000000000000043e+00  +3.05899999999999999e+01  
1458 +1.54000000000000004e+01  +9.52000000000000135e+00  +3.06600000000000037e+01  
1459 +2.25400000000000027e+01  +8.05000000000000071e+00  +2.99600000000000044e+01  
1460 +2.24000000000000021e+01  +8.33000000000000007e+00  +3.07300000000000040e+01  
1461 +2.21900000000000013e+01  +7.84000000000000075e+00  +3.03800000000000026e+01  
1462 +2.80700000000000003e+01  +8.40000000000000036e+00  +2.87699999999999996e+01  
1463 +2.28900000000000006e+01  +1.39300000000000015e+01  +2.82100000000000044e+01  
1464 +1.29500000000000011e+01  +8.89000000000000057e+00  +2.71600000000000037e+01  
1465 +1.31600000000000001e+01  +8.54000000000000092e+00  +2.71600000000000037e+01  
1466 +1.23900000000000006e+01  +8.82000000000000028e+00  +2.71600000000000037e+01  
1467 +1.30900000000000016e+01  +9.09999999999999964e+00  +2.73700000000000010e+01  
1468 +1.58200000000000003e+01  +7.49000000000000110e+00  +2.84899999999999984e+01  
1469 +2.58300000000000018e+01  +1.24600000000000009e+01  +2.66700000000000017e+01  
1470 +2.60399999999999991e+01  +1.23200000000000003e+01  +2.72300000000000040e+01  
1471 +2.58300000000000018e+01  +1.10600000000000005e+01  +2.73000000000000007e+01  
1472 +1.75000000000000000e+01  +5.87999999999999989e+00  +2.68100000000000023e+01  
1473 +1.79199999999999982e+01  +5.87999999999999989e+00  +2.68800000000000026e+01  
1474 +2.01600000000000001e+01  +5.67000000000000082e+00  +2.63900000000000006e+01  
1475 +2.07199999999999989e+01  +6.08999999999999986e+00  +2.64600000000000044e+01  
1476 +2.84899999999999984e+01  +1.07800000000000011e+01  +2.64600000000000044e+01  
1477 +2.71600000000000037e+01  +1.27400000000000020e+01  +2.61800000000000033e+01  
1478 +2.63900000000000006e+01  +1.28100000000000005e+01  +2.61800000000000033e+01  
1479 +1.09900000000000020e+01  +9.59000000000000163e+00  +2.56200000000000010e+01  
1480 +1.03599999999999994e+01  +1.04299999999999997e+01  +2.62500000000000000e+01  
1481 +2.77199999999999989e+01  +1.16200000000000010e+01  +2.63200000000000003e+01  
1482 +2.34500000000000028e+01  +1.24600000000000009e+01  +2.55500000000000007e+01  
1483 +2.83500000000000014e+01  +8.33000000000000007e+00  +2.56899999999999977e+01  
1484 +2.17000000000000028e+01  +1.07100000000000009e+01  +2.59000000000000021e+01  
1485 +2.03700000000000010e+01  +6.50999999999999979e+00  +2.43599999999999994e+01  
1486 +2.57600000000000051e+01  +1.13400000000000016e+01  +2.38700000000000010e+01  
1487 +2.07199999999999989e+01  +5.67000000000000082e+00  +2.35900000000000034e+01  
1488 +2.84899999999999984e+01  +1.25300000000000011e+01  +2.35900000000000034e+01  
1489 +2.77199999999999989e+01  +1.29500000000000011e+01  +2.36600000000000001e+01  
1490 +2.59699999999999989e+01  +1.23900000000000006e+01  +2.35900000000000034e+01  
1491 +2.59699999999999989e+01  +1.14100000000000001e+01  +2.31000000000000014e+01  
1492 +2.85600000000000023e+01  +1.14100000000000001e+01  +2.33100000000000023e+01  
1493 +2.77199999999999989e+01  +1.28100000000000005e+01  +2.27500000000000000e+01  
1494 +2.77899999999999991e+01  +1.38599999999999994e+01  +2.28200000000000003e+01  
1495 +2.90500000000000007e+01  +1.34400000000000013e+01  +2.25400000000000027e+01  
1496 +1.77800000000000011e+01  +7.00000000000000000e+00  +2.17699999999999996e+01  
1497 +1.91099999999999994e+01  +5.25000000000000000e+00  +2.15600000000000023e+01  
1498 +2.75100000000000051e+01  +1.02200000000000006e+01  +2.03700000000000010e+01  
1499 +2.68800000000000026e+01  +1.05700000000000003e+01  +2.04400000000000013e+01  
1500 +2.56899999999999977e+01  +1.02900000000000009e+01  +1.95300000000000011e+01  
1501 +1.65899999999999999e+01  +6.16000000000000014e+00  +1.89699999999999989e+01  
1502 +1.54000000000000004e+01  +7.49000000000000110e+00  +1.81300000000000026e+01  
1503 +1.58900000000000006e+01  +9.16999999999999993e+00  +1.80599999999999987e+01  
1504 +2.01600000000000001e+01  +8.33000000000000007e+00  +1.77800000000000011e+01  
1505 +1.86900000000000013e+01  +5.46000000000000085e+00  +1.65899999999999999e+01  
1506 +2.71600000000000037e+01  +9.02999999999999936e+00  +1.67300000000000004e+01  
1507 +2.66700000000000017e+01  +8.75000000000000000e+00  +1.79199999999999982e+01  
1508 +2.28200000000000003e+01  +6.08999999999999986e+00  +1.81300000000000026e+01  
1509 +1.65899999999999999e+01  +8.75000000000000000e+00  +1.78500000000000014e+01  
1510 +2.89100000000000037e+01  +9.02999999999999936e+00  +1.76400000000000006e+01  
1511 +1.08500000000000014e+01  +9.66000000000000014e+00  +1.62400000000000020e+01  
1512 +1.00800000000000001e+01  +1.01500000000000004e+01  +1.62400000000000020e+01  
1513 +1.28100000000000005e+01  +7.49000000000000110e+00  +1.60300000000000011e+01  
1514 +1.27400000000000020e+01  +7.84000000000000075e+00  +1.56099999999999994e+01  
1515 +2.01600000000000001e+01  +7.62999999999999989e+00  +1.56800000000000015e+01  
1516 +2.03700000000000010e+01  +7.62999999999999989e+00  +1.56800000000000015e+01  
1517 +2.04400000000000013e+01  +7.84000000000000075e+00  +1.57500000000000000e+01  
1518 +2.04400000000000013e+01  +7.00000000000000000e+00  +1.56800000000000015e+01  
1519 +1.66600000000000001e+01  +9.45000000000000107e+00  +1.56099999999999994e+01  
1520 +1.66600000000000001e+01  +9.94000000000000128e+00  +1.55400000000000009e+01  
1521 +1.42800000000000011e+01  +1.00800000000000001e+01  +1.72900000000000027e+01  
1522 +1.19700000000000006e+01  +7.91000000000000014e+00  +1.58900000000000006e+01  
1523 +1.25300000000000011e+01  +7.91000000000000014e+00  +1.51900000000000013e+01  
1524 +2.66700000000000017e+01  +7.07000000000000028e+00  +1.55400000000000009e+01  
1525 +2.56200000000000010e+01  +7.28000000000000025e+00  +1.56800000000000015e+01  
1526 +1.42100000000000009e+01  +6.65000000000000036e+00  +1.54000000000000004e+01  
1527 +1.25300000000000011e+01  +7.98000000000000043e+00  +1.49100000000000001e+01  
1528 +1.22500000000000000e+01  +8.19000000000000128e+00  +1.51199999999999992e+01  
1529 +1.54699999999999989e+01  +1.00800000000000001e+01  +1.51199999999999992e+01  
1530 +1.57500000000000000e+01  +9.94000000000000128e+00  +1.51900000000000013e+01  
1531 +1.72199999999999989e+01  +8.60999999999999943e+00  +1.49800000000000022e+01  
1532 +1.58900000000000006e+01  +8.33000000000000007e+00  +1.52599999999999998e+01  
1533 +2.86300000000000026e+01  +9.24000000000000021e+00  +1.47699999999999996e+01  
1534 +2.89100000000000037e+01  +9.45000000000000107e+00  +1.46300000000000026e+01  
1535 +2.86300000000000026e+01  +9.24000000000000021e+00  +1.49100000000000001e+01  
1536 +2.03000000000000007e+01  +9.52000000000000135e+00  +1.47699999999999996e+01  
1537 +2.17000000000000028e+01  +9.66000000000000014e+00  +1.47699999999999996e+01  
1538 +1.81300000000000026e+01  +6.02000000000000046e+00  +1.47000000000000011e+01  
1539 +1.80599999999999987e+01  +6.16000000000000014e+00  +1.42800000000000011e+01  
1540 +1.69400000000000013e+01  +6.23000000000000043e+00  +1.43500000000000014e+01  
1541 +2.31000000000000014e+01  +7.28000000000000025e+00  +1.38599999999999994e+01  
1542 +2.40100000000000016e+01  +7.20999999999999996e+00  +1.40700000000000003e+01  
1543 +2.57600000000000051e+01  +9.52000000000000135e+00  +1.14100000000000001e+01  
1544 +1.84100000000000001e+01  +6.92999999999999972e+00  +1.29500000000000011e+01  
1545 +1.84800000000000004e+01  +7.07000000000000028e+00  +1.32300000000000022e+01  
1546 +2.05100000000000016e+01  +6.65000000000000036e+00  +1.32300000000000022e+01  
1547 +2.04400000000000013e+01  +6.79000000000000092e+00  +1.30199999999999996e+01  
1548 +1.61000000000000014e+01  +8.25999999999999979e+00  +1.14800000000000004e+01  
1549 +1.71500000000000021e+01  +7.91000000000000014e+00  +1.14100000000000001e+01  
1550 +1.77100000000000009e+01  +7.20999999999999996e+00  +1.14100000000000001e+01  
1551 +1.67300000000000004e+01  +7.55999999999999961e+00  +1.15500000000000007e+01  
1552 +1.70100000000000016e+01  +8.33000000000000007e+00  +1.05000000000000000e+01  
1553 +1.59600000000000009e+01  +9.94000000000000128e+00  +8.05000000000000071e+00  
1554 +1.62400000000000020e+01  +9.31000000000000050e+00  +8.89000000000000057e+00  
1555 +2.59000000000000021e+01  +1.08500000000000014e+01  +3.43000000000000043e+01  
1556 +2.70899999999999999e+01  +1.09200000000000017e+01  +3.42300000000000040e+01  
1557 +2.68100000000000023e+01  +1.16200000000000010e+01  +3.52100000000000009e+01  
1558 +2.68800000000000026e+01  +1.03599999999999994e+01  +3.33200000000000003e+01  
1559 +2.35199999999999996e+01  +1.30199999999999996e+01  +3.16400000000000006e+01  
1560 +2.35199999999999996e+01  +1.33699999999999992e+01  +3.16400000000000006e+01  
1561 +2.26099999999999994e+01  +1.45600000000000005e+01  +3.07300000000000040e+01  
1562 +2.19100000000000001e+01  +7.77000000000000046e+00  +3.03800000000000026e+01  
1563 +2.21200000000000010e+01  +7.77000000000000046e+00  +3.12899999999999991e+01  
1564 +2.33800000000000026e+01  +1.56099999999999994e+01  +2.83500000000000014e+01  
1565 +2.33800000000000026e+01  +1.67300000000000004e+01  +2.92600000000000051e+01  
1566 +1.96700000000000017e+01  +6.72000000000000064e+00  +2.89800000000000040e+01  
1567 +2.71600000000000037e+01  +1.02200000000000006e+01  +2.77899999999999991e+01  
1568 +2.74399999999999977e+01  +1.00800000000000001e+01  +2.82800000000000011e+01  
1569 +2.43599999999999994e+01  +7.20999999999999996e+00  +2.81400000000000006e+01  
1570 +2.41500000000000021e+01  +7.77000000000000046e+00  +2.84200000000000017e+01  
1571 +1.42100000000000009e+01  +7.62999999999999989e+00  +2.64600000000000044e+01  
1572 +2.28200000000000003e+01  +6.58000000000000007e+00  +2.54800000000000040e+01  
1573 +1.75000000000000000e+01  +5.25000000000000000e+00  +2.45700000000000003e+01  
1574 +1.77800000000000011e+01  +5.04000000000000004e+00  +2.51300000000000026e+01  
1575 +1.67300000000000004e+01  +5.04000000000000004e+00  +2.47100000000000009e+01  
1576 +2.02300000000000040e+01  +7.35000000000000053e+00  +2.47100000000000009e+01  
1577 +1.91800000000000033e+01  +5.67000000000000082e+00  +2.36600000000000001e+01  
1578 +2.75100000000000051e+01  +1.18300000000000001e+01  +2.42199999999999989e+01  
1579 +2.60399999999999991e+01  +9.59000000000000163e+00  +2.40100000000000016e+01  
1580 +2.59699999999999989e+01  +1.00800000000000001e+01  +2.42199999999999989e+01  
1581 +1.24600000000000009e+01  +7.35000000000000053e+00  +2.38700000000000010e+01  
1582 +2.17699999999999996e+01  +1.06400000000000006e+01  +2.41500000000000021e+01  
1583 +2.19800000000000040e+01  +7.70000000000000018e+00  +2.35900000000000034e+01  
1584 +1.77100000000000009e+01  +8.25999999999999979e+00  +2.34500000000000028e+01  
1585 +1.82699999999999996e+01  +8.05000000000000071e+00  +2.35199999999999996e+01  
1586 +1.58900000000000006e+01  +6.58000000000000007e+00  +2.35199999999999996e+01  
1587 +2.46400000000000006e+01  +1.40000000000000000e+01  +2.20500000000000007e+01  
1588 +1.51900000000000013e+01  +5.87999999999999989e+00  +2.17000000000000028e+01  
1589 +1.75000000000000000e+01  +5.17999999999999972e+00  +2.17000000000000028e+01  
1590 +1.78500000000000014e+01  +5.25000000000000000e+00  +2.12800000000000011e+01  
1591 +1.75700000000000003e+01  +5.25000000000000000e+00  +2.13500000000000014e+01  
1592 +2.03700000000000010e+01  +6.72000000000000064e+00  +2.11400000000000006e+01  
1593 +2.03000000000000007e+01  +6.79000000000000092e+00  +2.10700000000000003e+01  
1594 +2.14900000000000020e+01  +6.72000000000000064e+00  +2.14200000000000017e+01  
1595 +2.43599999999999994e+01  +7.91000000000000014e+00  +2.09300000000000033e+01  
1596 +2.43599999999999994e+01  +8.25999999999999979e+00  +2.10700000000000003e+01  
1597 +1.86200000000000010e+01  +7.55999999999999961e+00  +2.10700000000000003e+01  
1598 +2.28900000000000006e+01  +1.13400000000000016e+01  +2.19800000000000040e+01  
1599 +1.81300000000000026e+01  +4.76000000000000068e+00  +2.07199999999999989e+01  
1600 +1.96000000000000014e+01  +5.39000000000000057e+00  +2.05800000000000018e+01  
1601 +2.33100000000000023e+01  +1.07100000000000009e+01  +1.97400000000000020e+01  
1602 +1.98100000000000023e+01  +6.23000000000000043e+00  +2.00199999999999996e+01  
1603 +1.87600000000000016e+01  +9.45000000000000107e+00  +1.93200000000000003e+01  
1604 +1.46300000000000026e+01  +7.84000000000000075e+00  +1.80599999999999987e+01  
1605 +2.12800000000000011e+01  +7.42000000000000082e+00  +1.72199999999999989e+01  
1606 +2.23300000000000018e+01  +7.07000000000000028e+00  +1.80599999999999987e+01  
1607 +1.65199999999999996e+01  +6.30000000000000071e+00  +1.56800000000000015e+01  
1608 +1.73599999999999994e+01  +5.46000000000000085e+00  +1.64499999999999993e+01  
1609 +2.47100000000000009e+01  +7.35000000000000053e+00  +1.61699999999999982e+01  
1610 +2.45700000000000003e+01  +6.58000000000000007e+00  +1.61000000000000014e+01  
1611 +2.47100000000000009e+01  +7.07000000000000028e+00  +1.65199999999999996e+01  
1612 +2.38000000000000007e+01  +6.72000000000000064e+00  +1.61000000000000014e+01  
1613 +2.35199999999999996e+01  +6.37000000000000099e+00  +1.61699999999999982e+01  
1614 +2.41500000000000021e+01  +6.65000000000000036e+00  +1.61699999999999982e+01  
1615 +2.32400000000000020e+01  +7.20999999999999996e+00  +1.62400000000000020e+01  
1616 +1.93900000000000006e+01  +5.74000000000000021e+00  +1.43500000000000014e+01  
1617 +1.51199999999999992e+01  +8.75000000000000000e+00  +1.57500000000000000e+01  
1618 +1.53300000000000018e+01  +9.24000000000000021e+00  +1.63800000000000026e+01  
1619 +2.03700000000000010e+01  +6.44000000000000128e+00  +1.56800000000000015e+01  
1620 +2.09300000000000033e+01  +7.07000000000000028e+00  +1.56800000000000015e+01  
1621 +1.70100000000000016e+01  +8.40000000000000036e+00  +1.63099999999999987e+01  
1622 +2.27500000000000000e+01  +7.84000000000000075e+00  +1.50500000000000007e+01  
1623 +2.79300000000000033e+01  +9.24000000000000021e+00  +1.40700000000000003e+01  
1624 +1.81300000000000026e+01  +6.02000000000000046e+00  +1.49100000000000001e+01  
1625 +2.70899999999999999e+01  +9.38000000000000078e+00  +1.41400000000000006e+01  
1626 +1.86200000000000010e+01  +9.45000000000000107e+00  +1.30199999999999996e+01  
1627 +1.82699999999999996e+01  +9.80000000000000071e+00  +1.30199999999999996e+01  
1628 +2.05100000000000016e+01  +8.40000000000000036e+00  +1.00800000000000001e+01  
1629 +2.03700000000000010e+01  +9.09999999999999964e+00  +1.15500000000000007e+01  
1630 +2.38000000000000007e+01  +9.45000000000000107e+00  +9.87000000000000099e+00  
1631 +2.47800000000000011e+01  +9.73000000000000043e+00  +1.05000000000000000e+01  
1632 +1.97400000000000020e+01  +9.80000000000000071e+00  +7.98000000000000043e+00  
1633 +1.91099999999999994e+01  +9.38000000000000078e+00  +8.33000000000000007e+00  
1634 +2.27500000000000000e+01  +9.38000000000000078e+00  +3.38800000000000026e+01  
1635 +2.33100000000000023e+01  +9.38000000000000078e+00  +3.39500000000000028e+01  
1636 +2.25400000000000027e+01  +9.45000000000000107e+00  +3.44399999999999977e+01  
1637 +1.51199999999999992e+01  +6.72000000000000064e+00  +2.63900000000000006e+01  
1638 +1.55400000000000009e+01  +6.92999999999999972e+00  +2.66000000000000014e+01  
1639 +1.56800000000000015e+01  +6.44000000000000128e+00  +2.67399999999999984e+01  
1640 +1.47699999999999996e+01  +6.72000000000000064e+00  +2.67399999999999984e+01  
1641 +1.75000000000000000e+01  +5.46000000000000085e+00  +2.59000000000000021e+01  
1642 +2.66700000000000017e+01  +9.09999999999999964e+00  +1.79900000000000020e+01  
1643 +2.34500000000000028e+01  +1.00099999999999998e+01  +3.08700000000000010e+01  
1644 +2.38000000000000007e+01  +1.14100000000000001e+01  +3.08700000000000010e+01  
1645 +2.39400000000000013e+01  +1.14800000000000004e+01  +3.16400000000000006e+01  
1646 +2.87699999999999996e+01  +1.39300000000000015e+01  +2.21900000000000013e+01  
1647 +2.89800000000000040e+01  +1.40000000000000000e+01  +2.19800000000000040e+01  
1648 +2.89800000000000040e+01  +1.40700000000000003e+01  +2.22600000000000016e+01  
1649 +2.35199999999999996e+01  +6.92999999999999972e+00  +1.70800000000000018e+01  
1650 +1.21799999999999997e+01  +1.03599999999999994e+01  +2.75800000000000018e+01  
1651 +1.09900000000000020e+01  +1.10600000000000005e+01  +2.73700000000000010e+01  
1652 +1.16200000000000010e+01  +1.01500000000000004e+01  +2.77199999999999989e+01  
1653 +1.60300000000000011e+01  +6.23000000000000043e+00  +2.20500000000000007e+01  
1654 +1.56800000000000015e+01  +9.09999999999999964e+00  +1.21099999999999994e+01  
1655 +1.53300000000000018e+01  +8.95999999999999908e+00  +1.16900000000000013e+01  
1656 +1.56800000000000015e+01  +9.09999999999999964e+00  +1.21099999999999994e+01  
1657 +1.42800000000000011e+01  +8.75000000000000000e+00  +1.21099999999999994e+01  
1658 +1.50500000000000007e+01  +9.38000000000000078e+00  +1.21099999999999994e+01  
1659 +1.62400000000000020e+01  +9.52000000000000135e+00  +1.78500000000000014e+01  
1660 +1.54000000000000004e+01  +1.01500000000000004e+01  +1.77100000000000009e+01  
1661 +1.60300000000000011e+01  +9.59000000000000163e+00  +1.78500000000000014e+01  
# numEdges
1661
# id   initNode   termNode parentEdge nDau   dauEdges      ...   radiusRelativeToParent
   0          0          1 2147483646    2        434        489 +5.38867000000000096e-01  # rad = +5.38867000000000096e-01 , len = +1.02161636635284880e+00 
   1          2          3          3    2 2147483645 2147483645 +6.61338170549666482e-01  # rad = +6.99999999999999928e-02 , len = +7.00000000000002842e-02 
   2          2          4          3    2 2147483645 2147483645 +7.43533057460839419e-01  # rad = +7.87000000000000338e-02 , len = +7.06965345685342195e-01 
   3          5          2         12    2          1          2 +1.10456337052222708e+00  # rad = +1.05846000000000023e-01 , len = +8.31203946092657020e-01 
   4          6          7          5    2 2147483645 2147483645 +1.27082461952098846e+00  # rad = +9.51000000000000317e-02 , len = +7.70000000000002127e-01 
   5          8          6          7    2          4        488 +5.19614351083552695e-01  # rad = +7.48333000000000470e-02 , len = +3.63730669589464706e-01 
   6          8          9          7    2 2147483645 2147483645 +6.31053278432407327e-01  # rad = +9.08824000000000437e-02 , len = +1.26968500030519116e+00 
   7         10          8         53    2          5          6 +7.31581808114519672e-01  # rad = +1.44017000000000006e-01 , len = +4.43879488149655632e+00 
   8         11         12         10    2 2147483645 2147483645 +1.10063189568706110e+00  # rad = +1.09733000000000025e-01 , len = +1.09790709989507240e+00 
   9         11         13         10    2 2147483645 2147483645 +9.92978936810431256e-01  # rad = +9.90000000000000185e-02 , len = +1.21243556529814722e-01 
  10         14         11         32    2          8          9 +6.54770895860560698e-01  # rad = +9.97000000000000386e-02 , len = +6.78675180038281645e-01 
  11         15         16         13    2       1524       1525 +9.27030027692346992e-01  # rad = +1.45285999999999998e-01 , len = +4.25793377120873617e-01 
  12         15          5         13    2          3       1395 +6.11440002041832020e-01  # rad = +9.58260999999999974e-02 , len = +1.71464281994822376e+00 
  13         17         15       1323    2         11         12 +8.04292378513474016e-01  # rad = +1.56722000000000028e-01 , len = +1.52882307674890994e+00 
  14         18         19         16    2 2147483645 2147483645 +9.23482849604221556e-01  # rad = +7.00000000000000205e-02 , len = +5.46717477313466871e-01 
  15         18         20         16    2 2147483645 2147483645 +9.23482849604221556e-01  # rad = +7.00000000000000205e-02 , len = +3.49999999999997868e-01 
  16         21         18         20    2         14         15 +6.01191278760816350e-01  # rad = +7.58000000000000340e-02 , len = +2.96984848098350351e-01 
  17         22         23         19    2 2147483645 2147483645 +9.20612955743527861e-01  # rad = +8.55556000000000511e-02 , len = +5.51180551180828981e-01 
  18         22         24         19    2 2147483645 2147483645 +9.09254271612005560e-01  # rad = +8.45000000000000057e-02 , len = +2.21359436211780142e-01 
  19         25         22         34    2         17         18 +4.28758016147635534e-01  # rad = +9.29333000000000381e-02 , len = +1.30770791845886114e+00 
  20         26         21         22    2         16       1648 +9.81190661478599235e-01  # rad = +1.26083000000000001e-01 , len = +8.01186619958167978e-01 
  21         26         27         22    2 2147483645 2147483645 +6.01167315175097250e-01  # rad = +7.72500000000000131e-02 , len = +2.52388589282480258e-01 
  22         28         26         26    2         20         21 +7.19887955182072825e-01  # rad = +1.28500000000000059e-01 , len = +1.21243556529822938e-01 
  23         29         30         24    2 2147483645 2147483645 +1.24259987396486982e+00  # rad = +1.40000000000000041e-01 , len = +6.99999999999931788e-02 
  24         31         29         29    2         23         25 +8.17909255898366716e-01  # rad = +1.12667000000000045e-01 , len = +2.10000000000003212e-01 
  25         29         32         24    2       1397       1398 +1.12721559995384624e+00  # rad = +1.27000000000000057e-01 , len = +3.20780298646905437e-01 
  26         33         28         33    2         22         27 +8.72860635696821485e-01  # rad = +1.78500000000000020e-01 , len = +9.89949493661170521e-02 
  27         28         34         26    2         28         29 +8.79551820728291411e-01  # rad = +1.57000000000000056e-01 , len = +2.52388589282478815e-01 
  28         34         35         27    2 2147483645 2147483645 +7.99065325418903294e-01  # rad = +1.25453256090767878e-01 , len = +6.92964645562816894e-01 
  29         34         31         27    2         24         30 +8.77388535031847105e-01  # rad = +1.37750000000000067e-01 , len = +2.52388589282480258e-01 
  30         31         36         29    2 2147483645 2147483645 +6.13430127041742268e-01  # rad = +8.45000000000000057e-02 , len = +1.21243556529826005e-01 
  31         37         38       1398    2 2147483645 2147483645 +5.85394714369518843e-01  # rad = +7.88333500000000381e-02 , len = +4.48218696620297341e-01 
  32         33         14         33    2         10       1396 +7.44581907090464568e-01  # rad = +1.52267000000000069e-01 , len = +1.30770791845886314e+00 
  33         25         33         34    2         26         32 +9.43483275663206444e-01  # rad = +2.04500000000000043e-01 , len = +1.21243556529819857e-01 
  34         39         25         36    2         19         33 +9.97010119595216238e-01  # rad = +2.16750000000000081e-01 , len = +5.14392845984462665e-01 
  35         39         40         36    2       1324       1638 +5.67672493100276010e-01  # rad = +1.23412000000000063e-01 , len = +1.46331814722568088e+00 
  36         41         39         38    2         34         35 +9.71980667689019695e-01  # rad = +2.17400000000000121e-01 , len = +4.02119385257661777e-01 
  37         41         42         38    2 2147483645 2147483645 +4.17964205716533921e-01  # rad = +9.34848000000000207e-02 , len = +2.32796048076422002e+00 
  38         43         41         40    2         36         37 +8.70865504043483618e-01  # rad = +2.23667000000000088e-01 , len = +1.40000000000004121e-01 
  39         43         44         40    2 2147483645 2147483645 +4.18283476033064261e-01  # rad = +1.07428999999999997e-01 , len = +1.33184083133082831e+00 
  40         45         43         60    2         38         39 +9.28310929745867819e-01  # rad = +2.56833000000000145e-01 , len = +5.37680202350801273e-01 
  41         46         47         43    2 2147483645 2147483645 +8.28402366863905337e-01  # rad = +7.00000000000000205e-02 , len = +9.89949493661132912e-02 
  42         46         48         43    2       1526       1527 +9.42801183431952738e-01  # rad = +7.96667000000000486e-02 , len = +1.56524758424983534e-01 
  43         49         46         63    2         41         42 +1.04192355117139335e+00  # rad = +8.45000000000000057e-02 , len = +2.88617393793236532e-01 
  44         50         51         46    2 2147483645 2147483645 +7.50421428571428573e-01  # rad = +1.05059000000000055e-01 , len = +1.15870617500728001e+00 
  45         50         52         46    2 2147483645 2147483645 +9.07650000000000068e-01  # rad = +1.27071000000000017e-01 , len = +1.03590540108641616e+00 
  46         53         50         51    2         44         45 +1.05131151111010990e+00  # rad = +1.40000000000000041e-01 , len = +9.89949493661157892e-02 
  47         54         55         48    2 2147483645 2147483645 +6.64700176991150360e-01  # rad = +9.38889000000000251e-02 , len = +6.37730350540103741e-01 
  48         56         54       1406    2         47         49 +8.03863095712350817e-01  # rad = +1.41250000000000014e-01 , len = +1.42256810030310810e+00 
  49         54         57         48    2       1402       1403 +9.15299115044247658e-01  # rad = +1.29286000000000040e-01 , len = +4.42718872423571552e-01 
  50         53         58         51    2 2147483645 2147483645 +8.84228074522967478e-01  # rad = +1.17750000000000007e-01 , len = +1.61304060705241437e+00 
  51         59         53         55    2         46         50 +9.60163527817033402e-01  # rad = +1.33167000000000035e-01 , len = +4.14125584816970871e-01 
  52         10         60         53    2 2147483645 2147483645 +6.23127447842850346e-01  # rad = +1.22667000000000026e-01 , len = +4.53651848888551534e-01 
  53         61         10         84    2          7         52 +6.70340896321343527e-01  # rad = +1.96857000000000032e-01 , len = +1.63865798750074632e+00 
  54         62         63       1651    2 2147483645 2147483645 +5.97561947255198844e-01  # rad = +1.05000000000000024e-01 , len = +6.60378679243963429e-01 
  55         64         59         69    2         51         56 +1.01979411764705863e+00  # rad = +1.38692000000000037e-01 , len = +9.10000000000000364e-01 
  56         59         65         55    2         57         58 +8.49601995789230902e-01  # rad = +1.17833000000000049e-01 , len = +4.14125584816971481e-01 
  57         65         66         56    2 2147483645 2147483645 +7.99153887281152109e-01  # rad = +9.41667000000000476e-02 , len = +4.08166632639172688e-01 
  58         65         67         56    2 2147483645 2147483645 +9.19547155720383924e-01  # rad = +1.08353000000000005e-01 , len = +1.18173601112938886e+00 
  59         68         69         61    2       1405       1406 +6.87949640287769837e-01  # rad = +1.91250000000000059e-01 , len = +5.14392845984466107e-01 
  60         68         45         61    2         40       1323 +9.95205035971223118e-01  # rad = +2.76667000000000052e-01 , len = +1.08669222873819971e+00 
  61         70         68         75    2         59         60 +9.37077598789214705e-01  # rad = +2.77999999999999969e-01 , len = +7.03491293478464175e-01 
  62         71         72         64    2 2147483645 2147483645 +6.30701899827288415e-01  # rad = +9.12941000000000447e-02 , len = +1.23048770818729047e+00 
  63         71         49         64    2         43       1404 +5.60276338514680505e-01  # rad = +8.11000000000000193e-02 , len = +7.24085630295202010e-01 
  64         73         71         70    2         62         63 +8.49471830985915499e-01  # rad = +1.44750000000000018e-01 , len = +2.32163735324875192e-01 
  65         74         75         67    2 2147483645 2147483645 +7.63156566930723090e-01  # rad = +1.05875000000000025e-01 , len = +5.37680202350804604e-01 
  66         74         76         67    2 2147483645 2147483645 +6.82966561668817085e-01  # rad = +9.47500000000000148e-02 , len = +5.14392845984468994e-01 
  67         77         74         86    2         65         66 +7.10929933433430805e-01  # rad = +1.38732999999999995e-01 , len = +1.24827881500888771e+00 
  68         64         78         69    2 2147483645 2147483645 +8.75919117647058654e-01  # rad = +1.19125000000000023e-01 , len = +5.68682688324518404e-01 
  69         79         64       1407    2         55         68 +8.60759493670886111e-01  # rad = +1.36000000000000038e-01 , len = +2.61916017074176000e-01 
  70         80         73         79    2         64         71 +8.21949525353091071e-01  # rad = +1.70399999999999996e-01 , len = +8.25287828578611049e-01 
  71         73         81         70    2         72         73 +8.84976525821596249e-01  # rad = +1.50799999999999990e-01 , len = +3.13049516849973397e-01 
  72         81         82         71    2       1407       1408 +9.49383289124668406e-01  # rad = +1.43167000000000016e-01 , len = +3.83405790253617484e-01 
  73         81         83         71    2        104        105 +6.89655172413793149e-01  # rad = +1.04000000000000037e-01 , len = +9.39148550549910199e-01 
  74         70         84         75    2 2147483645 2147483645 +4.46895003488760101e-01  # rad = +1.32579000000000002e-01 , len = +1.73311857643959222e+00 
  75         61         70         84    2         61         74 +1.01021565242264200e+00  # rad = +2.96667000000000125e-01 , len = +4.94974746830584011e-01 
  76         85         86         78    2 2147483645 2147483645 +8.10714143782537700e-01  # rad = +8.15999999999999920e-02 , len = +3.50000000000001421e-01 
  77         85         87         78    2 2147483645 2147483645 +8.39526288598338777e-01  # rad = +8.45000000000000195e-02 , len = +1.21243556529821897e-01 
  78         88         85         93    2         76         77 +7.17236858044793535e-01  # rad = +1.00652000000000019e-01 , len = +1.64015243194039639e+00 
  79         89         80        114    2         70         80 +6.76016656503634183e-01  # rad = +2.07312000000000024e-01 , len = +1.19205704561484960e+00 
  80         80         90         79    2         87         88 +6.20321061974222543e-01  # rad = +1.28600000000000020e-01 , len = +3.42928563989644886e-01 
  81         91         92         83    2 2147483645 2147483645 +7.22972972972973027e-01  # rad = +1.07000000000000012e-01 , len = +4.99899989998000283e-01 
  82         91         93         83    2 2147483645 2147483645 +6.57657432432432465e-01  # rad = +9.73333000000000392e-02 , len = +1.71464281994824608e-01 
  83         94         91         85    2         81         82 +8.39321057317688690e-01  # rad = +1.48000000000000048e-01 , len = +4.02119385257661166e-01 
  84         95         61         98    2         53         75 +8.97150608096342173e-01  # rad = +2.93667000000000122e-01 , len = +1.39999999999997016e-01 
  85         77         94         86    2         83       1645 +9.03609148163141973e-01  # rad = +1.76333000000000073e-01 , len = +2.42487113059645876e-01 
  86         96         77        113    2         67         85 +9.13103493453868209e-01  # rad = +1.95143000000000039e-01 , len = +5.46717477313464650e-01 
  87         90         97         80    2 2147483645 2147483645 +1.00894245723172626e+00  # rad = +1.29750000000000060e-01 , len = +2.21359436211782973e-01 
  88         90         98         80    2 2147483645 2147483645 +8.61586314152410604e-01  # rad = +1.10800000000000023e-01 , len = +7.73175271203109360e-01 
  89         99        100         91    2 2147483645 2147483645 +8.60944198389945514e-01  # rad = +9.70000000000000584e-02 , len = +8.79886356298356764e-01 
  90         99        101         91    2 2147483645 2147483645 +1.06582229046659616e+00  # rad = +1.20083000000000051e-01 , len = +7.73175271203108139e-01 
  91        102         99        120    2         89         90 +8.38505133347969944e-01  # rad = +1.12667000000000045e-01 , len = +2.09999999999999659e-01 
  92         88        103         93    2 2147483645 2147483645 +9.29930949954750452e-01  # rad = +1.30500000000000060e-01 , len = +9.52102935611484957e-01 
  93        104         88        101    2         78         92 +1.00023521026372064e+00  # rad = +1.40332999999999986e-01 , len = +1.97989898732234104e-01 
  94        105        106         96    2 2147483645 2147483645 +8.00508666078102116e-01  # rad = +6.99999999999999928e-02 , len = +1.71464281994820250e-01 
  95        105        107         96    2 2147483645 2147483645 +8.00508666078102116e-01  # rad = +6.99999999999999928e-02 , len = +1.21243556529818830e-01 
  96        108        105       1410    2         94         95 +1.07162254901960785e+00  # rad = +8.74444000000000193e-02 , len = +6.75055553269507724e-01 
  97         95        109         98    2        115        116 +3.87730537403805864e-01  # rad = +1.26917000000000030e-01 , len = +1.14380942468577085e+00 
  98         89         95        114    2         84         97 +1.06738905718580757e+00  # rad = +3.27333000000000096e-01 , len = +3.83405790253617151e-01 
  99        102        110        120    2 2147483645 2147483645 +5.92905969866000748e-01  # rad = +7.96667000000000208e-02 , len = +1.56524758424985921e-01 
 100        104        111        101    2 2147483645 2147483645 +6.15823235923022128e-01  # rad = +8.64000000000000185e-02 , len = +3.76961536499409222e-01 
 101        112        104        140    2         93        100 +9.14340084982143364e-01  # rad = +1.40299999999999980e-01 , len = +7.85748051222526112e-01 
 102        113        114        104    2 2147483645 2147483645 +6.50733004248356894e-01  # rad = +7.00000000000000205e-02 , len = +2.88617393793233978e-01 
 103        113        115        104    2 2147483645 2147483645 +6.50733004248356894e-01  # rad = +7.00000000000000205e-02 , len = +1.21243556529822924e-01 
 104         83        113         73    2        102        103 +1.03433653846153839e+00  # rad = +1.07571000000000028e-01 , len = +5.04777178564960516e-01 
 105         83        116         73    2 2147483645 2147483645 +7.58012499999999978e-01  # rad = +7.88333000000000367e-02 , len = +4.02119385257662387e-01 
 106        117        118        107    2 2147483645 2147483645 +9.50648847045243550e-01  # rad = +1.05416500000000024e-01 , len = +3.76961536499415495e-01 
 107        119        117        121    2        106        108 +7.01829113924050563e-01  # rad = +1.10889000000000015e-01 , len = +6.75055553269508168e-01 
 108        117        120        107    2 2147483645 2147483645 +6.94388081775469179e-01  # rad = +7.70000000000000268e-02 , len = +3.76961536499413830e-01 
 109        121        122        111    2 2147483645 2147483645 +5.21610501954940742e-01  # rad = +7.91111000000000175e-02 , len = +5.64358042380896707e-01 
 110        121        123        111    2 2147483645 2147483645 +6.60888657387566192e-01  # rad = +1.00235000000000032e-01 , len = +1.15870617500727557e+00 
 111        124        121        174    2        109        110 +6.71277076012003260e-01  # rad = +1.51667000000000024e-01 , len = +1.26968500030519182e+00 
 112         96        125        113    2 2147483645 2147483645 +4.43516568872418249e-01  # rad = +9.47857000000000144e-02 , len = +1.93610433603150334e+00 
 113        126         96        162    2         86        112 +9.26171180931744331e-01  # rad = +2.13714000000000071e-01 , len = +1.03590540108641527e+00 
 114        127         89        136    2         79         98 +9.15197130263248115e-01  # rad = +3.06667000000000023e-01 , len = +3.83405790253614598e-01 
 115        109        128         97    2 2147483645 2147483645 +8.66708163602984749e-01  # rad = +1.10000000000000042e-01 , len = +1.20024997396375976e+00 
 116        109        129         97    2 2147483645 2147483645 +6.27707084157362760e-01  # rad = +7.96667000000000486e-02 , len = +1.71464281994821721e-01 
 117        130        131        119    2 2147483645 2147483645 +7.75647545755208778e-01  # rad = +1.21250000000000011e-01 , len = +2.61916017074175056e-01 
 118        130        132        119    2 2147483645 2147483645 +6.04373052884769169e-01  # rad = +9.44762000000000102e-02 , len = +1.59163438012629244e+00 
 119        133        130       1424    2        117        118 +6.63313064620842163e-01  # rad = +1.56321000000000015e-01 , len = +2.15185966085151126e+00 
 120        119        102        121    2         91         99 +8.50420886075949345e-01  # rad = +1.34366500000000000e-01 , len = +5.85662018573857135e-01 
 121        134        119        135    2        107        120 +8.63978127136021845e-01  # rad = +1.58000000000000057e-01 , len = +1.21243556529819857e-01 
 122        135        136        138    2        125       1327 +6.38832718646441311e-01  # rad = +1.05833500000000025e-01 , len = +4.99899989997999783e-01 
 123        137        138        125    2 2147483645 2147483645 +8.97041420118343202e-01  # rad = +7.58000000000000340e-02 , len = +3.28329103187638749e-01 
 124        137        139        125    2 2147483645 2147483645 +1.38274556213017763e+00  # rad = +1.16842000000000015e-01 , len = +1.40349563590343851e+00 
 125        136        137        122    2        123        124 +7.98423939489859014e-01  # rad = +8.45000000000000057e-02 , len = +1.21243556529819857e-01 
 126        140        141        247    2 2147483645 2147483645 +4.35024196193258106e-01  # rad = +9.21875000000000333e-02 , len = +1.47830984573600133e+00 
 127        140        142        247    2       1412       1413 +6.54578401092898776e-01  # rad = +1.38714000000000059e-01 , len = +9.36536171218176117e-01 
 128        143        144        130    2 2147483645 2147483645 +8.53535353535353480e-01  # rad = +8.45000000000000334e-02 , len = +7.00000000000002842e-02 
 129        143        145        130    2        145        146 +1.31649494949494961e+00  # rad = +1.30333000000000088e-01 , len = +4.48218696620298451e-01 
 130        146        143        132    2        128        129 +1.00000000000000000e+00  # rad = +9.90000000000000185e-02 , len = +9.89949493661145541e-02 
 131        146        147        132    2 2147483645 2147483645 +8.53535353535353480e-01  # rad = +8.45000000000000334e-02 , len = +1.21243556529819857e-01 
 132        148        146        134    2        130        131 +9.69400244798041655e-01  # rad = +9.90000000000000185e-02 , len = +1.56524758424987503e-01 
 133        148        149        134    2 2147483645 2147483645 +7.32761811505508009e-01  # rad = +7.48333000000000470e-02 , len = +3.83405790253617207e-01 
 134        150        148       1628    2        132        133 +5.58441558441558406e-01  # rad = +1.02125000000000021e-01 , len = +6.06217782649104531e-01 
 135        127        134        136    2        121       1628 +5.45760304163446119e-01  # rad = +1.82875000000000065e-01 , len = +1.06160256216721738e+00 
 136        151        127        173    2        114        135 +1.00852671181339359e+00  # rad = +3.35083000000000131e-01 , len = +8.01186619958171642e-01 
 137        135        152        138    2 2147483645 2147483645 +6.25049044166913204e-01  # rad = +1.03550000000000059e-01 , len = +1.33551488198372592e+00 
 138        150        135       1628    2        122        137 +9.05902939166097099e-01  # rad = +1.65667000000000092e-01 , len = +2.09999999999998493e-01 
 139        153        154        141    2 2147483645 2147483645 +6.92495843966074109e-01  # rad = +1.30800000000000027e-01 , len = +1.78328348839997464e+00 
 140        153        112        141    2        101        149 +8.12380216219650397e-01  # rad = +1.53444000000000053e-01 , len = +6.02162768692979689e-01 
 141        124        153        174    2        139        140 +8.35990404447237601e-01  # rad = +1.88881999999999994e-01 , len = +1.32075735848792486e+00 
 142        155        156        144    2 2147483645 2147483645 +7.88561798461628549e-01  # rad = +7.00000000000000205e-02 , len = +3.50000000000001421e-01 
 143        155        157        144    2 2147483645 2147483645 +7.88561798461628549e-01  # rad = +7.00000000000000205e-02 , len = +2.61916017074179830e-01 
 144        158        155        148    2        142        143 +7.99722522522522516e-01  # rad = +8.87692000000000203e-02 , len = +9.09999999999997145e-01 
 145        145        159        129    2 2147483645 2147483645 +7.26983956480707016e-01  # rad = +9.47500000000000286e-02 , len = +3.28329103187643689e-01 
 146        145        160        129    2 2147483645 2147483645 +9.48340021329977745e-01  # rad = +1.23600000000000029e-01 , len = +2.96984848098348631e-01 
 147        161        162        149    2 2147483645 2147483645 +8.95611260786380869e-01  # rad = +9.17500000000000260e-02 , len = +2.10000000000004405e-01 
 148        161        158        149    2        144       1416 +1.08351880051540372e+00  # rad = +1.11000000000000029e-01 , len = +6.37730350540103075e-01 
 149        112        161        140    2        147        148 +6.67631187925236569e-01  # rad = +1.02444000000000007e-01 , len = +6.60378679243964983e-01 
 150        163        164        152    2 2147483645 2147483645 +6.05807478122513898e-01  # rad = +9.51875000000000082e-02 , len = +1.09567330897489468e+00 
 151        163        165        152    2 2147483645 2147483645 +5.27764518695306273e-01  # rad = +8.29250000000000126e-02 , len = +2.83910197069425374e+00 
 152        166        163        171    2        150        151 +6.08488045170434755e-01  # rad = +1.57125000000000015e-01 , len = +6.60378679243962319e-01 
 153        167        168        155    2 2147483645 2147483645 +6.75933049018216603e-01  # rad = +9.05000000000000387e-02 , len = +2.61916017074172669e-01 
 154        167        169        155    2 2147483645 2147483645 +6.89084988311213120e-01  # rad = +9.22609000000000207e-02 , len = +1.82269031928081127e+00 
 155        126        167        162    2        153        154 +5.80234019501625120e-01  # rad = +1.33889000000000064e-01 , len = +6.02162768692987571e-01 
 156        170        171        158    2 2147483645 2147483645 +8.47786067241546371e-01  # rad = +1.40000000000000013e-01 , len = +1.21243556529820870e-01 
 157        170        172        158    2 2147483645 2147483645 +5.19521485321189802e-01  # rad = +8.57917000000000124e-02 , len = +1.81865334794731792e+00 
 158        173        170       1423    2        156        157 +7.85426872770511264e-01  # rad = +1.65136000000000005e-01 , len = +1.66535281547184399e+00 
 159        174        175        161    2 2147483645 2147483645 +7.81576890587130091e-01  # rad = +9.90000000000000463e-02 , len = +1.21243556529820884e-01 
 160        174        176        161    2       1531       1532 +1.03481569785342664e+00  # rad = +1.31077000000000055e-01 , len = +7.98122797569399078e-01 
 161        177        174        167    2        159        160 +8.88448562470628644e-01  # rad = +1.26667000000000085e-01 , len = +1.71464281994821721e-01 
 162        166        126        171    2        113        155 +8.93610923933669588e-01  # rad = +2.30750000000000038e-01 , len = +3.28329103187638416e-01 
 163        178        179        165    2 2147483645 2147483645 +7.25386462729371129e-01  # rad = +9.33333000000000218e-02 , len = +5.81463670404264166e-01 
 164        178        180        165    2 2147483645 2147483645 +8.95723068074953277e-01  # rad = +1.15250000000000047e-01 , len = +2.88617393793237420e-01 
 165        181        178        166    2        163        164 +9.76599620493358689e-01  # rad = +1.28667000000000004e-01 , len = +1.71464281994821721e-01 
 166        177        181        167    2        165       1331 +9.24100974251425455e-01  # rad = +1.31750000000000062e-01 , len = +2.61916017074176999e-01 
 167        182        177        176    2        161        166 +1.10806189621270423e+00  # rad = +1.42571000000000031e-01 , len = +5.09607692249636868e-01 
 168        183        184        170    2 2147483645 2147483645 +5.09060955518945590e-01  # rad = +7.72500000000000131e-02 , len = +2.61916017074174612e-01 
 169        183        185        170    2 2147483645 2147483645 +5.56836902800658895e-01  # rad = +8.45000000000000057e-02 , len = +3.05122926047848408e-01 
 170        186        183        180    2        168        169 +6.85720741075463214e-01  # rad = +1.51750000000000052e-01 , len = +3.28329103187640636e-01 
 171        187        166        192    2        152        162 +9.53024543273666813e-01  # rad = +2.58222000000000007e-01 , len = +5.81463670404267607e-01 
 172        151        188        173    2 2147483645 2147483645 +4.29754702784048148e-01  # rad = +1.42786000000000052e-01 , len = +1.04062481231228987e+00 
 173        189        151        186    2        136        172 +1.01605504587155959e+00  # rad = +3.32250000000000045e-01 , len = +4.94974746830588785e-01 
 174        190        124        219    2        111        141 +8.14681267645754437e-01  # rad = +2.25938000000000083e-01 , len = +1.26388290596874753e+00 
 175        182        191        176    2 2147483645 2147483645 +6.11828984899002837e-01  # rad = +7.87222000000000199e-02 , len = +1.35373557240696130e+00 
 176        192        182       1333    2        167        175 +1.03931340872374789e+00  # rad = +1.28667000000000004e-01 , len = +1.56524758424985921e-01 
 177        193        194        179    2 2147483645 2147483645 +9.80634462524615613e-01  # rad = +1.22999999999999984e-01 , len = +1.21243556529823951e-01 
 178        193        195        179    2 2147483645 2147483645 +8.37126980203940163e-01  # rad = +1.05000000000000038e-01 , len = +7.24085630295201010e-01 
 179        196        193        188    2        177        178 +9.52022770398481932e-01  # rad = +1.25428999999999985e-01 , len = +5.64358042380900371e-01 
 180        133        186       1424    2        170        181 +9.39036861334000994e-01  # rad = +2.21299999999999997e-01 , len = +6.78675180038282200e-01 
 181        186        197        180    2       1330       1533 +7.33732489832806145e-01  # rad = +1.62375000000000019e-01 , len = +6.02162768692986350e-01 
 182        198        199        183    2 2147483645 2147483645 +5.08699450549450538e-01  # rad = +9.25833000000000211e-02 , len = +9.23363417079103188e-01 
 183        200        198        193    2        182        184 +9.80413281906526768e-01  # rad = +1.82000000000000023e-01 , len = +3.05122926047843912e-01 
 184        198        201        183    2        194        195 +9.06593406593406481e-01  # rad = +1.64999999999999925e-01 , len = +1.21243556529821897e-01 
 185        189        202        186    2 2147483645 2147483645 +3.60162079510703337e-01  # rad = +1.17773000000000030e-01 , len = +1.89647040578016934e+00 
 186        203        189        196    2        173        185 +9.34518008762178054e-01  # rad = +3.27000000000000068e-01 , len = +1.21243556529819857e-01 
 187        196        204        188    2 2147483645 2147483645 +9.33586337760910823e-01  # rad = +1.22999999999999984e-01 , len = +9.89949493661145541e-02 
 188        205        196        232    2        179        187 +1.16888762709157668e+00  # rad = +1.31750000000000006e-01 , len = +2.09999999999998493e-01 
 189        206        207        191    2 2147483645 2147483645 +5.79838495113865982e-01  # rad = +8.06364000000000247e-02 , len = +7.82623792124927942e-01 
 190        206        208        191    2       1534       1535 +9.65620887773519176e-01  # rad = +1.34286000000000044e-01 , len = +4.48218696620299006e-01 
 191        209        206        280    2        189        190 +6.78375609756097675e-01  # rad = +1.39067000000000052e-01 , len = +1.28883668476653801e+00 
 192        210        187        305    2        171        193 +1.03574159021406720e+00  # rad = +2.70949999999999969e-01 , len = +1.53840826830851274e+00 
 193        187        200        192    2        183        201 +6.85130097804022897e-01  # rad = +1.85636000000000023e-01 , len = +8.28251169633944184e-01 
 194        201        211        184    2 2147483645 2147483645 +6.86060606060606037e-01  # rad = +1.13199999999999981e-01 , len = +4.08166632639172688e-01 
 195        201        212        184    2 2147483645 2147483645 +7.32727272727272783e-01  # rad = +1.20899999999999994e-01 , len = +9.01886910870762448e-01 
 196        213        203       1301    2        186        197 +9.69288088642659362e-01  # rad = +3.49913000000000085e-01 , len = +1.66388100536065853e+00 
 197        203        214        196    2        199       1334 +5.54863637532758136e-01  # rad = +1.94154000000000021e-01 , len = +8.77097486029918105e-01 
 198        215        216        199    2        206       1335 +7.87855787476280933e-01  # rad = +1.03800000000000045e-01 , len = +4.08166632639172688e-01 
 199        214        215        197    2        198        200 +6.78585040740855128e-01  # rad = +1.31750000000000034e-01 , len = +2.09999999999998493e-01 
 200        215        217        199    2       1332       1333 +8.55514231499051370e-01  # rad = +1.12714000000000009e-01 , len = +5.51180551180829092e-01 
 201        200        218        193    2 2147483645 2147483645 +5.02881445409295691e-01  # rad = +9.33529000000000303e-02 , len = +1.24631456703354337e+00 
 202        219        220        203    2 2147483645 2147483645 +5.72103489008614519e-01  # rad = +9.92857000000000184e-02 , len = +4.48218696620297896e-01 
 203        221        219        311    2        202        204 +6.91414342629482093e-01  # rad = +1.73545000000000005e-01 , len = +9.84987309562919244e-01 
 204        219        222        203    2        214        215 +8.58566942291624668e-01  # rad = +1.49000000000000049e-01 , len = +1.21243556529820870e-01 
 205        223        224        206    2 2147483645 2147483645 +6.56374501992031956e-01  # rad = +8.23750000000000315e-02 , len = +4.94974746830583512e-01 
 206        216        223        198    2        205        207 +1.20905587668593428e+00  # rad = +1.25500000000000028e-01 , len = +2.32163735324877329e-01 
 207        223        225        206    2        216        217 +9.52191235059761110e-01  # rad = +1.19500000000000009e-01 , len = +9.89949493661132912e-02 
 208        226        227        209    2 2147483645 2147483645 +6.95074678316906169e-01  # rad = +9.87999999999999989e-02 , len = +1.25999999999999912e+00 
 209        228        226        235    2        208        210 +8.68048854961832039e-01  # rad = +1.42143000000000019e-01 , len = +9.92421281513048092e-01 
 210        226        229        209    2        225        226 +9.87737700766129878e-01  # rad = +1.40399999999999997e-01 , len = +3.56931365951496382e-01 
 211        230        231        218    2        212        213 +7.30469185977146829e-01  # rad = +1.89799999999999969e-01 , len = +3.95979797464464434e-01 
 212        231        232        211    2       1536       1537 +7.39878819810326660e-01  # rad = +1.40428999999999943e-01 , len = +4.99899989998000782e-01 
 213        231        233        211    2        248        249 +7.02997892518440470e-01  # rad = +1.33429000000000020e-01 , len = +5.77234787586471398e-01 
 214        222        234        204    2       1428       1429 +7.53355704697986628e-01  # rad = +1.12249999999999975e-01 , len = +6.92964645562816228e-01 
 215        222        235        204    2 2147483645 2147483645 +6.56973154362416101e-01  # rad = +9.78890000000000038e-02 , len = +1.44986206240455950e+00 
 216        225        236        207    2 2147483645 2147483645 +6.26220083682008322e-01  # rad = +7.48333000000000331e-02 , len = +3.49999999999999645e-01 
 217        225        237        207    2        340        341 +9.32635983263598312e-01  # rad = +1.11450000000000035e-01 , len = +1.54635054240622116e+00 
 218        190        230        219    2        211        221 +9.36898962618945341e-01  # rad = +2.59833000000000036e-01 , len = +3.56931365951493940e-01 
 219        238        190        245    2        174        218 +9.71635678224707311e-01  # rad = +2.77333000000000107e-01 , len = +1.71464281994826079e-01 
 220        239        240        221    2 2147483645 2147483645 +6.39424773413897252e-01  # rad = +1.32281000000000010e-01 , len = +2.05995145573869998e+00 
 221        230        239        218    2        220        222 +7.96184472334153237e-01  # rad = +2.06875000000000031e-01 , len = +6.06217782649108083e-01 
 222        239        241        221    2        240        241 +6.98489425981873135e-01  # rad = +1.44499999999999990e-01 , len = +3.05122926047849630e-01 
 223        242        243        225    2 2147483645 2147483645 +1.03079547784318892e+00  # rad = +1.05583350000000006e-01 , len = +1.07079409785448498e+00 
 224        242        244        225    2 2147483645 2147483645 +7.11712503294965382e-01  # rad = +7.28999999999999926e-02 , len = +6.49153294684698068e-01 
 225        229        242        210    2        223        224 +7.29551282051282057e-01  # rad = +1.02429000000000048e-01 , len = +5.51180551180828093e-01 
 226        229        245        210    2 2147483645 2147483645 +7.78390313390313393e-01  # rad = +1.09285999999999994e-01 , len = +4.69574275274957764e-01 
 227        246        247        228    2 2147483645 2147483645 +5.33264604810996579e-01  # rad = +1.16385000000000044e-01 , len = +1.91702895126808115e+00 
 228        248        246        236    2        227        229 +1.10889247934640123e+00  # rad = +2.18250000000000027e-01 , len = +2.61916017074176999e-01 
 229        246        249        228    2        232        233 +7.39977090492554335e-01  # rad = +1.61500000000000032e-01 , len = +2.61916017074175556e-01 
 230        250        251        262    2 2147483645 2147483645 +6.38989325177934719e-01  # rad = +1.26093999999999956e-01 , len = +2.42991769407936919e+00 
 231        250        252        262    2       1430       1431 +7.61821991704398904e-01  # rad = +1.50333000000000022e-01 , len = +6.64078308635361547e-01 
 232        249        205        229    2        188       1655 +6.97919504643962907e-01  # rad = +1.12714000000000009e-01 , len = +1.18173601112939064e+00 
 233        249        253        229    2        278        279 +6.28996904024767822e-01  # rad = +1.01582999999999993e-01 , len = +9.01886910870760339e-01 
 234        228        254        235    2 2147483645 2147483645 +5.74724274809160329e-01  # rad = +9.41111000000000170e-02 , len = +6.30000000000003779e-01 
 235        255        228        257    2        209        234 +8.48885432866770318e-01  # rad = +1.63750000000000007e-01 , len = +8.22313808712951122e-01 
 236        256        248        259    2        228        237 +1.01896931981734773e+00  # rad = +1.96818000000000048e-01 , len = +8.04238770515324219e-01 
 237        248        257        236    2        238        239 +1.20161773821500084e+00  # rad = +2.36500000000000044e-01 , len = +9.89949493661183150e-02 
 238        257        258        237    2       1420       1421 +8.90063424947145743e-01  # rad = +2.10500000000000048e-01 , len = +1.21243556529820870e-01 
 239        257        259        237    2        275        285 +8.20295983086680613e-01  # rad = +1.94000000000000061e-01 , len = +2.42487113059641740e-01 
 240        241        260        222    2 2147483645 2147483645 +7.52844290657439408e-01  # rad = +1.08786000000000008e-01 , len = +1.00224747442934259e+00 
 241        241        261        222    2 2147483645 2147483645 +8.71972318339100272e-01  # rad = +1.26000000000000056e-01 , len = +6.67757440991861739e-01 
 242        262        263        256    2       1422       1423 +8.97070583644145381e-01  # rad = +2.10333000000000048e-01 , len = +1.71464281994820250e-01 
 243        262        264        256    2        260        261 +5.35257702059782514e-01  # rad = +1.25500000000000028e-01 , len = +4.94974746830585510e-01 
 244        265        266        246    2 2147483645 2147483645 +4.46317657497781739e-01  # rad = +1.25750000000000001e-01 , len = +1.05465634213235493e+00 
 245        265        238        246    2        219        327 +1.01305767524401080e+00  # rad = +2.85429000000000099e-01 , len = +6.29999999999999005e-01 
 246        267        265        272    2        244        245 +9.32947019867549576e-01  # rad = +2.81750000000000000e-01 , len = +3.28329103187641413e-01 
 247        268        140        306    2        126        127 +7.34960965272792199e-01  # rad = +2.11913500000000032e-01 , len = +3.23063461258001050e+00 
 248        233        269        213    2 2147483645 2147483645 +8.93906122357208788e-01  # rad = +1.19273000000000018e-01 , len = +8.10308583195315735e-01 
 249        233        270        213    2 2147483645 2147483645 +1.05299447646313782e+00  # rad = +1.40499999999999986e-01 , len = +9.89949493661170521e-02 
 250        271        272        251    2 2147483645 2147483645 +7.57874086219364584e-01  # rad = +1.05850000000000027e-01 , len = +1.50296373875087652e+00 
 251        273        271        300    2        250        252 +5.39254826254826347e-01  # rad = +1.39667000000000013e-01 , len = +1.00468900660851035e+00 
 252        271        274        251    2        269        270 +7.93158011556058251e-01  # rad = +1.10778000000000001e-01 , len = +6.14247507117451019e-01 
 253        275        276        255    2 2147483645 2147483645 +1.01711176470588249e+00  # rad = +8.64545000000000036e-02 , len = +7.34166193719106075e-01 
 254        275        277        255    2 2147483645 2147483645 +1.14509764705882366e+00  # rad = +9.73333000000000254e-02 , len = +1.71464281994822443e-01 
 255        255        275        257    2        253        254 +4.40642820114048706e-01  # rad = +8.50000000000000061e-02 , len = +5.68682688324519958e-01 
 256        268        262        306    2        242        243 +8.13179552808731554e-01  # rad = +2.34466499999999994e-01 , len = +5.46717477313466205e-01 
 257        278        255        301    2        235        255 +7.73664135914620243e-01  # rad = +1.92900000000000044e-01 , len = +8.65852181379709651e-01 
 258        256        279        259    2 2147483645 2147483645 +4.47182041272766784e-01  # rad = +8.63750000000000212e-02 , len = +5.14392845984469438e-01 
 259        280        256        307    2        236        258 +7.81367313915857675e-01  # rad = +1.93154000000000048e-01 , len = +2.08830074462468085e+00 
 260        264        281        243    2 2147483645 2147483645 +8.84462151394422413e-01  # rad = +1.11000000000000043e-01 , len = +9.89949493661195640e-02 
 261        264        282        243    2       1602       1649 +9.42231075697211318e-01  # rad = +1.18250000000000008e-01 , len = +5.23832034148351333e-01 
 262        283        250        310    2        230        231 +9.22981758652946738e-01  # rad = +1.97333499999999995e-01 , len = +6.60378679243960098e-01 
 263        284        285        265    2 2147483645 2147483645 +7.71840608298609565e-01  # rad = +7.00000000000000067e-02 , len = +4.69574275274954545e-01 
 264        284        286        265    2 2147483645 2147483645 +7.71840608298609565e-01  # rad = +7.00000000000000067e-02 , len = +3.95979797464468208e-01 
 265        287        284        296    2        263        264 +3.61323904382470140e-01  # rad = +9.06923000000000173e-02 , len = +8.77097486029916662e-01 
 266        288        289        268    2 2147483645 2147483645 +8.36653053126273583e-01  # rad = +6.99999999999999789e-02 , len = +2.61916017074179830e-01 
 267        288        290        268    2 2147483645 2147483645 +1.06483104986810750e+00  # rad = +8.90909000000000006e-02 , len = +7.20694109869092103e-01 
 268        291        288        290    2        266        267 +1.19523857142857159e+00  # rad = +8.36666999999999689e-02 , len = +4.08166632639167859e-01 
 269        274        292        252    2 2147483645 2147483645 +1.05842315261152953e+00  # rad = +1.17249999999999993e-01 , len = +7.82623792124926054e-01 
 270        274        293        252    2        290       1432 +1.13494556680929448e+00  # rad = +1.25727000000000061e-01 , len = +6.45368112010504813e-01 
 271        267        294        272    2 2147483645 2147483645 +4.13493377483443725e-01  # rad = +1.24875000000000014e-01 , len = +1.30958008537087989e+00 
 272        295        267        302    2        246        271 +9.55091714104996825e-01  # rad = +3.02000000000000046e-01 , len = +4.48218696620300117e-01 
 273        296        297        275    2 2147483645 2147483645 +7.08263069139966284e-01  # rad = +1.05000000000000038e-01 , len = +6.75055553269508168e-01 
 274        296        298        275    2 2147483645 2147483645 +5.06745362563237767e-01  # rad = +7.51250000000000112e-02 , len = +1.06850362657316289e+00 
 275        259        296        239    2        273        274 +7.64175257731958713e-01  # rad = +1.48249999999999993e-01 , len = +3.63730669589463651e-01 
 276        299        300        278    2 2147483645 2147483645 +8.53535353535353480e-01  # rad = +8.45000000000000057e-02 , len = +1.21243556529821897e-01 
 277        299        301        278    2       1338       1339 +1.16161616161616155e+00  # rad = +1.15000000000000005e-01 , len = +2.09999999999998493e-01 
 278        253        299        233    2        276        277 +9.74572517055019016e-01  # rad = +9.90000000000000047e-02 , len = +1.56524758424984339e-01 
 279        253        302        233    2 2147483645 2147483645 +7.84252286307748347e-01  # rad = +7.96667000000000208e-02 , len = +1.71464281994823164e-01 
 280        303        209        281    2        191       1427 +7.99843932891143083e-01  # rad = +2.05000000000000016e-01 , len = +2.96984848098350351e-01 
 281        304        303        299    2        280        282 +1.09686006154056859e+00  # rad = +2.56300000000000028e-01 , len = +6.45368112010501260e-01 
 282        303        305        281    2        296        297 +1.03264533749512277e+00  # rad = +2.64667000000000097e-01 , len = +1.97989898732236630e-01 
 283        306        307        285    2 2147483645 2147483645 +8.02824242956972634e-01  # rad = +9.13333000000000061e-02 , len = +3.20780298646910100e-01 
 284        306        308        285    2 2147483645 2147483645 +8.87795016041840634e-01  # rad = +1.01000000000000048e-01 , len = +4.31508980207826909e-01 
 285        259        306        239    2        283        284 +5.86417525773195947e-01  # rad = +1.13765000000000061e-01 , len = +1.20635815577298589e+00 
 286        283        309        310    2        292        293 +6.07785313376987824e-01  # rad = +1.29944500000000018e-01 , len = +7.95047168412038374e-01 
 287        310        311        313    2        288        289 +1.04827586206896561e+00  # rad = +1.36800000000000060e-01 , len = +7.20694109869090882e-01 
 288        311        312        287    2       1434       1435 +9.42982456140350811e-01  # rad = +1.29000000000000031e-01 , len = +6.14247507117449798e-01 
 289        311        313        287    2       1425       1426 +9.21864035087719191e-01  # rad = +1.26111000000000001e-01 , len = +7.76337555448657457e-01 
 290        293        291        270    2        268        291 +5.56761872946940461e-01  # rad = +6.99999999999999789e-02 , len = +1.21243556529819857e-01 
 291        291        314        290    2        294        295 +1.62857142857142856e+00  # rad = +1.13999999999999962e-01 , len = +1.21243556529821897e-01 
 292        309        315        286    2 2147483645 2147483645 +9.68544263127719907e-01  # rad = +1.25856999999999969e-01 , len = +5.93969696196700481e-01 
 293        309        316        286    2 2147483645 2147483645 +7.37677239129012730e-01  # rad = +9.58571000000000006e-02 , len = +5.04777178564956408e-01 
 294        314        317        291    2 2147483645 2147483645 +1.30701754385964919e+00  # rad = +1.48999999999999966e-01 , len = +9.89949493661170521e-02 
 295        314        318        291    2        323        324 +9.13008771929824547e-01  # rad = +1.04082999999999995e-01 , len = +8.10308583195314402e-01 
 296        305        287        282    2        265       1433 +9.48361525993040244e-01  # rad = +2.51000000000000056e-01 , len = +2.32163735324873555e-01 
 297        305        319        282    2        318        319 +7.56924739389497003e-01  # rad = +2.00333000000000067e-01 , len = +2.09999999999999659e-01 
 298        304        320        299    2 2147483645 2147483645 +3.87640959142711627e-01  # rad = +9.05789000000000039e-02 , len = +1.26968500030519360e+00 
 299        321        304        303    2        281        298 +8.78999221315638013e-01  # rad = +2.33667000000000041e-01 , len = +2.42487113059643794e-01 
 300        322        273       1433    2        251        301 +9.83545548791833868e-01  # rad = +2.59000000000000008e-01 , len = +1.97989898732234104e-01 
 301        273        278        300    2        257        312 +9.62675675675675691e-01  # rad = +2.49332999999999999e-01 , len = +1.71464281994820278e-01 
 302        323        295        343    2        272        303 +9.05498281786941583e-01  # rad = +3.16200000000000148e-01 , len = +8.07279381626955561e-01 
 303        295        321        302    2        299        320 +8.40711574952561658e-01  # rad = +2.65833000000000041e-01 , len = +1.20635815577298722e+00 
 304        210        324        305    2 2147483645 2147483645 +2.98284403669724751e-01  # rad = +7.80312000000000089e-02 , len = +2.22573583338184866e+00 
 305        325        210        346    2        192        304 +7.85585585585585555e-01  # rad = +2.61600000000000055e-01 , len = +3.76961536499413163e-01 
 306        326        268        308    2        247        256 +7.99645567092651777e-01  # rad = +2.88333000000000006e-01 , len = +1.40000000000000568e-01 
 307        326        280        308    2        259        344 +6.85569755058572983e-01  # rad = +2.47200000000000003e-01 , len = +7.69999999999998797e-01 
 308        327        326       1344    2        306        307 +8.45926099706744816e-01  # rad = +3.60576000000000063e-01 , len = +2.27257563130470919e+00 
 309        328        329       1652    2        310        311 +7.10329618768328341e-01  # rad = +3.02778000000000047e-01 , len = +1.30958008537087744e+00 
 310        329        283        309    2        262        286 +7.06127922107947059e-01  # rad = +2.13800000000000073e-01 , len = +8.25287828578614047e-01 
 311        329        221        309    2        203       1424 +8.28990217254886419e-01  # rad = +2.51000000000000056e-01 , len = +5.98080262172229649e-01 
 312        278        330        301    2        355        356 +7.53510365655569059e-01  # rad = +1.87875000000000014e-01 , len = +7.34166193719107851e-01 
 313        331        310        315    2        287       1436 +8.05555555555555469e-01  # rad = +1.30500000000000005e-01 , len = +3.56931365951494661e-01 
 314        331        332        315    2 2147483645 2147483645 +7.82407407407407440e-01  # rad = +1.26750000000000002e-01 , len = +8.01186619958171420e-01 
 315        333        331        317    2        313        314 +9.07563025210084140e-01  # rad = +1.62000000000000033e-01 , len = +2.88617393793238253e-01 
 316        333        334        317    2        353        354 +7.42857142857142883e-01  # rad = +1.32600000000000023e-01 , len = +7.70000000000001239e-01 
 317        335        333        325    2        315        316 +8.58173076923076872e-01  # rad = +1.78500000000000020e-01 , len = +1.21243556529817817e-01 
 318        319        336        297    2 2147483645 2147483645 +6.44481937573939345e-01  # rad = +1.29111000000000004e-01 , len = +5.81463670404268274e-01 
 319        319        337        297    2 2147483645 2147483645 +3.80304293351569622e-01  # rad = +7.61874999999999913e-02 , len = +1.05233074648610403e+00 
 320        321        338        303    2 2147483645 2147483645 +4.56711544465886465e-01  # rad = +1.21409000000000031e-01 , len = +1.39649561402819899e+00 
 321        339        340       1436    2 2147483645 2147483645 +8.45183486238532122e-01  # rad = +1.01337499999999997e-01 , len = +7.69999999999999574e-01 
 322        339        341       1436    2       1340       1439 +1.00639699749791500e+00  # rad = +1.20666999999999996e-01 , len = +1.71464281994826079e-01 
 323        318        342        295    2 2147483645 2147483645 +6.72540184276010478e-01  # rad = +6.99999999999999789e-02 , len = +2.32163735324878412e-01 
 324        318        343        295    2 2147483645 2147483645 +6.72540184276010478e-01  # rad = +6.99999999999999789e-02 , len = +2.42487113059643794e-01 
 325        322        335       1433    2        317        326 +7.89874417562553943e-01  # rad = +2.08000000000000018e-01 , len = +3.76961536499413497e-01 
 326        335        344        325    2        375        384 +5.90317307692307613e-01  # rad = +1.22786000000000034e-01 , len = +1.14166545012100795e+00 
 327        238        345        245    2        328        329 +5.46044725658570096e-01  # rad = +1.55857000000000023e-01 , len = +1.09119200876838973e+00 
 328        345        346        327    2        382        383 +7.97205130343840773e-01  # rad = +1.24250000000000013e-01 , len = +5.37680202350807934e-01 
 329        345        347        327    2        338        339 +5.31684172029488589e-01  # rad = +8.28667000000000292e-02 , len = +9.92421281513048759e-01 
 330        348        349        332    2 2147483645 2147483645 +8.58958068614993575e-01  # rad = +8.44999999999999779e-02 , len = +6.99999999999967315e-02 
 331        348        350        332    2 2147483645 2147483645 +7.85260482846251495e-01  # rad = +7.72499999999999853e-02 , len = +2.32163735324878939e-01 
 332        351        348       1340    2        330        331 +8.23221757322175729e-01  # rad = +9.83750000000000457e-02 , len = +6.06217782649107084e-01 
 333        352        353        334    2 2147483645 2147483645 +8.78695625160872296e-01  # rad = +9.90000000000000047e-02 , len = +1.21243556529821897e-01 
 334        351        352       1340    2        333        335 +9.42820083682008314e-01  # rad = +1.12667000000000045e-01 , len = +1.71464281994821693e-01 
 335        352        354        334    2        336        337 +1.02292596767465183e+00  # rad = +1.15250000000000047e-01 , len = +2.21359436211790828e-01 
 336        354        355        335    2 2147483645 2147483645 +8.59002169197396914e-01  # rad = +9.90000000000000047e-02 , len = +1.56524758424982730e-01 
 337        354        356        335    2 2147483645 2147483645 +8.98767895878524903e-01  # rad = +1.03583000000000036e-01 , len = +8.01186619958171975e-01 
 338        347        357        329    2 2147483645 2147483645 +1.33950066794019795e+00  # rad = +1.11000000000000001e-01 , len = +1.21243556529819857e-01 
 339        347        358        329    2 2147483645 2147483645 +1.48431155096075984e+00  # rad = +1.23000000000000026e-01 , len = +2.42487113059642767e-01 
 340        237        359        217    2 2147483645 2147483645 +1.23437415881561230e+00  # rad = +1.37571000000000027e-01 , len = +4.48218696620298174e-01 
 341        237        360        217    2        374       1341 +9.69044414535666254e-01  # rad = +1.08000000000000013e-01 , len = +2.61916017074172225e-01 
 342        323        361        343    2 2147483645 2147483645 +3.72995418098510889e-01  # rad = +1.30250000000000032e-01 , len = +1.32815661727072021e+00 
 343        362        323        345    2        302        342 +8.70551573698971515e-01  # rad = +3.49200000000000010e-01 , len = +2.96984848098350351e-01 
 344        280        363        307    2        471        472 +7.15570388349514586e-01  # rad = +1.76889000000000018e-01 , len = +1.98607653427555131e+00 
 345        364        362        425    2        343        346 +9.31404077860620849e-01  # rad = +4.01125000000000120e-01 , len = +7.03491293478461843e-01 
 346        362        325        345    2        305        380 +8.30165160486132647e-01  # rad = +3.33000000000000129e-01 , len = +2.88617393793237420e-01 
 347        365        366        348    2 2147483645 2147483645 +6.67103507622348380e-01  # rad = +8.45000000000000195e-02 , len = +1.21243556529821897e-01 
 348        367        365        369    2        347        349 +8.84749977299237877e-01  # rad = +1.26666999999999946e-01 , len = +1.56524758424982730e-01 
 349        365        368        348    2        350        351 +6.09866816139957524e-01  # rad = +7.72500000000000131e-02 , len = +8.54458893101358696e-01 
 350        368        369        349    2 2147483645 2147483645 +1.03128414239482202e+00  # rad = +7.96666999999999931e-02 , len = +1.71464281994820250e-01 
 351        368        370        349    2 2147483645 2147483645 +9.68715857605178088e-01  # rad = +7.48333000000000470e-02 , len = +3.56931365951496382e-01 
 352        371        372        375    2 2147483645 2147483645 +7.59102378073357564e-01  # rad = +9.41666500000000323e-02 , len = +5.77234787586475728e-01 
 353        334        373        316    2 2147483645 2147483645 +9.52383107088989433e-01  # rad = +1.26286000000000009e-01 , len = +8.96437393240598901e-01 
 354        334        374        316    2        396        397 +8.42134238310708882e-01  # rad = +1.11667000000000016e-01 , len = +1.07763630228384577e+00 
 355        330        375        312    2        407        408 +6.39483699268130423e-01  # rad = +1.20142999999999958e-01 , len = +5.85662018573855248e-01 
 356        330        376        312    2        376        377 +8.26347305389221631e-01  # rad = +1.55249999999999999e-01 , len = +5.51180551180826761e-01 
 357        377        378        359    2 2147483645 2147483645 +8.63685932388222444e-01  # rad = +9.89999999999999908e-02 , len = +2.96984848098350351e-01 
 358        377        379        359    2 2147483645 2147483645 +9.93090512540894310e-01  # rad = +1.13833000000000004e-01 , len = +3.83405790253612988e-01 
 359        380        377        366    2        357        358 +1.04394353369763193e+00  # rad = +1.14625000000000032e-01 , len = +5.28488410468951897e-01 
 360        381        382        362    2 2147483645 2147483645 +7.00876095118898590e-01  # rad = +7.00000000000000205e-02 , len = +9.89949493661170521e-02 
 361        381        383        362    2 2147483645 2147483645 +1.02842553191489361e+00  # rad = +1.02714000000000041e-01 , len = +3.56931365951491553e-01 
 362        384        381        371    2        360        361 +7.75559489974995797e-01  # rad = +9.98750000000000054e-02 , len = +5.14392845984468994e-01 
 363        371        385        375    2 2147483645 2147483645 +6.42214429665457498e-01  # rad = +7.96666999999999931e-02 , len = +1.56524758424989086e-01 
 364        386        387        365    2 2147483645 2147483645 +9.04411764705882248e-01  # rad = +1.22999999999999957e-01 , len = +9.89949493661220897e-02 
 365        388        386        376    2        364        366 +8.91803278688524714e-01  # rad = +1.36000000000000010e-01 , len = +2.32163735324877885e-01 
 366        386        380        365    2        359        381 +8.07352941176470607e-01  # rad = +1.09800000000000036e-01 , len = +6.37730350540104296e-01 
 367        389        390       1621    2 2147483645 2147483645 +7.43886510159464054e-01  # rad = +1.06499999999999984e-01 , len = +1.04297650980259093e+00 
 368        389        391       1621    2        403       1441 +7.50172875034051168e-01  # rad = +1.07400000000000023e-01 , len = +4.48218696620301782e-01 
 369        392        367       1639    2        348       1621 +9.38800000000000079e-01  # rad = +1.43167000000000016e-01 , len = +3.63730669589463318e-01 
 370        384        393        371    2 2147483645 2147483645 +8.10503346844957950e-01  # rad = +1.04375000000000009e-01 , len = +5.23832034148350556e-01 
 371        394        384        406    2        362        370 +6.38304832713754600e-01  # rad = +1.28778000000000004e-01 , len = +7.44110206891428150e-01 
 372        395        396        374    2 2147483645 2147483645 +1.43491124260355019e+00  # rad = +1.21250000000000011e-01 , len = +2.61916017074174612e-01 
 373        395        397        374    2 2147483645 2147483645 +1.00000000000000000e+00  # rad = +8.45000000000000334e-02 , len = +2.61916017074178831e-01 
 374        360        395        341    2        372        373 +7.82407407407407329e-01  # rad = +8.45000000000000334e-02 , len = +3.63730669589467759e-01 
 375        344        371        326    2        352        363 +1.01029433323017281e+00  # rad = +1.24050000000000007e-01 , len = +9.36536171218175340e-01 
 376        376        388        356    2        365       1639 +9.82286634460547425e-01  # rad = +1.52499999999999997e-01 , len = +2.88617393793237420e-01 
 377        376        398        356    2        399        400 +9.97468599033816461e-01  # rad = +1.54857000000000050e-01 , len = +4.89999999999995883e-01 
 378        399        400        380    2 2147483645 2147483645 +7.10211672365444135e-01  # rad = +9.70000000000000168e-02 , len = +7.85748051222524557e-01 
 379        399        401        380    2 2147483645 2147483645 +6.18689549637938430e-01  # rad = +8.45000000000000057e-02 , len = +4.08166632639173022e-01 
 380        325        399        346    2        378        379 +4.10147147147147173e-01  # rad = +1.36579000000000034e-01 , len = +1.54635054240621628e+00 
 381        380        402        366    2 2147483645 2147483645 +1.07695810564663019e+00  # rad = +1.18250000000000008e-01 , len = +6.02162768692978467e-01 
 382        346        403        328    2 2147483645 2147483645 +7.40442655935613758e-01  # rad = +9.20000000000000262e-02 , len = +5.51180551180822653e-01 
 383        346        404        328    2 2147483645 2147483645 +6.85962173038229373e-01  # rad = +8.52308000000000232e-02 , len = +8.68677155219362840e-01 
 384        344        405        326    2 2147483645 2147483645 +8.71434854136465153e-01  # rad = +1.07000000000000012e-01 , len = +5.77234787586472287e-01 
 385        406        407        387    2 2147483645 2147483645 +7.90281329923273601e-01  # rad = +7.72500000000000409e-02 , len = +2.21359436211787469e-01 
 386        406        408        387    2 2147483645 2147483645 +7.58495140664961598e-01  # rad = +7.41428999999999977e-02 , len = +4.31508980207826354e-01 
 387        409        406        389    2        385        386 +9.39903846153846145e-01  # rad = +9.77500000000000313e-02 , len = +2.96984848098347409e-01 
 388        409        410        389    2 2147483645 2147483645 +7.51923076923076916e-01  # rad = +7.82000000000000056e-02 , len = +6.37730350540096080e-01 
 389        411        409        399    2        387        388 +8.16217616173666061e-01  # rad = +1.04000000000000023e-01 , len = +8.01186619958174306e-01 
 390        412        413        392    2 2147483645 2147483645 +7.63636363636363669e-01  # rad = +1.05000000000000038e-01 , len = +2.32163735324877885e-01 
 391        412        414        392    2 2147483645 2147483645 +9.56363636363636305e-01  # rad = +1.31500000000000034e-01 , len = +7.00000000000002842e-02 
 392        415        412        426    2        390        391 +3.13568985176738924e-01  # rad = +1.37500000000000011e-01 , len = +1.20024997396375643e+00 
 393        416        417        395    2 2147483645 2147483645 +5.72572372372372351e-01  # rad = +9.53332999999999958e-02 , len = +3.76961536499416827e-01 
 394        416        418        395    2        422       1605 +7.38738738738738743e-01  # rad = +1.23000000000000026e-01 , len = +2.88617393793235033e-01 
 395        419        416        409    2        393        394 +9.84478935698447910e-01  # rad = +1.66500000000000009e-01 , len = +2.88617393793235699e-01 
 396        374        420        354    2 2147483645 2147483645 +7.45520162626380212e-01  # rad = +8.32500000000000046e-02 , len = +2.61916017074176999e-01 
 397        374        421        354    2 2147483645 2147483645 +7.71524264106674296e-01  # rad = +8.61538000000000026e-02 , len = +8.96437393240595237e-01 
 398        411        422        399    2 2147483645 2147483645 +8.40743385890422745e-01  # rad = +1.07124999999999984e-01 , len = +6.49153294684699955e-01 
 399        398        411        377    2        389        398 +8.22804264579579892e-01  # rad = +1.27416999999999975e-01 , len = +7.73175271203107806e-01 
 400        398        423        377    2 2147483645 2147483645 +8.61207436538225513e-01  # rad = +1.33364000000000038e-01 , len = +7.03491293478464508e-01 
 401        424        425        403    2 2147483645 2147483645 +8.44106463878327107e-01  # rad = +1.11000000000000001e-01 , len = +2.88617393793237420e-01 
 402        424        426        403    2 2147483645 2147483645 +6.12927756653992462e-01  # rad = +8.06000000000000050e-02 , len = +3.13049516849968623e-01 
 403        391        424        368    2        401        402 +1.22439478584729966e+00  # rad = +1.31499999999999978e-01 , len = +1.21243556529819857e-01 
 404        427        428        405    2 2147483645 2147483645 +7.17332539866657237e-01  # rad = +1.42237000000000030e-01 , len = +2.75501361158161640e+00 
 405        429        427        435    2        404        406 +1.03059251559251575e+00  # rad = +1.98286000000000018e-01 , len = +6.14247507117448466e-01 
 406        427        394        405    2        371       1630 +1.01746971546150511e+00  # rad = +2.01750000000000040e-01 , len = +3.05122926047850629e-01 
 407        375        430        355    2 2147483645 2147483645 +9.22234337414581051e-01  # rad = +1.10799999999999996e-01 , len = +3.76961536499416161e-01 
 408        375        431        355    2 2147483645 2147483645 +9.94648044413740329e-01  # rad = +1.19500000000000009e-01 , len = +9.89949493661120283e-02 
 409        432        419        431    2        395        410 +5.91938091938091993e-01  # rad = +1.69124999999999970e-01 , len = +6.06217782649105086e-01 
 410        419        433        409    2 2147483645 2147483645 +5.66641832963784231e-01  # rad = +9.58333000000000101e-02 , len = +3.76961536499415995e-01 
 411        434        435        444    2 2147483645 2147483645 +7.60353021045485300e-01  # rad = +7.00000000000000067e-02 , len = +1.63416645419002471e+00 
 412        434        436        444    2 2147483645 2147483645 +9.84838560760353032e-01  # rad = +9.06667000000000306e-02 , len = +4.53651848888550147e-01 
 413        437        438        414    2 2147483645 2147483645 +8.91090873447274112e-01  # rad = +9.99999999999999917e-02 , len = +5.09607692249636868e-01 
 414        439        437        430    2        413        415 +6.53403202328966537e-01  # rad = +1.12222000000000002e-01 , len = +6.85857127979290437e-01 
 415        437        440        414    2        419        420 +7.16299834257097534e-01  # rad = +8.03846000000000005e-02 , len = +8.42911620515460314e-01 
 416        441        442        418    2 2147483645 2147483645 +1.09133841081284855e+00  # rad = +9.90000000000000047e-02 , len = +9.89949493661195640e-02 
 417        441        443        418    2 2147483645 2147483645 +8.35590419592059930e-01  # rad = +7.58000000000000201e-02 , len = +8.19328993750372492e-01 
 418        444        441       1302    2        416        417 +7.91110781654704498e-01  # rad = +9.07143000000000393e-02 , len = +4.90000000000000491e-01 
 419        440        445        415    2 2147483645 2147483645 +8.70813563792069645e-01  # rad = +7.00000000000000067e-02 , len = +6.99999999999998512e-01 
 420        440        446        415    2 2147483645 2147483645 +8.70813563792069645e-01  # rad = +7.00000000000000067e-02 , len = +4.69574275274954545e-01 
 421        447        448        422    2 2147483645 2147483645 +6.64559065060332355e-01  # rad = +7.00000000000000205e-02 , len = +4.94974746830581513e-01 
 422        418        447        394    2        421        423 +8.56365853658536680e-01  # rad = +1.05333000000000052e-01 , len = +1.56524758424983534e-01 
 423        447        449        422    2       1303       1631 +7.33388396798723918e-01  # rad = +7.72499999999999853e-02 , len = +2.42487113059643294e-01 
 424        439        450        430    2 2147483645 2147483645 +7.54730713245997054e-01  # rad = +1.29625000000000018e-01 , len = +1.40698258695692657e+00 
 425        415        364        426    2        345       1646 +9.82136830102622760e-01  # rad = +4.30667000000000189e-01 , len = +4.48218696620299561e-01 
 426        451        415        434    2        392        425 +8.80050254180991365e-01  # rad = +4.38500000000000056e-01 , len = +2.21359436211787469e-01 
 427        452        453        429    2 2147483645 2147483645 +7.16477011494252802e-01  # rad = +1.24667000000000000e-01 , len = +3.63730669589465705e-01 
 428        452        454        429    2 2147483645 2147483645 +4.48275862068965525e-01  # rad = +7.80000000000000276e-02 , len = +1.26194294641239435e+00 
 429        455        452       1630    2        427        428 +8.62453531598513012e-01  # rad = +1.74000000000000071e-01 , len = +1.71464281994820250e-01 
 430        456        439        441    2        414        424 +8.07855126999059370e-01  # rad = +1.71750000000000014e-01 , len = +3.63730669589465705e-01 
 431        328        432       1652    2        409        432 +6.70296774193548273e-01  # rad = +2.85713999999999968e-01 , len = +1.15658981493007884e+00 
 432        432        457        431    2        444        445 +7.35501235501235584e-01  # rad = +2.10143000000000052e-01 , len = +5.64358042380900371e-01 
 433        451        458        434    2 2147483645 2147483645 +2.71416730387523175e-01  # rad = +1.35237999999999997e-01 , len = +1.48492424049175087e+00 
 434          1        451          0    2        426        433 +9.24656733479689685e-01  # rad = +4.98267000000000015e-01 , len = +1.20432553738596804e+00 
 435        456        429        441    2        405       1343 +9.04985888993414922e-01  # rad = +1.92399999999999988e-01 , len = +6.96491205974636873e-01 
 436        459        460        438    2 2147483645 2147483645 +1.02132323232323219e+00  # rad = +1.01110999999999965e-01 , len = +6.02162768692982353e-01 
 437        459        461        438    2 2147483645 2147483645 +8.04714141414141437e-01  # rad = +7.96667000000000208e-02 , len = +2.10000000000000853e-01 
 438        462        459        440    2        436        437 +8.59002169197396914e-01  # rad = +9.90000000000000324e-02 , len = +2.21359436211789135e-01 
 439        462        463        440    2 2147483645 2147483645 +6.91251193058568303e-01  # rad = +7.96667000000000208e-02 , len = +1.71464281994820250e-01 
 440        464        462        443    2        438        439 +1.05977011494252893e+00  # rad = +1.15249999999999977e-01 , len = +2.88617393793236143e-01 
 441        465        456        507    2        430        435 +7.98497652582159545e-01  # rad = +2.12599999999999983e-01 , len = +3.50000000000001421e-01 
 442        464        466        443    2 2147483645 2147483645 +7.10344827586206873e-01  # rad = +7.72499999999999853e-02 , len = +3.05122926047846577e-01 
 443        467        464        456    2        440        442 +7.81435254047295635e-01  # rad = +1.08750000000000027e-01 , len = +4.94974746830583512e-01 
 444        457        434        432    2        411        412 +4.38094535625740578e-01  # rad = +9.20624999999999916e-02 , len = +9.84987309562921243e-01 
 445        457        468        432    2        462        485 +1.09544453062914293e+00  # rad = +2.30200000000000016e-01 , len = +3.76961536499414163e-01 
 446        469        470        452    2        447        448 +7.64197530864197505e-01  # rad = +1.23800000000000035e-01 , len = +3.50000000000000866e-01 
 447        470        471        446    2       1346       1347 +7.47172859450726978e-01  # rad = +9.25000000000000128e-02 , len = +4.48218696620300672e-01 
 448        470        472        446    2        458        459 +1.09854604200323114e+00  # rad = +1.36000000000000038e-01 , len = +2.61916017074175556e-01 
 449        473        474        450    2 2147483645 2147483645 +9.54816368286444894e-01  # rad = +9.33333000000000218e-02 , len = +2.09999999999996106e-01 
 450        475        473        501    2        449        451 +6.96557474008251853e-01  # rad = +9.77500000000000313e-02 , len = +6.10245852095693930e-01 
 451        473        476        450    2 2147483645 2147483645 +9.71745780051150865e-01  # rad = +9.49881500000000212e-02 , len = +6.60378679243964206e-01 
 452        477        469        454    2        446       1544 +8.73315363881401630e-01  # rad = +1.61999999999999977e-01 , len = +4.74763098818771490e-01 
 453        477        478        454    2       1350       1443 +6.15002695417789735e-01  # rad = +1.14083000000000045e-01 , len = +8.48704895708750406e-01 
 454        479        477        466    2        452        453 +8.42925109171297815e-01  # rad = +1.85500000000000026e-01 , len = +1.21243556529822924e-01 
 455        480        481        457    2 2147483645 2147483645 +4.77796405196530771e-01  # rad = +9.20556000000000013e-02 , len = +1.48492424049175131e+00 
 456        480        467        457    2        443       1542 +7.22318819517613231e-01  # rad = +1.39166999999999985e-01 , len = +4.94974746830583290e-01 
 457        482        480        462    2        455        456 +7.98345025338432768e-01  # rad = +1.92667000000000005e-01 , len = +2.09999999999998493e-01 
 458        472        483        448    2 2147483645 2147483645 +6.86274264705882264e-01  # rad = +9.33332999999999663e-02 , len = +3.50000000000001421e-01 
 459        472        484        448    2 2147483645 2147483645 +6.56617647058823528e-01  # rad = +8.93000000000000460e-02 , len = +6.92964645562817338e-01 
 460        485        486        502    2 2147483645 2147483645 +7.43256203047708341e-01  # rad = +7.16111000000000109e-02 , len = +5.23832034148353221e-01 
 461        482        487        462    2        465       1444 +6.52148690813108778e-01  # rad = +1.57384999999999942e-01 , len = +8.88200427831463912e-01 
 462        468        482        445    2        457        461 +1.04836229365768907e+00  # rad = +2.41333000000000075e-01 , len = +1.56524758424987503e-01 
 463        488        489        465    2 2147483645 2147483645 +5.99474175508910800e-01  # rad = +7.00000000000000205e-02 , len = +7.53923072998829658e-01 
 464        488        490        465    2 2147483645 2147483645 +7.22631006517140739e-01  # rad = +8.43809000000000087e-02 , len = +1.43457310723434395e+00 
 465        487        488        461    2        463        464 +7.41932204466753453e-01  # rad = +1.16768999999999984e-01 , len = +8.22313808712951677e-01 
 466        491        479       1345    2        454        467 +5.12578814113986092e-01  # rad = +2.20067000000000013e-01 , len = +1.30019229347047305e+00 
 467        479        492        466    2        590        591 +5.93228425888479460e-01  # rad = +1.30550000000000027e-01 , len = +1.40174890761505355e+00 
 468        493        494        470    2 2147483645 2147483645 +7.79510022271714842e-01  # rad = +6.99999999999999928e-02 , len = +5.14392845984467328e-01 
 469        493        495        470    2 2147483645 2147483645 +8.44097995545657009e-01  # rad = +7.58000000000000063e-02 , len = +6.30000000000000560e-01 
 470        496        493        475    2        468        469 +1.06272189349112423e+00  # rad = +8.98000000000000326e-02 , len = +2.88617393793238253e-01 
 471        363        497        344    2 2147483645 2147483645 +5.62813968081678273e-01  # rad = +9.95556000000000080e-02 , len = +2.53743965445486275e+00 
 472        363        498        344    2        501        502 +7.31780947373776747e-01  # rad = +1.29444000000000004e-01 , len = +1.30958008537088122e+00 
 473        499        500        474    2 2147483645 2147483645 +6.30630630630630518e-01  # rad = +7.00000000000000067e-02 , len = +4.02119385257662998e-01 
 474        501        499        499    2        473        475 +8.90371950877136831e-01  # rad = +1.11000000000000001e-01 , len = +1.71464281994821721e-01 
 475        499        496        474    2        470        476 +7.61261261261261146e-01  # rad = +8.45000000000000195e-02 , len = +2.96984848098352461e-01 
 476        496        502        475    2 2147483645 2147483645 +8.28402366863905337e-01  # rad = +7.00000000000000067e-02 , len = +8.01186619958168533e-01 
 477        503        504        479    2 2147483645 2147483645 +9.45895875334281766e-01  # rad = +8.45000000000000057e-02 , len = +1.21243556529823951e-01 
 478        503        505        479    2 2147483645 2147483645 +8.91791750668563643e-01  # rad = +7.96667000000000208e-02 , len = +3.56931365951494661e-01 
 479        485        503        502    2        477        478 +9.27196054294960659e-01  # rad = +8.93333000000000044e-02 , len = +1.71464281994821721e-01 
 480        506        507        482    2        532        533 +7.37910103626942981e-01  # rad = +7.12083249999999890e-02 , len = +9.41753683295156296e-01 
 481        506        508        482    2 2147483645 2147483645 +9.97927461139896388e-01  # rad = +9.62999999999999967e-02 , len = +1.44478372083851925e+00 
 482        509        506        484    2        480        481 +4.68674113647401580e-01  # rad = +9.65000000000000163e-02 , len = +9.89949493661170521e-02 
 483        509        510        484    2       1551       1552 +5.19669742593491968e-01  # rad = +1.06999999999999998e-01 , len = +5.93969696196699037e-01 
 484        511        509        494    2        482        483 +4.91132658294274105e-01  # rad = +2.05900000000000111e-01 , len = +8.88200427831465023e-01 
 485        468        512        445    2        486        487 +7.78310165073848870e-01  # rad = +1.79166999999999993e-01 , len = +5.37680202350803604e-01 
 486        512        513        485    2        556        557 +6.15626761624629482e-01  # rad = +1.10300000000000009e-01 , len = +7.03491293478461954e-01 
 487        512        514        485    2        496        497 +5.39002159995981334e-01  # rad = +9.65714000000000017e-02 , len = +4.48218696620299561e-01 
 488          6        515          5    2 2147483645 2147483645 +1.47171636652912352e+00  # rad = +1.10133392371383892e-01 , len = +1.76116438755727867e+00 
 489          1        516          0    2        527       1549 +1.14777857987221332e+00  # rad = +6.18500000000000050e-01 , len = +2.52388589282480258e-01 
 490        517        518        492    2 2147483645 2147483645 +7.46382444231903031e-01  # rad = +6.99999999999999928e-02 , len = +2.32163735324876275e-01 
 491        517        519        492    2 2147483645 2147483645 +7.46382444231903031e-01  # rad = +6.99999999999999928e-02 , len = +2.88617393793235699e-01 
 492        520        517        506    2        490        491 +1.04984031710459602e+00  # rad = +9.37857000000000551e-02 , len = +9.31289428695506460e-01 
 493        521        522        495    2        534       1550 +5.74958422428130222e-01  # rad = +2.42000000000000021e-01 , len = +7.50666370633453095e-01 
 494        521        511        495    2        484       1345 +9.96044191019244574e-01  # rad = +4.19235000000000080e-01 , len = +1.36634549071601996e+00 
 495        523        521        508    2        493        494 +1.07129494590075058e+00  # rad = +4.20900000000000052e-01 , len = +7.20694109869089439e-01 
 496        514        524        487    2 2147483645 2147483645 +8.24951279571384588e-01  # rad = +7.96666999999999931e-02 , len = +1.56524758424985921e-01 
 497        514        525        487    2        512        513 +1.13128731694891038e+00  # rad = +1.09250000000000014e-01 , len = +2.96984848098350518e-01 
 498        526        527        500    2 2147483645 2147483645 +7.61261261261261146e-01  # rad = +8.44999999999999918e-02 , len = +1.21243556529821897e-01 
 499        526        501        500    2        474       1545 +1.12312612612612606e+00  # rad = +1.24667000000000042e-01 , len = +4.08166632639169635e-01 
 500        528        526        504    2        498        499 +8.85640653299609837e-01  # rad = +1.11000000000000001e-01 , len = +1.21243556529821897e-01 
 501        498        475        472    2        450       1548 +1.08412131887148111e+00  # rad = +1.40333000000000069e-01 , len = +1.71464281994822443e-01 
 502        498        485        472    2        460        479 +7.44320323846605403e-01  # rad = +9.63478000000000251e-02 , len = +1.61000000000000121e+00 
 503        528        529        504    2 2147483645 2147483645 +6.89363535541317907e-01  # rad = +8.64000000000000046e-02 , len = +2.96984848098350351e-01 
 504        530        528        561    2        500        503 +8.09906300484652619e-01  # rad = +1.25333000000000055e-01 , len = +6.02162768692982797e-01 
 505        520        531        506    2 2147483645 2147483645 +8.17753290206451489e-01  # rad = +7.30526000000000092e-02 , len = +1.26000000000000201e+00 
 506        532        520        524    2        492        505 +9.92592222222222209e-01  # rad = +8.93333000000000182e-02 , len = +1.56524758424982730e-01 
 507        523        465        508    2        441       1543 +6.77672319662805500e-01  # rad = +2.66249999999999987e-01 , len = +1.01439637223325985e+00 
 508        533        523        601    2        495        507 +8.54570962479608509e-01  # rad = +3.92889000000000044e-01 , len = +9.31289428695502575e-01 
 509        534        535        511    2 2147483645 2147483645 +6.39857651245551606e-01  # rad = +8.99000000000000077e-02 , len = +7.30821455623739236e-01 
 510        534        536        511    2        531       1447 +1.00000000000000000e+00  # rad = +1.40500000000000014e-01 , len = +1.21243556529821897e-01 
 511        537        534        516    2        509        510 +1.08076923076923070e+00  # rad = +1.40500000000000014e-01 , len = +9.89949493661120283e-02 
 512        525        538        497    2 2147483645 2147483645 +6.64864073226544616e-01  # rad = +7.26364000000000176e-02 , len = +8.45813218151619584e-01 
 513        525        539        497    2        518        519 +1.09382151029748287e+00  # rad = +1.19500000000000023e-01 , len = +9.89949493661145541e-02 
 514        540        541        515    2 2147483645 2147483645 +9.56106761565836183e-01  # rad = +1.34333000000000036e-01 , len = +1.56524758424982730e-01 
 515        542        540        536    2        514        516 +8.82720664459341497e-01  # rad = +1.40500000000000014e-01 , len = +3.28329103187642135e-01 
 516        540        537        515    2        511        517 +9.25266903914590766e-01  # rad = +1.30000000000000004e-01 , len = +3.95979797464466932e-01 
 517        537        543        516    2 2147483645 2147483645 +6.40384615384615330e-01  # rad = +8.32500000000000462e-02 , len = +5.77234787586473064e-01 
 518        539        544        513    2 2147483645 2147483645 +9.42820083682008314e-01  # rad = +1.12667000000000017e-01 , len = +1.97989898732233466e-01 
 519        539        545        513    2 2147483645 2147483645 +7.17050209205020939e-01  # rad = +8.56875000000000137e-02 , len = +1.19820699380365880e+00 
 520        546        547        522    2 2147483645 2147483645 +8.21299342491212059e-01  # rad = +6.99999999999999928e-02 , len = +3.63730669589461930e-01 
 521        546        548        522    2 2147483645 2147483645 +8.21299342491212059e-01  # rad = +6.99999999999999928e-02 , len = +1.56524758424981925e-01 
 522        549        546        550    2        520        521 +7.96549532710280284e-01  # rad = +8.52308000000000093e-02 , len = +8.79886356298356320e-01 
 523        550        551        525    2 2147483645 2147483645 +8.29294283455364156e-01  # rad = +9.65000000000000024e-02 , len = +9.89949493661195640e-02 
 524        550        532        525    2        506       1351 +7.73435083015365565e-01  # rad = +9.00000000000000383e-02 , len = +4.74763098818766494e-01 
 525        552        550        541    2        523        524 +8.00930578307613938e-01  # rad = +1.16364000000000023e-01 , len = +6.75055553269509612e-01 
 526        553        554        527    2 2147483645 2147483645 +5.60353407290015815e-01  # rad = +3.53582999999999981e-01 , len = +8.79886356298357875e-01 
 527        516        553        489    2        526        528 +1.02021018593371049e+00  # rad = +6.31000000000000005e-01 , len = +4.08166632639171190e-01 
 528        553        555        527    2        600        601 +1.01257210776545170e+00  # rad = +6.38932999999999973e-01 , len = +1.19205704561484782e+00 
 529        556        557        531    2 2147483645 2147483645 +6.30351027397260233e-01  # rad = +7.36250000000000099e-02 , len = +5.09607692249638089e-01 
 530        556        558        531    2 2147483645 2147483645 +6.13108732876712414e-01  # rad = +7.16111000000000109e-02 , len = +1.26968500030519493e+00 
 531        536        556        510    2        529        530 +8.31316725978647586e-01  # rad = +1.16800000000000001e-01 , len = +2.96984848098348686e-01 
 532        507        559        480    2 2147483645 2147483645 +9.83031127329564325e-01  # rad = +7.00000000000000067e-02 , len = +1.71464281994823886e-01 
 533        507        560        480    2 2147483645 2147483645 +9.83031127329564325e-01  # rad = +7.00000000000000067e-02 , len = +9.80000000000000426e-01 
 534        522        561        493    2        535        536 +7.66528925619834767e-01  # rad = +1.85500000000000054e-01 , len = +1.21243556529817290e-01 
 535        561        562        534    2       1357       1358 +5.96361185983827480e-01  # rad = +1.10625000000000029e-01 , len = +1.40524019299193204e+00 
 536        561        542        534    2        515        545 +8.58043126684636115e-01  # rad = +1.59167000000000031e-01 , len = +4.53651848888551257e-01 
 537        563        564        539    2 2147483645 2147483645 +6.93380587711487029e-01  # rad = +9.73333000000000115e-02 , len = +1.71464281994822443e-01 
 538        563        565        539    2        564        565 +9.97328584149599240e-01  # rad = +1.40000000000000013e-01 , len = +5.46717477313466649e-01 
 539        566        563        552    2        537        538 +8.88449367088607556e-01  # rad = +1.40375000000000000e-01 , len = +6.06217782649102310e-01 
 540        552        567        541    2       1546       1547 +6.85347521440469065e-01  # rad = +9.95714000000000043e-02 , len = +1.17549989366227003e+00 
 541        568        552        567    2        525        540 +1.50555440414507791e+00  # rad = +1.45286000000000026e-01 , len = +4.08166632639169358e-01 
 542        569        570        544    2 2147483645 2147483645 +8.86939311811117292e-01  # rad = +7.00000000000000067e-02 , len = +1.56524758424985921e-01 
 543        569        571        544    2 2147483645 2147483645 +8.86939311811117292e-01  # rad = +7.00000000000000067e-02 , len = +1.21243556529821897e-01 
 544        572        569       1446    2        542        543 +8.72078453038674040e-01  # rad = +7.89231000000000099e-02 , len = +9.01886910870758562e-01 
 545        542        573        536    2        571        572 +7.99474765497873330e-01  # rad = +1.27250000000000030e-01 , len = +2.88617393793233090e-01 
 546        574        575        547    2 2147483645 2147483645 +8.43145569620253221e-01  # rad = +1.33217000000000002e-01 , len = +1.54159008818816790e+00 
 547        576        574       1444    2        546        548 +1.10974539069359079e+00  # rad = +1.58000000000000029e-01 , len = +1.21243556529821897e-01 
 548        574        577        547    2        562        563 +7.31645569620253067e-01  # rad = +1.15600000000000022e-01 , len = +3.42928563989644886e-01 
 549        549        578        550    2 2147483645 2147483645 +7.89719626168224220e-01  # rad = +8.44999999999999918e-02 , len = +6.99999999999967315e-02 
 550        579        549       1352    2        522        549 +7.20538720538720479e-01  # rad = +1.06999999999999984e-01 , len = +2.10000000000003212e-01 
 551        566        580        552    2       1448       1449 +6.04430379746835444e-01  # rad = +9.55000000000000432e-02 , len = +6.37730350540098967e-01 
 552        581        566        559    2        539        551 +1.02931596091205213e+00  # rad = +1.58000000000000057e-01 , len = +1.21243556529820870e-01 
 553        582        583        555    2 2147483645 2147483645 +8.84249523809523819e-01  # rad = +9.28462000000000315e-02 , len = +8.54458893101358918e-01 
 554        582        584        555    2 2147483645 2147483645 +7.21904761904761827e-01  # rad = +7.57999999999999785e-02 , len = +3.13049516849970233e-01 
 555        585        582        578    2        553        554 +7.68667642752562164e-01  # rad = +1.04999999999999982e-01 , len = +1.04062481231229698e+00 
 556        513        586        486    2 2147483645 2147483645 +8.73980054397098804e-01  # rad = +9.63999999999999857e-02 , len = +1.34465608986089991e+00 
 557        513        587        486    2 2147483645 2147483645 +9.06618313689936506e-01  # rad = +9.99999999999999917e-02 , len = +3.76961536499415495e-01 
 558        581        588        559    2 2147483645 2147483645 +7.60586319218241047e-01  # rad = +1.16750000000000020e-01 , len = +3.28329103187638749e-01 
 559        589        581       1307    2        552        558 +1.01431941480047305e+00  # rad = +1.53500000000000025e-01 , len = +2.88617393793237420e-01 
 560        530        590        561    2        576       1451 +9.33764135702746301e-01  # rad = +1.44500000000000017e-01 , len = +2.61916017074174612e-01 
 561        591        530        586    2        504        560 +7.88201677761761976e-01  # rad = +1.54750000000000082e-01 , len = +4.99899989997999783e-01 
 562        577        592        548    2 2147483645 2147483645 +8.93166089965397925e-01  # rad = +1.03250000000000008e-01 , len = +1.15870617500727890e+00 
 563        577        593        548    2        580        581 +6.89158304498269980e-01  # rad = +7.96666999999999931e-02 , len = +2.10000000000000853e-01 
 564        565        594        538    2 2147483645 2147483645 +6.23809285714285733e-01  # rad = +8.73333000000000026e-02 , len = +7.03491293478461621e-01 
 565        565        595        538    2        573        574 +9.67857142857142860e-01  # rad = +1.35500000000000037e-01 , len = +9.89949493661170521e-02 
 566        568        596        567    2 2147483645 2147483645 +1.00000000000000000e+00  # rad = +9.65000000000000024e-02 , len = +9.89949493661170521e-02 
 567        597        568        576    2        541        566 +8.16067653276955518e-01  # rad = +9.65000000000000024e-02 , len = +1.21243556529819857e-01 
 568        598        599        570    2 2147483645 2147483645 +6.06178861788617906e-01  # rad = +9.32000000000000051e-02 , len = +2.96984848098347853e-01 
 569        598        600        570    2 2147483645 2147483645 +6.12466341463414610e-01  # rad = +9.41666999999999921e-02 , len = +4.48218696620296231e-01 
 570        601        598        654    2        568        569 +4.54411112753066337e-01  # rad = +1.53749999999999998e-01 , len = +8.01186619958175084e-01 
 571        573        602        545    2 2147483645 2147483645 +7.39750884086443961e-01  # rad = +9.41333000000000031e-02 , len = +9.92421281513047426e-01 
 572        573        603        545    2 2147483645 2147483645 +6.55981925343811390e-01  # rad = +8.34737000000000257e-02 , len = +1.26388290596874686e+00 
 573        595        604        565    2 2147483645 2147483645 +8.10575645756457575e-01  # rad = +1.09833000000000042e-01 , len = +4.69574275274957764e-01 
 574        595        605        565    2        579        582 +8.81918819188191927e-01  # rad = +1.19500000000000023e-01 , len = +1.21243556529820870e-01 
 575        597        606        576    2 2147483645 2147483645 +5.91966173361522130e-01  # rad = +7.00000000000000067e-02 , len = +6.60378679243961320e-01 
 576        590        597        560    2        567        575 +8.18339100346020754e-01  # rad = +1.18249999999999994e-01 , len = +2.09999999999999076e-01 
 577        607        608        579    2 2147483645 2147483645 +8.08571428571428497e-01  # rad = +1.13200000000000037e-01 , len = +6.64078308635361769e-01 
 578        607        585        579    2        555        583 +9.75714285714285867e-01  # rad = +1.36600000000000027e-01 , len = +3.20780298646903883e-01 
 579        605        607        574    2        577        578 +1.17154811715481166e+00  # rad = +1.40000000000000013e-01 , len = +1.21243556529823951e-01 
 580        593        609        563    2 2147483645 2147483645 +9.39329732498019876e-01  # rad = +7.48332999999999915e-02 , len = +4.20000000000001150e-01 
 581        593        610        563    2 2147483645 2147483645 +8.78660720225640013e-01  # rad = +7.00000000000000067e-02 , len = +3.56931365951496382e-01 
 582        605        611        574    2 2147483645 2147483645 +7.64295397489539674e-01  # rad = +9.13332999999999784e-02 , len = +4.48218696620300394e-01 
 583        585        612        578    2       1356       1452 +9.24838945827232806e-01  # rad = +1.26333000000000029e-01 , len = +1.97989898732236630e-01 
 584        613        614        585    2 2147483645 2147483645 +6.22760290556900742e-01  # rad = +1.28599999999999992e-01 , len = +7.57165767847437832e-01 
 585        615        613        597    2        584        586 +1.03768844221105527e+00  # rad = +2.06500000000000045e-01 , len = +3.83405790253614598e-01 
 586        613        591        585    2        561       1632 +9.50765133171912913e-01  # rad = +1.96333000000000035e-01 , len = +5.28488410468954672e-01 
 587        616        617        588    2 2147483645 2147483645 +5.92317472118959132e-01  # rad = +7.96667000000000347e-02 , len = +4.69574275274957487e-01 
 588        589        616       1307    2        587        589 +8.88768477463606654e-01  # rad = +1.34500000000000036e-01 , len = +2.61916017074176000e-01 
 589        616        618        588    2        592        593 +6.49814126394052005e-01  # rad = +8.74000000000000055e-02 , len = +4.02119385257663664e-01 
 590        492        619        467    2 2147483645 2147483645 +1.00727690540022974e+00  # rad = +1.31500000000000006e-01 , len = +9.89949493661170521e-02 
 591        492        620        467    2 2147483645 2147483645 +5.67733435465338832e-01  # rad = +7.41175999999999918e-02 , len = +1.13736537664903370e+00 
 592        618        621        589    2 2147483645 2147483645 +8.00915331807780295e-01  # rad = +6.99999999999999928e-02 , len = +3.05122926047850851e-01 
 593        618        622        589    2        598        599 +8.00915331807780295e-01  # rad = +6.99999999999999928e-02 , len = +1.71464281994820250e-01 
 594        623        624        649    2 2147483645 2147483645 +4.84747767857142742e-01  # rad = +1.08583499999999972e-01 , len = +8.16333265278340492e-01 
 595        625        626        596    2 2147483645 2147483645 +6.75040201005025042e-01  # rad = +1.34333000000000008e-01 , len = +4.69574275274955100e-01 
 596        627        625        606    2        595        597 +9.94617072427115501e-01  # rad = +1.99000000000000010e-01 , len = +1.21243556529820884e-01 
 597        625        615        596    2        585       1352 +1.00000000000000000e+00  # rad = +1.99000000000000010e-01 , len = +2.61916017074178886e-01 
 598        622        628        593    2 2147483645 2147483645 +1.00000000000000000e+00  # rad = +6.99999999999999928e-02 , len = +2.10000000000004405e-01 
 599        622        629        593    2       1453       1454 +1.00000000000000000e+00  # rad = +6.99999999999999928e-02 , len = +9.89949493661157892e-02 
 600        555        630        528    2        653       1456 +9.53738498402805890e-01  # rad = +6.09375000000000000e-01 , len = +5.09607692249634980e-01 
 601        555        533        528    2        508       1354 +7.19559014794978524e-01  # rad = +4.59750000000000103e-01 , len = +1.05465634213235848e+00 
 602        631        632        604    2 2147483645 2147483645 +6.28252788104089244e-01  # rad = +8.45000000000000195e-02 , len = +1.21243556529822924e-01 
 603        631        633        604    2        610        639 +1.01548698884758370e+00  # rad = +1.36583000000000038e-01 , len = +8.31203946092653689e-01 
 604        634        631        629    2        602        603 +8.34253389735892137e-01  # rad = +1.34500000000000036e-01 , len = +2.88617393793237420e-01 
 605        635        636        631    2        643       1554 +6.87268935444117823e-01  # rad = +1.23249999999999998e-01 , len = +6.29999999999999782e-01 
 606        637        627        607    2        596        634 +8.68013015184381787e-01  # rad = +2.00077000000000060e-01 , len = +8.90954544295049722e-01 
 607        623        637        649    2        606        608 +1.02901785714285721e+00  # rad = +2.30500000000000010e-01 , len = +1.21243556529824978e-01 
 608        637        638        607    2        630        631 +8.23210412147505344e-01  # rad = +1.89750000000000030e-01 , len = +2.61916017074175556e-01 
 609        639        640        610    2 2147483645 2147483645 +9.66601178781925308e-01  # rad = +1.23000000000000040e-01 , len = +9.89949493661145541e-02 
 610        633        639        603    2        609        611 +9.31667923533675446e-01  # rad = +1.27250000000000002e-01 , len = +2.32163735324880022e-01 
 611        639        641        610    2        614        641 +1.06876227897838905e+00  # rad = +1.36000000000000010e-01 , len = +9.23363417079108073e-01 
 612        642        643        614    2 2147483645 2147483645 +7.66751282261246336e-01  # rad = +1.03000000000000008e-01 , len = +2.09999999999998493e-01 
 613        642        644        614    2        627        642 +8.69905384380606495e-01  # rad = +1.16857000000000016e-01 , len = +5.23832034148350112e-01 
 614        641        642        611    2        612        613 +9.87742647058823420e-01  # rad = +1.34333000000000036e-01 , len = +2.42487113059641740e-01 
 615        645        646        617    2 2147483645 2147483645 +9.50342465753424848e-01  # rad = +1.11000000000000015e-01 , len = +6.99999999999967315e-02 
 616        645        647        617    2        660       1455 +9.31506849315068663e-01  # rad = +1.08799999999999980e-01 , len = +6.06217782649111747e-01 
 617        648        645        627    2        615        616 +9.07769668990494827e-01  # rad = +1.16800000000000001e-01 , len = +3.20780298646904660e-01 
 618        649        650        620    2 2147483645 2147483645 +8.28402366863905337e-01  # rad = +7.00000000000000067e-02 , len = +7.00000000000038369e-02 
 619        649        651        620    2 2147483645 2147483645 +8.28402366863905337e-01  # rad = +7.00000000000000067e-02 , len = +4.53651848888550147e-01 
 620        652        649        622    2        618        619 +7.05801774110021540e-01  # rad = +8.45000000000000195e-02 , len = +9.89949493661132912e-02 
 621        652        653        622    2 2147483645 2147483645 +6.25058886420206905e-01  # rad = +7.48333000000000054e-02 , len = +3.83405790253614265e-01 
 622        654        652       1660    2        620        621 +6.67596036423859451e-01  # rad = +1.19721999999999995e-01 , len = +1.19000000000000128e+00 
 623        655        656        625    2 2147483645 2147483645 +7.43686868686868618e-01  # rad = +7.36249999999999821e-02 , len = +1.20432553738596759e+00 
 624        655        657        625    2 2147483645 2147483645 +1.12121212121212133e+00  # rad = +1.10999999999999988e-01 , len = +1.21243556529823951e-01 
 625        658        655        645    2        623        624 +1.00000000000000000e+00  # rad = +9.89999999999999492e-02 , len = +1.97989898732231578e-01 
 626        648        659        627    2        646       1653 +8.55891565047758984e-01  # rad = +1.10125000000000042e-01 , len = +6.29999999999994897e-01 
 627        644        648        613    2        617        626 +1.10106369323189868e+00  # rad = +1.28667000000000004e-01 , len = +1.71464281994823886e-01 
 628        634        660        629    2 2147483645 2147483645 +6.58303457344531218e-01  # rad = +1.06133000000000033e-01 , len = +1.11561642153564256e+00 
 629        654        634       1660    2        604        628 +8.99009105964880928e-01  # rad = +1.61222000000000032e-01 , len = +6.64078308635358772e-01 
 630        638        661        608    2 2147483645 2147483645 +4.15019762845849793e-01  # rad = +7.87500000000000006e-02 , len = +3.20780298646906992e-01 
 631        638        635        608    2        605       1660 +9.45101449275362437e-01  # rad = +1.79333000000000076e-01 , len = +1.56524758424987503e-01 
 632        662        663        634    2 2147483645 2147483645 +9.12792949506343043e-01  # rad = +1.34333000000000036e-01 , len = +1.56524758424981147e-01 
 633        662        664        634    2 2147483645 2147483645 +6.34199922536981764e-01  # rad = +9.33332999999999663e-02 , len = +2.09999999999999076e-01 
 634        627        662        606    2        632        633 +7.35551812552167394e-01  # rad = +1.47166999999999992e-01 , len = +4.69574275274956709e-01 
 635        665        666        637    2 2147483645 2147483645 +6.82608289405040924e-01  # rad = +8.76667000000000279e-02 , len = +1.97989898732232855e-01 
 636        665        667        637    2 2147483645 2147483645 +8.67288540750142167e-01  # rad = +1.11385000000000012e-01 , len = +1.06850362657316356e+00 
 637        668        665        690    2        635        636 +8.68831941982708411e-01  # rad = +1.28429000000000043e-01 , len = +5.46717477313464428e-01 
 638        669        670        639    2 2147483645 2147483645 +9.76499340460140197e-01  # rad = +1.20666999999999983e-01 , len = +1.71464281994818807e-01 
 639        633        669        603    2        638        640 +9.04731921249350202e-01  # rad = +1.23571000000000028e-01 , len = +4.74763098818770213e-01 
 640        669        671        639    2       1359       1640 +7.87671055506550810e-01  # rad = +9.73332999999999698e-02 , len = +1.97989898732231578e-01 
 641        641        672        611    2        666        667 +8.87257352941176358e-01  # rad = +1.20666999999999983e-01 , len = +4.48218696620296786e-01 
 642        644        673        613    2        647        648 +7.32139281343864634e-01  # rad = +8.55556000000000094e-02 , len = +6.02162768692983019e-01 
 643        636        674        605    2        644        645 +8.42190669371196798e-01  # rad = +1.03800000000000045e-01 , len = +3.42928563989643387e-01 
 644        674        675        643    2       1364       1365 +8.86319845857418076e-01  # rad = +9.19999999999999846e-02 , len = +6.26099033699943686e-01 
 645        674        658        643    2        625        656 +9.53757225433525924e-01  # rad = +9.89999999999999492e-02 , len = +9.89949493661145541e-02 
 646        659        676        626    2 2147483645 2147483645 +7.31895573212258843e-01  # rad = +8.06000000000000327e-02 , len = +3.13049516849971843e-01 
 647        673        677        642    2 2147483645 2147483645 +8.55843451509895381e-01  # rad = +7.32222000000000151e-02 , len = +6.96491205974632988e-01 
 648        673        678        642    2 2147483645 2147483645 +9.02921608871891435e-01  # rad = +7.72500000000000131e-02 , len = +2.88617393793236976e-01 
 649        679        623        650    2        594        607 +7.83400307064941903e-01  # rad = +2.24000000000000032e-01 , len = +1.76810633164411346e+00 
 650        680        679       1634    2        649        651 +8.45080537904536633e-01  # rad = +2.85932999999999937e-01 , len = +1.33917885287962757e+00 
 651        679        681        650    2        730        731 +7.58254556137276881e-01  # rad = +2.16809999999999975e-01 , len = +1.61152102065098646e+00 
 652        682        683        653    2 2147483645 2147483645 +3.71651785714285698e-01  # rad = +2.08124999999999949e-01 , len = +1.22249744376010594e+00 
 653        630        682        600    2        652        654 +9.18974358974358863e-01  # rad = +5.59999999999999942e-01 , len = +3.05122926047848408e-01 
 654        682        601        653    2        570       1634 +6.04196428571428634e-01  # rad = +3.38349999999999984e-01 , len = +1.68436931817223301e+00 
 655        684        685        656    2 2147483645 2147483645 +7.94326241134751698e-01  # rad = +6.99999999999999928e-02 , len = +3.20780298646906992e-01 
 656        658        684        645    2        655        657 +8.90151515151515138e-01  # rad = +8.81250000000000089e-02 , len = +4.99899989997999783e-01 
 657        684        686        656    2        664        665 +1.19526808510638305e+00  # rad = +1.05332999999999996e-01 , len = +1.71464281994823164e-01 
 658        687        688        660    2 2147483645 2147483645 +9.76307598039215740e-01  # rad = +7.96667000000000347e-02 , len = +2.42487113059645876e-01 
 659        687        689        660    2 2147483645 2147483645 +1.10049019607843146e+00  # rad = +8.98000000000000048e-02 , len = +3.20780298646911655e-01 
 660        647        687        616    2        658        659 +7.49999999999999889e-01  # rad = +8.15999999999999781e-02 , len = +3.28329103187633087e-01 
 661        690        691        663    2 2147483645 2147483645 +6.72975814931650929e-01  # rad = +7.99999999999999600e-02 , len = +4.90000000000001212e-01 
 662        690        692        663    2 2147483645 2147483645 +9.27209253417455304e-01  # rad = +1.10221999999999973e-01 , len = +5.77234787586474840e-01 
 663        693        690        671    2        661        662 +9.10047846889952217e-01  # rad = +1.18875000000000008e-01 , len = +1.04062481231229342e+00 
 664        686        694        657    2 2147483645 2147483645 +1.27531732695356603e+00  # rad = +1.34332999999999952e-01 , len = +1.56524758424982730e-01 
 665        686        695        657    2        668        669 +9.84971471428707002e-01  # rad = +1.03749999999999981e-01 , len = +2.21359436211784083e-01 
 666        672        696        641    2 2147483645 2147483645 +7.33423388333181436e-01  # rad = +8.85000000000000092e-02 , len = +4.84974226119285534e-01 
 667        672        697        641    2 2147483645 2147483645 +7.60357015588354779e-01  # rad = +9.17499999999999982e-02 , len = +2.52388589282480258e-01 
 668        695        698        665    2 2147483645 2147483645 +9.41073734939758988e-01  # rad = +9.76363999999999704e-02 , len = +8.19328993750372492e-01 
 669        695        699        665    2 2147483645 2147483645 +9.38152289156626407e-01  # rad = +9.73332999999999698e-02 , len = +1.71464281994818085e-01 
 670        700        701        672    2 2147483645 2147483645 +5.14093959731543593e-01  # rad = +7.65999999999999875e-02 , len = +9.99799979995998789e-01 
 671        700        693        672    2        663       1656 +8.76677852348993203e-01  # rad = +1.30624999999999936e-01 , len = +5.33104117410471812e-01 
 672        668        700        690    2        670        671 +1.00799631979867121e+00  # rad = +1.48999999999999994e-01 , len = +1.21243556529819857e-01 
 673        702        703        675    2 2147483645 2147483645 +7.32217573221757290e-01  # rad = +7.00000000000000067e-02 , len = +2.96984848098346799e-01 
 674        702        704        675    2 2147483645 2147483645 +7.32217573221757290e-01  # rad = +7.00000000000000067e-02 , len = +4.48218696620298174e-01 
 675        705        702        681    2        673        674 +7.26996197718631221e-01  # rad = +9.56000000000000183e-02 , len = +3.20780298646909323e-01 
 676        706        707        679    2 2147483645 2147483645 +1.00703429541595924e+00  # rad = +7.41428999999999699e-02 , len = +4.31508980207827242e-01 
 677        706        708        679    2 2147483645 2147483645 +9.50764006791171457e-01  # rad = +7.00000000000000067e-02 , len = +2.61916017074174112e-01 
 678        705        709        681    2 2147483645 2147483645 +6.01846768060836479e-01  # rad = +7.91428500000000146e-02 , len = +7.17286553617172196e-01 
 679        710        706        683    2        676        677 +6.95231350330500431e-01  # rad = +7.36249999999999682e-02 , len = +3.56931365951493940e-01 
 680        711        712        682    2 2147483645 2147483645 +6.76829268292682973e-01  # rad = +8.32500000000000046e-02 , len = +2.88617393793236143e-01 
 681        711        705        682    2        675        678 +1.06910569105691056e+00  # rad = +1.31500000000000006e-01 , len = +1.21243556529823951e-01 
 682        713        711        695    2        680        681 +9.35361216730038025e-01  # rad = +1.23000000000000012e-01 , len = +2.09999999999998493e-01 
 683        714        710       1656    2        679       1555 +8.10717703349282282e-01  # rad = +1.05900000000000008e-01 , len = +8.28251169633947737e-01 
 684        715        716        686    2 2147483645 2147483645 +7.73480662983425327e-01  # rad = +7.00000000000000067e-02 , len = +6.99999999999967315e-02 
 685        715        717        686    2 2147483645 2147483645 +7.73480662983425327e-01  # rad = +7.00000000000000067e-02 , len = +1.21243556529823951e-01 
 686        718        715        698    2        684        685 +5.17438536306460861e-01  # rad = +9.05000000000000387e-02 , len = +2.88617393793236754e-01 
 687        719        720        688    2 2147483645 2147483645 +7.38696202531645585e-01  # rad = +1.16713999999999957e-01 , len = +5.46717477313467426e-01 
 688        721        719        779    2        687        689 +8.48262940036400126e-01  # rad = +1.58000000000000029e-01 , len = +1.71464281994820250e-01 
 689        719        722        688    2        690        691 +1.00000000000000000e+00  # rad = +1.58000000000000029e-01 , len = +2.96984848098352461e-01 
 690        722        668        689    2        637        672 +9.35556962025316463e-01  # rad = +1.47818000000000005e-01 , len = +8.19328993750372159e-01 
 691        722        723        689    2        699        700 +8.21993670886076000e-01  # rad = +1.29875000000000046e-01 , len = +5.33104117410474143e-01 
 692        724        725        694    2 2147483645 2147483645 +5.76427255985267006e-01  # rad = +7.82500000000000001e-02 , len = +1.00468900660851168e+00 
 693        726        727       1622    2 2147483645 2147483645 +5.76427255985267006e-01  # rad = +7.82500000000000001e-02 , len = +9.54672718789009278e-01 
 694        718        724        698    2        692       1622 +7.76157804459691181e-01  # rad = +1.35750000000000010e-01 , len = +5.09607692249636646e-01 
 695        726        713       1622    2        682        696 +9.68692449355432750e-01  # rad = +1.31500000000000006e-01 , len = +9.89949493661157892e-02 
 696        713        728        695    2        697       1458 +7.28136882129277629e-01  # rad = +9.57500000000000295e-02 , len = +7.95047168412039040e-01 
 697        728        729        696    2        701        702 +1.01537493472584872e+00  # rad = +9.72221500000000211e-02 , len = +6.49153294684700177e-01 
 698        730        718        746    2        686        694 +5.08922881743082756e-01  # rad = +1.74900000000000028e-01 , len = +8.34146270146910340e-01 
 699        723        731        691    2 2147483645 2147483645 +6.87840615976900827e-01  # rad = +8.93333000000000182e-02 , len = +1.71464281994821721e-01 
 700        723        732        691    2        704       1556 +8.23869104908565908e-01  # rad = +1.06999999999999970e-01 , len = +1.40000000000000568e-01 
 701        729        733        697    2 2147483645 2147483645 +1.14171513384552803e+00  # rad = +1.11000000000000057e-01 , len = +1.21243556529821384e-01 
 702        729        734        697    2 2147483645 2147483645 +1.35257243333952171e+00  # rad = +1.31500000000000006e-01 , len = +1.21243556529821897e-01 
 703        735        736        704    2       1557       1558 +6.84051146384479836e-01  # rad = +7.75714000000000403e-02 , len = +5.46717477313465983e-01 
 704        732        735        700    2        703        705 +1.05981308411214936e+00  # rad = +1.13400000000000001e-01 , len = +2.52388589282479536e-01 
 705        735        737        704    2 2147483645 2147483645 +8.13681216931216977e-01  # rad = +9.22714499999999910e-02 , len = +1.39999999999999791e+00 
 706        738        739        708    2 2147483645 2147483645 +1.36323479292838501e+00  # rad = +1.23600000000000002e-01 , len = +3.20780298646907769e-01 
 707        738        740        708    2 2147483645 2147483645 +1.21139293698789086e+00  # rad = +1.09833000000000028e-01 , len = +3.56931365951496382e-01 
 708        741        738        739    2        706        707 +6.08501342281879243e-01  # rad = +9.06666999999999890e-02 , len = +6.64078308635362768e-01 
 709        742        743        711    2 2147483645 2147483645 +3.31300910530336890e-01  # rad = +1.79526000000000074e-01 , len = +1.57927198417498693e+00 
 710        742        744        711    2       1459       1564 +9.77808821846822718e-01  # rad = +5.29857000000000022e-01 , len = +4.19999999999998153e-01 
 711        745        742       1456    2        709        710 +9.25502988898377454e-01  # rad = +5.41881999999999975e-01 , len = +1.18173601112939064e+00 
 712        746        747        713    2 2147483645 2147483645 +7.95462091864969634e-01  # rad = +2.94667000000000012e-01 , len = +1.97989898732234104e-01 
 713        745        746       1456    2        712        714 +6.32681468830059712e-01  # rad = +3.70434999999999959e-01 , len = +2.10698837206093925e+00 
 714        746        748        713    2        728        729 +9.27018235317937145e-01  # rad = +3.43399999999999983e-01 , len = +4.08166632639172244e-01 
 715        749        750        717    2 2147483645 2147483645 +7.25388601036269454e-01  # rad = +7.00000000000000205e-02 , len = +1.50947010569934670e+00 
 716        749        751        717    2 2147483645 2147483645 +1.20446632124352337e+00  # rad = +1.16231000000000001e-01 , len = +9.10000000000003029e-01 
 717        752        749        719    2        715        716 +9.38715953307392992e-01  # rad = +9.65000000000000163e-02 , len = +9.89949493661195640e-02 
 718        752        753        719    2 2147483645 2147483645 +7.94886186770427994e-01  # rad = +8.17143000000000036e-02 , len = +9.84987309562920355e-01 
 719        754        752        741    2        717        718 +7.86985645933014455e-01  # rad = +1.02800000000000016e-01 , len = +8.54458893101355144e-01 
 720        755        756        722    2 2147483645 2147483645 +9.90328755997911703e-01  # rad = +1.19499999999999967e-01 , len = +9.89949493661170521e-02 
 721        755        757        722    2       1561       1562 +7.40329170361407884e-01  # rad = +8.93332999999999905e-02 , len = +1.71464281994823164e-01 
 722        758        755        727    2        720        721 +9.17619771863117828e-01  # rad = +1.20666999999999927e-01 , len = +2.09999999999999659e-01 
 723        759        760        725    2 2147483645 2147483645 +7.77777777777777679e-01  # rad = +6.99999999999999928e-02 , len = +2.10000000000000853e-01 
 724        759        761        725    2 2147483645 2147483645 +7.77777777777777679e-01  # rad = +6.99999999999999928e-02 , len = +2.88617393793236532e-01 
 725        762        759       1367    2        723        724 +7.31707317073170715e-01  # rad = +9.00000000000000105e-02 , len = +5.51180551180825429e-01 
 726        758        763        727    2 2147483645 2147483645 +5.89896577946768086e-01  # rad = +7.75713999999999848e-02 , len = +5.46717477313464095e-01 
 727        764        758       1315    2        722        726 +1.03441494591937055e+00  # rad = +1.31500000000000006e-01 , len = +2.21359436211787469e-01 
 728        748        765        714    2        789        790 +4.24823820617355796e-01  # rad = +1.45884499999999973e-01 , len = +1.35373557240696041e+00 
 729        748        766        714    2        743        744 +1.02989807804309841e+00  # rad = +3.53667000000000009e-01 , len = +4.94974746830580237e-01 
 730        681        767        651    2       1373       1374 +5.19348738526820730e-01  # rad = +1.12599999999999964e-01 , len = +9.15368778143542228e-01 
 731        681        768        651    2        738        739 +8.71731008717310130e-01  # rad = +1.88999999999999974e-01 , len = +2.10000000000000853e-01 
 732        769        770        733    2 2147483645 2147483645 +3.78442348903688497e-01  # rad = +9.83636000000000094e-02 , len = +9.01886910870757452e-01 
 733        771        769       1459    2        732        734 +5.14687128712871256e-01  # rad = +2.59917000000000065e-01 , len = +9.36536171218176339e-01 
 734        769        772        733    2       1313       1635 +5.62679624649407240e-01  # rad = +1.46249999999999963e-01 , len = +4.99899989998002059e-01 
 735        773        774        737    2 2147483645 2147483645 +6.27656331259078604e-01  # rad = +6.99999999999999928e-02 , len = +9.33916484488843679e-01 
 736        773        775        737    2 2147483645 2147483645 +6.27656331259078604e-01  # rad = +6.99999999999999928e-02 , len = +1.14166545012100817e+00 
 737        776        773        747    2        735        736 +2.92975225065477130e-01  # rad = +1.11525999999999986e-01 , len = +1.30958008537088055e+00 
 738        768        777        731    2        810       1567 +8.60804232804232794e-01  # rad = +1.62692000000000003e-01 , len = +9.10000000000000031e-01 
 739        768        741        731    2        708        750 +7.88359788359788372e-01  # rad = +1.48999999999999966e-01 , len = +1.21243556529816776e-01 
 740        778        779        742    2 2147483645 2147483645 +6.94741613133476044e-01  # rad = +9.73332999999999698e-02 , len = +2.10000000000003212e-01 
 741        778        754        742    2        719        758 +9.32369735902926378e-01  # rad = +1.30625000000000019e-01 , len = +5.68682688324522623e-01 
 742        780        778        750    2        740        741 +1.06755057720882407e+00  # rad = +1.40100000000000030e-01 , len = +6.45368112010497819e-01 
 743        766        781        729    2        745        760 +9.96700285862124558e-01  # rad = +3.52500000000000036e-01 , len = +1.97989898732234104e-01 
 744        766        782        729    2       1366       1367 +3.43650948491094732e-01  # rad = +1.21537999999999993e-01 , len = +1.03116439038593533e+00 
 745        781        783        743    2        746        747 +1.04680851063829783e+00  # rad = +3.68999999999999939e-01 , len = +1.56524758424984339e-01 
 746        783        730        745    2        698       1563 +9.31346883468834652e-01  # rad = +3.43667000000000056e-01 , len = +2.10000000000000853e-01 
 747        783        776        745    2        737        757 +1.03161788617886185e+00  # rad = +3.80667000000000089e-01 , len = +2.09999999999998493e-01 
 748        784        785        775    2 2147483645 2147483645 +9.01694670726868930e-01  # rad = +7.00000000000000205e-02 , len = +1.18999999999999773e+00 
 749        780        786        750    2 2147483645 2147483645 +6.93412580485388896e-01  # rad = +9.10000000000000531e-02 , len = +6.06217782649105419e-01 
 750        741        780        739    2        742        749 +8.80771812080536898e-01  # rad = +1.31234999999999991e-01 , len = +1.15870617500728335e+00 
 751        787        788        753    2 2147483645 2147483645 +6.46493010086710340e-01  # rad = +9.13333000000000200e-02 , len = +8.65852181379706876e-01 
 752        787        789        753    2 2147483645 2147483645 +6.92006370553884254e-01  # rad = +9.77631999999999807e-02 , len = +2.41880135604394120e+00 
 753        790        787        911    2        751        752 +5.40170070888360332e-01  # rad = +1.41275000000000067e-01 , len = +2.95413269844128790e+00 
 754        791        792        756    2 2147483645 2147483645 +7.92316716569487545e-01  # rad = +9.05000000000000387e-02 , len = +2.32163735324878412e-01 
 755        791        793        756    2 2147483645 2147483645 +7.66677172523681949e-01  # rad = +8.75714000000000214e-02 , len = +4.48218696620296231e-01 
 756        794        791        788    2        754        755 +7.84410946674449772e-01  # rad = +1.14222000000000046e-01 , len = +6.78675180038284087e-01 
 757        776        795        747    2        768        769 +9.81611224508559976e-01  # rad = +3.73666999999999971e-01 , len = +1.71464281994821721e-01 
 758        754        796        741    2       1460       1461 +7.71016267942583711e-01  # rad = +1.00714000000000026e-01 , len = +4.94974746830582735e-01 
 759        797        798        760    2 2147483645 2147483645 +4.61821536071463257e-01  # rad = +8.08571000000000012e-02 , len = +1.00468900660851279e+00 
 760        781        797        743    2        759        761 +4.96689361702127685e-01  # rad = +1.75083000000000016e-01 , len = +9.99799979996001231e-01 
 761        797        799        760    2        764        774 +7.16397365820782062e-01  # rad = +1.25428999999999985e-01 , len = +4.64327470649754659e-01 
 762        800        801        764    2 2147483645 2147483645 +7.62953367875647603e-01  # rad = +7.36249999999999821e-02 , len = +4.99899989998001282e-01 
 763        800        802        764    2 2147483645 2147483645 +7.25388601036269454e-01  # rad = +6.99999999999999928e-02 , len = +5.51180551180827871e-01 
 764        799        800        761    2        762        763 +7.69359557996954435e-01  # rad = +9.65000000000000163e-02 , len = +2.88617393793234867e-01 
 765        803        804        767    2 2147483645 2147483645 +8.28402366863905337e-01  # rad = +7.00000000000000205e-02 , len = +3.63730669589465538e-01 
 766        803        805        767    2 2147483645 2147483645 +8.28402366863905337e-01  # rad = +7.00000000000000205e-02 , len = +4.74763098818770712e-01 
 767        806        803        778    2        765        766 +7.12238705327039812e-01  # rad = +8.45000000000000195e-02 , len = +9.89949493661145541e-02 
 768        795        807        757    2        777        778 +8.92952816277594708e-01  # rad = +3.33666999999999936e-01 , len = +1.56524758424985921e-01 
 769        795        808        757    2        772        773 +9.14182948989340716e-01  # rad = +3.41600000000000015e-01 , len = +6.49153294684701954e-01 
 770        809        810        772    2 2147483645 2147483645 +5.69348659003831470e-01  # rad = +1.48600000000000065e-01 , len = +3.20780298646908546e-01 
 771        809        811        772    2        775        776 +4.96647509578544033e-01  # rad = +1.29625000000000018e-01 , len = +5.37680202350803160e-01 
 772        808        809        769    2        770        771 +7.64051522248243575e-01  # rad = +2.61000000000000010e-01 , len = +1.56524758424985116e-01 
 773        808        812        769    2        779        780 +9.80679156908665139e-01  # rad = +3.35000000000000075e-01 , len = +1.71464281994823164e-01 
 774        799        813        761    2 2147483645 2147483645 +9.80634462524615613e-01  # rad = +1.23000000000000012e-01 , len = +9.89949493661145541e-02 
 775        811        784        771    2        748       1565 +5.98893731918997196e-01  # rad = +7.76316000000000367e-02 , len = +1.20635815577298500e+00 
 776        811        814        771    2        781        782 +9.35390549662487913e-01  # rad = +1.21249999999999997e-01 , len = +2.61916017074173613e-01 
 777        807        815        768    2       1380       1568 +7.73654571773654598e-01  # rad = +2.58142999999999956e-01 , len = +4.89999999999997549e-01 
 778        807        806        768    2        767       1566 +3.55564080355564083e-01  # rad = +1.18640000000000023e-01 , len = +1.69452058116742843e+00 
 779        812        721        773    2        688       1457 +5.56008955223880608e-01  # rad = +1.86263000000000040e-01 , len = +1.54000000000000137e+00 
 780        812        816        773    2        783        784 +9.06468656716417853e-01  # rad = +3.03667000000000020e-01 , len = +2.10000000000000853e-01 
 781        814        817        776    2 2147483645 2147483645 +6.13745979381443374e-01  # rad = +7.44167000000000162e-02 , len = +8.10308583195315069e-01 
 782        814        818        776    2        793        794 +9.96560824742268037e-01  # rad = +1.20833000000000010e-01 , len = +4.31508980207829407e-01 
 783        816        819        780    2        854        855 +7.16505250817507378e-01  # rad = +2.17579000000000106e-01 , len = +1.35735036007656951e+00 
 784        816        820        780    2        785        786 +9.50287650617288038e-01  # rad = +2.88571000000000022e-01 , len = +4.25793377120873451e-01 
 785        820        821        784    2        885       1465 +9.12489473994268274e-01  # rad = +2.63318000000000052e-01 , len = +3.30930506300038774e+00 
 786        820        822        784    2        811        812 +5.20748793191276982e-01  # rad = +1.50272999999999962e-01 , len = +8.22313808712949457e-01 
 787        794        823        788    2       1371       1372 +7.80242420080348831e-01  # rad = +1.13615000000000035e-01 , len = +9.39148550549911532e-01 
 788        824        794        839    2        756        787 +7.65790165658690514e-01  # rad = +1.45615000000000022e-01 , len = +9.12688336728374572e-01 
 789        765        825        728    2 2147483645 2147483645 +7.60875898399076100e-01  # rad = +1.11000000000000001e-01 , len = +9.89949493661120283e-02 
 790        765        826        728    2        791        792 +8.28367647008421137e-01  # rad = +1.20846000000000023e-01 , len = +8.85437744847142771e-01 
 791        826        827        790    2 2147483645 2147483645 +8.44876950829981821e-01  # rad = +1.02100000000000010e-01 , len = +7.95047168412038707e-01 
 792        826        828        790    2        795        796 +9.11631332439633790e-01  # rad = +1.10166999999999987e-01 , len = +3.63730669589466427e-01 
 793        818        829        782    2 2147483645 2147483645 +6.13598106477535210e-01  # rad = +7.41429000000000116e-02 , len = +4.14125584816973924e-01 
 794        818        830        782    2       1375       1376 +7.39312108447195859e-01  # rad = +8.93332999999999905e-02 , len = +1.40000000000000568e-01 
 795        828        831        792    2 2147483645 2147483645 +7.55051875788575577e-01  # rad = +8.31818000000000141e-02 , len = +7.13862731902989323e-01 
 796        828        832        792    2 2147483645 2147483645 +6.88046329663147826e-01  # rad = +7.57999999999999924e-02 , len = +2.96984848098352017e-01 
 797        833        834        807    2 2147483645 2147483645 +8.78661271686458467e-01  # rad = +6.99999999999999928e-02 , len = +2.21359436211790828e-01 
 798        833        835        807    2        802        803 +8.78661271686458467e-01  # rad = +6.99999999999999928e-02 , len = +3.05122926047843468e-01 
 799        836        837        800    2 2147483645 2147483645 +7.66445301342473462e-01  # rad = +1.07333000000000012e-01 , len = +1.04062481231229631e+00 
 800        838        836       1386    2        799        801 +7.51557695094266842e-01  # rad = +1.40040000000000081e-01 , len = +2.11858443305901911e+00 
 801        836        839        800    2        806        807 +8.49160954013139069e-01  # rad = +1.18916500000000050e-01 , len = +5.68682688324519514e-01 
 802        835        840        798    2 2147483645 2147483645 +1.00000000000000000e+00  # rad = +6.99999999999999928e-02 , len = +3.20780298646909323e-01 
 803        835        841        798    2        804        805 +1.00000000000000000e+00  # rad = +6.99999999999999928e-02 , len = +2.10000000000004405e-01 
 804        841        842        803    2 2147483645 2147483645 +1.00000000000000000e+00  # rad = +6.99999999999999928e-02 , len = +1.21243556529819857e-01 
 805        841        843        803    2 2147483645 2147483645 +1.00000000000000000e+00  # rad = +6.99999999999999928e-02 , len = +2.96984848098351184e-01 
 806        839        844        801    2 2147483645 2147483645 +6.49615486496827543e-01  # rad = +7.72500000000000131e-02 , len = +2.96984848098351184e-01 
 807        839        833        801    2        797        798 +6.69937729415177818e-01  # rad = +7.96666500000000194e-02 , len = +6.29999999999996230e-01 
 808        845        846        810    2 2147483645 2147483645 +8.15453287197231869e-01  # rad = +1.17833000000000007e-01 , len = +4.14125584816973924e-01 
 809        845        847        810    2        861       1463 +1.06343944636678200e+00  # rad = +1.53666999999999970e-01 , len = +4.94974746830585288e-01 
 810        777        845        738    2        808        809 +8.88181348806333482e-01  # rad = +1.44499999999999962e-01 , len = +2.61916017074174112e-01 
 811        822        848        786    2 2147483645 2147483645 +7.38655646722964354e-01  # rad = +1.11000000000000043e-01 , len = +1.21243556529823951e-01 
 812        822        849        786    2        840        841 +7.07944873663266194e-01  # rad = +1.06384999999999993e-01 , len = +9.69948452238574177e-01 
 813        771        850       1459    2        814        815 +1.04118811881188122e+00  # rad = +5.25800000000000045e-01 , len = +9.82496819333270710e-01 
 814        850        851        813    2        831        832 +9.94041460631418849e-01  # rad = +5.22667000000000104e-01 , len = +3.76961536499416827e-01 
 815        850        852        813    2        822        823 +4.13605933815138826e-01  # rad = +2.17474000000000001e-01 , len = +1.27929668177479972e+00 
 816        853        854        818    2 2147483645 2147483645 +1.10418138138138144e+00  # rad = +9.19231000000000076e-02 , len = +8.96437393240602565e-01 
 817        853        855        818    2 2147483645 2147483645 +1.14714714714714705e+00  # rad = +9.54999999999999738e-02 , len = +9.62340895940727026e-01 
 818        856        853        825    2        816        817 +7.87330830267550685e-01  # rad = +8.32500000000000046e-02 , len = +5.37680202350801495e-01 
 819        857        858        821    2 2147483645 2147483645 +9.23577974138893643e-01  # rad = +1.24066999999999969e-01 , len = +1.22249744376010905e+00 
 820        857        859        821    2        828        829 +7.96528031086925825e-01  # rad = +1.06999999999999998e-01 , len = +4.02119385257660555e-01 
 821        860        857        827    2        819        820 +1.04033301064859618e+00  # rad = +1.34332999999999952e-01 , len = +1.97989898732234104e-01 
 822        852        861        815    2 2147483645 2147483645 +4.97673285082354755e-01  # rad = +1.08231000000000008e-01 , len = +9.15368778143540784e-01 
 823        852        862        815    2        827        830 +6.19347600172894253e-01  # rad = +1.34692000000000006e-01 , len = +8.68677155219356623e-01 
 824        856        863        825    2 2147483645 2147483645 +1.16326356904394879e+00  # rad = +1.22999999999999998e-01 , len = +9.89949493661170521e-02 
 825        864        856        833    2        818        824 +7.24226027397260275e-01  # rad = +1.05737000000000012e-01 , len = +1.32446215498971709e+00 
 826        860        865        827    2        842        843 +8.24348499515972888e-01  # rad = +1.06444000000000025e-01 , len = +7.53923072998830990e-01 
 827        862        860        823    2        821        826 +9.58668666290499849e-01  # rad = +1.29125000000000045e-01 , len = +5.14392845984469438e-01 
 828        859        866        820    2 2147483645 2147483645 +9.06542056074766234e-01  # rad = +9.70000000000000168e-02 , len = +1.34465608986090013e+00 
 829        859        867        820    2       1377       1378 +8.34890654205607485e-01  # rad = +8.93333000000000044e-02 , len = +1.71464281994822443e-01 
 830        862        868        823    2 2147483645 2147483645 +5.19704214058741454e-01  # rad = +7.00000000000000067e-02 , len = +7.95047168412039040e-01 
 831        851        869        814    2 2147483645 2147483645 +2.87263209653565277e-01  # rad = +1.50143000000000054e-01 , len = +1.83741666477693677e+00 
 832        851        870        814    2        864        865 +1.03357204491578769e+00  # rad = +5.40214000000000083e-01 , len = +9.10000000000000142e-01 
 833        871        864       1463    2        825        834 +1.07177988871107455e+00  # rad = +1.45999999999999963e-01 , len = +1.56524758424982730e-01 
 834        864        872        833    2        849        850 +9.91438356164383583e-01  # rad = +1.44750000000000045e-01 , len = +3.05122926047845966e-01 
 835        873        874        837    2 2147483645 2147483645 +7.83994017094017170e-01  # rad = +9.17273000000000255e-02 , len = +7.53923072998829658e-01 
 836        873        875        837    2 2147483645 2147483645 +1.05128205128205132e+00  # rad = +1.23000000000000012e-01 , len = +9.89949493661170521e-02 
 837        876        873        843    2        835        836 +9.51219512195121908e-01  # rad = +1.17000000000000007e-01 , len = +2.32163735324877885e-01 
 838        824        877        839    2 2147483645 2147483645 +5.67315277412569041e-01  # rad = +1.07875000000000040e-01 , len = +7.34166193719108073e-01 
 839        878        824        902    2        788        838 +5.91242214973990321e-01  # rad = +1.90150000000000041e-01 , len = +1.41911944528993250e+00 
 840        849        879        812    2        846       1464 +9.46693612821356334e-01  # rad = +1.00713999999999970e-01 , len = +4.14125584816969983e-01 
 841        849        880        812    2        847        848 +1.07000986981247359e+00  # rad = +1.13833000000000004e-01 , len = +3.83405790253616208e-01 
 842        865        881        826    2 2147483645 2147483645 +1.09916951636541271e+00  # rad = +1.17000000000000007e-01 , len = +3.05122926047845966e-01 
 843        865        876        826    2        837       1569 +1.15553718387133131e+00  # rad = +1.23000000000000012e-01 , len = +1.21243556529823951e-01 
 844        882        883        846    2 2147483645 2147483645 +8.14314414414414434e-01  # rad = +9.03889000000000081e-02 , len = +1.27161314872094211e+00 
 845        882        884        846    2 2147483645 2147483645 +1.10810810810810789e+00  # rad = +1.22999999999999984e-01 , len = +9.89949493661220759e-02 
 846        879        882        840    2        844        845 +1.10213078618662763e+00  # rad = +1.11000000000000015e-01 , len = +2.21359436211789717e-01 
 847        880        885        841    2 2147483645 2147483645 +7.60512329465093506e-01  # rad = +8.65713999999999789e-02 , len = +4.48218696620297785e-01 
 848        880        886        841    2 2147483645 2147483645 +6.65887747841135691e-01  # rad = +7.57999999999999646e-02 , len = +4.20000000000000540e-01 
 849        872        887        834    2 2147483645 2147483645 +7.54404145077720245e-01  # rad = +1.09200000000000047e-01 , len = +1.92595430890766695e+00 
 850        872        888        834    2        862        863 +7.70984455958549253e-01  # rad = +1.11600000000000046e-01 , len = +1.43286426433211300e+00 
 851        889        890        853    2 2147483645 2147483645 +9.03578695237849949e-01  # rad = +1.40333000000000041e-01 , len = +2.10000000000002046e-01 
 852        889        891        853    2 2147483645 2147483645 +5.96664048213871756e-01  # rad = +9.26667000000000185e-02 , len = +7.03491293478465063e-01 
 853        892        889        879    2        851        852 +6.54388559534493708e-01  # rad = +1.55308000000000002e-01 , len = +9.79999999999997651e-01 
 854        819        893        783    2 2147483645 2147483645 +4.96789671797370158e-01  # rad = +1.08090999999999993e-01 , len = +1.54951605348250698e+00 
 855        819        894        783    2       1573       1574 +9.30149508914003609e-01  # rad = +2.02381000000000033e-01 , len = +1.59163438012629288e+00 
 856        895        896        858    2 2147483645 2147483645 +5.28634361233480177e-01  # rad = +1.20000000000000023e-01 , len = +6.30000000000001004e-01 
 857        895        897        858    2 2147483645 2147483645 +3.88766519823788514e-01  # rad = +8.82499999999999951e-02 , len = +6.49153294684699511e-01 
 858        898        895       1380    2        856        857 +8.63528292914883422e-01  # rad = +2.27000000000000035e-01 , len = +2.32163735324877329e-01 
 859        899        900        861    2 2147483645 2147483645 +9.78473581213307297e-01  # rad = +1.09499999999999986e-01 , len = +1.58546523140685891e+00 
 860        899        901        861    2 2147483645 2147483645 +1.09910731040398901e+00  # rad = +1.22999999999999998e-01 , len = +1.21243556529821897e-01 
 861        847        899        809    2        859        860 +7.28256554758015651e-01  # rad = +1.11909000000000008e-01 , len = +7.34166193719105631e-01 
 862        888        902        850    2 2147483645 2147483645 +1.03310035842293901e+00  # rad = +1.15294000000000021e-01 , len = +1.38061580463211886e+00 
 863        888        903        850    2 2147483645 2147483645 +8.01011648745519667e-01  # rad = +8.93928999999999835e-02 , len = +1.93736935043372327e+00 
 864        870        904        832    2        893        894 +8.82520630713013676e-01  # rad = +4.76750000000000118e-01 , len = +6.02162768692983463e-01 
 865        870        905        832    2        866        867 +9.48698108527361361e-01  # rad = +5.12500000000000067e-01 , len = +1.21243556529819857e-01 
 866        905        906        865    2       1571       1572 +4.47438048780487818e-01  # rad = +2.29312000000000016e-01 , len = +1.23247718031612852e+00 
 867        905        907        865    2        902        989 +8.37689756097561022e-01  # rad = +4.29316000000000142e-01 , len = +1.60999999999999921e+00 
 868        908        909        869    2 2147483645 2147483645 +5.08591237113402039e-01  # rad = +9.86666999999999961e-02 , len = +6.29999999999999449e-01 
 869        910        908        884    2        868        870 +8.07492195629552545e-01  # rad = +1.93999999999999978e-01 , len = +4.31508980207828408e-01 
 870        908        911        869    2        871        872 +7.37469072164948503e-01  # rad = +1.43069000000000029e-01 , len = +2.11047388043538753e+00 
 871        911        912        870    2 2147483645 2147483645 +6.50857977619190731e-01  # rad = +9.31175999999999809e-02 , len = +1.26775391933923709e+00 
 872        911        913        870    2 2147483645 2147483645 +5.29814285414729969e-01  # rad = +7.57999999999999785e-02 , len = +4.20000000000001705e-01 
 873        914        915        875    2 2147483645 2147483645 +9.55024165804858494e-01  # rad = +1.35750000000000010e-01 , len = +2.21359436211784083e-01 
 874        914        916        875    2 2147483645 2147483645 +8.17317771539928017e-01  # rad = +1.16175999999999974e-01 , len = +1.08894444302728521e+00 
 875        917        914        905    2        873        874 +8.84705633390802104e-01  # rad = +1.42143000000000075e-01 , len = +5.46717477313465317e-01 
 876        918        919        878    2 2147483645 2147483645 +9.85339968560833057e-01  # rad = +1.13455000000000014e-01 , len = +7.06965345685344304e-01 
 877        918        920        878    2 2147483645 2147483645 +8.10585967014929243e-01  # rad = +9.33333000000000079e-02 , len = +1.97989898732234104e-01 
 878        921        918       1467    2        876        877 +9.17474103585657397e-01  # rad = +1.15143000000000037e-01 , len = +5.14392845984466551e-01 
 879        922        892        903    2        853        880 +7.78140983606557479e-01  # rad = +2.37333000000000016e-01 , len = +5.68682688324518404e-01 
 880        892        923        879    2        882        883 +8.84832703416718269e-01  # rad = +2.10000000000000103e-01 , len = +1.21243556529823951e-01 
 881        924        925        888    2 2147483645 2147483645 +6.84410646387832777e-01  # rad = +9.00000000000000383e-02 , len = +4.25793377120875949e-01 
 882        923        926        880    2        888        895 +5.69642857142857117e-01  # rad = +1.19625000000000009e-01 , len = +6.33876959669618656e-01 
 883        923        927        880    2        904        905 +1.01547619047619042e+00  # rad = +2.13250000000000023e-01 , len = +2.61916017074176999e-01 
 884        928        910        885    2        869       1570 +8.44463971880491937e-01  # rad = +2.40250000000000047e-01 , len = +6.18223260642949302e-01 
 885        821        928        785    2        884        886 +1.08044265868645528e+00  # rad = +2.84499999999999975e-01 , len = +9.89949493661183011e-02 
 886        928        929        885    2        898        906 +1.01581722319859402e+00  # rad = +2.88999999999999924e-01 , len = +2.10000000000000853e-01 
 887        924        930        888    2 2147483645 2147483645 +7.35741444866920169e-01  # rad = +9.67499999999999749e-02 , len = +9.44351629426245065e-01 
 888        926        924        882    2        881        887 +1.09926854754440950e+00  # rad = +1.31500000000000061e-01 , len = +9.89949493661145541e-02 
 889        931        932        892    2 2147483645 2147483645 +6.49007482129115298e-01  # rad = +6.99999999999999928e-02 , len = +3.63730669589464706e-01 
 890        933        934       1623    2 2147483645 2147483645 +6.49007482129115298e-01  # rad = +6.99999999999999928e-02 , len = +4.14125584816971204e-01 
 891        933        935       1623    2 2147483645 2147483645 +6.49007482129115298e-01  # rad = +6.99999999999999928e-02 , len = +4.14125584816972703e-01 
 892        936        931        893    2        889       1623 +5.86020103232817169e-01  # rad = +1.07857000000000022e-01 , len = +1.14166545012100706e+00 
 893        904        936        864    2        892       1387 +3.86051389617199814e-01  # rad = +1.84050000000000047e-01 , len = +1.33000000000000118e+00 
 894        904        937        864    2        993        998 +9.17042475091767173e-01  # rad = +4.37200000000000089e-01 , len = +2.51025895078575756e+00 
 895        926        938        882    2 2147483645 2147483645 +8.94461859979101437e-01  # rad = +1.07000000000000026e-01 , len = +3.76961536499416827e-01 
 896        939        940        898    2 2147483645 2147483645 +4.65630885122410632e-01  # rad = +1.23625000000000040e-01 , len = +5.51180551180825207e-01 
 897        939        941        898    2        901        960 +8.59386064030131958e-01  # rad = +2.28167000000000064e-01 , len = +4.53651848888551923e-01 
 898        929        939        886    2        896        897 +9.18685121107266300e-01  # rad = +2.65499999999999958e-01 , len = +9.89949493661195640e-02 
 899        942        943        901    2 2147483645 2147483645 +5.40709271523178825e-01  # rad = +8.16471000000000141e-02 , len = +1.15446957517294435e+00 
 900        942        944        901    2 2147483645 2147483645 +4.63576158940397332e-01  # rad = +7.00000000000000205e-02 , len = +4.74763098818767826e-01 
 901        941        942        897    2        899        900 +6.61795965235989381e-01  # rad = +1.51000000000000023e-01 , len = +4.31508980207827242e-01 
 902        907        878        867    2        839        903 +7.49124188243624700e-01  # rad = +3.21611000000000147e-01 , len = +1.31704214055587054e+00 
 903        878        922        902    2        879       1624 +9.48350647210449815e-01  # rad = +3.05000000000000049e-01 , len = +1.21243556529819857e-01 
 904        927        945        883    2 2147483645 2147483645 +6.42438452520515901e-01  # rad = +1.37000000000000011e-01 , len = +7.17286553617171307e-01 
 905        927        917        883    2        875        937 +7.53420867526377602e-01  # rad = +1.60667000000000004e-01 , len = +5.77234787586474840e-01 
 906        929        946        886    2        939        940 +8.73702422145328672e-01  # rad = +2.52500000000000002e-01 , len = +4.08166632639168747e-01 
 907        947        948        908    2       1466       1467 +1.22471182859155348e+00  # rad = +1.28667000000000004e-01 , len = +1.97989898732234104e-01 
 908        949        947        915    2        907        909 +7.03912897822445482e-01  # rad = +1.05059000000000041e-01 , len = +1.12436648829463182e+00 
 909        947        950        908    2        913        914 +1.25167762876098188e+00  # rad = +1.31500000000000006e-01 , len = +9.89949493661170521e-02 
 910        790        951        911    2        928        929 +8.20362624169336807e-01  # rad = +2.14556000000000024e-01 , len = +5.81463670404264166e-01 
 911        952        790       1624    2        753        910 +8.57501639344262379e-01  # rad = +2.61537999999999993e-01 , len = +8.85437744847145880e-01 
 912        952        953       1624    2 2147483645 2147483645 +4.86475409836065575e-01  # rad = +1.48375000000000035e-01 , len = +2.11163443805976891e+00 
 913        950        954        909    2 2147483645 2147483645 +6.12927756653992462e-01  # rad = +8.06000000000000050e-02 , len = +3.28329103187641413e-01 
 914        950        955        909    2 2147483645 2147483645 +6.66666920152091280e-01  # rad = +8.76667000000000279e-02 , len = +2.10000000000000853e-01 
 915        956        949        991    2        908        916 +7.83781370947837064e-01  # rad = +1.49250000000000049e-01 , len = +2.88617393793237420e-01 
 916        949        957        915    2       1382       1642 +8.08931323283082149e-01  # rad = +1.20733000000000021e-01 , len = +1.06850362657316200e+00 
 917        958        959        918    2 2147483645 2147483645 +5.25368575864878617e-01  # rad = +1.02522000000000016e-01 , len = +1.84141250131522782e+00 
 918        960        958        935    2        917        919 +9.18752354048964159e-01  # rad = +1.95142999999999955e-01 , len = +9.57235603182411188e-01 
 919        958        961        918    2        926        927 +1.01976499285139610e+00  # rad = +1.99000000000000010e-01 , len = +9.89949493661195640e-02 
 920        962        963        921    2 2147483645 2147483645 +9.42637309122366096e-01  # rad = +9.17499999999999843e-02 , len = +5.81463670404266830e-01 
 921        964        962       1387    2        920        922 +7.68418767319033358e-01  # rad = +9.73333000000000115e-02 , len = +2.09999999999999659e-01 
 922        962        965        921    2        925        933 +9.95291436743642732e-01  # rad = +9.68750000000000305e-02 , len = +5.14392845984469216e-01 
 923        966        967        925    2 2147483645 2147483645 +7.99999999999999933e-01  # rad = +6.99999999999999928e-02 , len = +3.49999999999997868e-01 
 924        966        968        925    2 2147483645 2147483645 +7.99999999999999933e-01  # rad = +6.99999999999999928e-02 , len = +2.88617393793236532e-01 
 925        965        966        922    2        923        924 +9.03225806451612878e-01  # rad = +8.74999999999999806e-02 , len = +5.51180551180828315e-01 
 926        961        969        919    2 2147483645 2147483645 +3.93546733668341697e-01  # rad = +7.83158000000000187e-02 , len = +1.26775391933923642e+00 
 927        961        970        919    2       1317       1475 +8.51758793969849326e-01  # rad = +1.69500000000000067e-01 , len = +4.59020696701141095e-01 
 928        951        971        910    2 2147483645 2147483645 +5.71207516918659897e-01  # rad = +1.22556000000000054e-01 , len = +6.60378679243960987e-01 
 929        951        972        910    2       1386       1650 +9.78765450511754453e-01  # rad = +2.10000000000000103e-01 , len = +7.34166193719108073e-01 
 930        973        974        931    2       1472       1473 +7.46704616830721979e-01  # rad = +1.70000000000000012e-01 , len = +4.31508980207826631e-01 
 931        975        973       1381    2        930        932 +8.76316397228637523e-01  # rad = +2.27666999999999980e-01 , len = +2.10000000000000853e-01 
 932        973        976        931    2        961        962 +9.47186021689572777e-01  # rad = +2.15643000000000057e-01 , len = +9.36536171218176006e-01 
 933        965        977        922    2 2147483645 2147483645 +7.22580645161290280e-01  # rad = +6.99999999999999928e-02 , len = +4.08166632639170857e-01 
 934        960        978        935    2 2147483645 2147483645 +5.72156308851224038e-01  # rad = +1.21525999999999995e-01 , len = +1.48327340702919730e+00 
 935        979        960       1471    2        918        934 +1.01142857142857134e+00  # rad = +2.12400000000000005e-01 , len = +6.45368112010501260e-01 
 936        980        981        937    2 2147483645 2147483645 +4.80532098765432070e-01  # rad = +7.78462000000000459e-02 , len = +9.82496819333277149e-01 
 937        917        980        905    2        936        938 +1.00829666328493106e+00  # rad = +1.62000000000000033e-01 , len = +4.94974746830578405e-01 
 938        980        982        937    2        941        942 +9.32098765432098686e-01  # rad = +1.51000000000000023e-01 , len = +2.09999999999999659e-01 
 939        946        983        906    2        967       1391 +6.26554455445544556e-01  # rad = +1.58204999999999985e-01 , len = +3.20245218543540666e+00 
 940        946        984        906    2        954        955 +8.69025742574257465e-01  # rad = +2.19429000000000068e-01 , len = +5.51180551180825207e-01 
 941        982        985        938    2 2147483645 2147483645 +7.71523178807947074e-01  # rad = +1.16500000000000034e-01 , len = +1.26968500030519427e+00 
 942        982        986        938    2 2147483645 2147483645 +7.08609271523178874e-01  # rad = +1.07000000000000026e-01 , len = +2.10000000000003212e-01 
 943        987        988        945    2 2147483645 2147483645 +9.63650406504064971e-01  # rad = +1.18529000000000037e-01 , len = +1.21445461010282263e+00 
 944        987        989        945    2 2147483645 2147483645 +9.30081300813008105e-01  # rad = +1.14399999999999974e-01 , len = +7.03491293478464508e-01 
 945        990        987        947    2        943        944 +1.00305810397553508e+00  # rad = +1.23000000000000026e-01 , len = +9.89949493661170521e-02 
 946        990        991        947    2 2147483645 2147483645 +9.05198776758409873e-01  # rad = +1.11000000000000029e-01 , len = +1.21243556529817817e-01 
 947        992        990       1317    2        945        946 +7.76107594936708889e-01  # rad = +1.22624999999999998e-01 , len = +6.02162768692981798e-01 
 948        993        994        950    2 2147483645 2147483645 +8.83928661625373646e-01  # rad = +7.87500000000000144e-02 , len = +1.05465634213235648e+00 
 949        993        995        950    2 2147483645 2147483645 +9.48469484537702523e-01  # rad = +8.45000000000000334e-02 , len = +1.21243556529825491e-01 
 950        996        993        957    2        948        949 +8.20358195211786323e-01  # rad = +8.90909000000000423e-02 , len = +7.06965345685344304e-01 
 951        997        998        953    2 2147483645 2147483645 +7.59219088937093223e-01  # rad = +7.00000000000000205e-02 , len = +3.20780298646910100e-01 
 952        997        999        953    2 2147483645 2147483645 +7.59219088937093223e-01  # rad = +7.00000000000000205e-02 , len = +1.21243556529821897e-01 
 953       1000        997       1473    2        951        952 +6.82240293614911675e-01  # rad = +9.21999999999999903e-02 , len = +6.14247507117449798e-01 
 954        984       1001        940    2 2147483645 2147483645 +5.61211143467818752e-01  # rad = +1.23146000000000019e-01 , len = +2.95330323536205830e+00 
 955        984       1002        940    2        972        973 +1.01074151547881086e+00  # rad = +2.21785999999999928e-01 , len = +9.36536171218175895e-01 
 956        996       1003        957    2 2147483645 2147483645 +7.95580110497237536e-01  # rad = +8.64000000000000046e-02 , len = +3.20780298646909934e-01 
 957       1000        996       1473    2        950        956 +8.03593230873963282e-01  # rad = +1.08600000000000002e-01 , len = +6.89420046125726937e-01 
 958       1004       1005        960    2 2147483645 2147483645 +6.20953102783014965e-01  # rad = +9.91332999999999798e-02 , len = +1.18173601112938931e+00 
 959       1004       1006        960    2 2147483645 2147483645 +6.39354325480591568e-01  # rad = +1.02071000000000009e-01 , len = +9.10000000000000142e-01 
 960        941       1004        897    2        958        959 +6.99693645443907331e-01  # rad = +1.59647000000000067e-01 , len = +1.13736537664903081e+00 
 961        976       1007        932    2 2147483645 2147483645 +5.13436559498801293e-01  # rad = +1.10718999999999998e-01 , len = +2.28010964648632752e+00 
 962        976       1008        932    2        970        971 +9.40044425276962525e-01  # rad = +2.02714000000000005e-01 , len = +4.89999999999998659e-01 
 963       1009       1010        965    2 2147483645 2147483645 +8.28402366863905337e-01  # rad = +7.00000000000000205e-02 , len = +1.21243556529821897e-01 
 964       1009       1011        965    2 2147483645 2147483645 +8.28402366863905337e-01  # rad = +7.00000000000000205e-02 , len = +3.05122926047847187e-01 
 965       1012       1009        968    2        963        964 +7.61261261261261146e-01  # rad = +8.45000000000000057e-02 , len = +1.21243556529819857e-01 
 966       1013       1014        967    2 2147483645 2147483645 +5.56822107081174522e-01  # rad = +8.06000000000000327e-02 , len = +3.13049516849968623e-01 
 967        983       1013        939    2        966        968 +9.14952119085996052e-01  # rad = +1.44750000000000045e-01 , len = +3.05122926047849630e-01 
 968       1013       1012        967    2        965        969 +7.66839378238342029e-01  # rad = +1.11000000000000043e-01 , len = +7.00000000000002842e-02 
 969       1012       1015        968    2       1001       1390 +1.05225225225225216e+00  # rad = +1.16800000000000001e-01 , len = +3.50000000000001421e-01 
 970       1008       1016        962    2 2147483645 2147483645 +6.38007241729727559e-01  # rad = +1.29333000000000059e-01 , len = +4.84974226119286589e-01 
 971       1008       1017        962    2       1016       1581 +9.01516422151405261e-01  # rad = +1.82750000000000051e-01 , len = +5.68682688324517738e-01 
 972       1002       1018        955    2       1023       1024 +9.68275725248663122e-01  # rad = +2.14749999999999996e-01 , len = +5.72974694031073151e-01 
 973       1002       1019        955    2        986        987 +9.15296727476035410e-01  # rad = +2.02999999999999931e-01 , len = +1.21243556529823951e-01 
 974       1020       1021        976    2 2147483645 2147483645 +7.99999999999999933e-01  # rad = +6.99999999999999928e-02 , len = +2.32163735324878412e-01 
 975       1020       1022        976    2 2147483645 2147483645 +9.65714285714285636e-01  # rad = +8.44999999999999918e-02 , len = +9.89949493661145541e-02 
 976       1023       1020        996    2        974        975 +5.64112151942802287e-01  # rad = +8.74999999999999806e-02 , len = +2.96984848098350518e-01 
 977       1024       1025        979    2 2147483645 2147483645 +9.63035019455252939e-01  # rad = +9.89999999999999908e-02 , len = +9.89949493661145541e-02 
 978       1024       1026        979    2       1476       1477 +1.21271400778210103e+00  # rad = +1.24666999999999986e-01 , len = +4.31508980207829851e-01 
 979       1027       1024        981    2        977        978 +9.12423336025633080e-01  # rad = +1.02799999999999975e-01 , len = +3.13049516849970233e-01 
 980       1027       1028        981    2 2147483645 2147483645 +7.49997781071653602e-01  # rad = +8.44999999999999779e-02 , len = +1.21243556529823951e-01 
 981       1029       1027        983    2        979        980 +1.00000000000000000e+00  # rad = +1.12667000000000017e-01 , len = +1.56524758424985921e-01 
 982       1029       1030        983    2 2147483645 2147483645 +7.49997781071653602e-01  # rad = +8.44999999999999779e-02 , len = +1.21243556529823951e-01 
 983       1031       1029        985    2        981        982 +9.11759231534907011e-01  # rad = +1.12667000000000017e-01 , len = +1.56524758424985921e-01 
 984       1031       1032        985    2 2147483645 2147483645 +6.83817400522776286e-01  # rad = +8.44999999999999779e-02 , len = +1.21243556529822924e-01 
 985       1033       1031       1391    2        983        984 +7.82094936708860766e-01  # rad = +1.23570999999999986e-01 , len = +5.68682688324515628e-01 
 986       1019       1034        973    2       1478       1479 +7.12098522167487702e-01  # rad = +1.44556000000000018e-01 , len = +1.24040316026685504e+00 
 987       1019       1035        973    2       1045       1046 +4.27228078817734003e-01  # rad = +8.67272999999999655e-02 , len = +9.84987309562921243e-01 
 988       1036       1037        989    2 2147483645 2147483645 +3.21818941504178280e-01  # rad = +1.15532999999999983e-01 , len = +9.23363417079106297e-01 
 989        907       1036        867    2        988        990 +8.36213884411482367e-01  # rad = +3.59000000000000041e-01 , len = +1.36634549071602152e+00 
 990       1036       1038        989    2       1002       1643 +9.63788300835654588e-01  # rad = +3.46000000000000085e-01 , len = +1.21243556529819857e-01 
 991       1039        956        993    2        915       1474 +6.04709431565576438e-01  # rad = +1.90423000000000037e-01 , len = +2.28868958139805345e+00 
 992       1039       1040        993    2        994       1009 +8.53313750396951343e-01  # rad = +2.68708500000000072e-01 , len = +6.14247507117450686e-01 
 993        937       1039        894    2        991        992 +7.20265324794144624e-01  # rad = +3.14900000000000013e-01 , len = +6.37730350540099966e-01 
 994       1040       1041        992    2 2147483645 2147483645 +5.33237690657348051e-01  # rad = +1.43285500000000038e-01 , len = +1.38769593211192999e+00 
 995       1042       1043        997    2 2147483645 2147483645 +5.13274336283185861e-01  # rad = +1.16000000000000034e-01 , len = +7.47395477642191830e-01 
 996       1042       1023        997    2        976       1654 +6.86331858407079665e-01  # rad = +1.55110999999999999e-01 , len = +6.60378679243963429e-01 
 997       1044       1042       1004    2        995        996 +9.42648592283628739e-01  # rad = +2.26000000000000090e-01 , len = +1.21243556529821897e-01 
 998        937       1045        894    2       1082       1083 +8.74094236047575524e-01  # rad = +3.82154000000000160e-01 , len = +8.77097486029918216e-01 
 999       1046       1047       1001    2 2147483645 2147483645 +1.05570508735721824e+00  # rad = +1.11000000000000043e-01 , len = +1.21243556529820870e-01 
1000       1046       1048       1001    2 2147483645 2147483645 +1.07037093772416236e+00  # rad = +1.12542011505131642e-01 , len = +6.30000000000000115e-01 
1001       1015       1046        969    2        999       1000 +9.00196917808219310e-01  # rad = +1.05143000000000070e-01 , len = +4.64327470649754659e-01 
1002       1038       1049        990    2       1003       1004 +8.86127167630057722e-01  # rad = +3.06599999999999984e-01 , len = +3.56931365951492885e-01 
1003       1049       1050       1002    2       1035       1036 +6.92853881278538752e-01  # rad = +2.12428999999999951e-01 , len = +6.49153294684697846e-01 
1004       1049       1044       1002    2        997       1005 +7.81963470319634757e-01  # rad = +2.39749999999999991e-01 , len = +6.45368112010502704e-01 
1005       1044       1051       1004    2       1027       1028 +7.99445255474452554e-01  # rad = +1.91667000000000032e-01 , len = +4.94974746830585288e-01 
1006       1052       1053       1007    2 2147483645 2147483645 +7.61261261261261146e-01  # rad = +8.44999999999999779e-02 , len = +1.21243556529821897e-01 
1007       1054       1052       1013    2       1006       1008 +8.06293447231362648e-01  # rad = +1.10999999999999988e-01 , len = +1.21243556529821897e-01 
1008       1052       1055       1007    2       1010       1011 +1.01501801801801794e+00  # rad = +1.12666999999999976e-01 , len = +1.71464281994823164e-01 
1009       1040       1056        992    2       1033       1034 +9.77691438864047857e-01  # rad = +2.62713999999999948e-01 , len = +5.23832034148349668e-01 
1010       1055       1057       1008    2 2147483645 2147483645 +7.13226588087017443e-01  # rad = +8.03570999999999869e-02 , len = +1.09790709989506863e+00 
1011       1055       1058       1008    2       1482       1483 +7.75737349889497274e-01  # rad = +8.73999999999999777e-02 , len = +3.20780298646909323e-01 
1012       1054       1059       1013    2 2147483645 2147483645 +6.77964218004314723e-01  # rad = +9.33333000000000079e-02 , len = +4.31508980207828630e-01 
1013       1060       1054       1082    2       1007       1012 +6.85288890880038193e-01  # rad = +1.37667000000000039e-01 , len = +7.44110206891425485e-01 
1014       1061       1062       1016    2 2147483645 2147483645 +7.83807142857142813e-01  # rad = +1.09732999999999969e-01 , len = +1.06850362657316422e+00 
1015       1061       1063       1016    2       1505       1590 +9.84821428571428625e-01  # rad = +1.37875000000000053e-01 , len = +1.20432553738596826e+00 
1016       1017       1061        971    2       1014       1015 +7.66073871409028717e-01  # rad = +1.40000000000000041e-01 , len = +1.56524758424985921e-01 
1017       1064       1065       1019    2 2147483645 2147483645 +6.32508021111714891e-01  # rad = +8.49666999999999922e-02 , len = +2.06114046100696546e+00 
1018       1064       1066       1019    2       1582       1583 +9.78910617644212500e-01  # rad = +1.31500000000000061e-01 , len = +1.21243556529821897e-01 
1019       1067       1064       1050    2       1017       1018 +9.59521428571428525e-01  # rad = +1.34333000000000036e-01 , len = +8.31203946092654244e-01 
1020       1068       1069       1643    2       1021       1022 +6.45268786127167648e-01  # rad = +2.23262999999999989e-01 , len = +1.29830658936940035e+00 
1021       1069       1070       1020    2       1031       1032 +4.21668167139203520e-01  # rad = +9.41429000000000016e-02 , len = +4.74763098818768325e-01 
1022       1069       1071       1020    2       1025       1026 +8.55493297142831510e-01  # rad = +1.91000000000000031e-01 , len = +6.37730350540099744e-01 
1023       1018       1072        972    2 2147483645 2147483645 +5.85396973224679873e-01  # rad = +1.25714000000000020e-01 , len = +2.66460128349440017e+00 
1024       1018       1073        972    2       1029       1030 +9.20451688009313096e-01  # rad = +1.97667000000000009e-01 , len = +2.10000000000000853e-01 
1025       1071       1074       1022    2 2147483645 2147483645 +4.58489005235602098e-01  # rad = +8.75714000000000214e-02 , len = +9.94886928248635338e-01 
1026       1071       1075       1022    2       1065       1079 +1.07068062827225141e+00  # rad = +2.04500000000000071e-01 , len = +8.31203946092654022e-01 
1027       1051       1076       1005    2       1102       1588 +7.58012594760704705e-01  # rad = +1.45285999999999998e-01 , len = +5.14392845984465108e-01 
1028       1051       1077       1005    2       1047       1048 +6.78259689983147895e-01  # rad = +1.30000000000000004e-01 , len = +3.20780298646907769e-01 
1029       1073       1078       1024    2 2147483645 2147483645 +4.46572771378125899e-01  # rad = +8.82726999999999679e-02 , len = +7.06965345685344970e-01 
1030       1073       1079       1024    2       1055       1056 +9.21752239878179003e-01  # rad = +1.82200000000000029e-01 , len = +3.13049516849968235e-01 
1031       1070       1080       1021    2 2147483645 2147483645 +1.37822395528499775e+00  # rad = +1.29750000000000004e-01 , len = +2.52388589282478815e-01 
1032       1070       1081       1021    2 2147483645 2147483645 +8.49771995551443671e-01  # rad = +7.99999999999999739e-02 , len = +5.14392845984469549e-01 
1033       1056       1082       1009    2 2147483645 2147483645 +4.11093432401775372e-01  # rad = +1.08000000000000013e-01 , len = +9.80000000000000426e-01 
1034       1056       1083       1009    2       1043       1044 +9.64546997876017276e-01  # rad = +2.53399999999999959e-01 , len = +2.96984848098351573e-01 
1035       1050       1084       1003    2       1038       1577 +6.77511074288350557e-01  # rad = +1.43923000000000023e-01 , len = +9.62340895940726471e-01 
1036       1050       1085       1003    2       1096       1097 +8.08505430049569651e-01  # rad = +1.71750000000000014e-01 , len = +6.06217782649107528e-01 
1037       1086       1087       1038    2 2147483645 2147483645 +5.59360092054689395e-01  # rad = +6.99999999999999928e-02 , len = +2.21359436211787164e-01 
1038       1084       1086       1035    2       1037       1039 +8.69513559333810471e-01  # rad = +1.25143000000000032e-01 , len = +5.14392845984467995e-01 
1039       1086       1088       1038    2       1489       1490 +8.27053850395147894e-01  # rad = +1.03499999999999995e-01 , len = +4.94974746830581513e-01 
1040       1089       1090       1042    2 2147483645 2147483645 +5.94676806083650256e-01  # rad = +7.82000000000000195e-02 , len = +6.89420046125730157e-01 
1041       1089       1091       1042    2 2147483645 2147483645 +5.76860076045627390e-01  # rad = +7.58571000000000106e-02 , len = +1.03353761421633905e+00 
1042       1092       1089       1052    2       1040       1041 +6.26190476190476186e-01  # rad = +1.31500000000000061e-01 , len = +1.21243556529820870e-01 
1043       1083       1093       1034    2 2147483645 2147483645 +4.55347277032359943e-01  # rad = +1.15385000000000029e-01 , len = +8.54458893101355699e-01 
1044       1083       1094       1034    2       1091       1586 +1.05586424625098663e+00  # rad = +2.67556000000000183e-01 , len = +5.64358042380897040e-01 
1045       1035       1095        987    2 2147483645 2147483645 +1.22452791681512063e+00  # rad = +1.06200000000000030e-01 , len = +3.49999999999997535e-01 
1046       1035       1096        987    2 2147483645 2147483645 +8.07127628785860973e-01  # rad = +7.00000000000000205e-02 , len = +1.21243556529821897e-01 
1047       1077       1097       1028    2 2147483645 2147483645 +9.16669230769230792e-01  # rad = +1.19167000000000009e-01 , len = +1.36634549071601841e+00 
1048       1077       1098       1028    2 2147483645 2147483645 +7.18681538461538372e-01  # rad = +9.34286000000000144e-02 , len = +6.49153294684698512e-01 
1049       1099       1100       1051    2       1494       1495 +6.26009174311926597e-01  # rad = +1.09176000000000037e-01 , len = +1.25610509114484503e+00 
1050       1099       1067       1051    2       1019       1486 +8.02752293577981613e-01  # rad = +1.40000000000000013e-01 , len = +9.89949493661157892e-02 
1051       1101       1099       1081    2       1049       1050 +8.30476190476190479e-01  # rad = +1.74400000000000055e-01 , len = +3.76961536499416827e-01 
1052       1102       1092       1053    2       1042       1076 +6.78075556990636152e-01  # rad = +2.10000000000000103e-01 , len = +1.97989898732232855e-01 
1053       1068       1102       1643    2       1052       1054 +8.95086705202312150e-01  # rad = +3.09700000000000031e-01 , len = +6.67757440991862627e-01 
1054       1102       1103       1053    2       1129       1130 +9.33729415563448573e-01  # rad = +2.89176000000000044e-01 , len = +1.20432553738596648e+00 
1055       1079       1104       1030    2       1116       1117 +7.98572996706915506e-01  # rad = +1.45500000000000018e-01 , len = +7.50666370633453095e-01 
1056       1079       1105       1030    2       1069       1625 +7.71130625686059279e-01  # rad = +1.40500000000000014e-01 , len = +1.21243556529823965e-01 
1057       1106       1107       1059    2 2147483645 2147483645 +1.56203236245954691e+00  # rad = +1.20666999999999969e-01 , len = +1.39999999999997016e-01 
1058       1106       1108       1059    2 2147483645 2147483645 +1.03128414239482202e+00  # rad = +7.96666999999999931e-02 , len = +1.71464281994822443e-01 
1059       1109       1106       1071    2       1057       1058 +6.44647133928049842e-01  # rad = +7.72500000000000131e-02 , len = +5.37680202350805048e-01 
1060       1110       1111       1061    2 2147483645 2147483645 +1.05069659442724439e+00  # rad = +1.35750000000000010e-01 , len = +2.32163735324877329e-01 
1061       1033       1110       1391    2       1060       1062 +8.17721518987341800e-01  # rad = +1.29200000000000009e-01 , len = +6.78675180038286752e-01 
1062       1110       1112       1061    2       1105       1106 +1.04102167182662542e+00  # rad = +1.34500000000000092e-01 , len = +4.94974746830582013e-01 
1063       1113       1114       1065    2 2147483645 2147483645 +4.77893252345089503e-01  # rad = +8.16667000000000087e-02 , len = +1.52239942196520639e+00 
1064       1113       1115       1065    2       1500       1589 +9.90245129879629538e-01  # rad = +1.69222000000000011e-01 , len = +7.30821455623734018e-01 
1065       1075       1113       1026    2       1063       1064 +8.35643031784841117e-01  # rad = +1.70889000000000069e-01 , len = +5.93969696196701924e-01 
1066       1116       1117       1067    2 2147483645 2147483645 +6.89226519337016619e-01  # rad = +1.24750000000000083e-01 , len = +2.52388589282479314e-01 
1067       1118       1116       1586    2       1066       1068 +7.41803278688524581e-01  # rad = +1.81000000000000077e-01 , len = +2.10000000000000853e-01 
1068       1116       1119       1067    2       1084       1085 +9.06077348066298249e-01  # rad = +1.64000000000000035e-01 , len = +2.88617393793234367e-01 
1069       1105       1120       1056    2 2147483645 2147483645 +7.50619217081850421e-01  # rad = +1.05462000000000000e-01 , len = +8.88200427831464689e-01 
1070       1121       1122       1625    2 2147483645 2147483645 +5.35943060498220603e-01  # rad = +7.53000000000000058e-02 , len = +7.20694109869090549e-01 
1071       1121       1109       1625    2       1059       1491 +8.52903914590747214e-01  # rad = +1.19832999999999995e-01 , len = +4.08166632639171190e-01 
1072       1123       1124       1074    2 2147483645 2147483645 +1.00000000000000000e+00  # rad = +6.99999999999999928e-02 , len = +2.52388589282480258e-01 
1073       1123       1125       1074    2 2147483645 2147483645 +1.00000000000000000e+00  # rad = +6.99999999999999928e-02 , len = +2.96984848098349075e-01 
1074       1126       1123       1076    2       1072       1073 +7.43550496107513115e-01  # rad = +6.99999999999999928e-02 , len = +9.89949493661170521e-02 
1075       1126       1127       1076    2 2147483645 2147483645 +7.43550496107513115e-01  # rad = +6.99999999999999928e-02 , len = +1.21243556529820870e-01 
1076       1092       1126       1052    2       1074       1075 +4.48299523809523759e-01  # rad = +9.41429000000000016e-02 , len = +4.94974746830584511e-01 
1077       1128       1129       1079    2 2147483645 2147483645 +7.19970167064439170e-01  # rad = +1.20667000000000052e-01 , len = +4.14125584816972425e-01 
1078       1128       1130       1079    2 2147483645 2147483645 +4.56112171837708857e-01  # rad = +7.64444000000000234e-02 , len = +7.73175271203109138e-01 
1079       1075       1128       1026    2       1077       1078 +8.19559902200489021e-01  # rad = +1.67599999999999999e-01 , len = +3.50000000000000366e-01 
1080       1101       1131       1081    2 2147483645 2147483645 +4.00396666666666678e-01  # rad = +8.40833000000000275e-02 , len = +7.85748051222530997e-01 
1081       1132       1101       1091    2       1051       1080 +9.15938640834289219e-01  # rad = +2.10000000000000103e-01 , len = +9.89949493661157892e-02 
1082       1045       1060        998    2       1013       1110 +5.25675513013078466e-01  # rad = +2.00889000000000012e-01 , len = +7.30821455623737237e-01 
1083       1045       1133        998    2       1114       1115 +9.51001428743386112e-01  # rad = +3.63429000000000002e-01 , len = +4.42718872423571552e-01 
1084       1119       1134       1068    2       1496       1497 +6.58536585365853688e-01  # rad = +1.07999999999999999e-01 , len = +2.21359436211790828e-01 
1085       1119       1135       1068    2       1086       1087 +8.53658536585365835e-01  # rad = +1.40000000000000013e-01 , len = +7.00000000000002842e-02 
1086       1135       1136       1085    2 2147483645 2147483645 +6.54135000000000022e-01  # rad = +9.15789000000000325e-02 , len = +1.27929668177479927e+00 
1087       1135       1137       1085    2       1107       1108 +9.82142857142857206e-01  # rad = +1.37500000000000094e-01 , len = +4.02119385257659612e-01 
1088       1138       1139       1090    2 2147483645 2147483645 +1.00000000000000000e+00  # rad = +6.99999999999999789e-02 , len = +6.60378679243960987e-01 
1089       1138       1140       1090    2 2147483645 2147483645 +1.00000000000000000e+00  # rad = +6.99999999999999789e-02 , len = +6.92964645562816339e-01 
1090       1141       1138       1097    2       1088       1089 +5.90717299578058963e-01  # rad = +6.99999999999999789e-02 , len = +3.76961536499414662e-01 
1091       1094       1132       1044    2       1081       1092 +8.56915935355589187e-01  # rad = +2.29273000000000088e-01 , len = +8.10308583195315180e-01 
1092       1132       1142       1091    2       1121       1122 +9.05278859700008209e-01  # rad = +2.07556000000000074e-01 , len = +7.47395477642193606e-01 
1093       1143       1144       1094    2 2147483645 2147483645 +5.59188593155893532e-01  # rad = +7.35332999999999959e-02 , len = +1.09567330897489734e+00 
1094       1145       1143       1110    2       1093       1095 +9.72014842629688181e-01  # rad = +1.31500000000000006e-01 , len = +9.89949493661157892e-02 
1095       1143       1146       1094    2       1098       1099 +9.17619771863117828e-01  # rad = +1.20667000000000010e-01 , len = +1.97989898732231578e-01 
1096       1085       1147       1036    2       1506       1507 +8.85007278020378485e-01  # rad = +1.52000000000000107e-01 , len = +6.14247507117447356e-01 
1097       1085       1141       1036    2       1090       1111 +6.89956331877729312e-01  # rad = +1.18500000000000022e-01 , len = +3.05122926047846743e-01 
1098       1146       1148       1095    2 2147483645 2147483645 +6.14442225297720190e-01  # rad = +7.41428999999999838e-02 , len = +4.69574275274957764e-01 
1099       1146       1149       1095    2       1103       1104 +9.04141148781356985e-01  # rad = +1.09100000000000016e-01 , len = +6.64078308635360992e-01 
1100       1150       1151       1102    2 2147483645 2147483645 +9.79888641606952215e-01  # rad = +1.20200000000000015e-01 , len = +2.21359436211784638e-01 
1101       1150       1152       1102    2 2147483645 2147483645 +9.60592498389950200e-01  # rad = +1.17833000000000021e-01 , len = +3.13049516849967846e-01 
1102       1076       1150       1027    2       1100       1101 +8.44313973817160557e-01  # rad = +1.22666999999999971e-01 , len = +8.31203946092657686e-01 
1103       1149       1153       1099    2 2147483645 2147483645 +6.41613198900091608e-01  # rad = +6.99999999999999789e-02 , len = +4.74763098818770435e-01 
1104       1149       1154       1099    2 2147483645 2147483645 +6.41613198900091608e-01  # rad = +6.99999999999999789e-02 , len = +2.61916017074173169e-01 
1105       1112       1155       1062    2 2147483645 2147483645 +6.88971747211895913e-01  # rad = +9.26667000000000185e-02 , len = +1.19411054764623992e+00 
1106       1112       1156       1062    2 2147483645 2147483645 +6.93927881040892203e-01  # rad = +9.33333000000000218e-02 , len = +4.02119385257660833e-01 
1107       1137       1157       1087    2 2147483645 2147483645 +1.02060363636363638e+00  # rad = +1.40333000000000041e-01 , len = +2.10000000000000270e-01 
1108       1137       1158       1087    2 2147483645 2147483645 +5.86181818181818248e-01  # rad = +8.06000000000000327e-02 , len = +3.28329103187639304e-01 
1109       1145       1159       1110    2 2147483645 2147483645 +9.33821681474801601e-01  # rad = +1.26333000000000029e-01 , len = +1.56524758424985921e-01 
1110       1060       1145       1082    2       1094       1109 +6.73436574426673373e-01  # rad = +1.35286000000000017e-01 , len = +5.68682688324517960e-01 
1111       1141       1160       1097    2       1112       1113 +8.14345991561181370e-01  # rad = +9.65000000000000580e-02 , len = +9.89949493661183150e-02 
1112       1160       1161       1111    2 2147483645 2147483645 +1.15025906735751304e+00  # rad = +1.11000000000000029e-01 , len = +9.89949493661157892e-02 
1113       1160       1162       1111    2 2147483645 2147483645 +1.27461139896373066e+00  # rad = +1.23000000000000012e-01 , len = +6.99999999999967315e-02 
1114       1133       1163       1083    2       1501       1502 +7.14307333757075003e-01  # rad = +2.59600000000000053e-01 , len = +3.95979797464466932e-01 
1115       1133       1164       1083    2       1123       1124 +1.05178728169738789e+00  # rad = +3.82250000000000034e-01 , len = +2.52388589282478815e-01 
1116       1104       1165       1055    2 2147483645 2147483645 +8.83690721649484590e-01  # rad = +1.28576999999999997e-01 , len = +1.79696967141908104e+00 
1117       1104       1166       1055    2 2147483645 2147483645 +6.17182130584192468e-01  # rad = +8.97999999999999771e-02 , len = +3.20780298646906992e-01 
1118       1167       1168       1120    2 2147483645 2147483645 +1.30055087972624150e+00  # rad = +1.31500000000000061e-01 , len = +9.89949493661157892e-02 
1119       1167       1169       1120    2 2147483645 2147483645 +1.04505939017515415e+00  # rad = +1.05667000000000039e-01 , len = +1.39649561402820077e+00 
1120       1170       1167       1132    2       1118       1119 +7.20934046345810930e-01  # rad = +1.01111000000000062e-01 , len = +7.30821455623738792e-01 
1121       1142       1171       1092    2       1153       1154 +7.29740407408121294e-01  # rad = +1.51462000000000124e-01 , len = +9.33916484488845566e-01 
1122       1142       1172       1092    2       1125       1126 +9.94107614330590472e-01  # rad = +2.06333000000000100e-01 , len = +6.29999999999998561e-01 
1123       1164       1173       1115    2 2147483645 2147483645 +2.93140614780902586e-01  # rad = +1.12053000000000028e-01 , len = +1.46331814722568132e+00 
1124       1164       1174       1115    2       1127       1128 +9.71877043819489916e-01  # rad = +3.71500000000000052e-01 , len = +2.32163735324879994e-01 
1125       1172       1175       1122    2       1137       1141 +8.87662177160221555e-01  # rad = +1.83154000000000039e-01 , len = +9.10000000000000475e-01 
1126       1172       1176       1122    2       1135       1140 +6.59128690030193920e-01  # rad = +1.36000000000000038e-01 , len = +6.18223260642949302e-01 
1127       1174       1177       1124    2       1157       1509 +9.37938088829071370e-01  # rad = +3.48444000000000143e-01 , len = +6.64078308635362324e-01 
1128       1174       1178       1124    2       1162       1163 +6.23652759084791453e-01  # rad = +2.31687000000000060e-01 , len = +1.34647688431699186e+00 
1129       1103       1179       1054    2       1160       1161 +8.09482806318643222e-01  # rad = +2.34083000000000069e-01 , len = +8.71492971859212817e-01 
1130       1103       1180       1054    2       1138       1139 +8.28215342905358698e-01  # rad = +2.39500000000000074e-01 , len = +3.83405790253614542e-01 
1131       1170       1181       1132    2 2147483645 2147483645 +7.02028520499108688e-01  # rad = +9.84595000000000470e-02 , len = +2.55284155403346524e+00 
1132       1182       1170       1137    2       1120       1131 +7.04773869346733695e-01  # rad = +1.40249999999999986e-01 , len = +3.05122926047848408e-01 
1133       1183       1184       1135    2 2147483645 2147483645 +7.98478783848371121e-01  # rad = +7.00000000000000067e-02 , len = +4.19999999999999929e-01 
1134       1183       1185       1135    2 2147483645 2147483645 +8.45736180328448550e-01  # rad = +7.41429000000000116e-02 , len = +4.25793377120873617e-01 
1135       1176       1183       1126    2       1133       1134 +6.44608088235294030e-01  # rad = +8.76667000000000557e-02 , len = +2.09999999999999659e-01 
1136       1182       1186       1137    2 2147483645 2147483645 +4.98172864321608067e-01  # rad = +9.91364000000000550e-02 , len = +1.60542829176516189e+00 
1137       1175       1182       1125    2       1132       1136 +1.08651735697828067e+00  # rad = +1.99000000000000093e-01 , len = +9.89949493661157892e-02 
1138       1180       1187       1130    2 2147483645 2147483645 +3.89914822546972850e-01  # rad = +9.33846000000000120e-02 , len = +9.92421281513050535e-01 
1139       1180       1188       1130    2       1148       1392 +9.02922755741127347e-01  # rad = +2.16250000000000026e-01 , len = +3.28329103187640248e-01 
1140       1176       1189       1126    2 2147483645 2147483645 +8.45588235294117530e-01  # rad = +1.15000000000000019e-01 , len = +1.71464281994823164e-01 
1141       1175       1190       1125    2       1155       1156 +7.91230330759907008e-01  # rad = +1.44917000000000101e-01 , len = +8.45813218151621027e-01 
1142       1191       1192       1144    2 2147483645 2147483645 +1.00000000000000000e+00  # rad = +6.99999999999999928e-02 , len = +1.06620823482094740e+00 
1143       1191       1193       1144    2 2147483645 2147483645 +1.15714285714285725e+00  # rad = +8.09999999999999748e-02 , len = +6.41560597293817092e-01 
1144       1194       1191       1145    2       1142       1143 +8.09248554913294726e-01  # rad = +6.99999999999999928e-02 , len = +1.21243556529821897e-01 
1145       1195       1194       1392    2       1144       1146 +7.05402650356778738e-01  # rad = +8.65000000000000213e-02 , len = +4.31508980207829407e-01 
1146       1194       1196       1145    2 2147483645 2147483645 +9.86416184971098398e-01  # rad = +8.53250000000000536e-02 , len = +8.31203946092656798e-01 
1147       1197       1198       1148    2       1165       1508 +9.92261083743842365e-01  # rad = +2.01428999999999997e-01 , len = +5.23832034148351555e-01 
1148       1188       1197       1139    2       1147       1149 +9.38728323699421829e-01  # rad = +2.02999999999999958e-01 , len = +1.21243556529821897e-01 
1149       1197       1199       1148    2 2147483645 2147483645 +4.55357142857142849e-01  # rad = +9.24375000000000474e-02 , len = +5.51180551180827427e-01 
1150       1200       1201       1152    2 2147483645 2147483645 +1.15492957746478875e+00  # rad = +1.23000000000000026e-01 , len = +1.21243556529822938e-01 
1151       1200       1202       1152    2 2147483645 2147483645 +8.23161502347417806e-01  # rad = +8.76667000000000279e-02 , len = +2.09999999999999659e-01 
1152       1203       1200       1176    2       1150       1151 +9.46556036922052813e-01  # rad = +1.06500000000000011e-01 , len = +5.64358042380897595e-01 
1153       1171       1204       1121    2 2147483645 2147483645 +6.34922950971200661e-01  # rad = +9.61667000000000355e-02 , len = +4.02119385257661444e-01 
1154       1171       1205       1121    2 2147483645 2147483645 +5.10028918144485033e-01  # rad = +7.72500000000000131e-02 , len = +2.32163735324877885e-01 
1155       1190       1206       1141    2 2147483645 2147483645 +7.67927144160239994e-01  # rad = +1.11285697950269574e-01 , len = +1.04297650980259404e+00 
1156       1190       1207       1141    2       1187       1188 +9.83811423090458659e-01  # rad = +1.42571000000000003e-01 , len = +6.10245852095693153e-01 
1157       1177       1208       1127    2       1158       1159 +9.58547141004006287e-01  # rad = +3.34000000000000075e-01 , len = +3.28329103187640248e-01 
1158       1208       1209       1157    2       1181       1644 +8.80988023952095856e-01  # rad = +2.94250000000000067e-01 , len = +3.28329103187640248e-01 
1159       1208       1210       1157    2       1174       1175 +5.77044910179640769e-01  # rad = +1.92733000000000043e-01 , len = +1.01197826063606677e+00 
1160       1179       1211       1129    2 2147483645 2147483645 +5.29726635424187187e-01  # rad = +1.24000000000000013e-01 , len = +1.10236110236165374e+00 
1161       1179       1212       1129    2       1224       1225 +9.43823344711063994e-01  # rad = +2.20932999999999991e-01 , len = +1.01197826063606588e+00 
1162       1178       1213       1128    2 2147483645 2147483645 +5.11962259427589772e-01  # rad = +1.18615000000000012e-01 , len = +1.10679718105893476e+00 
1163       1178       1214       1128    2       1168       1169 +8.82656342392969750e-01  # rad = +2.04500000000000126e-01 , len = +9.89949493661183150e-02 
1164       1215       1216       1165    2 2147483645 2147483645 +4.89157867896152787e-01  # rad = +9.40000000000000280e-02 , len = +6.06217782649106085e-01 
1165       1198       1215       1147    2       1164       1166 +9.54018537549210954e-01  # rad = +1.92167000000000060e-01 , len = +3.83405790253614542e-01 
1166       1215       1217       1165    2       1170       1171 +9.15001014742385488e-01  # rad = +1.75833000000000017e-01 , len = +4.02119385257666717e-01 
1167       1203       1218       1176    2 2147483645 2147483645 +6.22149507836091020e-01  # rad = +6.99999999999999928e-02 , len = +7.85748051222526556e-01 
1168       1214       1219       1163    2 2147483645 2147483645 +1.00000000000000000e+00  # rad = +2.04500000000000126e-01 , len = +9.89949493661170521e-02 
1169       1214       1220       1163    2       1232       1233 +1.03895843520782405e+00  # rad = +2.12467000000000072e-01 , len = +1.14808536267997097e+00 
1170       1217       1221       1166    2 2147483645 2147483645 +5.92784062149880886e-01  # rad = +1.04231000000000018e-01 , len = +1.08894444302728099e+00 
1171       1217       1222       1166    2       1172       1173 +8.57631957596128203e-01  # rad = +1.50799999999999962e-01 , len = +2.88617393793230537e-01 
1172       1222       1223       1171    2 2147483645 2147483645 +7.03799734748010719e-01  # rad = +1.06133000000000075e-01 , len = +1.17341382299681452e+00 
1173       1222       1224       1171    2 2147483645 2147483645 +6.96757294429708240e-01  # rad = +1.05071000000000025e-01 , len = +9.20706250657616132e-01 
1174       1210       1225       1159    2       1178       1179 +6.71913995008638909e-01  # rad = +1.29500000000000004e-01 , len = +5.46717477313466871e-01 
1175       1210       1226       1159    2       1176       1177 +9.26151722849745451e-01  # rad = +1.78500000000000020e-01 , len = +9.89949493661170521e-02 
1176       1226       1203       1175    2       1152       1167 +6.30325762225651509e-01  # rad = +1.12513148557278828e-01 , len = +4.31508980207828630e-01 
1177       1226       1227       1175    2       1183       1184 +6.43591036414565942e-01  # rad = +1.14881000000000039e-01 , len = +5.93969696196698593e-01 
1178       1225       1228       1174    2       1512       1513 +8.38610038610038688e-01  # rad = +1.08599999999999988e-01 , len = +3.20780298646908546e-01 
1179       1225       1229       1174    2       1319       1637 +6.98841698841698888e-01  # rad = +9.05000000000000526e-02 , len = +5.28488410468952119e-01 
1180       1230       1231       1181    2       1196       1211 +7.61968531468531496e-01  # rad = +2.17923000000000033e-01 , len = +8.42911620515463977e-01 
1181       1209       1230       1158    2       1180       1182 +9.71962616822429903e-01  # rad = +2.86000000000000032e-01 , len = +2.61916017074174112e-01 
1182       1230       1232       1181    2       1216       1217 +9.35314685314685312e-01  # rad = +2.67500000000000016e-01 , len = +3.56931365951493940e-01 
1183       1227       1233       1177    2 2147483645 2147483645 +8.43108085758306314e-01  # rad = +9.68571000000000432e-02 , len = +3.95979797464465044e-01 
1184       1227       1234       1177    2       1185       1186 +9.03543666924904842e-01  # rad = +1.03800000000000031e-01 , len = +3.13049516849971843e-01 
1185       1234       1235       1184    2 2147483645 2147483645 +1.06936416184971095e+00  # rad = +1.11000000000000015e-01 , len = +1.21243556529822938e-01 
1186       1234       1236       1184    2       1510       1511 +8.14065510597302477e-01  # rad = +8.45000000000000057e-02 , len = +9.89949493661170521e-02 
1187       1207       1237       1156    2 2147483645 2147483645 +7.62265818434323950e-01  # rad = +1.08677000000000079e-01 , len = +2.19692967570652886e+00 
1188       1207       1238       1156    2       1229       1626 +9.64929754297858544e-01  # rad = +1.37571000000000110e-01 , len = +1.04297650980259293e+00 
1189       1239       1240       1191    2 2147483645 2147483645 +6.24442462087421934e-01  # rad = +6.99999999999999928e-02 , len = +2.96984848098349907e-01 
1190       1239       1241       1191    2 2147483645 2147483645 +6.24442462087421934e-01  # rad = +6.99999999999999928e-02 , len = +5.09607692249637090e-01 
1191       1242       1239       1644    2       1189       1190 +3.80968564146134225e-01  # rad = +1.12099999999999964e-01 , len = +6.64078308635360104e-01 
1192       1243       1244       1194    2 2147483645 2147483645 +8.27321565617805121e-01  # rad = +1.07800000000000021e-01 , len = +1.09790709989506885e+00 
1193       1243       1245       1194    2       1200       1201 +7.40598618572524958e-01  # rad = +9.65000000000000024e-02 , len = +1.21243556529820884e-01 
1194       1246       1243       1196    2       1192       1193 +7.53723788864786637e-01  # rad = +1.30299999999999971e-01 , len = +6.49153294684697735e-01 
1195       1246       1247       1196    2 2147483645 2147483645 +7.00980477223427267e-01  # rad = +1.21181999999999984e-01 , len = +1.62212823167590403e+00 
1196       1231       1246       1180    2       1194       1195 +7.93284784075109051e-01  # rad = +1.72875000000000029e-01 , len = +6.49153294684700732e-01 
1197       1248       1249       1198    2 2147483645 2147483645 +7.68018590264571976e-01  # rad = +9.73332999999999837e-02 , len = +1.97989898732231578e-01 
1198       1250       1248       1509    2       1197       1199 +4.59177536231884120e-01  # rad = +1.26733000000000040e-01 , len = +1.42428929645630631e+00 
1199       1248       1251       1198    2       1208       1209 +9.56735814665477746e-01  # rad = +1.21250000000000011e-01 , len = +2.32163735324877329e-01 
1200       1245       1252       1193    2 2147483645 2147483645 +7.25388601036269454e-01  # rad = +6.99999999999999928e-02 , len = +5.14392845984469216e-01 
1201       1245       1253       1193    2       1218       1219 +1.01295336787564771e+00  # rad = +9.77499999999999758e-02 , len = +3.05122926047845133e-01 
1202       1254       1255       1203    2 2147483645 2147483645 +8.53535353535353480e-01  # rad = +8.44999999999999918e-02 , len = +1.21243556529822938e-01 
1203       1256       1254       1214    2       1202       1204 +8.16494845360824839e-01  # rad = +9.90000000000000185e-02 , len = +2.88617393793235699e-01 
1204       1254       1257       1203    2 2147483645 2147483645 +7.31481565656565635e-01  # rad = +7.24166750000000276e-02 , len = +9.52102935611481294e-01 
1205       1258       1259       1207    2 2147483645 2147483645 +5.34762858526751206e-01  # rad = +8.16999999999999810e-02 , len = +6.96491205974636651e-01 
1206       1258       1260       1207    2       1594       1595 +9.22181204100066765e-01  # rad = +1.40888999999999986e-01 , len = +1.21041315260534210e+00 
1207       1250       1258       1509    2       1205       1206 +5.53543478260869581e-01  # rad = +1.52777999999999997e-01 , len = +6.33876959669616880e-01 
1208       1251       1261       1199    2 2147483645 2147483645 +6.03894432989690810e-01  # rad = +7.32222000000000151e-02 , len = +1.85862852662924594e+00 
1209       1251       1262       1199    2       1213       1214 +9.85567010309278513e-01  # rad = +1.19500000000000023e-01 , len = +9.89949493661157892e-02 
1210       1263       1264       1211    2       1592       1593 +4.65503296345217310e-01  # rad = +8.00000000000000017e-02 , len = +5.64358042380899927e-01 
1211       1231       1263       1180    2       1210       1212 +7.88613409323476566e-01  # rad = +1.71857000000000010e-01 , len = +5.85662018573853471e-01 
1212       1263       1265       1211    2       1220       1221 +9.38280081695828549e-01  # rad = +1.61250000000000032e-01 , len = +5.37680202350798275e-01 
1213       1262       1266       1209    2 2147483645 2147483645 +1.10041841004184082e+00  # rad = +1.31500000000000006e-01 , len = +9.89949493661183150e-02 
1214       1262       1256       1209    2       1203       1215 +1.01464435146443499e+00  # rad = +1.21250000000000011e-01 , len = +2.21359436211785776e-01 
1215       1256       1267       1214    2 2147483645 2147483645 +5.88191340206185576e-01  # rad = +7.13181999999999983e-02 , len = +9.62340895940724583e-01 
1216       1232       1268       1182    2 2147483645 2147483645 +4.53214953271028065e-01  # rad = +1.21235000000000023e-01 , len = +1.25415310070182406e+00 
1217       1232       1269       1182    2       1240       1241 +1.01885981308411222e+00  # rad = +2.72545000000000037e-01 , len = +7.60394634384015111e-01 
1218       1253       1270       1201    2 2147483645 2147483645 +8.83887468030690515e-01  # rad = +8.64000000000000046e-02 , len = +3.42928563989646329e-01 
1219       1253       1271       1201    2       1222       1223 +1.07416879795396425e+00  # rad = +1.05000000000000024e-01 , len = +3.05122926047846355e-01 
1220       1265       1272       1212    2 2147483645 2147483645 +6.34883720930232487e-01  # rad = +1.02374999999999966e-01 , len = +5.14392845984468217e-01 
1221       1265       1273       1212    2       1236       1237 +1.15638449612403105e+00  # rad = +1.86467000000000077e-01 , len = +1.09790709989507307e+00 
1222       1271       1274       1219    2 2147483645 2147483645 +1.20317142857142856e+00  # rad = +1.26333000000000001e-01 , len = +1.97989898732233466e-01 
1223       1271       1275       1219    2 2147483645 2147483645 +1.05714285714285716e+00  # rad = +1.11000000000000015e-01 , len = +1.21243556529819857e-01 
1224       1212       1276       1161    2 2147483645 2147483645 +4.57152168304418072e-01  # rad = +1.00999999999999993e-01 , len = +8.07279381626958448e-01 
1225       1212       1277       1161    2       1254       1255 +9.39370759461013116e-01  # rad = +2.07538000000000056e-01 , len = +8.65852181379708763e-01 
1226       1278       1279       1228    2 2147483645 2147483645 +7.07644736842105271e-01  # rad = +1.07562000000000060e-01 , len = +1.07307968017291211e+00 
1227       1278       1280       1228    2 2147483645 2147483645 +5.41940789473684181e-01  # rad = +8.23750000000000177e-02 , len = +1.10236110236165130e+00 
1228       1281       1278       1237    2       1226       1227 +8.67084997147746783e-01  # rad = +1.52000000000000107e-01 , len = +4.59020696701140540e-01 
1229       1238       1282       1188    2 2147483645 2147483645 +6.36035210909275950e-01  # rad = +8.75000000000000083e-02 , len = +3.63730669589465705e-01 
1230       1283       1284       1626    2 2147483645 2147483645 +1.01765633745484152e+00  # rad = +1.40000000000000097e-01 , len = +1.56524758424985116e-01 
1231       1283       1285       1626    2 2147483645 2147483645 +7.48704305413204874e-01  # rad = +1.03000000000000064e-01 , len = +1.71464281994823164e-01 
1232       1220       1286       1169    2       1270       1271 +9.73440581360870083e-01  # rad = +2.06824000000000008e-01 , len = +1.14166545012100551e+00 
1233       1220       1287       1169    2       1234       1235 +8.89549906573726679e-01  # rad = +1.88999999999999974e-01 , len = +2.42487113059642767e-01 
1234       1287       1288       1233    2 2147483645 2147483645 +4.70899470899470929e-01  # rad = +8.90000000000000235e-02 , len = +8.63017960415654928e-01 
1235       1287       1289       1233    2       1238       1239 +7.00174603174603116e-01  # rad = +1.32333000000000006e-01 , len = +2.10000000000000853e-01 
1236       1273       1290       1221    2 2147483645 2147483645 +5.82210257042801160e-01  # rad = +1.08563000000000007e-01 , len = +2.51318522994227145e+00 
1237       1273       1281       1221    2       1228       1514 +9.40112727721258867e-01  # rad = +1.75300000000000039e-01 , len = +6.49153294684698401e-01 
1238       1289       1291       1235    2 2147483645 2147483645 +7.48112715649157822e-01  # rad = +9.89999999999999630e-02 , len = +2.96984848098348631e-01 
1239       1289       1292       1235    2 2147483645 2147483645 +5.38929820981916885e-01  # rad = +7.13181999999999844e-02 , len = +1.48327340702919708e+00 
1240       1269       1293       1217    2       1244       1248 +7.86413252857326439e-01  # rad = +2.14333000000000079e-01 , len = +1.56524758424985116e-01 
1241       1269       1294       1217    2       1242       1243 +8.86704947806784216e-01  # rad = +2.41667000000000132e-01 , len = +2.09999999999999076e-01 
1242       1294       1295       1241    2       1281       1282 +8.49458138678429453e-01  # rad = +2.05286000000000052e-01 , len = +9.54672718789010388e-01 
1243       1294       1296       1241    2       1259       1260 +7.78757546541315127e-01  # rad = +1.88200000000000006e-01 , len = +8.07279381626958115e-01 
1244       1293       1297       1240    2       1245       1246 +6.55522014808732179e-01  # rad = +1.40500000000000014e-01 , len = +3.28329103187640248e-01 
1245       1297       1298       1244    2 2147483645 2147483645 +5.92526690391459110e-01  # rad = +8.32500000000000462e-02 , len = +3.56931365951494273e-01 
1246       1297       1299       1244    2       1250       1251 +7.23943060498220547e-01  # rad = +1.01714000000000013e-01 , len = +5.46717477313467426e-01 
1247       1300       1301       1248    2 2147483645 2147483645 +9.01934004200435457e-01  # rad = +1.40000000000000013e-01 , len = +9.89949493661170521e-02 
1248       1293       1300       1240    2       1247       1249 +7.24209524431608687e-01  # rad = +1.55221999999999999e-01 , len = +7.06965345685344637e-01 
1249       1300       1302       1248    2       1252       1253 +7.25844274651789134e-01  # rad = +1.12666999999999976e-01 , len = +2.10000000000000270e-01 
1250       1299       1303       1246    2 2147483645 2147483645 +7.19883201919106597e-01  # rad = +7.32222000000000289e-02 , len = +6.02162768692986350e-01 
1251       1299       1304       1246    2 2147483645 2147483645 +7.35723204278663778e-01  # rad = +7.48333500000000207e-02 , len = +8.96437393240598568e-01 
1252       1302       1305       1249    2 2147483645 2147483645 +7.07098795565693550e-01  # rad = +7.96667000000000347e-02 , len = +7.53923072998831989e-01 
1253       1302       1306       1249    2 2147483645 2147483645 +6.49899260653075017e-01  # rad = +7.32222000000000289e-02 , len = +6.78675180038287529e-01 
1254       1277       1307       1225    2 2147483645 2147483645 +4.45300137806088514e-01  # rad = +9.24167000000000044e-02 , len = +9.20706250657612468e-01 
1255       1277       1308       1225    2       1596       1597 +8.76143164143433961e-01  # rad = +1.81833000000000050e-01 , len = +8.90954544295049722e-01 
1256       1309       1310       1257    2 2147483645 2147483645 +1.01851851851851860e+00  # rad = +9.90000000000000185e-02 , len = +1.21243556529820870e-01 
1257       1311       1309       1514    2       1256       1258 +5.42008442394874335e-01  # rad = +9.71999999999999809e-02 , len = +1.11561642153564744e+00 
1258       1309       1312       1257    2       1261       1262 +1.12397119341563800e+00  # rad = +1.09250000000000069e-01 , len = +3.28329103187639526e-01 
1259       1296       1313       1243    2 2147483645 2147483645 +4.23751328374070146e-01  # rad = +7.97500000000000570e-02 , len = +7.73175271203107806e-01 
1260       1296       1314       1243    2       1263       1264 +1.04888416578108390e+00  # rad = +1.97399999999999992e-01 , len = +3.20780298646906992e-01 
1261       1312       1315       1258    2 2147483645 2147483645 +1.07842562929061780e+00  # rad = +1.17818000000000034e-01 , len = +9.15368778143540229e-01 
1262       1312       1316       1258    2       1265       1266 +1.09382151029748287e+00  # rad = +1.19500000000000037e-01 , len = +1.21243556529820870e-01 
1263       1314       1317       1260    2       1285       1286 +1.02836879432624095e+00  # rad = +2.02999999999999958e-01 , len = +8.04238770515323553e-01 
1264       1314       1318       1260    2       1267       1627 +7.48733535967578523e-01  # rad = +1.47800000000000015e-01 , len = +7.60394634384017110e-01 
1265       1316       1319       1262    2 2147483645 2147483645 +8.96158995815899528e-01  # rad = +1.07090999999999992e-01 , len = +8.88200427831468908e-01 
1266       1316       1320       1262    2 2147483645 2147483645 +6.82845188284518789e-01  # rad = +8.16000000000000614e-02 , len = +2.79999999999997584e-01 
1267       1318       1321       1264    2       1278       1519 +8.45737483085250319e-01  # rad = +1.25000000000000028e-01 , len = +3.42928563989646329e-01 
1268       1322       1323       1627    2       1515       1516 +8.89715832205683288e-01  # rad = +1.31500000000000061e-01 , len = +1.21243556529818830e-01 
1269       1322       1324       1627    2       1279       1280 +6.40054127198917411e-01  # rad = +9.45999999999999897e-02 , len = +3.20780298646907769e-01 
1270       1286       1325       1232    2       1294       1295 +6.42884771593238757e-01  # rad = +1.32963999999999999e-01 , len = +2.01181510084798854e+00 
1271       1286       1326       1232    2       1275       1276 +8.89645302286001693e-01  # rad = +1.83999999999999997e-01 , len = +9.89949493661170521e-02 
1272       1327       1328       1274    2 2147483645 2147483645 +7.83582381933724537e-01  # rad = +7.00000000000000067e-02 , len = +1.56524758424984339e-01 
1273       1327       1329       1274    2 2147483645 2147483645 +7.83582381933724537e-01  # rad = +7.00000000000000067e-02 , len = +1.21243556529820870e-01 
1274       1330       1327       1278    2       1272       1273 +8.22590239410681434e-01  # rad = +8.93333000000000044e-02 , len = +1.97989898732234104e-01 
1275       1326       1331       1271    2 2147483645 2147483645 +6.75467391304347853e-01  # rad = +1.24286000000000035e-01 , len = +2.11163443805977025e+00 
1276       1326       1332       1271    2 2147483645 2147483645 +6.28260869565217317e-01  # rad = +1.15600000000000064e-01 , len = +3.76961536499413163e-01 
1277       1330       1333       1278    2 2147483645 2147483645 +7.78084714548802903e-01  # rad = +8.44999999999999779e-02 , len = +1.21243556529821897e-01 
1278       1321       1330       1267    2       1274       1277 +8.68800000000000017e-01  # rad = +1.08599999999999988e-01 , len = +3.76961536499413163e-01 
1279       1324       1334       1269    2 2147483645 2147483645 +7.39957716701902690e-01  # rad = +6.99999999999999928e-02 , len = +3.76961536499415995e-01 
1280       1324       1335       1269    2 2147483645 2147483645 +8.16582847162041880e-01  # rad = +7.72487373415292056e-02 , len = +8.45813218151623469e-01 
1281       1295       1336       1242    2 2147483645 2147483645 +4.94432158062410476e-01  # rad = +1.01499999999999993e-01 , len = +8.22313808712949568e-01 
1282       1295       1337       1242    2       1283       1284 +9.44048790467932553e-01  # rad = +1.93800000000000028e-01 , len = +2.96984848098350296e-01 
1283       1337       1338       1282    2 2147483645 2147483645 +5.17894736842105186e-01  # rad = +1.00368000000000041e-01 , len = +1.39649561402819966e+00 
1284       1337       1339       1282    2       1292       1293 +9.56310629514963817e-01  # rad = +1.85333000000000053e-01 , len = +8.45813218151621249e-01 
1285       1317       1340       1263    2       1296       1297 +6.73467980295566537e-01  # rad = +1.36713999999999974e-01 , len = +1.92340843296477293e+00 
1286       1317       1341       1263    2       1287       1288 +7.10344827586206984e-01  # rad = +1.44200000000000023e-01 , len = +6.99999999999998956e-01 
1287       1341       1342       1286    2 2147483645 2147483645 +6.17198335644937646e-01  # rad = +8.90000000000000235e-02 , len = +6.64078308635360104e-01 
1288       1341       1343       1286    2       1291       1394 +9.97226074895977810e-01  # rad = +1.43800000000000011e-01 , len = +3.20780298646910100e-01 
1289       1344       1345       1291    2 2147483645 2147483645 +9.42545454545454575e-01  # rad = +1.29600000000000021e-01 , len = +9.92421281513048092e-01 
1290       1344       1346       1291    2 2147483645 2147483645 +7.36254545454545495e-01  # rad = +1.01235000000000033e-01 , len = +1.15446957517294391e+00 
1291       1343       1344       1288    2       1289       1290 +9.56189151599443732e-01  # rad = +1.37500000000000039e-01 , len = +4.14125584816974812e-01 
1292       1339       1347       1284    2 2147483645 2147483645 +5.41366081593671944e-01  # rad = +1.00333000000000019e-01 , len = +1.13088460949824543e+00 
1293       1339       1348       1284    2       1598       1599 +9.36395569056778898e-01  # rad = +1.73545000000000005e-01 , len = +7.66811580507232415e-01 
1294       1325       1349       1270    2 2147483645 2147483645 +7.22715923107006497e-01  # rad = +9.60952000000000334e-02 , len = +1.50784614599766109e+00 
1295       1325       1350       1270    2 2147483645 2147483645 +7.56061791161517505e-01  # rad = +1.00529000000000063e-01 , len = +1.49806541913228886e+00 
1296       1340       1351       1285    2 2147483645 2147483645 +8.32636013868367608e-01  # rad = +1.13832999999999990e-01 , len = +8.71492971859210042e-01 
1297       1340       1352       1285    2 2147483645 2147483645 +7.88748774814576392e-01  # rad = +1.07832999999999957e-01 , len = +4.14125584816973313e-01 
1298       1353       1354       1300    2 2147483645 2147483645 +9.42665289256198302e-01  # rad = +3.65000000000000047e-01 , len = +2.32163735324878939e-01 
1299       1355       1356       1629    2 2147483645 2147483645 +3.14953512396694224e-01  # rad = +1.21950000000000017e-01 , len = +1.59317293474374000e+00 
1300       1357       1353       1646    2       1298       1629 +8.99070511555331464e-01  # rad = +3.87200000000000100e-01 , len = +4.20000000000001705e-01 
1301       1355        213       1629    2        196       1440 +9.32334710743801698e-01  # rad = +3.61000000000000099e-01 , len = +4.59020696701138431e-01 
1302        455        444       1630    2        418       1539 +5.68361833952912066e-01  # rad = +1.14667000000000047e-01 , len = +4.14125584816975090e-01 
1303        449       1358        423    2 2147483645 2147483645 +9.31175404530744433e-01  # rad = +7.19333000000000056e-02 , len = +1.04062481231229254e+00 
1304       1359       1360       1631    2 2147483645 2147483645 +9.40277022653721706e-01  # rad = +7.26364000000000176e-02 , len = +9.07303697777100293e-01 
1305       1359       1361       1631    2       1540       1541 +1.32038834951456319e+00  # rad = +1.02000000000000049e-01 , len = +2.61916017074177221e-01 
1306       1362       1363       1632    2 2147483645 2147483645 +5.90832921617863494e-01  # rad = +1.16000000000000006e-01 , len = +2.61916017074174112e-01 
1307       1362        589       1632    2        559        588 +7.70797573510311640e-01  # rad = +1.51333000000000051e-01 , len = +3.56931365951496382e-01 
1308       1364       1365       1311    2 2147483645 2147483645 +7.11562897077509526e-01  # rad = +7.00000000000000067e-02 , len = +2.21359436211790828e-01 
1309       1366       1367       1633    2 2147483645 2147483645 +7.11562897077509526e-01  # rad = +7.00000000000000067e-02 , len = +2.32163735324877885e-01 
1310       1366       1368       1633    2 2147483645 2147483645 +7.11562897077509526e-01  # rad = +7.00000000000000067e-02 , len = +2.09999999999998493e-01 
1311       1369       1364       1356    2       1308       1633 +1.03825857519788922e+00  # rad = +9.83750000000000041e-02 , len = +5.37680202350801495e-01 
1312        680       1370       1634    2 2147483645 2147483645 +3.87173045662775217e-01  # rad = +1.31000000000000005e-01 , len = +8.57321409974114323e-01 
1313        772       1371        734    2 2147483645 2147483645 +7.78632478632478642e-01  # rad = +1.13875000000000004e-01 , len = +6.29999999999999005e-01 
1314       1372       1373       1635    2 2147483645 2147483645 +7.08232478632478624e-01  # rad = +1.03579000000000018e-01 , len = +1.36813741999844285e+00 
1315       1372        764       1635    2        727       1370 +8.69230769230769251e-01  # rad = +1.27124999999999960e-01 , len = +5.81463670404263722e-01 
1316       1374       1375       1636    2 2147483645 2147483645 +7.04018987341772040e-01  # rad = +1.11235000000000001e-01 , len = +1.17341382299681918e+00 
1317        970        992        927    2        947       1636 +9.32153392330383523e-01  # rad = +1.58000000000000002e-01 , len = +9.89949493661145541e-02 
1318       1374       1376       1636    2       1388       1389 +6.40506329113924022e-01  # rad = +1.01200000000000012e-01 , len = +1.06160256216721383e+00 
1319       1229       1377       1179    2 2147483645 2147483645 +7.73480662983425327e-01  # rad = +7.00000000000000067e-02 , len = +1.13088460949824565e+00 
1320       1378       1379       1637    2 2147483645 2147483645 +7.73480662983425327e-01  # rad = +7.00000000000000067e-02 , len = +3.63730669589464373e-01 
1321       1378       1380       1637    2 2147483645 2147483645 +1.30897237569060776e+00  # rad = +1.18461999999999956e-01 , len = +8.85437744847144215e-01 
1322         17       1381       1323    2 2147483645 2147483645 +5.58917565188830734e-01  # rad = +1.08909000000000006e-01 , len = +8.88200427831467243e-01 
1323         45         17         60    2         13       1322 +7.04301561082456451e-01  # rad = +1.94857000000000030e-01 , len = +1.83874957511891957e+00 
1324         40       1382         35    2 2147483645 2147483645 +5.67205782257803048e-01  # rad = +6.99999999999999928e-02 , len = +4.74763098818769158e-01 
1325       1383       1384       1638    2 2147483645 2147483645 +5.67205782257803048e-01  # rad = +6.99999999999999928e-02 , len = +4.99899989998001559e-01 
1326       1383       1385       1638    2 2147483645 2147483645 +5.67205782257803048e-01  # rad = +6.99999999999999928e-02 , len = +3.05122926047848408e-01 
1327        136       1386        122    2 2147483645 2147483645 +9.35431597745515320e-01  # rad = +9.90000000000000185e-02 , len = +1.71464281994821693e-01 
1328       1387       1388       1330    2 2147483645 2147483645 +6.84123337363966133e-01  # rad = +1.13154000000000046e-01 , len = +9.39148550549907535e-01 
1329       1387       1389       1330    2 2147483645 2147483645 +6.94903264812575583e-01  # rad = +1.14937000000000039e-01 , len = +1.23247718031613229e+00 
1330        197       1387        181    2       1328       1329 +1.01862971516551193e+00  # rad = +1.65399999999999991e-01 , len = +2.88617393793237420e-01 
1331        181       1390        166    2 2147483645 2147483645 +5.76006831119544649e-01  # rad = +7.58889000000000369e-02 , len = +6.96491205974632988e-01 
1332        217       1391        200    2 2147483645 2147483645 +6.21040864488883293e-01  # rad = +7.00000000000000205e-02 , len = +2.09999999999999076e-01 
1333        217        192        200    2        176       1417 +1.09835512891033948e+00  # rad = +1.23800000000000035e-01 , len = +6.78675180038282755e-01 
1334        214       1392        197    2       1336       1337 +6.91888912924791599e-01  # rad = +1.34333000000000008e-01 , len = +2.10000000000003212e-01 
1335        216       1393        198    2 2147483645 2147483645 +8.60629094412331375e-01  # rad = +8.93333000000000321e-02 , len = +2.10000000000001463e-01 
1336       1392       1394       1334    2 2147483645 2147483645 +9.52178541385958921e-01  # rad = +1.27909000000000078e-01 , len = +7.27461339178927968e-01 
1337       1392       1395       1334    2 2147483645 2147483645 +9.91565735895126421e-01  # rad = +1.33200000000000041e-01 , len = +2.96984848098347021e-01 
1338        301       1396        277    2 2147483645 2147483645 +8.03024347826087004e-01  # rad = +9.23478000000000077e-02 , len = +1.82805908000808337e+00 
1339        301       1397        277    2       1437       1438 +1.09913043478260875e+00  # rad = +1.26400000000000068e-01 , len = +3.50000000000002143e-01 
1340        341        351        322    2        332        334 +9.90328755997911703e-01  # rad = +1.19500000000000009e-01 , len = +9.89949493661145541e-02 
1341        360       1398        341    2 2147483645 2147483645 +9.75305555555555537e-01  # rad = +1.05333000000000052e-01 , len = +1.71464281994823164e-01 
1342        392       1399       1639    2 2147483645 2147483645 +9.20216393442622960e-01  # rad = +1.40333000000000041e-01 , len = +1.71464281994823164e-01 
1343        429       1400        435    2 2147483645 2147483645 +4.78451663201663269e-01  # rad = +9.20541000000000276e-02 , len = +2.57005836509601115e+00 
1344        491        327       1345    2        308       1652 +9.92819093803644304e-01  # rad = +4.26250000000000018e-01 , len = +2.10000000000000270e-01 
1345        511        491        494    2        466       1344 +1.02408672939997847e+00  # rad = +4.29333000000000131e-01 , len = +4.94974746830584511e-01 
1346        471       1401        447    2 2147483645 2147483645 +9.04504864864864921e-01  # rad = +8.36667000000000105e-02 , len = +4.94974746830582124e-01 
1347        471       1402        447    2 2147483645 2147483645 +8.09008648648648632e-01  # rad = +7.48332999999999915e-02 , len = +6.02162768692983130e-01 
1348       1403       1404       1350    2 2147483645 2147483645 +7.67826638477801304e-01  # rad = +7.26364000000000176e-02 , len = +7.17286553617170863e-01 
1349       1403       1405       1350    2 2147483645 2147483645 +7.74019027484143862e-01  # rad = +7.32222000000000151e-02 , len = +5.64358042380899705e-01 
1350        478       1403        453    2       1348       1349 +8.29220830448007096e-01  # rad = +9.45999999999999897e-02 , len = +3.20780298646907769e-01 
1351        532       1406        524    2 2147483645 2147483645 +7.77777777777777679e-01  # rad = +6.99999999999999928e-02 , len = +1.34647688431699719e+00 
1352        615        579        597    2        550       1353 +7.46231155778894539e-01  # rad = +1.48500000000000021e-01 , len = +4.48218696620301227e-01 
1353        579       1407       1352    2       1446       1450 +6.66666666666666630e-01  # rad = +9.90000000000000047e-02 , len = +3.05122926047845133e-01 
1354        533       1408        601    2 2147483645 2147483645 +7.74333877107123425e-01  # rad = +3.56000000000000039e-01 , len = +1.56524758424985921e-01 
1355       1369       1409       1356    2 2147483645 2147483645 +9.31775197889182061e-01  # rad = +8.82857000000000364e-02 , len = +4.20000000000005258e-01 
1356        612       1369        583    2       1311       1355 +7.50001978897041899e-01  # rad = +9.47500000000000286e-02 , len = +2.32163735324875720e-01 
1357        562       1410        535    2 2147483645 2147483645 +7.37627118644067825e-01  # rad = +8.16000000000000336e-02 , len = +3.56931365951493662e-01 
1358        562       1411        535    2 2147483645 2147483645 +9.92840677966101759e-01  # rad = +1.09833000000000056e-01 , len = +3.76961536499415995e-01 
1359        671       1412        640    2 2147483645 2147483645 +7.85387940201349388e-01  # rad = +7.64444000000000096e-02 , len = +5.46717477313468092e-01 
1360       1413       1414       1640    2 2147483645 2147483645 +1.02911336613471449e+00  # rad = +1.00167000000000006e-01 , len = +3.76961536499413830e-01 
1361       1413       1415       1640    2       1362       1363 +1.06643872138312390e+00  # rad = +1.03800000000000045e-01 , len = +3.76961536499415495e-01 
1362       1415       1416       1361    2 2147483645 2147483645 +8.60629094412331375e-01  # rad = +8.93333000000000182e-02 , len = +6.41560597293820201e-01 
1363       1415       1417       1361    2 2147483645 2147483645 +8.14065510597302477e-01  # rad = +8.45000000000000195e-02 , len = +6.49153294684698956e-01 
1364        675       1418        644    2 2147483645 2147483645 +9.18478260869565188e-01  # rad = +8.45000000000000195e-02 , len = +1.21243556529819857e-01 
1365        675       1419        644    2 2147483645 2147483645 +8.95963043478260834e-01  # rad = +8.24285999999999908e-02 , len = +8.10308583195315402e-01 
1366        782       1420        744    2 2147483645 2147483645 +8.53642482186641405e-01  # rad = +1.03750000000000037e-01 , len = +2.21359436211786914e-01 
1367        782        762        744    2        725       1647 +1.01202915960440354e+00  # rad = +1.23000000000000012e-01 , len = +1.21243556529821897e-01 
1368       1421       1422       1370    2 2147483645 2147483645 +7.36172726731139759e-01  # rad = +7.41428999999999838e-02 , len = +4.25793377120876559e-01 
1369       1421       1423       1370    2 2147483645 2147483645 +7.91019123458506335e-01  # rad = +7.96667000000000208e-02 , len = +1.71464281994824608e-01 
1370        764       1421       1315    2       1368       1369 +7.92243854473942966e-01  # rad = +1.00714000000000012e-01 , len = +4.42718872423570997e-01 
1371        823       1424        787    2 2147483645 2147483645 +9.41777054086168297e-01  # rad = +1.07000000000000026e-01 , len = +2.09999999999998493e-01 
1372        823       1425        787    2 2147483645 2147483645 +9.85785327641596765e-01  # rad = +1.12000000000000030e-01 , len = +3.20780298646906992e-01 
1373        767       1426        730    2 2147483645 2147483645 +7.47976909413854418e-01  # rad = +8.42221999999999971e-02 , len = +6.49153294684700288e-01 
1374        767       1427        730    2 2147483645 2147483645 +6.73179396092362436e-01  # rad = +7.57999999999999924e-02 , len = +3.28329103187642524e-01 
1375        830       1428        794    2 2147483645 2147483645 +7.83582381933724537e-01  # rad = +7.00000000000000205e-02 , len = +2.88617393793234811e-01 
1376        830       1429        794    2 2147483645 2147483645 +7.83582381933724537e-01  # rad = +7.00000000000000205e-02 , len = +6.29999999999999782e-01 
1377        867       1430        829    2 2147483645 2147483645 +7.83582381933724537e-01  # rad = +7.00000000000000067e-02 , len = +2.32163735324878967e-01 
1378        867       1431        829    2 2147483645 2147483645 +1.36407140450425524e+00  # rad = +1.21856999999999965e-01 , len = +1.05000000000000138e+00 
1379       1432       1433       1641    2 2147483645 2147483645 +4.17605325725154519e-01  # rad = +1.09778000000000028e-01 , len = +3.14455084233026971e+00 
1380        815        898        777    2        858       1641 +1.01833092510740175e+00  # rad = +2.62875000000000081e-01 , len = +1.19820699380365925e+00 
1381       1432        975       1641    2        931       1469 +9.88302425106989957e-01  # rad = +2.59800000000000031e-01 , len = +9.89949493661166802e-01 
1382        957       1434        916    2 2147483645 2147483645 +7.73306386820504787e-01  # rad = +9.33635999999999910e-02 , len = +7.44110206891428483e-01 
1383       1435       1436       1642    2 2147483645 2147483645 +1.09125094216162921e+00  # rad = +1.31750000000000034e-01 , len = +2.61916017074174112e-01 
1384       1435       1437       1642    2 2147483645 2147483645 +7.14156030248564999e-01  # rad = +8.62222000000000266e-02 , len = +4.59020696701138431e-01 
1385        838       1438       1386    2 2147483645 2147483645 +6.50716727579119025e-01  # rad = +1.21250000000000024e-01 , len = +3.05122926047845966e-01 
1386        972        838        929    2        800       1385 +8.87299999999999978e-01  # rad = +1.86332999999999943e-01 , len = +3.83405790253617818e-01 
1387        936        964        893    2        921       1468 +6.88220592230372130e-01  # rad = +1.26667000000000030e-01 , len = +4.94974746830580514e-01 
1388       1376       1439       1318    2 2147483645 2147483645 +7.20355731225296392e-01  # rad = +7.29000000000000065e-02 , len = +6.33876959669618212e-01 
1389       1376       1440       1318    2 2147483645 2147483645 +1.01214426877470354e+00  # rad = +1.02428999999999978e-01 , len = +5.68682688324514296e-01 
1390       1015       1441        969    2 2147483645 2147483645 +7.23458904109589018e-01  # rad = +8.45000000000000057e-02 , len = +1.21243556529820870e-01 
1391        983       1033        939    2        985       1061 +9.98704212888341103e-01  # rad = +1.58000000000000029e-01 , len = +4.08166632639169358e-01 
1392       1188       1195       1139    2       1145       1591 +5.67052023121387250e-01  # rad = +1.22625000000000026e-01 , len = +6.02162768692982797e-01 
1393       1242       1442       1644    2 2147483645 2147483645 +3.42759558198810543e-01  # rad = +1.00857000000000030e-01 , len = +9.20706250657612579e-01 
1394       1343       1443       1288    2       1520       1521 +8.20584144645340685e-01  # rad = +1.18000000000000008e-01 , len = +1.21647030378879384e+00 
1395          5       1444         12    2 2147483645 2147483645 +1.09503569486809971e+00  # rad = +1.04932999999999998e-01 , len = +1.26388290596874175e+00 
1396         14       1445         32    2 2147483645 2147483645 +7.59869177169051779e-01  # rad = +1.15703000000000014e-01 , len = +2.69749884151968011e+00 
1397         32       1446         25    2 2147483645 2147483645 +9.02362204724409311e-01  # rad = +1.14600000000000035e-01 , len = +2.88617393793235699e-01 
1398         32         37         25    2         31       1399 +1.06037007874015754e+00  # rad = +1.34667000000000064e-01 , len = +1.56524758424985921e-01 
1399         37       1447       1398    2 2147483645 2147483645 +8.45292462147370971e-01  # rad = +1.13833000000000087e-01 , len = +3.56931365951496049e-01 
1400       1448       1449       1402    2 2147483645 2147483645 +6.61338170549666482e-01  # rad = +6.99999999999999928e-02 , len = +1.12436648829463182e+00 
1401       1448       1450       1402    2 2147483645 2147483645 +8.66488105360618377e-01  # rad = +9.17143000000000402e-02 , len = +5.77234787586476505e-01 
1402         57       1448         49    2       1400       1401 +8.18696533267329829e-01  # rad = +1.05846000000000023e-01 , len = +8.40000000000003411e-01 
1403         57       1451         49    2 2147483645 2147483645 +7.21269124267128747e-01  # rad = +9.32500000000000412e-02 , len = +6.14247507117452685e-01 
1404         49       1452         63    2 2147483645 2147483645 +9.82326757090012270e-01  # rad = +7.96667000000000208e-02 , len = +1.56524758424985921e-01 
1405         69       1453         59    2       1608       1609 +6.98039215686274472e-01  # rad = +1.33500000000000008e-01 , len = +3.28329103187636862e-01 
1406         69         56         59    2         48       1651 +9.18766013071895316e-01  # rad = +1.75714000000000037e-01 , len = +5.23832034148352998e-01 
1407         82         79         72    2         69       1528 +1.10360627798305488e+00  # rad = +1.58000000000000057e-01 , len = +1.71464281994823164e-01 
1408         82       1454         72    2       1409       1410 +9.37716093792563932e-01  # rad = +1.34250000000000008e-01 , len = +2.21359436211787469e-01 
1409       1454       1455       1408    2 2147483645 2147483645 +6.80322532588454321e-01  # rad = +9.13333000000000061e-02 , len = +3.83405790253617818e-01 
1410       1454        108       1408    2         96       1411 +6.07821229050279244e-01  # rad = +8.16000000000000197e-02 , len = +3.13049516849970233e-01 
1411        108       1456       1410    2 2147483645 2147483645 +1.03553921568627461e+00  # rad = +8.45000000000000057e-02 , len = +2.61916017074177443e-01 
1412        142       1457        127    2 2147483645 2147483645 +8.62205689404097586e-01  # rad = +1.19599999999999984e-01 , len = +6.33876959669618545e-01 
1413        142       1458        127    2 2147483645 2147483645 +7.10094150554378079e-01  # rad = +9.85000000000000181e-02 , len = +7.57165767847438831e-01 
1414       1459       1460       1645    2 2147483645 2147483645 +4.52269285953281530e-01  # rad = +7.97499999999999876e-02 , len = +8.31203946092653689e-01 
1415       1459       1461       1645    2       1529       1530 +7.34808572416961070e-01  # rad = +1.29571000000000047e-01 , len = +5.85662018573852361e-01 
1416        158       1462        148    2 2147483645 2147483645 +7.55118918918918802e-01  # rad = +8.38181999999999955e-02 , len = +7.13862731902989989e-01 
1417        192       1463       1333    2 2147483645 2147483645 +6.36779483037156702e-01  # rad = +7.88333000000000367e-02 , len = +3.63730669589466760e-01 
1418       1464       1465       1420    2 2147483645 2147483645 +5.39031111111111128e-01  # rad = +7.88333000000000228e-02 , len = +4.08166632639170246e-01 
1419       1464       1466       1420    2 2147483645 2147483645 +5.40930598290598308e-01  # rad = +7.91111000000000314e-02 , len = +5.64358042380898928e-01 
1420        258       1464        238    2       1418       1419 +6.94774346793349151e-01  # rad = +1.46250000000000074e-01 , len = +2.61916017074176499e-01 
1421        258       1467        238    2 2147483645 2147483645 +7.52494061757719712e-01  # rad = +1.58399999999999985e-01 , len = +2.80000000000001137e-01 
1422        263       1468        242    2 2147483645 2147483645 +5.60786942610051575e-01  # rad = +1.17952000000000001e-01 , len = +1.44308696896617983e+00 
1423        263        173        242    2        158       1538 +9.99605387647206967e-01  # rad = +2.10250000000000048e-01 , len = +2.61916017074177443e-01 
1424        221        133        311    2        119        180 +9.38912350597609580e-01  # rad = +2.35667000000000015e-01 , len = +5.60000000000002274e-01 
1425        313       1469        289    2 2147483645 2147483645 +6.39119505832163814e-01  # rad = +8.06000000000000189e-02 , len = +3.42928563989646329e-01 
1426        313       1470        289    2 2147483645 2147483645 +8.60916177018658191e-01  # rad = +1.08571000000000084e-01 , len = +4.25793377120877725e-01 
1427        209       1471        280    2 2147483645 2147483645 +4.40325365853658557e-01  # rad = +9.02667000000000330e-02 , len = +1.10458136866416523e+00 
1428        234       1472        214    2 2147483645 2147483645 +1.02449888641425368e+00  # rad = +1.14999999999999977e-01 , len = +1.56524758424985921e-01 
1429        234       1473        214    2 2147483645 2147483645 +7.78619153674832920e-01  # rad = +8.74000000000000193e-02 , len = +2.96984848098347853e-01 
1430        252       1474        231    2 2147483645 2147483645 +6.63711892931026504e-01  # rad = +9.97778000000000415e-02 , len = +6.64078308635357772e-01 
1431        252       1475        231    2 2147483645 2147483645 +5.64806795580477972e-01  # rad = +8.49091000000000012e-02 , len = +7.03491293478455959e-01 
1432        293       1476        270    2 2147483645 2147483645 +6.97278229815393558e-01  # rad = +8.76667000000000141e-02 , len = +1.56524758424987503e-01 
1433        287        322        296    2        300        325 +1.04913545816733067e+00  # rad = +2.63333000000000039e-01 , len = +5.64358042380901148e-01 
1434        312       1477        288    2 2147483645 2147483645 +6.33444186046511537e-01  # rad = +8.17143000000000175e-02 , len = +5.51180551180831202e-01 
1435        312       1478        288    2 2147483645 2147483645 +6.22093023255813948e-01  # rad = +8.02500000000000019e-02 , len = +5.51180551180824874e-01 
1436        310        339        313    2        321        322 +9.18773946360153193e-01  # rad = +1.19899999999999993e-01 , len = +5.68682688324515184e-01 
1437       1397       1479       1339    2 2147483645 2147483645 +7.50923259493670892e-01  # rad = +9.49166999999999927e-02 , len = +8.68677155219358177e-01 
1438       1397       1480       1339    2 2147483645 2147483645 +8.82563291139240591e-01  # rad = +1.11555999999999989e-01 , len = +1.34647688431699475e+00 
1439        341       1481        322    2 2147483645 2147483645 +7.16848848483844003e-01  # rad = +8.65000000000000213e-02 , len = +3.05122926047841025e-01 
1440        213       1482       1301    2 2147483645 2147483645 +3.81105263157894780e-01  # rad = +1.37579000000000035e-01 , len = +1.51594854793954181e+00 
1441        391       1483        368    2 2147483645 2147483645 +7.83453445065176890e-01  # rad = +8.41429000000000066e-02 , len = +4.31508980207828963e-01 
1442       1357       1484       1646    2 2147483645 2147483645 +3.31074821149519194e-01  # rad = +1.42583000000000015e-01 , len = +8.77097486029912332e-01 
1443        478       1485        453    2 2147483645 2147483645 +6.92478283355101087e-01  # rad = +7.90000000000000147e-02 , len = +8.16333265278341491e-01 
1444        487        576        461    2        547       1553 +9.04628776567017234e-01  # rad = +1.42375000000000002e-01 , len = +5.14392845984466329e-01 
1445        572       1486       1446    2 2147483645 2147483645 +8.26887292817679587e-01  # rad = +7.48333000000000192e-02 , len = +4.02119385257662110e-01 
1446       1407        572       1353    2        544       1445 +9.14141414141414144e-01  # rad = +9.05000000000000249e-02 , len = +8.01186619958172197e-01 
1447        536       1487        510    2 2147483645 2147483645 +5.45373665480426983e-01  # rad = +7.66250000000000264e-02 , len = +5.81463670404265387e-01 
1448        580       1488        551    2 2147483645 2147483645 +8.19745549738220003e-01  # rad = +7.82856999999999997e-02 , len = +9.12688336728367244e-01 
1449        580       1489        551    2 2147483645 2147483645 +7.76365445026178103e-01  # rad = +7.41429000000000393e-02 , len = +4.42718872423572107e-01 
1450       1407       1490       1353    2 2147483645 2147483645 +9.89898989898989945e-01  # rad = +9.80000000000000038e-02 , len = +2.96984848098352017e-01 
1451        590       1491        560    2 2147483645 2147483645 +5.70069204152249043e-01  # rad = +8.23749999999999899e-02 , len = +5.28488410468957892e-01 
1452        612       1492        583    2 2147483645 2147483645 +8.15305581281217107e-01  # rad = +1.03000000000000022e-01 , len = +2.09999999999999659e-01 
1453        629       1493        599    2 2147483645 2147483645 +1.00000000000000000e+00  # rad = +6.99999999999999928e-02 , len = +2.88617393793237420e-01 
1454        629       1494        599    2 2147483645 2147483645 +1.02589285714285716e+00  # rad = +7.18125000000000152e-02 , len = +1.10679718105893210e+00 
1455        647       1495        616    2 2147483645 2147483645 +7.76654411764705843e-01  # rad = +8.45000000000000195e-02 , len = +1.21243556529822938e-01 
1456        630        745        600    2        711        713 +9.60820512820512840e-01  # rad = +5.85500000000000020e-01 , len = +9.89949493661170521e-02 
1457        721       1496        779    2 2147483645 2147483645 +5.32848713915270333e-01  # rad = +9.92500000000000049e-02 , len = +2.96984848098348631e-01 
1458        728       1497        696    2 2147483645 2147483645 +7.31070496083550903e-01  # rad = +7.00000000000000067e-02 , len = +5.98080262172226429e-01 
1459        744        771        710    2        733        813 +9.53087342433902029e-01  # rad = +5.05000000000000004e-01 , len = +1.21243556529821897e-01 
1460        796       1498        758    2 2147483645 2147483645 +9.10770101475465221e-01  # rad = +9.17272999999999977e-02 , len = +7.34166193719108517e-01 
1461        796       1499        758    2 2147483645 2147483645 +7.91019123458506335e-01  # rad = +7.96667000000000208e-02 , len = +2.10000000000000853e-01 
1462        871       1500       1463    2 2147483645 2147483645 +6.70473932257638183e-01  # rad = +9.13332999999999784e-02 , len = +4.59020696701137265e-01 
1463        847        871        809    2        833       1462 +8.86475300487417628e-01  # rad = +1.36222000000000010e-01 , len = +5.81463670404267607e-01 
1464        879       1501        840    2 2147483645 2147483645 +7.67023452548801554e-01  # rad = +7.72500000000000131e-02 , len = +2.21359436211785221e-01 
1465        821       1502        785    2 2147483645 2147483645 +1.06335305600072916e+00  # rad = +2.80000000000000082e-01 , len = +1.40000000000000568e-01 
1466        948       1503        907    2 2147483645 2147483645 +7.29790855464104937e-01  # rad = +9.39000000000000390e-02 , len = +6.29999999999999005e-01 
1467        948        921        907    2        878       1659 +9.75386074129341529e-01  # rad = +1.25500000000000028e-01 , len = +2.61916017074174112e-01 
1468        964       1504       1387    2 2147483645 2147483645 +1.03815516274957176e+00  # rad = +1.31500000000000034e-01 , len = +9.89949493661145541e-02 
1469        975       1505       1381    2 2147483645 2147483645 +4.93602771362586679e-01  # rad = +1.28238000000000019e-01 , len = +1.73453163707094249e+00 
1470        979       1506       1471    2 2147483645 2147483645 +5.31747619047619025e-01  # rad = +1.11667000000000002e-01 , len = +1.08669222873820215e+00 
1471       1507        979       1650    2        935       1470 +1.00000000000000000e+00  # rad = +2.10000000000000103e-01 , len = +3.76961536499414829e-01 
1472        974       1508        930    2 2147483645 2147483645 +4.50889411764705872e-01  # rad = +7.66511999999999749e-02 , len = +2.84599718903585819e+00 
1473        974       1000        930    2        953        957 +7.94958823529411718e-01  # rad = +1.35143000000000013e-01 , len = +4.90000000000000491e-01 
1474        956       1509        991    2 2147483645 2147483645 +4.21617661732038684e-01  # rad = +8.02857000000000431e-02 , len = +1.38061580463212308e+00 
1475        970       1510        927    2 2147483645 2147483645 +9.32153392330383523e-01  # rad = +1.58000000000000002e-01 , len = +1.40000000000000568e-01 
1476       1026       1511        978    2 2147483645 2147483645 +9.86628377998989392e-01  # rad = +1.23000000000000012e-01 , len = +1.56524758424985921e-01 
1477       1026       1512        978    2 2147483645 2147483645 +9.25377204873783832e-01  # rad = +1.15363999999999980e-01 , len = +8.65852181379709873e-01 
1478       1034       1513        986    2 2147483645 2147483645 +7.02841805251943952e-01  # rad = +1.01599999999999982e-01 , len = +3.28329103187639526e-01 
1479       1034       1514        986    2       1487       1488 +9.94770192866432423e-01  # rad = +1.43800000000000011e-01 , len = +4.08166632639170246e-01 
1480       1515       1516       1482    2 2147483645 2147483645 +1.00000000000000000e+00  # rad = +6.99999999999999789e-02 , len = +2.10000000000000853e-01 
1481       1515       1517       1482    2 2147483645 2147483645 +1.00000000000000000e+00  # rad = +6.99999999999999789e-02 , len = +3.56931365951496049e-01 
1482       1058       1515       1011    2       1480       1481 +8.00915331807780295e-01  # rad = +6.99999999999999789e-02 , len = +9.89949493661145541e-02 
1483       1058       1518       1011    2       1584       1585 +8.00915331807780295e-01  # rad = +6.99999999999999789e-02 , len = +6.60378679243960764e-01 
1484       1519       1520       1486    2 2147483645 2147483645 +5.67149932127958945e-01  # rad = +9.15000000000000119e-02 , len = +4.94974746830583290e-01 
1485       1519       1521       1486    2 2147483645 2147483645 +6.61160456943092889e-01  # rad = +1.06667000000000012e-01 , len = +2.98055363984612853e+00 
1486       1067       1519       1050    2       1484       1485 +1.15237857142857147e+00  # rad = +1.61333000000000032e-01 , len = +1.97989898732234104e-01 
1487       1514       1522       1479    2 2147483645 2147483645 +5.60964534075104382e-01  # rad = +8.06667000000000217e-02 , len = +8.22313808712952676e-01 
1488       1514       1523       1479    2       1492       1493 +6.66600139082058396e-01  # rad = +9.58570999999999729e-02 , len = +4.74763098818767437e-01 
1489       1088       1524       1039    2 2147483645 2147483645 +7.07460869565217476e-01  # rad = +7.32222000000000151e-02 , len = +1.15658981493008239e+00 
1490       1088       1525       1039    2 2147483645 2147483645 +8.16425120772946933e-01  # rad = +8.44999999999999918e-02 , len = +1.21243556529822938e-01 
1491       1109       1526       1071    2 2147483645 2147483645 +5.84146270226064579e-01  # rad = +6.99999999999999928e-02 , len = +2.52388589282478815e-01 
1492       1523       1527       1488    2 2147483645 2147483645 +7.90760413156667674e-01  # rad = +7.57999999999999785e-02 , len = +2.88617393793237420e-01 
1493       1523       1528       1488    2 2147483645 2147483645 +7.73473222119175352e-01  # rad = +7.41429000000000116e-02 , len = +4.02119385257663942e-01 
1494       1100       1529       1049    2 2147483645 2147483645 +8.28936762658459725e-01  # rad = +9.05000000000000387e-02 , len = +2.52388589282480758e-01 
1495       1100       1530       1049    2 2147483645 2147483645 +1.12662123543635961e+00  # rad = +1.23000000000000026e-01 , len = +9.89949493661170521e-02 
1496       1134       1531       1084    2 2147483645 2147483645 +6.48148148148148029e-01  # rad = +7.00000000000000067e-02 , len = +1.97989898732230329e-01 
1497       1134       1532       1084    2 2147483645 2147483645 +7.55555555555555425e-01  # rad = +8.15999999999999920e-02 , len = +1.34465608986089658e+00 
1498       1533       1534       1500    2 2147483645 2147483645 +8.38983050847457612e-01  # rad = +9.90000000000000185e-02 , len = +3.76961536499415495e-01 
1499       1533       1535       1500    2 2147483645 2147483645 +9.74576271186440635e-01  # rad = +1.15000000000000005e-01 , len = +1.40000000000000568e-01 
1500       1115       1533       1064    2       1498       1499 +6.97308860550046594e-01  # rad = +1.18000000000000008e-01 , len = +1.24237675445092410e+00 
1501       1163       1536       1114    2 2147483645 2147483645 +3.33204930662557741e-01  # rad = +8.65000000000000213e-02 , len = +3.56931365951496049e-01 
1502       1163       1537       1114    2 2147483645 2147483645 +2.87805469953775039e-01  # rad = +7.47143000000000113e-02 , len = +1.48492424049175176e+00 
1503       1538       1539       1505    2 2147483645 2147483645 +7.52773438410781259e-01  # rad = +9.68570999999999738e-02 , len = +4.48218696620299839e-01 
1504       1538       1540       1505    2 2147483645 2147483645 +8.00558079929159505e-01  # rad = +1.03005406470245198e-01 , len = +1.25805405289280103e+00 
1505       1063       1538       1015    2       1503       1504 +9.33214868540344522e-01  # rad = +1.28666999999999976e-01 , len = +1.56524758424984339e-01 
1506       1147       1541       1096    2 2147483645 2147483645 +6.07455921052631576e-01  # rad = +9.23333000000000348e-02 , len = +8.68677155219361175e-01 
1507       1147       1542       1096    2 2147483645 2147483645 +7.50940789473684145e-01  # rad = +1.14142999999999994e-01 , len = +6.14247507117451019e-01 
1508       1198       1543       1147    2 2147483645 2147483645 +6.83555992434058735e-01  # rad = +1.37688000000000060e-01 , len = +2.42991769407937230e+00 
1509       1177       1250       1127    2       1198       1207 +7.92092847057202731e-01  # rad = +2.75999999999999968e-01 , len = +2.96984848098349907e-01 
1510       1236       1544       1186    2 2147483645 2147483645 +8.85601183431952710e-01  # rad = +7.48332999999999915e-02 , len = +4.48218696620299839e-01 
1511       1236       1545       1186    2 2147483645 2147483645 +8.28402366863905337e-01  # rad = +7.00000000000000067e-02 , len = +2.61916017074176999e-01 
1512       1228       1546       1178    2 2147483645 2147483645 +7.97158379373848924e-01  # rad = +8.65714000000000067e-02 , len = +4.99899989998000560e-01 
1513       1228       1547       1178    2 2147483645 2147483645 +8.44820208867940292e-01  # rad = +9.17474746830583276e-02 , len = +3.76961536499415828e-01 
1514       1281       1311       1237    2       1257       1657 +1.02300627495721641e+00  # rad = +1.79333000000000103e-01 , len = +2.42487113059642767e-01 
1515       1323       1548       1268    2 2147483645 2147483645 +7.68904942965779492e-01  # rad = +1.01111000000000048e-01 , len = +1.19411054764623992e+00 
1516       1323       1549       1268    2       1517       1518 +7.15915589353612214e-01  # rad = +9.41429000000000016e-02 , len = +4.42718872423573218e-01 
1517       1549       1550       1516    2 2147483645 2147483645 +7.43550496107513115e-01  # rad = +6.99999999999999928e-02 , len = +8.96437393240598124e-01 
1518       1549       1551       1516    2 2147483645 2147483645 +7.43550496107513115e-01  # rad = +6.99999999999999928e-02 , len = +5.64358042380900260e-01 
1519       1321       1552       1267    2 2147483645 2147483645 +8.88000000000000123e-01  # rad = +1.11000000000000043e-01 , len = +6.33876959669618989e-01 
1520       1443       1553       1394    2 2147483645 2147483645 +8.73355932203389806e-01  # rad = +1.03055999999999953e-01 , len = +1.22849501423489649e+00 
1521       1443       1554       1394    2 2147483645 2147483645 +1.11864406779661030e+00  # rad = +1.32000000000000034e-01 , len = +3.49999999999999978e-01 
1522       1555       1556       1524    2 2147483645 2147483645 +8.88617524623269484e-01  # rad = +1.21889000000000039e-01 , len = +1.19411054764623659e+00 
1523       1555       1557       1524    2 2147483645 2147483645 +7.82097734877922668e-01  # rad = +1.07278000000000040e-01 , len = +1.49969996999399613e+00 
1524         16       1555         11    2       1522       1523 +9.44117120713626856e-01  # rad = +1.37167000000000011e-01 , len = +4.48218696620301227e-01 
1525         16       1558         11    2 2147483645 2147483645 +6.04252990652919042e-01  # rad = +8.77895000000000203e-02 , len = +1.49150930268637927e+00 
1526         48       1559         42    2 2147483645 2147483645 +1.00000000000000000e+00  # rad = +7.96667000000000486e-02 , len = +1.56524758424985921e-01 
1527         48       1560         42    2 2147483645 2147483645 +8.78660720225640013e-01  # rad = +7.00000000000000205e-02 , len = +2.21359436211785776e-01 
1528         79       1561       1407    2 2147483645 2147483645 +7.11234177215189889e-01  # rad = +1.12375000000000044e-01 , len = +5.28488410468953673e-01 
1529       1461       1562       1415    2 2147483645 2147483645 +6.66815877009516056e-01  # rad = +8.64000000000000185e-02 , len = +2.88617393793237420e-01 
1530       1461       1563       1415    2 2147483645 2147483645 +6.62625896226779143e-01  # rad = +8.58571000000000334e-02 , len = +9.15368778143538120e-01 
1531        176       1564        160    2 2147483645 2147483645 +7.85797660916865648e-01  # rad = +1.03000000000000036e-01 , len = +4.53651848888549869e-01 
1532        176       1565        160    2 2147483645 2147483645 +8.29489536684544171e-01  # rad = +1.08727000000000032e-01 , len = +1.50947010569934714e+00 
1533        197       1566        181    2 2147483645 2147483645 +5.63747498075442666e-01  # rad = +9.15385000000000226e-02 , len = +9.33916484488843568e-01 
1534        208       1567        190    2 2147483645 2147483645 +5.93261397316175998e-01  # rad = +7.96667000000000486e-02 , len = +2.10000000000004405e-01 
1535        208       1568        190    2 2147483645 2147483645 +8.42418420386339739e-01  # rad = +1.13125000000000045e-01 , len = +5.93969696196697261e-01 
1536        232       1569        212    2 2147483645 2147483645 +7.39063868574154847e-01  # rad = +1.03785999999999989e-01 , len = +9.23363417079103965e-01 
1537        232       1570        212    2 2147483645 2147483645 +7.79162423715899166e-01  # rad = +1.09417000000000014e-01 , len = +8.01186619958171087e-01 
1538        173       1571       1423    2 2147483645 2147483645 +6.47762187871581463e-01  # rad = +1.36192000000000035e-01 , len = +1.77777951388804034e+00 
1539        444       1572       1302    2 2147483645 2147483645 +6.82722143249583580e-01  # rad = +7.82857000000000275e-02 , len = +4.69574275274954545e-01 
1540       1361       1573       1305    2 2147483645 2147483645 +9.14215686274509776e-01  # rad = +9.32499999999999996e-02 , len = +5.37680202350804270e-01 
1541       1361       1574       1305    2 2147483645 2147483645 +6.86274509803921462e-01  # rad = +7.00000000000000067e-02 , len = +5.51180551180826095e-01 
1542        467       1575        456    2 2147483645 2147483645 +5.47241084452492310e-01  # rad = +7.61579000000000284e-02 , len = +1.38061580463212130e+00 
1543        465       1576        507    2 2147483645 2147483645 +3.59624413145539890e-01  # rad = +9.57500000000000157e-02 , len = +8.88200427831463024e-01 
1544        469       1577        452    2 2147483645 2147483645 +6.00137037037037024e-01  # rad = +9.72221999999999947e-02 , len = +7.47395477642191275e-01 
1545        501       1578        499    2 2147483645 2147483645 +6.04009080189625180e-01  # rad = +7.53000000000000475e-02 , len = +7.60394634384016888e-01 
1546        567       1579        540    2 2147483645 2147483645 +8.27834096939482622e-01  # rad = +8.24286000000000185e-02 , len = +4.25793377120873617e-01 
1547        567       1580        540    2 2147483645 2147483645 +8.97178306220460908e-01  # rad = +8.93332999999999905e-02 , len = +1.71464281994820250e-01 
1548        475       1581        501    2 2147483645 2147483645 +5.27865149323395122e-01  # rad = +7.40769000000000011e-02 , len = +8.63017960415656815e-01 
1549        516       1582        489    2 2147483645 2147483645 +9.53274050121261207e-01  # rad = +5.89600000000000124e-01 , len = +3.13049516849970233e-01 
1550        522       1583        493    2 2147483645 2147483645 +3.28441322314049600e-01  # rad = +7.94828000000000062e-02 , len = +2.02153407094711524e+00 
1551        510       1584        483    2 2147483645 2147483645 +7.53271028037383217e-01  # rad = +8.06000000000000327e-02 , len = +3.42928563989645607e-01 
1552        510       1585        483    2 2147483645 2147483645 +9.06542056074766234e-01  # rad = +9.70000000000000168e-02 , len = +2.96984848098348686e-01 
1553        576       1586       1444    2 2147483645 2147483645 +7.54345917471466176e-01  # rad = +1.07399999999999995e-01 , len = +2.96984848098352017e-01 
1554        636       1587        605    2 2147483645 2147483645 +9.34223123732251581e-01  # rad = +1.15143000000000009e-01 , len = +4.25793377120873617e-01 
1555        710       1588        683    2 2147483645 2147483645 +9.19105760151086026e-01  # rad = +9.73333000000000115e-02 , len = +1.71464281994822443e-01 
1556        732       1589        700    2 2147483645 2147483645 +8.33111214953271007e-01  # rad = +8.91429000000000388e-02 , len = +9.92421281513048648e-01 
1557        736       1590        703    2 2147483645 2147483645 +9.02394439187638620e-01  # rad = +7.00000000000000205e-02 , len = +3.50000000000001421e-01 
1558        736       1591        703    2 2147483645 2147483645 +9.02394439187638620e-01  # rad = +7.00000000000000205e-02 , len = +2.21359436211787469e-01 
1559       1592       1593       1647    2 2147483645 2147483645 +1.00000000000000000e+00  # rad = +1.23000000000000012e-01 , len = +1.21243556529821897e-01 
1560       1592       1594       1647    2 2147483645 2147483645 +6.97831707317073224e-01  # rad = +8.58333000000000151e-02 , len = +1.15446957517294613e+00 
1561        757       1595        721    2 2147483645 2147483645 +9.13433176654170342e-01  # rad = +8.15999999999999642e-02 , len = +3.05122926047845133e-01 
1562        757       1596        721    2 2147483645 2147483645 +8.64739128634003151e-01  # rad = +7.72499999999999715e-02 , len = +2.61916017074173169e-01 
1563        730       1597        746    2 2147483645 2147483645 +3.82242112277291657e-01  # rad = +1.31364000000000009e-01 , len = +6.78675180038285197e-01 
1564        744       1598        710    2 2147483645 2147483645 +3.00743408127098433e-01  # rad = +1.59351000000000048e-01 , len = +2.52291498073161424e+00 
1565        784       1599        775    2 2147483645 2147483645 +9.01694670726868930e-01  # rad = +7.00000000000000205e-02 , len = +7.03491293478462842e-01 
1566        806       1600        778    2 2147483645 2147483645 +6.30759440323668263e-01  # rad = +7.48332999999999915e-02 , len = +4.14125584816974368e-01 
1567        777       1601        738    2 2147483645 2147483645 +5.77778870503773967e-01  # rad = +9.39999999999999863e-02 , len = +1.14808536267997185e+00 
1568        815       1602        777    2 2147483645 2147483645 +3.86190212401653354e-01  # rad = +9.96922999999999976e-02 , len = +9.82496819333274485e-01 
1569        876       1603        843    2 2147483645 2147483645 +1.09213821138211387e+00  # rad = +1.34333000000000036e-01 , len = +1.39999999999997016e-01 
1570        910       1604        884    2 2147483645 2147483645 +8.43567117585848236e-01  # rad = +2.02666999999999986e-01 , len = +1.56524758424985116e-01 
1571        906       1605        866    2 2147483645 2147483645 +4.95460333519397167e-01  # rad = +1.13615000000000035e-01 , len = +9.92421281513050313e-01 
1572        906       1606        866    2 2147483645 2147483645 +3.34042701646664830e-01  # rad = +7.66000000000000292e-02 , len = +1.19411054764623836e+00 
1573        894       1607        855    2 2147483645 2147483645 +6.13056561633750108e-01  # rad = +1.24071000000000001e-01 , len = +2.10582525390878450e+00 
1574        894       1608        855    2 2147483645 2147483645 +6.00224329358981290e-01  # rad = +1.21473999999999999e-01 , len = +1.27929668177479483e+00 
1575       1609       1610       1577    2 2147483645 2147483645 +5.59509074473263368e-01  # rad = +7.24166999999999866e-02 , len = +7.85748051222527999e-01 
1576       1609       1611       1577    2 2147483645 2147483645 +7.72624373208477322e-01  # rad = +1.00000000000000033e-01 , len = +4.48218696620300672e-01 
1577       1084       1609       1035    2       1575       1576 +8.99293372150385961e-01  # rad = +1.29428999999999989e-01 , len = +4.74763098818766771e-01 
1578       1612       1613       1580    2 2147483645 2147483645 +7.88485409640698465e-01  # rad = +6.99999999999999928e-02 , len = +4.53651848888550147e-01 
1579       1612       1614       1580    2 2147483645 2147483645 +7.88485409640698465e-01  # rad = +6.99999999999999928e-02 , len = +3.63730669589465039e-01 
1580       1615       1612       1654    2       1578       1579 +5.72350123459973825e-01  # rad = +8.87777999999999901e-02 , len = +7.57165767847436499e-01 
1581       1017       1616        971    2 2147483645 2147483645 +6.34746922024623794e-01  # rad = +1.16000000000000020e-01 , len = +1.60390149323454279e+00 
1582       1066       1617       1018    2 2147483645 2147483645 +5.76679087452471539e-01  # rad = +7.58333000000000340e-02 , len = +7.85748051222528554e-01 
1583       1066       1618       1018    2 2147483645 2147483645 +6.85793155893536177e-01  # rad = +9.01818000000000064e-02 , len = +7.57165767847438609e-01 
1584       1518       1619       1483    2 2147483645 2147483645 +1.00000000000000000e+00  # rad = +6.99999999999999789e-02 , len = +5.64358042380897151e-01 
1585       1518       1620       1483    2 2147483645 2147483645 +1.00000000000000000e+00  # rad = +6.99999999999999789e-02 , len = +4.94974746830585288e-01 
1586       1094       1118       1044    2       1067       1587 +9.11958618008940181e-01  # rad = +2.43999999999999995e-01 , len = +2.21359436211785776e-01 
1587       1118       1621       1586    2 2147483645 2147483645 +4.77868852459016391e-01  # rad = +1.16600000000000023e-01 , len = +1.16081867662438820e+00 
1588       1076       1622       1027    2 2147483645 2147483645 +7.14452872265737948e-01  # rad = +1.03800000000000003e-01 , len = +2.52388589282477316e-01 
1589       1115       1623       1064    2 2147483645 2147483645 +7.59132973254068699e-01  # rad = +1.28462000000000048e-01 , len = +9.77496803063829578e-01 
1590       1063       1624       1015    2 2147483645 2147483645 +6.99909338168630990e-01  # rad = +9.65000000000000024e-02 , len = +9.89949493661132912e-02 
1591       1195       1625       1392    2 2147483645 2147483645 +5.95310907237512676e-01  # rad = +7.29999999999999954e-02 , len = +2.57005836509601293e+00 
1592       1264       1626       1210    2 2147483645 2147483645 +8.74999999999999889e-01  # rad = +6.99999999999999928e-02 , len = +3.56931365951496382e-01 
1593       1264       1627       1210    2 2147483645 2147483645 +8.74999999999999889e-01  # rad = +6.99999999999999928e-02 , len = +2.79999999999999361e-01 
1594       1260       1628       1206    2 2147483645 2147483645 +6.19418123487284311e-01  # rad = +8.72691999999999912e-02 , len = +1.75559106855782332e+00 
1595       1260       1629       1206    2 2147483645 2147483645 +5.99762933940903853e-01  # rad = +8.44999999999999918e-02 , len = +2.96984848098348631e-01 
1596       1308       1630       1255    2 2147483645 2147483645 +6.69223958247402773e-01  # rad = +1.21686999999999976e-01 , len = +1.10679718105893388e+00 
1597       1308       1631       1255    2 2147483645 2147483645 +5.21957510462897289e-01  # rad = +9.49091000000000101e-02 , len = +9.52102935611481405e-01 
1598       1348       1632       1293    2 2147483645 2147483645 +7.00106600593506045e-01  # rad = +1.21500000000000025e-01 , len = +1.44478372083852080e+00 
1599       1348       1633       1293    2 2147483645 2147483645 +6.87861937825924197e-01  # rad = +1.19375000000000037e-01 , len = +1.04297650980259471e+00 
1600       1634       1635       1648    2 2147483645 2147483645 +6.27452551097293143e-01  # rad = +7.91111000000000592e-02 , len = +5.64358042380900704e-01 
1601       1634       1636       1648    2 2147483645 2147483645 +7.19103289103209864e-01  # rad = +9.06667000000000584e-02 , len = +6.02162768692978467e-01 
1602        282       1637        261    2 2147483645 2147483645 +7.81637209302325608e-01  # rad = +9.24286000000000413e-02 , len = +5.14392845984468772e-01 
1603       1638       1639       1649    2 2147483645 2147483645 +6.65961945031712355e-01  # rad = +7.87500000000000006e-02 , len = +5.28488410468950454e-01 
1604       1638       1640       1649    2 2147483645 2147483645 +6.41296405919661749e-01  # rad = +7.58333000000000479e-02 , len = +8.10308583195316290e-01 
1605        418       1641        394    2 2147483645 2147483645 +7.92682926829268331e-01  # rad = +9.75000000000000172e-02 , len = +7.47395477642193162e-01 
1606       1507       1642       1650    2 2147483645 2147483645 +5.37300000000000000e-01  # rad = +1.12833000000000003e-01 , len = +3.56931365951495327e-01 
1607         62       1643       1651    2 2147483645 2147483645 +4.54020738245102862e-01  # rad = +7.97777999999999821e-02 , len = +6.92964645562815673e-01 
1608       1453       1644       1405    2 2147483645 2147483645 +6.12092134831460633e-01  # rad = +8.17143000000000175e-02 , len = +4.48218696620297341e-01 
1609       1453       1645       1405    2 2147483645 2147483645 +7.02391011235955043e-01  # rad = +9.37692000000000109e-02 , len = +8.99166280506560778e-01 
1610       1646       1647       1653    2 2147483645 2147483645 +7.84562996594778572e-01  # rad = +8.64000000000000046e-02 , len = +3.05122926047848020e-01 
1611       1646       1648       1653    2 2147483645 2147483645 +8.21793416572077162e-01  # rad = +9.04999999999999971e-02 , len = +2.61916017074178886e-01 
1612       1615       1649       1654    2 2147483645 2147483645 +8.04881665388012424e-01  # rad = +1.24845999999999985e-01 , len = +9.28654941299511205e-01 
1613       1650       1651       1655    2 2147483645 2147483645 +7.85173092960945396e-01  # rad = +8.84999999999999953e-02 , len = +1.39649561402819899e+00 
1614       1650       1652       1655    2 2147483645 2147483645 +6.87177280550774539e-01  # rad = +7.74545000000000233e-02 , len = +6.14247507117446356e-01 
1615        714       1653       1656    2 2147483645 2147483645 +7.88516746411483282e-01  # rad = +1.02999999999999994e-01 , len = +1.71464281994821721e-01 
1616       1654       1655       1657    2 2147483645 2147483645 +5.45075362593610779e-01  # rad = +9.77499999999999758e-02 , len = +5.64358042380897040e-01 
1617       1656       1657       1658    2 2147483645 2147483645 +4.52434298205015240e-01  # rad = +8.11364000000000113e-02 , len = +1.44308696896618160e+00 
1618       1656       1658       1658    2 2147483645 2147483645 +4.29368827823100041e-01  # rad = +7.70000000000000129e-02 , len = +6.89420046125728492e-01 
1619       1659       1660       1659    2 2147483645 2147483645 +6.65603984063745102e-01  # rad = +8.35333000000000325e-02 , len = +1.05929221652950978e+00 
1620       1659       1661       1659    2 2147483645 2147483645 +6.73306772908366602e-01  # rad = +8.44999999999999918e-02 , len = +2.21359436211787469e-01 
1621        367        389        369    2        367        368 +1.00000000000000000e+00  # rad = +1.43167000000000016e-01 , len = +0                       
1622        724        726        694    2        693        695 +1.00000000000000000e+00  # rad = +1.35750000000000010e-01 , len = +0                       
1623        931        933        892    2        890        891 +1.00000000000000000e+00  # rad = +1.07857000000000022e-01 , len = +0                       
1624        922        952        903    2        911        912 +1.00000000000000000e+00  # rad = +3.05000000000000049e-01 , len = +0                       
1625       1105       1121       1056    2       1070       1071 +1.00000000000000000e+00  # rad = +1.40500000000000014e-01 , len = +0                       
1626       1238       1283       1188    2       1230       1231 +1.00000000000000000e+00  # rad = +1.37571000000000110e-01 , len = +0                       
1627       1318       1322       1264    2       1268       1269 +1.00000000000000000e+00  # rad = +1.47800000000000015e-01 , len = +0                       
1628        134        150        135    2        134        138 +1.00000000000000000e+00  # rad = +1.82875000000000065e-01 , len = +0                       
1629       1353       1355       1300    2       1299       1301 +1.00000000000000000e+00  # rad = +3.87200000000000100e-01 , len = +0                       
1630        394        455        406    2        429       1302 +1.00000000000000000e+00  # rad = +2.01750000000000040e-01 , len = +0                       
1631        449       1359        423    2       1304       1305 +1.00000000000000000e+00  # rad = +7.72499999999999853e-02 , len = +0                       
1632        591       1362        586    2       1306       1307 +1.00000000000000000e+00  # rad = +1.96333000000000035e-01 , len = +0                       
1633       1364       1366       1311    2       1309       1310 +1.00000000000000000e+00  # rad = +9.83750000000000041e-02 , len = +0                       
1634        601        680        654    2        650       1312 +1.00000000000000000e+00  # rad = +3.38349999999999984e-01 , len = +0                       
1635        772       1372        734    2       1314       1315 +1.00000000000000000e+00  # rad = +1.46249999999999963e-01 , len = +0                       
1636        992       1374       1317    2       1316       1318 +1.00000000000000000e+00  # rad = +1.58000000000000002e-01 , len = +0                       
1637       1229       1378       1179    2       1320       1321 +1.00000000000000000e+00  # rad = +9.05000000000000526e-02 , len = +0                       
1638         40       1383         35    2       1325       1326 +1.00000000000000000e+00  # rad = +1.23412000000000063e-01 , len = +0                       
1639        388        392        376    2        369       1342 +1.00000000000000000e+00  # rad = +1.52499999999999997e-01 , len = +0                       
1640        671       1413        640    2       1360       1361 +1.00000000000000000e+00  # rad = +9.73332999999999698e-02 , len = +0                       
1641        898       1432       1380    2       1379       1381 +1.00000000000000000e+00  # rad = +2.62875000000000081e-01 , len = +0                       
1642        957       1435        916    2       1383       1384 +1.00000000000000000e+00  # rad = +1.20733000000000021e-01 , len = +0                       
1643       1038       1068        990    2       1020       1053 +1.00000000000000000e+00  # rad = +3.46000000000000085e-01 , len = +0                       
1644       1209       1242       1158    2       1191       1393 +1.00000000000000000e+00  # rad = +2.94250000000000067e-01 , len = +0                       
1645         94       1459         85    2       1414       1415 +1.00000000000000000e+00  # rad = +1.76333000000000073e-01 , len = +0
[truncated: 2,371 more chars]
