# Supplementary material for: Quantification of Hepatic Vascular and Parenchymal Regeneration in Mice
Source: PLoS One. 2016 Aug 5;11(8):e0160581. doi: 10.1371/journal.pone.0160581 (PMC4975469; doi:10.1371/journal.pone.0160581)
Supplement: S1 Dataset — Vascular trees are stored in text format, can thus be read using any text editor or imported in spreadsheets, and viewed interactively in 3D using the viewer tool from [35]. (ZIP) [file pone.0160581.s001.zip › regenerationQuantificationVascularTrees/PV-Normal/PVM-019_PV4.tree]

# numNodes
 990
# id xCoord [mm]               yCoord [mm]               zCoord [mm]
   0 +2.35900000000000034e+01  +1.20400000000000009e+01  +1.49800000000000022e+01  
   1 +2.35900000000000034e+01  +1.20400000000000009e+01  +1.49800000000000022e+01  
   2 +1.96000000000000014e+01  +1.23200000000000003e+01  +2.52699999999999996e+01  
   3 +1.97400000000000020e+01  +1.25300000000000011e+01  +2.59699999999999989e+01  
   4 +1.93900000000000006e+01  +1.24600000000000009e+01  +2.50600000000000023e+01  
   5 +1.83399999999999999e+01  +1.21099999999999994e+01  +2.42199999999999989e+01  
   6 +1.81999999999999993e+01  +1.22500000000000000e+01  +2.42199999999999989e+01  
   7 +1.80599999999999987e+01  +1.23200000000000003e+01  +2.44300000000000033e+01  
   8 +1.92500000000000000e+01  +1.23200000000000003e+01  +2.39400000000000013e+01  
   9 +2.09300000000000033e+01  +1.00800000000000001e+01  +2.40100000000000016e+01  
  10 +2.14200000000000017e+01  +9.87000000000000099e+00  +2.40800000000000018e+01  
  11 +2.10000000000000000e+01  +1.01500000000000004e+01  +2.40800000000000018e+01  
  12 +2.01600000000000001e+01  +1.08500000000000014e+01  +2.35900000000000034e+01  
  13 +1.97400000000000020e+01  +1.20400000000000009e+01  +2.26800000000000033e+01  
  14 +2.01600000000000001e+01  +1.36500000000000004e+01  +2.37300000000000040e+01  
  15 +2.00900000000000034e+01  +1.35099999999999998e+01  +2.42900000000000027e+01  
  16 +2.07199999999999989e+01  +1.46300000000000026e+01  +2.43599999999999994e+01  
  17 +2.03000000000000007e+01  +1.33699999999999992e+01  +2.30300000000000011e+01  
  18 +2.00199999999999996e+01  +1.10600000000000005e+01  +2.35900000000000034e+01  
  19 +2.01600000000000001e+01  +1.12000000000000011e+01  +2.37300000000000040e+01  
  20 +2.00900000000000034e+01  +1.09200000000000017e+01  +2.36600000000000001e+01  
  21 +1.98100000000000023e+01  +1.14100000000000001e+01  +2.32400000000000020e+01  
  22 +2.00900000000000034e+01  +1.07800000000000011e+01  +2.35199999999999996e+01  
  23 +1.98800000000000026e+01  +1.06400000000000006e+01  +2.35900000000000034e+01  
  24 +1.93900000000000006e+01  +1.05000000000000000e+01  +2.35199999999999996e+01  
  25 +1.96700000000000017e+01  +1.05700000000000003e+01  +2.37300000000000040e+01  
  26 +1.99500000000000028e+01  +1.06400000000000006e+01  +2.35199999999999996e+01  
  27 +2.07900000000000027e+01  +1.02900000000000009e+01  +2.35900000000000034e+01  
  28 +1.98100000000000023e+01  +1.01500000000000004e+01  +2.33800000000000026e+01  
  29 +1.96000000000000014e+01  +1.15500000000000007e+01  +2.35199999999999996e+01  
  30 +1.98100000000000023e+01  +1.16200000000000010e+01  +2.30300000000000011e+01  
  31 +2.06500000000000021e+01  +1.35099999999999998e+01  +2.29600000000000009e+01  
  32 +2.02300000000000040e+01  +1.34400000000000013e+01  +2.29600000000000009e+01  
  33 +1.97400000000000020e+01  +1.14800000000000004e+01  +2.28900000000000006e+01  
  34 +1.98800000000000026e+01  +1.17599999999999998e+01  +2.29600000000000009e+01  
  35 +2.05800000000000018e+01  +1.44900000000000020e+01  +2.28900000000000006e+01  
  36 +2.01600000000000001e+01  +1.33699999999999992e+01  +2.28900000000000006e+01  
  37 +2.04400000000000013e+01  +1.19700000000000006e+01  +2.43599999999999994e+01  
  38 +2.03000000000000007e+01  +1.31600000000000001e+01  +2.21900000000000013e+01  
  39 +1.98800000000000026e+01  +1.33699999999999992e+01  +2.28900000000000006e+01  
  40 +1.93200000000000003e+01  +1.32300000000000022e+01  +2.29600000000000009e+01  
  41 +1.98100000000000023e+01  +1.34400000000000013e+01  +2.28200000000000003e+01  
  42 +1.78500000000000014e+01  +1.14100000000000001e+01  +2.28900000000000006e+01  
  43 +1.75000000000000000e+01  +1.13400000000000016e+01  +2.29600000000000009e+01  
  44 +1.78500000000000014e+01  +1.15500000000000007e+01  +2.30300000000000011e+01  
  45 +1.79199999999999982e+01  +1.14100000000000001e+01  +2.28200000000000003e+01  
  46 +1.96700000000000017e+01  +1.35800000000000018e+01  +2.28200000000000003e+01  
  47 +1.98800000000000026e+01  +1.35099999999999998e+01  +2.28900000000000006e+01  
  48 +1.85500000000000007e+01  +1.17599999999999998e+01  +2.28200000000000003e+01  
  49 +1.83399999999999999e+01  +1.20400000000000009e+01  +2.29600000000000009e+01  
  50 +1.81999999999999993e+01  +1.14800000000000004e+01  +2.29600000000000009e+01  
  51 +1.86200000000000010e+01  +1.18300000000000001e+01  +2.27500000000000000e+01  
  52 +1.77100000000000009e+01  +1.12000000000000011e+01  +2.25400000000000027e+01  
  53 +1.83399999999999999e+01  +1.22500000000000000e+01  +2.27500000000000000e+01  
  54 +1.93200000000000003e+01  +1.21099999999999994e+01  +2.24699999999999989e+01  
  55 +2.00199999999999996e+01  +1.09900000000000020e+01  +2.27500000000000000e+01  
  56 +1.96700000000000017e+01  +1.07100000000000009e+01  +2.27500000000000000e+01  
  57 +2.03700000000000010e+01  +1.04299999999999997e+01  +2.28200000000000003e+01  
  58 +1.97400000000000020e+01  +1.21099999999999994e+01  +2.25400000000000027e+01  
  59 +2.19800000000000040e+01  +1.49100000000000001e+01  +2.21900000000000013e+01  
  60 +2.21900000000000013e+01  +1.56099999999999994e+01  +2.27500000000000000e+01  
  61 +2.23300000000000018e+01  +1.51199999999999992e+01  +2.19100000000000001e+01  
  62 +2.12100000000000009e+01  +1.34400000000000013e+01  +2.13500000000000014e+01  
  63 +2.03700000000000010e+01  +1.28800000000000026e+01  +2.18400000000000034e+01  
  64 +2.03700000000000010e+01  +1.36500000000000004e+01  +2.19800000000000040e+01  
  65 +1.89000000000000021e+01  +1.21099999999999994e+01  +2.21200000000000010e+01  
  66 +1.77800000000000011e+01  +1.13400000000000016e+01  +2.15600000000000023e+01  
  67 +1.86900000000000013e+01  +1.25300000000000011e+01  +2.22600000000000016e+01  
  68 +1.93200000000000003e+01  +1.21099999999999994e+01  +2.24699999999999989e+01  
  69 +2.02300000000000040e+01  +1.39300000000000015e+01  +2.20500000000000007e+01  
  70 +2.07199999999999989e+01  +1.42100000000000009e+01  +2.19800000000000040e+01  
  71 +2.13500000000000014e+01  +1.09200000000000017e+01  +2.19800000000000040e+01  
  72 +2.18400000000000034e+01  +9.87000000000000099e+00  +2.29600000000000009e+01  
  73 +2.18400000000000034e+01  +1.05000000000000000e+01  +2.18400000000000034e+01  
  74 +2.12800000000000011e+01  +1.10600000000000005e+01  +2.18400000000000034e+01  
  75 +2.25400000000000027e+01  +1.54000000000000004e+01  +2.19100000000000001e+01  
  76 +2.31000000000000014e+01  +1.58200000000000003e+01  +2.18400000000000034e+01  
  77 +2.24699999999999989e+01  +1.54699999999999989e+01  +2.19800000000000040e+01  
  78 +2.14900000000000020e+01  +1.34400000000000013e+01  +2.19100000000000001e+01  
  79 +2.24000000000000021e+01  +1.39300000000000015e+01  +2.18400000000000034e+01  
  80 +2.14200000000000017e+01  +1.35099999999999998e+01  +2.20500000000000007e+01  
  81 +1.96000000000000014e+01  +1.33000000000000007e+01  +2.19100000000000001e+01  
  82 +2.05100000000000016e+01  +1.28100000000000005e+01  +2.17000000000000028e+01  
  83 +2.13500000000000014e+01  +1.08500000000000014e+01  +2.16300000000000026e+01  
  84 +2.10000000000000000e+01  +1.16200000000000010e+01  +2.14200000000000017e+01  
  85 +2.26800000000000033e+01  +9.94000000000000128e+00  +2.18400000000000034e+01  
  86 +2.19100000000000001e+01  +1.05700000000000003e+01  +2.19100000000000001e+01  
  87 +1.95300000000000011e+01  +1.14100000000000001e+01  +2.14900000000000020e+01  
  88 +1.94600000000000009e+01  +1.13400000000000016e+01  +2.14900000000000020e+01  
  89 +1.95300000000000011e+01  +1.14800000000000004e+01  +2.15600000000000023e+01  
  90 +1.96000000000000014e+01  +1.15500000000000007e+01  +2.12800000000000011e+01  
  91 +1.53300000000000018e+01  +8.75000000000000000e+00  +2.14900000000000020e+01  
  92 +1.54000000000000004e+01  +8.75000000000000000e+00  +2.15600000000000023e+01  
  93 +1.51900000000000013e+01  +8.95999999999999908e+00  +2.17000000000000028e+01  
  94 +1.51199999999999992e+01  +8.33000000000000007e+00  +1.97400000000000020e+01  
  95 +2.42900000000000027e+01  +8.40000000000000036e+00  +2.14200000000000017e+01  
  96 +2.39400000000000013e+01  +8.19000000000000128e+00  +2.17000000000000028e+01  
  97 +2.43599999999999994e+01  +8.19000000000000128e+00  +2.26800000000000033e+01  
  98 +2.46400000000000006e+01  +8.67999999999999972e+00  +2.09300000000000033e+01  
  99 +2.08599999999999994e+01  +1.29500000000000011e+01  +2.11400000000000006e+01  
 100 +2.50600000000000023e+01  +8.54000000000000092e+00  +2.13500000000000014e+01  
 101 +2.49200000000000017e+01  +8.67999999999999972e+00  +2.17699999999999996e+01  
 102 +2.61100000000000030e+01  +8.25999999999999979e+00  +2.24699999999999989e+01  
 103 +1.96000000000000014e+01  +1.16200000000000010e+01  +2.13500000000000014e+01  
 104 +1.99500000000000028e+01  +1.20400000000000009e+01  +2.08599999999999994e+01  
 105 +1.79900000000000020e+01  +7.35000000000000053e+00  +2.12800000000000011e+01  
 106 +1.81300000000000026e+01  +7.42000000000000082e+00  +2.12800000000000011e+01  
 107 +1.79900000000000020e+01  +7.35000000000000053e+00  +2.14200000000000017e+01  
 108 +1.91099999999999994e+01  +6.72000000000000064e+00  +1.95300000000000011e+01  
 109 +1.68000000000000007e+01  +7.98000000000000043e+00  +2.12100000000000009e+01  
 110 +1.68700000000000010e+01  +8.05000000000000071e+00  +2.12800000000000011e+01  
 111 +1.69400000000000013e+01  +7.91000000000000014e+00  +2.17699999999999996e+01  
 112 +1.65899999999999999e+01  +7.98000000000000043e+00  +2.09300000000000033e+01  
 113 +2.10000000000000000e+01  +1.28100000000000005e+01  +2.07199999999999989e+01  
 114 +2.46400000000000006e+01  +8.75000000000000000e+00  +2.01600000000000001e+01  
 115 +1.62400000000000020e+01  +8.33000000000000007e+00  +2.17699999999999996e+01  
 116 +1.65899999999999999e+01  +7.35000000000000053e+00  +1.84100000000000001e+01  
 117 +2.00199999999999996e+01  +1.20400000000000009e+01  +2.09300000000000033e+01  
 118 +1.98800000000000026e+01  +1.21799999999999997e+01  +2.07199999999999989e+01  
 119 +2.10700000000000003e+01  +1.27400000000000020e+01  +2.05800000000000018e+01  
 120 +2.10000000000000000e+01  +1.30199999999999996e+01  +2.05800000000000018e+01  
 121 +1.90400000000000027e+01  +1.21099999999999994e+01  +2.06500000000000021e+01  
 122 +2.05800000000000018e+01  +1.26000000000000014e+01  +2.03700000000000010e+01  
 123 +2.09300000000000033e+01  +1.30900000000000016e+01  +2.05800000000000018e+01  
 124 +2.07199999999999989e+01  +1.35099999999999998e+01  +2.05100000000000016e+01  
 125 +2.06500000000000021e+01  +1.34400000000000013e+01  +2.06500000000000021e+01  
 126 +2.13500000000000014e+01  +1.37900000000000009e+01  +2.03000000000000007e+01  
 127 +2.12100000000000009e+01  +1.26000000000000014e+01  +2.04400000000000013e+01  
 128 +2.18400000000000034e+01  +1.23200000000000003e+01  +1.98100000000000023e+01  
 129 +2.19800000000000040e+01  +1.14100000000000001e+01  +2.04400000000000013e+01  
 130 +2.18400000000000034e+01  +1.12700000000000014e+01  +2.04400000000000013e+01  
 131 +2.20500000000000007e+01  +1.08500000000000014e+01  +2.10000000000000000e+01  
 132 +2.03000000000000007e+01  +1.26000000000000014e+01  +2.01600000000000001e+01  
 133 +2.22600000000000016e+01  +1.20400000000000009e+01  +2.03700000000000010e+01  
 134 +2.35199999999999996e+01  +1.27400000000000020e+01  +2.03700000000000010e+01  
 135 +2.10700000000000003e+01  +1.14100000000000001e+01  +2.42199999999999989e+01  
 136 +2.21900000000000013e+01  +1.19700000000000006e+01  +2.03000000000000007e+01  
 137 +2.22600000000000016e+01  +1.18300000000000001e+01  +2.03700000000000010e+01  
 138 +2.09300000000000033e+01  +9.09999999999999964e+00  +2.02300000000000040e+01  
 139 +2.14200000000000017e+01  +8.67999999999999972e+00  +2.14900000000000020e+01  
 140 +2.06500000000000021e+01  +9.38000000000000078e+00  +2.20500000000000007e+01  
 141 +2.08599999999999994e+01  +9.73000000000000043e+00  +1.86200000000000010e+01  
 142 +2.47100000000000009e+01  +8.47000000000000064e+00  +2.02300000000000040e+01  
 143 +2.46400000000000006e+01  +7.91000000000000014e+00  +1.94600000000000009e+01  
 144 +2.50600000000000023e+01  +7.77000000000000046e+00  +2.10700000000000003e+01  
 145 +2.45700000000000003e+01  +9.73000000000000043e+00  +1.89000000000000021e+01  
 146 +2.01600000000000001e+01  +1.26700000000000017e+01  +1.99500000000000028e+01  
 147 +2.00900000000000034e+01  +1.26000000000000014e+01  +1.91800000000000033e+01  
 148 +1.98800000000000026e+01  +1.25300000000000011e+01  +1.99500000000000028e+01  
 149 +1.86900000000000013e+01  +1.18300000000000001e+01  +1.96000000000000014e+01  
 150 +1.96000000000000014e+01  +1.27400000000000020e+01  +2.00900000000000034e+01  
 151 +2.18400000000000034e+01  +1.23200000000000003e+01  +1.96700000000000017e+01  
 152 +1.48400000000000016e+01  +8.54000000000000092e+00  +1.98100000000000023e+01  
 153 +1.36500000000000004e+01  +8.67999999999999972e+00  +1.97400000000000020e+01  
 154 +1.48400000000000016e+01  +8.54000000000000092e+00  +1.98100000000000023e+01  
 155 +1.49100000000000001e+01  +8.67999999999999972e+00  +2.00199999999999996e+01  
 156 +1.40000000000000000e+01  +9.16999999999999993e+00  +1.98100000000000023e+01  
 157 +2.59699999999999989e+01  +8.40000000000000036e+00  +1.98800000000000026e+01  
 158 +2.61800000000000033e+01  +7.62999999999999989e+00  +2.03000000000000007e+01  
 159 +2.63200000000000003e+01  +9.31000000000000050e+00  +1.97400000000000020e+01  
 160 +2.76500000000000021e+01  +8.60999999999999943e+00  +2.13500000000000014e+01  
 161 +2.73000000000000007e+01  +9.38000000000000078e+00  +1.94600000000000009e+01  
 162 +1.39300000000000015e+01  +9.24000000000000021e+00  +1.97400000000000020e+01  
 163 +1.38599999999999994e+01  +9.59000000000000163e+00  +1.96700000000000017e+01  
 164 +1.34400000000000013e+01  +9.16999999999999993e+00  +1.98100000000000023e+01  
 165 +1.63099999999999987e+01  +7.49000000000000110e+00  +1.84800000000000004e+01  
 166 +1.91800000000000033e+01  +6.58000000000000007e+00  +1.97400000000000020e+01  
 167 +1.86200000000000010e+01  +6.50999999999999979e+00  +2.03000000000000007e+01  
 168 +1.94600000000000009e+01  +6.65000000000000036e+00  +2.03000000000000007e+01  
 169 +2.12800000000000011e+01  +1.21099999999999994e+01  +1.91099999999999994e+01  
 170 +2.32400000000000020e+01  +1.18300000000000001e+01  +1.77100000000000009e+01  
 171 +2.55500000000000007e+01  +9.38000000000000078e+00  +1.93200000000000003e+01  
 172 +2.56899999999999977e+01  +8.82000000000000028e+00  +1.96000000000000014e+01  
 173 +2.66700000000000017e+01  +7.42000000000000082e+00  +1.93200000000000003e+01  
 174 +1.90400000000000027e+01  +6.37000000000000099e+00  +1.67300000000000004e+01  
 175 +2.55500000000000007e+01  +9.38000000000000078e+00  +1.93200000000000003e+01  
 176 +2.56899999999999977e+01  +9.31000000000000050e+00  +1.93200000000000003e+01  
 177 +2.59000000000000021e+01  +9.09999999999999964e+00  +1.91800000000000033e+01  
 178 +2.28900000000000006e+01  +8.47000000000000064e+00  +1.93200000000000003e+01  
 179 +2.26800000000000033e+01  +8.12000000000000099e+00  +1.93200000000000003e+01  
 180 +2.29600000000000009e+01  +8.19000000000000128e+00  +2.06500000000000021e+01  
 181 +2.27500000000000000e+01  +9.16999999999999993e+00  +1.83399999999999999e+01  
 182 +1.99500000000000028e+01  +1.24600000000000009e+01  +1.90400000000000027e+01  
 183 +2.02300000000000040e+01  +1.26700000000000017e+01  +1.91800000000000033e+01  
 184 +2.58300000000000018e+01  +9.73000000000000043e+00  +1.89000000000000021e+01  
 185 +2.68100000000000023e+01  +8.40000000000000036e+00  +1.93200000000000003e+01  
 186 +2.64600000000000044e+01  +8.67999999999999972e+00  +1.89699999999999989e+01  
 187 +2.43599999999999994e+01  +1.12000000000000011e+01  +1.91099999999999994e+01  
 188 +2.40800000000000018e+01  +1.12700000000000014e+01  +1.91099999999999994e+01  
 189 +2.48500000000000014e+01  +1.18300000000000001e+01  +1.91099999999999994e+01  
 190 +2.44300000000000033e+01  +1.09200000000000017e+01  +1.91099999999999994e+01  
 191 +2.52699999999999996e+01  +1.12000000000000011e+01  +1.91099999999999994e+01  
 192 +2.44300000000000033e+01  +1.07100000000000009e+01  +1.89000000000000021e+01  
 193 +2.61100000000000030e+01  +1.00800000000000001e+01  +1.90400000000000027e+01  
 194 +2.67399999999999984e+01  +1.04299999999999997e+01  +1.90400000000000027e+01  
 195 +2.61100000000000030e+01  +1.00099999999999998e+01  +1.90400000000000027e+01  
 196 +2.60399999999999991e+01  +1.02900000000000009e+01  +1.89000000000000021e+01  
 197 +2.58300000000000018e+01  +1.11300000000000008e+01  +1.90400000000000027e+01  
 198 +2.59000000000000021e+01  +1.00800000000000001e+01  +1.89000000000000021e+01  
 199 +2.68100000000000023e+01  +8.33000000000000007e+00  +1.89699999999999989e+01  
 200 +2.65300000000000011e+01  +8.75000000000000000e+00  +1.90400000000000027e+01  
 201 +2.45000000000000000e+01  +1.08500000000000014e+01  +1.88300000000000018e+01  
 202 +2.44300000000000033e+01  +1.05700000000000003e+01  +1.89000000000000021e+01  
 203 +2.44300000000000033e+01  +1.05700000000000003e+01  +1.88300000000000018e+01  
 204 +2.42900000000000027e+01  +1.00800000000000001e+01  +1.86900000000000013e+01  
 205 +2.63200000000000003e+01  +1.08500000000000014e+01  +1.89000000000000021e+01  
 206 +1.89000000000000021e+01  +9.66000000000000014e+00  +1.89000000000000021e+01  
 207 +1.78500000000000014e+01  +9.24000000000000021e+00  +1.89000000000000021e+01  
 208 +1.81300000000000026e+01  +1.00099999999999998e+01  +1.92500000000000000e+01  
 209 +1.91800000000000033e+01  +9.59000000000000163e+00  +1.91099999999999994e+01  
 210 +2.44300000000000033e+01  +9.87000000000000099e+00  +1.87600000000000016e+01  
 211 +2.44300000000000033e+01  +1.05000000000000000e+01  +1.91099999999999994e+01  
 212 +2.35199999999999996e+01  +1.29500000000000011e+01  +1.86900000000000013e+01  
 213 +2.31000000000000014e+01  +1.36500000000000004e+01  +1.87600000000000016e+01  
 214 +2.27500000000000000e+01  +1.40700000000000003e+01  +2.03700000000000010e+01  
 215 +2.37300000000000040e+01  +1.29500000000000011e+01  +1.84800000000000004e+01  
 216 +2.42199999999999989e+01  +1.32300000000000022e+01  +1.86200000000000010e+01  
 217 +2.41500000000000021e+01  +1.33000000000000007e+01  +1.86900000000000013e+01  
 218 +2.38700000000000010e+01  +1.30900000000000016e+01  +1.86200000000000010e+01  
 219 +2.44300000000000033e+01  +1.32300000000000022e+01  +1.84100000000000001e+01  
 220 +2.10700000000000003e+01  +9.87000000000000099e+00  +1.84100000000000001e+01  
 221 +2.01600000000000001e+01  +9.52000000000000135e+00  +1.84800000000000004e+01  
 222 +2.17699999999999996e+01  +6.08999999999999986e+00  +1.86200000000000010e+01  
 223 +2.19100000000000001e+01  +5.87999999999999989e+00  +1.86200000000000010e+01  
 224 +2.13500000000000014e+01  +5.87999999999999989e+00  +1.96700000000000017e+01  
 225 +2.19100000000000001e+01  +6.30000000000000071e+00  +1.84800000000000004e+01  
 226 +2.46400000000000006e+01  +1.34400000000000013e+01  +1.84100000000000001e+01  
 227 +2.51300000000000026e+01  +1.42100000000000009e+01  +1.87600000000000016e+01  
 228 +2.37300000000000040e+01  +1.29500000000000011e+01  +1.84800000000000004e+01  
 229 +2.38700000000000010e+01  +1.36500000000000004e+01  +1.84100000000000001e+01  
 230 +2.36600000000000001e+01  +1.28800000000000026e+01  +1.84100000000000001e+01  
 231 +1.98100000000000023e+01  +9.45000000000000107e+00  +1.87600000000000016e+01  
 232 +1.98100000000000023e+01  +9.45000000000000107e+00  +1.77100000000000009e+01  
 233 +1.56099999999999994e+01  +7.49000000000000110e+00  +1.88300000000000018e+01  
 234 +1.64499999999999993e+01  +7.35000000000000053e+00  +1.84100000000000001e+01  
 235 +2.57600000000000051e+01  +1.34400000000000013e+01  +1.84100000000000001e+01  
 236 +2.59000000000000021e+01  +1.33699999999999992e+01  +1.84100000000000001e+01  
 237 +2.59000000000000021e+01  +1.35800000000000018e+01  +1.84800000000000004e+01  
 238 +2.54100000000000001e+01  +1.32300000000000022e+01  +1.83399999999999999e+01  
 239 +2.46400000000000006e+01  +1.34400000000000013e+01  +1.84100000000000001e+01  
 240 +2.46400000000000006e+01  +1.41400000000000006e+01  +1.84800000000000004e+01  
 241 +2.47100000000000009e+01  +1.33699999999999992e+01  +1.84100000000000001e+01  
 242 +2.47800000000000011e+01  +1.34400000000000013e+01  +1.84800000000000004e+01  
 243 +2.44300000000000033e+01  +1.31600000000000001e+01  +1.83399999999999999e+01  
 244 +2.33800000000000026e+01  +1.31600000000000001e+01  +1.84100000000000001e+01  
 245 +2.32400000000000020e+01  +1.33000000000000007e+01  +1.84100000000000001e+01  
 246 +2.34500000000000028e+01  +1.32300000000000022e+01  +1.84800000000000004e+01  
 247 +2.36600000000000001e+01  +1.28800000000000026e+01  +1.84100000000000001e+01  
 248 +2.56899999999999977e+01  +1.26700000000000017e+01  +1.84100000000000001e+01  
 249 +2.57600000000000051e+01  +1.27400000000000020e+01  +1.84800000000000004e+01  
 250 +2.59699999999999989e+01  +1.23200000000000003e+01  +1.83399999999999999e+01  
 251 +2.12100000000000009e+01  +9.94000000000000128e+00  +1.98100000000000023e+01  
 252 +2.14900000000000020e+01  +1.00800000000000001e+01  +1.79199999999999982e+01  
 253 +1.62400000000000020e+01  +7.20999999999999996e+00  +1.99500000000000028e+01  
 254 +2.56899999999999977e+01  +9.80000000000000071e+00  +1.83399999999999999e+01  
 255 +2.58300000000000018e+01  +1.03599999999999994e+01  +1.79199999999999982e+01  
 256 +2.56899999999999977e+01  +9.66000000000000014e+00  +1.82699999999999996e+01  
 257 +2.17699999999999996e+01  +8.89000000000000057e+00  +1.82699999999999996e+01  
 258 +2.17699999999999996e+01  +8.95999999999999908e+00  +1.83399999999999999e+01  
 259 +2.15600000000000023e+01  +8.67999999999999972e+00  +1.83399999999999999e+01  
 260 +2.22600000000000016e+01  +9.45000000000000107e+00  +1.77100000000000009e+01  
 261 +2.35199999999999996e+01  +8.12000000000000099e+00  +1.81999999999999993e+01  
 262 +2.33800000000000026e+01  +7.91000000000000014e+00  +1.81999999999999993e+01  
 263 +2.36600000000000001e+01  +8.25999999999999979e+00  +1.82699999999999996e+01  
 264 +2.35199999999999996e+01  +8.60999999999999943e+00  +1.81300000000000026e+01  
 265 +2.38000000000000007e+01  +1.04299999999999997e+01  +1.80599999999999987e+01  
 266 +2.26099999999999994e+01  +8.82000000000000028e+00  +2.27500000000000000e+01  
 267 +2.37300000000000040e+01  +1.05000000000000000e+01  +1.78500000000000014e+01  
 268 +2.32400000000000020e+01  +8.82000000000000028e+00  +1.80599999999999987e+01  
 269 +2.33800000000000026e+01  +8.75000000000000000e+00  +1.79900000000000020e+01  
 270 +2.28900000000000006e+01  +9.09999999999999964e+00  +1.81999999999999993e+01  
 271 +2.00900000000000034e+01  +1.03599999999999994e+01  +1.91099999999999994e+01  
 272 +2.16300000000000026e+01  +1.00800000000000001e+01  +1.77800000000000011e+01  
 273 +2.24699999999999989e+01  +9.66000000000000014e+00  +1.79199999999999982e+01  
 274 +2.23300000000000018e+01  +1.01500000000000004e+01  +1.75700000000000003e+01  
 275 +2.00900000000000034e+01  +1.06400000000000006e+01  +1.77800000000000011e+01  
 276 +1.96000000000000014e+01  +1.05000000000000000e+01  +1.77100000000000009e+01  
 277 +2.02300000000000040e+01  +1.07100000000000009e+01  +1.77800000000000011e+01  
 278 +2.07900000000000027e+01  +1.03599999999999994e+01  +1.72199999999999989e+01  
 279 +2.17000000000000028e+01  +1.01500000000000004e+01  +1.76400000000000006e+01  
 280 +1.96700000000000017e+01  +9.16999999999999993e+00  +1.77100000000000009e+01  
 281 +1.91099999999999994e+01  +9.09999999999999964e+00  +1.77100000000000009e+01  
 282 +1.94600000000000009e+01  +9.73000000000000043e+00  +1.77100000000000009e+01  
 283 +1.96000000000000014e+01  +9.80000000000000071e+00  +1.77800000000000011e+01  
 284 +1.90400000000000027e+01  +9.94000000000000128e+00  +1.75700000000000003e+01  
 285 +1.96700000000000017e+01  +9.66000000000000014e+00  +1.77100000000000009e+01  
 286 +1.97400000000000020e+01  +9.73000000000000043e+00  +1.77800000000000011e+01  
 287 +2.22600000000000016e+01  +9.31000000000000050e+00  +1.72900000000000027e+01  
 288 +1.96700000000000017e+01  +8.89000000000000057e+00  +1.76400000000000006e+01  
 289 +2.28900000000000006e+01  +1.07100000000000009e+01  +1.72199999999999989e+01  
 290 +2.34500000000000028e+01  +1.12700000000000014e+01  +1.68000000000000007e+01  
 291 +2.32400000000000020e+01  +1.18300000000000001e+01  +1.77100000000000009e+01  
 292 +2.14200000000000017e+01  +1.24600000000000009e+01  +1.79199999999999982e+01  
 293 +2.02300000000000040e+01  +1.07100000000000009e+01  +1.72900000000000027e+01  
 294 +2.01600000000000001e+01  +1.07800000000000011e+01  +1.72900000000000027e+01  
 295 +2.00199999999999996e+01  +1.06400000000000006e+01  +1.73599999999999994e+01  
 296 +2.40800000000000018e+01  +9.59000000000000163e+00  +1.72900000000000027e+01  
 297 +2.40100000000000016e+01  +9.87000000000000099e+00  +1.68700000000000010e+01  
 298 +2.48500000000000014e+01  +8.95999999999999908e+00  +1.71500000000000021e+01  
 299 +2.19800000000000040e+01  +1.09900000000000020e+01  +1.58900000000000006e+01  
 300 +2.33100000000000023e+01  +1.11300000000000008e+01  +1.69400000000000013e+01  
 301 +1.30900000000000016e+01  +8.75000000000000000e+00  +1.72199999999999989e+01  
 302 +1.19700000000000006e+01  +9.38000000000000078e+00  +1.70100000000000016e+01  
 303 +2.21200000000000010e+01  +6.85999999999999943e+00  +1.70100000000000016e+01  
 304 +2.18400000000000034e+01  +6.58000000000000007e+00  +1.68700000000000010e+01  
 305 +2.34500000000000028e+01  +8.47000000000000064e+00  +1.54699999999999989e+01  
 306 +1.33699999999999992e+01  +7.91000000000000014e+00  +1.69400000000000013e+01  
 307 +1.30199999999999996e+01  +8.19000000000000128e+00  +1.70800000000000018e+01  
 308 +1.33699999999999992e+01  +7.77000000000000046e+00  +1.72199999999999989e+01  
 309 +1.39300000000000015e+01  +7.77000000000000046e+00  +1.63099999999999987e+01  
 310 +1.96000000000000014e+01  +5.95000000000000018e+00  +1.69400000000000013e+01  
 311 +2.14900000000000020e+01  +5.32000000000000028e+00  +1.65199999999999996e+01  
 312 +2.03000000000000007e+01  +5.60000000000000053e+00  +1.79199999999999982e+01  
 313 +1.93900000000000006e+01  +6.02000000000000046e+00  +1.68700000000000010e+01  
 314 +1.83399999999999999e+01  +5.32000000000000028e+00  +1.72199999999999989e+01  
 315 +1.92500000000000000e+01  +6.16000000000000014e+00  +1.67300000000000004e+01  
 316 +2.35900000000000034e+01  +1.15500000000000007e+01  +1.61699999999999982e+01  
 317 +2.35900000000000034e+01  +6.58000000000000007e+00  +1.68000000000000007e+01  
 318 +2.35900000000000034e+01  +6.58000000000000007e+00  +1.65199999999999996e+01  
 319 +2.30300000000000011e+01  +6.08999999999999986e+00  +1.69400000000000013e+01  
 320 +2.38000000000000007e+01  +7.00000000000000000e+00  +1.69400000000000013e+01  
 321 +1.90400000000000027e+01  +6.37000000000000099e+00  +1.67300000000000004e+01  
 322 +1.89699999999999989e+01  +5.46000000000000085e+00  +1.63800000000000026e+01  
 323 +1.94600000000000009e+01  +1.01500000000000004e+01  +1.65899999999999999e+01  
 324 +1.87600000000000016e+01  +1.02200000000000006e+01  +1.65899999999999999e+01  
 325 +1.93200000000000003e+01  +9.94000000000000128e+00  +1.66600000000000001e+01  
 326 +2.02300000000000040e+01  +1.03599999999999994e+01  +1.65899999999999999e+01  
 327 +1.54000000000000004e+01  +7.55999999999999961e+00  +1.64499999999999993e+01  
 328 +1.46300000000000026e+01  +8.05000000000000071e+00  +1.70100000000000016e+01  
 329 +1.45600000000000005e+01  +7.55999999999999961e+00  +1.59600000000000009e+01  
 330 +1.60300000000000011e+01  +7.20999999999999996e+00  +1.64499999999999993e+01  
 331 +1.42800000000000011e+01  +7.07000000000000028e+00  +1.65899999999999999e+01  
 332 +1.61699999999999982e+01  +7.20999999999999996e+00  +1.63800000000000026e+01  
 333 +1.93200000000000003e+01  +4.69000000000000039e+00  +1.63800000000000026e+01  
 334 +1.79199999999999982e+01  +5.32000000000000028e+00  +1.63800000000000026e+01  
 335 +1.28100000000000005e+01  +8.25999999999999979e+00  +1.59600000000000009e+01  
 336 +2.42900000000000027e+01  +1.15500000000000007e+01  +1.62400000000000020e+01  
 337 +2.43599999999999994e+01  +1.15500000000000007e+01  +1.61000000000000014e+01  
 338 +2.52699999999999996e+01  +1.14800000000000004e+01  +1.65199999999999996e+01  
 339 +2.44300000000000033e+01  +8.25999999999999979e+00  +1.61699999999999982e+01  
 340 +2.52699999999999996e+01  +8.82000000000000028e+00  +1.61000000000000014e+01  
 341 +2.46400000000000006e+01  +8.33000000000000007e+00  +1.63099999999999987e+01  
 342 +2.43599999999999994e+01  +8.19000000000000128e+00  +1.61699999999999982e+01  
 343 +2.53400000000000034e+01  +7.62999999999999989e+00  +1.76400000000000006e+01  
 344 +2.38700000000000010e+01  +8.19000000000000128e+00  +1.57500000000000000e+01  
 345 +1.91800000000000033e+01  +6.79000000000000092e+00  +1.61000000000000014e+01  
 346 +1.88300000000000018e+01  +6.37000000000000099e+00  +1.55400000000000009e+01  
 347 +1.90400000000000027e+01  +6.72000000000000064e+00  +1.62400000000000020e+01  
 348 +1.98800000000000026e+01  +7.07000000000000028e+00  +1.58200000000000003e+01  
 349 +2.38000000000000007e+01  +8.19000000000000128e+00  +1.58200000000000003e+01  
 350 +1.89000000000000021e+01  +7.84000000000000075e+00  +1.58200000000000003e+01  
 351 +2.02300000000000040e+01  +7.14000000000000057e+00  +1.57500000000000000e+01  
 352 +2.41500000000000021e+01  +8.12000000000000099e+00  +1.55400000000000009e+01  
 353 +1.61000000000000014e+01  +7.14000000000000057e+00  +1.57500000000000000e+01  
 354 +1.64499999999999993e+01  +7.28000000000000025e+00  +1.54000000000000004e+01  
 355 +1.56099999999999994e+01  +7.00000000000000000e+00  +1.49100000000000001e+01  
 356 +2.81400000000000006e+01  +1.18300000000000001e+01  +1.56800000000000015e+01  
 357 +2.82100000000000044e+01  +1.19700000000000006e+01  +1.58200000000000003e+01  
 358 +2.80700000000000003e+01  +1.19700000000000006e+01  +1.59600000000000009e+01  
 359 +2.81400000000000006e+01  +1.20400000000000009e+01  +1.53300000000000018e+01  
 360 +1.76400000000000006e+01  +6.02000000000000046e+00  +1.56800000000000015e+01  
 361 +1.77800000000000011e+01  +5.67000000000000082e+00  +1.58200000000000003e+01  
 362 +1.71500000000000021e+01  +5.95000000000000018e+00  +1.56099999999999994e+01  
 363 +1.63800000000000026e+01  +6.23000000000000043e+00  +1.55400000000000009e+01  
 364 +1.69400000000000013e+01  +5.74000000000000021e+00  +1.54000000000000004e+01  
 365 +2.31000000000000014e+01  +9.24000000000000021e+00  +1.46300000000000026e+01  
 366 +2.41500000000000021e+01  +8.05000000000000071e+00  +1.54699999999999989e+01  
 367 +2.42199999999999989e+01  +8.25999999999999979e+00  +1.52599999999999998e+01  
 368 +2.37300000000000040e+01  +6.79000000000000092e+00  +1.53300000000000018e+01  
 369 +1.63800000000000026e+01  +5.46000000000000085e+00  +1.49800000000000022e+01  
 370 +1.70800000000000018e+01  +5.81000000000000050e+00  +1.54000000000000004e+01  
 371 +2.82100000000000044e+01  +1.21099999999999994e+01  +1.53300000000000018e+01  
 372 +2.80700000000000003e+01  +1.21099999999999994e+01  +1.49800000000000022e+01  
 373 +1.57500000000000000e+01  +6.16000000000000014e+00  +1.53300000000000018e+01  
 374 +1.49800000000000022e+01  +6.02000000000000046e+00  +1.40000000000000000e+01  
 375 +1.57500000000000000e+01  +6.23000000000000043e+00  +1.54000000000000004e+01  
 376 +2.90500000000000007e+01  +1.26000000000000014e+01  +1.52599999999999998e+01  
 377 +2.91200000000000010e+01  +1.26700000000000017e+01  +1.53300000000000018e+01  
 378 +2.91899999999999977e+01  +1.21099999999999994e+01  +1.60300000000000011e+01  
 379 +2.92600000000000051e+01  +1.26700000000000017e+01  +1.48400000000000016e+01  
 380 +2.98200000000000003e+01  +1.26700000000000017e+01  +1.50500000000000007e+01  
 381 +3.03100000000000023e+01  +1.25300000000000011e+01  +1.56099999999999994e+01  
 382 +1.88300000000000018e+01  +6.23000000000000043e+00  +1.51199999999999992e+01  
 383 +1.80599999999999987e+01  +6.02000000000000046e+00  +1.43500000000000014e+01  
 384 +1.89699999999999989e+01  +6.08999999999999986e+00  +1.50500000000000007e+01  
 385 +2.52000000000000028e+01  +1.30900000000000016e+01  +1.50500000000000007e+01  
 386 +2.55500000000000007e+01  +1.35800000000000018e+01  +1.56800000000000015e+01  
 387 +2.48500000000000014e+01  +1.21099999999999994e+01  +1.46300000000000026e+01  
 388 +2.54100000000000001e+01  +1.37900000000000009e+01  +1.47699999999999996e+01  
 389 +2.98200000000000003e+01  +1.26700000000000017e+01  +1.51199999999999992e+01  
 390 +2.14200000000000017e+01  +7.62999999999999989e+00  +1.50500000000000007e+01  
 391 +2.15600000000000023e+01  +7.28000000000000025e+00  +1.47699999999999996e+01  
 392 +2.16300000000000026e+01  +7.91000000000000014e+00  +1.49100000000000001e+01  
 393 +1.93900000000000006e+01  +5.46000000000000085e+00  +1.54699999999999989e+01  
 394 +1.91800000000000033e+01  +5.87999999999999989e+00  +1.48400000000000016e+01  
 395 +2.81400000000000006e+01  +1.21799999999999997e+01  +1.50500000000000007e+01  
 396 +2.76500000000000021e+01  +1.23900000000000006e+01  +1.42100000000000009e+01  
 397 +2.35900000000000034e+01  +1.20400000000000009e+01  +1.49800000000000022e+01  
 398 +2.35900000000000034e+01  +1.37900000000000009e+01  +1.49800000000000022e+01  
 399 +2.36600000000000001e+01  +1.09900000000000020e+01  +1.44900000000000020e+01  
 400 +1.57500000000000000e+01  +7.07000000000000028e+00  +1.47699999999999996e+01  
 401 +1.46300000000000026e+01  +6.79000000000000092e+00  +1.42800000000000011e+01  
 402 +2.88399999999999999e+01  +1.29500000000000011e+01  +1.42800000000000011e+01  
 403 +2.18400000000000034e+01  +6.65000000000000036e+00  +1.48400000000000016e+01  
 404 +2.28200000000000003e+01  +5.95000000000000018e+00  +1.47699999999999996e+01  
 405 +2.14900000000000020e+01  +7.07000000000000028e+00  +1.47000000000000011e+01  
 406 +2.15600000000000023e+01  +6.30000000000000071e+00  +1.47699999999999996e+01  
 407 +2.14200000000000017e+01  +6.16000000000000014e+00  +1.48400000000000016e+01  
 408 +2.13500000000000014e+01  +5.67000000000000082e+00  +1.47000000000000011e+01  
 409 +2.13500000000000014e+01  +6.16000000000000014e+00  +1.49100000000000001e+01  
 410 +1.95300000000000011e+01  +5.67000000000000082e+00  +1.49800000000000022e+01  
 411 +1.91099999999999994e+01  +5.81000000000000050e+00  +1.47000000000000011e+01  
 412 +2.73700000000000010e+01  +1.44900000000000020e+01  +1.56099999999999994e+01  
 413 +2.66000000000000014e+01  +1.51900000000000013e+01  +1.37199999999999989e+01  
 414 +2.21200000000000010e+01  +5.74000000000000021e+00  +1.47000000000000011e+01  
 415 +1.89699999999999989e+01  +5.67000000000000082e+00  +1.47699999999999996e+01  
 416 +1.90400000000000027e+01  +5.53000000000000025e+00  +1.47699999999999996e+01  
 417 +1.87600000000000016e+01  +5.46000000000000085e+00  +1.47000000000000011e+01  
 418 +1.83399999999999999e+01  +5.32000000000000028e+00  +1.47699999999999996e+01  
 419 +1.79900000000000020e+01  +4.97000000000000064e+00  +1.49100000000000001e+01  
 420 +1.78500000000000014e+01  +5.17999999999999972e+00  +1.47000000000000011e+01  
 421 +1.86900000000000013e+01  +5.39000000000000057e+00  +1.47000000000000011e+01  
 422 +2.49200000000000017e+01  +1.20400000000000009e+01  +1.47000000000000011e+01  
 423 +2.61800000000000033e+01  +1.24600000000000009e+01  +1.40000000000000000e+01  
 424 +2.39400000000000013e+01  +1.10600000000000005e+01  +1.43500000000000014e+01  
 425 +2.12100000000000009e+01  +6.23000000000000043e+00  +1.37199999999999989e+01  
 426 +1.91800000000000033e+01  +5.32000000000000028e+00  +1.36500000000000004e+01  
 427 +1.88300000000000018e+01  +5.11000000000000032e+00  +1.46300000000000026e+01  
 428 +1.74300000000000033e+01  +5.11000000000000032e+00  +1.47000000000000011e+01  
 429 +1.77800000000000011e+01  +5.32000000000000028e+00  +1.47699999999999996e+01  
 430 +2.49900000000000020e+01  +1.22500000000000000e+01  +1.39300000000000015e+01  
 431 +2.36600000000000001e+01  +1.06400000000000006e+01  +1.42800000000000011e+01  
 432 +1.33699999999999992e+01  +7.70000000000000018e+00  +1.46300000000000026e+01  
 433 +1.32300000000000022e+01  +7.77000000000000046e+00  +1.44900000000000020e+01  
 434 +1.32300000000000022e+01  +7.77000000000000046e+00  +1.47699999999999996e+01  
 435 +2.47100000000000009e+01  +1.10600000000000005e+01  +1.34400000000000013e+01  
 436 +3.01700000000000017e+01  +1.31600000000000001e+01  +1.40000000000000000e+01  
 437 +2.73000000000000007e+01  +1.28100000000000005e+01  +1.40000000000000000e+01  
 438 +2.39400000000000013e+01  +1.01500000000000004e+01  +1.32300000000000022e+01  
 439 +2.74399999999999977e+01  +1.30900000000000016e+01  +1.28100000000000005e+01  
 440 +2.73700000000000010e+01  +1.55400000000000009e+01  +1.37199999999999989e+01  
 441 +2.73700000000000010e+01  +1.55400000000000009e+01  +1.36500000000000004e+01  
 442 +2.77199999999999989e+01  +1.56800000000000015e+01  +1.39300000000000015e+01  
 443 +2.66700000000000017e+01  +1.52599999999999998e+01  +1.35099999999999998e+01  
 444 +1.92500000000000000e+01  +5.32000000000000028e+00  +1.35800000000000018e+01  
 445 +1.96000000000000014e+01  +5.46000000000000085e+00  +1.35800000000000018e+01  
 446 +1.92500000000000000e+01  +5.25000000000000000e+00  +1.32300000000000022e+01  
 447 +2.51300000000000026e+01  +1.09900000000000020e+01  +1.28800000000000026e+01  
 448 +2.48500000000000014e+01  +1.12000000000000011e+01  +1.33699999999999992e+01  
 449 +2.38000000000000007e+01  +9.87000000000000099e+00  +1.24600000000000009e+01  
 450 +2.52699999999999996e+01  +9.73000000000000043e+00  +1.35800000000000018e+01  
 451 +1.93200000000000003e+01  +5.17999999999999972e+00  +1.30900000000000016e+01  
 452 +1.91800000000000033e+01  +5.17999999999999972e+00  +1.31600000000000001e+01  
 453 +1.74300000000000033e+01  +6.58000000000000007e+00  +1.31600000000000001e+01  
 454 +1.75700000000000003e+01  +6.85999999999999943e+00  +1.30900000000000016e+01  
 455 +1.70800000000000018e+01  +6.72000000000000064e+00  +1.31600000000000001e+01  
 456 +1.78500000000000014e+01  +5.74000000000000021e+00  +1.29500000000000011e+01  
 457 +1.67300000000000004e+01  +5.32000000000000028e+00  +1.31600000000000001e+01  
 458 +1.63800000000000026e+01  +5.17999999999999972e+00  +1.30900000000000016e+01  
 459 +1.65899999999999999e+01  +5.32000000000000028e+00  +1.32300000000000022e+01  
 460 +1.68700000000000010e+01  +5.46000000000000085e+00  +1.29500000000000011e+01  
 461 +1.72199999999999989e+01  +5.60000000000000053e+00  +1.30199999999999996e+01  
 462 +1.65199999999999996e+01  +6.16000000000000014e+00  +1.30900000000000016e+01  
 463 +2.77899999999999991e+01  +1.30900000000000016e+01  +1.29500000000000011e+01  
 464 +2.80700000000000003e+01  +1.31600000000000001e+01  +1.30900000000000016e+01  
 465 +2.75100000000000051e+01  +1.30199999999999996e+01  +1.28800000000000026e+01  
 466 +2.80000000000000000e+01  +1.31600000000000001e+01  +1.27400000000000020e+01  
 467 +1.87600000000000016e+01  +5.81000000000000050e+00  +1.25300000000000011e+01  
 468 +1.68000000000000007e+01  +5.39000000000000057e+00  +1.28800000000000026e+01  
 469 +1.56099999999999994e+01  +5.60000000000000053e+00  +1.28100000000000005e+01  
 470 +1.68000000000000007e+01  +5.32000000000000028e+00  +1.28100000000000005e+01  
 471 +2.73700000000000010e+01  +1.32300000000000022e+01  +1.26700000000000017e+01  
 472 +1.68700000000000010e+01  +5.25000000000000000e+00  +1.26700000000000017e+01  
 473 +1.67300000000000004e+01  +5.25000000000000000e+00  +1.27400000000000020e+01  
 474 +2.81400000000000006e+01  +1.33000000000000007e+01  +1.26700000000000017e+01  
 475 +2.81400000000000006e+01  +1.32300000000000022e+01  +1.28800000000000026e+01  
 476 +2.89800000000000040e+01  +1.03599999999999994e+01  +1.27400000000000020e+01  
 477 +2.91200000000000010e+01  +1.03599999999999994e+01  +1.28100000000000005e+01  
 478 +2.89100000000000037e+01  +1.02900000000000009e+01  +1.28800000000000026e+01  
 479 +2.84200000000000017e+01  +1.02200000000000006e+01  +1.17599999999999998e+01  
 480 +2.19800000000000040e+01  +7.55999999999999961e+00  +1.25300000000000011e+01  
 481 +2.19800000000000040e+01  +7.28000000000000025e+00  +1.28100000000000005e+01  
 482 +2.19100000000000001e+01  +7.77000000000000046e+00  +1.21799999999999997e+01  
 483 +2.19800000000000040e+01  +6.50999999999999979e+00  +1.24600000000000009e+01  
 484 +1.79199999999999982e+01  +5.11000000000000032e+00  +1.23900000000000006e+01  
 485 +1.91800000000000033e+01  +5.74000000000000021e+00  +1.23900000000000006e+01  
 486 +2.40100000000000016e+01  +1.00099999999999998e+01  +1.21799999999999997e+01  
 487 +2.35199999999999996e+01  +9.31000000000000050e+00  +1.20400000000000009e+01  
 488 +1.96700000000000017e+01  +6.02000000000000046e+00  +1.23900000000000006e+01  
 489 +1.98100000000000023e+01  +6.16000000000000014e+00  +1.24600000000000009e+01  
 490 +1.97400000000000020e+01  +6.08999999999999986e+00  +1.23200000000000003e+01  
 491 +1.91099999999999994e+01  +5.46000000000000085e+00  +1.21799999999999997e+01  
 492 +2.02300000000000040e+01  +4.90000000000000036e+00  +1.21099999999999994e+01  
 493 +1.98100000000000023e+01  +6.16000000000000014e+00  +1.22500000000000000e+01  
 494 +1.98800000000000026e+01  +6.23000000000000043e+00  +1.21799999999999997e+01  
 495 +2.02300000000000040e+01  +6.44000000000000128e+00  +1.21799999999999997e+01  
 496 +2.24699999999999989e+01  +6.30000000000000071e+00  +1.21099999999999994e+01  
 497 +2.20500000000000007e+01  +8.12000000000000099e+00  +1.16900000000000013e+01  
 498 +1.91800000000000033e+01  +5.39000000000000057e+00  +1.21099999999999994e+01  
 499 +1.90400000000000027e+01  +5.46000000000000085e+00  +1.19000000000000004e+01  
 500 +1.89699999999999989e+01  +5.17999999999999972e+00  +1.21099999999999994e+01  
 501 +2.29600000000000009e+01  +8.67999999999999972e+00  +1.18300000000000001e+01  
 502 +2.33800000000000026e+01  +7.91000000000000014e+00  +1.12700000000000014e+01  
 503 +2.28900000000000006e+01  +8.67999999999999972e+00  +1.19000000000000004e+01  
 504 +2.32400000000000020e+01  +8.95999999999999908e+00  +1.19700000000000006e+01  
 505 +2.24699999999999989e+01  +8.33000000000000007e+00  +1.18300000000000001e+01  
 506 +2.32400000000000020e+01  +6.85999999999999943e+00  +1.21099999999999994e+01  
 507 +2.22600000000000016e+01  +8.19000000000000128e+00  +1.16200000000000010e+01  
 508 +2.76500000000000021e+01  +1.05000000000000000e+01  +1.31600000000000001e+01  
 509 +2.85600000000000023e+01  +1.02200000000000006e+01  +1.16200000000000010e+01  
 510 +2.17699999999999996e+01  +7.91000000000000014e+00  +1.14800000000000004e+01  
 511 +2.93300000000000018e+01  +1.02900000000000009e+01  +1.18300000000000001e+01  
 512 +2.77899999999999991e+01  +9.94000000000000128e+00  +1.05000000000000000e+01  
 513 +2.32400000000000020e+01  +7.07000000000000028e+00  +1.14100000000000001e+01  
 514 +2.19100000000000001e+01  +7.77000000000000046e+00  +1.16200000000000010e+01  
 515 +2.24699999999999989e+01  +6.72000000000000064e+00  +1.15500000000000007e+01  
 516 +2.24699999999999989e+01  +6.65000000000000036e+00  +1.18300000000000001e+01  
 517 +2.17000000000000028e+01  +7.91000000000000014e+00  +1.14100000000000001e+01  
 518 +2.10700000000000003e+01  +7.70000000000000018e+00  +1.14800000000000004e+01  
 519 +2.07900000000000027e+01  +7.42000000000000082e+00  +1.25300000000000011e+01  
 520 +2.10000000000000000e+01  +7.70000000000000018e+00  +1.14100000000000001e+01  
 521 +2.11400000000000006e+01  +7.70000000000000018e+00  +1.14100000000000001e+01  
 522 +2.16300000000000026e+01  +7.91000000000000014e+00  +1.14800000000000004e+01  
 523 +2.16300000000000026e+01  +7.84000000000000075e+00  +1.12700000000000014e+01  
 524 +2.19800000000000040e+01  +6.08999999999999986e+00  +1.14800000000000004e+01  
 525 +2.12800000000000011e+01  +7.77000000000000046e+00  +1.14800000000000004e+01  
 526 +2.06500000000000021e+01  +7.49000000000000110e+00  +1.13400000000000016e+01  
 527 +2.07199999999999989e+01  +6.79000000000000092e+00  +1.09200000000000017e+01  
 528 +2.02300000000000040e+01  +6.65000000000000036e+00  +1.20400000000000009e+01  
 529 +2.07199999999999989e+01  +7.62999999999999989e+00  +1.12000000000000011e+01  
 530 +2.15600000000000023e+01  +7.62999999999999989e+00  +9.80000000000000071e+00  
 531 +2.42900000000000027e+01  +1.01500000000000004e+01  +1.12000000000000011e+01  
 532 +2.40100000000000016e+01  +1.02200000000000006e+01  +1.05700000000000003e+01  
 533 +2.46400000000000006e+01  +1.00099999999999998e+01  +1.09200000000000017e+01  
 534 +3.04500000000000028e+01  +1.05000000000000000e+01  +1.09200000000000017e+01  
 535 +3.08700000000000010e+01  +1.07100000000000009e+01  +1.11300000000000008e+01  
 536 +3.04500000000000028e+01  +1.02200000000000006e+01  +1.13400000000000016e+01  
 537 +3.00300000000000011e+01  +1.03599999999999994e+01  +1.02200000000000006e+01  
 538 +2.52000000000000028e+01  +9.45000000000000107e+00  +1.16200000000000010e+01  
 539 +2.61100000000000030e+01  +1.00800000000000001e+01  +9.87000000000000099e+00  
 540 +2.78600000000000030e+01  +9.52000000000000135e+00  +1.07100000000000009e+01  
 541 +2.79300000000000033e+01  +9.45000000000000107e+00  +1.06400000000000006e+01  
 542 +2.80000000000000000e+01  +9.45000000000000107e+00  +1.07800000000000011e+01  
 543 +2.74399999999999977e+01  +9.80000000000000071e+00  +1.04299999999999997e+01  
 544 +2.02300000000000040e+01  +7.62999999999999989e+00  +1.06400000000000006e+01  
 545 +1.94600000000000009e+01  +6.72000000000000064e+00  +9.59000000000000163e+00  
 546 +2.01600000000000001e+01  +7.70000000000000018e+00  +1.05700000000000003e+01  
 547 +1.68700000000000010e+01  +7.55999999999999961e+00  +1.06400000000000006e+01  
 548 +1.69400000000000013e+01  +7.62999999999999989e+00  +1.05700000000000003e+01  
 549 +1.66600000000000001e+01  +7.62999999999999989e+00  +1.09900000000000020e+01  
 550 +1.69400000000000013e+01  +6.92999999999999972e+00  +9.59000000000000163e+00  
 551 +2.14900000000000020e+01  +9.80000000000000071e+00  +8.75000000000000000e+00  
 552 +2.40100000000000016e+01  +9.87000000000000099e+00  +8.25999999999999979e+00  
 553 +2.73700000000000010e+01  +9.66000000000000014e+00  +1.05700000000000003e+01  
 554 +2.69500000000000028e+01  +8.82000000000000028e+00  +1.07100000000000009e+01  
 555 +2.72300000000000040e+01  +9.52000000000000135e+00  +1.13400000000000016e+01  
 556 +2.74399999999999977e+01  +9.80000000000000071e+00  +1.04299999999999997e+01  
 557 +3.01000000000000014e+01  +1.03599999999999994e+01  +1.00800000000000001e+01  
 558 +3.01700000000000017e+01  +1.00800000000000001e+01  +9.52000000000000135e+00  
 559 +3.11500000000000021e+01  +1.10600000000000005e+01  +1.00800000000000001e+01  
 560 +2.58300000000000018e+01  +9.73000000000000043e+00  +9.52000000000000135e+00  
 561 +2.63200000000000003e+01  +1.00800000000000001e+01  +9.73000000000000043e+00  
 562 +2.71600000000000037e+01  +1.02900000000000009e+01  +8.25999999999999979e+00  
 563 +1.66600000000000001e+01  +6.65000000000000036e+00  +1.02900000000000009e+01  
 564 +1.70100000000000016e+01  +6.92999999999999972e+00  +9.45000000000000107e+00  
 565 +2.18400000000000034e+01  +7.49000000000000110e+00  +9.52000000000000135e+00  
 566 +2.18400000000000034e+01  +7.07000000000000028e+00  +9.24000000000000021e+00  
 567 +2.23300000000000018e+01  +7.49000000000000110e+00  +9.16999999999999993e+00  
 568 +1.75700000000000003e+01  +7.07000000000000028e+00  +9.24000000000000021e+00  
 569 +1.68700000000000010e+01  +6.85999999999999943e+00  +9.31000000000000050e+00  
 570 +1.91099999999999994e+01  +6.50999999999999979e+00  +9.45000000000000107e+00  
 571 +1.89699999999999989e+01  +6.44000000000000128e+00  +9.52000000000000135e+00  
 572 +1.89000000000000021e+01  +6.23000000000000043e+00  +9.31000000000000050e+00  
 573 +1.55400000000000009e+01  +6.72000000000000064e+00  +9.38000000000000078e+00  
 574 +1.50500000000000007e+01  +6.79000000000000092e+00  +1.04299999999999997e+01  
 575 +1.53300000000000018e+01  +6.65000000000000036e+00  +9.16999999999999993e+00  
 576 +1.88300000000000018e+01  +6.23000000000000043e+00  +9.38000000000000078e+00  
 577 +1.89699999999999989e+01  +6.16000000000000014e+00  +9.52000000000000135e+00  
 578 +1.75000000000000000e+01  +5.32000000000000028e+00  +9.66000000000000014e+00  
 579 +2.11400000000000006e+01  +6.08999999999999986e+00  +9.38000000000000078e+00  
 580 +2.07900000000000027e+01  +5.74000000000000021e+00  +9.31000000000000050e+00  
 581 +2.12100000000000009e+01  +6.02000000000000046e+00  +9.45000000000000107e+00  
 582 +1.89699999999999989e+01  +6.16000000000000014e+00  +9.09999999999999964e+00  
 583 +1.98100000000000023e+01  +9.31000000000000050e+00  +9.16999999999999993e+00  
 584 +1.96000000000000014e+01  +9.24000000000000021e+00  +9.73000000000000043e+00  
 585 +2.01600000000000001e+01  +9.38000000000000078e+00  +9.02999999999999936e+00  
 586 +1.91099999999999994e+01  +8.89000000000000057e+00  +8.95999999999999908e+00  
 587 +2.27500000000000000e+01  +6.92999999999999972e+00  +9.31000000000000050e+00  
 588 +2.27500000000000000e+01  +7.49000000000000110e+00  +8.75000000000000000e+00  
 589 +1.45600000000000005e+01  +6.79000000000000092e+00  +8.67999999999999972e+00  
 590 +1.47000000000000011e+01  +6.37000000000000099e+00  +9.02999999999999936e+00  
 591 +1.96000000000000014e+01  +7.42000000000000082e+00  +9.09999999999999964e+00  
 592 +1.95300000000000011e+01  +7.42000000000000082e+00  +9.16999999999999993e+00  
 593 +1.90400000000000027e+01  +7.14000000000000057e+00  +8.54000000000000092e+00  
 594 +1.89699999999999989e+01  +6.37000000000000099e+00  +9.09999999999999964e+00  
 595 +1.90400000000000027e+01  +6.08999999999999986e+00  +9.02999999999999936e+00  
 596 +1.46300000000000026e+01  +6.08999999999999986e+00  +8.33000000000000007e+00  
 597 +1.33000000000000007e+01  +6.58000000000000007e+00  +9.52000000000000135e+00  
 598 +1.78500000000000014e+01  +5.46000000000000085e+00  +9.02999999999999936e+00  
 599 +1.95300000000000011e+01  +5.67000000000000082e+00  +9.02999999999999936e+00  
 600 +1.99500000000000028e+01  +5.39000000000000057e+00  +9.02999999999999936e+00  
 601 +1.96000000000000014e+01  +5.74000000000000021e+00  +9.09999999999999964e+00  
 602 +1.83399999999999999e+01  +8.47000000000000064e+00  +8.82000000000000028e+00  
 603 +1.91099999999999994e+01  +8.89000000000000057e+00  +8.95999999999999908e+00  
 604 +1.88300000000000018e+01  +9.09999999999999964e+00  +8.82000000000000028e+00  
 605 +1.89699999999999989e+01  +8.82000000000000028e+00  +9.09999999999999964e+00  
 606 +1.35099999999999998e+01  +7.00000000000000000e+00  +8.95999999999999908e+00  
 607 +1.33699999999999992e+01  +7.00000000000000000e+00  +8.89000000000000057e+00  
 608 +1.30900000000000016e+01  +7.07000000000000028e+00  +9.09999999999999964e+00  
 609 +2.04400000000000013e+01  +9.52000000000000135e+00  +8.89000000000000057e+00  
 610 +2.02300000000000040e+01  +9.87000000000000099e+00  +8.82000000000000028e+00  
 611 +2.12800000000000011e+01  +9.59000000000000163e+00  +8.54000000000000092e+00  
 612 +1.61699999999999982e+01  +5.95000000000000018e+00  +8.89000000000000057e+00  
 613 +1.60300000000000011e+01  +5.87999999999999989e+00  +9.02999999999999936e+00  
 614 +1.62400000000000020e+01  +5.95000000000000018e+00  +8.75000000000000000e+00  
 615 +1.58900000000000006e+01  +5.67000000000000082e+00  +8.67999999999999972e+00  
 616 +2.31000000000000014e+01  +7.49000000000000110e+00  +8.95999999999999908e+00  
 617 +2.25400000000000027e+01  +7.55999999999999961e+00  +7.28000000000000025e+00  
 618 +2.10700000000000003e+01  +9.24000000000000021e+00  +8.67999999999999972e+00  
 619 +2.00900000000000034e+01  +8.33000000000000007e+00  +8.82000000000000028e+00  
 620 +2.10700000000000003e+01  +9.16999999999999993e+00  +9.09999999999999964e+00  
 621 +2.11400000000000006e+01  +9.38000000000000078e+00  +8.47000000000000064e+00  
 622 +2.33100000000000023e+01  +7.35000000000000053e+00  +8.67999999999999972e+00  
 623 +2.39400000000000013e+01  +7.49000000000000110e+00  +8.12000000000000099e+00  
 624 +2.33100000000000023e+01  +7.20999999999999996e+00  +8.54000000000000092e+00  
 625 +1.42800000000000011e+01  +6.72000000000000064e+00  +8.12000000000000099e+00  
 626 +1.84100000000000001e+01  +7.00000000000000000e+00  +5.95000000000000018e+00  
 627 +1.81999999999999993e+01  +6.23000000000000043e+00  +8.33000000000000007e+00  
 628 +1.81300000000000026e+01  +6.16000000000000014e+00  +8.40000000000000036e+00  
 629 +1.80599999999999987e+01  +5.81000000000000050e+00  +7.77000000000000046e+00  
 630 +1.70100000000000016e+01  +5.04000000000000004e+00  +8.47000000000000064e+00  
 631 +3.08700000000000010e+01  +1.16200000000000010e+01  +8.19000000000000128e+00  
 632 +3.09399999999999977e+01  +1.17599999999999998e+01  +8.40000000000000036e+00  
 633 +2.68100000000000023e+01  +8.75000000000000000e+00  +8.33000000000000007e+00  
 634 +2.67399999999999984e+01  +8.40000000000000036e+00  +8.33000000000000007e+00  
 635 +2.76500000000000021e+01  +8.67999999999999972e+00  +8.33000000000000007e+00  
 636 +2.63200000000000003e+01  +9.16999999999999993e+00  +8.25999999999999979e+00  
 637 +2.68800000000000026e+01  +9.24000000000000021e+00  +7.00000000000000000e+00  
 638 +2.58300000000000018e+01  +9.45000000000000107e+00  +8.75000000000000000e+00  
 639 +3.08700000000000010e+01  +1.16200000000000010e+01  +8.19000000000000128e+00  
 640 +3.11500000000000021e+01  +1.16200000000000010e+01  +8.05000000000000071e+00  
 641 +3.13600000000000030e+01  +1.20400000000000009e+01  +8.19000000000000128e+00  
 642 +2.02300000000000040e+01  +7.20999999999999996e+00  +8.19000000000000128e+00  
 643 +2.01600000000000001e+01  +7.20999999999999996e+00  +8.25999999999999979e+00  
 644 +1.98800000000000026e+01  +6.79000000000000092e+00  +7.70000000000000018e+00  
 645 +3.00300000000000011e+01  +1.12000000000000011e+01  +8.05000000000000071e+00  
 646 +2.78600000000000030e+01  +9.94000000000000128e+00  +8.12000000000000099e+00  
 647 +2.80700000000000003e+01  +9.52000000000000135e+00  +8.47000000000000064e+00  
 648 +2.76500000000000021e+01  +1.02200000000000006e+01  +8.19000000000000128e+00  
 649 +2.80000000000000000e+01  +9.80000000000000071e+00  +7.98000000000000043e+00  
 650 +2.99600000000000044e+01  +1.12000000000000011e+01  +7.91000000000000014e+00  
 651 +2.95399999999999991e+01  +1.09900000000000020e+01  +7.91000000000000014e+00  
 652 +2.94000000000000021e+01  +1.06400000000000006e+01  +8.05000000000000071e+00  
 653 +2.96100000000000030e+01  +1.05000000000000000e+01  +7.77000000000000046e+00  
 654 +2.97500000000000000e+01  +1.00800000000000001e+01  +8.75000000000000000e+00  
 655 +2.92600000000000051e+01  +1.07800000000000011e+01  +7.91000000000000014e+00  
 656 +1.30199999999999996e+01  +6.85999999999999943e+00  +8.05000000000000071e+00  
 657 +1.20400000000000009e+01  +7.14000000000000057e+00  +8.05000000000000071e+00  
 658 +1.31600000000000001e+01  +6.92999999999999972e+00  +8.12000000000000099e+00  
 659 +1.34400000000000013e+01  +6.79000000000000092e+00  +7.91000000000000014e+00  
 660 +1.39300000000000015e+01  +6.72000000000000064e+00  +8.05000000000000071e+00  
 661 +1.37900000000000009e+01  +6.79000000000000092e+00  +8.12000000000000099e+00  
 662 +2.41500000000000021e+01  +9.94000000000000128e+00  +7.98000000000000043e+00  
 663 +2.48500000000000014e+01  +1.00800000000000001e+01  +7.98000000000000043e+00  
 664 +2.46400000000000006e+01  +9.73000000000000043e+00  +5.67000000000000082e+00  
 665 +2.79300000000000033e+01  +9.45000000000000107e+00  +7.20999999999999996e+00  
 666 +2.94000000000000021e+01  +9.52000000000000135e+00  +7.91000000000000014e+00  
 667 +2.97500000000000000e+01  +1.12700000000000014e+01  +7.35000000000000053e+00  
 668 +2.84200000000000017e+01  +1.05000000000000000e+01  +7.91000000000000014e+00  
 669 +2.85600000000000023e+01  +1.02900000000000009e+01  +7.20999999999999996e+00  
 670 +1.32300000000000022e+01  +6.85999999999999943e+00  +7.55999999999999961e+00  
 671 +2.08599999999999994e+01  +9.31000000000000050e+00  +7.77000000000000046e+00  
 672 +1.97400000000000020e+01  +9.80000000000000071e+00  +7.98000000000000043e+00  
 673 +1.99500000000000028e+01  +8.89000000000000057e+00  +6.79000000000000092e+00  
 674 +2.12100000000000009e+01  +9.52000000000000135e+00  +8.40000000000000036e+00  
 675 +1.93200000000000003e+01  +6.30000000000000071e+00  +7.55999999999999961e+00  
 676 +1.96700000000000017e+01  +6.92999999999999972e+00  +7.42000000000000082e+00  
 677 +2.00900000000000034e+01  +7.00000000000000000e+00  +6.79000000000000092e+00  
 678 +1.98800000000000026e+01  +6.79000000000000092e+00  +7.70000000000000018e+00  
 679 +1.91099999999999994e+01  +6.79000000000000092e+00  +6.79000000000000092e+00  
 680 +2.97500000000000000e+01  +1.12000000000000011e+01  +6.92999999999999972e+00  
 681 +3.01000000000000014e+01  +1.16200000000000010e+01  +7.20999999999999996e+00  
 682 +2.70899999999999999e+01  +1.04299999999999997e+01  +7.28000000000000025e+00  
 683 +2.63900000000000006e+01  +1.07100000000000009e+01  +6.37000000000000099e+00  
 684 +2.76500000000000021e+01  +1.07100000000000009e+01  +6.08999999999999986e+00  
 685 +2.16300000000000026e+01  +7.35000000000000053e+00  +5.74000000000000021e+00  
 686 +2.33100000000000023e+01  +7.55999999999999961e+00  +5.87999999999999989e+00  
 687 +1.63099999999999987e+01  +6.50999999999999979e+00  +7.14000000000000057e+00  
 688 +1.62400000000000020e+01  +6.23000000000000043e+00  +5.60000000000000053e+00  
 689 +1.60300000000000011e+01  +6.58000000000000007e+00  +7.14000000000000057e+00  
 690 +2.27500000000000000e+01  +9.38000000000000078e+00  +6.79000000000000092e+00  
 691 +2.21900000000000013e+01  +9.94000000000000128e+00  +6.92999999999999972e+00  
 692 +2.31000000000000014e+01  +9.66000000000000014e+00  +7.28000000000000025e+00  
 693 +2.19800000000000040e+01  +9.16999999999999993e+00  +5.46000000000000085e+00  
 694 +1.93200000000000003e+01  +6.72000000000000064e+00  +5.95000000000000018e+00  
 695 +1.86900000000000013e+01  +6.58000000000000007e+00  +6.58000000000000007e+00  
 696 +1.94600000000000009e+01  +8.54000000000000092e+00  +6.50999999999999979e+00  
 697 +1.82699999999999996e+01  +8.12000000000000099e+00  +6.92999999999999972e+00  
 698 +1.94600000000000009e+01  +8.40000000000000036e+00  +6.02000000000000046e+00  
 699 +2.79300000000000033e+01  +9.87000000000000099e+00  +6.16000000000000014e+00  
 700 +2.84200000000000017e+01  +9.59000000000000163e+00  +6.16000000000000014e+00  
 701 +2.80000000000000000e+01  +9.94000000000000128e+00  +6.23000000000000043e+00  
 702 +2.77899999999999991e+01  +9.94000000000000128e+00  +6.08999999999999986e+00  
 703 +2.89100000000000037e+01  +1.19000000000000004e+01  +5.46000000000000085e+00  
 704 +2.76500000000000021e+01  +1.06400000000000006e+01  +6.02000000000000046e+00  
 705 +2.75100000000000051e+01  +9.24000000000000021e+00  +6.16000000000000014e+00  
 706 +2.77899999999999991e+01  +1.05000000000000000e+01  +5.95000000000000018e+00  
 707 +1.90400000000000027e+01  +8.54000000000000092e+00  +5.60000000000000053e+00  
 708 +1.95300000000000011e+01  +8.33000000000000007e+00  +5.95000000000000018e+00  
 709 +2.85600000000000023e+01  +1.04299999999999997e+01  +5.67000000000000082e+00  
 710 +1.96700000000000017e+01  +8.12000000000000099e+00  +5.53000000000000025e+00  
 711 +1.89000000000000021e+01  +7.91000000000000014e+00  +5.74000000000000021e+00  
 712 +1.89699999999999989e+01  +8.60999999999999943e+00  +5.39000000000000057e+00  
 713 +1.89000000000000021e+01  +8.60999999999999943e+00  +5.46000000000000085e+00  
 714 +2.28200000000000003e+01  +1.02900000000000009e+01  +5.39000000000000057e+00  
 715 +2.19100000000000001e+01  +9.02999999999999936e+00  +5.32000000000000028e+00  
 716 +2.42900000000000027e+01  +9.80000000000000071e+00  +5.32000000000000028e+00  
 717 +2.42900000000000027e+01  +1.06400000000000006e+01  +5.39000000000000057e+00  
 718 +2.40800000000000018e+01  +9.73000000000000043e+00  +4.47999999999999954e+00  
 719 +2.18400000000000034e+01  +9.09999999999999964e+00  +5.25000000000000000e+00  
 720 +2.18400000000000034e+01  +8.82000000000000028e+00  +5.32000000000000028e+00  
 721 +2.19800000000000040e+01  +8.25999999999999979e+00  +4.54999999999999982e+00  
 722 +2.10700000000000003e+01  +8.33000000000000007e+00  +5.81000000000000050e+00  
 723 +2.78600000000000030e+01  +1.11300000000000008e+01  +5.04000000000000004e+00  
 724 +2.80700000000000003e+01  +1.10600000000000005e+01  +4.97000000000000064e+00  
 725 +2.78600000000000030e+01  +1.12000000000000011e+01  +4.83000000000000007e+00  
 726 +2.76500000000000021e+01  +1.06400000000000006e+01  +6.02000000000000046e+00  
 727 +2.17000000000000028e+01  +9.09999999999999964e+00  +4.54999999999999982e+00  
 728 +2.26800000000000033e+01  +1.03599999999999994e+01  +4.33999999999999986e+00  
 729 +2.16300000000000026e+01  +9.09999999999999964e+00  +4.41000000000000014e+00  
 730 +2.42199999999999989e+01  +1.04299999999999997e+01  +4.12999999999999989e+00  
 731 +2.40100000000000016e+01  +9.59000000000000163e+00  +4.27000000000000046e+00  
 732 +2.56200000000000010e+01  +1.01500000000000004e+01  +4.41000000000000014e+00  
 733 +2.54100000000000001e+01  +1.02200000000000006e+01  +3.42999999999999972e+00  
 734 +2.52699999999999996e+01  +9.73000000000000043e+00  +5.04000000000000004e+00  
 735 +2.61800000000000033e+01  +1.05000000000000000e+01  +3.99000000000000021e+00  
 736 +2.12800000000000011e+01  +8.89000000000000057e+00  +4.06000000000000050e+00  
 737 +2.17000000000000028e+01  +8.95999999999999908e+00  +1.75000000000000000e+00  
 738 +2.06500000000000021e+01  +8.67999999999999972e+00  +3.57000000000000028e+00  
 739 +2.66000000000000014e+01  +1.02200000000000006e+01  +4.33999999999999986e+00  
 740 +2.62500000000000000e+01  +1.05700000000000003e+01  +3.92000000000000037e+00  
 741 +2.13500000000000014e+01  +9.52000000000000135e+00  +3.99000000000000021e+00  
 742 +2.13500000000000014e+01  +9.87000000000000099e+00  +3.57000000000000028e+00  
 743 +2.06500000000000021e+01  +1.01500000000000004e+01  +4.12999999999999989e+00  
 744 +2.16300000000000026e+01  +9.38000000000000078e+00  +4.06000000000000050e+00  
 745 +2.65300000000000011e+01  +1.01500000000000004e+01  +3.08000000000000007e+00  
 746 +2.66000000000000014e+01  +1.09200000000000017e+01  +3.42999999999999972e+00  
 747 +2.35199999999999996e+01  +9.02999999999999936e+00  +3.71000000000000041e+00  
 748 +2.35900000000000034e+01  +9.09999999999999964e+00  +3.64000000000000012e+00  
 749 +2.37300000000000040e+01  +8.95999999999999908e+00  +3.92000000000000037e+00  
 750 +2.31700000000000017e+01  +8.89000000000000057e+00  +2.73000000000000043e+00  
 751 +2.38700000000000010e+01  +9.73000000000000043e+00  +3.50000000000000000e+00  
 752 +2.42199999999999989e+01  +9.80000000000000071e+00  +2.45000000000000018e+00  
 753 +2.35900000000000034e+01  +9.80000000000000071e+00  +3.22000000000000064e+00  
 754 +2.70899999999999999e+01  +1.07800000000000011e+01  +3.15000000000000036e+00  
 755 +2.66000000000000014e+01  +1.10600000000000005e+01  +3.29000000000000004e+00  
 756 +1.99500000000000028e+01  +8.60999999999999943e+00  +3.36000000000000032e+00  
 757 +1.86200000000000010e+01  +8.40000000000000036e+00  +3.15000000000000036e+00  
 758 +1.93200000000000003e+01  +8.95999999999999908e+00  +3.36000000000000032e+00  
 759 +2.03700000000000010e+01  +8.75000000000000000e+00  +3.22000000000000064e+00  
 760 +2.62500000000000000e+01  +1.13400000000000016e+01  +3.29000000000000004e+00  
 761 +2.66700000000000017e+01  +1.11300000000000008e+01  +3.22000000000000064e+00  
 762 +2.54100000000000001e+01  +9.80000000000000071e+00  +2.93999999999999995e+00  
 763 +2.04400000000000013e+01  +8.82000000000000028e+00  +3.29000000000000004e+00  
 764 +2.04400000000000013e+01  +8.89000000000000057e+00  +3.22000000000000064e+00  
 765 +2.70199999999999996e+01  +1.14800000000000004e+01  +1.75000000000000000e+00  
 766 +2.70899999999999999e+01  +1.16200000000000010e+01  +2.93999999999999995e+00  
 767 +2.28200000000000003e+01  +9.66000000000000014e+00  +1.54000000000000004e+00  
 768 +2.36600000000000001e+01  +9.94000000000000128e+00  +3.08000000000000007e+00  
 769 +1.98800000000000026e+01  +9.31000000000000050e+00  +3.15000000000000036e+00  
 770 +2.04400000000000013e+01  +9.59000000000000163e+00  +3.15000000000000036e+00  
 771 +2.00199999999999996e+01  +8.60999999999999943e+00  +2.10000000000000009e+00  
 772 +2.73000000000000007e+01  +1.09200000000000017e+01  +2.73000000000000043e+00  
 773 +2.77899999999999991e+01  +1.08500000000000014e+01  +3.22000000000000064e+00  
 774 +2.73000000000000007e+01  +1.19000000000000004e+01  +2.52000000000000002e+00  
 775 +2.70899999999999999e+01  +1.16900000000000013e+01  +3.01000000000000023e+00  
 776 +2.44300000000000033e+01  +1.03599999999999994e+01  +1.40000000000000013e+00  
 777 +2.40100000000000016e+01  +9.52000000000000135e+00  +2.10000000000000009e+00  
 778 +2.56899999999999977e+01  +1.07100000000000009e+01  +2.16999999999999993e+00  
 779 +2.59000000000000021e+01  +1.12000000000000011e+01  +1.19000000000000017e+00  
 780 +2.56899999999999977e+01  +1.05700000000000003e+01  +1.61000000000000032e+00  
 781 +2.54100000000000001e+01  +1.03599999999999994e+01  +3.22000000000000064e+00  
 782 +2.10000000000000000e+01  +1.16200000000000010e+01  +2.14200000000000017e+01  
 783 +2.11400000000000006e+01  +1.19700000000000006e+01  +2.16300000000000026e+01  
 784 +2.07900000000000027e+01  +1.14100000000000001e+01  +2.15600000000000023e+01  
 785 +1.84100000000000001e+01  +6.02000000000000046e+00  +1.81300000000000026e+01  
 786 +1.79199999999999982e+01  +5.74000000000000021e+00  +1.84100000000000001e+01  
 787 +1.84100000000000001e+01  +6.02000000000000046e+00  +1.81300000000000026e+01  
 788 +1.87600000000000016e+01  +5.87999999999999989e+00  +1.89000000000000021e+01  
 789 +1.76400000000000006e+01  +6.37000000000000099e+00  +1.91099999999999994e+01  
 790 +1.86200000000000010e+01  +6.23000000000000043e+00  +1.71500000000000021e+01  
 791 +1.83399999999999999e+01  +4.54999999999999982e+00  +1.23200000000000003e+01  
 792 +1.77100000000000009e+01  +1.11300000000000008e+01  +2.24000000000000021e+01  
 793 +1.73599999999999994e+01  +1.12700000000000014e+01  +2.27500000000000000e+01  
 794 +2.09300000000000033e+01  +1.42800000000000011e+01  +2.19100000000000001e+01  
 795 +2.07199999999999989e+01  +1.42100000000000009e+01  +2.19800000000000040e+01  
 796 +2.07199999999999989e+01  +1.40700000000000003e+01  +2.20500000000000007e+01  
 797 +2.08599999999999994e+01  +1.44199999999999999e+01  +2.20500000000000007e+01  
 798 +1.51900000000000013e+01  +9.09999999999999964e+00  +2.17699999999999996e+01  
 799 +1.53300000000000018e+01  +9.02999999999999936e+00  +2.18400000000000034e+01  
 800 +2.07900000000000027e+01  +1.14800000000000004e+01  +2.17000000000000028e+01  
 801 +2.02300000000000040e+01  +1.09200000000000017e+01  +2.18400000000000034e+01  
 802 +1.35800000000000018e+01  +9.94000000000000128e+00  +1.98800000000000026e+01  
 803 +2.58300000000000018e+01  +9.73000000000000043e+00  +1.89000000000000021e+01  
 804 +2.65300000000000011e+01  +9.66000000000000014e+00  +1.88300000000000018e+01  
 805 +2.60399999999999991e+01  +1.21799999999999997e+01  +1.84100000000000001e+01  
 806 +2.59699999999999989e+01  +1.23900000000000006e+01  +1.84800000000000004e+01  
 807 +2.14200000000000017e+01  +1.00099999999999998e+01  +1.63099999999999987e+01  
 808 +1.94600000000000009e+01  +7.70000000000000018e+00  +1.42800000000000011e+01  
 809 +1.88300000000000018e+01  +5.04000000000000004e+00  +1.49100000000000001e+01  
 810 +2.78600000000000030e+01  +1.23900000000000006e+01  +1.41400000000000006e+01  
 811 +2.06500000000000021e+01  +6.65000000000000036e+00  +1.07800000000000011e+01  
 812 +2.06500000000000021e+01  +6.58000000000000007e+00  +1.07100000000000009e+01  
 813 +2.03000000000000007e+01  +6.37000000000000099e+00  +1.07800000000000011e+01  
 814 +2.18400000000000034e+01  +7.07000000000000028e+00  +9.24000000000000021e+00  
 815 +2.16300000000000026e+01  +6.50999999999999979e+00  +7.77000000000000046e+00  
 816 +2.22600000000000016e+01  +6.65000000000000036e+00  +9.24000000000000021e+00  
 817 +1.91800000000000033e+01  +5.32000000000000028e+00  +8.47000000000000064e+00  
 818 +2.40100000000000016e+01  +9.87000000000000099e+00  +8.25999999999999979e+00  
 819 +2.38700000000000010e+01  +9.38000000000000078e+00  +8.19000000000000128e+00  
 820 +2.75800000000000018e+01  +1.02900000000000009e+01  +5.04000000000000004e+00  
 821 +2.60399999999999991e+01  +9.38000000000000078e+00  +5.32000000000000028e+00  
 822 +2.59699999999999989e+01  +9.52000000000000135e+00  +5.17999999999999972e+00  
 823 +2.61800000000000033e+01  +9.02999999999999936e+00  +5.74000000000000021e+00  
 824 +2.53400000000000034e+01  +9.66000000000000014e+00  +4.97000000000000064e+00  
 825 +2.37300000000000040e+01  +8.82000000000000028e+00  +3.85000000000000009e+00  
 826 +2.44300000000000033e+01  +8.82000000000000028e+00  +2.66000000000000014e+00  
 827 +2.37300000000000040e+01  +8.82000000000000028e+00  +3.85000000000000009e+00  
 828 +2.39400000000000013e+01  +8.40000000000000036e+00  +3.85000000000000009e+00  
 829 +2.31700000000000017e+01  +8.19000000000000128e+00  +3.92000000000000037e+00  
 830 +2.01600000000000001e+01  +1.40000000000000000e+01  +2.68800000000000026e+01  
 831 +2.05800000000000018e+01  +1.07800000000000011e+01  +2.45700000000000003e+01  
 832 +1.96700000000000017e+01  +1.16200000000000010e+01  +2.35900000000000034e+01  
 833 +1.91800000000000033e+01  +1.14800000000000004e+01  +2.44300000000000033e+01  
 834 +2.07900000000000027e+01  +1.44900000000000020e+01  +2.28200000000000003e+01  
 835 +2.06500000000000021e+01  +1.46300000000000026e+01  +2.29600000000000009e+01  
 836 +1.94600000000000009e+01  +1.12000000000000011e+01  +2.27500000000000000e+01  
 837 +2.26800000000000033e+01  +1.49800000000000022e+01  +2.19800000000000040e+01  
 838 +1.68700000000000010e+01  +8.05000000000000071e+00  +2.17699999999999996e+01  
 839 +1.70100000000000016e+01  +7.98000000000000043e+00  +2.18400000000000034e+01  
 840 +1.79199999999999982e+01  +1.14100000000000001e+01  +2.05800000000000018e+01  
 841 +1.88300000000000018e+01  +1.23200000000000003e+01  +2.06500000000000021e+01  
 842 +2.27500000000000000e+01  +1.10600000000000005e+01  +2.05100000000000016e+01  
 843 +2.31700000000000017e+01  +1.08500000000000014e+01  +2.03700000000000010e+01  
 844 +2.27500000000000000e+01  +1.07100000000000009e+01  +2.10000000000000000e+01  
 845 +2.00199999999999996e+01  +6.65000000000000036e+00  +2.07199999999999989e+01  
 846 +1.93900000000000006e+01  +6.72000000000000064e+00  +2.07199999999999989e+01  
 847 +1.87600000000000016e+01  +9.73000000000000043e+00  +2.10000000000000000e+01  
 848 +1.35099999999999998e+01  +8.95999999999999908e+00  +1.81999999999999993e+01  
 849 +1.35800000000000018e+01  +9.02999999999999936e+00  +1.82699999999999996e+01  
 850 +1.29500000000000011e+01  +9.52000000000000135e+00  +1.86200000000000010e+01  
 851 +1.44199999999999999e+01  +8.40000000000000036e+00  +1.75700000000000003e+01  
 852 +1.91800000000000033e+01  +9.80000000000000071e+00  +1.75000000000000000e+01  
 853 +1.86900000000000013e+01  +1.00099999999999998e+01  +1.76400000000000006e+01  
 854 +1.46300000000000026e+01  +8.33000000000000007e+00  +1.77100000000000009e+01  
 855 +2.40800000000000018e+01  +6.50999999999999979e+00  +1.81999999999999993e+01  
 856 +1.75700000000000003e+01  +6.92999999999999972e+00  +1.67300000000000004e+01  
 857 +1.78500000000000014e+01  +6.92999999999999972e+00  +1.65899999999999999e+01  
 858 +2.05100000000000016e+01  +1.05000000000000000e+01  +1.58200000000000003e+01  
 859 +2.07900000000000027e+01  +1.03599999999999994e+01  +1.72199999999999989e+01  
 860 +1.79199999999999982e+01  +7.77000000000000046e+00  +1.54699999999999989e+01  
 861 +2.77899999999999991e+01  +1.44900000000000020e+01  +1.63800000000000026e+01  
 862 +2.84899999999999984e+01  +1.52599999999999998e+01  +1.54000000000000004e+01  
 863 +2.49900000000000020e+01  +8.75000000000000000e+00  +1.54699999999999989e+01  
 864 +1.61000000000000014e+01  +6.02000000000000046e+00  +1.60300000000000011e+01  
 865 +2.22600000000000016e+01  +6.92999999999999972e+00  +1.37900000000000009e+01  
 866 +1.88300000000000018e+01  +4.76000000000000068e+00  +1.44900000000000020e+01  
 867 +1.89699999999999989e+01  +4.69000000000000039e+00  +1.47699999999999996e+01  
 868 +1.45600000000000005e+01  +6.65000000000000036e+00  +1.39300000000000015e+01  
 869 +1.38599999999999994e+01  +7.07000000000000028e+00  +1.44199999999999999e+01  
 870 +1.75700000000000003e+01  +4.90000000000000036e+00  +1.37199999999999989e+01  
 871 +2.28900000000000006e+01  +6.58000000000000007e+00  +1.28100000000000005e+01  
 872 +2.19100000000000001e+01  +6.58000000000000007e+00  +1.28100000000000005e+01  
 873 +2.02300000000000040e+01  +6.44000000000000128e+00  +1.21799999999999997e+01  
 874 +2.10700000000000003e+01  +5.60000000000000053e+00  +1.20400000000000009e+01  
 875 +2.11400000000000006e+01  +5.53000000000000025e+00  +1.23200000000000003e+01  
 876 +2.26099999999999994e+01  +9.94000000000000128e+00  +1.12000000000000011e+01  
 877 +2.31700000000000017e+01  +8.95999999999999908e+00  +1.21099999999999994e+01  
 878 +2.28900000000000006e+01  +8.25999999999999979e+00  +1.26700000000000017e+01  
 879 +2.92600000000000051e+01  +1.03599999999999994e+01  +1.16900000000000013e+01  
 880 +3.05899999999999999e+01  +1.07800000000000011e+01  +1.28100000000000005e+01  
 881 +2.17699999999999996e+01  +6.37000000000000099e+00  +1.19000000000000004e+01  
 882 +2.10000000000000000e+01  +7.70000000000000018e+00  +1.12700000000000014e+01  
 883 +2.73000000000000007e+01  +9.09999999999999964e+00  +1.17599999999999998e+01  
 884 +2.75800000000000018e+01  +9.80000000000000071e+00  +1.31600000000000001e+01  
 885 +2.86300000000000026e+01  +9.24000000000000021e+00  +9.94000000000000128e+00  
 886 +2.87000000000000028e+01  +9.38000000000000078e+00  +1.21799999999999997e+01  
 887 +1.62400000000000020e+01  +6.65000000000000036e+00  +1.04299999999999997e+01  
 888 +1.66600000000000001e+01  +6.85999999999999943e+00  +1.06400000000000006e+01  
 889 +1.89699999999999989e+01  +7.77000000000000046e+00  +9.80000000000000071e+00  
 890 +1.86900000000000013e+01  +7.42000000000000082e+00  +1.03599999999999994e+01  
 891 +2.54100000000000001e+01  +9.24000000000000021e+00  +9.73000000000000043e+00  
 892 +2.00900000000000034e+01  +9.31000000000000050e+00  +8.89000000000000057e+00  
 893 +2.57600000000000051e+01  +8.75000000000000000e+00  +7.28000000000000025e+00  
 894 +1.46300000000000026e+01  +5.60000000000000053e+00  +8.33000000000000007e+00  
 895 +1.55400000000000009e+01  +5.53000000000000025e+00  +9.02999999999999936e+00  
 896 +2.37300000000000040e+01  +8.67999999999999972e+00  +6.44000000000000128e+00  
 897 +2.42199999999999989e+01  +8.75000000000000000e+00  +8.95999999999999908e+00  
 898 +1.42100000000000009e+01  +6.65000000000000036e+00  +7.49000000000000110e+00  
 899 +2.35900000000000034e+01  +1.05000000000000000e+01  +7.00000000000000000e+00  
 900 +1.47699999999999996e+01  +6.08999999999999986e+00  +6.37000000000000099e+00  
 901 +1.58200000000000003e+01  +6.58000000000000007e+00  +7.14000000000000057e+00  
 902 +1.81999999999999993e+01  +6.72000000000000064e+00  +5.17999999999999972e+00  
 903 +1.89000000000000021e+01  +7.14000000000000057e+00  +5.53000000000000025e+00  
 904 +1.74300000000000033e+01  +7.49000000000000110e+00  +5.53000000000000025e+00  
 905 +1.88300000000000018e+01  +8.05000000000000071e+00  +5.87999999999999989e+00  
 906 +2.12100000000000009e+01  +9.38000000000000078e+00  +5.39000000000000057e+00  
 907 +2.03000000000000007e+01  +9.45000000000000107e+00  +5.39000000000000057e+00  
 908 +2.12800000000000011e+01  +1.02200000000000006e+01  +5.39000000000000057e+00  
 909 +2.54100000000000001e+01  +9.45000000000000107e+00  +4.69000000000000039e+00  
 910 +2.07900000000000027e+01  +8.33000000000000007e+00  +3.22000000000000064e+00  
 911 +2.52699999999999996e+01  +1.07100000000000009e+01  +3.29000000000000004e+00  
 912 +2.38700000000000010e+01  +1.04299999999999997e+01  +2.73000000000000043e+00  
 913 +2.34500000000000028e+01  +9.94000000000000128e+00  +2.80000000000000027e+00  
 914 +1.81999999999999993e+01  +1.09900000000000020e+01  +2.29600000000000009e+01  
 915 +1.85500000000000007e+01  +1.06400000000000006e+01  +2.29600000000000009e+01  
 916 +1.80599999999999987e+01  +1.08500000000000014e+01  +2.29600000000000009e+01  
 917 +1.99500000000000028e+01  +1.33000000000000007e+01  +2.01600000000000001e+01  
 918 +2.70199999999999996e+01  +7.77000000000000046e+00  +2.15600000000000023e+01  
 919 +2.38700000000000010e+01  +1.46300000000000026e+01  +1.98100000000000023e+01  
 920 +2.41500000000000021e+01  +1.56099999999999994e+01  +2.03700000000000010e+01  
 921 +2.37300000000000040e+01  +1.48400000000000016e+01  +2.05100000000000016e+01  
 922 +2.62500000000000000e+01  +1.13400000000000016e+01  +1.88300000000000018e+01  
 923 +2.65300000000000011e+01  +1.09200000000000017e+01  +1.89699999999999989e+01  
 924 +1.36500000000000004e+01  +8.19000000000000128e+00  +1.86200000000000010e+01  
 925 +1.54699999999999989e+01  +7.77000000000000046e+00  +1.99500000000000028e+01  
 926 +1.98100000000000023e+01  +8.82000000000000028e+00  +1.91099999999999994e+01  
 927 +2.09300000000000033e+01  +8.25999999999999979e+00  +1.84100000000000001e+01  
 928 +2.15600000000000023e+01  +8.33000000000000007e+00  +1.84100000000000001e+01  
 929 +2.41500000000000021e+01  +8.40000000000000036e+00  +1.81999999999999993e+01  
 930 +1.21799999999999997e+01  +9.52000000000000135e+00  +1.80599999999999987e+01  
 931 +1.71500000000000021e+01  +5.95000000000000018e+00  +1.72900000000000027e+01  
 932 +2.05100000000000016e+01  +7.28000000000000025e+00  +1.65899999999999999e+01  
 933 +3.01700000000000017e+01  +1.25300000000000011e+01  +1.56099999999999994e+01  
 934 +3.03100000000000023e+01  +1.24600000000000009e+01  +1.57500000000000000e+01  
 935 +1.78500000000000014e+01  +5.74000000000000021e+00  +1.39300000000000015e+01  
 936 +1.78500000000000014e+01  +6.16000000000000014e+00  +1.41400000000000006e+01  
 937 +2.82800000000000011e+01  +1.28800000000000026e+01  +1.32300000000000022e+01  
 938 +2.87000000000000028e+01  +1.03599999999999994e+01  +1.31600000000000001e+01  
 939 +2.92600000000000051e+01  +1.03599999999999994e+01  +1.34400000000000013e+01  
 940 +2.57600000000000051e+01  +9.94000000000000128e+00  +1.34400000000000013e+01  
 941 +2.12100000000000009e+01  +5.67000000000000082e+00  +1.19000000000000004e+01  
 942 +2.35900000000000034e+01  +7.20999999999999996e+00  +1.12700000000000014e+01  
 943 +2.42900000000000027e+01  +7.62999999999999989e+00  +1.12700000000000014e+01  
 944 +2.10700000000000003e+01  +6.58000000000000007e+00  +1.09900000000000020e+01  
 945 +1.93200000000000003e+01  +6.72000000000000064e+00  +9.66000000000000014e+00  
 946 +2.22600000000000016e+01  +6.72000000000000064e+00  +8.95999999999999908e+00  
 947 +2.24000000000000021e+01  +6.30000000000000071e+00  +9.24000000000000021e+00  
 948 +2.10000000000000000e+01  +1.02900000000000009e+01  +9.87000000000000099e+00  
 949 +1.61699999999999982e+01  +5.87999999999999989e+00  +8.67999999999999972e+00  
 950 +2.82800000000000011e+01  +8.89000000000000057e+00  +8.33000000000000007e+00  
 951 +2.81400000000000006e+01  +9.45000000000000107e+00  +8.60999999999999943e+00  
 952 +2.10700000000000003e+01  +8.75000000000000000e+00  +7.84000000000000075e+00  
 953 +1.98100000000000023e+01  +9.02999999999999936e+00  +5.60000000000000053e+00  
 954 +2.81400000000000006e+01  +1.18300000000000001e+01  +3.85000000000000009e+00  
 955 +2.79300000000000033e+01  +1.09900000000000020e+01  +4.12999999999999989e+00  
 956 +2.54800000000000040e+01  +1.10600000000000005e+01  +3.29000000000000004e+00  
 957 +2.47100000000000009e+01  +1.09900000000000020e+01  +3.36000000000000032e+00  
 958 +2.71600000000000037e+01  +8.60999999999999943e+00  +1.91800000000000033e+01  
 959 +2.68100000000000023e+01  +8.40000000000000036e+00  +1.93200000000000003e+01  
 960 +2.70899999999999999e+01  +7.91000000000000014e+00  +1.93200000000000003e+01  
 961 +2.68800000000000026e+01  +8.54000000000000092e+00  +1.94600000000000009e+01  
 962 +1.81999999999999993e+01  +9.94000000000000128e+00  +1.75000000000000000e+01  
 963 +1.86900000000000013e+01  +1.00099999999999998e+01  +1.76400000000000006e+01  
 964 +1.84100000000000001e+01  +1.02900000000000009e+01  +1.75000000000000000e+01  
 965 +1.86900000000000013e+01  +1.01500000000000004e+01  +1.77100000000000009e+01  
 966 +2.02300000000000040e+01  +6.50999999999999979e+00  +7.62999999999999989e+00  
 967 +2.59000000000000021e+01  +9.38000000000000078e+00  +4.20000000000000018e+00  
 968 +2.54100000000000001e+01  +9.45000000000000107e+00  +4.69000000000000039e+00  
 969 +2.51300000000000026e+01  +9.16999999999999993e+00  +4.47999999999999954e+00  
 970 +2.52000000000000028e+01  +8.75000000000000000e+00  +5.04000000000000004e+00  
 971 +2.16300000000000026e+01  +9.38000000000000078e+00  +4.06000000000000050e+00  
 972 +2.19100000000000001e+01  +9.52000000000000135e+00  +3.36000000000000032e+00  
 973 +2.14900000000000020e+01  +1.02900000000000009e+01  +4.20000000000000018e+00  
 974 +1.86200000000000010e+01  +1.25300000000000011e+01  +2.27500000000000000e+01  
 975 +2.40800000000000018e+01  +1.33000000000000007e+01  +1.81999999999999993e+01  
 976 +2.19100000000000001e+01  +6.30000000000000071e+00  +1.84800000000000004e+01  
 977 +2.14900000000000020e+01  +6.50999999999999979e+00  +1.89699999999999989e+01  
 978 +2.23300000000000018e+01  +6.23000000000000043e+00  +1.96700000000000017e+01  
 979 +2.28900000000000006e+01  +9.09999999999999964e+00  +1.81999999999999993e+01  
 980 +2.28200000000000003e+01  +8.05000000000000071e+00  +1.79900000000000020e+01  
 981 +2.26800000000000033e+01  +8.40000000000000036e+00  +1.81999999999999993e+01  
 982 +2.31000000000000014e+01  +7.49000000000000110e+00  +8.95999999999999908e+00  
 983 +2.39400000000000013e+01  +7.20999999999999996e+00  +9.09999999999999964e+00  
 984 +2.39400000000000013e+01  +7.70000000000000018e+00  +9.31000000000000050e+00  
 985 +2.42900000000000027e+01  +6.44000000000000128e+00  +1.82699999999999996e+01  
 986 +2.40800000000000018e+01  +6.50999999999999979e+00  +1.81999999999999993e+01  
 987 +2.38700000000000010e+01  +6.08999999999999986e+00  +1.84100000000000001e+01  
 988 +2.37300000000000040e+01  +6.23000000000000043e+00  +1.95300000000000011e+01  
 989 +2.03000000000000007e+01  +1.19000000000000004e+01  +2.56899999999999977e+01  
# numEdges
 989
# id   initNode   termNode parentEdge nDau   dauEdges      ...   radiusRelativeToParent
   0          0          1 2147483646    2        313        988 +4.53340000000000076e-01  # rad = +4.53340000000000076e-01 , len = +0                       
   1          2          3          2    2 2147483645 2147483645 +5.63148322147650982e-01  # rad = +8.39091000000000142e-02 , len = +7.44110206891425152e-01 
   2          4          2          9    2          1        960 +9.32619785309673599e-01  # rad = +1.49000000000000105e-01 , len = +3.28329103187639137e-01 
   3          5          6          5    2 2147483645 2147483645 +1.01156113217968158e+00  # rad = +1.00000000000000019e-01 , len = +1.97989898732234104e-01 
   4          5          7          5    2 2147483645 2147483645 +7.51445267967601693e-01  # rad = +7.42857000000000101e-02 , len = +4.08166632639174520e-01 
   5          8          5         10    2          3          4 +5.40980206526319285e-01  # rad = +9.88570999999999894e-02 , len = +9.74987179402888038e-01 
   6          9         10          8    2 2147483645 2147483645 +7.57164020792973180e-01  # rad = +8.63750000000000212e-02 , len = +5.37680202350800829e-01 
   7          9         11          8    2 2147483645 2147483645 +7.45110758522752104e-01  # rad = +8.50000000000000200e-02 , len = +1.21243556529819857e-01 
   8         12          9         17    2          6          7 +7.26605095541401291e-01  # rad = +1.14077000000000026e-01 , len = +1.16713324003731689e+00 
   9          8          4         10    2          2        784 +8.74289279127927088e-01  # rad = +1.59765000000000074e-01 , len = +1.13736537664903548e+00 
  10         13          8         54    2          5          9 +7.52004115226337366e-01  # rad = +1.82737000000000038e-01 , len = +1.38061580463212019e+00 
  11         14         15         13    2 2147483645 2147483645 +7.47870482151167026e-01  # rad = +1.10889000000000015e-01 , len = +5.81463670404263722e-01 
  12         14         16         13    2 2147483645 2147483645 +7.64488477335725225e-01  # rad = +1.13353000000000037e-01 , len = +1.29263297188335602e+00 
  13         17         14         28    2         11         12 +9.95120805369127615e-01  # rad = +1.48273000000000044e-01 , len = +7.66811580507235635e-01 
  14         18         19         16    2 2147483645 2147483645 +6.62408945686901007e-01  # rad = +1.03667000000000037e-01 , len = +2.42487113059643794e-01 
  15         18         20         16    2         17        785 +9.96805111821086332e-01  # rad = +1.56000000000000055e-01 , len = +1.71464281994821721e-01 
  16         21         18         26    2         14         15 +8.65836791147994389e-01  # rad = +1.56500000000000056e-01 , len = +5.37680202350802161e-01 
  17         20         12         15    2          8         18 +1.00641025641025639e+00  # rad = +1.57000000000000056e-01 , len = +1.21243556529817817e-01 
  18         12         22         17    2         22         23 +1.00000000000000000e+00  # rad = +1.57000000000000056e-01 , len = +1.21243556529821897e-01 
  19         23         24         21    2 2147483645 2147483645 +7.98755186721991639e-01  # rad = +9.62500000000000300e-02 , len = +5.14392845984469993e-01 
  20         23         25         21    2 2147483645 2147483645 +6.43153526970954292e-01  # rad = +7.75000000000000272e-02 , len = +2.61916017074176999e-01 
  21         26         23         23    2         19         20 +8.23464290351458739e-01  # rad = +1.20500000000000079e-01 , len = +9.89949493661195640e-02 
  22         22         27         18    2 2147483645 2147483645 +5.13607643312101847e-01  # rad = +8.06364000000000247e-02 , len = +8.57321409974112214e-01 
  23         22         26         18    2         21         24 +9.32057324840764312e-01  # rad = +1.46333000000000046e-01 , len = +1.97989898732234104e-01 
  24         26         28         23    2 2147483645 2147483645 +6.60309021205059743e-01  # rad = +9.66250000000000303e-02 , len = +5.28488410468952008e-01 
  25         21         29         26    2        786        787 +5.16735822959889401e-01  # rad = +9.34000000000000385e-02 , len = +3.76961536499414163e-01 
  26         30         21         30    2         16         25 +1.00977653631284925e+00  # rad = +1.80749999999999994e-01 , len = +2.96984848098351184e-01 
  27         17         31         28    2 2147483645 2147483645 +6.40939597315436260e-01  # rad = +9.55000000000000293e-02 , len = +3.83405790253617873e-01 
  28         32         17         32    2         13         27 +9.49044585987261158e-01  # rad = +1.49000000000000105e-01 , len = +1.21243556529820884e-01 
  29         30         33         30    2         53        790 +7.61636871508379887e-01  # rad = +1.36333000000000010e-01 , len = +2.10000000000000853e-01 
  30         34         30         34    2         26         29 +9.00402414486921598e-01  # rad = +1.79000000000000048e-01 , len = +1.71464281994821721e-01 
  31         32         35         32    2        788        789 +7.27312101910827957e-01  # rad = +1.14188000000000012e-01 , len = +1.10900856624284017e+00 
  32         36         32         35    2         28         31 +9.22048710012744244e-01  # rad = +1.57000000000000028e-01 , len = +1.21243556529824978e-01 
  33         34         37         34    2 2147483645 2147483645 +5.64979879275653962e-01  # rad = +1.12318000000000043e-01 , len = +1.52239942196520661e+00 
  34         13         34         54    2         30         33 +8.18106995884773647e-01  # rad = +1.98800000000000032e-01 , len = +4.19999999999999318e-01 
  35         38         36         58    2         32         36 +8.33988842467196068e-01  # rad = +1.70273000000000063e-01 , len = +7.44110206891424597e-01 
  36         36         39         35    2         37         38 +7.05925190723132756e-01  # rad = +1.20200000000000071e-01 , len = +2.79999999999997584e-01 
  37         39         40         36    2 2147483645 2147483645 +1.02421797004991677e+00  # rad = +1.23111000000000012e-01 , len = +5.81463670404266719e-01 
  38         39         41         36    2         42         43 +7.07154742096505862e-01  # rad = +8.50000000000000477e-02 , len = +1.21243556529822938e-01 
  39         42         43         41    2 2147483645 2147483645 +1.11764705882352944e+00  # rad = +9.50000000000000150e-02 , len = +3.63730669589465372e-01 
  40         42         44         41    2 2147483645 2147483645 +1.05882352941176472e+00  # rad = +8.99999999999999967e-02 , len = +1.97989898732234104e-01 
  41         45         42         47    2         39         40 +7.85582255083179248e-01  # rad = +8.50000000000000200e-02 , len = +9.89949493661145541e-02 
  42         41         46         38    2 2147483645 2147483645 +8.23529411764705843e-01  # rad = +7.00000000000000205e-02 , len = +1.97989898732234104e-01 
  43         41         47         38    2 2147483645 2147483645 +8.23529411764705843e-01  # rad = +7.00000000000000205e-02 , len = +1.21243556529820870e-01 
  44         48         49         46    2 2147483645 2147483645 +7.26235741444866911e-01  # rad = +9.55000000000000293e-02 , len = +3.76961536499416827e-01 
  45         48         50         46    2         47        882 +1.04055513307984793e+00  # rad = +1.36833000000000010e-01 , len = +4.69574275274956709e-01 
  46         51         48         50    2         44         45 +9.70157512265299227e-01  # rad = +1.31500000000000006e-01 , len = +1.21243556529821897e-01 
  47         50         45         45    2         41         48 +7.90744922642929726e-01  # rad = +1.08200000000000018e-01 , len = +3.20780298646910100e-01 
  48         45         52         47    2        746        747 +1.02587800369685778e+00  # rad = +1.11000000000000029e-01 , len = +4.08166632639167526e-01 
  49         51         53         50    2 2147483645 2147483645 +6.22882437566859681e-01  # rad = +8.44286000000000064e-02 , len = +5.04777178564959073e-01 
  50         54         51        885    2         46         49 +6.45013157706894824e-01  # rad = +1.35545000000000054e-01 , len = +8.04238770515323664e-01 
  51         55         56         53    2 2147483645 2147483645 +1.00000000000000000e+00  # rad = +7.00000000000000344e-02 , len = +4.48218696620298451e-01 
  52         55         57         53    2 2147483645 2147483645 +1.00000000000000000e+00  # rad = +7.00000000000000344e-02 , len = +6.64078308635362324e-01 
  53         33         55         29    2         51         52 +5.13448688138601783e-01  # rad = +7.00000000000000344e-02 , len = +5.81463670404262944e-01 
  54         58         13        751    2         10         34 +9.12309419313177439e-01  # rad = +2.43000000000000133e-01 , len = +1.56524758424985116e-01 
  55         59         60         57    2 2147483645 2147483645 +6.43689851191936335e-01  # rad = +9.18333000000000205e-02 , len = +9.20706250657611469e-01 
  56         59         61         57    2         70        791 +6.30839647570916817e-01  # rad = +8.99999999999999967e-02 , len = +4.94974746830582013e-01 
  57         62         59         89    2         55         56 +7.49399868680236447e-01  # rad = +1.42667000000000072e-01 , len = +1.85994623578209950e+00 
  58         63         38         75    2         35         59 +7.58985130111524131e-01  # rad = +2.04167000000000043e-01 , len = +4.53651848888547149e-01 
  59         38         64         58    2         63         64 +6.75305019910171556e-01  # rad = +1.37875000000000053e-01 , len = +5.37680202350801717e-01 
  60         65         66         62    2 2147483645 2147483645 +8.04069230769230758e-01  # rad = +1.04528999999999997e-01 , len = +1.46999999999999909e+00 
  61         65         67         62    2 2147483645 2147483645 +6.70329999999999981e-01  # rad = +8.71428999999999954e-02 , len = +4.90000000000002045e-01 
  62         68         65        980    2         60         61 +6.18626363952165859e-01  # rad = +1.30000000000000032e-01 , len = +5.46717477313462985e-01 
  63         64         69         59    2 2147483645 2147483645 +7.41251133272892160e-01  # rad = +1.02200000000000013e-01 , len = +3.20780298646907769e-01 
  64         64         70         59    2        748        967 +7.09982955575702679e-01  # rad = +9.78889000000000148e-02 , len = +6.60378679243961542e-01 
  65         71         72         67    2 2147483645 2147483645 +7.54802587122309077e-01  # rad = +1.01647000000000015e-01 , len = +1.51756383720751509e+00 
  66         71         73         67    2         78         79 +6.03133655609763286e-01  # rad = +8.12222000000000222e-02 , len = +6.60378679243964983e-01 
  67         74         71         77    2         65         66 +9.38079913065284710e-01  # rad = +1.34667000000000064e-01 , len = +2.09999999999999659e-01 
  68         75         76         70    2 2147483645 2147483645 +1.11223577235772364e+00  # rad = +1.09444000000000000e-01 , len = +7.03491293478460955e-01 
  69         75         77         70    2 2147483645 2147483645 +8.63821138211382067e-01  # rad = +8.50000000000000200e-02 , len = +1.21243556529824978e-01 
  70         61         75         56    2         68         69 +1.09333333333333327e+00  # rad = +9.84000000000000430e-02 , len = +3.50000000000001421e-01 
  71         78         79         73    2 2147483645 2147483645 +6.85890127816552231e-01  # rad = +7.40000000000000102e-02 , len = +1.03590540108641194e+00 
  72         78         80         73    2 2147483645 2147483645 +8.34190695993104137e-01  # rad = +8.99999999999999967e-02 , len = +1.71464281994822443e-01 
  73         62         78         89    2         71         72 +5.66718319107025525e-01  # rad = +1.07889000000000013e-01 , len = +6.26099033699940466e-01 
  74         63         81         75    2 2147483645 2147483645 +4.69639405204461013e-01  # rad = +1.26333000000000029e-01 , len = +8.79886356298355876e-01 
  75         82         63        101    2         58         74 +9.16699608783958730e-01  # rad = +2.69000000000000017e-01 , len = +2.10000000000001463e-01 
  76         74         83         77    2 2147483645 2147483645 +8.82930703000919581e-01  # rad = +1.26750000000000057e-01 , len = +3.05122926047847187e-01 
  77         84         74        118    2         67         76 +8.36631932302958181e-01  # rad = +1.43556000000000017e-01 , len = +7.53923072998832322e-01 
  78         73         85         66    2 2147483645 2147483645 +8.61833341130873065e-01  # rad = +7.00000000000000205e-02 , len = +1.00955435712991615e+00 
  79         73         86         66    2 2147483645 2147483645 +8.61833341130873065e-01  # rad = +7.00000000000000205e-02 , len = +1.21243556529817817e-01 
  80         87         88         82    2 2147483645 2147483645 +7.86885245901639330e-01  # rad = +9.60000000000000159e-02 , len = +9.89949493661157892e-02 
  81         87         89         82    2 2147483645 2147483645 +1.00000000000000000e+00  # rad = +1.22000000000000039e-01 , len = +9.89949493661170521e-02 
  82         90         87         94    2         80         81 +1.02348993288590617e+00  # rad = +1.22000000000000039e-01 , len = +2.61916017074176999e-01 
  83         91         92         85    2 2147483645 2147483645 +6.65690320862734719e-01  # rad = +6.99999999999999650e-02 , len = +9.89949493661157892e-02 
  84         91         93         85    2        752        753 +8.08338246761892143e-01  # rad = +8.49999999999999506e-02 , len = +3.28329103187640248e-01 
  85         94         91        151    2         83         84 +5.70404122592893970e-01  # rad = +1.05153999999999970e-01 , len = +1.81190507477627016e+00 
  86         95         96         88    2 2147483645 2147483645 +6.72321027287319350e-01  # rad = +1.04714000000000015e-01 , len = +4.94974746830584511e-01 
  87         95         97         88    2 2147483645 2147483645 +6.80237560192616275e-01  # rad = +1.05947000000000013e-01 , len = +1.27929668177479572e+00 
  88         98         95        103    2         86         87 +7.57601552657564237e-01  # rad = +1.55750000000000083e-01 , len = +6.64078308635357106e-01 
  89         99         62        102    2         57         73 +6.40684788132313443e-01  # rad = +1.90375000000000044e-01 , len = +6.37730350540102187e-01 
  90        100        101         92    2 2147483645 2147483645 +5.58047244739771409e-01  # rad = +8.17142999999999897e-02 , len = +4.64327470649754104e-01 
  91        100        102         92    2 2147483645 2147483645 +5.92778752842674561e-01  # rad = +8.68000000000000299e-02 , len = +1.56054477667255553e+00 
  92         98        100        103    2         90         91 +7.12262200668343337e-01  # rad = +1.46429000000000031e-01 , len = +6.10245852095693930e-01 
  93         90        103         94    2 2147483645 2147483645 +1.02348993288590617e+00  # rad = +1.22000000000000039e-01 , len = +9.89949493661170521e-02 
  94        104         90        107    2         82         93 +9.85123966942148765e-01  # rad = +1.19200000000000028e-01 , len = +7.34166193719107851e-01 
  95        105        106         97    2 2147483645 2147483645 +6.31649236155602312e-01  # rad = +6.99999999999999928e-02 , len = +1.56524758424985921e-01 
  96        105        107         97    2 2147483645 2147483645 +8.12120446485774417e-01  # rad = +8.99999999999999828e-02 , len = +1.40000000000000568e-01 
  97        108        105        160    2         95         96 +5.43938784124709085e-01  # rad = +1.10821000000000017e-01 , len = +2.17112873869791390e+00 
  98        109        110        100    2 2147483645 2147483645 +6.95825049701789267e-01  # rad = +6.99999999999999650e-02 , len = +1.21243556529821897e-01 
  99        109        111        100    2        792        793 +1.04594433399602371e+00  # rad = +1.05221999999999982e-01 , len = +5.81463670404264166e-01 
 100        112        109        105    2         98         99 +7.07106206508750890e-01  # rad = +1.00600000000000009e-01 , len = +3.49999999999998590e-01 
 101         99         82        102    2         75        751 +9.87551448292573020e-01  # rad = +2.93444000000000094e-01 , len = +6.75055553269507724e-01 
 102        113         99        108    2         89        101 +9.25679127725856699e-01  # rad = +2.97143000000000046e-01 , len = +4.64327470649757879e-01 
 103        114         98        134    2         88         92 +8.88147264919602164e-01  # rad = +2.05583000000000043e-01 , len = +7.73175271203111358e-01 
 104        112        115        105    2 2147483645 2147483645 +7.76959302734237744e-01  # rad = +1.10537999999999983e-01 , len = +9.74987179402884263e-01 
 105        116        112        813    2        100        104 +5.33806093351343214e-01  # rad = +1.42269999999999980e-01 , len = +2.59755654413912929e+00 
 106        104        117        107    2 2147483645 2147483645 +1.08677685950413228e+00  # rad = +1.31500000000000034e-01 , len = +9.89949493661170521e-02 
 107        118        104        111    2         94        106 +8.84975169498343428e-01  # rad = +1.21000000000000024e-01 , len = +2.09999999999999659e-01 
 108        119        113        117    2        102        109 +9.64928892856820819e-01  # rad = +3.21000000000000008e-01 , len = +1.71464281994819528e-01 
 109        113        120        108    2        114        115 +7.35981308411214896e-01  # rad = +2.36250000000000071e-01 , len = +2.52388589282476816e-01 
 110        118        121        111    2        794        795 +1.00818419185676578e+00  # rad = +1.37846000000000052e-01 , len = +8.45813218151619695e-01 
 111        122        118        116    2        107        110 +6.09368245125348262e-01  # rad = +1.36727000000000043e-01 , len = +8.88200427831465800e-01 
 112        123        124        114    2 2147483645 2147483645 +5.82010370370370400e-01  # rad = +7.85714000000000273e-02 , len = +4.74763098818769158e-01 
 113        123        125        114    2 2147483645 2147483645 +5.50264444444444445e-01  # rad = +7.42857000000000101e-02 , len = +4.53651848888550702e-01 
 114        120        123        109    2        112        113 +5.71428571428571508e-01  # rad = +1.35000000000000064e-01 , len = +9.89949493661158031e-02 
 115        120        126        109    2 2147483645 2147483645 +4.39504761904761954e-01  # rad = +1.03833000000000036e-01 , len = +8.90954544295052053e-01 
 116        119        122        117    2        111        122 +6.74473272070869601e-01  # rad = +2.24374999999999991e-01 , len = +5.51180551180825873e-01 
 117        127        119        119    2        108        116 +9.85972139893301680e-01  # rad = +3.32667000000000046e-01 , len = +2.42487113059643794e-01 
 118        127         84        119    2         77        963 +5.08559573206876170e-01  # rad = +1.71588000000000074e-01 , len = +1.40174890761505577e+00 
 119        128        127        140    2        117        118 +9.97242361815134815e-01  # rad = +3.37400000000000089e-01 , len = +9.33916484488844789e-01 
 120        129        130        798    2 2147483645 2147483645 +5.51469864141459931e-01  # rad = +7.00000000000000067e-02 , len = +1.97989898732232855e-01 
 121        129        131        798    2 2147483645 2147483645 +7.25505087309496810e-01  # rad = +9.20909000000000172e-02 , len = +7.95047168412036154e-01 
 122        122        132        116    2        135        886 +6.42674094707520904e-01  # rad = +1.44199999999999995e-01 , len = +3.50000000000001421e-01 
 123        133        134        125    2 2147483645 2147483645 +5.12571337579617814e-01  # rad = +8.04737000000000091e-02 , len = +1.44138821973817888e+00 
 124        133        135        125    2 2147483645 2147483645 +6.93471337579617875e-01  # rad = +1.08875000000000027e-01 , len = +4.07866399694801895e+00 
 125        136        133        127    2        123        124 +7.42755765819042013e-01  # rad = +1.57000000000000056e-01 , len = +1.21243556529821897e-01 
 126        136        137        127    2        798        799 +6.87560023654642194e-01  # rad = +1.45333000000000018e-01 , len = +1.71464281994823164e-01 
 127        128        136        140    2        125        126 +6.24754310102768606e-01  # rad = +2.11375000000000035e-01 , len = +6.96491205974631655e-01 
 128        138        139        130    2 2147483645 2147483645 +5.26429132773349351e-01  # rad = +1.03158000000000055e-01 , len = +1.41566238913096565e+00 
 129        138        140        130    2 2147483645 2147483645 +6.32788658794231407e-01  # rad = +1.24000000000000069e-01 , len = +1.86257885739100715e+00 
 130        141        138        201    2        128        129 +8.16491666666666727e-01  # rad = +1.95958000000000049e-01 , len = +1.73028899320316176e+00 
 131        142        143        133    2 2147483645 2147483645 +5.63299595141700471e-01  # rad = +1.11308000000000046e-01 , len = +9.54672718789012720e-01 
 132        142        144        133    2 2147483645 2147483645 +6.99159919028340071e-01  # rad = +1.38154000000000027e-01 , len = +1.14808536267996852e+00 
 133        114        142        134    2        131        132 +8.53659590277957792e-01  # rad = +1.97600000000000053e-01 , len = +2.96984848098350351e-01 
 134        145        114        193    2        103        133 +8.62637096443597984e-01  # rad = +2.31474000000000041e-01 , len = +1.59777970947186443e+00 
 135        132        146        122    2        136        137 +9.44868238557558970e-01  # rad = +1.36250000000000010e-01 , len = +2.61916017074174112e-01 
 136        146        147        135    2        167        168 +8.62106422018348639e-01  # rad = +1.17462000000000011e-01 , len = +7.76337555448658456e-01 
 137        146        148        135    2        138        139 +1.05834862385321093e+00  # rad = +1.44199999999999995e-01 , len = +3.13049516849968679e-01 
 138        148        149        137    2 2147483645 2147483645 +7.01955617198335546e-01  # rad = +1.01221999999999993e-01 , len = +1.42428929645630831e+00 
 139        148        150        137    2 2147483645 2147483645 +9.47295423023578498e-01  # rad = +1.36600000000000027e-01 , len = +3.76961536499416827e-01 
 140        151        128        156    2        119        127 +1.00673671180620650e+00  # rad = +3.38333000000000050e-01 , len = +1.40000000000000568e-01 
 141        152        153        144    2 2147483645 2147483645 +5.97089114832535905e-01  # rad = +9.98332999999999443e-02 , len = +1.20024997396375843e+00 
 142        154        155        957    2 2147483645 2147483645 +7.44617224880382844e-01  # rad = +1.24499999999999972e-01 , len = +2.61916017074172724e-01 
 143        154        156        957    2        150        756 +6.92398325358851818e-01  # rad = +1.15769000000000025e-01 , len = +1.05000000000000071e+00 
 144         94        152        151    2        141        957 +9.06970436669378932e-01  # rad = +1.67199999999999876e-01 , len = +3.56931365951493607e-01 
 145        157        158        158    2 2147483645 2147483645 +7.86604922519601457e-01  # rad = +1.57208500000000001e-01 , len = +9.01886910870759340e-01 
 146        159        160        162    2 2147483645 2147483645 +7.79592433551867803e-01  # rad = +1.30625000000000047e-01 , len = +2.20249858115731945e+00 
 147        159        161        162    2 2147483645 2147483645 +5.67685632521761407e-01  # rad = +9.51188500000000325e-02 , len = +1.02161636635285036e+00 
 148        162        163        150    2 2147483645 2147483645 +8.23529411764705843e-01  # rad = +6.99999999999999650e-02 , len = +3.63730669589466038e-01 
 149        162        164        150    2 2147483645 2147483645 +8.23529411764705843e-01  # rad = +6.99999999999999650e-02 , len = +4.99899989997999783e-01 
 150        156        162        143    2        148        149 +7.34220732665912257e-01  # rad = +8.50000000000000200e-02 , len = +1.21243556529820870e-01 
 151        165         94        213    2         85        144 +7.13613824017837350e-01  # rad = +1.84349999999999903e-01 , len = +1.92595430890766472e+00 
 152        166        167        154    2 2147483645 2147483645 +5.57966101694915229e-01  # rad = +8.23000000000000120e-02 , len = +7.95047168412039040e-01 
 153        166        168        154    2        800        801 +9.08474576271186440e-01  # rad = +1.34000000000000036e-01 , len = +6.29999999999997784e-01 
 154        108        166        160    2        152        153 +7.23969019034249817e-01  # rad = +1.47500000000000020e-01 , len = +2.61916017074177887e-01 
 155        151        169        156    2 2147483645 2147483645 +4.64520678789177244e-01  # rad = +1.56111000000000028e-01 , len = +8.19328993750377044e-01 
 156        170        151        268    2        140        155 +8.97734087524458935e-01  # rad = +3.36069000000000062e-01 , len = +2.45798698125112125e+00 
 157        171        172        893    2        158        159 +8.72807175102681132e-01  # rad = +2.18667000000000028e-01 , len = +6.41560597293817869e-01 
 158        172        157        157    2        145        887 +9.13978789666479163e-01  # rad = +1.99857000000000062e-01 , len = +5.77234787586473508e-01 
 159        172        173        157    2 2147483645 2147483645 +4.14735876927016911e-01  # rad = +9.06890500000000488e-02 , len = +1.73170436275941930e+00 
 160        174        108        744    2         97        154 +6.57219354838709746e-01  # rad = +2.03737999999999947e-01 , len = +2.82265832151183371e+00 
 161        175        176        986    2        162        163 +9.48645487819967825e-01  # rad = +2.37667000000000045e-01 , len = +1.56524758424982730e-01 
 162        176        159        161    2        146        147 +7.05001115005448931e-01  # rad = +1.67555499999999996e-01 , len = +7.57165767847440829e-01 
 163        176        177        161    2        170        171 +6.80574080541261561e-01  # rad = +1.61750000000000060e-01 , len = +3.28329103187642191e-01 
 164        178        179        166    2 2147483645 2147483645 +6.31483333333333396e-01  # rad = +1.13667000000000032e-01 , len = +4.08166632639169358e-01 
 165        178        180        166    2 2147483645 2147483645 +7.47777777777777763e-01  # rad = +1.34600000000000081e-01 , len = +1.36095554666565244e+00 
 166        181        178        250    2        164        165 +8.39650145772594891e-01  # rad = +1.80000000000000077e-01 , len = +1.21243556529821417e+00 
 167        147        182        136    2 2147483645 2147483645 +1.03012037935672818e+00  # rad = +1.21000000000000024e-01 , len = +2.42487113059643794e-01 
 168        147        183        136    2 2147483645 2147483645 +6.81071325194531063e-01  # rad = +8.00000000000000155e-02 , len = +1.56524758424985921e-01 
 169        175        184        986    2        235        968 +8.33423141861551309e-01  # rad = +2.08800000000000069e-01 , len = +6.14247507117447578e-01 
 170        177        185        163    2        933        975 +6.57100463678516156e-01  # rad = +1.06286000000000005e-01 , len = +1.15658981493008084e+00 
 171        177        186        163    2        181        182 +7.99588871715610439e-01  # rad = +1.29333500000000018e-01 , len = +7.30821455623741456e-01 
 172        187        188        174    2 2147483645 2147483645 +5.89147286821705363e-01  # rad = +7.60000000000000120e-02 , len = +2.88617393793233978e-01 
 173        187        189        174    2 2147483645 2147483645 +6.42706201550387601e-01  # rad = +8.29091000000000272e-02 , len = +7.98122797569396969e-01 
 174        190        187        176    2        172        173 +1.55421686746987953e+00  # rad = +1.29000000000000004e-01 , len = +2.88617393793236532e-01 
 175        190        191        176    2 2147483645 2147483645 +8.91566265060240948e-01  # rad = +7.40000000000000102e-02 , len = +8.85437744847142438e-01 
 176        192        190        184    2        174        175 +1.03749999999999987e+00  # rad = +8.30000000000000182e-02 , len = +2.96984848098348631e-01 
 177        193        194        180    2 2147483645 2147483645 +8.74999999999999889e-01  # rad = +7.00000000000000205e-02 , len = +7.20694109869085886e-01 
 178        193        195        180    2 2147483645 2147483645 +8.74999999999999889e-01  # rad = +7.00000000000000205e-02 , len = +7.00000000000002842e-02 
 179        196        197        188    2 2147483645 2147483645 +9.03225806451612767e-01  # rad = +7.00000000000000205e-02 , len = +8.77097486029916107e-01 
 180        198        193        758    2        177        178 +8.00000000000000044e-01  # rad = +8.00000000000000155e-02 , len = +2.52388589282480258e-01 
 181        186        199        171    2 2147483645 2147483645 +8.15720598298198096e-01  # rad = +1.05500000000000024e-01 , len = +4.94974746830581513e-01 
 182        186        200        171    2 2147483645 2147483645 +6.57215647917979484e-01  # rad = +8.50000000000000200e-02 , len = +1.21243556529821897e-01 
 183        192        201        184    2 2147483645 2147483645 +1.38749999999999996e+00  # rad = +1.11000000000000029e-01 , len = +1.71464281994821721e-01 
 184        202        192        186    2        176        183 +4.74425500370644959e-01  # rad = +8.00000000000000155e-02 , len = +1.40000000000000568e-01 
 185        202        203        186    2 2147483645 2147483645 +6.58265381764269852e-01  # rad = +1.11000000000000029e-01 , len = +7.00000000000002842e-02 
 186        204        202        244    2        184        185 +5.60402126952475932e-01  # rad = +1.68625000000000025e-01 , len = +5.51180551180827427e-01 
 187        196        205        188    2        891        892 +9.41935483870967705e-01  # rad = +7.30000000000000371e-02 , len = +6.26099033699942020e-01 
 188        198        196        758    2        179        187 +7.75000000000000022e-01  # rad = +7.75000000000000411e-02 , len = +2.52388589282478315e-01 
 189        206        207        191    2 2147483645 2147483645 +5.49100449775112409e-01  # rad = +7.32500000000000373e-02 , len = +1.13088460949824654e+00 
 190        206        208        191    2 2147483645 2147483645 +9.07046476761619092e-01  # rad = +1.21000000000000052e-01 , len = +9.15368778143540118e-01 
 191        209        206        803    2        189        190 +8.50223072020395265e-01  # rad = +1.33400000000000046e-01 , len = +3.56931365951493940e-01 
 192        210        211        194    2 2147483645 2147483645 +5.85605419136325134e-01  # rad = +1.72900000000000054e-01 , len = +7.20694109869088106e-01 
 193        210        145        194    2        134        893 +9.08833192209991592e-01  # rad = +2.68333000000000099e-01 , len = +2.42487113059641740e-01 
 194        204        210        244    2        192        193 +9.81222997673645847e-01  # rad = +2.95250000000000068e-01 , len = +2.61916017074175556e-01 
 195        212        213        197    2 2147483645 2147483645 +4.70202222222222188e-01  # rad = +8.46364000000000005e-02 , len = +8.19328993750372159e-01 
 196        212        214        197    2 2147483645 2147483645 +4.46707777777777759e-01  # rad = +8.04073999999999900e-02 , len = +2.16094886566063771e+00 
 197        215        212        208    2        195        196 +8.80195599022004949e-01  # rad = +1.79999999999999993e-01 , len = +2.96984848098353682e-01 
 198        216        217        199    2 2147483645 2147483645 +6.28080364729962426e-01  # rad = +8.50000000000000200e-02 , len = +1.21243556529818830e-01 
 199        218        216        209    2        198        200 +7.01207253886010351e-01  # rad = +1.35333000000000037e-01 , len = +3.76961536499413497e-01 
 200        216        219        199    2        218        222 +6.10838819800048727e-01  # rad = +8.26666499999999943e-02 , len = +2.96984848098353682e-01 
 201        220        141        230    2        130        202 +9.46536465317326381e-01  # rad = +2.40000000000000074e-01 , len = +3.28329103187641413e-01 
 202        141        221        201    2        210        211 +8.39016666666666744e-01  # rad = +2.01364000000000071e-01 , len = +7.44110206891424597e-01 
 203        222        223        205    2 2147483645 2147483645 +5.58558558558558627e-01  # rad = +7.75000000000000133e-02 , len = +2.52388589282479536e-01 
 204        222        224        205    2 2147483645 2147483645 +7.63963963963964043e-01  # rad = +1.06000000000000025e-01 , len = +1.15021737076084873e+00 
 205        225        222        280    2        203        204 +7.97207618719296685e-01  # rad = +1.38749999999999984e-01 , len = +2.88617393793237420e-01 
 206        226        227        218    2 2147483645 2147483645 +8.44917012448132665e-01  # rad = +1.01812499999999986e-01 , len = +9.77496803063827024e-01 
 207        228        229        958    2 2147483645 2147483645 +6.03691931540342286e-01  # rad = +1.23454999999999981e-01 , len = +7.17286553617170641e-01 
 208        230        215        947    2        197        958 +9.98169615619279971e-01  # rad = +2.04499999999999987e-01 , len = +1.21243556529822924e-01 
 209        228        218        958    2        199        890 +9.43765281173594150e-01  # rad = +1.93000000000000033e-01 , len = +2.42487113059641740e-01 
 210        221        231        202    2        803        896 +9.81640213742277612e-01  # rad = +1.97667000000000065e-01 , len = +4.53651848888549314e-01 
 211        221        232        202    2        262        265 +5.97177251147176236e-01  # rad = +1.20250000000000024e-01 , len = +8.48704895708748630e-01 
 212        165        233        213    2        894        895 +6.49676967325119148e-01  # rad = +1.67832999999999927e-01 , len = +7.82623792124926387e-01 
 213        234        165        232    2        151        212 +9.31490302271997916e-01  # rad = +2.58333000000000035e-01 , len = +2.10000000000000853e-01 
 214        235        236        216    2 2147483645 2147483645 +6.18554879072521158e-01  # rad = +7.00000000000000205e-02 , len = +1.56524758424983534e-01 
 215        235        237        216    2 2147483645 2147483645 +6.18554879072521158e-01  # rad = +7.00000000000000205e-02 , len = +2.09999999999998493e-01 
 216        238        235        221    2        214        215 +1.11744492609086343e+00  # rad = +1.13167000000000031e-01 , len = +4.14125584816976866e-01 
 217        239        240        959    2 2147483645 2147483645 +6.54564315352696990e-01  # rad = +7.88750000000000007e-02 , len = +7.03491293478461621e-01 
 218        219        226        200    2        206        959 +1.45766158420596459e+00  # rad = +1.20499999999999996e-01 , len = +2.96984848098347409e-01 
 219        239        241        959    2        220        221 +1.00000000000000000e+00  # rad = +1.20499999999999996e-01 , len = +9.89949493661183150e-02 
 220        241        242        219    2 2147483645 2147483645 +7.05394190871369231e-01  # rad = +8.49999999999999922e-02 , len = +1.21243556529822938e-01 
 221        241        238        219    2        216        227 +8.40439834024896193e-01  # rad = +1.01272999999999988e-01 , len = +7.17286553617170641e-01 
 222        219        243        200    2 2147483645 2147483645 +1.02822601375524481e+00  # rad = +8.50000000000000200e-02 , len = +9.89949493661183150e-02 
 223        244        245        225    2 2147483645 2147483645 +5.88235294117647078e-01  # rad = +7.00000000000000205e-02 , len = +1.97989898732234104e-01 
 224        244        246        225    2 2147483645 2147483645 +5.88235294117647078e-01  # rad = +7.00000000000000205e-02 , len = +1.21243556529822938e-01 
 225        247        244        981    2        223        224 +5.80841976815131167e-01  # rad = +1.19000000000000009e-01 , len = +3.95979797464463212e-01 
 226        248        249        227    2 2147483645 2147483645 +7.96872509773406956e-01  # rad = +8.50000000000000200e-02 , len = +1.21243556529826005e-01 
 227        238        248        221    2        226        228 +1.05326197505751784e+00  # rad = +1.06667000000000026e-01 , len = +6.29999999999999338e-01 
 228        248        250        227    2        759        760 +7.03122802741241393e-01  # rad = +7.50000000000000111e-02 , len = +4.53651848888552089e-01 
 229        220        251        230    2 2147483645 2147483645 +5.32990739718247619e-01  # rad = +1.35143000000000041e-01 , len = +1.40872282582486963e+00 
 230        252        220        249    2        201        229 +8.97013093144937268e-01  # rad = +2.53556000000000059e-01 , len = +6.78675180038288306e-01 
 231        234        253        232    2 2147483645 2147483645 +4.47898374877854388e-01  # rad = +1.24216999999999994e-01 , len = +1.56054477667255909e+00 
 232        116        234        813    2        213        231 +1.04057106408524680e+00  # rad = +2.77332999999999941e-01 , len = +1.40000000000000568e-01 
 233        254        255        235    2 2147483645 2147483645 +9.76414866833225537e-01  # rad = +1.01222000000000034e-01 , len = +7.13862731902990655e-01 
 234        254        256        235    2 2147483645 2147483645 +9.64627123385455421e-01  # rad = +1.00000000000000061e-01 , len = +1.56524758424985921e-01 
 235        184        254        169    2        233        234 +4.96489463601532566e-01  # rad = +1.03667000000000023e-01 , len = +5.81463670404268496e-01 
 236        257        258        238    2 2147483645 2147483645 +8.04931109499637532e-01  # rad = +1.11000000000000085e-01 , len = +9.89949493661157892e-02 
 237        257        259        238    2        898        899 +1.04604786076867295e+00  # rad = +1.44250000000000045e-01 , len = +3.05122926047845966e-01 
 238        260        257        252    2        236        237 +6.61390887290167928e-01  # rad = +1.37900000000000023e-01 , len = +9.31289428695505572e-01 
 239        261        262        241    2 2147483645 2147483645 +8.87480190174326444e-01  # rad = +7.00000000000000067e-02 , len = +2.52388589282478315e-01 
 240        261        263        241    2 2147483645 2147483645 +8.87480190174326444e-01  # rad = +7.00000000000000067e-02 , len = +2.09999999999999659e-01 
 241        264        261        247    2        239        240 +6.29992012779552635e-01  # rad = +7.88750000000000145e-02 , len = +4.94974746830581291e-01 
 242        265        266        243    2 2147483645 2147483645 +4.45154088050314423e-01  # rad = +1.41559000000000018e-01 , len = +5.09944114585118147e+00 
 243        267        265        282    2        242        244 +9.49659108216343140e-01  # rad = +3.18000000000000060e-01 , len = +2.32163735324874637e-01 
 244        265        204        243    2        186        194 +9.46226415094339579e-01  # rad = +3.00900000000000001e-01 , len = +8.71492971859214149e-01 
 245        268        269        246    2 2147483645 2147483645 +8.32570716905313923e-01  # rad = +1.21000000000000010e-01 , len = +1.71464281994821721e-01 
 246        270        268        897    2        245        247 +7.91285315271660128e-01  # rad = +1.45333000000000018e-01 , len = +4.69574275274956709e-01 
 247        268        264        246    2        241        900 +8.61469865756572806e-01  # rad = +1.25200000000000061e-01 , len = +3.56931365951494273e-01 
 248        252        271        249    2 2147483645 2147483645 +3.24702211436071420e-01  # rad = +9.17826000000000336e-02 , len = +1.85862852662924505e+00 
 249        272        252        256    2        230        248 +1.06800998991185159e+00  # rad = +2.82667000000000113e-01 , len = +1.97989898732231578e-01 
 250        273        181        251    2        166        897 +8.57499999999999929e-01  # rad = +2.14375000000000038e-01 , len = +7.03491293478463953e-01 
 251        274        273        267    2        250        252 +7.79355192687777865e-01  # rad = +2.50000000000000056e-01 , len = +6.18223260642947525e-01 
 252        273        260        251    2        238        263 +8.33999999999999964e-01  # rad = +2.08500000000000046e-01 , len = +3.63730669589460542e-01 
 253        275        276        901    2 2147483645 2147483645 +8.37766013149336075e-01  # rad = +7.00000000000000205e-02 , len = +5.14392845984469438e-01 
 254        275        277        901    2 2147483645 2147483645 +8.37766013149336075e-01  # rad = +7.00000000000000205e-02 , len = +1.56524758424985921e-01 
 255        272        278        256    2        272        974 +6.19937506375936587e-01  # rad = +1.64077000000000056e-01 , len = +1.04766406829670444e+00 
 256        279        272        266    2        249        255 +9.80611337532419469e-01  # rad = +2.64667000000000041e-01 , len = +1.71464281994823164e-01 
 257        280        281        265    2 2147483645 2147483645 +1.01643075449380471e+00  # rad = +7.72487373415292056e-02 , len = +5.64358042380900704e-01 
 258        282        283        260    2 2147483645 2147483645 +9.03225806451612767e-01  # rad = +7.00000000000000483e-02 , len = +1.71464281994823164e-01 
 259        282        284        260    2        807        808 +1.17972387096774201e+00  # rad = +9.14286000000000543e-02 , len = +4.89999999999998936e-01 
 260        285        282        262    2        258        259 +7.34597156398104301e-01  # rad = +7.75000000000000411e-02 , len = +2.21359436211787469e-01 
 261        285        286        262    2 2147483645 2147483645 +8.05687203791469186e-01  # rad = +8.50000000000000200e-02 , len = +1.21243556529821897e-01 
 262        232        285        211    2        260        261 +8.77338877338877388e-01  # rad = +1.05500000000000038e-01 , len = +2.52388589282478815e-01 
 263        260        287        252    2 2147483645 2147483645 +6.63928057553956896e-01  # rad = +1.38429000000000052e-01 , len = +4.42718872423571552e-01 
 264        280        288        265    2 2147483645 2147483645 +9.21052631578947345e-01  # rad = +7.00000000000000483e-02 , len = +2.88617393793235699e-01 
 265        232        280        211    2        257        264 +6.32016632016632052e-01  # rad = +7.60000000000000259e-02 , len = +3.13049516849971843e-01 
 266        274        279        267    2        256        761 +8.41391866025724910e-01  # rad = +2.69900000000000084e-01 , len = +6.33876959669618212e-01 
 267        289        274        277    2        251        266 +8.69991375429194469e-01  # rad = +3.20778000000000063e-01 , len = +8.65852181379708763e-01 
 268        290        170        292    2        156        984 +8.40674825960026850e-01  # rad = +3.74352500000000088e-01 , len = +1.08894444302728277e+00 
 269        291        292        984    2 2147483645 2147483645 +4.02281272330223483e-01  # rad = +1.50595000000000007e-01 , len = +1.93736935043372682e+00 
 270        293        294        272    2 2147483645 2147483645 +8.16061964750786295e-01  # rad = +7.00000000000000205e-02 , len = +9.89949493661195640e-02 
 271        293        295        272    2 2147483645 2147483645 +8.16061964750786295e-01  # rad = +7.00000000000000205e-02 , len = +2.32163735324881076e-01 
 272        278        293        255    2        270        271 +5.22789909615607340e-01  # rad = +8.57778000000000290e-02 , len = +6.64078308635359660e-01 
 273        296        297        275    2 2147483645 2147483645 +7.81082291213399671e-01  # rad = +1.23857000000000009e-01 , len = +5.09607692249637423e-01 
 274        296        298        275    2 2147483645 2147483645 +5.90035378473995897e-01  # rad = +9.35625000000000068e-02 , len = +1.00468900660851412e+00 
 275        267        296        282    2        273        274 +4.73548410216898530e-01  # rad = +1.58571000000000017e-01 , len = +1.12436648829462804e+00 
 276        289        299        277    2 2147483645 2147483645 +3.93752339211421387e-01  # rad = +1.45182000000000061e-01 , len = +1.63566500237670609e+00 
 277        300        289        283    2        267        276 +8.48267754395893969e-01  # rad = +3.68714000000000097e-01 , len = +6.56658206375280162e-01 
 278        301        302        811    2 2147483645 2147483645 +8.47716338796217328e-01  # rad = +8.74987373415291869e-02 , len = +1.30207526664167994e+00 
 279        303        304        281    2 2147483645 2147483645 +6.58165777389242312e-01  # rad = +1.31000000000000061e-01 , len = +4.19999999999998153e-01 
 280        303        225        281    2        205        982 +8.74431013173363914e-01  # rad = +1.74045000000000033e-01 , len = +1.58700976682564732e+00 
 281        305        303        339    2        279        280 +6.84885501436608646e-01  # rad = +1.99038000000000020e-01 , len = +2.59472541899909270e+00 
 282        300        267        283    2        243        275 +7.70375942963233973e-01  # rad = +3.34857000000000071e-01 , len = +1.18380741677014445e+00 
 283        290        300        292    2        277        282 +9.76121715697282566e-01  # rad = +4.34667000000000081e-01 , len = +2.42487113059643794e-01 
 284        306        307        286    2 2147483645 2147483645 +6.55021834061135344e-01  # rad = +7.49999999999999972e-02 , len = +4.69574275274956376e-01 
 285        306        308        286    2 2147483645 2147483645 +7.68558951965065518e-01  # rad = +8.79999999999999810e-02 , len = +3.13049516849968235e-01 
 286        309        306        309    2        284        285 +8.06855097280651745e-01  # rad = +1.14500000000000005e-01 , len = +8.54458893101362582e-01 
 287        310        311        289    2 2147483645 2147483645 +5.89594348508634236e-01  # rad = +9.38929000000000014e-02 , len = +2.03602554011485903e+00 
 288        310        312        289    2 2147483645 2147483645 +6.63265306122448939e-01  # rad = +1.05624999999999997e-01 , len = +1.25415310070182118e+00 
 289        313        310        291    2        287        288 +7.57132737135875034e-01  # rad = +1.59250000000000058e-01 , len = +2.32163735324878967e-01 
 290        313        314        291    2 2147483645 2147483645 +5.09244864096456529e-01  # rad = +1.07110999999999998e-01 , len = +1.30958008537087967e+00 
 291        315        313        296    2        289        290 +9.64830275229357825e-01  # rad = +2.10333000000000048e-01 , len = +2.42487113059643294e-01 
 292        316        290        313    2        268        283 +9.81293067923638573e-01  # rad = +4.45300000000000140e-01 , len = +7.03491293478464508e-01 
 293        317        318        295    2 2147483645 2147483645 +5.58449784764145418e-01  # rad = +8.63999999999999907e-02 , len = +2.80000000000001137e-01 
 294        317        319        295    2 2147483645 2147483645 +6.72208074253138110e-01  # rad = +1.04000000000000023e-01 , len = +7.57165767847439719e-01 
 295        320        317        322    2        293        294 +8.65344064791458090e-01  # rad = +1.54713999999999990e-01 , len = +4.89999999999998936e-01 
 296        321        315        965    2        291        297 +7.03225806451612923e-01  # rad = +2.17999999999999999e-01 , len = +2.96984848098348631e-01 
 297        315        322        296    2        306        307 +5.40032110091743123e-01  # rad = +1.17726999999999998e-01 , len = +8.31203946092653023e-01 
 298        323        324        300    2 2147483645 2147483645 +7.21030290482503111e-01  # rad = +6.99999999999999928e-02 , len = +7.03491293478461621e-01 
 299        323        325        300    2 2147483645 2147483645 +7.21030290482503111e-01  # rad = +6.99999999999999928e-02 , len = +2.61916017074175556e-01 
 300        326        323        817    2        298        299 +9.02403725495663722e-01  # rad = +9.70833000000000113e-02 , len = +7.98122797569399411e-01 
 301        327        328        303    2        810        811 +6.51150159744409041e-01  # rad = +1.42666999999999988e-01 , len = +1.07079409785448498e+00 
 302        327        329        303    2        309        406 +7.09548151528982207e-01  # rad = +1.55461999999999989e-01 , len = +9.72471079261485349e-01 
 303        330        327        305    2        301        302 +9.05371900826446252e-01  # rad = +2.19099999999999934e-01 , len = +7.20694109869090549e-01 
 304        330        331        305    2 2147483645 2147483645 +5.65479338842975188e-01  # rad = +1.36845999999999940e-01 , len = +1.76116438755727733e+00 
 305        332        330        814    2        303        304 +9.35913153447215596e-01  # rad = +2.41999999999999965e-01 , len = +1.56524758424981147e-01 
 306        322        333        297    2 2147483645 2147483645 +6.37067112896786636e-01  # rad = +7.49999999999999972e-02 , len = +8.45813218151621138e-01 
 307        322        334        297    2 2147483645 2147483645 +6.58302683326679516e-01  # rad = +7.75000000000000133e-02 , len = +1.05929221652950978e+00 
 308        309        335        309    2 2147483645 2147483645 +6.88925297197499842e-01  # rad = +9.77646999999999544e-02 , len = +1.27161314872094655e+00 
 309        329        309        302    2        286        308 +9.12821139571084905e-01  # rad = +1.41908999999999952e-01 , len = +7.50666370633450986e-01 
 310        336        337        312    2 2147483645 2147483645 +6.96860098136331207e-01  # rad = +1.21000000000000024e-01 , len = +1.56524758424984339e-01 
 311        336        338        312    2 2147483645 2147483645 +5.82442581031583417e-01  # rad = +1.01133000000000028e-01 , len = +1.02161636635284614e+00 
 312        316        336        313    2        310        311 +3.82635982802580044e-01  # rad = +1.73636000000000013e-01 , len = +7.03491293478461954e-01 
 313          1        316          0    2        292        312 +1.00099042661137339e+00  # rad = +4.53789000000000109e-01 , len = +1.28693434175951293e+00 
 314        339        340        316    2 2147483645 2147483645 +7.23076999999999970e-01  # rad = +7.23076999999999886e-02 , len = +1.01197826063606411e+00 
 315        339        341        316    2 2147483645 2147483645 +9.25000000000000044e-01  # rad = +9.24999999999999850e-02 , len = +2.61916017074174112e-01 
 316        342        339        318    2        314        315 +8.88888888888888840e-01  # rad = +9.99999999999999917e-02 , len = +9.89949493661183011e-02 
 317        342        343        318    2 2147483645 2147483645 +7.61352888888888857e-01  # rad = +8.56522000000000117e-02 , len = +1.85334832128232607e+00 
 318        344        342        324    2        316        317 +5.33175355450236976e-01  # rad = +1.12500000000000003e-01 , len = +6.45368112010499706e-01 
 319        345        346        321    2        335        355 +7.51389643603152635e-01  # rad = +3.01443999999999879e-01 , len = +7.82623792124927387e-01 
 320        345        347        321    2        744        819 +9.59664192311718844e-01  # rad = +3.84999999999999953e-01 , len = +2.10000000000000853e-01 
 321        348        345        326    2        319        320 +9.92206918554755624e-01  # rad = +4.01181999999999983e-01 , len = +8.04238770515323664e-01 
 322        349        320        323    2        295        812 +8.15148655241117348e-01  # rad = +1.78788999999999976e-01 , len = +1.63416645419002671e+00 
 323        305        349        339    2        322        324 +7.54720162414190598e-01  # rad = +2.19333000000000000e-01 , len = +5.68682688324516517e-01 
 324        349        344        323    2        318        327 +9.62007541044895165e-01  # rad = +2.10999999999999965e-01 , len = +9.89949493661170521e-02 
 325        348        350        326    2 2147483645 2147483645 +3.24403400167683542e-01  # rad = +1.31167000000000006e-01 , len = +1.24631456703354049e+00 
 326        351        348        362    2        321        325 +1.02637176857624435e+00  # rad = +4.04332999999999942e-01 , len = +3.63730669589465705e-01 
 327        344        352        324    2        342        822 +7.13744075829383928e-01  # rad = +1.50600000000000039e-01 , len = +3.56931365951495327e-01 
 328        353        354        329    2 2147483645 2147483645 +5.93380614657210259e-01  # rad = +1.25499999999999973e-01 , len = +5.14392845984465663e-01 
 329        332        353        814    2        328        330 +8.17957156835066646e-01  # rad = +2.11500000000000021e-01 , len = +6.37730350540103075e-01 
 330        353        355        329    2        371        372 +6.95763593380614664e-01  # rad = +1.47154000000000007e-01 , len = +9.82496819333274929e-01 
 331        356        357        333    2 2147483645 2147483645 +7.44523373654383480e-01  # rad = +8.50000000000000339e-02 , len = +2.10000000000000853e-01 
 332        356        358        333    2 2147483645 2147483645 +6.56932388518573718e-01  # rad = +7.50000000000000389e-02 , len = +3.20780298646908546e-01 
 333        359        356        346    2        331        332 +8.93094897248754238e-01  # rad = +1.14167000000000046e-01 , len = +4.08166632639171190e-01 
 334        360        361        335    2 2147483645 2147483645 +3.99512285618040031e-01  # rad = +8.18332999999999977e-02 , len = +4.02119385257661444e-01 
 335        346        360        319    2        334        336 +6.79505977893074653e-01  # rad = +2.04832999999999987e-01 , len = +1.24827881500889193e+00 
 336        360        362        335    2        337        338 +9.20872125097030314e-01  # rad = +1.88625000000000015e-01 , len = +4.99899989997998340e-01 
 337        362        363        336    2        349        823 +7.53256461232604368e-01  # rad = +1.42083000000000015e-01 , len = +8.22313808712950678e-01 
 338        362        364        336    2        343        344 +6.41484426772697125e-01  # rad = +1.21000000000000024e-01 , len = +3.63730669589464206e-01 
 339        365        305        403    2        281        323 +5.92458269116291958e-01  # rad = +2.90615000000000012e-01 , len = +1.19205704561484560e+00 
 340        366        367        342    2 2147483645 2147483645 +8.80228136882129308e-01  # rad = +1.15749999999999992e-01 , len = +3.05122926047845133e-01 
 341        366        368        342    2 2147483645 2147483645 +6.71203041825095048e-01  # rad = +8.82631999999999861e-02 , len = +1.33551488198372281e+00 
 342        352        366        327    2        340        341 +8.73173970783532538e-01  # rad = +1.31500000000000006e-01 , len = +9.89949493661183150e-02 
 343        364        369        338    2 2147483645 2147483645 +7.08907438016529001e-01  # rad = +8.57778000000000013e-02 , len = +7.53923072998828325e-01 
 344        364        370        338    2 2147483645 2147483645 +1.00826446280991733e+00  # rad = +1.21999999999999970e-01 , len = +1.56524758424985921e-01 
 345        359        371        346    2 2147483645 2147483645 +9.54370154811355453e-01  # rad = +1.22000000000000039e-01 , len = +9.89949493661183011e-02 
 346        372        359        368    2        333        345 +1.15424830699774272e+00  # rad = +1.27833000000000030e-01 , len = +3.63730669589463651e-01 
 347        373        374        349    2 2147483645 2147483645 +9.40132122213047094e-01  # rad = +1.13850000000000007e-01 , len = +1.54317853795340265e+00 
 348        373        375        349    2 2147483645 2147483645 +7.92733278282411136e-01  # rad = +9.60000000000000020e-02 , len = +9.89949493661157892e-02 
 349        363        373        337    2        347        348 +8.52318715117220238e-01  # rad = +1.21100000000000013e-01 , len = +6.67757440991864071e-01 
 350        376        377        352    2 2147483645 2147483645 +1.00352880209918482e+00  # rad = +1.22000000000000011e-01 , len = +1.21243556529822938e-01 
 351        376        378        352    2 2147483645 2147483645 +1.01302119748953290e+00  # rad = +1.23154000000000027e-01 , len = +9.23363417079106075e-01 
 352        379        376        373    2        350        351 +8.88819839447864468e-01  # rad = +1.21571000000000040e-01 , len = +4.74763098818769103e-01 
 353        380        381        361    2        905        906 +1.16165169983953409e+00  # rad = +1.16552000000000017e-01 , len = +7.57165767847438165e-01 
 354        382        383        355    2        907        908 +6.28922689893729348e-01  # rad = +1.45999999999999991e-01 , len = +1.10900856624284083e+00 
 355        346        382        319    2        354        356 +7.70103236422021942e-01  # rad = +2.32142999999999960e-01 , len = +4.42718872423574938e-01 
 356        382        384        355    2        365        366 +8.71587771330602279e-01  # rad = +2.02332999999999930e-01 , len = +2.09999999999997883e-01 
 357        385        386        358    2 2147483645 2147483645 +5.46700483091787426e-01  # rad = +1.13166999999999976e-01 , len = +8.71492971859211041e-01 
 358        387        385        393    2        357        359 +8.73417721518987222e-01  # rad = +2.07000000000000017e-01 , len = +1.12218536793169954e+00 
 359        385        388        358    2        382        383 +8.64734299516908278e-01  # rad = +1.79000000000000076e-01 , len = +7.82623792124925388e-01 
 360        380        389        361    2 2147483645 2147483645 +1.40532028345609117e+00  # rad = +1.41000000000000042e-01 , len = +6.99999999999985079e-02 
 361        379        380        373    2        353        360 +7.33546330550234771e-01  # rad = +1.00333000000000019e-01 , len = +5.98080262172222321e-01 
 362        390        351        364    2        326        904 +9.15722919572292016e-01  # rad = +3.93944000000000016e-01 , len = +1.46499146755194198e+00 
 363        390        391        364    2        395        824 +6.57059507205950744e-01  # rad = +2.82666999999999946e-01 , len = +4.69574275274956376e-01 
 364        392        390        402    2        362        363 +1.00781513549983104e+00  # rad = +4.30199999999999860e-01 , len = +3.76961536499416161e-01 
 365        384        393        356    2 2147483645 2147483645 +5.08444000731467449e-01  # rad = +1.02874999999999980e-01 , len = +8.65852181379707875e-01 
 366        384        394        356    2        380        381 +9.43988375598641793e-01  # rad = +1.90999999999999948e-01 , len = +3.63730669589466205e-01 
 367        372        395        368    2 2147483645 2147483645 +1.08803611738149009e+00  # rad = +1.20500000000000079e-01 , len = +1.21243556529820870e-01 
 368        396        372        765    2        346        367 +1.11868686868686873e+00  # rad = +1.10750000000000029e-01 , len = +9.20706250657614023e-01 
 369        397        398        988    2 2147483645 2147483645 +7.20719548241937624e-01  # rad = +3.26731000000000049e-01 , len = +1.75000000000000000e+00 
 370        397        399        988    2        407        411 +1.27829002514668888e+00  # rad = +5.79500000000000015e-01 , len = +1.16081867662438887e+00 
 371        355        400        330    2 2147483645 2147483645 +9.51384264104271571e-01  # rad = +1.40000000000000013e-01 , len = +2.10000000000000853e-01 
 372        355        401        330    2        827        828 +6.76362178398140723e-01  # rad = +9.95293999999999485e-02 , len = +1.18380741677014001e+00 
 373        402        379        410    2        352        361 +1.01251785886132639e+00  # rad = +1.36778000000000038e-01 , len = +7.53923072998833543e-01 
 374        403        404        375    2 2147483645 2147483645 +5.68336413159214349e-01  # rad = +8.27332999999999680e-02 , len = +1.20635815577298366e+00 
 375        405        403        395    2        374        376 +7.43657726692209420e-01  # rad = +1.45570999999999978e-01 , len = +5.64358042380899483e-01 
 376        403        406        375    2        379        384 +7.21297511180111428e-01  # rad = +1.04999999999999982e-01 , len = +4.53651848888550979e-01 
 377        407        408        379    2 2147483645 2147483645 +7.82611126121509737e-01  # rad = +8.39999999999999913e-02 , len = +5.14392845984466995e-01 
 378        407        409        379    2 2147483645 2147483645 +1.12267429401954688e+00  # rad = +1.20499999999999968e-01 , len = +9.89949493661157892e-02 
 379        406        407        376    2        377        378 +1.02221904761904758e+00  # rad = +1.07332999999999984e-01 , len = +2.10000000000001436e-01 
 380        394        410        366    2 2147483645 2147483645 +4.42408376963350780e-01  # rad = +8.44999999999999779e-02 , len = +4.31508980207826409e-01 
 381        394        411        366    2        387        396 +8.93544502617801051e-01  # rad = +1.70666999999999985e-01 , len = +1.71464281994824247e-01 
 382        388        412        359    2        820        821 +7.71335195530726270e-01  # rad = +1.38069000000000025e-01 , len = +2.24437073586339642e+00 
 383        388        413        359    2        417        418 +6.77480446927374302e-01  # rad = +1.21269000000000016e-01 , len = +2.11627030409633754e+00 
 384        406        414        376    2 2147483645 2147483645 +7.16190476190476155e-01  # rad = +7.52000000000000030e-02 , len = +7.95047168412037597e-01 
 385        415        416        387    2 2147483645 2147483645 +6.33247053422304584e-01  # rad = +7.99999999999999878e-02 , len = +1.56524758424987503e-01 
 386        415        417        387    2        398        763 +8.72693595497613384e-01  # rad = +1.10249999999999987e-01 , len = +3.05122926047844967e-01 
 387        411        415        381    2        385        386 +7.40230976111374894e-01  # rad = +1.26332999999999973e-01 , len = +2.09999999999999659e-01 
 388        418        419        390    2 2147483645 2147483645 +6.72490357172166653e-01  # rad = +7.37499999999999961e-02 , len = +5.14392845984465885e-01 
 389        418        420        390    2        399        400 +7.77353260324436746e-01  # rad = +8.52499999999999925e-02 , len = +5.14392845984465885e-01 
 390        421        418        398    2        388        389 +1.29020000000000001e+00  # rad = +1.09666999999999987e-01 , len = +3.63730669589465372e-01 
 391        422        423        392    2        413        414 +5.86069909106886500e-01  # rad = +1.76737000000000005e-01 , len = +1.50133274126690686e+00 
 392        424        422        407    2        391        393 +5.45716612377850185e-01  # rad = +3.01563000000000025e-01 , len = +1.42944044996635000e+00 
 393        422        387        392    2        358        401 +7.85905432695655715e-01  # rad = +2.37000000000000044e-01 , len = +1.21243556529819843e-01 
 394        405        425        395    2 2147483645 2147483645 +5.65685823754789263e-01  # rad = +1.10732999999999970e-01 , len = +1.32075735848792641e+00 
 395        391        405        363    2        375        394 +6.92510975812528518e-01  # rad = +1.95749999999999952e-01 , len = +2.32163735324877607e-01 
 396        411        426        381    2        420        829 +8.09324591162908002e-01  # rad = +1.38124999999999970e-01 , len = +1.16081867662439087e+00 
 397        421        427        398    2        825        826 +1.03529411764705892e+00  # rad = +8.79999999999999810e-02 , len = +3.20780298646908935e-01 
 398        417        421        386    2        390        397 +7.70975056689342408e-01  # rad = +8.49999999999999922e-02 , len = +9.89949493661170521e-02 
 399        420        428        389    2 2147483645 2147483645 +1.12274838709677405e+00  # rad = +9.57143000000000022e-02 , len = +4.25793377120873451e-01 
 400        420        429        389    2 2147483645 2147483645 +1.05571847507331373e+00  # rad = +8.99999999999999689e-02 , len = +1.71464281994822443e-01 
 401        387        430        393    2 2147483645 2147483645 +4.41502109704641321e-01  # rad = +1.04635999999999993e-01 , len = +7.27461339178929633e-01 
 402        365        392        403    2        364        762 +8.70220417349609865e-01  # rad = +4.26864000000000077e-01 , len = +2.00204895045051146e+00 
 403        431        365        411    2        339        402 +7.89470380617157019e-01  # rad = +4.90524000000000016e-01 , len = +1.54793410712471879e+00 
 404        432        433        406    2 2147483645 2147483645 +8.95595325726904701e-01  # rad = +9.73332999999999560e-02 , len = +2.09999999999998493e-01 
 405        432        434        406    2 2147483645 2147483645 +6.44092749355907213e-01  # rad = +6.99999999999999650e-02 , len = +2.09999999999996106e-01 
 406        329        432        302    2        404        405 +6.99077588092266944e-01  # rad = +1.08680000000000013e-01 , len = +1.79013965935621866e+00 
 407        399        424        370    2        392        408 +9.53580672993960321e-01  # rad = +5.52599999999999980e-01 , len = +3.20780298646909712e-01 
 408        424        435        407    2        422        423 +3.36992399565689493e-01  # rad = +1.86222000000000026e-01 , len = +1.19205704561484782e+00 
 409        402        436        410    2 2147483645 2147483645 +6.68828236617883265e-01  # rad = +9.03500000000000136e-02 , len = +1.37528178930719691e+00 
 410        437        402        413    2        373        409 +1.04622903080902740e+00  # rad = +1.35087000000000013e-01 , len = +1.57149610244505467e+00 
 411        399        431        370    2        403        412 +1.07218809318377906e+00  # rad = +6.21333000000000024e-01 , len = +4.08166632639172688e-01 
 412        431        438        411    2        424        425 +9.61239786072846658e-01  # rad = +5.97250000000000059e-01 , len = +1.19205704561484760e+00 
 413        423        437        391    2        410        765 +7.30565755897180535e-01  # rad = +1.29118000000000011e-01 , len = +1.17341382299681207e+00 
 414        423        439        391    2        444        445 +6.08814226788957580e-01  # rad = +1.07600000000000015e-01 , len = +1.84407158212472488e+00 
 415        440        441        417    2 2147483645 2147483645 +1.21004224603924571e+00  # rad = +1.20500000000000024e-01 , len = +6.99999999999985079e-02 
 416        440        442        417    2 2147483645 2147483645 +8.71966484340245818e-01  # rad = +8.68333000000000160e-02 , len = +4.31508980207828075e-01 
 417        413        440        383    2        415        416 +8.21176887745425410e-01  # rad = +9.95833000000000135e-02 , len = +8.45813218151619473e-01 
 418        413        443        383    2 2147483645 2147483645 +9.09135887984563240e-01  # rad = +1.10250000000000029e-01 , len = +2.32163735324876774e-01 
 419        444        445        420    2 2147483645 2147483645 +8.00000000000000044e-01  # rad = +7.99999999999999878e-02 , len = +3.76961536499416827e-01 
 420        426        444        396    2        419        421 +7.23981900452488669e-01  # rad = +1.00000000000000006e-01 , len = +9.89949493661132912e-02 
 421        444        446        420    2        426        427 +1.20999999999999996e+00  # rad = +1.21000000000000024e-01 , len = +3.56931365951494661e-01 
 422        435        447        408    2 2147483645 2147483645 +6.20404678287205580e-01  # rad = +1.15533000000000011e-01 , len = +7.03491293478462176e-01 
 423        435        448        408    2 2147483645 2147483645 +6.49762111887961624e-01  # rad = +1.21000000000000010e-01 , len = +2.10000000000001436e-01 
 424        438        449        412    2        458        459 +9.86605274173294244e-01  # rad = +5.89249999999999940e-01 , len = +8.31203946092655355e-01 
 425        438        450        412    2 2147483645 2147483645 +2.29543742151527813e-01  # rad = +1.37094999999999995e-01 , len = +1.43798470089218799e+00 
 426        446        451        421    2 2147483645 2147483645 +1.00000000000000000e+00  # rad = +1.21000000000000024e-01 , len = +1.71464281994823164e-01 
 427        446        452        421    2 2147483645 2147483645 +1.16528925619834700e+00  # rad = +1.40999999999999959e-01 , len = +1.21243556529820884e-01 
 428        453        454        430    2 2147483645 2147483645 +6.98505198874408650e-01  # rad = +6.99999999999999928e-02 , len = +3.20780298646906603e-01 
 429        453        455        430    2 2147483645 2147483645 +6.98505198874408650e-01  # rad = +6.99999999999999928e-02 , len = +3.76961536499416827e-01 
 430        456        453        440    2        428        429 +6.32264984227129401e-01  # rad = +1.00214000000000011e-01 , len = +9.62340895940725249e-01 
 431        457        458        433    2 2147483645 2147483645 +6.81265206812652013e-01  # rad = +6.99999999999999928e-02 , len = +3.83405790253614265e-01 
 432        457        459        433    2 2147483645 2147483645 +6.81265206812652013e-01  # rad = +6.99999999999999928e-02 , len = +1.56524758424986699e-01 
 433        460        457        435    2        431        432 +7.48181427624824424e-01  # rad = +1.02749999999999980e-01 , len = +2.88617393793236143e-01 
 434        461        462        436    2 2147483645 2147483645 +5.48959972862957946e-01  # rad = +8.09166999999999387e-02 , len = +8.99166280506558335e-01 
 435        461        460        436    2        433        441 +9.31702849389416499e-01  # rad = +1.37332999999999983e-01 , len = +3.83405790253613932e-01 
 436        456        461        440    2        434        435 +9.29968454258675137e-01  # rad = +1.47400000000000003e-01 , len = +6.49153294684701510e-01 
 437        463        464        438    2 2147483645 2147483645 +8.19757365684575356e-01  # rad = +9.45999999999999897e-02 , len = +3.20780298646909712e-01 
 438        465        463        445    2        437        439 +1.03963963963963946e+00  # rad = +1.15400000000000030e-01 , len = +2.96984848098344467e-01 
 439        463        466        438    2        448        449 +1.00303292894280771e+00  # rad = +1.15750000000000033e-01 , len = +3.05122926047846743e-01 
 440        467        456        457    2        430        436 +1.16912909102979246e+00  # rad = +1.58499999999999974e-01 , len = +1.00468900660851279e+00 
 441        460        468        435    2        442        443 +1.02670152112019686e+00  # rad = +1.40999999999999931e-01 , len = +1.21243556529820870e-01 
 442        468        469        441    2 2147483645 2147483645 +5.80378014184397162e-01  # rad = +8.18332999999999838e-02 , len = +1.21041315260534210e+00 
 443        468        470        441    2        446        447 +8.54609929078014252e-01  # rad = +1.20499999999999968e-01 , len = +9.89949493661183150e-02 
 444        439        471        414    2 2147483645 2147483645 +9.29368029739776946e-01  # rad = +1.00000000000000006e-01 , len = +2.09999999999998493e-01 
 445        439        465        414    2        438        909 +1.03159851301115246e+00  # rad = +1.11000000000000015e-01 , len = +1.21243556529828059e-01 
 446        470        472        443    2 2147483645 2147483645 +8.29875518672199108e-01  # rad = +9.99999999999999084e-02 , len = +1.71464281994821721e-01 
 447        470        473        443    2 2147483645 2147483645 +8.29875518672199108e-01  # rad = +9.99999999999999084e-02 , len = +1.21243556529820870e-01 
 448        466        474        439    2 2147483645 2147483645 +6.91144708423326204e-01  # rad = +8.00000000000000294e-02 , len = +2.10000000000000853e-01 
 449        466        475        439    2 2147483645 2147483645 +1.04535637149028071e+00  # rad = +1.21000000000000010e-01 , len = +2.10000000000001463e-01 
 450        476        477        452    2 2147483645 2147483645 +9.52965462956774867e-01  # rad = +1.28333000000000030e-01 , len = +1.56524758424981925e-01 
 451        476        478        452    2        910        911 +9.45539738763022886e-01  # rad = +1.27332999999999974e-01 , len = +1.71464281994822443e-01 
 452        479        476        480    2        450        451 +8.63249999999999962e-01  # rad = +1.34666999999999981e-01 , len = +1.13736537664903725e+00 
 453        480        481        454    2        830        831 +7.77251184834123254e-01  # rad = +8.20000000000000034e-02 , len = +3.95979797464465710e-01 
 454        482        480        469    2        453        455 +4.32598667350076849e-01  # rad = +1.05500000000000024e-01 , len = +4.14125584816975423e-01 
 455        480        483        454    2 2147483645 2147483645 +9.56052132701421753e-01  # rad = +1.00863499999999967e-01 , len = +1.05233074648610336e+00 
 456        467        484        457    2 2147483645 2147483645 +5.56619778566212586e-01  # rad = +7.54614999999999869e-02 , len = +1.10236110236165619e+00 
 457        485        467        462    2        440        456 +8.81046303818034060e-01  # rad = +1.35570999999999942e-01 , len = +4.48218696620301227e-01 
 458        449        486        424    2        502        912 +9.76495545184556502e-01  # rad = +5.75400000000000023e-01 , len = +3.76961536499416161e-01 
 459        449        487        424    2        835        836 +7.91967755621552749e-01  # rad = +4.66666999999999943e-01 , len = +7.53923072998831323e-01 
 460        488        489        461    2 2147483645 2147483645 +1.03975535168195710e+00  # rad = +1.69999999999999957e-01 , len = +2.10000000000000270e-01 
 461        490        488        465    2        460        462 +1.04140127388535020e+00  # rad = +1.63500000000000006e-01 , len = +1.21243556529821384e-01 
 462        488        485        461    2        457        463 +9.41131498470948014e-01  # rad = +1.53874999999999984e-01 , len = +5.64358042380897262e-01 
 463        485        491        462    2        472        745 +6.39480097481722187e-01  # rad = +9.84000000000000430e-02 , len = +3.56931365951495716e-01 
 464        490        492        465    2 2147483645 2147483645 +5.93417197452229206e-01  # rad = +9.31664999999999716e-02 , len = +1.30395552071380161e+00 
 465        493        490        467    2        461        464 +9.53167308182668149e-01  # rad = +1.56999999999999945e-01 , len = +1.21243556529821897e-01 
 466        493        494        467    2 2147483645 2147483645 +9.53167308182668149e-01  # rad = +1.56999999999999945e-01 , len = +1.21243556529821897e-01 
 467        495        493        834    2        465        466 +8.22541822721598037e-01  # rad = +1.64713999999999999e-01 , len = +5.09607692249638311e-01 
 468        482        496        469    2 2147483645 2147483645 +2.87032291132752415e-01  # rad = +7.00000000000000067e-02 , len = +1.57461106308827836e+00 
 469        497        482        482    2        454        468 +6.37165251469627769e-01  # rad = +2.43875000000000008e-01 , len = +6.18223260642948413e-01 
 470        498        499        472    2 2147483645 2147483645 +1.00000000000000000e+00  # rad = +6.99999999999999928e-02 , len = +2.61916017074175556e-01 
 471        498        500        472    2 2147483645 2147483645 +1.00000000000000000e+00  # rad = +6.99999999999999928e-02 , len = +2.96984848098353682e-01 
 472        491        498        463    2        470        471 +7.11382113821138140e-01  # rad = +6.99999999999999928e-02 , len = +1.21243556529823951e-01 
 473        501        502        475    2        914        915 +4.25617750882501200e-01  # rad = +1.68799999999999978e-01 , len = +1.04062481231229498e+00 
 474        501        503        475    2        477        838 +1.01361573373676239e+00  # rad = +4.01999999999999968e-01 , len = +9.89949493661170521e-02 
 475        504        501        836    2        473        474 +9.96064465412754063e-01  # rad = +3.96600000000000064e-01 , len = +4.20000000000000540e-01 
 476        505        506        477    2 2147483645 2147483645 +2.83977652948456172e-01  # rad = +1.11522000000000010e-01 , len = +1.68291413922398525e+00 
 477        503        505        474    2        476        478 +9.76900497512437904e-01  # rad = +3.92714000000000063e-01 , len = +5.51180551180827871e-01 
 478        505        507        477    2        482        485 +9.74627846218876881e-01  # rad = +3.82749999999999979e-01 , len = +3.28329103187637250e-01 
 479        479        508        480    2 2147483645 2147483645 +6.89102564102564097e-01  # rad = +1.07500000000000026e-01 , len = +1.62212823167590536e+00 
 480        509        479        484    2        452        479 +8.41905296447807316e-01  # rad = +1.56000000000000000e-01 , len = +1.97989898732232855e-01 
 481        497        510        482    2        488        489 +9.72436316133246215e-01  # rad = +3.72199999999999975e-01 , len = +4.08166632639172688e-01 
 482        507        497        478    2        469        481 +1.00000000000000000e+00  # rad = +3.82749999999999979e-01 , len = +2.32163735324878967e-01 
 483        509        511        484    2        839        840 +7.28571891156756357e-01  # rad = +1.35000000000000009e-01 , len = +8.01186619958171087e-01 
 484        512        509        525    2        480        483 +6.88397909104756622e-01  # rad = +1.85294000000000014e-01 , len = +1.38769593211193309e+00 
 485        507        513        478    2 2147483645 2147483645 +2.79096015676028764e-01  # rad = +1.06824000000000016e-01 , len = +1.50296373875087319e+00 
 486        514        515        488    2 2147483645 2147483645 +3.05985744082131750e-01  # rad = +7.73124999999999923e-02 , len = +1.19205704561484738e+00 
 487        514        516        488    2 2147483645 2147483645 +3.11785076800690231e-01  # rad = +7.87777999999999951e-02 , len = +1.26968500030519316e+00 
 488        510        514        481    2        486        487 +6.78847393874261185e-01  # rad = +2.52666999999999975e-01 , len = +2.42487113059643294e-01 
 489        510        517        481    2        493        494 +9.48414830736163283e-01  # rad = +3.52999999999999980e-01 , len = +9.89949493661145541e-02 
 490        518        519        492    2 2147483645 2147483645 +4.63990066225165587e-01  # rad = +1.40124999999999972e-01 , len = +1.12218536793169776e+00 
 491        518        520        492    2        766        842 +1.05298013245033117e+00  # rad = +3.18000000000000060e-01 , len = +9.89949493661170521e-02 
 492        521        518        496    2        490        491 +9.26380368098159601e-01  # rad = +3.02000000000000046e-01 , len = +9.89949493661170521e-02 
 493        517        522        489    2 2147483645 2147483645 +1.01133144475920678e+00  # rad = +3.56999999999999984e-01 , len = +9.89949493661170521e-02 
 494        517        523        489    2        500        501 +1.00472237960339950e+00  # rad = +3.54666999999999955e-01 , len = +1.71464281994821360e-01 
 495        521        524        496    2 2147483645 2147483645 +2.73773006134969354e-01  # rad = +8.92499999999999960e-02 , len = +1.81730569800460562e+00 
 496        525        521        501    2        492        495 +9.40836940836940805e-01  # rad = +3.26000000000000012e-01 , len = +1.71464281994823164e-01 
 497        526        527        499    2        769        916 +5.61063973063973043e-01  # rad = +1.66635999999999951e-01 , len = +8.19328993750373602e-01 
 498        526        528        499    2        834        913 +7.31481481481481399e-01  # rad = +2.17250000000000082e-01 , len = +1.17132403714770517e+00 
 499        529        526        766    2        497        498 +9.48881789137380305e-01  # rad = +2.97000000000000097e-01 , len = +2.09999999999998493e-01 
 500        523        530        494    2        535        607 +7.97931580891371284e-01  # rad = +2.82999999999999974e-01 , len = +1.48657324071167185e+00 
 501        523        525        494    2        496        841 +9.76972766003039395e-01  # rad = +3.46499999999999919e-01 , len = +4.14125584816973924e-01 
 502        486        531        458    2        503        504 +9.08237747653806160e-01  # rad = +5.22599999999999953e-01 , len = +1.02878569196893399e+00 
 503        531        532        502    2        519        520 +8.60122464600076575e-01  # rad = +4.49500000000000066e-01 , len = +6.92964645562817783e-01 
 504        531        533        502    2        508        509 +8.39073861461921089e-01  # rad = +4.38499999999999945e-01 , len = +4.69574275274954045e-01 
 505        534        535        507    2 2147483645 2147483645 +6.39178054321657418e-01  # rad = +9.42499999999999727e-02 , len = +5.14392845984465885e-01 
 506        534        536        507    2 2147483645 2147483645 +6.41357702349869441e-01  # rad = +9.45713999999999722e-02 , len = +5.04777178564958073e-01 
 507        537        534        524    2        505        506 +7.39775440990548150e-01  # rad = +1.47455000000000030e-01 , len = +8.28251169633948070e-01 
 508        533        538        504    2 2147483645 2147483645 +3.37514253135689890e-01  # rad = +1.48000000000000048e-01 , len = +1.05697682093790490e+00 
 509        533        539        504    2        529        530 +8.60786773090079893e-01  # rad = +3.77454999999999985e-01 , len = +1.80784401982029652e+00 
 510        540        541        512    2 2147483645 2147483645 +8.20672627909342256e-01  # rad = +1.77499999999999991e-01 , len = +1.21243556529821897e-01 
 511        540        542        512    2        845        846 +8.92336998233820067e-01  # rad = +1.92999999999999977e-01 , len = +1.71464281994820250e-01 
 512        543        540        532    2        510        511 +7.29102266330015070e-01  # rad = +2.16286000000000006e-01 , len = +5.77234787586476505e-01 
 513        544        545        515    2        541        917 +5.24585417305789781e-01  # rad = +1.52187999999999962e-01 , len = +1.58855280050743075e+00 
 514        544        546        515    2        561        851 +1.09613217010040986e+00  # rad = +3.18000000000000060e-01 , len = +1.21243556529823951e-01 
 515        529        544        766    2        513        514 +9.26872204472843464e-01  # rad = +2.90111000000000119e-01 , len = +7.44110206891422488e-01 
 516        547        548        518    2 2147483645 2147483645 +9.60161181155656185e-01  # rad = +1.21999999999999942e-01 , len = +1.21243556529821897e-01 
 517        547        549        518    2 2147483645 2147483645 +9.27366167697659449e-01  # rad = +1.17833000000000021e-01 , len = +4.14125584816974812e-01 
 518        550        547        534    2        516        517 +5.13728455159643160e-01  # rad = +1.27062000000000008e-01 , len = +1.22649908275546538e+00 
 519        532        551        503    2        920        921 +6.10286985539488347e-01  # rad = +2.74324000000000068e-01 , len = +3.13674991033713102e+00 
 520        532        552        503    2        625        970 +8.94064516129032150e-01  # rad = +4.01882000000000017e-01 , len = +2.33636469755900977e+00 
 521        553        554        523    2 2147483645 2147483645 +6.21182539682539669e-01  # rad = +1.56537999999999983e-01 , len = +9.49526197637536651e-01 
 522        553        555        523    2        843        844 +6.67329365079365022e-01  # rad = +1.68166999999999955e-01 , len = +7.95047168412038818e-01 
 523        556        553        966    2        521        522 +8.49494517052253983e-01  # rad = +2.52000000000000057e-01 , len = +2.09999999999999659e-01 
 524        512        537        525    2        507        528 +7.40521683564478561e-01  # rad = +1.99324000000000001e-01 , len = +2.29617072535994282e+00 
 525        556        512        966    2        484        524 +9.07364645521444579e-01  # rad = +2.69166999999999934e-01 , len = +3.83405790253617873e-01 
 526        557        558        528    2 2147483645 2147483645 +5.30797927461139962e-01  # rad = +1.02444000000000049e-01 , len = +6.29999999999998561e-01 
 527        557        559        528    2 2147483645 2147483645 +6.66259067357512946e-01  # rad = +1.28587999999999980e-01 , len = +1.26194294641239746e+00 
 528        537        557        524    2        526        527 +9.68272761935341508e-01  # rad = +1.92999999999999977e-01 , len = +1.56524758424985921e-01 
 529        539        560        509    2        852        853 +7.19733478162959850e-01  # rad = +2.71666999999999992e-01 , len = +5.68682688324517294e-01 
 530        539        561        509    2        531        532 +1.00541786438118441e+00  # rad = +3.79500000000000004e-01 , len = +2.52388589282477316e-01 
 531        561        562        530    2        644        859 +8.04047430830039489e-01  # rad = +3.05136000000000018e-01 , len = +1.70604806497355410e+00 
 532        561        543        530    2        512        966 +7.81678524374176620e-01  # rad = +2.96646999999999939e-01 , len = +1.35011110653901101e+00 
 533        550        563        534    2        847        848 +6.16027784404022172e-01  # rad = +1.52364000000000027e-01 , len = +8.04238770515323553e-01 
 534        564        550        538    2        518        533 +9.18695351791458337e-01  # rad = +2.47332999999999970e-01 , len = +1.56524758424985921e-01 
 535        530        565        500    2        536        537 +9.13780918727915115e-01  # rad = +2.58599999999999997e-01 , len = +4.19999999999999929e-01 
 536        565        566        535    2        551        969 +7.55719257540603317e-01  # rad = +1.95429000000000047e-01 , len = +5.04777178564959850e-01 
 537        565        567        535    2        556        557 +8.72969837587006969e-01  # rad = +2.25749999999999978e-01 , len = +6.02162768692983463e-01 
 538        568        564        850    2        534        539 +1.01211278195488719e+00  # rad = +2.69222000000000017e-01 , len = +6.14247507117447800e-01 
 539        564        569        538    2        544        854 +9.96697892445639777e-01  # rad = +2.68333000000000155e-01 , len = +2.10000000000000853e-01 
 540        570        571        541    2 2147483645 2147483645 +9.89353500778636152e-01  # rad = +1.28333000000000003e-01 , len = +1.71464281994822443e-01 
 541        545        570        513    2        540        542 +8.52327384550687350e-01  # rad = +1.29714000000000051e-01 , len = +4.31508980207830128e-01 
 542        570        572        541    2        548        552 +9.89870021740136052e-01  # rad = +1.28399999999999986e-01 , len = +3.76961536499413497e-01 
 543        573        574        544    2 2147483645 2147483645 +6.20101429230059953e-01  # rad = +1.34500000000000064e-01 , len = +1.16081867662438909e+00 
 544        569        573        539    2        543        545 +8.08323985495634112e-01  # rad = +2.16899999999999982e-01 , len = +1.33917885287962934e+00 
 545        573        575        544    2        558        559 +1.01083448593822034e+00  # rad = +2.19250000000000111e-01 , len = +3.05122926047847187e-01 
 546        576        577        548    2 2147483645 2147483645 +6.32165605095541427e-01  # rad = +9.92500000000000049e-02 , len = +2.09999999999998493e-01 
 547        576        578        548    2 2147483645 2147483645 +5.30178980891719775e-01  # rad = +8.32380999999999954e-02 , len = +1.63566500237671075e+00 
 548        572        576        542    2        546        547 +1.22274143302180693e+00  # rad = +1.56999999999999945e-01 , len = +9.89949493661170521e-02 
 549        579        580        551    2 2147483645 2147483645 +7.13117021276595819e-01  # rad = +8.71429000000000231e-02 , len = +4.99899989997997840e-01 
 550        579        581        551    2 2147483645 2147483645 +6.95581014729950931e-01  # rad = +8.50000000000000061e-02 , len = +1.21243556529821384e-01 
 551        566        579        536    2        549        550 +6.25291026408567818e-01  # rad = +1.22199999999999989e-01 , len = +1.21243556529821617e+00 
 552        572        582        542    2        563        564 +1.12344236760124594e+00  # rad = +1.44249999999999934e-01 , len = +2.32163735324877885e-01 
 553        583        584        554    2 2147483645 2147483645 +9.32421258362775340e-01  # rad = +1.36444000000000010e-01 , len = +6.02162768692984685e-01 
 554        585        583        579    2        553        555 +9.92761194029850746e-01  # rad = +1.46332999999999991e-01 , len = +3.83405790253614542e-01 
 555        583        586        554    2        571        961 +7.83391306130537868e-01  # rad = +1.14635999999999974e-01 , len = +8.42911620515463200e-01 
 556        567        587        537    2 2147483645 2147483645 +4.42475747508305706e-01  # rad = +9.98889000000000027e-02 , len = +7.13862731902989989e-01 
 557        567        588        537    2        583        584 +9.16943521594684396e-01  # rad = +2.06999999999999962e-01 , len = +5.93969696196698593e-01 
 558        575        589        545    2        576        591 +7.11895096921322690e-01  # rad = +1.56083000000000055e-01 , len = +9.23363417079105631e-01 
 559        575        590        545    2        565        566 +7.48916761687571264e-01  # rad = +1.64200000000000040e-01 , len = +7.03491293478462842e-01 
 560        591        592        561    2 2147483645 2147483645 +7.47376657771714026e-01  # rad = +1.49000000000000021e-01 , len = +9.89949493661170521e-02 
 561        546        591        514    2        560        562 +6.26930817610062863e-01  # rad = +1.99363999999999986e-01 , len = +1.59777970947186598e+00 
 562        591        593        561    2        592        593 +8.33204590598101924e-01  # rad = +1.66110999999999898e-01 , len = +8.39999999999998304e-01 
 563        582        594        552    2 2147483645 2147483645 +6.27383015597920313e-01  # rad = +9.04999999999999694e-02 , len = +2.10000000000000853e-01 
 564        582        595        552    2        567        568 +8.45753899480069404e-01  # rad = +1.21999999999999942e-01 , len = +1.21243556529823951e-01 
 565        590        596        559    2 2147483645 2147483645 +5.38146163215590723e-01  # rad = +8.83635999999999866e-02 , len = +7.57165767847437388e-01 
 566        590        597        559    2 2147483645 2147483645 +5.80500609013398283e-01  # rad = +9.53181999999999363e-02 , len = +1.49806541913228952e+00 
 567        595        598        564    2 2147483645 2147483645 +6.99740983606557343e-01  # rad = +8.53683999999999832e-02 , len = +1.34647688431699475e+00 
 568        595        599        564    2        569        570 +6.99795081967213184e-01  # rad = +8.53749999999999926e-02 , len = +6.45368112010500261e-01 
 569        599        600        568    2 2147483645 2147483645 +8.19912152269399619e-01  # rad = +6.99999999999999928e-02 , len = +5.04777178564960072e-01 
 570        599        601        568    2 2147483645 2147483645 +8.19912152269399619e-01  # rad = +6.99999999999999928e-02 , len = +1.21243556529821384e-01 
 571        586        602        555    2 2147483645 2147483645 +6.92045256289472666e-01  # rad = +7.93332999999999955e-02 , len = +8.88200427831465800e-01 
 572        603        604        961    2 2147483645 2147483645 +7.53689940332879726e-01  # rad = +8.63999999999999768e-02 , len = +3.76961536499412553e-01 
 573        603        605        961    2 2147483645 2147483645 +1.06423811019226067e+00  # rad = +1.21999999999999970e-01 , len = +2.10000000000000853e-01 
 574        606        607        576    2 2147483645 2147483645 +7.55225893459204212e-01  # rad = +6.99999999999999928e-02 , len = +1.56524758424985116e-01 
 575        606        608        576    2 2147483645 2147483645 +7.55225893459204212e-01  # rad = +6.99999999999999928e-02 , len = +4.48218696620297896e-01 
 576        589        606        558    2        574        575 +5.93834690517224817e-01  # rad = +9.26875000000000199e-02 , len = +1.10679718105893321e+00 
 577        609        610        578    2 2147483645 2147483645 +4.80936680889076928e-01  # rad = +8.18333000000000255e-02 , len = +4.14125584816971481e-01 
 578        611        609        921    2        577        579 +6.67925417075564298e-01  # rad = +1.70153999999999944e-01 , len = +9.12688336728370575e-01 
 579        609        585        578    2        554        855 +8.66274081126508833e-01  # rad = +1.47400000000000003e-01 , len = +3.42928563989645607e-01 
 580        612        613        581    2 2147483645 2147483645 +9.12790951189095257e-01  # rad = +1.04666999999999996e-01 , len = +2.09999999999997300e-01 
 581        614        612        854    2        580        582 +7.67455090621904645e-01  # rad = +1.14667000000000019e-01 , len = +1.56524758424987503e-01 
 582        612        615        581    2        857        858 +1.02557841401623828e+00  # rad = +1.17600000000000052e-01 , len = +4.48218696620297896e-01 
 583        588        616        557    2        590        985 +7.39937198067632917e-01  # rad = +1.53166999999999998e-01 , len = +4.08166632639171800e-01 
 584        588        617        557    2        646        647 +8.99429951690821294e-01  # rad = +1.86181999999999986e-01 , len = +1.48657324071167052e+00 
 585        618        619        587    2 2147483645 2147483645 +4.94606598984771550e-01  # rad = +9.74375000000000241e-02 , len = +1.34465608986089613e+00 
 586        618        620        587    2 2147483645 2147483645 +4.99637563451776678e-01  # rad = +9.84286000000000189e-02 , len = +4.25793377120875338e-01 
 587        621        618        927    2        585        586 +7.73559196912045888e-01  # rad = +1.96999999999999981e-01 , len = +2.61916017074175556e-01 
 588        622        623        590    2 2147483645 2147483645 +6.22183673469387633e-01  # rad = +8.53635999999999701e-02 , len = +8.54458893101357808e-01 
 589        622        624        590    2 2147483645 2147483645 +7.09426384839650037e-01  # rad = +9.73332999999999698e-02 , len = +1.97989898732232855e-01 
 590        616        622        583    2        588        589 +8.95754307389973081e-01  # rad = +1.37199999999999989e-01 , len = +3.76961536499415495e-01 
 591        589        625        558    2        621        862 +7.84480052279876716e-01  # rad = +1.22444000000000053e-01 , len = +6.29999999999998561e-01 
 592        593        626        562    2        866        867 +8.70219311183485722e-01  # rad = +1.44552999999999987e-01 , len = +2.66919463509126809e+00 
 593        593        627        562    2        596        772 +8.54446725382424943e-01  # rad = +1.41933000000000004e-01 , len = +1.25610509114484792e+00 
 594        628        629        596    2 2147483645 2147483645 +9.82291666666666674e-01  # rad = +9.42999999999999255e-02 , len = +7.24085630295202232e-01 
 595        628        630        596    2 2147483645 2147483645 +7.29166666666666630e-01  # rad = +6.99999999999999928e-02 , len = +1.58546523140685824e+00 
 596        627        628        593    2        594        595 +6.76375472934412691e-01  # rad = +9.59999999999999465e-02 , len = +1.21243556529819857e-01 
 597        631        632        608    2 2147483645 2147483645 +8.98494414764448690e-01  # rad = +9.24999999999999989e-02 , len = +2.61916017074173613e-01 
 598        633        634        600    2 2147483645 2147483645 +7.17029449423815635e-01  # rad = +6.99999999999999928e-02 , len = +3.56931365951495327e-01 
 599        633        635        600    2 2147483645 2147483645 +7.17029449423815635e-01  # rad = +6.99999999999999928e-02 , len = +8.42911620515460536e-01 
 600        636        633        602    2        598        599 +4.93608995944948337e-01  # rad = +9.76250000000000034e-02 , len = +6.49153294684700732e-01 
 601        636        637        602    2 2147483645 2147483645 +6.23239187371699477e-01  # rad = +1.23262999999999998e-01 , len = +1.38061580463212219e+00 
 602        638        636        853    2        600        601 +9.49335918937470269e-01  # rad = +1.97777999999999982e-01 , len = +7.47395477642191275e-01 
 603        639        640        962    2 2147483645 2147483645 +7.97297297297297258e-01  # rad = +7.37499999999999961e-02 , len = +3.13049516849971843e-01 
 604        639        641        962    2 2147483645 2147483645 +1.19999999999999973e+00  # rad = +1.10999999999999988e-01 , len = +6.45368112010503592e-01 
 605        642        643        607    2 2147483645 2147483645 +1.24374327192667677e+00  # rad = +2.04499999999999987e-01 , len = +9.89949493661183011e-02 
 606        642        644        607    2        637        977 +1.10960145478430627e+00  # rad = +1.82443999999999995e-01 , len = +7.34166193719106963e-01 
 607        530        642        500    2        605        606 +5.80999999999999961e-01  # rad = +1.64422999999999986e-01 , len = +2.13011736765840975e+00 
 608        645        631        613    2        597        962 +1.05051020408163276e+00  # rad = +1.02950000000000000e-01 , len = +9.49526197637537428e-01 
 609        646        647        610    2        924        925 +6.74233644859813075e-01  # rad = +1.44285999999999970e-01 , len = +5.85662018573851584e-01 
 610        648        646        859    2        609        611 +7.71518702118071165e-01  # rad = +2.13999999999999996e-01 , len = +3.56931365951494994e-01 
 611        646        649        610    2        626        627 +8.81621495327102767e-01  # rad = +1.88666999999999946e-01 , len = +2.42487113059641740e-01 
 612        645        650        613    2 2147483645 2147483645 +8.16326530612244916e-01  # rad = +7.99999999999999878e-02 , len = +1.56524758424984339e-01 
 613        651        645        629    2        608        612 +6.01965601965602004e-01  # rad = +9.79999999999999899e-02 , len = +5.51180551180828315e-01 
 614        652        653        616    2 2147483645 2147483645 +8.42285714285714304e-01  # rad = +1.47400000000000003e-01 , len = +3.76961536499416161e-01 
 615        652        654        616    2 2147483645 2147483645 +6.68571428571428483e-01  # rad = +1.16999999999999979e-01 , len = +9.62340895940725360e-01 
 616        655        652        630    2        614        615 +8.72652564601222647e-01  # rad = +1.74999999999999961e-01 , len = +2.42487113059641740e-01 
 617        656        657        619    2 2147483645 2147483645 +1.00497061330838977e+00  # rad = +9.82000000000000234e-02 , len = +1.01921538449927152e+00 
 618        656        658        619    2 2147483645 2147483645 +8.18713330597466316e-01  # rad = +8.00000000000000017e-02 , len = +1.71464281994823164e-01 
 619        659        656        622    2        617        618 +9.22921369539551284e-01  # rad = +9.77142999999999762e-02 , len = +4.48218696620301005e-01 
 620        660        661        621    2 2147483645 2147483645 +9.31465925969437891e-01  # rad = +1.10999999999999988e-01 , len = +1.71464281994823164e-01 
 621        625        660        591    2        620        622 +9.73236744960961797e-01  # rad = +1.19167000000000009e-01 , len = +3.56931365951494661e-01 
 622        660        659        621    2        619        633 +8.88459053261389520e-01  # rad = +1.05875000000000039e-01 , len = +5.14392845984467773e-01 
 623        662        663        625    2 2147483645 2147483645 +4.23665760869565200e-01  # rad = +1.55908999999999964e-01 , len = +7.13862731902988878e-01 
 624        662        664        625    2        677        873 +8.83551630434782576e-01  # rad = +3.25147000000000075e-01 , len = +2.37071719106265322e+00 
 625        552        662        520    2        623        624 +9.15691670689406378e-01  # rad = +3.67999999999999938e-01 , len = +3.20780298646908546e-01 
 626        649        665        611    2 2147483645 2147483645 +6.60332755595838150e-01  # rad = +1.24582999999999999e-01 , len = +8.48704895708749851e-01 
 627        649        666        611    2 2147483645 2147483645 +4.67944579603216226e-01  # rad = +8.82856999999999670e-02 , len = +1.42944044996635156e+00 
 628        651        667        629    2        641        642 +9.10454545454545627e-01  # rad = +1.48221999999999993e-01 , len = +6.60378679243961875e-01 
 629        655        651        630    2        613        628 +8.11816214383308754e-01  # rad = +1.62799999999999973e-01 , len = +3.49999999999995759e-01 
 630        668        655        632    2        616        629 +8.59755627009646362e-01  # rad = +2.00538000000000022e-01 , len = +8.85437744847149877e-01 
 631        668        669        632    2 2147483645 2147483645 +6.31785637727759974e-01  # rad = +1.47364000000000023e-01 , len = +7.44110206891425485e-01 
 632        648        668        859    2        630        631 +8.40919333032897676e-01  # rad = +2.33249999999999985e-01 , len = +8.65852181379708430e-01 
 633        659        670        622    2 2147483645 2147483645 +1.11294451003541917e+00  # rad = +1.17832999999999966e-01 , len = +4.14125584816972814e-01 
 634        671        672        636    2 2147483645 2147483645 +3.57843253968254005e-01  # rad = +9.01764999999999928e-02 , len = +1.24040316026685238e+00 
 635        671        673        636    2        657        928 +8.14484126984127088e-01  # rad = +2.05250000000000044e-01 , len = +1.40174890761505244e+00 
 636        674        671        923    2        634        635 +9.26470588235294046e-01  # rad = +2.52000000000000057e-01 , len = +7.50666370633453428e-01 
 637        644        675        606    2 2147483645 2147483645 +5.79711000771863660e-01  # rad = +1.05764793824821873e-01 , len = +7.57165767847439719e-01 
 638        676        677        639    2 2147483645 2147483645 +6.02232667450058767e-01  # rad = +1.02499999999999966e-01 , len = +7.60394634384015999e-01 
 639        678        676        977    2        638        640 +9.32888996075508015e-01  # rad = +1.70199999999999990e-01 , len = +3.76961536499414829e-01 
 640        676        679        639    2        654        655 +6.00470035252643974e-01  # rad = +1.02199999999999999e-01 , len = +8.54458893101360473e-01 
 641        667        680        628    2 2147483645 2147483645 +6.77557987343309298e-01  # rad = +1.00428999999999963e-01 , len = +4.25793377120876226e-01 
 642        667        681        628    2 2147483645 2147483645 +6.99403597306742508e-01  # rad = +1.03666999999999981e-01 , len = +5.14392845984468217e-01 
 643        682        683        644    2 2147483645 2147483645 +4.62572697899838459e-01  # rad = +1.14532999999999968e-01 , len = +1.18173601112938864e+00 
 644        562        682        531    2        643        645 +8.11441455613234774e-01  # rad = +2.47599999999999876e-01 , len = +9.92421281513047426e-01 
 645        682        684        644    2        662        663 +9.22411147011308552e-01  # rad = +2.28388999999999953e-01 , len = +1.34465608986089991e+00 
 646        617        685        584    2 2147483645 2147483645 +6.65316733089127754e-01  # rad = +1.23869999999999980e-01 , len = +1.80105524623760505e+00 
 647        617        686        584    2 2147483645 2147483645 +6.02840231601336263e-01  # rad = +1.12237999999999977e-01 , len = +1.59777970947186598e+00 
 648        687        688        649    2 2147483645 2147483645 +7.44332306493692863e-01  # rad = +1.45216999999999985e-01 , len = +1.56681204999195711e+00 
 649        568        687        850    2        648        650 +7.33447368421052626e-01  # rad = +1.95096999999999937e-01 , len = +2.51221018228969095e+00 
 650        687        689        649    2        864        865 +5.88425244878188702e-01  # rad = +1.14799999999999985e-01 , len = +2.88617393793233978e-01 
 651        690        691        652    2 2147483645 2147483645 +4.59779106897753365e-01  # rad = +1.29299999999999971e-01 , len = +8.04238770515323220e-01 
 652        692        690        773    2        651        653 +9.38971619365609245e-01  # rad = +2.81221999999999972e-01 , len = +6.64078308635359660e-01 
 653        690        693        652    2        674        675 +9.94765701118689116e-01  # rad = +2.79749999999999943e-01 , len = +1.55109638643122194e+00 
 654        679        694        640    2 2147483645 2147483645 +1.20126223091976514e+00  # rad = +1.22768999999999961e-01 , len = +8.68677155219360841e-01 
 655        679        695        640    2 2147483645 2147483645 +7.68800391389432458e-01  # rad = +7.85713999999999718e-02 , len = +5.14392845984466551e-01 
 656        696        697        657    2 2147483645 2147483645 +7.14444130127298460e-01  # rad = +1.26278000000000029e-01 , len = +1.33000000000000096e+00 
 657        673        696        635    2        656        658 +8.61144945188794142e-01  # rad = +1.76749999999999935e-01 , len = +6.64078308635361436e-01 
 658        696        698        657    2        666        667 +9.93635077793493693e-01  # rad = +1.75625000000000031e-01 , len = +5.09607692249635758e-01 
 659        699        700        661    2 2147483645 2147483645 +1.03281249999999991e+00  # rad = +8.26250000000000040e-02 , len = +5.64358042380896818e-01 
 660        699        701        661    2 2147483645 2147483645 +8.74999999999999889e-01  # rad = +7.00000000000000067e-02 , len = +1.21243556529819857e-01 
 661        702        699        665    2        659        660 +6.15384615384615419e-01  # rad = +8.00000000000000017e-02 , len = +1.71464281994826079e-01 
 662        684        703        645    2 2147483645 2147483645 +5.37722920105609292e-01  # rad = +1.22809999999999989e-01 , len = +1.84407158212472910e+00 
 663        684        704        645    2        669        971 +9.47944077867147739e-01  # rad = +2.16500000000000026e-01 , len = +9.89949493661164276e-02 
 664        702        705        665    2 2147483645 2147483645 +7.13986153846153826e-01  # rad = +9.28182000000000035e-02 , len = +7.57165767847436499e-01 
 665        706        702        669    2        661        664 +6.73575129533678818e-01  # rad = +1.30000000000000004e-01 , len = +5.77234787586471176e-01 
 666        698        707        658    2        672        673 +5.18861209964412762e-01  # rad = +9.11250000000000115e-02 , len = +6.10245852095693153e-01 
 667        698        708        658    2        670        671 +8.93950177935943002e-01  # rad = +1.57000000000000056e-01 , len = +1.21243556529821897e-01 
 668        706        709        669    2 2147483645 2147483645 +5.76424870466321293e-01  # rad = +1.11250000000000016e-01 , len = +8.22313808712953898e-01 
 669        704        706        663    2        665        668 +8.91454965357967644e-01  # rad = +1.92999999999999977e-01 , len = +2.09999999999998493e-01 
 670        708        710        667    2 2147483645 2147483645 +5.72338216560509538e-01  # rad = +8.98571000000000369e-02 , len = +4.89999999999999714e-01 
 671        708        711        667    2        868        869 +6.36942675159235638e-01  # rad = +1.00000000000000047e-01 , len = +7.85748051222526889e-01 
 672        707        712        666    2 2147483645 2147483645 +9.87654320987654377e-01  # rad = +8.99999999999999967e-02 , len = +2.32163735324878662e-01 
 673        707        713        666    2 2147483645 2147483645 +8.50480109739369050e-01  # rad = +7.75000000000000272e-02 , len = +2.09999999999999659e-01 
 674        693        714        653    2 2147483645 2147483645 +3.75535299374441467e-01  # rad = +1.05055999999999997e-01 , len = +1.40174890761505355e+00 
 675        693        715        653    2        679        680 +1.02353172475424481e+00  # rad = +2.86332999999999949e-01 , len = +2.10000000000002046e-01 
 676        716        717        677    2 2147483645 2147483645 +3.40523809523809562e-01  # rad = +9.65384999999999854e-02 , len = +8.42911620515460536e-01 
 677        664        716        624    2        676        678 +8.71913319206389703e-01  # rad = +2.83499999999999974e-01 , len = +4.99899989997998395e-01 
 678        716        718        677    2        689        690 +8.95671957671957619e-01  # rad = +2.53922999999999954e-01 , len = +8.68677155219360841e-01 
 679        715        719        675    2        688        872 +9.65658865726269799e-01  # rad = +2.76499999999999913e-01 , len = +1.21243556529819857e-01 
 680        715        720        675    2        681        682 +8.87079030359755993e-01  # rad = +2.54000000000000004e-01 , len = +2.21359436211784638e-01 
 681        720        721        680    2 2147483645 2147483645 +5.70562992125984270e-01  # rad = +1.44922999999999996e-01 , len = +9.62340895940727137e-01 
 682        720        722        680    2 2147483645 2147483645 +4.50129921259842469e-01  # rad = +1.14332999999999949e-01 , len = +1.03590540108641438e+00 
 683        723        724        685    2 2147483645 2147483645 +6.93108974358974339e-01  # rad = +1.29749999999999949e-01 , len = +2.32163735324875470e-01 
 684        723        725        685    2        929        930 +8.73397435897435903e-01  # rad = +1.63499999999999979e-01 , len = +2.21359436211786609e-01 
 685        726        723        971    2        683        684 +8.64665127020785240e-01  # rad = +1.87199999999999950e-01 , len = +1.11561642153564655e+00 
 686        727        728        688    2 2147483645 2147483645 +4.63487097493293143e-01  # rad = +1.20590999999999948e-01 , len = +1.60999999999999988e+00 
 687        727        729        688    2        696        876 +9.44212128433173703e-01  # rad = +2.45666999999999941e-01 , len = +1.56524758424985116e-01 
 688        719        727        679    2        686        687 +9.40983725135623783e-01  # rad = +2.60181999999999913e-01 , len = +7.13862731902990100e-01 
 689        718        730        678    2 2147483645 2147483645 +4.82882606144382387e-01  # rad = +1.22614999999999988e-01 , len = +7.95047168412036931e-01 
 690        718        731        678    2        707        779 +1.02688610326752605e+00  # rad = +2.60750000000000037e-01 , len = +2.61916017074174612e-01 
 691        732        733        692    2        717        879 +7.71525568340390322e-01  # rad = +1.93512499999999948e-01 , len = +1.00468900660851324e+00 
 692        734        732        873    2        691        693 +8.91724410092685660e-01  # rad = +2.50817999999999985e-01 , len = +8.34146270146909452e-01 
 693        732        735        692    2        697        698 +8.11568547711886690e-01  # rad = +2.03556000000000015e-01 , len = +7.82623792124927831e-01 
 694        736        737        696    2 2147483645 2147483645 +5.91810262432070688e-01  # rad = +1.30028999999999978e-01 , len = +2.34891464297875308e+00 
 695        736        738        696    2        718        877 +6.85186196601035857e-01  # rad = +1.50545000000000040e-01 , len = +8.25287828578611382e-01 
 696        729        736        687    2        694        695 +8.94356995445053760e-01  # rad = +2.19713999999999993e-01 , len = +5.37680202350802938e-01 
 697        735        739        693    2 2147483645 2147483645 +5.17464481518599362e-01  # rad = +1.05333000000000010e-01 , len = +6.14247507117446800e-01 
 698        735        740        693    2        702        703 +1.00463754445950992e+00  # rad = +2.04499999999999960e-01 , len = +1.21243556529819593e-01 
 699        741        742        701    2 2147483645 2147483645 +8.99417562724014186e-01  # rad = +1.00374999999999964e-01 , len = +5.46717477313465539e-01 
 700        741        743        701    2 2147483645 2147483645 +6.27240143369175551e-01  # rad = +7.00000000000000067e-02 , len = +9.52102935611479850e-01 
 701        744        741        876    2        699        700 +6.26378622303793708e-01  # rad = +1.11600000000000019e-01 , len = +3.20780298646910100e-01 
 702        740        745        698    2 2147483645 2147483645 +5.75511002444987763e-01  # rad = +1.17691999999999991e-01 , len = +9.80000000000000537e-01 
 703        740        746        698    2        710        711 +9.33985330073349607e-01  # rad = +1.90999999999999948e-01 , len = +6.96491205974635874e-01 
 704        747        748        705    2 2147483645 2147483645 +7.61904761904761862e-01  # rad = +9.60000000000000020e-02 , len = +1.21243556529823951e-01 
 705        749        747        779    2        704        706 +5.93779453345900099e-01  # rad = +1.26000000000000001e-01 , len = +3.05122926047850240e-01 
 706        747        750        705    2 2147483645 2147483645 +9.23766666666666736e-01  # rad = +1.16394600000000015e-01 , len = +1.04999999999999916e+00 
 707        731        751        690    2        708        709 +8.60019175455417173e-01  # rad = +2.24250000000000033e-01 , len = +7.95047168412038596e-01 
 708        751        752        707    2        732        733 +7.82608695652173836e-01  # rad = +1.75499999999999989e-01 , len = +1.10900856624283928e+00 
 709        751        753        707    2        723        724 +8.61538461538461475e-01  # rad = +1.93199999999999927e-01 , len = +4.02119385257659945e-01 
 710        746        754        703    2        728        729 +6.16638743455497407e-01  # rad = +1.17778000000000008e-01 , len = +5.81463670404263722e-01 
 711        746        755        703    2        715        716 +9.61607329842931957e-01  # rad = +1.83666999999999997e-01 , len = +1.97989898732232217e-01 
 712        756        757        714    2 2147483645 2147483645 +7.58645420112508129e-01  # rad = +1.01550000000000001e-01 , len = +1.36275456337522671e+00 
 713        756        758        714    2 2147483645 2147483645 +7.14942065039557040e-01  # rad = +9.56999999999999795e-02 , len = +7.20694109869092103e-01 
 714        759        756        719    2        712        713 +7.54123943661971885e-01  # rad = +1.33856999999999948e-01 , len = +4.64327470649754381e-01 
 715        755        760        711    2 2147483645 2147483645 +5.56262148344558338e-01  # rad = +1.02167000000000008e-01 , len = +4.48218696620301227e-01 
 716        755        761        711    2        721        722 +1.00181306386013813e+00  # rad = +1.83999999999999969e-01 , len = +1.21243556529821384e-01 
 717        733        762        691    2 2147483645 2147483645 +5.94276855500290635e-01  # rad = +1.15000000000000033e-01 , len = +6.45368112010501926e-01 
 718        738        763        695    2        719        720 +1.15801255438573181e+00  # rad = +1.74332999999999988e-01 , len = +3.76961536499416161e-01 
 719        763        759        718    2        714        727 +1.01816638272730908e+00  # rad = +1.77499999999999908e-01 , len = +1.21243556529821384e-01 
 720        763        764        718    2        725        726 +9.72277193646641780e-01  # rad = +1.69499999999999984e-01 , len = +9.89949493661164276e-02 
 721        761        765        716    2 2147483645 2147483645 +6.51929347826086913e-01  # rad = +1.19954999999999992e-01 , len = +1.55109638643122372e+00 
 722        761        766        716    2        730        731 +6.12092391304347783e-01  # rad = +1.12624999999999961e-01 , len = +7.03491293478461621e-01 
 723        753        767        709    2 2147483645 2147483645 +4.86542443064182206e-01  # rad = +9.39999999999999586e-02 , len = +1.85334832128232363e+00 
 724        753        768        709    2        880        881 +8.45408902691511366e-01  # rad = +1.63332999999999978e-01 , len = +2.09999999999999659e-01 
 725        764        769        720    2 2147483645 2147483645 +4.79187020648967510e-01  # rad = +8.12221999999999528e-02 , len = +7.03491293478461288e-01 
 726        764        770        720    2 2147483645 2147483645 +5.06838348082595869e-01  # rad = +8.59090999999999744e-02 , len = +7.03491293478463398e-01 
 727        759        771        719    2 2147483645 2147483645 +6.58490140845070404e-01  # rad = +1.16881999999999917e-01 , len = +1.18173601112939042e+00 
 728        754        772        710    2 2147483645 2147483645 +9.25469951943486913e-01  # rad = +1.09000000000000000e-01 , len = +4.90000000000000491e-01 
 729        754        773        710    2 2147483645 2147483645 +6.17494778311738934e-01  # rad = +7.27272999999999809e-02 , len = +7.06965345685344748e-01 
 730        766        774        722    2 2147483645 2147483645 +8.01648834628190921e-01  # rad = +9.02856999999999549e-02 , len = +5.46717477313465761e-01 
 731        766        775        722    2 2147483645 2147483645 +1.06992230854606007e+00  # rad = +1.20499999999999996e-01 , len = +9.89949493661170521e-02 
 732        752        776        708    2 2147483645 2147483645 +8.11612535612535657e-01  # rad = +1.42437999999999954e-01 , len = +1.20838735511424500e+00 
 733        752        777        708    2 2147483645 2147483645 +5.38461538461538436e-01  # rad = +9.44999999999999868e-02 , len = +4.94974746830581791e-01 
 734        778        779        736    2 2147483645 2147483645 +7.77639751552794967e-01  # rad = +1.25200000000000006e-01 , len = +1.11561642153564655e+00 
 735        778        780        736    2 2147483645 2147483645 +5.04485714285714204e-01  # rad = +8.12221999999999944e-02 , len = +5.77234787586472287e-01 
 736        781        778        879    2        734        735 +8.90733056708160498e-01  # rad = +1.61000000000000032e-01 , len = +1.14166545012100684e+00 
 737        782        783        963    2 2147483645 2147483645 +5.61422127421497996e-01  # rad = +9.63333000000000106e-02 , len = +4.31508980207828630e-01 
 738        782        784        963    2        754        755 +6.10473925915565263e-01  # rad = +1.04750000000000038e-01 , len = +3.28329103187639137e-01 
 739        785        786        742    2 2147483645 2147483645 +4.71740430622009543e-01  # rad = +7.88749999999999729e-02 , len = +6.30000000000000560e-01 
 740        787        788        964    2 2147483645 2147483645 +5.69178827751196215e-01  # rad = +9.51667000000000207e-02 , len = +8.57321409974112658e-01 
 741        787        789        964    2 2147483645 2147483645 +6.34677033492823006e-01  # rad = +1.06118000000000004e-01 , len = +1.29452694062348250e+00 
 742        790        785        743    2        739        964 +8.46886728900009600e-01  # rad = +1.67199999999999960e-01 , len = +1.02401171868294605e+00 
 743        321        790        965    2        742        903 +6.36867741935483900e-01  # rad = +1.97428999999999993e-01 , len = +6.10245852095696817e-01 
 744        347        174        320    2        160        965 +8.05194805194805241e-01  # rad = +3.10000000000000053e-01 , len = +6.02162768692982464e-01 
 745        491        791        463    2 2147483645 2147483645 +7.11382113821138140e-01  # rad = +6.99999999999999928e-02 , len = +1.20024997396375777e+00 
 746         52        792         48    2 2147483645 2147483645 +1.09909909909909898e+00  # rad = +1.22000000000000011e-01 , len = +1.56524758424985921e-01 
 747         52        793         48    2 2147483645 2147483645 +7.53754054054054046e-01  # rad = +8.36667000000000660e-02 , len = +4.14125584816972980e-01 
 748         70        794         64    2 2147483645 2147483645 +7.91713871542125802e-01  # rad = +7.75000000000000272e-02 , len = +2.32163735324883214e-01 
 749        795        796        967    2 2147483645 2147483645 +8.17253028688646022e-01  # rad = +8.00000000000000155e-02 , len = +1.56524758424984339e-01 
 750        795        797        967    2 2147483645 2147483645 +8.68331342981686349e-01  # rad = +8.50000000000000200e-02 , len = +2.61916017074174612e-01 
 751         82         58        101    2         54        885 +9.07692779542263573e-01  # rad = +2.66357000000000066e-01 , len = +1.33734812221799615e+00 
 752         93        798         84    2 2147483645 2147483645 +1.05882352941176472e+00  # rad = +8.99999999999999828e-02 , len = +1.56524758424984339e-01 
 753         93        799         84    2 2147483645 2147483645 +9.41176470588235392e-01  # rad = +7.99999999999999739e-02 , len = +2.10000000000000853e-01 
 754        784        800        738    2 2147483645 2147483645 +6.68257756563245708e-01  # rad = +7.00000000000000344e-02 , len = +1.56524758424985921e-01 
 755        784        801        738    2 2147483645 2147483645 +9.50315035799522589e-01  # rad = +9.95455000000000367e-02 , len = +7.95047168412036820e-01 
 756        156        802        143    2 2147483645 2147483645 +6.47841822940510736e-01  # rad = +7.49999999999999972e-02 , len = +8.79886356298357764e-01 
 757        803        804        968    2 2147483645 2147483645 +3.48310823754789223e-01  # rad = +7.27273000000000225e-02 , len = +7.06965345685344748e-01 
 758        803        198        968    2        180        188 +4.78927203065134088e-01  # rad = +1.00000000000000047e-01 , len = +3.56931365951494661e-01 
 759        250        805        228    2 2147483645 2147483645 +1.19999999999999996e+00  # rad = +8.99999999999999967e-02 , len = +1.71464281994823164e-01 
 760        250        806        228    2 2147483645 2147483645 +9.33333333333333237e-01  # rad = +7.00000000000000067e-02 , len = +1.56524758424985921e-01 
 761        279        807        266    2 2147483645 2147483645 +3.65135235272323111e-01  # rad = +9.85500000000000265e-02 , len = +1.36634549071602152e+00 
 762        392        808        402    2 2147483645 2147483645 +2.96712770343715959e-01  # rad = +1.26655999999999991e-01 , len = +2.26933911084262707e+00 
 763        417        809        386    2 2147483645 2147483645 +7.17560997732426320e-01  # rad = +7.91111000000000036e-02 , len = +4.74763098818769158e-01 
 764        396        810        765    2 2147483645 2147483645 +7.82828282828282873e-01  # rad = +7.75000000000000272e-02 , len = +2.21359436211787469e-01 
 765        437        396        413    2        368        764 +7.66740500937127312e-01  # rad = +9.90000000000000047e-02 , len = +5.85662018573854026e-01 
 766        520        529        491    2        499        515 +9.84276729559748320e-01  # rad = +3.12999999999999889e-01 , len = +3.56931365951495327e-01 
 767        811        812        769    2 2147483645 2147483645 +1.02523170924703955e+00  # rad = +1.49000000000000049e-01 , len = +9.89949493661170521e-02 
 768        811        813        769    2 2147483645 2147483645 +7.78673804297716265e-01  # rad = +1.13166999999999962e-01 , len = +4.48218696620300117e-01 
 769        527        811        497    2        767        768 +8.72158477159797330e-01  # rad = +1.45332999999999990e-01 , len = +2.09999999999999659e-01 
 770        814        815        969    2 2147483645 2147483645 +6.27291753015161491e-01  # rad = +1.22591000000000019e-01 , len = +1.58700976682564887e+00 
 771        814        816        969    2        918        919 +5.51898643497126806e-01  # rad = +1.07856999999999981e-01 , len = +5.93969696196698593e-01 
 772        627        817        593    2 2147483645 2147483645 +5.17615353723235638e-01  # rad = +7.34666999999999820e-02 , len = +1.34465608986090124e+00 
 773        818        692        970    2        652        863 +7.45243628726840246e-01  # rad = +2.99499999999999988e-01 , len = +1.35373557240695996e+00 
 774        818        819        970    2        860        861 +6.00300585744074189e-01  # rad = +2.41249999999999964e-01 , len = +5.14392845984467550e-01 
 775        726        820        971    2 2147483645 2147483645 +4.52347806004618935e-01  # rad = +9.79333000000000148e-02 , len = +1.04297650980259404e+00 
 776        821        822        778    2 2147483645 2147483645 +8.23325411242667338e-01  # rad = +1.14666999999999977e-01 , len = +2.10000000000000853e-01 
 777        821        823        778    2 2147483645 2147483645 +6.56470385501856102e-01  # rad = +9.14285999999999710e-02 , len = +5.64358042380900371e-01 
 778        824        821        874    2        776        777 +5.40866019417475696e-01  # rad = +1.39272999999999980e-01 , len = +8.31203946092650248e-01 
 779        731        749        690    2        705        780 +8.13806327900287618e-01  # rad = +2.12199999999999972e-01 , len = +7.73175271203109582e-01 
 780        749        825        779    2        781        972 +8.45113100848256416e-01  # rad = +1.79332999999999965e-01 , len = +1.56524758424984339e-01 
 781        825        826        780    2 2147483645 2147483645 +6.52417569549385679e-01  # rad = +1.17000000000000035e-01 , len = +1.38061580463212108e+00 
 782        827        828        972    2 2147483645 2147483645 +5.01062827254325716e-01  # rad = +8.98570999999999953e-02 , len = +4.69574275274954545e-01 
 783        827        829        972    2 2147483645 2147483645 +5.91079165574657228e-01  # rad = +1.06000000000000011e-01 , len = +8.45813218151620805e-01 
 784          4        830          9    2 2147483645 2147483645 +6.26526460739210700e-01  # rad = +1.00097000000000033e-01 , len = +2.50537422354425887e+00 
 785         20        831         15    2 2147483645 2147483645 +7.43589743589743501e-01  # rad = +1.16000000000000048e-01 , len = +1.04297650980259338e+00 
 786         29        832         25    2 2147483645 2147483645 +7.49464668094218300e-01  # rad = +7.00000000000000344e-02 , len = +1.21243556529823951e-01 
 787         29        833         25    2 2147483645 2147483645 +1.07138115631691644e+00  # rad = +1.00067000000000045e-01 , len = +1.00468900660851523e+00 
 788         35        834         31    2 2147483645 2147483645 +7.26871475111220078e-01  # rad = +8.30000000000000182e-02 , len = +2.21359436211787469e-01 
 789         35        835         31    2 2147483645 2147483645 +7.64820296353382112e-01  # rad = +8.73332999999999887e-02 , len = +1.71464281994823164e-01 
 790         33        836         29    2 2147483645 2147483645 +5.13448688138601783e-01  # rad = +7.00000000000000344e-02 , len = +4.20000000000000540e-01 
 791         61        837         56    2 2147483645 2147483645 +7.77777777777777679e-01  # rad = +7.00000000000000067e-02 , len = +3.83405790253617207e-01 
 792        111        838         99    2 2147483645 2147483645 +8.55334435764383949e-01  # rad = +8.99999999999999689e-02 , len = +1.56524758424985921e-01 
 793        111        839         99    2 2147483645 2147483645 +8.07815855999695964e-01  # rad = +8.49999999999999506e-02 , len = +1.21243556529823951e-01 
 794        121        840        110    2 2147483645 2147483645 +6.83935696356803957e-01  # rad = +9.42778000000000088e-02 , len = +1.32261105393838641e+00 
 795        121        841        110    2 2147483645 2147483645 +5.62221609622332141e-01  # rad = +7.75000000000000272e-02 , len = +2.96984848098351184e-01 
 796        842        843        799    2 2147483645 2147483645 +8.57350335999615965e-01  # rad = +7.85714000000000273e-02 , len = +4.90000000000001212e-01 
 797        842        844        799    2 2147483645 2147483645 +1.08147410999793214e+00  # rad = +9.91111000000000492e-02 , len = +6.02162768692982464e-01 
 798        137        129        126    2        120        121 +8.73397645407443468e-01  # rad = +1.26933500000000005e-01 , len = +5.09607692249634869e-01 
 799        137        842        126    2        796        797 +6.30582524271844691e-01  # rad = +9.16444500000000162e-02 , len = +9.23363417079103188e-01 
 800        168        845        153    2 2147483645 2147483645 +5.83582089552238781e-01  # rad = +7.81999999999999917e-02 , len = +6.99999999999997846e-01 
 801        168        846        153    2 2147483645 2147483645 +7.40938059701492513e-01  # rad = +9.92856999999999768e-02 , len = +4.31508980207826631e-01 
 802        209        847        803    2 2147483645 2147483645 +7.18610579987252973e-01  # rad = +1.12750000000000059e-01 , len = +1.94115944734068746e+00 
 803        231        209        210    2        191        802 +7.93759201080605270e-01  # rad = +1.56900000000000067e-01 , len = +7.34166193719104410e-01 
 804        848        849        806    2 2147483645 2147483645 +6.85854453616066673e-01  # rad = +8.49999999999999922e-02 , len = +1.21243556529822938e-01 
 805        848        850        806    2 2147483645 2147483645 +7.73145167146764734e-01  # rad = +9.58181999999999923e-02 , len = +8.96437393240600233e-01 
 806        851        848        810    2        804        805 +8.74134209820987773e-01  # rad = +1.23933000000000001e-01 , len = +1.24040316026685349e+00 
 807        284        852        259    2 2147483645 2147483645 +8.47655985107504617e-01  # rad = +7.75000000000000411e-02 , len = +2.10000000000000853e-01 
 808        284        853        259    2        936        976 +1.20859337231457098e+00  # rad = +1.10500000000000057e-01 , len = +3.63730669589465372e-01 
 809        851        854        810    2 2147483645 2147483645 +7.30014529757790243e-01  # rad = +1.03499999999999967e-01 , len = +2.61916017074178387e-01 
 810        328        851        301    2        806        809 +9.93768706147882819e-01  # rad = +1.41777999999999987e-01 , len = +6.92964645562816117e-01 
 811        328        301        301    2        278        902 +7.23481954481414724e-01  # rad = +1.03217000000000017e-01 , len = +1.70461139266402917e+00 
 812        320        855        322    2        954        987 +9.14631213329679116e-01  # rad = +1.63526000000000005e-01 , len = +1.38061580463211997e+00 
 813        856        116        815    2        105        232 +7.91330166270783897e-01  # rad = +2.66519999999999979e-01 , len = +1.98977385649726557e+00 
 814        856        332        815    2        305        329 +7.67728622327791044e-01  # rad = +2.58570999999999995e-01 , len = +1.47000000000000153e+00 
 815        857        856        819    2        813        814 +1.02267309987155852e+00  # rad = +3.36799999999999988e-01 , len = +3.13049516849971843e-01 
 816        326        858        817    2 2147483645 2147483645 +9.98159560525361700e-01  # rad = +1.07385000000000008e-01 , len = +8.31203946092653023e-01 
 817        859        326        974    2        300        816 +6.55686049842452046e-01  # rad = +1.07583000000000040e-01 , len = +8.42911620515459092e-01 
 818        857        860        819    2 2147483645 2147483645 +4.32522704982494899e-01  # rad = +1.42443999999999960e-01 , len = +1.40174890761505599e+00 
 819        347        857        320    2        815        818 +8.55410389610389621e-01  # rad = +3.29332999999999987e-01 , len = +1.25805405289280037e+00 
 820        412        861        382    2 2147483645 2147483645 +6.10805466831801480e-01  # rad = +8.43333000000000138e-02 , len = +8.77097486029918660e-01 
 821        412        862        382    2 2147483645 2147483645 +7.30975092164062867e-01  # rad = +1.00925000000000015e-01 , len = +1.37528178930719158e+00 
 822        352        863        327    2 2147483645 2147483645 +7.33067729083665354e-01  # rad = +1.10400000000000012e-01 , len = +1.05233074648610292e+00 
 823        363        864        337    2 2147483645 2147483645 +6.89737688534166615e-01  # rad = +9.80000000000000038e-02 , len = +6.02162768692984574e-01 
 824        391        865        363    2 2147483645 2147483645 +3.70577393187036364e-01  # rad = +1.04750000000000010e-01 , len = +1.25415310070182295e+00 
 825        427        866        397    2 2147483645 2147483645 +1.02272727272727271e+00  # rad = +8.99999999999999689e-02 , len = +3.76961536499415162e-01 
 826        427        867        397    2 2147483645 2147483645 +8.38068181818181879e-01  # rad = +7.37500000000000100e-02 , len = +4.64327470649754159e-01 
 827        401        868        372    2 2147483645 2147483645 +1.24754092760531066e+00  # rad = +1.24167000000000041e-01 , len = +3.83405790253616541e-01 
 828        401        869        372    2 2147483645 2147483645 +7.97084077669512725e-01  # rad = +7.93333000000000094e-02 , len = +8.31203946092656687e-01 
 829        426        870        396    2 2147483645 2147483645 +8.19004524886877805e-01  # rad = +1.13124999999999989e-01 , len = +1.66535281547184755e+00 
 830        481        871        453    2 2147483645 2147483645 +8.76524390243902496e-01  # rad = +7.18750000000000222e-02 , len = +1.14808536267996808e+00 
 831        481        872        453    2 2147483645 2147483645 +9.45121951219512146e-01  # rad = +7.75000000000000133e-02 , len = +7.03491293478462842e-01 
 832        873        874        973    2 2147483645 2147483645 +3.80595755305867700e-01  # rad = +7.62142999999999987e-02 , len = +1.19616052434445219e+00 
 833        873        875        973    2 2147483645 2147483645 +4.52101373283395780e-01  # rad = +9.05333000000000387e-02 , len = +1.29452694062348339e+00 
 834        528        495        498    2        467        973 +9.21749136939010394e-01  # rad = +2.00249999999999928e-01 , len = +2.52388589282477815e-01 
 835        487        876        459    2 2147483645 2147483645 +3.72454019675700243e-01  # rad = +1.73811999999999967e-01 , len = +1.38946032688954491e+00 
 836        487        504        459    2        475        837 +8.53214390561149560e-01  # rad = +3.98166999999999993e-01 , len = +4.53651848888549869e-01 
 837        504        877        836    2 2147483645 2147483645 +9.17537113824098971e-01  # rad = +3.65333000000000019e-01 , len = +1.56524758424984339e-01 
 838        503        878        474    2 2147483645 2147483645 +5.26119402985074758e-01  # rad = +2.11500000000000049e-01 , len = +8.77097486029917883e-01 
 839        511        879        483    2 2147483645 2147483645 +8.49385185185185132e-01  # rad = +1.14667000000000019e-01 , len = +1.71464281994819528e-01 
 840        511        880        483    2 2147483645 2147483645 +8.45118518518518491e-01  # rad = +1.14091000000000026e-01 , len = +1.66976046186271754e+00 
 841        525        881        501    2 2147483645 2147483645 +2.99226551226551285e-01  # rad = +1.03682000000000024e-01 , len = +1.54159008818816590e+00 
 842        520        882        491    2 2147483645 2147483645 +1.04088050314465397e+00  # rad = +3.31000000000000072e-01 , len = +1.39999999999998792e-01 
 843        555        883        522    2 2147483645 2147483645 +5.86470591733217583e-01  # rad = +9.86250000000000043e-02 , len = +5.98080262172226762e-01 
 844        555        884        522    2 2147483645 2147483645 +6.14395214281042046e-01  # rad = +1.03320999999999996e-01 , len = +1.87437989745942168e+00 
 845        542        885        511    2 2147483645 2147483645 +7.58326424870466420e-01  # rad = +1.46357000000000043e-01 , len = +1.07079409785448632e+00 
 846        542        886        511    2 2147483645 2147483645 +6.37305699481865329e-01  # rad = +1.22999999999999998e-01 , len = +1.56681204999195733e+00 
 847        563        887        533    2 2147483645 2147483645 +6.31007980887873687e-01  # rad = +9.61428999999999201e-02 , len = +4.42718872423570997e-01 
 848        563        888        533    2 2147483645 2147483645 +5.81939959570502152e-01  # rad = +8.86667000000000011e-02 , len = +4.08166632639170246e-01 
 849        889        890        851    2 2147483645 2147483645 +6.06593572778827972e-01  # rad = +1.60444000000000003e-01 , len = +7.17286553617169753e-01 
 850        889        568        851    2        538        649 +1.00567107750472595e+00  # rad = +2.66000000000000014e-01 , len = +1.66240789218530738e+00 
 851        546        889        514    2        849        850 +8.31761006289308158e-01  # rad = +2.64500000000000068e-01 , len = +1.41911944528993117e+00 
 852        560        891        529    2 2147483645 2147483645 +4.67023966841758453e-01  # rad = +1.26874999999999960e-01 , len = +6.78675180038286974e-01 
 853        560        638        529    2        602        856 +7.66868997706751321e-01  # rad = +2.08333000000000018e-01 , len = +8.19328993750374823e-01 
 854        569        614        539    2        581        922 +5.56815598528693778e-01  # rad = +1.49411999999999962e-01 , len = +1.24040316026685371e+00 
 855        585        892        579    2 2147483645 2147483645 +8.70644504748982473e-01  # rad = +1.28333000000000030e-01 , len = +1.71464281994820278e-01 
 856        638        893        853    2 2147483645 2147483645 +5.89565743305189183e-01  # rad = +1.22826000000000005e-01 , len = +1.62966254175519420e+00 
 857        615        894        582    2 2147483645 2147483645 +6.47737244897959252e-01  # rad = +7.61739000000000166e-02 , len = +1.30958008537087767e+00 
 858        615        895        582    2 2147483645 2147483645 +7.21573979591836778e-01  # rad = +8.48570999999999909e-02 , len = +5.14392845984466995e-01 
 859        562        648        531    2        610        632 +9.09020895600650247e-01  # rad = +2.77374999999999983e-01 , len = +4.99899989997997840e-01 
 860        819        896        774    2 2147483645 2147483645 +6.10441450777202022e-01  # rad = +1.47268999999999955e-01 , len = +1.89000000000000012e+00 
 861        819        897        774    2 2147483645 2147483645 +4.90847668393782355e-01  # rad = +1.18416999999999994e-01 , len = +1.05465634213235360e+00 
 862        625        898        591    2 2147483645 2147483645 +1.01760804939400873e+00  # rad = +1.24600000000000030e-01 , len = +6.37730350540100854e-01 
 863        692        899        773    2 2147483645 2147483645 +3.53686143572621070e-01  # rad = +1.05929000000000009e-01 , len = +1.01197826063606811e+00 
 864        689        900        650    2 2147483645 2147483645 +7.41724738675958228e-01  # rad = +8.51500000000000035e-02 , len = +1.55582775396250184e+00 
 865        689        901        650    2 2147483645 2147483645 +1.00827526132404177e+00  # rad = +1.15749999999999936e-01 , len = +2.10000000000000853e-01 
 866        626        902        592    2 2147483645 2147483645 +8.43406916494296333e-01  # rad = +1.21917000000000011e-01 , len = +8.45813218151620472e-01 
 867        626        903        592    2 2147483645 2147483645 +6.01855374845212454e-01  # rad = +8.70000000000000356e-02 , len = +6.60378679243963762e-01 
 868        711        904        671    2 2147483645 2147483645 +9.87917000000000045e-01  # rad = +9.87917000000000239e-02 , len = +1.54317853795340088e+00 
 869        711        905        671    2 2147483645 2147483645 +1.03666999999999998e+00  # rad = +1.03666999999999995e-01 , len = +2.10000000000000270e-01 
 870        906        907        872    2 2147483645 2147483645 +5.33206947524020647e-01  # rad = +7.21428999999999820e-02 , len = +9.12688336728371019e-01 
 871        906        908        872    2 2147483645 2147483645 +5.51481152993348100e-01  # rad = +7.46153999999999845e-02 , len = +8.42911620515460536e-01 
 872        719        906        679    2        870        871 +4.89330922242314614e-01  # rad = +1.35299999999999948e-01 , len = +7.03491293478465174e-01 
 873        664        734        624    2        692        874 +8.65064109464334652e-01  # rad = +2.81273000000000051e-01 , len = +8.90954544295049722e-01 
 874        734        824        873    2        778        875 +9.15480689579163287e-01  # rad = +2.57499999999999951e-01 , len = +1.21243556529823437e-01 
 875        824        909        874    2        940        978 +8.09320388349514586e-01  # rad = +2.08400000000000030e-01 , len = +3.56931365951493940e-01 
 876        729        744        687    2        701        979 +7.25237821929685333e-01  # rad = +1.78167000000000020e-01 , len = +4.48218696620299839e-01 
 877        738        910        695    2 2147483645 2147483645 +7.58357966056660837e-01  # rad = +1.14166999999999963e-01 , len = +5.14392845984466995e-01 
 878        781        911        879    2        931        932 +5.63391424619640313e-01  # rad = +1.01833000000000007e-01 , len = +3.83405790253617706e-01 
 879        733        781        691    2        736        878 +9.34048188101543886e-01  # rad = +1.80750000000000022e-01 , len = +2.52388589282477815e-01 
 880        768        912        724    2 2147483645 2147483645 +6.57399300814899612e-01  # rad = +1.07374999999999970e-01 , len = +6.37730350540099855e-01 
 881        768        913        724    2 2147483645 2147483645 +9.37961097879791650e-01  # rad = +1.53199999999999975e-01 , len = +3.49999999999998201e-01 
 882         50        914         45    2        883        884 +8.13034867320017840e-01  # rad = +1.11250000000000029e-01 , len = +4.89999999999998437e-01 
 883        914        915        882    2 2147483645 2147483645 +8.92455730337078590e-01  # rad = +9.92857000000000184e-02 , len = +4.94974746830585288e-01 
 884        914        916        882    2 2147483645 2147483645 +7.85018426966292093e-01  # rad = +8.73332999999999887e-02 , len = +1.97989898732234104e-01 
 885         58         54        751    2         50        980 +7.88952420998884962e-01  # rad = +2.10143000000000024e-01 , len = +4.25793377120877725e-01 
 886        132        917        122    2 2147483645 2147483645 +6.85285714285714276e-01  # rad = +9.88181999999999949e-02 , len = +7.82623792124924833e-01 
 887        157        918        158    2 2147483645 2147483645 +5.65959661157727778e-01  # rad = +1.13111000000000031e-01 , len = +2.07889393668844980e+00 
 888        919        920        890    2 2147483645 2147483645 +5.89268518518518580e-01  # rad = +8.27333000000000096e-02 , len = +1.16292734080852744e+00 
 889        919        921        890    2 2147483645 2147483645 +5.97643162393162397e-01  # rad = +8.39091000000000004e-02 , len = +7.44110206891423931e-01 
 890        218        919        209    2        888        889 +7.27461139896373066e-01  # rad = +1.40400000000000025e-01 , len = +1.94620142842409982e+00 
 891        205        922        187    2 2147483645 2147483645 +9.58904109589041043e-01  # rad = +7.00000000000000205e-02 , len = +4.99899989997999783e-01 
 892        205        923        187    2 2147483645 2147483645 +9.58904109589041043e-01  # rad = +7.00000000000000205e-02 , len = +2.32163735324877885e-01 
 893        145        171        193    2        157        986 +9.33664513868961210e-01  # rad = +2.50533000000000061e-01 , len = +1.12218536793169754e+00 
 894        233        924        212    2 2147483645 2147483645 +5.89872075217626968e-01  # rad = +9.89999999999999630e-02 , len = +2.09181739164775049e+00 
 895        233        925        212    2 2147483645 2147483645 +4.56335762335178363e-01  # rad = +7.65881999999999674e-02 , len = +1.16292734080853144e+00 
 896        231        926        210    2 2147483645 2147483645 +7.12309085482149218e-01  # rad = +1.40800000000000064e-01 , len = +7.20694109869089661e-01 
 897        181        270        250    2        246        983 +8.56755685131195377e-01  # rad = +1.83667000000000080e-01 , len = +2.10000000000000853e-01 
 898        259        927        237    2 2147483645 2147483645 +6.53726169844020766e-01  # rad = +9.43000000000000227e-02 , len = +7.60394634384014223e-01 
 899        259        928        237    2 2147483645 2147483645 +8.42287694974003576e-01  # rad = +1.21500000000000066e-01 , len = +3.56931365951494661e-01 
 900        264        929        247    2 2147483645 2147483645 +6.96485623003194831e-01  # rad = +8.71999999999999859e-02 , len = +6.67757440991863738e-01 
 901        859        275        974    2        253        254 +5.09245963785295852e-01  # rad = +8.35555499999999923e-02 , len = +9.39148550549912753e-01 
 902        301        930        811    2 2147483645 2147483645 +9.33138920914190373e-01  # rad = +9.63157999999999653e-02 , len = +1.45828666591997780e+00 
 903        790        931        743    2 2147483645 2147483645 +6.98985458063404952e-01  # rad = +1.37999999999999984e-01 , len = +1.50296373875087119e+00 
 904        351        932        362    2 2147483645 2147483645 +4.97337184980606417e-01  # rad = +1.95922999999999986e-01 , len = +8.96437393240597902e-01 
 905        381        933        353    2 2147483645 2147483645 +1.09249948520831919e+00  # rad = +1.27333000000000057e-01 , len = +1.40000000000000568e-01 
 906        381        934        353    2 2147483645 2147483645 +1.03816322328231192e+00  # rad = +1.21000000000000024e-01 , len = +1.56524758424985921e-01 
 907        383        935        354    2 2147483645 2147483645 +7.75931506849315111e-01  # rad = +1.13286000000000012e-01 , len = +5.46717477313464872e-01 
 908        383        936        354    2 2147483645 2147483645 +7.93150684931506866e-01  # rad = +1.15799999999999972e-01 , len = +3.28329103187638749e-01 
 909        465        937        445    2 2147483645 2147483645 +7.16859459459459392e-01  # rad = +7.95714000000000143e-02 , len = +8.57321409974108106e-01 
 910        478        938        451    2 2147483645 2147483645 +5.96860201204715168e-01  # rad = +7.59999999999999981e-02 , len = +3.56931365951493274e-01 
 911        478        939        451    2 2147483645 2147483645 +8.19897434286477211e-01  # rad = +1.04400000000000048e-01 , len = +6.64078308635359216e-01 
 912        486        940        458    2 2147483645 2147483645 +2.98978102189781048e-01  # rad = +1.72032000000000018e-01 , len = +2.15754490103914565e+00 
 913        528        941        498    2 2147483645 2147483645 +3.99975604142692787e-01  # rad = +8.68947000000000053e-02 , len = +1.39298241194926553e+00 
 914        502        942        473    2 2147483645 2147483645 +4.14691943127962093e-01  # rad = +6.99999999999999928e-02 , len = +7.30821455623739014e-01 
 915        502        943        473    2 2147483645 2147483645 +4.14691943127962093e-01  # rad = +6.99999999999999928e-02 , len = +9.52102935611481294e-01 
 916        527        944        497    2 2147483645 2147483645 +5.89108595981660543e-01  # rad = +9.81667000000000095e-02 , len = +4.14125584816974812e-01 
 917        545        945        513    2 2147483645 2147483645 +7.53456251478434647e-01  # rad = +1.14667000000000005e-01 , len = +1.56524758424985116e-01 
 918        816        946        771    2 2147483645 2147483645 +1.12556440472106578e+00  # rad = +1.21399999999999925e-01 , len = +2.88617393793237420e-01 
 919        816        947        771    2 2147483645 2147483645 +7.41722836718989087e-01  # rad = +8.00000000000000017e-02 , len = +3.76961536499415162e-01 
 920        551        948        519    2 2147483645 2147483645 +4.99205319257520264e-01  # rad = +1.36944000000000010e-01 , len = +1.31704214055587610e+00 
 921        551        611        519    2        578        923 +9.28646418104139504e-01  # rad = +2.54749999999999976e-01 , len = +3.63730669589463651e-01 
 922        614        949        854    2 2147483645 2147483645 +7.42912215886274319e-01  # rad = +1.11000000000000029e-01 , len = +1.21243556529823951e-01 
 923        611        674        921    2        636        927 +1.06771344455348394e+00  # rad = +2.72000000000000075e-01 , len = +1.71464281994823164e-01 
 924        647        950        609    2 2147483645 2147483645 +5.04049595941394091e-01  # rad = +7.27272999999999670e-02 , len = +6.78675180038287196e-01 
 925        647        951        609    2 2147483645 2147483645 +7.43890606157215473e-01  # rad = +1.07332999999999984e-01 , len = +1.71464281994821721e-01 
 926        621        952        927    2 2147483645 2147483645 +5.73953437233720831e-01  # rad = +1.46167000000000019e-01 , len = +8.93700173436259848e-01 
 927        674        621        923    2        587        926 +9.36275735294117673e-01  # rad = +2.54667000000000032e-01 , len = +1.71464281994823164e-01 
 928        673        953        635    2 2147483645 2147483645 +5.59751522533495693e-01  # rad = +1.14889000000000005e-01 , len = +1.20635815577298633e+00 
 929        725        954        684    2 2147483645 2147483645 +7.48085626911314971e-01  # rad = +1.22311999999999935e-01 , len = +1.19820699380365725e+00 
 930        725        955        684    2 2147483645 2147483645 +7.23938837920489298e-01  # rad = +1.18363999999999997e-01 , len = +7.34166193719106075e-01 
 931        911        956        878    2 2147483645 2147483645 +6.87399958756002460e-01  # rad = +6.99999999999999928e-02 , len = +4.08166632639173022e-01 
 932        911        957        878    2 2147483645 2147483645 +6.87399958756002460e-01  # rad = +6.99999999999999928e-02 , len = +6.29999999999999338e-01 
 933        185        958        170    2 2147483645 2147483645 +6.98922717949682970e-01  # rad = +7.42857000000000239e-02 , len = +4.31508980207828075e-01 
 934        959        960        975    2 2147483645 2147483645 +8.12665826167134009e-01  # rad = +8.63749999999999934e-02 , len = +5.64358042380897484e-01 
 935        959        961        975    2 2147483645 2147483645 +8.46771917279792397e-01  # rad = +9.00000000000000661e-02 , len = +2.10000000000000853e-01 
 936        853        962        808    2 2147483645 2147483645 +7.24886877828054388e-01  # rad = +8.01000000000000462e-02 , len = +5.14392845984469216e-01 
 937        963        964        976    2 2147483645 2147483645 +8.16289592760180982e-01  # rad = +9.02000000000000440e-02 , len = +4.20000000000001705e-01 
 938        963        965        976    2 2147483645 2147483645 +8.47662443438914059e-01  # rad = +9.36667000000000471e-02 , len = +1.56524758424985921e-01 
 939        678        966        977    2 2147483645 2147483645 +7.99330205432899898e-01  # rad = +1.45832999999999935e-01 , len = +4.53651848888552089e-01 
 940        909        967        875    2 2147483645 2147483645 +6.36597888675623835e-01  # rad = +1.32667000000000007e-01 , len = +6.96491205974635541e-01 
 941        968        969        978    2 2147483645 2147483645 +6.06525911708253318e-01  # rad = +1.26399999999999985e-01 , len = +4.48218696620299006e-01 
 942        968        970        978    2 2147483645 2147483645 +5.61420345489443307e-01  # rad = +1.16999999999999979e-01 , len = +8.10308583195315846e-01 
 943        971        972        979    2 2147483645 2147483645 +7.38324156549753807e-01  # rad = +1.31544999999999995e-01 , len = +7.66811580507231971e-01 
 944        971        973        979    2 2147483645 2147483645 +4.54228897607300952e-01  # rad = +8.09285999999999756e-02 , len = +9.31289428695505128e-01 
 945         68        974        980    2 2147483645 2147483645 +4.85383762485545545e-01  # rad = +1.02000000000000049e-01 , len = +8.63017960415657259e-01 
 946        247        975        981    2 2147483645 2147483645 +5.35287370347773073e-01  # rad = +1.09667000000000014e-01 , len = +6.30000000000000226e-01 
 947        291        230        984    2        208        981 +5.47278300532252349e-01  # rad = +2.04875000000000029e-01 , len = +1.33000000000000096e+00 
 948        976        977        982    2 2147483645 2147483645 +4.92975954494527246e-01  # rad = +8.58000000000000013e-02 , len = +6.78675180038283532e-01 
 949        976        978        982    2 2147483645 2147483645 +5.70095090350196787e-01  # rad = +9.92222000000000104e-02 , len = +1.26388290596874708e+00 
 950        979        980        983    2 2147483645 2147483645 +4.50623683078615112e-01  # rad = +8.27647000000000382e-02 , len = +1.07307968017291100e+00 
 951        979        981        983    2 2147483645 2147483645 +4.56359607332836037e-01  # rad = +8.38182000000000094e-02 , len = +7.30821455623737126e-01 
 952        982        983        985    2 2147483645 2147483645 +4.90127769036411198e-01  # rad = +7.50713999999999965e-02 , len = +8.96437393240599123e-01 
 953        982        984        985    2 2147483645 2147483645 +6.76483837902420171e-01  # rad = +1.03614999999999999e-01 , len = +9.33916484488843568e-01 
 954        855        985        812    2 2147483645 2147483645 +7.49116348470579729e-01  # rad = +1.22500000000000026e-01 , len = +2.32163735324878412e-01 
 955        986        987        987    2 2147483645 2147483645 +6.18513263945794645e-01  # rad = +1.01143000000000011e-01 , len = +5.14392845984467995e-01 
 956        986        988        987    2 2147483645 2147483645 +5.79724325183762823e-01  # rad = +9.48000000000000093e-02 , len = +1.40349563590344051e+00 
 957        152        154        144    2        142        143 +1.00000000000000000e+00  # rad = +1.67199999999999876e-01 , len = +0                       
 958        215        228        208    2        207        209 +1.00000000000000000e+00  # rad = +2.04499999999999987e-01 , len = +0                       
 959        226        239        218    2        217        219 +1.00000000000000000e+00  # rad = +1.20499999999999996e-01 , len = +0                       
 960          2        989          2    2 2147483645 2147483645 +6.18059731543624147e-01  # rad = +9.20909000000000172e-02 , len = +9.18041393402278749e-01 
 961        586        603        555    2        572        573 +1.00000000000000000e+00  # rad = +1.14635999999999974e-01 , len = +0                       
 962        631        639        608    2        603        604 +8.98494414764448690e-01  # rad = +9.24999999999999989e-02 , len = +0                       
 963         84        782        118    2        737        738 +1.00000000000000000e+00  # rad = +1.71588000000000074e-01 , len = +0                       
 964        785        787        742    2        740        741 +1.00000000000000000e+00  # rad = +1.67199999999999960e-01 , len = +0                       
 965        174        321        744    2        296        743 +1.00000000000000000e+00  # rad = +3.10000000000000053e-01 , len = +0                       
 966        543        556        532    2        523        525 +1.00000000000000000e+00  # rad = +2.96646999999999939e-01 , len = +0                       
 967         70        795         64    2        749        750 +1.00000000000000000e+00  # rad = +9.78889000000000148e-02 , len = +0                       
 968        184        803        169    2        757        758 +1.00000000000000000e+00  # rad = +2.08800000000000069e-01 , len = +0                       
 969        566        814        536    2        770        771 +1.00000000000000000e+00  # rad = +1.95429000000000047e-01 , len = +0                       
 970        552        818        520    2        773        774 +1.00000000000000000e+00  # rad = +4.01882000000000017e-01 , len = +0                       
 971        704        726        663    2        685        775 +1.00000000000000000e+00  # rad = +2.16500000000000026e-01 , len = +0                       
 972        825        827        780    2        782        783 +1.00000000000000000e+00  # rad = +1.79332999999999965e-01 , len = +0                       
 973        495        873        834    2        832        833 +1.00000000000000000e+00  # rad = +2.00249999999999928e-01 , len = +0                       
 974        278        859        255    2        817        901 +1.00000000000000000e+00  # rad = +1.64077000000000056e-01 , len = +0                       
 975        185        959        170    2        934        935 +1.00000000000000000e+00  # rad = +1.06286000000000005e-01 , len = +0                       
 976        853        963        808    2        937        938 +1.00000000000000000e+00  # rad = +1.10500000000000057e-01 , len = +0                       
 977        644        678        606    2        639        939 +1.00000000000000000e+00  # rad = +1.82443999999999995e-01 , len = +0                       
 978        909        968        875    2        941        942 +1.00000000000000000e+00  # rad = +2.08400000000000030e-01 , len = +0                       
 979        744        971        876    2        943        944 +1.00000000000000000e+00  # rad = +1.78167000000000020e-01 , len = +0                       
 980         54         68        885    2         62        945 +1.00000000000000000e+00  # rad = +2.10143000000000024e-01 , len = +0                       
 981        230        247        947    2        225        946 +1.00000000000000000e+00  # rad = +2.04875000000000029e-01 , len = +0                       
 982        225        976        280    2        948        949 +1.00000000000000000e+00  # rad = +1.74045000000000033e-01 , len = +0                       
 983        270        979        897    2        950        951 +1.00000000000000000e+00  # rad = +1.83667000000000080e-01 , len = +0                       
 984        170        291        268    2        269        947 +1.00000000000000000e+00  # rad = +3.74352500000000088e-01 , len = +0                       
 985        616        982        583    2        952        953 +1.00000000000000000e+00  # rad = +1.53166999999999998e-01 , len = +0                       
 986        171        175        893    2        161        169 +1.00000000000000000e+00  # rad = +2.50533000000000061e-01 , len = +0                       
 987        855        986        812    2        955        956 +1.00000000000000000e+00  # rad = +1.63526000000000005e-01 , len = +0                       
 988          1        397          0    2        369        370 +1.00000000000000000e+00  # rad = +4.53340000000000076e-01 , len = +0                       
