# Supplementary material for: Quantification of Hepatic Vascular and Parenchymal Regeneration in Mice
Source: PLoS One. 2016 Aug 5;11(8):e0160581. doi: 10.1371/journal.pone.0160581 (PMC4975469; doi:10.1371/journal.pone.0160581)
Supplement: S1 Dataset — Vascular trees are stored in text format, can thus be read using any text editor or imported in spreadsheets, and viewed interactively in 3D using the viewer tool from [35]. (ZIP) [file pone.0160581.s001.zip › regenerationQuantificationVascularTrees/PV-Normal/PVM-020_PV1.tree]

# numNodes
1386
# id xCoord [mm]               yCoord [mm]               zCoord [mm]
   0 +2.17699999999999996e+01  +1.12000000000000011e+01  +2.37300000000000040e+01  
   1 +2.17699999999999996e+01  +1.12000000000000011e+01  +2.37300000000000040e+01  
   2 +2.12800000000000011e+01  +1.12000000000000011e+01  +3.36000000000000014e+01  
   3 +2.22600000000000016e+01  +1.04299999999999997e+01  +3.42300000000000040e+01  
   4 +2.24699999999999989e+01  +1.02900000000000009e+01  +3.42300000000000040e+01  
   5 +2.05800000000000018e+01  +9.87000000000000099e+00  +3.41600000000000037e+01  
   6 +2.01600000000000001e+01  +9.73000000000000043e+00  +3.41600000000000037e+01  
   7 +2.04400000000000013e+01  +1.02200000000000006e+01  +3.46499999999999986e+01  
   8 +2.10000000000000000e+01  +1.01500000000000004e+01  +3.37400000000000020e+01  
   9 +2.10700000000000003e+01  +1.05000000000000000e+01  +3.39500000000000028e+01  
  10 +2.14200000000000017e+01  +1.04299999999999997e+01  +3.47199999999999989e+01  
  11 +2.07900000000000027e+01  +1.05700000000000003e+01  +3.41600000000000037e+01  
  12 +2.09300000000000033e+01  +1.02900000000000009e+01  +3.36000000000000014e+01  
  13 +2.14200000000000017e+01  +9.80000000000000071e+00  +3.38800000000000026e+01  
  14 +2.16300000000000026e+01  +9.80000000000000071e+00  +3.38100000000000023e+01  
  15 +2.15600000000000023e+01  +9.80000000000000071e+00  +3.39500000000000028e+01  
  16 +2.12800000000000011e+01  +9.87000000000000099e+00  +3.37400000000000020e+01  
  17 +2.14200000000000017e+01  +9.38000000000000078e+00  +3.36700000000000017e+01  
  18 +2.10000000000000000e+01  +1.01500000000000004e+01  +3.37400000000000020e+01  
  19 +2.09300000000000033e+01  +1.04299999999999997e+01  +3.34600000000000009e+01  
  20 +2.13500000000000014e+01  +9.38000000000000078e+00  +3.33900000000000006e+01  
  21 +2.09300000000000033e+01  +1.10600000000000005e+01  +3.28300000000000054e+01  
  22 +2.30300000000000011e+01  +9.73000000000000043e+00  +3.31799999999999997e+01  
  23 +2.33800000000000026e+01  +9.80000000000000071e+00  +3.38100000000000023e+01  
  24 +2.32400000000000020e+01  +9.52000000000000135e+00  +3.29699999999999989e+01  
  25 +2.26099999999999994e+01  +9.94000000000000128e+00  +3.27600000000000051e+01  
  26 +2.24000000000000021e+01  +9.73000000000000043e+00  +3.28999999999999986e+01  
  27 +2.22600000000000016e+01  +9.73000000000000043e+00  +3.28300000000000054e+01  
  28 +2.21200000000000010e+01  +9.24000000000000021e+00  +3.33900000000000006e+01  
  29 +2.22600000000000016e+01  +1.02200000000000006e+01  +3.19200000000000017e+01  
  30 +2.02300000000000040e+01  +9.09999999999999964e+00  +3.26199999999999974e+01  
  31 +2.02300000000000040e+01  +8.82000000000000028e+00  +3.29699999999999989e+01  
  32 +2.07900000000000027e+01  +9.38000000000000078e+00  +3.18500000000000014e+01  
  33 +2.00900000000000034e+01  +9.09999999999999964e+00  +3.26199999999999974e+01  
  34 +1.97400000000000020e+01  +9.09999999999999964e+00  +3.33200000000000003e+01  
  35 +1.93900000000000006e+01  +8.75000000000000000e+00  +3.26199999999999974e+01  
  36 +1.92500000000000000e+01  +8.60999999999999943e+00  +3.24800000000000040e+01  
  37 +1.91099999999999994e+01  +8.54000000000000092e+00  +3.28999999999999986e+01  
  38 +2.35900000000000034e+01  +9.31000000000000050e+00  +3.21300000000000026e+01  
  39 +2.35199999999999996e+01  +9.45000000000000107e+00  +3.22700000000000031e+01  
  40 +2.42900000000000027e+01  +9.16999999999999993e+00  +3.24100000000000037e+01  
  41 +2.10700000000000003e+01  +9.59000000000000163e+00  +3.17100000000000044e+01  
  42 +2.12100000000000009e+01  +9.73000000000000043e+00  +3.22700000000000031e+01  
  43 +2.02300000000000040e+01  +8.89000000000000057e+00  +3.16400000000000006e+01  
  44 +2.10000000000000000e+01  +1.15500000000000007e+01  +3.17800000000000011e+01  
  45 +2.08599999999999994e+01  +1.25300000000000011e+01  +3.30399999999999991e+01  
  46 +2.12100000000000009e+01  +1.20400000000000009e+01  +2.98200000000000003e+01  
  47 +2.11400000000000006e+01  +9.59000000000000163e+00  +3.16400000000000006e+01  
  48 +2.20500000000000007e+01  +9.16999999999999993e+00  +3.18500000000000014e+01  
  49 +2.10700000000000003e+01  +1.00099999999999998e+01  +3.06600000000000037e+01  
  50 +1.93900000000000006e+01  +7.91000000000000014e+00  +3.09399999999999977e+01  
  51 +1.86200000000000010e+01  +7.70000000000000018e+00  +3.09399999999999977e+01  
  52 +1.95300000000000011e+01  +7.98000000000000043e+00  +3.15700000000000003e+01  
  53 +2.00900000000000034e+01  +8.12000000000000099e+00  +2.99600000000000044e+01  
  54 +2.39400000000000013e+01  +8.12000000000000099e+00  +3.08700000000000010e+01  
  55 +2.41500000000000021e+01  +8.05000000000000071e+00  +3.08700000000000010e+01  
  56 +2.38700000000000010e+01  +8.25999999999999979e+00  +3.14300000000000033e+01  
  57 +2.38000000000000007e+01  +8.25999999999999979e+00  +3.07300000000000040e+01  
  58 +2.47800000000000011e+01  +8.60999999999999943e+00  +3.14300000000000033e+01  
  59 +2.36600000000000001e+01  +8.25999999999999979e+00  +3.05899999999999999e+01  
  60 +2.03700000000000010e+01  +9.45000000000000107e+00  +3.02399999999999984e+01  
  61 +2.17000000000000028e+01  +1.07800000000000011e+01  +2.97500000000000000e+01  
  62 +2.32400000000000020e+01  +7.98000000000000043e+00  +3.11500000000000021e+01  
  63 +2.31000000000000014e+01  +8.67999999999999972e+00  +2.91200000000000010e+01  
  64 +2.29600000000000009e+01  +1.02900000000000009e+01  +3.03100000000000023e+01  
  65 +2.28200000000000003e+01  +1.03599999999999994e+01  +3.04500000000000028e+01  
  66 +2.39400000000000013e+01  +9.31000000000000050e+00  +3.07300000000000040e+01  
  67 +2.23300000000000018e+01  +1.05700000000000003e+01  +2.96100000000000030e+01  
  68 +2.18400000000000034e+01  +1.40000000000000000e+01  +3.01700000000000017e+01  
  69 +2.21900000000000013e+01  +1.42100000000000009e+01  +3.01000000000000014e+01  
  70 +2.21900000000000013e+01  +1.51900000000000013e+01  +3.04500000000000028e+01  
  71 +2.17000000000000028e+01  +1.38599999999999994e+01  +3.00300000000000011e+01  
  72 +2.19100000000000001e+01  +1.41400000000000006e+01  +2.97500000000000000e+01  
  73 +2.14900000000000020e+01  +1.30199999999999996e+01  +3.03100000000000023e+01  
  74 +2.12800000000000011e+01  +1.25300000000000011e+01  +3.00300000000000011e+01  
  75 +2.10700000000000003e+01  +1.27400000000000020e+01  +3.01000000000000014e+01  
  76 +2.15600000000000023e+01  +1.29500000000000011e+01  +3.03100000000000023e+01  
  77 +2.13500000000000014e+01  +1.22500000000000000e+01  +2.98200000000000003e+01  
  78 +2.06500000000000021e+01  +8.19000000000000128e+00  +2.93300000000000018e+01  
  79 +1.89000000000000021e+01  +7.84000000000000075e+00  +2.98900000000000006e+01  
  80 +2.09300000000000033e+01  +7.91000000000000014e+00  +2.99600000000000044e+01  
  81 +2.14200000000000017e+01  +7.42000000000000082e+00  +3.02399999999999984e+01  
  82 +2.11400000000000006e+01  +8.05000000000000071e+00  +3.08000000000000007e+01  
  83 +2.08599999999999994e+01  +7.91000000000000014e+00  +2.98900000000000006e+01  
  84 +2.60399999999999991e+01  +8.40000000000000036e+00  +2.98900000000000006e+01  
  85 +2.61800000000000033e+01  +8.82000000000000028e+00  +3.05899999999999999e+01  
  86 +2.62500000000000000e+01  +8.40000000000000036e+00  +3.06600000000000037e+01  
  87 +2.61100000000000030e+01  +8.47000000000000064e+00  +2.98200000000000003e+01  
  88 +1.88300000000000018e+01  +7.84000000000000075e+00  +2.98200000000000003e+01  
  89 +1.82699999999999996e+01  +7.62999999999999989e+00  +3.03100000000000023e+01  
  90 +2.13500000000000014e+01  +1.28800000000000026e+01  +2.96800000000000033e+01  
  91 +2.12100000000000009e+01  +1.20400000000000009e+01  +2.98200000000000003e+01  
  92 +2.71600000000000037e+01  +8.67999999999999972e+00  +3.03800000000000026e+01  
  93 +2.59699999999999989e+01  +8.33000000000000007e+00  +2.96100000000000030e+01  
  94 +2.00199999999999996e+01  +1.02900000000000009e+01  +2.97500000000000000e+01  
  95 +1.99500000000000028e+01  +1.03599999999999994e+01  +2.98200000000000003e+01  
  96 +2.03000000000000007e+01  +1.05700000000000003e+01  +2.97500000000000000e+01  
  97 +1.96000000000000014e+01  +9.80000000000000071e+00  +2.95399999999999991e+01  
  98 +2.66000000000000014e+01  +7.77000000000000046e+00  +2.96100000000000030e+01  
  99 +2.54100000000000001e+01  +8.89000000000000057e+00  +2.84899999999999984e+01  
 100 +1.94600000000000009e+01  +9.52000000000000135e+00  +2.92600000000000051e+01  
 101 +1.95300000000000011e+01  +9.66000000000000014e+00  +2.96800000000000033e+01  
 102 +2.46400000000000006e+01  +7.55999999999999961e+00  +2.95399999999999991e+01  
 103 +2.44300000000000033e+01  +7.42000000000000082e+00  +2.99600000000000044e+01  
 104 +2.50600000000000023e+01  +7.70000000000000018e+00  +3.01700000000000017e+01  
 105 +2.45000000000000000e+01  +7.49000000000000110e+00  +2.90500000000000007e+01  
 106 +2.79300000000000033e+01  +9.52000000000000135e+00  +2.93300000000000018e+01  
 107 +2.83500000000000014e+01  +1.02200000000000006e+01  +2.92600000000000051e+01  
 108 +2.77899999999999991e+01  +9.52000000000000135e+00  +2.97500000000000000e+01  
 109 +2.77199999999999989e+01  +8.89000000000000057e+00  +2.89800000000000040e+01  
 110 +2.07900000000000027e+01  +8.25999999999999979e+00  +2.83500000000000014e+01  
 111 +2.24000000000000021e+01  +8.54000000000000092e+00  +3.04500000000000028e+01  
 112 +2.36600000000000001e+01  +8.89000000000000057e+00  +2.72300000000000040e+01  
 113 +2.21200000000000010e+01  +1.09200000000000017e+01  +2.90500000000000007e+01  
 114 +2.21900000000000013e+01  +1.09200000000000017e+01  +2.89800000000000040e+01  
 115 +2.52000000000000028e+01  +7.14000000000000057e+00  +2.87000000000000028e+01  
 116 +2.43599999999999994e+01  +7.49000000000000110e+00  +2.89100000000000037e+01  
 117 +2.17699999999999996e+01  +1.14100000000000001e+01  +2.82100000000000044e+01  
 118 +2.24699999999999989e+01  +1.08500000000000014e+01  +2.89800000000000040e+01  
 119 +2.27500000000000000e+01  +1.09900000000000020e+01  +2.89100000000000037e+01  
 120 +2.27500000000000000e+01  +1.04299999999999997e+01  +2.91200000000000010e+01  
 121 +1.88300000000000018e+01  +7.77000000000000046e+00  +2.89100000000000037e+01  
 122 +1.79900000000000020e+01  +7.42000000000000082e+00  +2.87000000000000028e+01  
 123 +1.86200000000000010e+01  +7.42000000000000082e+00  +2.91899999999999977e+01  
 124 +1.96700000000000017e+01  +7.98000000000000043e+00  +2.82800000000000011e+01  
 125 +2.45000000000000000e+01  +7.49000000000000110e+00  +2.87699999999999996e+01  
 126 +2.38000000000000007e+01  +7.84000000000000075e+00  +2.84899999999999984e+01  
 127 +2.26800000000000033e+01  +1.36500000000000004e+01  +2.87699999999999996e+01  
 128 +2.26800000000000033e+01  +1.35800000000000018e+01  +2.87699999999999996e+01  
 129 +2.28200000000000003e+01  +1.40700000000000003e+01  +2.91899999999999977e+01  
 130 +2.26099999999999994e+01  +1.37199999999999989e+01  +2.86300000000000026e+01  
 131 +2.14200000000000017e+01  +1.16900000000000013e+01  +2.86300000000000026e+01  
 132 +2.14200000000000017e+01  +1.18300000000000001e+01  +2.87699999999999996e+01  
 133 +2.17000000000000028e+01  +1.27400000000000020e+01  +2.86300000000000026e+01  
 134 +2.52000000000000028e+01  +7.20999999999999996e+00  +2.88399999999999999e+01  
 135 +2.54100000000000001e+01  +7.07000000000000028e+00  +2.86300000000000026e+01  
 136 +2.31700000000000017e+01  +1.35800000000000018e+01  +2.84899999999999984e+01  
 137 +2.25400000000000027e+01  +1.37900000000000009e+01  +2.85600000000000023e+01  
 138 +2.16300000000000026e+01  +1.26700000000000017e+01  +2.85600000000000023e+01  
 139 +2.28900000000000006e+01  +1.43500000000000014e+01  +2.83500000000000014e+01  
 140 +2.33100000000000023e+01  +1.51900000000000013e+01  +2.84899999999999984e+01  
 141 +2.33800000000000026e+01  +1.51199999999999992e+01  +2.84200000000000017e+01  
 142 +2.33800000000000026e+01  +1.54000000000000004e+01  +2.84899999999999984e+01  
 143 +2.30300000000000011e+01  +1.49100000000000001e+01  +2.86300000000000026e+01  
 144 +2.03700000000000010e+01  +1.05000000000000000e+01  +2.84899999999999984e+01  
 145 +2.05100000000000016e+01  +1.03599999999999994e+01  +2.84899999999999984e+01  
 146 +2.00900000000000034e+01  +1.03599999999999994e+01  +2.84200000000000017e+01  
 147 +2.10000000000000000e+01  +1.13400000000000016e+01  +2.88399999999999999e+01  
 148 +2.01600000000000001e+01  +9.94000000000000128e+00  +2.84899999999999984e+01  
 149 +2.53400000000000034e+01  +8.95999999999999908e+00  +2.91899999999999977e+01  
 150 +2.46400000000000006e+01  +9.66000000000000014e+00  +2.69500000000000028e+01  
 151 +2.29600000000000009e+01  +1.44199999999999999e+01  +2.84200000000000017e+01  
 152 +2.31700000000000017e+01  +1.44900000000000020e+01  +2.84200000000000017e+01  
 153 +2.33100000000000023e+01  +1.42800000000000011e+01  +2.75100000000000051e+01  
 154 +2.12100000000000009e+01  +8.54000000000000092e+00  +2.77899999999999991e+01  
 155 +2.06500000000000021e+01  +8.12000000000000099e+00  +2.83500000000000014e+01  
 156 +2.39400000000000013e+01  +1.10600000000000005e+01  +2.82800000000000011e+01  
 157 +2.43599999999999994e+01  +1.08500000000000014e+01  +2.82800000000000011e+01  
 158 +2.40100000000000016e+01  +1.12000000000000011e+01  +2.82800000000000011e+01  
 159 +2.36600000000000001e+01  +1.08500000000000014e+01  +2.83500000000000014e+01  
 160 +1.89000000000000021e+01  +7.98000000000000043e+00  +2.78600000000000030e+01  
 161 +2.18400000000000034e+01  +1.14100000000000001e+01  +2.80000000000000000e+01  
 162 +2.16300000000000026e+01  +1.14800000000000004e+01  +2.83500000000000014e+01  
 163 +2.75800000000000018e+01  +8.67999999999999972e+00  +2.80700000000000003e+01  
 164 +2.76500000000000021e+01  +8.67999999999999972e+00  +2.88399999999999999e+01  
 165 +2.77899999999999991e+01  +8.60999999999999943e+00  +2.79300000000000033e+01  
 166 +2.70899999999999999e+01  +8.89000000000000057e+00  +2.76500000000000021e+01  
 167 +1.42800000000000011e+01  +8.19000000000000128e+00  +2.80700000000000003e+01  
 168 +1.43500000000000014e+01  +8.19000000000000128e+00  +2.81400000000000006e+01  
 169 +1.40700000000000003e+01  +8.33000000000000007e+00  +2.85600000000000023e+01  
 170 +1.44900000000000020e+01  +8.12000000000000099e+00  +2.79300000000000033e+01  
 171 +2.78600000000000030e+01  +8.25999999999999979e+00  +2.80000000000000000e+01  
 172 +2.75100000000000051e+01  +7.77000000000000046e+00  +2.80000000000000000e+01  
 173 +2.81400000000000006e+01  +8.12000000000000099e+00  +2.82100000000000044e+01  
 174 +2.78600000000000030e+01  +8.47000000000000064e+00  +2.78600000000000030e+01  
 175 +1.47000000000000011e+01  +7.91000000000000014e+00  +2.92600000000000051e+01  
 176 +1.45600000000000005e+01  +7.98000000000000043e+00  +2.75800000000000018e+01  
 177 +2.75800000000000018e+01  +9.38000000000000078e+00  +2.78600000000000030e+01  
 178 +2.89800000000000040e+01  +9.87000000000000099e+00  +2.78600000000000030e+01  
 179 +2.75800000000000018e+01  +9.52000000000000135e+00  +2.81400000000000006e+01  
 180 +2.70199999999999996e+01  +8.95999999999999908e+00  +2.75800000000000018e+01  
 181 +2.79300000000000033e+01  +8.40000000000000036e+00  +2.77899999999999991e+01  
 182 +2.85600000000000023e+01  +8.05000000000000071e+00  +2.73700000000000010e+01  
 183 +2.76500000000000021e+01  +7.62999999999999989e+00  +2.78600000000000030e+01  
 184 +2.20500000000000007e+01  +1.25300000000000011e+01  +2.76500000000000021e+01  
 185 +2.19800000000000040e+01  +1.23900000000000006e+01  +2.75800000000000018e+01  
 186 +2.22600000000000016e+01  +1.28100000000000005e+01  +2.76500000000000021e+01  
 187 +2.19100000000000001e+01  +1.21099999999999994e+01  +2.76500000000000021e+01  
 188 +2.70199999999999996e+01  +8.12000000000000099e+00  +2.77199999999999989e+01  
 189 +2.12100000000000009e+01  +8.67999999999999972e+00  +2.74399999999999977e+01  
 190 +2.12800000000000011e+01  +8.54000000000000092e+00  +2.76500000000000021e+01  
 191 +2.13500000000000014e+01  +8.47000000000000064e+00  +2.76500000000000021e+01  
 192 +2.10000000000000000e+01  +7.84000000000000075e+00  +2.70199999999999996e+01  
 193 +2.16300000000000026e+01  +8.33000000000000007e+00  +2.77199999999999989e+01  
 194 +2.62500000000000000e+01  +9.31000000000000050e+00  +2.70199999999999996e+01  
 195 +1.38599999999999994e+01  +8.12000000000000099e+00  +2.76500000000000021e+01  
 196 +1.49800000000000022e+01  +7.70000000000000018e+00  +2.67399999999999984e+01  
 197 +2.12100000000000009e+01  +6.02000000000000046e+00  +2.75800000000000018e+01  
 198 +2.19100000000000001e+01  +5.95000000000000018e+00  +2.77899999999999991e+01  
 199 +2.10700000000000003e+01  +5.87999999999999989e+00  +2.82100000000000044e+01  
 200 +2.09300000000000033e+01  +6.02000000000000046e+00  +2.72300000000000040e+01  
 201 +2.26099999999999994e+01  +1.22500000000000000e+01  +2.75100000000000051e+01  
 202 +2.25400000000000027e+01  +1.22500000000000000e+01  +2.75800000000000018e+01  
 203 +2.28200000000000003e+01  +1.25300000000000011e+01  +2.74399999999999977e+01  
 204 +2.20500000000000007e+01  +1.13400000000000016e+01  +2.75100000000000051e+01  
 205 +2.24000000000000021e+01  +1.10600000000000005e+01  +2.64600000000000044e+01  
 206 +2.62500000000000000e+01  +1.09200000000000017e+01  +2.73000000000000007e+01  
 207 +2.63900000000000006e+01  +1.10600000000000005e+01  +2.72300000000000040e+01  
 208 +2.61800000000000033e+01  +1.09900000000000020e+01  +2.73700000000000010e+01  
 209 +2.59699999999999989e+01  +1.03599999999999994e+01  +2.71600000000000037e+01  
 210 +2.56200000000000010e+01  +1.12700000000000014e+01  +2.70899999999999999e+01  
 211 +2.61100000000000030e+01  +1.00099999999999998e+01  +2.70199999999999996e+01  
 212 +2.59699999999999989e+01  +7.55999999999999961e+00  +2.71600000000000037e+01  
 213 +2.73700000000000010e+01  +7.77000000000000046e+00  +2.70199999999999996e+01  
 214 +2.63200000000000003e+01  +7.55999999999999961e+00  +2.77199999999999989e+01  
 215 +2.45000000000000000e+01  +8.12000000000000099e+00  +2.67399999999999984e+01  
 216 +2.56200000000000010e+01  +1.13400000000000016e+01  +2.70899999999999999e+01  
 217 +2.58300000000000018e+01  +1.22500000000000000e+01  +2.69500000000000028e+01  
 218 +2.51300000000000026e+01  +1.16900000000000013e+01  +2.70899999999999999e+01  
 219 +2.53400000000000034e+01  +1.09200000000000017e+01  +2.70899999999999999e+01  
 220 +1.73599999999999994e+01  +6.72000000000000064e+00  +2.70899999999999999e+01  
 221 +1.73599999999999994e+01  +6.72000000000000064e+00  +2.82800000000000011e+01  
 222 +1.68000000000000007e+01  +6.85999999999999943e+00  +2.72300000000000040e+01  
 223 +1.81300000000000026e+01  +6.58000000000000007e+00  +2.60399999999999991e+01  
 224 +2.66700000000000017e+01  +9.31000000000000050e+00  +2.66700000000000017e+01  
 225 +2.59699999999999989e+01  +9.52000000000000135e+00  +2.67399999999999984e+01  
 226 +1.77100000000000009e+01  +6.16000000000000014e+00  +2.70199999999999996e+01  
 227 +1.74300000000000033e+01  +6.02000000000000046e+00  +2.71600000000000037e+01  
 228 +1.83399999999999999e+01  +6.30000000000000071e+00  +2.86300000000000026e+01  
 229 +1.78500000000000014e+01  +6.23000000000000043e+00  +2.62500000000000000e+01  
 230 +2.40800000000000018e+01  +9.80000000000000071e+00  +2.76500000000000021e+01  
 231 +2.47800000000000011e+01  +9.66000000000000014e+00  +2.67399999999999984e+01  
 232 +2.42199999999999989e+01  +7.62999999999999989e+00  +2.68100000000000023e+01  
 233 +2.43599999999999994e+01  +7.42000000000000082e+00  +2.69500000000000028e+01  
 234 +2.40100000000000016e+01  +1.12000000000000011e+01  +2.68100000000000023e+01  
 235 +2.42900000000000027e+01  +1.14100000000000001e+01  +2.68100000000000023e+01  
 236 +2.41500000000000021e+01  +1.14100000000000001e+01  +2.73000000000000007e+01  
 237 +2.40100000000000016e+01  +1.10600000000000005e+01  +2.66700000000000017e+01  
 238 +2.59000000000000021e+01  +9.59000000000000163e+00  +2.68100000000000023e+01  
 239 +2.59699999999999989e+01  +9.73000000000000043e+00  +2.67399999999999984e+01  
 240 +2.15600000000000023e+01  +9.16999999999999993e+00  +2.68100000000000023e+01  
 241 +2.05800000000000018e+01  +9.16999999999999993e+00  +2.49200000000000017e+01  
 242 +2.20500000000000007e+01  +9.59000000000000163e+00  +2.61100000000000030e+01  
 243 +2.75100000000000051e+01  +9.09999999999999964e+00  +2.68100000000000023e+01  
 244 +2.75800000000000018e+01  +9.02999999999999936e+00  +2.67399999999999984e+01  
 245 +2.69500000000000028e+01  +8.95999999999999908e+00  +2.68100000000000023e+01  
 246 +2.78600000000000030e+01  +9.02999999999999936e+00  +2.68100000000000023e+01  
 247 +2.77199999999999989e+01  +9.02999999999999936e+00  +2.67399999999999984e+01  
 248 +2.89100000000000037e+01  +9.09999999999999964e+00  +2.67399999999999984e+01  
 249 +2.05800000000000018e+01  +6.23000000000000043e+00  +2.68100000000000023e+01  
 250 +1.99500000000000028e+01  +6.02000000000000046e+00  +2.83500000000000014e+01  
 251 +2.05100000000000016e+01  +6.37000000000000099e+00  +2.62500000000000000e+01  
 252 +2.79300000000000033e+01  +9.94000000000000128e+00  +2.67399999999999984e+01  
 253 +2.84899999999999984e+01  +1.04299999999999997e+01  +2.66700000000000017e+01  
 254 +2.83500000000000014e+01  +1.04299999999999997e+01  +2.68100000000000023e+01  
 255 +2.80000000000000000e+01  +9.87000000000000099e+00  +2.67399999999999984e+01  
 256 +2.89800000000000040e+01  +9.87000000000000099e+00  +2.66700000000000017e+01  
 257 +2.77899999999999991e+01  +9.66000000000000014e+00  +2.66000000000000014e+01  
 258 +2.61100000000000030e+01  +9.94000000000000128e+00  +2.65300000000000011e+01  
 259 +2.61800000000000033e+01  +9.09999999999999964e+00  +2.56200000000000010e+01  
 260 +2.91200000000000010e+01  +9.02999999999999936e+00  +2.66700000000000017e+01  
 261 +2.92600000000000051e+01  +9.31000000000000050e+00  +2.68100000000000023e+01  
 262 +2.82800000000000011e+01  +8.12000000000000099e+00  +2.67399999999999984e+01  
 263 +2.89100000000000037e+01  +8.40000000000000036e+00  +2.66700000000000017e+01  
 264 +2.86300000000000026e+01  +8.05000000000000071e+00  +2.67399999999999984e+01  
 265 +2.80000000000000000e+01  +8.19000000000000128e+00  +2.66000000000000014e+01  
 266 +2.77899999999999991e+01  +8.12000000000000099e+00  +2.67399999999999984e+01  
 267 +2.82100000000000044e+01  +7.62999999999999989e+00  +2.68100000000000023e+01  
 268 +1.49100000000000001e+01  +7.98000000000000043e+00  +2.66000000000000014e+01  
 269 +1.51199999999999992e+01  +7.49000000000000110e+00  +2.65300000000000011e+01  
 270 +1.93200000000000003e+01  +5.87999999999999989e+00  +2.67399999999999984e+01  
 271 +1.89699999999999989e+01  +5.67000000000000082e+00  +2.66000000000000014e+01  
 272 +1.91800000000000033e+01  +5.87999999999999989e+00  +2.72300000000000040e+01  
 273 +1.93900000000000006e+01  +5.95000000000000018e+00  +2.66700000000000017e+01  
 274 +2.40100000000000016e+01  +1.12000000000000011e+01  +2.66000000000000014e+01  
 275 +2.40100000000000016e+01  +1.07800000000000011e+01  +2.67399999999999984e+01  
 276 +2.42900000000000027e+01  +8.33000000000000007e+00  +2.66700000000000017e+01  
 277 +2.56899999999999977e+01  +8.47000000000000064e+00  +2.66700000000000017e+01  
 278 +2.38700000000000010e+01  +8.67999999999999972e+00  +2.66000000000000014e+01  
 279 +1.94600000000000009e+01  +5.95000000000000018e+00  +2.68100000000000023e+01  
 280 +2.02300000000000040e+01  +6.50999999999999979e+00  +2.59000000000000021e+01  
 281 +2.87000000000000028e+01  +9.80000000000000071e+00  +2.65300000000000011e+01  
 282 +2.32400000000000020e+01  +8.33000000000000007e+00  +2.60399999999999991e+01  
 283 +2.36600000000000001e+01  +8.95999999999999908e+00  +2.68800000000000026e+01  
 284 +2.80000000000000000e+01  +8.12000000000000099e+00  +2.64600000000000044e+01  
 285 +2.66000000000000014e+01  +1.02200000000000006e+01  +2.65300000000000011e+01  
 286 +2.71600000000000037e+01  +9.87000000000000099e+00  +2.59000000000000021e+01  
 287 +2.67399999999999984e+01  +1.05000000000000000e+01  +2.66000000000000014e+01  
 288 +2.59699999999999989e+01  +1.00800000000000001e+01  +2.63900000000000006e+01  
 289 +1.51900000000000013e+01  +7.28000000000000025e+00  +2.69500000000000028e+01  
 290 +1.52599999999999998e+01  +7.42000000000000082e+00  +2.63900000000000006e+01  
 291 +1.42100000000000009e+01  +7.49000000000000110e+00  +2.65300000000000011e+01  
 292 +1.36500000000000004e+01  +7.70000000000000018e+00  +2.64600000000000044e+01  
 293 +1.40700000000000003e+01  +7.49000000000000110e+00  +2.69500000000000028e+01  
 294 +1.51900000000000013e+01  +7.42000000000000082e+00  +2.63200000000000003e+01  
 295 +2.59699999999999989e+01  +1.01500000000000004e+01  +2.64600000000000044e+01  
 296 +2.59699999999999989e+01  +1.01500000000000004e+01  +2.63200000000000003e+01  
 297 +2.40800000000000018e+01  +9.87000000000000099e+00  +2.63900000000000006e+01  
 298 +2.35199999999999996e+01  +9.87000000000000099e+00  +2.61800000000000033e+01  
 299 +1.55400000000000009e+01  +7.62999999999999989e+00  +2.66000000000000014e+01  
 300 +1.75000000000000000e+01  +5.87999999999999989e+00  +2.60399999999999991e+01  
 301 +2.58300000000000018e+01  +1.07800000000000011e+01  +2.61800000000000033e+01  
 302 +2.52699999999999996e+01  +1.09200000000000017e+01  +2.54800000000000040e+01  
 303 +2.57600000000000051e+01  +1.12700000000000014e+01  +2.63900000000000006e+01  
 304 +2.59699999999999989e+01  +1.04299999999999997e+01  +2.61800000000000033e+01  
 305 +2.61100000000000030e+01  +1.09200000000000017e+01  +2.57600000000000051e+01  
 306 +2.24000000000000021e+01  +8.95999999999999908e+00  +2.49900000000000020e+01  
 307 +2.21200000000000010e+01  +9.73000000000000043e+00  +2.59000000000000021e+01  
 308 +1.53300000000000018e+01  +6.79000000000000092e+00  +2.60399999999999991e+01  
 309 +1.48400000000000016e+01  +6.79000000000000092e+00  +2.59000000000000021e+01  
 310 +1.53300000000000018e+01  +6.65000000000000036e+00  +2.64600000000000044e+01  
 311 +1.56099999999999994e+01  +6.92999999999999972e+00  +2.57600000000000051e+01  
 312 +1.81999999999999993e+01  +6.65000000000000036e+00  +2.59699999999999989e+01  
 313 +2.32400000000000020e+01  +1.00099999999999998e+01  +2.59000000000000021e+01  
 314 +2.47100000000000009e+01  +9.87000000000000099e+00  +2.56899999999999977e+01  
 315 +2.26800000000000033e+01  +1.02900000000000009e+01  +2.54800000000000040e+01  
 316 +2.14900000000000020e+01  +9.52000000000000135e+00  +2.56899999999999977e+01  
 317 +2.24000000000000021e+01  +1.00800000000000001e+01  +2.55500000000000007e+01  
 318 +2.03000000000000007e+01  +6.58000000000000007e+00  +2.58300000000000018e+01  
 319 +2.17699999999999996e+01  +1.09200000000000017e+01  +2.58300000000000018e+01  
 320 +2.14900000000000020e+01  +1.08500000000000014e+01  +2.57600000000000051e+01  
 321 +2.07199999999999989e+01  +1.01500000000000004e+01  +2.66700000000000017e+01  
 322 +2.24699999999999989e+01  +1.04299999999999997e+01  +2.52000000000000028e+01  
 323 +1.23900000000000006e+01  +8.82000000000000028e+00  +2.58300000000000018e+01  
 324 +1.14100000000000001e+01  +9.24000000000000021e+00  +2.61100000000000030e+01  
 325 +1.26700000000000017e+01  +8.67999999999999972e+00  +2.57600000000000051e+01  
 326 +1.18300000000000001e+01  +8.95999999999999908e+00  +2.54100000000000001e+01  
 327 +2.06500000000000021e+01  +6.85999999999999943e+00  +2.57600000000000051e+01  
 328 +2.01600000000000001e+01  +6.72000000000000064e+00  +2.53400000000000034e+01  
 329 +1.59600000000000009e+01  +6.37000000000000099e+00  +2.65300000000000011e+01  
 330 +1.56099999999999994e+01  +7.14000000000000057e+00  +2.56200000000000010e+01  
 331 +1.23200000000000003e+01  +9.31000000000000050e+00  +2.56899999999999977e+01  
 332 +1.21799999999999997e+01  +9.59000000000000163e+00  +2.55500000000000007e+01  
 333 +1.11300000000000008e+01  +1.00099999999999998e+01  +2.55500000000000007e+01  
 334 +1.27400000000000020e+01  +8.75000000000000000e+00  +2.56899999999999977e+01  
 335 +2.19800000000000040e+01  +9.73000000000000043e+00  +2.52000000000000028e+01  
 336 +2.25400000000000027e+01  +1.02900000000000009e+01  +2.53400000000000034e+01  
 337 +1.27400000000000020e+01  +8.33000000000000007e+00  +2.54100000000000001e+01  
 338 +1.21799999999999997e+01  +8.05000000000000071e+00  +2.54800000000000040e+01  
 339 +1.30199999999999996e+01  +8.60999999999999943e+00  +2.56899999999999977e+01  
 340 +1.23200000000000003e+01  +8.40000000000000036e+00  +2.47100000000000009e+01  
 341 +1.94600000000000009e+01  +5.95000000000000018e+00  +2.54100000000000001e+01  
 342 +1.86900000000000013e+01  +5.60000000000000053e+00  +2.52699999999999996e+01  
 343 +1.93900000000000006e+01  +5.60000000000000053e+00  +2.57600000000000051e+01  
 344 +2.00199999999999996e+01  +6.30000000000000071e+00  +2.52699999999999996e+01  
 345 +2.06500000000000021e+01  +5.67000000000000082e+00  +2.52699999999999996e+01  
 346 +2.06500000000000021e+01  +5.60000000000000053e+00  +2.51300000000000026e+01  
 347 +2.07900000000000027e+01  +5.60000000000000053e+00  +2.53400000000000034e+01  
 348 +1.37199999999999989e+01  +8.19000000000000128e+00  +2.52000000000000028e+01  
 349 +1.37199999999999989e+01  +8.47000000000000064e+00  +2.47800000000000011e+01  
 350 +1.39300000000000015e+01  +8.05000000000000071e+00  +2.52000000000000028e+01  
 351 +1.40700000000000003e+01  +8.19000000000000128e+00  +2.53400000000000034e+01  
 352 +1.42100000000000009e+01  +7.84000000000000075e+00  +2.47800000000000011e+01  
 353 +1.56800000000000015e+01  +7.20999999999999996e+00  +2.52000000000000028e+01  
 354 +1.56099999999999994e+01  +7.70000000000000018e+00  +2.55500000000000007e+01  
 355 +1.58900000000000006e+01  +7.14000000000000057e+00  +2.43599999999999994e+01  
 356 +2.27500000000000000e+01  +7.14000000000000057e+00  +2.52000000000000028e+01  
 357 +2.23300000000000018e+01  +6.58000000000000007e+00  +2.45700000000000003e+01  
 358 +2.28200000000000003e+01  +7.14000000000000057e+00  +2.52699999999999996e+01  
 359 +2.25400000000000027e+01  +7.62999999999999989e+00  +2.46400000000000006e+01  
 360 +2.00900000000000034e+01  +6.37000000000000099e+00  +2.52000000000000028e+01  
 361 +2.00900000000000034e+01  +5.74000000000000021e+00  +2.43599999999999994e+01  
 362 +1.98800000000000026e+01  +7.07000000000000028e+00  +2.49900000000000020e+01  
 363 +2.11400000000000006e+01  +8.12000000000000099e+00  +2.37300000000000040e+01  
 364 +1.93200000000000003e+01  +7.00000000000000000e+00  +2.50600000000000023e+01  
 365 +1.14800000000000004e+01  +9.02999999999999936e+00  +2.48500000000000014e+01  
 366 +1.12700000000000014e+01  +9.02999999999999936e+00  +2.45000000000000000e+01  
 367 +1.09900000000000020e+01  +9.80000000000000071e+00  +2.48500000000000014e+01  
 368 +1.42800000000000011e+01  +7.84000000000000075e+00  +2.48500000000000014e+01  
 369 +1.42800000000000011e+01  +7.84000000000000075e+00  +2.49200000000000017e+01  
 370 +1.46300000000000026e+01  +7.62999999999999989e+00  +2.44300000000000033e+01  
 371 +2.80000000000000000e+01  +1.07100000000000009e+01  +2.47800000000000011e+01  
 372 +2.84200000000000017e+01  +1.02200000000000006e+01  +2.47100000000000009e+01  
 373 +2.81400000000000006e+01  +9.80000000000000071e+00  +2.49200000000000017e+01  
 374 +2.79300000000000033e+01  +1.09200000000000017e+01  +2.47800000000000011e+01  
 375 +1.37900000000000009e+01  +8.12000000000000099e+00  +2.42199999999999989e+01  
 376 +1.16900000000000013e+01  +8.47000000000000064e+00  +2.48500000000000014e+01  
 377 +1.20400000000000009e+01  +8.40000000000000036e+00  +2.42900000000000027e+01  
 378 +2.92600000000000051e+01  +1.04299999999999997e+01  +2.46400000000000006e+01  
 379 +2.96100000000000030e+01  +9.87000000000000099e+00  +2.45700000000000003e+01  
 380 +2.91200000000000010e+01  +1.06400000000000006e+01  +2.46400000000000006e+01  
 381 +2.91200000000000010e+01  +9.16999999999999993e+00  +2.49200000000000017e+01  
 382 +2.28200000000000003e+01  +7.84000000000000075e+00  +2.47800000000000011e+01  
 383 +2.22600000000000016e+01  +7.84000000000000075e+00  +2.44300000000000033e+01  
 384 +1.59600000000000009e+01  +6.16000000000000014e+00  +2.46400000000000006e+01  
 385 +1.63099999999999987e+01  +5.74000000000000021e+00  +2.49900000000000020e+01  
 386 +1.56800000000000015e+01  +5.95000000000000018e+00  +2.50600000000000023e+01  
 387 +1.58900000000000006e+01  +6.30000000000000071e+00  +2.44300000000000033e+01  
 388 +1.37900000000000009e+01  +7.42000000000000082e+00  +2.40800000000000018e+01  
 389 +1.56800000000000015e+01  +7.14000000000000057e+00  +2.43599999999999994e+01  
 390 +1.54000000000000004e+01  +6.92999999999999972e+00  +2.44300000000000033e+01  
 391 +1.52599999999999998e+01  +6.92999999999999972e+00  +2.45000000000000000e+01  
 392 +1.49100000000000001e+01  +6.79000000000000092e+00  +2.42199999999999989e+01  
 393 +1.60300000000000011e+01  +6.65000000000000036e+00  +2.44300000000000033e+01  
 394 +1.63099999999999987e+01  +6.50999999999999979e+00  +2.49900000000000020e+01  
 395 +1.60300000000000011e+01  +7.14000000000000057e+00  +2.42199999999999989e+01  
 396 +1.15500000000000007e+01  +8.54000000000000092e+00  +2.43599999999999994e+01  
 397 +1.14800000000000004e+01  +8.47000000000000064e+00  +2.42900000000000027e+01  
 398 +1.14100000000000001e+01  +8.75000000000000000e+00  +2.43599999999999994e+01  
 399 +2.40800000000000018e+01  +1.15500000000000007e+01  +2.42900000000000027e+01  
 400 +2.43599999999999994e+01  +1.13400000000000016e+01  +2.42199999999999989e+01  
 401 +2.49900000000000020e+01  +1.23900000000000006e+01  +2.54800000000000040e+01  
 402 +2.36600000000000001e+01  +1.12700000000000014e+01  +2.38000000000000007e+01  
 403 +2.74399999999999977e+01  +1.13400000000000016e+01  +2.42900000000000027e+01  
 404 +2.70899999999999999e+01  +1.06400000000000006e+01  +2.44300000000000033e+01  
 405 +2.72300000000000040e+01  +1.18300000000000001e+01  +2.38000000000000007e+01  
 406 +1.20400000000000009e+01  +8.47000000000000064e+00  +2.42199999999999989e+01  
 407 +1.13400000000000016e+01  +9.66000000000000014e+00  +2.42199999999999989e+01  
 408 +1.07800000000000011e+01  +9.94000000000000128e+00  +2.42900000000000027e+01  
 409 +1.14800000000000004e+01  +9.73000000000000043e+00  +2.43599999999999994e+01  
 410 +1.37900000000000009e+01  +8.25999999999999979e+00  +2.30300000000000011e+01  
 411 +2.24000000000000021e+01  +7.70000000000000018e+00  +2.42199999999999989e+01  
 412 +2.32400000000000020e+01  +7.91000000000000014e+00  +2.42900000000000027e+01  
 413 +2.25400000000000027e+01  +7.42000000000000082e+00  +2.39400000000000013e+01  
 414 +1.42100000000000009e+01  +6.72000000000000064e+00  +2.49900000000000020e+01  
 415 +1.41400000000000006e+01  +6.44000000000000128e+00  +2.31700000000000017e+01  
 416 +2.82100000000000044e+01  +1.14100000000000001e+01  +2.41500000000000021e+01  
 417 +2.80000000000000000e+01  +1.08500000000000014e+01  +2.41500000000000021e+01  
 418 +2.87000000000000028e+01  +1.11300000000000008e+01  +2.44300000000000033e+01  
 419 +2.79300000000000033e+01  +1.17599999999999998e+01  +2.38700000000000010e+01  
 420 +1.60300000000000011e+01  +7.20999999999999996e+00  +2.41500000000000021e+01  
 421 +1.58200000000000003e+01  +7.77000000000000046e+00  +2.42199999999999989e+01  
 422 +1.63099999999999987e+01  +7.28000000000000025e+00  +2.39400000000000013e+01  
 423 +2.83500000000000014e+01  +1.20400000000000009e+01  +2.40800000000000018e+01  
 424 +2.85600000000000023e+01  +1.25300000000000011e+01  +2.42199999999999989e+01  
 425 +2.90500000000000007e+01  +1.21099999999999994e+01  +2.42900000000000027e+01  
 426 +2.83500000000000014e+01  +1.20400000000000009e+01  +2.40100000000000016e+01  
 427 +2.87000000000000028e+01  +1.19700000000000006e+01  +2.38000000000000007e+01  
 428 +1.37199999999999989e+01  +7.35000000000000053e+00  +2.40100000000000016e+01  
 429 +1.31600000000000001e+01  +7.42000000000000082e+00  +2.33100000000000023e+01  
 430 +1.37199999999999989e+01  +7.35000000000000053e+00  +2.40100000000000016e+01  
 431 +1.23900000000000006e+01  +7.62999999999999989e+00  +2.44300000000000033e+01  
 432 +1.30199999999999996e+01  +7.00000000000000000e+00  +2.40100000000000016e+01  
 433 +2.24699999999999989e+01  +7.07000000000000028e+00  +2.26800000000000033e+01  
 434 +2.25400000000000027e+01  +7.20999999999999996e+00  +2.40800000000000018e+01  
 435 +1.51900000000000013e+01  +6.44000000000000128e+00  +2.21200000000000010e+01  
 436 +1.65199999999999996e+01  +7.28000000000000025e+00  +2.38000000000000007e+01  
 437 +2.76500000000000021e+01  +1.19000000000000004e+01  +2.36600000000000001e+01  
 438 +2.63900000000000006e+01  +1.21099999999999994e+01  +2.33800000000000026e+01  
 439 +2.28900000000000006e+01  +1.02900000000000009e+01  +2.25400000000000027e+01  
 440 +2.38700000000000010e+01  +1.10600000000000005e+01  +2.35900000000000034e+01  
 441 +1.68700000000000010e+01  +7.35000000000000053e+00  +2.42900000000000027e+01  
 442 +1.69400000000000013e+01  +7.35000000000000053e+00  +2.34500000000000028e+01  
 443 +2.17699999999999996e+01  +1.12000000000000011e+01  +2.37300000000000040e+01  
 444 +2.17000000000000028e+01  +1.23900000000000006e+01  +2.41500000000000021e+01  
 445 +2.18400000000000034e+01  +9.87000000000000099e+00  +2.27500000000000000e+01  
 446 +2.11400000000000006e+01  +6.16000000000000014e+00  +2.37300000000000040e+01  
 447 +2.00199999999999996e+01  +5.25000000000000000e+00  +2.38000000000000007e+01  
 448 +2.12800000000000011e+01  +6.16000000000000014e+00  +2.38000000000000007e+01  
 449 +2.10700000000000003e+01  +6.23000000000000043e+00  +2.36600000000000001e+01  
 450 +2.74399999999999977e+01  +1.20400000000000009e+01  +2.28200000000000003e+01  
 451 +2.61100000000000030e+01  +1.18300000000000001e+01  +2.36600000000000001e+01  
 452 +2.61800000000000033e+01  +1.16900000000000013e+01  +2.37300000000000040e+01  
 453 +2.63200000000000003e+01  +1.20400000000000009e+01  +2.34500000000000028e+01  
 454 +2.59699999999999989e+01  +1.16200000000000010e+01  +2.36600000000000001e+01  
 455 +2.57600000000000051e+01  +1.15500000000000007e+01  +2.36600000000000001e+01  
 456 +2.61800000000000033e+01  +1.13400000000000016e+01  +2.40100000000000016e+01  
 457 +2.02300000000000040e+01  +6.23000000000000043e+00  +2.38000000000000007e+01  
 458 +2.07900000000000027e+01  +6.44000000000000128e+00  +2.33100000000000023e+01  
 459 +2.43599999999999994e+01  +1.17599999999999998e+01  +2.35900000000000034e+01  
 460 +2.42900000000000027e+01  +1.08500000000000014e+01  +2.36600000000000001e+01  
 461 +1.71500000000000021e+01  +5.74000000000000021e+00  +2.35900000000000034e+01  
 462 +1.71500000000000021e+01  +4.97000000000000064e+00  +2.35900000000000034e+01  
 463 +1.64499999999999993e+01  +5.60000000000000053e+00  +2.34500000000000028e+01  
 464 +1.76400000000000006e+01  +5.95000000000000018e+00  +2.35199999999999996e+01  
 465 +1.83399999999999999e+01  +5.74000000000000021e+00  +2.38000000000000007e+01  
 466 +1.84800000000000004e+01  +5.39000000000000057e+00  +2.35900000000000034e+01  
 467 +2.88399999999999999e+01  +1.20400000000000009e+01  +2.35199999999999996e+01  
 468 +2.86300000000000026e+01  +1.26000000000000014e+01  +2.34500000000000028e+01  
 469 +2.90500000000000007e+01  +1.19700000000000006e+01  +2.34500000000000028e+01  
 470 +1.77800000000000011e+01  +5.74000000000000021e+00  +2.33800000000000026e+01  
 471 +1.77800000000000011e+01  +6.08999999999999986e+00  +2.35199999999999996e+01  
 472 +2.63200000000000003e+01  +1.20400000000000009e+01  +2.34500000000000028e+01  
 473 +2.67399999999999984e+01  +1.19000000000000004e+01  +2.42900000000000027e+01  
 474 +2.57600000000000051e+01  +1.14100000000000001e+01  +2.33100000000000023e+01  
 475 +2.91200000000000010e+01  +1.18300000000000001e+01  +2.33800000000000026e+01  
 476 +2.91899999999999977e+01  +1.21099999999999994e+01  +2.33800000000000026e+01  
 477 +1.65899999999999999e+01  +7.49000000000000110e+00  +2.31000000000000014e+01  
 478 +1.79199999999999982e+01  +7.20999999999999996e+00  +2.32400000000000020e+01  
 479 +1.63099999999999987e+01  +5.46000000000000085e+00  +2.34500000000000028e+01  
 480 +1.61000000000000014e+01  +5.11000000000000032e+00  +2.34500000000000028e+01  
 481 +1.58900000000000006e+01  +5.53000000000000025e+00  +2.34500000000000028e+01  
 482 +2.56899999999999977e+01  +1.27400000000000020e+01  +2.26099999999999994e+01  
 483 +2.07199999999999989e+01  +6.50999999999999979e+00  +2.33800000000000026e+01  
 484 +2.07199999999999989e+01  +6.50999999999999979e+00  +2.34500000000000028e+01  
 485 +2.02300000000000040e+01  +6.85999999999999943e+00  +2.31000000000000014e+01  
 486 +1.77100000000000009e+01  +6.23000000000000043e+00  +2.33800000000000026e+01  
 487 +1.79199999999999982e+01  +4.97000000000000064e+00  +2.28900000000000006e+01  
 488 +1.77800000000000011e+01  +6.50999999999999979e+00  +2.30300000000000011e+01  
 489 +2.54800000000000040e+01  +1.12000000000000011e+01  +2.33100000000000023e+01  
 490 +2.60399999999999991e+01  +1.11300000000000008e+01  +2.33800000000000026e+01  
 491 +1.79900000000000020e+01  +7.20999999999999996e+00  +2.33100000000000023e+01  
 492 +1.79900000000000020e+01  +6.85999999999999943e+00  +2.38000000000000007e+01  
 493 +1.87600000000000016e+01  +7.49000000000000110e+00  +2.31000000000000014e+01  
 494 +2.08599999999999994e+01  +6.37000000000000099e+00  +2.31000000000000014e+01  
 495 +2.10700000000000003e+01  +8.40000000000000036e+00  +2.32400000000000020e+01  
 496 +1.96700000000000017e+01  +7.70000000000000018e+00  +2.31000000000000014e+01  
 497 +1.79199999999999982e+01  +6.65000000000000036e+00  +2.29600000000000009e+01  
 498 +1.94600000000000009e+01  +7.77000000000000046e+00  +2.31000000000000014e+01  
 499 +1.89699999999999989e+01  +8.19000000000000128e+00  +2.26800000000000033e+01  
 500 +1.84800000000000004e+01  +7.70000000000000018e+00  +2.19100000000000001e+01  
 501 +2.10000000000000000e+01  +6.02000000000000046e+00  +2.27500000000000000e+01  
 502 +2.10700000000000003e+01  +5.74000000000000021e+00  +2.32400000000000020e+01  
 503 +1.17599999999999998e+01  +8.95999999999999908e+00  +2.28900000000000006e+01  
 504 +1.49800000000000022e+01  +7.55999999999999961e+00  +2.26099999999999994e+01  
 505 +1.84100000000000001e+01  +6.37000000000000099e+00  +2.22600000000000016e+01  
 506 +1.61699999999999982e+01  +7.49000000000000110e+00  +2.27500000000000000e+01  
 507 +1.62400000000000020e+01  +7.49000000000000110e+00  +2.21900000000000013e+01  
 508 +1.73599999999999994e+01  +6.23000000000000043e+00  +2.27500000000000000e+01  
 509 +1.74300000000000033e+01  +6.30000000000000071e+00  +2.26800000000000033e+01  
 510 +1.77800000000000011e+01  +6.50999999999999979e+00  +2.30300000000000011e+01  
 511 +1.66600000000000001e+01  +5.74000000000000021e+00  +2.22600000000000016e+01  
 512 +1.14800000000000004e+01  +9.09999999999999964e+00  +2.26800000000000033e+01  
 513 +1.08500000000000014e+01  +9.09999999999999964e+00  +2.26099999999999994e+01  
 514 +1.12000000000000011e+01  +9.31000000000000050e+00  +2.25400000000000027e+01  
 515 +1.90400000000000027e+01  +8.25999999999999979e+00  +2.24699999999999989e+01  
 516 +1.84100000000000001e+01  +8.12000000000000099e+00  +2.26800000000000033e+01  
 517 +1.40700000000000003e+01  +7.70000000000000018e+00  +2.19100000000000001e+01  
 518 +2.18400000000000034e+01  +6.65000000000000036e+00  +2.26099999999999994e+01  
 519 +2.20500000000000007e+01  +6.72000000000000064e+00  +2.26099999999999994e+01  
 520 +2.17699999999999996e+01  +6.30000000000000071e+00  +2.26099999999999994e+01  
 521 +2.28200000000000003e+01  +1.00099999999999998e+01  +2.24000000000000021e+01  
 522 +2.32400000000000020e+01  +1.13400000000000016e+01  +2.24699999999999989e+01  
 523 +2.31000000000000014e+01  +9.73000000000000043e+00  +2.25400000000000027e+01  
 524 +2.33800000000000026e+01  +9.87000000000000099e+00  +2.33100000000000023e+01  
 525 +2.35900000000000034e+01  +9.73000000000000043e+00  +2.24699999999999989e+01  
 526 +1.10600000000000005e+01  +9.38000000000000078e+00  +2.22600000000000016e+01  
 527 +1.05000000000000000e+01  +9.73000000000000043e+00  +2.26800000000000033e+01  
 528 +2.54800000000000040e+01  +1.33000000000000007e+01  +2.24699999999999989e+01  
 529 +2.59000000000000021e+01  +1.33000000000000007e+01  +2.33100000000000023e+01  
 530 +2.52699999999999996e+01  +1.30199999999999996e+01  +2.22600000000000016e+01  
 531 +2.58300000000000018e+01  +1.37199999999999989e+01  +2.23300000000000018e+01  
 532 +2.78600000000000030e+01  +1.40700000000000003e+01  +2.24000000000000021e+01  
 533 +2.78600000000000030e+01  +1.43500000000000014e+01  +2.25400000000000027e+01  
 534 +2.87000000000000028e+01  +1.34400000000000013e+01  +2.32400000000000020e+01  
 535 +2.78600000000000030e+01  +1.40000000000000000e+01  +2.22600000000000016e+01  
 536 +2.61100000000000030e+01  +1.38599999999999994e+01  +2.24000000000000021e+01  
 537 +2.63900000000000006e+01  +1.39300000000000015e+01  +2.27500000000000000e+01  
 538 +2.63900000000000006e+01  +1.41400000000000006e+01  +2.21900000000000013e+01  
 539 +2.90500000000000007e+01  +1.32300000000000022e+01  +2.24000000000000021e+01  
 540 +2.94699999999999989e+01  +1.30900000000000016e+01  +2.23300000000000018e+01  
 541 +2.90500000000000007e+01  +1.32300000000000022e+01  +2.24699999999999989e+01  
 542 +2.32400000000000020e+01  +1.29500000000000011e+01  +2.24000000000000021e+01  
 543 +2.28900000000000006e+01  +1.34400000000000013e+01  +2.18400000000000034e+01  
 544 +2.33800000000000026e+01  +1.30900000000000016e+01  +2.24000000000000021e+01  
 545 +2.34500000000000028e+01  +1.26700000000000017e+01  +2.25400000000000027e+01  
 546 +2.56899999999999977e+01  +1.39300000000000015e+01  +2.21900000000000013e+01  
 547 +2.75800000000000018e+01  +1.42100000000000009e+01  +2.20500000000000007e+01  
 548 +2.79300000000000033e+01  +1.39300000000000015e+01  +2.21900000000000013e+01  
 549 +1.84800000000000004e+01  +5.17999999999999972e+00  +2.13500000000000014e+01  
 550 +1.92500000000000000e+01  +6.23000000000000043e+00  +2.19100000000000001e+01  
 551 +2.64600000000000044e+01  +1.45600000000000005e+01  +2.23300000000000018e+01  
 552 +2.66700000000000017e+01  +1.42800000000000011e+01  +2.19100000000000001e+01  
 553 +2.89800000000000040e+01  +1.40000000000000000e+01  +2.23300000000000018e+01  
 554 +2.80700000000000003e+01  +1.37900000000000009e+01  +2.20500000000000007e+01  
 555 +2.54800000000000040e+01  +1.42800000000000011e+01  +2.22600000000000016e+01  
 556 +2.53400000000000034e+01  +1.45600000000000005e+01  +2.14200000000000017e+01  
 557 +2.75100000000000051e+01  +1.28800000000000026e+01  +2.21900000000000013e+01  
 558 +2.73700000000000010e+01  +1.29500000000000011e+01  +2.21200000000000010e+01  
 559 +2.77899999999999991e+01  +1.29500000000000011e+01  +2.21200000000000010e+01  
 560 +2.72300000000000040e+01  +1.27400000000000020e+01  +2.22600000000000016e+01  
 561 +2.66700000000000017e+01  +1.28100000000000005e+01  +2.21900000000000013e+01  
 562 +2.70199999999999996e+01  +1.22500000000000000e+01  +2.24000000000000021e+01  
 563 +2.70899999999999999e+01  +1.28800000000000026e+01  +2.21900000000000013e+01  
 564 +2.66000000000000014e+01  +1.27400000000000020e+01  +2.21200000000000010e+01  
 565 +2.43599999999999994e+01  +1.28100000000000005e+01  +2.21900000000000013e+01  
 566 +2.39400000000000013e+01  +1.33699999999999992e+01  +2.18400000000000034e+01  
 567 +2.42900000000000027e+01  +1.27400000000000020e+01  +2.21200000000000010e+01  
 568 +2.60399999999999991e+01  +1.21799999999999997e+01  +2.21900000000000013e+01  
 569 +2.59000000000000021e+01  +1.21099999999999994e+01  +2.21900000000000013e+01  
 570 +2.61100000000000030e+01  +1.21099999999999994e+01  +2.22600000000000016e+01  
 571 +1.63800000000000026e+01  +7.42000000000000082e+00  +2.22600000000000016e+01  
 572 +1.61699999999999982e+01  +7.55999999999999961e+00  +2.15600000000000023e+01  
 573 +2.68800000000000026e+01  +1.23200000000000003e+01  +2.21200000000000010e+01  
 574 +2.62500000000000000e+01  +1.27400000000000020e+01  +2.20500000000000007e+01  
 575 +2.60399999999999991e+01  +1.27400000000000020e+01  +2.21200000000000010e+01  
 576 +2.58300000000000018e+01  +1.28100000000000005e+01  +2.22600000000000016e+01  
 577 +2.56899999999999977e+01  +1.29500000000000011e+01  +2.18400000000000034e+01  
 578 +2.42900000000000027e+01  +1.29500000000000011e+01  +2.17699999999999996e+01  
 579 +2.38000000000000007e+01  +1.21799999999999997e+01  +2.21200000000000010e+01  
 580 +2.37300000000000040e+01  +1.21099999999999994e+01  +2.21900000000000013e+01  
 581 +2.63200000000000003e+01  +1.16200000000000010e+01  +2.00199999999999996e+01  
 582 +2.36600000000000001e+01  +1.19700000000000006e+01  +2.21200000000000010e+01  
 583 +2.37300000000000040e+01  +1.18300000000000001e+01  +2.19100000000000001e+01  
 584 +2.78600000000000030e+01  +1.35800000000000018e+01  +2.21200000000000010e+01  
 585 +2.52000000000000028e+01  +1.30199999999999996e+01  +2.20500000000000007e+01  
 586 +2.49900000000000020e+01  +1.34400000000000013e+01  +2.17699999999999996e+01  
 587 +2.52699999999999996e+01  +1.29500000000000011e+01  +2.19800000000000040e+01  
 588 +2.52699999999999996e+01  +1.30199999999999996e+01  +2.22600000000000016e+01  
 589 +2.63900000000000006e+01  +1.26000000000000014e+01  +2.17699999999999996e+01  
 590 +2.66700000000000017e+01  +1.44199999999999999e+01  +2.17699999999999996e+01  
 591 +2.34500000000000028e+01  +1.35099999999999998e+01  +2.17699999999999996e+01  
 592 +2.39400000000000013e+01  +1.39300000000000015e+01  +2.16300000000000026e+01  
 593 +2.59699999999999989e+01  +1.33699999999999992e+01  +2.16300000000000026e+01  
 594 +2.67399999999999984e+01  +1.42800000000000011e+01  +2.15600000000000023e+01  
 595 +2.66700000000000017e+01  +1.45600000000000005e+01  +2.17699999999999996e+01  
 596 +1.22500000000000000e+01  +8.54000000000000092e+00  +2.17000000000000028e+01  
 597 +1.20400000000000009e+01  +8.82000000000000028e+00  +2.19100000000000001e+01  
 598 +1.32300000000000022e+01  +7.84000000000000075e+00  +2.15600000000000023e+01  
 599 +1.16200000000000010e+01  +8.67999999999999972e+00  +2.14900000000000020e+01  
 600 +2.80000000000000000e+01  +1.43500000000000014e+01  +2.16300000000000026e+01  
 601 +2.85600000000000023e+01  +1.42800000000000011e+01  +2.16300000000000026e+01  
 602 +2.80000000000000000e+01  +1.46300000000000026e+01  +2.13500000000000014e+01  
 603 +2.40800000000000018e+01  +1.41400000000000006e+01  +2.17000000000000028e+01  
 604 +2.38700000000000010e+01  +1.40700000000000003e+01  +2.14200000000000017e+01  
 605 +2.87000000000000028e+01  +1.41400000000000006e+01  +2.15600000000000023e+01  
 606 +2.84899999999999984e+01  +1.39300000000000015e+01  +2.15600000000000023e+01  
 607 +2.94000000000000021e+01  +1.37199999999999989e+01  +2.19100000000000001e+01  
 608 +1.51199999999999992e+01  +7.35000000000000053e+00  +2.07199999999999989e+01  
 609 +1.63800000000000026e+01  +7.49000000000000110e+00  +2.13500000000000014e+01  
 610 +2.87000000000000028e+01  +1.43500000000000014e+01  +2.14900000000000020e+01  
 611 +2.89100000000000037e+01  +1.44199999999999999e+01  +2.16300000000000026e+01  
 612 +2.85600000000000023e+01  +1.42800000000000011e+01  +2.16300000000000026e+01  
 613 +2.90500000000000007e+01  +1.44199999999999999e+01  +2.12800000000000011e+01  
 614 +2.68800000000000026e+01  +1.43500000000000014e+01  +2.14900000000000020e+01  
 615 +2.70899999999999999e+01  +1.41400000000000006e+01  +2.12800000000000011e+01  
 616 +2.68800000000000026e+01  +1.43500000000000014e+01  +2.14900000000000020e+01  
 617 +2.69500000000000028e+01  +1.45600000000000005e+01  +2.12800000000000011e+01  
 618 +2.69500000000000028e+01  +1.44199999999999999e+01  +2.15600000000000023e+01  
 619 +1.06400000000000006e+01  +9.16999999999999993e+00  +2.12100000000000009e+01  
 620 +1.15500000000000007e+01  +8.75000000000000000e+00  +2.15600000000000023e+01  
 621 +2.56899999999999977e+01  +1.47699999999999996e+01  +2.07900000000000027e+01  
 622 +2.50600000000000023e+01  +1.51199999999999992e+01  +2.05800000000000018e+01  
 623 +2.79300000000000033e+01  +1.45600000000000005e+01  +2.12800000000000011e+01  
 624 +2.80700000000000003e+01  +1.47699999999999996e+01  +2.10000000000000000e+01  
 625 +2.19800000000000040e+01  +9.38000000000000078e+00  +2.12800000000000011e+01  
 626 +2.34500000000000028e+01  +9.87000000000000099e+00  +2.17000000000000028e+01  
 627 +2.19800000000000040e+01  +9.31000000000000050e+00  +2.14900000000000020e+01  
 628 +2.20500000000000007e+01  +9.31000000000000050e+00  +2.07199999999999989e+01  
 629 +2.38000000000000007e+01  +1.15500000000000007e+01  +2.12100000000000009e+01  
 630 +2.33800000000000026e+01  +1.12000000000000011e+01  +2.10000000000000000e+01  
 631 +2.40800000000000018e+01  +1.12700000000000014e+01  +2.07199999999999989e+01  
 632 +2.66000000000000014e+01  +1.50500000000000007e+01  +2.11400000000000006e+01  
 633 +2.67399999999999984e+01  +1.55400000000000009e+01  +2.01600000000000001e+01  
 634 +2.60399999999999991e+01  +1.54000000000000004e+01  +2.02300000000000040e+01  
 635 +1.27400000000000020e+01  +7.77000000000000046e+00  +2.11400000000000006e+01  
 636 +1.23900000000000006e+01  +7.77000000000000046e+00  +2.13500000000000014e+01  
 637 +1.31600000000000001e+01  +7.77000000000000046e+00  +2.14200000000000017e+01  
 638 +1.24600000000000009e+01  +7.84000000000000075e+00  +2.07900000000000027e+01  
 639 +2.31000000000000014e+01  +1.09900000000000020e+01  +2.10700000000000003e+01  
 640 +2.26099999999999994e+01  +1.06400000000000006e+01  +2.10700000000000003e+01  
 641 +2.31000000000000014e+01  +1.10600000000000005e+01  +2.11400000000000006e+01  
 642 +2.80000000000000000e+01  +1.09200000000000017e+01  +2.09300000000000033e+01  
 643 +2.84899999999999984e+01  +1.05700000000000003e+01  +2.17699999999999996e+01  
 644 +2.81400000000000006e+01  +1.08500000000000014e+01  +2.07900000000000027e+01  
 645 +2.73000000000000007e+01  +1.10600000000000005e+01  +2.08599999999999994e+01  
 646 +2.76500000000000021e+01  +1.07100000000000009e+01  +2.26099999999999994e+01  
 647 +2.41500000000000021e+01  +1.12000000000000011e+01  +2.07900000000000027e+01  
 648 +2.39400000000000013e+01  +1.06400000000000006e+01  +2.06500000000000021e+01  
 649 +2.56200000000000010e+01  +1.07800000000000011e+01  +2.05800000000000018e+01  
 650 +2.83500000000000014e+01  +1.08500000000000014e+01  +2.06500000000000021e+01  
 651 +3.06600000000000037e+01  +1.07800000000000011e+01  +2.09300000000000033e+01  
 652 +2.49200000000000017e+01  +1.12700000000000014e+01  +1.96000000000000014e+01  
 653 +2.59699999999999989e+01  +1.07800000000000011e+01  +2.07199999999999989e+01  
 654 +2.63900000000000006e+01  +1.07100000000000009e+01  +2.06500000000000021e+01  
 655 +2.62500000000000000e+01  +1.07800000000000011e+01  +2.08599999999999994e+01  
 656 +2.57600000000000051e+01  +1.07800000000000011e+01  +2.07199999999999989e+01  
 657 +2.40800000000000018e+01  +9.31000000000000050e+00  +2.12100000000000009e+01  
 658 +2.20500000000000007e+01  +9.24000000000000021e+00  +2.06500000000000021e+01  
 659 +2.56200000000000010e+01  +1.07100000000000009e+01  +2.05100000000000016e+01  
 660 +1.23200000000000003e+01  +7.70000000000000018e+00  +2.05100000000000016e+01  
 661 +1.12000000000000011e+01  +8.54000000000000092e+00  +2.01600000000000001e+01  
 662 +1.21799999999999997e+01  +7.55999999999999961e+00  +2.03000000000000007e+01  
 663 +2.20500000000000007e+01  +9.31000000000000050e+00  +2.04400000000000013e+01  
 664 +2.20500000000000007e+01  +9.24000000000000021e+00  +2.03000000000000007e+01  
 665 +2.21900000000000013e+01  +9.52000000000000135e+00  +1.98800000000000026e+01  
 666 +1.56099999999999994e+01  +6.08999999999999986e+00  +2.03700000000000010e+01  
 667 +1.52599999999999998e+01  +5.25000000000000000e+00  +1.98100000000000023e+01  
 668 +1.52599999999999998e+01  +6.02000000000000046e+00  +2.00199999999999996e+01  
 669 +1.70800000000000018e+01  +6.44000000000000128e+00  +2.01600000000000001e+01  
 670 +2.10700000000000003e+01  +7.84000000000000075e+00  +2.03000000000000007e+01  
 671 +2.16300000000000026e+01  +7.42000000000000082e+00  +2.07900000000000027e+01  
 672 +2.08599999999999994e+01  +7.91000000000000014e+00  +2.08599999999999994e+01  
 673 +2.10700000000000003e+01  +8.05000000000000071e+00  +2.00900000000000034e+01  
 674 +3.01000000000000014e+01  +1.02900000000000009e+01  +2.02300000000000040e+01  
 675 +3.01700000000000017e+01  +1.03599999999999994e+01  +2.01600000000000001e+01  
 676 +3.01700000000000017e+01  +1.04299999999999997e+01  +2.03700000000000010e+01  
 677 +2.96800000000000033e+01  +1.02200000000000006e+01  +1.98100000000000023e+01  
 678 +2.14200000000000017e+01  +8.40000000000000036e+00  +2.02300000000000040e+01  
 679 +2.14900000000000020e+01  +8.40000000000000036e+00  +2.01600000000000001e+01  
 680 +1.68000000000000007e+01  +5.87999999999999989e+00  +1.96700000000000017e+01  
 681 +1.81300000000000026e+01  +6.58000000000000007e+00  +1.99500000000000028e+01  
 682 +1.84100000000000001e+01  +6.79000000000000092e+00  +2.00900000000000034e+01  
 683 +1.82699999999999996e+01  +6.92999999999999972e+00  +2.03700000000000010e+01  
 684 +1.94600000000000009e+01  +7.14000000000000057e+00  +1.93900000000000006e+01  
 685 +1.83399999999999999e+01  +6.72000000000000064e+00  +2.00199999999999996e+01  
 686 +2.84899999999999984e+01  +1.09900000000000020e+01  +1.87600000000000016e+01  
 687 +2.68100000000000023e+01  +9.59000000000000163e+00  +2.00199999999999996e+01  
 688 +2.62500000000000000e+01  +1.00800000000000001e+01  +2.24000000000000021e+01  
 689 +2.79300000000000033e+01  +1.01500000000000004e+01  +2.24699999999999989e+01  
 690 +2.70199999999999996e+01  +9.52000000000000135e+00  +1.89699999999999989e+01  
 691 +1.83399999999999999e+01  +6.72000000000000064e+00  +1.99500000000000028e+01  
 692 +1.50500000000000007e+01  +5.95000000000000018e+00  +1.98100000000000023e+01  
 693 +1.54000000000000004e+01  +6.02000000000000046e+00  +1.99500000000000028e+01  
 694 +1.85500000000000007e+01  +5.39000000000000057e+00  +2.00199999999999996e+01  
 695 +1.68700000000000010e+01  +4.83000000000000007e+00  +2.00900000000000034e+01  
 696 +1.85500000000000007e+01  +5.39000000000000057e+00  +2.00900000000000034e+01  
 697 +1.88300000000000018e+01  +5.46000000000000085e+00  +1.99500000000000028e+01  
 698 +2.72300000000000040e+01  +8.82000000000000028e+00  +1.99500000000000028e+01  
 699 +2.71600000000000037e+01  +8.75000000000000000e+00  +2.01600000000000001e+01  
 700 +2.78600000000000030e+01  +9.24000000000000021e+00  +2.08599999999999994e+01  
 701 +2.71600000000000037e+01  +8.95999999999999908e+00  +1.89699999999999989e+01  
 702 +1.77100000000000009e+01  +5.87999999999999989e+00  +1.97400000000000020e+01  
 703 +2.31700000000000017e+01  +9.52000000000000135e+00  +1.85500000000000007e+01  
 704 +2.09300000000000033e+01  +9.87000000000000099e+00  +1.84100000000000001e+01  
 705 +2.08599999999999994e+01  +7.84000000000000075e+00  +1.97400000000000020e+01  
 706 +2.05100000000000016e+01  +7.70000000000000018e+00  +1.96000000000000014e+01  
 707 +2.09300000000000033e+01  +7.77000000000000046e+00  +1.96700000000000017e+01  
 708 +2.17699999999999996e+01  +7.20999999999999996e+00  +1.79199999999999982e+01  
 709 +2.12100000000000009e+01  +7.49000000000000110e+00  +1.96700000000000017e+01  
 710 +2.19100000000000001e+01  +6.85999999999999943e+00  +1.96700000000000017e+01  
 711 +2.15600000000000023e+01  +7.07000000000000028e+00  +1.98100000000000023e+01  
 712 +2.49200000000000017e+01  +1.12000000000000011e+01  +1.73599999999999994e+01  
 713 +2.63900000000000006e+01  +1.12000000000000011e+01  +1.79900000000000020e+01  
 714 +2.89800000000000040e+01  +9.73000000000000043e+00  +1.93900000000000006e+01  
 715 +2.96100000000000030e+01  +9.59000000000000163e+00  +1.90400000000000027e+01  
 716 +2.76500000000000021e+01  +9.45000000000000107e+00  +1.82699999999999996e+01  
 717 +2.91899999999999977e+01  +9.80000000000000071e+00  +1.96000000000000014e+01  
 718 +1.96000000000000014e+01  +7.00000000000000000e+00  +1.95300000000000011e+01  
 719 +1.95300000000000011e+01  +7.14000000000000057e+00  +1.93200000000000003e+01  
 720 +2.40800000000000018e+01  +8.75000000000000000e+00  +1.93200000000000003e+01  
 721 +2.38700000000000010e+01  +8.12000000000000099e+00  +1.91800000000000033e+01  
 722 +2.43599999999999994e+01  +8.67999999999999972e+00  +1.96000000000000014e+01  
 723 +2.34500000000000028e+01  +9.45000000000000107e+00  +1.84800000000000004e+01  
 724 +1.98100000000000023e+01  +7.42000000000000082e+00  +1.90400000000000027e+01  
 725 +1.94600000000000009e+01  +7.00000000000000000e+00  +1.91800000000000033e+01  
 726 +1.89000000000000021e+01  +9.87000000000000099e+00  +1.92500000000000000e+01  
 727 +1.85500000000000007e+01  +1.00099999999999998e+01  +1.93900000000000006e+01  
 728 +1.89699999999999989e+01  +9.94000000000000128e+00  +1.96000000000000014e+01  
 729 +1.98100000000000023e+01  +9.80000000000000071e+00  +1.86900000000000013e+01  
 730 +1.86200000000000010e+01  +6.08999999999999986e+00  +1.85500000000000007e+01  
 731 +1.97400000000000020e+01  +6.37000000000000099e+00  +1.90400000000000027e+01  
 732 +1.95300000000000011e+01  +5.95000000000000018e+00  +1.92500000000000000e+01  
 733 +2.03000000000000007e+01  +7.55999999999999961e+00  +1.93900000000000006e+01  
 734 +1.96700000000000017e+01  +7.35000000000000053e+00  +1.87600000000000016e+01  
 735 +2.73700000000000010e+01  +9.73000000000000043e+00  +1.91800000000000033e+01  
 736 +2.68800000000000026e+01  +9.31000000000000050e+00  +1.86900000000000013e+01  
 737 +2.73700000000000010e+01  +8.89000000000000057e+00  +1.89000000000000021e+01  
 738 +1.97400000000000020e+01  +6.79000000000000092e+00  +1.72199999999999989e+01  
 739 +1.89699999999999989e+01  +7.35000000000000053e+00  +1.79900000000000020e+01  
 740 +2.44300000000000033e+01  +9.45000000000000107e+00  +1.79199999999999982e+01  
 741 +2.01600000000000001e+01  +9.87000000000000099e+00  +1.82699999999999996e+01  
 742 +2.08599999999999994e+01  +9.80000000000000071e+00  +1.77100000000000009e+01  
 743 +2.31700000000000017e+01  +6.92999999999999972e+00  +1.84100000000000001e+01  
 744 +2.31000000000000014e+01  +6.92999999999999972e+00  +1.84800000000000004e+01  
 745 +2.34500000000000028e+01  +6.85999999999999943e+00  +1.86200000000000010e+01  
 746 +2.26099999999999994e+01  +7.00000000000000000e+00  +1.79900000000000020e+01  
 747 +2.77199999999999989e+01  +9.52000000000000135e+00  +1.81999999999999993e+01  
 748 +2.76500000000000021e+01  +9.94000000000000128e+00  +1.82699999999999996e+01  
 749 +2.82100000000000044e+01  +9.52000000000000135e+00  +1.77100000000000009e+01  
 750 +2.62500000000000000e+01  +8.40000000000000036e+00  +1.81300000000000026e+01  
 751 +2.67399999999999984e+01  +8.12000000000000099e+00  +1.79199999999999982e+01  
 752 +2.61800000000000033e+01  +8.19000000000000128e+00  +1.85500000000000007e+01  
 753 +2.57600000000000051e+01  +8.60999999999999943e+00  +1.77800000000000011e+01  
 754 +1.90400000000000027e+01  +7.42000000000000082e+00  +1.79199999999999982e+01  
 755 +1.84100000000000001e+01  +7.20999999999999996e+00  +1.72900000000000027e+01  
 756 +2.28200000000000003e+01  +6.79000000000000092e+00  +1.77800000000000011e+01  
 757 +2.16300000000000026e+01  +6.85999999999999943e+00  +1.71500000000000021e+01  
 758 +2.59000000000000021e+01  +9.16999999999999993e+00  +1.77800000000000011e+01  
 759 +2.59699999999999989e+01  +9.16999999999999993e+00  +1.79900000000000020e+01  
 760 +2.68800000000000026e+01  +9.31000000000000050e+00  +1.84100000000000001e+01  
 761 +2.55500000000000007e+01  +9.02999999999999936e+00  +1.76400000000000006e+01  
 762 +2.54800000000000040e+01  +8.60999999999999943e+00  +1.77100000000000009e+01  
 763 +2.54100000000000001e+01  +8.40000000000000036e+00  +1.80599999999999987e+01  
 764 +2.54800000000000040e+01  +8.40000000000000036e+00  +1.75000000000000000e+01  
 765 +2.56200000000000010e+01  +8.82000000000000028e+00  +1.75700000000000003e+01  
 766 +2.68800000000000026e+01  +1.11300000000000008e+01  +1.76400000000000006e+01  
 767 +2.71600000000000037e+01  +1.10600000000000005e+01  +1.72199999999999989e+01  
 768 +2.70199999999999996e+01  +1.10600000000000005e+01  +1.77800000000000011e+01  
 769 +2.48500000000000014e+01  +9.38000000000000078e+00  +1.75000000000000000e+01  
 770 +3.01000000000000014e+01  +1.02900000000000009e+01  +1.75700000000000003e+01  
 771 +3.01000000000000014e+01  +1.04299999999999997e+01  +1.81300000000000026e+01  
 772 +2.98200000000000003e+01  +1.02200000000000006e+01  +1.74300000000000033e+01  
 773 +3.03800000000000026e+01  +1.05000000000000000e+01  +1.74300000000000033e+01  
 774 +2.26800000000000033e+01  +9.52000000000000135e+00  +1.75700000000000003e+01  
 775 +2.26800000000000033e+01  +8.89000000000000057e+00  +1.75700000000000003e+01  
 776 +2.24000000000000021e+01  +9.73000000000000043e+00  +1.65899999999999999e+01  
 777 +1.43500000000000014e+01  +7.20999999999999996e+00  +1.75000000000000000e+01  
 778 +1.37900000000000009e+01  +6.85999999999999943e+00  +1.73599999999999994e+01  
 779 +1.26700000000000017e+01  +7.35000000000000053e+00  +1.75000000000000000e+01  
 780 +1.44900000000000020e+01  +7.28000000000000025e+00  +1.75000000000000000e+01  
 781 +3.07300000000000040e+01  +1.08500000000000014e+01  +1.70100000000000016e+01  
 782 +3.08000000000000007e+01  +1.07800000000000011e+01  +1.77800000000000011e+01  
 783 +2.98200000000000003e+01  +1.05700000000000003e+01  +1.69400000000000013e+01  
 784 +2.94699999999999989e+01  +9.94000000000000128e+00  +1.72900000000000027e+01  
 785 +1.82699999999999996e+01  +9.59000000000000163e+00  +1.74300000000000033e+01  
 786 +1.56099999999999994e+01  +8.95999999999999908e+00  +1.77800000000000011e+01  
 787 +1.76400000000000006e+01  +9.59000000000000163e+00  +1.86200000000000010e+01  
 788 +1.85500000000000007e+01  +9.73000000000000043e+00  +1.72199999999999989e+01  
 789 +2.93300000000000018e+01  +9.94000000000000128e+00  +1.73599999999999994e+01  
 790 +2.91899999999999977e+01  +1.00099999999999998e+01  +1.72199999999999989e+01  
 791 +2.86300000000000026e+01  +9.52000000000000135e+00  +1.77100000000000009e+01  
 792 +2.98200000000000003e+01  +1.00099999999999998e+01  +1.65899999999999999e+01  
 793 +2.82100000000000044e+01  +9.16999999999999993e+00  +1.72900000000000027e+01  
 794 +2.84899999999999984e+01  +9.16999999999999993e+00  +1.66600000000000001e+01  
 795 +2.81400000000000006e+01  +8.82000000000000028e+00  +1.73599999999999994e+01  
 796 +2.58300000000000018e+01  +8.05000000000000071e+00  +1.72900000000000027e+01  
 797 +2.59000000000000021e+01  +7.70000000000000018e+00  +1.65899999999999999e+01  
 798 +2.60399999999999991e+01  +7.98000000000000043e+00  +1.73599999999999994e+01  
 799 +1.71500000000000021e+01  +7.07000000000000028e+00  +1.67300000000000004e+01  
 800 +1.81300000000000026e+01  +6.37000000000000099e+00  +1.69400000000000013e+01  
 801 +1.51199999999999992e+01  +7.14000000000000057e+00  +1.72199999999999989e+01  
 802 +1.54000000000000004e+01  +7.70000000000000018e+00  +1.81300000000000026e+01  
 803 +1.52599999999999998e+01  +7.00000000000000000e+00  +1.68700000000000010e+01  
 804 +2.02300000000000040e+01  +6.23000000000000043e+00  +1.72199999999999989e+01  
 805 +2.02300000000000040e+01  +5.53000000000000025e+00  +1.68700000000000010e+01  
 806 +2.02300000000000040e+01  +6.23000000000000043e+00  +1.70800000000000018e+01  
 807 +2.15600000000000023e+01  +6.37000000000000099e+00  +1.75000000000000000e+01  
 808 +2.15600000000000023e+01  +6.85999999999999943e+00  +1.65199999999999996e+01  
 809 +1.71500000000000021e+01  +5.74000000000000021e+00  +1.67300000000000004e+01  
 810 +1.81300000000000026e+01  +6.23000000000000043e+00  +1.68000000000000007e+01  
 811 +1.54000000000000004e+01  +6.85999999999999943e+00  +1.68000000000000007e+01  
 812 +1.48400000000000016e+01  +6.23000000000000043e+00  +1.72199999999999989e+01  
 813 +1.58200000000000003e+01  +6.92999999999999972e+00  +1.65899999999999999e+01  
 814 +2.26800000000000033e+01  +1.00800000000000001e+01  +1.63800000000000026e+01  
 815 +2.21900000000000013e+01  +9.52000000000000135e+00  +1.59600000000000009e+01  
 816 +1.70100000000000016e+01  +7.00000000000000000e+00  +1.65899999999999999e+01  
 817 +1.70800000000000018e+01  +7.00000000000000000e+00  +1.65199999999999996e+01  
 818 +1.69400000000000013e+01  +6.92999999999999972e+00  +1.65199999999999996e+01  
 819 +1.49800000000000022e+01  +6.72000000000000064e+00  +1.56800000000000015e+01  
 820 +1.67300000000000004e+01  +6.50999999999999979e+00  +1.59600000000000009e+01  
 821 +2.07199999999999989e+01  +7.00000000000000000e+00  +1.51199999999999992e+01  
 822 +2.18400000000000034e+01  +6.72000000000000064e+00  +1.60300000000000011e+01  
 823 +2.52000000000000028e+01  +9.66000000000000014e+00  +1.63099999999999987e+01  
 824 +2.58300000000000018e+01  +1.00800000000000001e+01  +1.65199999999999996e+01  
 825 +2.52699999999999996e+01  +9.59000000000000163e+00  +1.58900000000000006e+01  
 826 +1.33000000000000007e+01  +6.92999999999999972e+00  +1.61699999999999982e+01  
 827 +1.16200000000000010e+01  +7.28000000000000025e+00  +1.63099999999999987e+01  
 828 +1.25300000000000011e+01  +7.00000000000000000e+00  +1.52599999999999998e+01  
 829 +1.52599999999999998e+01  +8.75000000000000000e+00  +1.60300000000000011e+01  
 830 +1.56099999999999994e+01  +8.40000000000000036e+00  +1.61000000000000014e+01  
 831 +1.52599999999999998e+01  +8.75000000000000000e+00  +1.60300000000000011e+01  
 832 +1.36500000000000004e+01  +8.47000000000000064e+00  +1.68700000000000010e+01  
 833 +1.47699999999999996e+01  +8.40000000000000036e+00  +1.60300000000000011e+01  
 834 +1.58200000000000003e+01  +9.02999999999999936e+00  +1.57500000000000000e+01  
 835 +2.19800000000000040e+01  +6.72000000000000064e+00  +1.60300000000000011e+01  
 836 +2.30300000000000011e+01  +6.37000000000000099e+00  +1.59600000000000009e+01  
 837 +2.24000000000000021e+01  +6.92999999999999972e+00  +1.60300000000000011e+01  
 838 +2.14200000000000017e+01  +1.01500000000000004e+01  +1.54699999999999989e+01  
 839 +2.21900000000000013e+01  +9.45000000000000107e+00  +1.58200000000000003e+01  
 840 +2.21900000000000013e+01  +9.31000000000000050e+00  +1.59600000000000009e+01  
 841 +2.18400000000000034e+01  +8.95999999999999908e+00  +1.63099999999999987e+01  
 842 +2.28200000000000003e+01  +8.47000000000000064e+00  +1.58900000000000006e+01  
 843 +1.64499999999999993e+01  +6.72000000000000064e+00  +1.48400000000000016e+01  
 844 +1.65199999999999996e+01  +6.23000000000000043e+00  +1.58200000000000003e+01  
 845 +2.28900000000000006e+01  +8.25999999999999979e+00  +1.61699999999999982e+01  
 846 +2.30300000000000011e+01  +8.19000000000000128e+00  +1.56800000000000015e+01  
 847 +1.46300000000000026e+01  +8.25999999999999979e+00  +1.58900000000000006e+01  
 848 +1.45600000000000005e+01  +7.91000000000000014e+00  +1.54000000000000004e+01  
 849 +1.28100000000000005e+01  +7.98000000000000043e+00  +1.59600000000000009e+01  
 850 +1.66600000000000001e+01  +6.08999999999999986e+00  +1.56099999999999994e+01  
 851 +1.60300000000000011e+01  +6.08999999999999986e+00  +1.58200000000000003e+01  
 852 +1.57500000000000000e+01  +5.46000000000000085e+00  +1.63099999999999987e+01  
 853 +1.57500000000000000e+01  +6.02000000000000046e+00  +1.57500000000000000e+01  
 854 +2.21200000000000010e+01  +9.38000000000000078e+00  +1.57500000000000000e+01  
 855 +2.21200000000000010e+01  +9.52000000000000135e+00  +1.46300000000000026e+01  
 856 +2.13500000000000014e+01  +8.67999999999999972e+00  +1.54699999999999989e+01  
 857 +1.40000000000000000e+01  +8.40000000000000036e+00  +1.47699999999999996e+01  
 858 +2.31000000000000014e+01  +8.19000000000000128e+00  +1.56099999999999994e+01  
 859 +2.43599999999999994e+01  +7.55999999999999961e+00  +1.56800000000000015e+01  
 860 +1.54000000000000004e+01  +5.87999999999999989e+00  +1.60300000000000011e+01  
 861 +1.56099999999999994e+01  +6.02000000000000046e+00  +1.56099999999999994e+01  
 862 +2.93300000000000018e+01  +1.05700000000000003e+01  +1.56800000000000015e+01  
 863 +2.95399999999999991e+01  +1.06400000000000006e+01  +1.56800000000000015e+01  
 864 +2.94000000000000021e+01  +1.05700000000000003e+01  +1.57500000000000000e+01  
 865 +2.83500000000000014e+01  +9.94000000000000128e+00  +1.54000000000000004e+01  
 866 +2.54800000000000040e+01  +9.52000000000000135e+00  +1.56800000000000015e+01  
 867 +2.53400000000000034e+01  +9.73000000000000043e+00  +1.49800000000000022e+01  
 868 +2.60399999999999991e+01  +9.38000000000000078e+00  +1.55400000000000009e+01  
 869 +2.33800000000000026e+01  +7.98000000000000043e+00  +1.58900000000000006e+01  
 870 +1.50500000000000007e+01  +6.72000000000000064e+00  +1.55400000000000009e+01  
 871 +1.42800000000000011e+01  +6.58000000000000007e+00  +1.53300000000000018e+01  
 872 +1.90400000000000027e+01  +6.58000000000000007e+00  +1.56800000000000015e+01  
 873 +1.91099999999999994e+01  +7.00000000000000000e+00  +1.55400000000000009e+01  
 874 +1.96700000000000017e+01  +6.79000000000000092e+00  +1.70100000000000016e+01  
 875 +1.89699999999999989e+01  +6.44000000000000128e+00  +1.54000000000000004e+01  
 876 +2.31700000000000017e+01  +7.84000000000000075e+00  +1.50500000000000007e+01  
 877 +2.10700000000000003e+01  +8.40000000000000036e+00  +1.51900000000000013e+01  
 878 +2.11400000000000006e+01  +8.54000000000000092e+00  +1.54699999999999989e+01  
 879 +1.89000000000000021e+01  +6.30000000000000071e+00  +1.54699999999999989e+01  
 880 +1.86900000000000013e+01  +6.16000000000000014e+00  +1.54000000000000004e+01  
 881 +1.90400000000000027e+01  +5.95000000000000018e+00  +1.56800000000000015e+01  
 882 +2.68100000000000023e+01  +9.66000000000000014e+00  +1.54000000000000004e+01  
 883 +2.71600000000000037e+01  +1.03599999999999994e+01  +1.54699999999999989e+01  
 884 +2.70199999999999996e+01  +9.52000000000000135e+00  +1.51900000000000013e+01  
 885 +2.59000000000000021e+01  +8.60999999999999943e+00  +1.54000000000000004e+01  
 886 +2.59000000000000021e+01  +8.54000000000000092e+00  +1.53300000000000018e+01  
 887 +2.59000000000000021e+01  +8.40000000000000036e+00  +1.56099999999999994e+01  
 888 +2.61800000000000033e+01  +8.89000000000000057e+00  +1.53300000000000018e+01  
 889 +2.63200000000000003e+01  +8.75000000000000000e+00  +1.51900000000000013e+01  
 890 +1.42800000000000011e+01  +6.58000000000000007e+00  +1.54000000000000004e+01  
 891 +1.39300000000000015e+01  +6.44000000000000128e+00  +1.51199999999999992e+01  
 892 +1.24600000000000009e+01  +7.00000000000000000e+00  +1.44199999999999999e+01  
 893 +1.22500000000000000e+01  +7.14000000000000057e+00  +1.53300000000000018e+01  
 894 +2.76500000000000021e+01  +9.09999999999999964e+00  +1.56099999999999994e+01  
 895 +2.75100000000000051e+01  +9.87000000000000099e+00  +1.49800000000000022e+01  
 896 +2.20500000000000007e+01  +6.72000000000000064e+00  +1.51900000000000013e+01  
 897 +2.16300000000000026e+01  +6.72000000000000064e+00  +1.42100000000000009e+01  
 898 +2.24699999999999989e+01  +6.72000000000000064e+00  +1.48400000000000016e+01  
 899 +1.40000000000000000e+01  +6.50999999999999979e+00  +1.50500000000000007e+01  
 900 +1.34400000000000013e+01  +6.30000000000000071e+00  +1.53300000000000018e+01  
 901 +1.91800000000000033e+01  +9.24000000000000021e+00  +1.50500000000000007e+01  
 902 +1.89000000000000021e+01  +9.09999999999999964e+00  +1.40000000000000000e+01  
 903 +1.91800000000000033e+01  +9.38000000000000078e+00  +1.51900000000000013e+01  
 904 +1.90400000000000027e+01  +8.95999999999999908e+00  +1.52599999999999998e+01  
 905 +2.53400000000000034e+01  +9.80000000000000071e+00  +1.49100000000000001e+01  
 906 +2.54100000000000001e+01  +1.02200000000000006e+01  +1.49100000000000001e+01  
 907 +2.54100000000000001e+01  +9.80000000000000071e+00  +1.42800000000000011e+01  
 908 +2.75800000000000018e+01  +9.94000000000000128e+00  +1.48400000000000016e+01  
 909 +2.73000000000000007e+01  +9.66000000000000014e+00  +1.38599999999999994e+01  
 910 +2.78600000000000030e+01  +1.02200000000000006e+01  +1.45600000000000005e+01  
 911 +1.74300000000000033e+01  +6.79000000000000092e+00  +1.24600000000000009e+01  
 912 +1.61000000000000014e+01  +6.65000000000000036e+00  +1.42100000000000009e+01  
 913 +1.30900000000000016e+01  +8.05000000000000071e+00  +1.47000000000000011e+01  
 914 +1.37199999999999989e+01  +8.05000000000000071e+00  +1.49100000000000001e+01  
 915 +1.90400000000000027e+01  +6.44000000000000128e+00  +1.47699999999999996e+01  
 916 +1.95300000000000011e+01  +6.44000000000000128e+00  +1.37900000000000009e+01  
 917 +1.87600000000000016e+01  +6.44000000000000128e+00  +1.44199999999999999e+01  
 918 +1.65199999999999996e+01  +5.95000000000000018e+00  +1.47699999999999996e+01  
 919 +1.67300000000000004e+01  +5.67000000000000082e+00  +1.40700000000000003e+01  
 920 +1.63099999999999987e+01  +5.95000000000000018e+00  +1.47000000000000011e+01  
 921 +2.47800000000000011e+01  +8.82000000000000028e+00  +1.47000000000000011e+01  
 922 +2.49200000000000017e+01  +8.67999999999999972e+00  +1.44900000000000020e+01  
 923 +2.45000000000000000e+01  +8.19000000000000128e+00  +1.48400000000000016e+01  
 924 +2.19800000000000040e+01  +9.02999999999999936e+00  +1.42800000000000011e+01  
 925 +2.21200000000000010e+01  +9.73000000000000043e+00  +1.43500000000000014e+01  
 926 +1.79900000000000020e+01  +6.37000000000000099e+00  +1.28800000000000026e+01  
 927 +1.87600000000000016e+01  +6.79000000000000092e+00  +1.32300000000000022e+01  
 928 +2.28900000000000006e+01  +1.00800000000000001e+01  +1.21799999999999997e+01  
 929 +2.17699999999999996e+01  +9.87000000000000099e+00  +1.39300000000000015e+01  
 930 +2.84899999999999984e+01  +1.05700000000000003e+01  +1.42800000000000011e+01  
 931 +2.84200000000000017e+01  +1.11300000000000008e+01  +1.36500000000000004e+01  
 932 +2.89800000000000040e+01  +1.11300000000000008e+01  +1.38599999999999994e+01  
 933 +2.22600000000000016e+01  +8.75000000000000000e+00  +1.42100000000000009e+01  
 934 +2.26800000000000033e+01  +8.67999999999999972e+00  +1.40000000000000000e+01  
 935 +2.21200000000000010e+01  +8.54000000000000092e+00  +1.42100000000000009e+01  
 936 +2.15600000000000023e+01  +7.98000000000000043e+00  +1.42800000000000011e+01  
 937 +2.20500000000000007e+01  +8.47000000000000064e+00  +1.42800000000000011e+01  
 938 +2.77899999999999991e+01  +1.04299999999999997e+01  +1.41400000000000006e+01  
 939 +2.79300000000000033e+01  +1.05000000000000000e+01  +1.35800000000000018e+01  
 940 +2.77899999999999991e+01  +1.07800000000000011e+01  +1.41400000000000006e+01  
 941 +1.68000000000000007e+01  +9.16999999999999993e+00  +1.41400000000000006e+01  
 942 +1.67300000000000004e+01  +9.31000000000000050e+00  +1.36500000000000004e+01  
 943 +1.58900000000000006e+01  +8.89000000000000057e+00  +1.37900000000000009e+01  
 944 +1.68700000000000010e+01  +8.19000000000000128e+00  +1.41400000000000006e+01  
 945 +1.60300000000000011e+01  +7.84000000000000075e+00  +1.47699999999999996e+01  
 946 +1.77100000000000009e+01  +8.67999999999999972e+00  +1.36500000000000004e+01  
 947 +1.59600000000000009e+01  +7.77000000000000046e+00  +1.35800000000000018e+01  
 948 +2.30300000000000011e+01  +8.60999999999999943e+00  +1.35800000000000018e+01  
 949 +2.29600000000000009e+01  +8.47000000000000064e+00  +1.42100000000000009e+01  
 950 +2.14200000000000017e+01  +9.80000000000000071e+00  +1.40700000000000003e+01  
 951 +2.14200000000000017e+01  +9.80000000000000071e+00  +1.20400000000000009e+01  
 952 +1.86200000000000010e+01  +8.95999999999999908e+00  +1.38599999999999994e+01  
 953 +1.87600000000000016e+01  +8.40000000000000036e+00  +1.35099999999999998e+01  
 954 +1.82699999999999996e+01  +8.89000000000000057e+00  +1.37199999999999989e+01  
 955 +1.92500000000000000e+01  +6.65000000000000036e+00  +1.23200000000000003e+01  
 956 +2.00900000000000034e+01  +6.44000000000000128e+00  +1.34400000000000013e+01  
 957 +2.51300000000000026e+01  +9.94000000000000128e+00  +1.37199999999999989e+01  
 958 +2.50600000000000023e+01  +9.66000000000000014e+00  +1.34400000000000013e+01  
 959 +2.51300000000000026e+01  +1.00099999999999998e+01  +1.36500000000000004e+01  
 960 +1.80599999999999987e+01  +8.47000000000000064e+00  +1.43500000000000014e+01  
 961 +1.81300000000000026e+01  +8.89000000000000057e+00  +1.35800000000000018e+01  
 962 +1.44199999999999999e+01  +8.19000000000000128e+00  +1.37199999999999989e+01  
 963 +1.35800000000000018e+01  +7.91000000000000014e+00  +1.33699999999999992e+01  
 964 +1.42800000000000011e+01  +7.91000000000000014e+00  +1.40000000000000000e+01  
 965 +1.49800000000000022e+01  +8.25999999999999979e+00  +1.36500000000000004e+01  
 966 +1.49100000000000001e+01  +7.91000000000000014e+00  +1.38599999999999994e+01  
 967 +2.45000000000000000e+01  +1.08500000000000014e+01  +1.15500000000000007e+01  
 968 +2.58300000000000018e+01  +1.07800000000000011e+01  +1.23200000000000003e+01  
 969 +1.56800000000000015e+01  +8.75000000000000000e+00  +1.36500000000000004e+01  
 970 +1.56099999999999994e+01  +8.82000000000000028e+00  +1.37199999999999989e+01  
 971 +1.54699999999999989e+01  +8.67999999999999972e+00  +1.34400000000000013e+01  
 972 +1.75000000000000000e+01  +8.54000000000000092e+00  +1.32300000000000022e+01  
 973 +2.48500000000000014e+01  +9.31000000000000050e+00  +1.35800000000000018e+01  
 974 +2.46400000000000006e+01  +8.89000000000000057e+00  +1.33000000000000007e+01  
 975 +2.48500000000000014e+01  +9.31000000000000050e+00  +1.36500000000000004e+01  
 976 +1.75700000000000003e+01  +9.31000000000000050e+00  +1.21799999999999997e+01  
 977 +1.53300000000000018e+01  +8.60999999999999943e+00  +1.35800000000000018e+01  
 978 +1.50500000000000007e+01  +8.75000000000000000e+00  +1.34400000000000013e+01  
 979 +1.89699999999999989e+01  +8.40000000000000036e+00  +1.33000000000000007e+01  
 980 +1.86900000000000013e+01  +8.33000000000000007e+00  +1.35099999999999998e+01  
 981 +1.85500000000000007e+01  +7.91000000000000014e+00  +1.31600000000000001e+01  
 982 +1.89000000000000021e+01  +8.05000000000000071e+00  +1.36500000000000004e+01  
 983 +2.50600000000000023e+01  +9.66000000000000014e+00  +1.30199999999999996e+01  
 984 +1.40700000000000003e+01  +8.60999999999999943e+00  +1.31600000000000001e+01  
 985 +1.49100000000000001e+01  +8.75000000000000000e+00  +1.35099999999999998e+01  
 986 +1.54000000000000004e+01  +8.60999999999999943e+00  +1.33699999999999992e+01  
 987 +1.54699999999999989e+01  +8.19000000000000128e+00  +1.29500000000000011e+01  
 988 +1.50500000000000007e+01  +8.67999999999999972e+00  +1.27400000000000020e+01  
 989 +1.85500000000000007e+01  +8.12000000000000099e+00  +1.21799999999999997e+01  
 990 +1.92500000000000000e+01  +8.19000000000000128e+00  +1.27400000000000020e+01  
 991 +1.75000000000000000e+01  +8.25999999999999979e+00  +1.29500000000000011e+01  
 992 +1.68000000000000007e+01  +8.60999999999999943e+00  +1.25300000000000011e+01  
 993 +2.66700000000000017e+01  +1.07100000000000009e+01  +1.31600000000000001e+01  
 994 +2.74399999999999977e+01  +1.15500000000000007e+01  +1.23900000000000006e+01  
 995 +2.69500000000000028e+01  +1.04299999999999997e+01  +1.28800000000000026e+01  
 996 +2.54100000000000001e+01  +9.80000000000000071e+00  +1.42800000000000011e+01  
 997 +2.54800000000000040e+01  +9.45000000000000107e+00  +1.26700000000000017e+01  
 998 +2.49900000000000020e+01  +9.66000000000000014e+00  +1.29500000000000011e+01  
 999 +2.14200000000000017e+01  +8.75000000000000000e+00  +1.29500000000000011e+01  
1000 +2.17000000000000028e+01  +8.75000000000000000e+00  +1.22500000000000000e+01  
1001 +2.07900000000000027e+01  +8.40000000000000036e+00  +1.27400000000000020e+01  
1002 +2.15600000000000023e+01  +8.75000000000000000e+00  +1.35800000000000018e+01  
1003 +1.51900000000000013e+01  +8.95999999999999908e+00  +1.24600000000000009e+01  
1004 +1.41400000000000006e+01  +8.67999999999999972e+00  +1.19700000000000006e+01  
1005 +1.91099999999999994e+01  +9.09999999999999964e+00  +1.26700000000000017e+01  
1006 +2.00900000000000034e+01  +8.95999999999999908e+00  +1.11300000000000008e+01  
1007 +1.90400000000000027e+01  +9.24000000000000021e+00  +1.19000000000000004e+01  
1008 +1.63099999999999987e+01  +8.67999999999999972e+00  +1.20400000000000009e+01  
1009 +1.68000000000000007e+01  +8.47000000000000064e+00  +1.23200000000000003e+01  
1010 +2.64600000000000044e+01  +1.19700000000000006e+01  +1.13400000000000016e+01  
1011 +2.56899999999999977e+01  +1.09900000000000020e+01  +1.23900000000000006e+01  
1012 +2.27500000000000000e+01  +1.07800000000000011e+01  +1.11300000000000008e+01  
1013 +2.29600000000000009e+01  +9.94000000000000128e+00  +1.19700000000000006e+01  
1014 +2.31700000000000017e+01  +9.87000000000000099e+00  +1.18300000000000001e+01  
1015 +2.28200000000000003e+01  +9.94000000000000128e+00  +1.09200000000000017e+01  
1016 +1.42100000000000009e+01  +8.67999999999999972e+00  +1.16200000000000010e+01  
1017 +1.38599999999999994e+01  +8.60999999999999943e+00  +1.19700000000000006e+01  
1018 +1.92500000000000000e+01  +9.45000000000000107e+00  +1.16900000000000013e+01  
1019 +1.89699999999999989e+01  +9.16999999999999993e+00  +1.18300000000000001e+01  
1020 +1.87600000000000016e+01  +9.16999999999999993e+00  +1.17599999999999998e+01  
1021 +1.84800000000000004e+01  +9.66000000000000014e+00  +1.08500000000000014e+01  
1022 +1.83399999999999999e+01  +8.82000000000000028e+00  +1.16200000000000010e+01  
1023 +1.80599999999999987e+01  +8.60999999999999943e+00  +1.14100000000000001e+01  
1024 +1.84100000000000001e+01  +8.82000000000000028e+00  +1.15500000000000007e+01  
1025 +1.91800000000000033e+01  +9.02999999999999936e+00  +1.13400000000000016e+01  
1026 +1.93900000000000006e+01  +9.38000000000000078e+00  +1.05000000000000000e+01  
1027 +1.91800000000000033e+01  +8.82000000000000028e+00  +1.11300000000000008e+01  
1028 +1.60300000000000011e+01  +8.67999999999999972e+00  +1.13400000000000016e+01  
1029 +1.55400000000000009e+01  +8.75000000000000000e+00  +1.10600000000000005e+01  
1030 +1.61000000000000014e+01  +8.75000000000000000e+00  +1.12000000000000011e+01  
1031 +2.22600000000000016e+01  +1.21099999999999994e+01  +9.38000000000000078e+00  
1032 +2.29600000000000009e+01  +1.07800000000000011e+01  +1.09200000000000017e+01  
1033 +2.32400000000000020e+01  +1.16200000000000010e+01  +1.01500000000000004e+01  
1034 +2.28200000000000003e+01  +1.07800000000000011e+01  +1.03599999999999994e+01  
1035 +1.83399999999999999e+01  +1.08500000000000014e+01  +9.24000000000000021e+00  
1036 +1.86200000000000010e+01  +9.94000000000000128e+00  +1.10600000000000005e+01  
1037 +1.71500000000000021e+01  +9.38000000000000078e+00  +1.08500000000000014e+01  
1038 +1.65199999999999996e+01  +9.87000000000000099e+00  +9.87000000000000099e+00  
1039 +1.71500000000000021e+01  +9.31000000000000050e+00  +1.07100000000000009e+01  
1040 +2.22600000000000016e+01  +1.33000000000000007e+01  +3.01700000000000017e+01  
1041 +2.07199999999999989e+01  +9.80000000000000071e+00  +3.36700000000000017e+01  
1042 +2.09300000000000033e+01  +1.10600000000000005e+01  +3.28300000000000054e+01  
1043 +2.04400000000000013e+01  +1.07100000000000009e+01  +3.27600000000000051e+01  
1044 +2.05800000000000018e+01  +1.21799999999999997e+01  +2.96800000000000033e+01  
1045 +2.14200000000000017e+01  +1.16900000000000013e+01  +2.86300000000000026e+01  
1046 +2.09300000000000033e+01  +1.19000000000000004e+01  +2.78600000000000030e+01  
1047 +1.30199999999999996e+01  +8.60999999999999943e+00  +2.56899999999999977e+01  
1048 +1.30900000000000016e+01  +8.75000000000000000e+00  +2.63900000000000006e+01  
1049 +1.18300000000000001e+01  +8.95999999999999908e+00  +2.54100000000000001e+01  
1050 +1.16200000000000010e+01  +8.75000000000000000e+00  +2.55500000000000007e+01  
1051 +1.14800000000000004e+01  +9.31000000000000050e+00  +2.55500000000000007e+01  
1052 +2.79300000000000033e+01  +1.09200000000000017e+01  +2.47800000000000011e+01  
1053 +2.77199999999999989e+01  +1.09200000000000017e+01  +2.48500000000000014e+01  
1054 +2.83500000000000014e+01  +1.10600000000000005e+01  +2.48500000000000014e+01  
1055 +2.65300000000000011e+01  +1.41400000000000006e+01  +2.27500000000000000e+01  
1056 +2.63900000000000006e+01  +1.39300000000000015e+01  +2.27500000000000000e+01  
1057 +2.63200000000000003e+01  +1.40000000000000000e+01  +2.28200000000000003e+01  
1058 +2.74399999999999977e+01  +1.30199999999999996e+01  +2.41500000000000021e+01  
1059 +1.62400000000000020e+01  +4.97000000000000064e+00  +2.05800000000000018e+01  
1060 +1.66600000000000001e+01  +5.74000000000000021e+00  +2.22600000000000016e+01  
1061 +1.70800000000000018e+01  +5.81000000000000050e+00  +2.12100000000000009e+01  
1062 +1.69400000000000013e+01  +5.32000000000000028e+00  +2.21200000000000010e+01  
1063 +2.40800000000000018e+01  +1.40000000000000000e+01  +2.11400000000000006e+01  
1064 +2.38700000000000010e+01  +1.40700000000000003e+01  +2.14200000000000017e+01  
1065 +2.33100000000000023e+01  +1.40000000000000000e+01  +2.13500000000000014e+01  
1066 +2.39400000000000013e+01  +1.44199999999999999e+01  +2.12100000000000009e+01  
1067 +2.82100000000000044e+01  +9.52000000000000135e+00  +1.77100000000000009e+01  
1068 +2.82800000000000011e+01  +1.01500000000000004e+01  +1.72199999999999989e+01  
1069 +2.56200000000000010e+01  +8.82000000000000028e+00  +1.75700000000000003e+01  
1070 +2.72300000000000040e+01  +8.33000000000000007e+00  +1.65899999999999999e+01  
1071 +2.26099999999999994e+01  +1.01500000000000004e+01  +3.41600000000000037e+01  
1072 +2.28900000000000006e+01  +1.02200000000000006e+01  +3.43699999999999974e+01  
1073 +2.25400000000000027e+01  +9.66000000000000014e+00  +3.07300000000000040e+01  
1074 +2.26800000000000033e+01  +1.01500000000000004e+01  +2.92600000000000051e+01  
1075 +2.34500000000000028e+01  +9.94000000000000128e+00  +2.97500000000000000e+01  
1076 +2.38700000000000010e+01  +7.20999999999999996e+00  +2.85600000000000023e+01  
1077 +2.38700000000000010e+01  +7.14000000000000057e+00  +2.84200000000000017e+01  
1078 +2.40100000000000016e+01  +6.65000000000000036e+00  +2.87000000000000028e+01  
1079 +2.36600000000000001e+01  +7.55999999999999961e+00  +2.86300000000000026e+01  
1080 +2.05800000000000018e+01  +1.07100000000000009e+01  +2.73000000000000007e+01  
1081 +2.36600000000000001e+01  +9.16999999999999993e+00  +2.65300000000000011e+01  
1082 +2.39400000000000013e+01  +8.89000000000000057e+00  +2.49900000000000020e+01  
1083 +1.89000000000000021e+01  +7.55999999999999961e+00  +2.45000000000000000e+01  
1084 +1.74300000000000033e+01  +5.67000000000000082e+00  +2.42199999999999989e+01  
1085 +1.67300000000000004e+01  +5.25000000000000000e+00  +2.42900000000000027e+01  
1086 +1.75000000000000000e+01  +5.60000000000000053e+00  +2.48500000000000014e+01  
1087 +1.77800000000000011e+01  +6.08999999999999986e+00  +2.35199999999999996e+01  
1088 +2.61100000000000030e+01  +1.06400000000000006e+01  +2.39400000000000013e+01  
1089 +2.65300000000000011e+01  +1.14800000000000004e+01  +2.44300000000000033e+01  
1090 +2.89800000000000040e+01  +1.17599999999999998e+01  +2.39400000000000013e+01  
1091 +2.92600000000000051e+01  +1.16200000000000010e+01  +2.39400000000000013e+01  
1092 +2.94699999999999989e+01  +1.14800000000000004e+01  +2.41500000000000021e+01  
1093 +2.01600000000000001e+01  +7.00000000000000000e+00  +2.29600000000000009e+01  
1094 +1.96700000000000017e+01  +5.32000000000000028e+00  +2.34500000000000028e+01  
1095 +1.05000000000000000e+01  +1.00099999999999998e+01  +2.32400000000000020e+01  
1096 +2.38000000000000007e+01  +1.00800000000000001e+01  +2.23300000000000018e+01  
1097 +2.37300000000000040e+01  +1.01500000000000004e+01  +2.21900000000000013e+01  
1098 +2.42199999999999989e+01  +1.07100000000000009e+01  +2.29600000000000009e+01  
1099 +1.38599999999999994e+01  +7.20999999999999996e+00  +2.14900000000000020e+01  
1100 +2.69500000000000028e+01  +1.47000000000000011e+01  +2.18400000000000034e+01  
1101 +2.62500000000000000e+01  +9.52000000000000135e+00  +2.17699999999999996e+01  
1102 +2.68800000000000026e+01  +9.38000000000000078e+00  +2.17000000000000028e+01  
1103 +2.62500000000000000e+01  +9.52000000000000135e+00  +2.17699999999999996e+01  
1104 +2.63200000000000003e+01  +9.52000000000000135e+00  +2.18400000000000034e+01  
1105 +2.60399999999999991e+01  +9.59000000000000163e+00  +2.20500000000000007e+01  
1106 +2.56899999999999977e+01  +9.24000000000000021e+00  +2.07199999999999989e+01  
1107 +2.63900000000000006e+01  +1.43500000000000014e+01  +2.12100000000000009e+01  
1108 +2.38700000000000010e+01  +1.48400000000000016e+01  +2.06500000000000021e+01  
1109 +2.41500000000000021e+01  +1.45600000000000005e+01  +2.14200000000000017e+01  
1110 +2.34500000000000028e+01  +1.13400000000000016e+01  +2.11400000000000006e+01  
1111 +1.21799999999999997e+01  +6.79000000000000092e+00  +1.98100000000000023e+01  
1112 +1.19700000000000006e+01  +7.55999999999999961e+00  +1.98800000000000026e+01  
1113 +1.94600000000000009e+01  +6.23000000000000043e+00  +1.99500000000000028e+01  
1114 +1.98800000000000026e+01  +5.87999999999999989e+00  +2.00900000000000034e+01  
1115 +2.46400000000000006e+01  +9.31000000000000050e+00  +1.76400000000000006e+01  
1116 +2.42199999999999989e+01  +8.67999999999999972e+00  +1.77100000000000009e+01  
1117 +1.68700000000000010e+01  +7.14000000000000057e+00  +1.72199999999999989e+01  
1118 +2.21200000000000010e+01  +8.60999999999999943e+00  +1.32300000000000022e+01  
1119 +2.26099999999999994e+01  +8.75000000000000000e+00  +1.28100000000000005e+01  
1120 +2.21200000000000010e+01  +8.40000000000000036e+00  +1.30199999999999996e+01  
1121 +2.18400000000000034e+01  +8.82000000000000028e+00  +1.36500000000000004e+01  
1122 +2.45000000000000000e+01  +1.19700000000000006e+01  +1.05000000000000000e+01  
1123 +2.46400000000000006e+01  +1.07100000000000009e+01  +1.12700000000000014e+01  
1124 +1.69400000000000013e+01  +9.24000000000000021e+00  +1.03599999999999994e+01  
1125 +1.71500000000000021e+01  +9.02999999999999936e+00  +1.07100000000000009e+01  
1126 +2.14200000000000017e+01  +1.14800000000000004e+01  +3.50700000000000003e+01  
1127 +2.11400000000000006e+01  +1.19700000000000006e+01  +3.58399999999999963e+01  
1128 +2.17000000000000028e+01  +1.22500000000000000e+01  +3.60500000000000043e+01  
1129 +2.14900000000000020e+01  +1.14800000000000004e+01  +3.47199999999999989e+01  
1130 +2.07900000000000027e+01  +9.38000000000000078e+00  +3.36000000000000014e+01  
1131 +2.03000000000000007e+01  +9.73000000000000043e+00  +3.36000000000000014e+01  
1132 +2.12100000000000009e+01  +1.14800000000000004e+01  +3.39500000000000028e+01  
1133 +2.12100000000000009e+01  +1.33000000000000007e+01  +3.15700000000000003e+01  
1134 +2.13500000000000014e+01  +1.37900000000000009e+01  +3.19200000000000017e+01  
1135 +2.10700000000000003e+01  +1.33699999999999992e+01  +3.26899999999999977e+01  
1136 +2.14900000000000020e+01  +1.30199999999999996e+01  +3.03100000000000023e+01  
1137 +2.03700000000000010e+01  +7.55999999999999961e+00  +3.01700000000000017e+01  
1138 +2.00900000000000034e+01  +1.02900000000000009e+01  +3.05199999999999996e+01  
1139 +2.30300000000000011e+01  +1.14800000000000004e+01  +2.89100000000000037e+01  
1140 +2.33100000000000023e+01  +1.19000000000000004e+01  +2.85600000000000023e+01  
1141 +2.30300000000000011e+01  +1.20400000000000009e+01  +2.89800000000000040e+01  
1142 +2.33800000000000026e+01  +7.42000000000000082e+00  +2.87000000000000028e+01  
1143 +2.24699999999999989e+01  +6.50999999999999979e+00  +2.87699999999999996e+01  
1144 +2.29600000000000009e+01  +7.28000000000000025e+00  +2.98900000000000006e+01  
1145 +2.05800000000000018e+01  +7.70000000000000018e+00  +2.84200000000000017e+01  
1146 +2.10700000000000003e+01  +7.28000000000000025e+00  +2.84899999999999984e+01  
1147 +2.03000000000000007e+01  +7.55999999999999961e+00  +2.86300000000000026e+01  
1148 +2.87699999999999996e+01  +8.89000000000000057e+00  +2.77899999999999991e+01  
1149 +2.17000000000000028e+01  +8.95999999999999908e+00  +2.83500000000000014e+01  
1150 +2.26099999999999994e+01  +7.70000000000000018e+00  +2.73000000000000007e+01  
1151 +2.19800000000000040e+01  +8.05000000000000071e+00  +2.82800000000000011e+01  
1152 +1.96700000000000017e+01  +8.33000000000000007e+00  +2.65300000000000011e+01  
1153 +1.63099999999999987e+01  +6.72000000000000064e+00  +2.80000000000000000e+01  
1154 +1.61000000000000014e+01  +7.28000000000000025e+00  +2.88399999999999999e+01  
1155 +2.07900000000000027e+01  +5.74000000000000021e+00  +2.73700000000000010e+01  
1156 +2.29600000000000009e+01  +1.30900000000000016e+01  +2.70899999999999999e+01  
1157 +2.28200000000000003e+01  +1.32300000000000022e+01  +2.68800000000000026e+01  
1158 +2.32400000000000020e+01  +1.32300000000000022e+01  +2.68800000000000026e+01  
1159 +2.76500000000000021e+01  +1.02900000000000009e+01  +2.76500000000000021e+01  
1160 +1.54000000000000004e+01  +7.07000000000000028e+00  +2.73700000000000010e+01  
1161 +1.49800000000000022e+01  +7.55999999999999961e+00  +2.85600000000000023e+01  
1162 +2.74399999999999977e+01  +1.09900000000000020e+01  +2.67399999999999984e+01  
1163 +2.67399999999999984e+01  +1.12700000000000014e+01  +2.67399999999999984e+01  
1164 +1.30199999999999996e+01  +8.82000000000000028e+00  +2.75800000000000018e+01  
1165 +1.19700000000000006e+01  +9.80000000000000071e+00  +2.77199999999999989e+01  
1166 +2.10700000000000003e+01  +6.08999999999999986e+00  +2.62500000000000000e+01  
1167 +2.12800000000000011e+01  +6.02000000000000046e+00  +2.58300000000000018e+01  
1168 +2.15600000000000023e+01  +5.74000000000000021e+00  +2.66000000000000014e+01  
1169 +1.25300000000000011e+01  +8.54000000000000092e+00  +2.63200000000000003e+01  
1170 +2.45700000000000003e+01  +6.92999999999999972e+00  +2.57600000000000051e+01  
1171 +2.26800000000000033e+01  +6.50999999999999979e+00  +2.66700000000000017e+01  
1172 +2.86300000000000026e+01  +1.12000000000000011e+01  +2.45700000000000003e+01  
1173 +1.29500000000000011e+01  +6.65000000000000036e+00  +2.38000000000000007e+01  
1174 +1.25300000000000011e+01  +7.28000000000000025e+00  +2.40100000000000016e+01  
1175 +1.84100000000000001e+01  +5.74000000000000021e+00  +2.39400000000000013e+01  
1176 +1.84800000000000004e+01  +5.11000000000000032e+00  +2.35199999999999996e+01  
1177 +1.89699999999999989e+01  +5.25000000000000000e+00  +2.35199999999999996e+01  
1178 +2.94699999999999989e+01  +1.23900000000000006e+01  +2.34500000000000028e+01  
1179 +1.71500000000000021e+01  +7.91000000000000014e+00  +2.31000000000000014e+01  
1180 +1.99500000000000028e+01  +7.14000000000000057e+00  +2.29600000000000009e+01  
1181 +2.02300000000000040e+01  +7.00000000000000000e+00  +2.20500000000000007e+01  
1182 +2.08599999999999994e+01  +7.14000000000000057e+00  +2.28200000000000003e+01  
1183 +2.12100000000000009e+01  +7.42000000000000082e+00  +2.24699999999999989e+01  
1184 +2.01600000000000001e+01  +7.00000000000000000e+00  +2.29600000000000009e+01  
1185 +2.11400000000000006e+01  +6.92999999999999972e+00  +2.26099999999999994e+01  
1186 +2.19100000000000001e+01  +9.73000000000000043e+00  +2.24699999999999989e+01  
1187 +1.82699999999999996e+01  +5.95000000000000018e+00  +2.26800000000000033e+01  
1188 +1.81300000000000026e+01  +5.32000000000000028e+00  +2.25400000000000027e+01  
1189 +1.87600000000000016e+01  +5.60000000000000053e+00  +2.26800000000000033e+01  
1190 +1.89699999999999989e+01  +5.32000000000000028e+00  +2.21900000000000013e+01  
1191 +1.89699999999999989e+01  +4.97000000000000064e+00  +2.27500000000000000e+01  
1192 +2.41500000000000021e+01  +1.33000000000000007e+01  +2.26800000000000033e+01  
1193 +2.40100000000000016e+01  +9.38000000000000078e+00  +2.26099999999999994e+01  
1194 +2.70899999999999999e+01  +1.27400000000000020e+01  +2.19100000000000001e+01  
1195 +2.96800000000000033e+01  +1.35800000000000018e+01  +2.19800000000000040e+01  
1196 +2.98200000000000003e+01  +1.35800000000000018e+01  +2.19100000000000001e+01  
1197 +2.98200000000000003e+01  +1.33699999999999992e+01  +2.22600000000000016e+01  
1198 +2.52000000000000028e+01  +1.29500000000000011e+01  +2.17699999999999996e+01  
1199 +2.43599999999999994e+01  +1.16200000000000010e+01  +2.28200000000000003e+01  
1200 +1.51900000000000013e+01  +6.58000000000000007e+00  +2.19100000000000001e+01  
1201 +1.49100000000000001e+01  +6.44000000000000128e+00  +2.15600000000000023e+01  
1202 +1.54699999999999989e+01  +6.65000000000000036e+00  +2.17699999999999996e+01  
1203 +1.23200000000000003e+01  +7.84000000000000075e+00  +2.14200000000000017e+01  
1204 +1.18300000000000001e+01  +8.05000000000000071e+00  +2.13500000000000014e+01  
1205 +1.14800000000000004e+01  +8.25999999999999979e+00  +2.24000000000000021e+01  
1206 +2.91200000000000010e+01  +1.45600000000000005e+01  +2.11400000000000006e+01  
1207 +2.96100000000000030e+01  +1.43500000000000014e+01  +2.12100000000000009e+01  
1208 +1.21099999999999994e+01  +8.05000000000000071e+00  +2.07199999999999989e+01  
1209 +2.57600000000000051e+01  +1.04299999999999997e+01  +2.08599999999999994e+01  
1210 +2.59000000000000021e+01  +9.09999999999999964e+00  +2.06500000000000021e+01  
1211 +1.92500000000000000e+01  +4.97000000000000064e+00  +1.98800000000000026e+01  
1212 +2.49200000000000017e+01  +8.33000000000000007e+00  +1.98800000000000026e+01  
1213 +2.51300000000000026e+01  +8.33000000000000007e+00  +1.98800000000000026e+01  
1214 +2.49200000000000017e+01  +8.12000000000000099e+00  +2.00900000000000034e+01  
1215 +2.94000000000000021e+01  +9.80000000000000071e+00  +2.07900000000000027e+01  
1216 +2.05100000000000016e+01  +7.14000000000000057e+00  +1.93900000000000006e+01  
1217 +2.04400000000000013e+01  +7.62999999999999989e+00  +1.94600000000000009e+01  
1218 +1.98800000000000026e+01  +5.67000000000000082e+00  +1.93200000000000003e+01  
1219 +1.89000000000000021e+01  +5.74000000000000021e+00  +1.93200000000000003e+01  
1220 +1.98100000000000023e+01  +1.00800000000000001e+01  +1.96000000000000014e+01  
1221 +1.84800000000000004e+01  +5.95000000000000018e+00  +1.81999999999999993e+01  
1222 +1.84800000000000004e+01  +5.74000000000000021e+00  +1.88300000000000018e+01  
1223 +2.01600000000000001e+01  +9.02999999999999936e+00  +1.77100000000000009e+01  
1224 +2.01600000000000001e+01  +9.73000000000000043e+00  +1.63800000000000026e+01  
1225 +2.88399999999999999e+01  +9.02999999999999936e+00  +1.79199999999999982e+01  
1226 +2.46400000000000006e+01  +7.77000000000000046e+00  +1.74300000000000033e+01  
1227 +1.44900000000000020e+01  +7.55999999999999961e+00  +1.77800000000000011e+01  
1228 +2.33100000000000023e+01  +6.72000000000000064e+00  +1.75000000000000000e+01  
1229 +2.42199999999999989e+01  +6.79000000000000092e+00  +1.67300000000000004e+01  
1230 +2.32400000000000020e+01  +6.58000000000000007e+00  +1.74300000000000033e+01  
1231 +1.66600000000000001e+01  +7.00000000000000000e+00  +1.72900000000000027e+01  
1232 +1.65899999999999999e+01  +6.92999999999999972e+00  +1.72199999999999989e+01  
1233 +1.58200000000000003e+01  +6.79000000000000092e+00  +1.77800000000000011e+01  
1234 +1.68700000000000010e+01  +7.62999999999999989e+00  +1.76400000000000006e+01  
1235 +1.46300000000000026e+01  +8.25999999999999979e+00  +1.64499999999999993e+01  
1236 +1.94600000000000009e+01  +9.52000000000000135e+00  +1.54699999999999989e+01  
1237 +1.93200000000000003e+01  +1.00800000000000001e+01  +1.49100000000000001e+01  
1238 +1.96700000000000017e+01  +9.52000000000000135e+00  +1.56800000000000015e+01  
1239 +2.92600000000000051e+01  +9.73000000000000043e+00  +1.57500000000000000e+01  
1240 +1.94600000000000009e+01  +8.05000000000000071e+00  +1.47000000000000011e+01  
1241 +1.74300000000000033e+01  +8.33000000000000007e+00  +1.58200000000000003e+01  
1242 +2.25400000000000027e+01  +6.65000000000000036e+00  +1.40700000000000003e+01  
1243 +2.33800000000000026e+01  +6.85999999999999943e+00  +1.44199999999999999e+01  
1244 +2.14900000000000020e+01  +6.85999999999999943e+00  +1.31600000000000001e+01  
1245 +2.14900000000000020e+01  +6.44000000000000128e+00  +1.40700000000000003e+01  
1246 +2.12800000000000011e+01  +8.33000000000000007e+00  +1.35099999999999998e+01  
1247 +1.75000000000000000e+01  +8.19000000000000128e+00  +1.21099999999999994e+01  
1248 +1.70100000000000016e+01  +8.05000000000000071e+00  +1.30199999999999996e+01  
1249 +2.47800000000000011e+01  +9.59000000000000163e+00  +1.28800000000000026e+01  
1250 +2.43599999999999994e+01  +9.31000000000000050e+00  +1.23200000000000003e+01  
1251 +2.45700000000000003e+01  +9.52000000000000135e+00  +1.28800000000000026e+01  
1252 +1.68000000000000007e+01  +8.47000000000000064e+00  +1.21799999999999997e+01  
1253 +1.66600000000000001e+01  +8.33000000000000007e+00  +1.23200000000000003e+01  
1254 +2.35900000000000034e+01  +1.00099999999999998e+01  +1.12700000000000014e+01  
1255 +2.31700000000000017e+01  +9.59000000000000163e+00  +1.18300000000000001e+01  
1256 +1.96700000000000017e+01  +9.38000000000000078e+00  +3.10100000000000051e+01  
1257 +1.93200000000000003e+01  +8.75000000000000000e+00  +3.09399999999999977e+01  
1258 +1.91800000000000033e+01  +8.54000000000000092e+00  +3.14300000000000033e+01  
1259 +2.07900000000000027e+01  +8.12000000000000099e+00  +3.13600000000000030e+01  
1260 +2.18400000000000034e+01  +8.19000000000000128e+00  +3.15700000000000003e+01  
1261 +1.99500000000000028e+01  +1.01500000000000004e+01  +3.13600000000000030e+01  
1262 +2.77899999999999991e+01  +8.82000000000000028e+00  +2.91200000000000010e+01  
1263 +2.75100000000000051e+01  +8.05000000000000071e+00  +2.91200000000000010e+01  
1264 +2.30300000000000011e+01  +1.51900000000000013e+01  +2.91899999999999977e+01  
1265 +1.75700000000000003e+01  +6.65000000000000036e+00  +2.85600000000000023e+01  
1266 +1.70800000000000018e+01  +6.85999999999999943e+00  +2.88399999999999999e+01  
1267 +2.89800000000000040e+01  +8.75000000000000000e+00  +2.75100000000000051e+01  
1268 +2.89800000000000040e+01  +9.02999999999999936e+00  +2.78600000000000030e+01  
1269 +2.16300000000000026e+01  +1.23200000000000003e+01  +2.76500000000000021e+01  
1270 +2.66000000000000014e+01  +1.17599999999999998e+01  +2.66000000000000014e+01  
1271 +2.66700000000000017e+01  +1.17599999999999998e+01  +2.67399999999999984e+01  
1272 +2.44300000000000033e+01  +1.11300000000000008e+01  +2.68100000000000023e+01  
1273 +2.28200000000000003e+01  +1.23200000000000003e+01  +2.56200000000000010e+01  
1274 +2.54100000000000001e+01  +1.00099999999999998e+01  +2.51300000000000026e+01  
1275 +1.56099999999999994e+01  +7.14000000000000057e+00  +2.56200000000000010e+01  
1276 +1.81999999999999993e+01  +6.65000000000000036e+00  +2.58300000000000018e+01  
1277 +1.21799999999999997e+01  +7.49000000000000110e+00  +2.44300000000000033e+01  
1278 +1.19700000000000006e+01  +7.84000000000000075e+00  +2.44300000000000033e+01  
1279 +1.53300000000000018e+01  +5.67000000000000082e+00  +2.35900000000000034e+01  
1280 +1.34400000000000013e+01  +7.20999999999999996e+00  +2.48500000000000014e+01  
1281 +2.19800000000000040e+01  +6.02000000000000046e+00  +2.38000000000000007e+01  
1282 +2.13500000000000014e+01  +5.81000000000000050e+00  +2.42900000000000027e+01  
1283 +2.91899999999999977e+01  +1.21099999999999994e+01  +2.33800000000000026e+01  
1284 +2.96100000000000030e+01  +1.19700000000000006e+01  +2.34500000000000028e+01  
1285 +1.63800000000000026e+01  +5.53000000000000025e+00  +2.35900000000000034e+01  
1286 +1.26700000000000017e+01  +7.00000000000000000e+00  +2.19100000000000001e+01  
1287 +1.18300000000000001e+01  +7.98000000000000043e+00  +2.38700000000000010e+01  
1288 +1.38599999999999994e+01  +6.44000000000000128e+00  +2.26800000000000033e+01  
1289 +1.30900000000000016e+01  +6.58000000000000007e+00  +2.31000000000000014e+01  
1290 +2.14900000000000020e+01  +6.85999999999999943e+00  +2.19100000000000001e+01  
1291 +2.35199999999999996e+01  +1.13400000000000016e+01  +2.28900000000000006e+01  
1292 +2.72300000000000040e+01  +1.26000000000000014e+01  +2.22600000000000016e+01  
1293 +1.50500000000000007e+01  +6.30000000000000071e+00  +2.20500000000000007e+01  
1294 +1.37199999999999989e+01  +5.95000000000000018e+00  +2.12100000000000009e+01  
1295 +1.50500000000000007e+01  +6.30000000000000071e+00  +2.21900000000000013e+01  
1296 +2.95399999999999991e+01  +1.37199999999999989e+01  +2.21200000000000010e+01  
1297 +2.40800000000000018e+01  +8.60999999999999943e+00  +2.18400000000000034e+01  
1298 +1.32300000000000022e+01  +7.14000000000000057e+00  +2.02300000000000040e+01  
1299 +1.20400000000000009e+01  +7.49000000000000110e+00  +2.14200000000000017e+01  
1300 +2.78600000000000030e+01  +1.50500000000000007e+01  +2.07199999999999989e+01  
1301 +2.82100000000000044e+01  +1.48400000000000016e+01  +2.09300000000000033e+01  
1302 +2.47800000000000011e+01  +1.52599999999999998e+01  +2.03000000000000007e+01  
1303 +2.52000000000000028e+01  +1.51900000000000013e+01  +2.04400000000000013e+01  
1304 +3.08000000000000007e+01  +1.06400000000000006e+01  +1.93900000000000006e+01  
1305 +2.19100000000000001e+01  +6.30000000000000071e+00  +1.96700000000000017e+01  
1306 +2.45700000000000003e+01  +8.75000000000000000e+00  +2.05100000000000016e+01  
1307 +2.04400000000000013e+01  +6.37000000000000099e+00  +2.07900000000000027e+01  
1308 +2.11400000000000006e+01  +6.58000000000000007e+00  +1.86200000000000010e+01  
1309 +2.74399999999999977e+01  +8.82000000000000028e+00  +1.87600000000000016e+01  
1310 +2.77199999999999989e+01  +8.82000000000000028e+00  +1.91099999999999994e+01  
1311 +2.62500000000000000e+01  +1.12000000000000011e+01  +1.72199999999999989e+01  
1312 +2.58300000000000018e+01  +8.60999999999999943e+00  +1.79199999999999982e+01  
1313 +2.28200000000000003e+01  +6.72000000000000064e+00  +1.76400000000000006e+01  
1314 +1.99500000000000028e+01  +6.79000000000000092e+00  +1.62400000000000020e+01  
1315 +1.97400000000000020e+01  +6.79000000000000092e+00  +1.72199999999999989e+01  
1316 +2.01600000000000001e+01  +1.02900000000000009e+01  +1.58900000000000006e+01  
1317 +2.45700000000000003e+01  +9.87000000000000099e+00  +1.54699999999999989e+01  
1318 +1.67300000000000004e+01  +5.67000000000000082e+00  +1.54699999999999989e+01  
1319 +1.53300000000000018e+01  +6.02000000000000046e+00  +1.44199999999999999e+01  
1320 +1.47699999999999996e+01  +5.95000000000000018e+00  +1.56099999999999994e+01  
1321 +1.58900000000000006e+01  +6.72000000000000064e+00  +1.24600000000000009e+01  
1322 +1.47000000000000011e+01  +6.85999999999999943e+00  +1.40000000000000000e+01  
1323 +2.59699999999999989e+01  +9.31000000000000050e+00  +1.39300000000000015e+01  
1324 +2.63200000000000003e+01  +9.31000000000000050e+00  +1.37900000000000009e+01  
1325 +2.59000000000000021e+01  +9.02999999999999936e+00  +1.39300000000000015e+01  
1326 +1.59600000000000009e+01  +8.89000000000000057e+00  +1.37199999999999989e+01  
1327 +2.49200000000000017e+01  +9.94000000000000128e+00  +1.20400000000000009e+01  
1328 +1.56099999999999994e+01  +9.45000000000000107e+00  +1.09900000000000020e+01  
1329 +2.10700000000000003e+01  +9.38000000000000078e+00  +1.07100000000000009e+01  
1330 +2.10000000000000000e+01  +1.07100000000000009e+01  +1.03599999999999994e+01  
1331 +1.59600000000000009e+01  +8.47000000000000064e+00  +1.17599999999999998e+01  
1332 +2.07900000000000027e+01  +1.12700000000000014e+01  +9.59000000000000163e+00  
1333 +2.07199999999999989e+01  +1.07100000000000009e+01  +1.05000000000000000e+01  
1334 +2.14900000000000020e+01  +1.14800000000000004e+01  +3.47199999999999989e+01  
1335 +2.22600000000000016e+01  +1.14100000000000001e+01  +3.55600000000000023e+01  
1336 +2.13500000000000014e+01  +1.27400000000000020e+01  +3.60500000000000043e+01  
1337 +2.12100000000000009e+01  +1.14800000000000004e+01  +3.39500000000000028e+01  
1338 +2.09300000000000033e+01  +1.13400000000000016e+01  +3.39500000000000028e+01  
1339 +2.12100000000000009e+01  +1.14800000000000004e+01  +3.39500000000000028e+01  
1340 +2.14200000000000017e+01  +1.16200000000000010e+01  +3.39500000000000028e+01  
1341 +2.10700000000000003e+01  +1.19700000000000006e+01  +3.40200000000000031e+01  
1342 +2.12800000000000011e+01  +1.32300000000000022e+01  +3.05899999999999999e+01  
1343 +2.97500000000000000e+01  +1.24600000000000009e+01  +2.28900000000000006e+01  
1344 +2.27500000000000000e+01  +1.09900000000000020e+01  +2.89100000000000037e+01  
1345 +2.40100000000000016e+01  +1.00800000000000001e+01  +2.90500000000000007e+01  
1346 +2.33100000000000023e+01  +9.16999999999999993e+00  +3.28300000000000054e+01  
1347 +2.32400000000000020e+01  +9.52000000000000135e+00  +3.29699999999999989e+01  
1348 +2.40800000000000018e+01  +9.38000000000000078e+00  +3.28999999999999986e+01  
1349 +2.32400000000000020e+01  +9.24000000000000021e+00  +3.31100000000000065e+01  
1350 +2.00900000000000034e+01  +1.03599999999999994e+01  +2.84200000000000017e+01  
1351 +1.99500000000000028e+01  +1.00800000000000001e+01  +2.78600000000000030e+01  
1352 +1.96700000000000017e+01  +9.94000000000000128e+00  +2.84200000000000017e+01  
1353 +2.28200000000000003e+01  +1.25300000000000011e+01  +2.74399999999999977e+01  
1354 +2.31000000000000014e+01  +1.25300000000000011e+01  +2.75800000000000018e+01  
1355 +2.27500000000000000e+01  +1.26000000000000014e+01  +2.75800000000000018e+01  
1356 +1.94600000000000009e+01  +5.60000000000000053e+00  +1.72199999999999989e+01  
1357 +2.83500000000000014e+01  +8.75000000000000000e+00  +2.91899999999999977e+01  
1358 +2.77899999999999991e+01  +8.82000000000000028e+00  +2.91200000000000010e+01  
1359 +2.82800000000000011e+01  +9.31000000000000050e+00  +2.92600000000000051e+01  
1360 +2.77899999999999991e+01  +9.09999999999999964e+00  +3.01000000000000014e+01  
1361 +1.61699999999999982e+01  +7.42000000000000082e+00  +2.59000000000000021e+01  
1362 +2.62500000000000000e+01  +1.18300000000000001e+01  +2.23300000000000018e+01  
1363 +2.61100000000000030e+01  +1.21099999999999994e+01  +2.22600000000000016e+01  
1364 +2.58300000000000018e+01  +1.19700000000000006e+01  +2.23300000000000018e+01  
1365 +2.61800000000000033e+01  +1.21799999999999997e+01  +2.24000000000000021e+01  
1366 +1.96700000000000017e+01  +9.52000000000000135e+00  +1.56800000000000015e+01  
1367 +2.01600000000000001e+01  +1.02200000000000006e+01  +1.49800000000000022e+01  
1368 +1.96700000000000017e+01  +9.02999999999999936e+00  +1.60300000000000011e+01  
1369 +2.44300000000000033e+01  +7.42000000000000082e+00  +2.66700000000000017e+01  
1370 +1.06400000000000006e+01  +1.02900000000000009e+01  +2.52000000000000028e+01  
1371 +1.07800000000000011e+01  +1.03599999999999994e+01  +2.57600000000000051e+01  
1372 +2.91200000000000010e+01  +1.06400000000000006e+01  +2.46400000000000006e+01  
1373 +2.96800000000000033e+01  +9.94000000000000128e+00  +2.43599999999999994e+01  
1374 +2.88399999999999999e+01  +1.07800000000000011e+01  +2.47800000000000011e+01  
1375 +2.86300000000000026e+01  +1.42100000000000009e+01  +2.17699999999999996e+01  
1376 +2.03000000000000007e+01  +7.55999999999999961e+00  +2.84899999999999984e+01  
1377 +2.03000000000000007e+01  +7.55999999999999961e+00  +2.86300000000000026e+01  
1378 +1.94600000000000009e+01  +7.20999999999999996e+00  +2.87699999999999996e+01  
1379 +2.05100000000000016e+01  +7.20999999999999996e+00  +2.90500000000000007e+01  
1380 +2.25400000000000027e+01  +6.58000000000000007e+00  +1.97400000000000020e+01  
1381 +2.36600000000000001e+01  +1.08500000000000014e+01  +2.83500000000000014e+01  
1382 +2.38000000000000007e+01  +1.05700000000000003e+01  +2.82800000000000011e+01  
1383 +2.38700000000000010e+01  +1.05700000000000003e+01  +2.84899999999999984e+01  
1384 +2.12100000000000009e+01  +6.02000000000000046e+00  +2.18400000000000034e+01  
1385 +2.27500000000000000e+01  +1.05000000000000000e+01  +3.46499999999999986e+01  
# numEdges
1385
# id   initNode   termNode parentEdge nDau   dauEdges      ...   radiusRelativeToParent
   0          0          1 2147483646    2        319       1384 +4.63442666666666725e-01  # rad = +4.63442666666666725e-01 , len = +0                       
   1          2          3        985    2          2       1344 +5.43104656517589546e-01  # rad = +8.13749999999999890e-02 , len = +1.39649561402820233e+00 
   2          3          4          1    2       1010       1011 +1.02611367127496167e+00  # rad = +8.35000000000000048e-02 , len = +2.52388589282476372e-01 
   3          5          6          5    2 2147483645 2147483645 +7.57397117573111789e-01  # rad = +7.31429000000000523e-02 , len = +4.42718872423574938e-01 
   4          5          7          5    2 2147483645 2147483645 +7.52034246163978182e-01  # rad = +7.26250000000000367e-02 , len = +6.18223260642945083e-01 
   5          8          5        983    2          3          4 +8.47117543859649214e-01  # rad = +9.65714000000000711e-02 , len = +6.56658206375279829e-01 
   6          9         10          8    2 2147483645 2147483645 +9.34537667962829666e-01  # rad = +6.90000000000000197e-02 , len = +8.48704895708746854e-01 
   7          9         11          8    2 2147483645 2147483645 +1.01309300816840087e+00  # rad = +7.48000000000000054e-02 , len = +3.56931365951493662e-01 
   8         12          9         15    2          6          7 +5.66858349328214994e-01  # rad = +7.38333000000000045e-02 , len = +4.31508980207828075e-01 
   9         13         14         11    2 2147483645 2147483645 +9.69279250305402296e-01  # rad = +7.62500000000000261e-02 , len = +2.21359436211787469e-01 
  10         13         15         11    2 2147483645 2147483645 +1.00000000000000000e+00  # rad = +7.86667000000000199e-02 , len = +1.56524758424985921e-01 
  11         16         13         13    2          9         10 +9.21155737704918098e-01  # rad = +7.86667000000000199e-02 , len = +2.10000000000000853e-01 
  12         16         17         13    2 2147483645 2147483645 +8.50409836065573743e-01  # rad = +7.26250000000000367e-02 , len = +5.14392845984467773e-01 
  13         18         16       1348    2         11         12 +7.49122807017543857e-01  # rad = +8.54000000000000176e-02 , len = +3.95979797464466932e-01 
  14         19         20         16    2 2147483645 2147483645 +5.44444444444444398e-01  # rad = +7.34999999999999959e-02 , len = +1.13304898393670350e+00 
  15         19         12         16    2          8        983 +9.64814814814814792e-01  # rad = +1.30250000000000032e-01 , len = +1.97989898732232855e-01 
  16         21         19         38    2         14         15 +7.80626582937237745e-01  # rad = +1.35000000000000037e-01 , len = +8.90954544295047168e-01 
  17         22         23         19    2 2147483645 2147483645 +7.43921139101861861e-01  # rad = +8.49000000000000171e-02 , len = +7.24085630295205007e-01 
  18         22         24         19    2       1313       1369 +8.32420591456735970e-01  # rad = +9.50000000000000427e-02 , len = +3.63730669589464706e-01 
  19         25         22         23    2         17         18 +8.40582165295465145e-01  # rad = +1.14124999999999990e-01 , len = +6.29999999999997784e-01 
  20         26         27         22    2 2147483645 2147483645 +7.32095490716180297e-01  # rad = +6.90000000000000197e-02 , len = +1.56524758424982730e-01 
  21         26         28         22    2 2147483645 2147483645 +7.93633952254641950e-01  # rad = +7.48000000000000193e-02 , len = +7.47395477642193606e-01 
  22         25         26         23    2         20         21 +6.94193814493735628e-01  # rad = +9.42500000000000282e-02 , len = +3.28329103187636084e-01 
  23         29         25       1076    2         19         22 +8.81616883116883132e-01  # rad = +1.35769000000000056e-01 , len = +9.52102935611483070e-01 
  24         30         31         25    2 2147483645 2147483645 +5.96714783096796708e-01  # rad = +7.86667000000000061e-02 , len = +4.48218696620300117e-01 
  25         32         30         39    2         24         26 +1.05326105627304423e+00  # rad = +1.31833000000000033e-01 , len = +9.92421281513044207e-01 
  26         30         33         25    2         27         28 +6.57397616681710928e-01  # rad = +8.66667000000000132e-02 , len = +1.40000000000000568e-01 
  27         33         34         26    2 2147483645 2147483645 +8.37980446930597367e-01  # rad = +7.26250000000000229e-02 , len = +7.82623792124929496e-01 
  28         33         35         26    2         29         30 +9.48251173749548704e-01  # rad = +8.21818000000000271e-02 , len = +7.82623792124928719e-01 
  29         35         36         28    2 2147483645 2147483645 +8.39601955664149413e-01  # rad = +6.90000000000000335e-02 , len = +2.42487113059639714e-01 
  30         35         37         28    2 2147483645 2147483645 +8.39601955664149413e-01  # rad = +6.90000000000000335e-02 , len = +4.48218696620300394e-01 
  31         38         39         33    2 2147483645 2147483645 +8.58742999377722360e-01  # rad = +6.90000000000000197e-02 , len = +2.10000000000002046e-01 
  32         38         40         33    2 2147483645 2147483645 +9.24364654635967731e-01  # rad = +7.42727000000000387e-02 , len = +7.66811580507232415e-01 
  33         29         38       1076    2         31         32 +5.21753246753246747e-01  # rad = +8.03499999999999909e-02 , len = +1.62514614727414775e+00 
  34         41         42         40    2 2147483645 2147483645 +6.66983650190114075e-01  # rad = +8.77083500000000044e-02 , len = +5.93969696196698482e-01 
  35         32         43         39    2 2147483645 2147483645 +6.87972420735580181e-01  # rad = +8.61111000000000099e-02 , len = +7.73175271203107695e-01 
  36         44         45         37    2 2147483645 2147483645 +4.47844516683628568e-01  # rad = +9.06500000000000222e-02 , len = +1.60237323991634240e+00 
  37         46         44        115    2         36         38 +9.01621380846325149e-01  # rad = +2.02414000000000011e-01 , len = +2.03120653799656825e+00 
  38         44         21         37    2         16       1349 +8.54377661624195928e-01  # rad = +1.72938000000000036e-01 , len = +1.16081867662439375e+00 
  39         41         32         40    2         25         35 +9.51836501901140775e-01  # rad = +1.25166500000000042e-01 , len = +3.76961536499412830e-01 
  40         47         41         42    2         34         39 +7.95682138599962396e-01  # rad = +1.31500000000000006e-01 , len = +9.89949493661195640e-02 
  41         47         48         42    2 2147483645 2147483645 +4.84065179376403032e-01  # rad = +8.00000000000000294e-02 , len = +1.02401171868294671e+00 
  42         49         47         52    2         40         41 +9.67225971076919544e-01  # rad = +1.65266999999999997e-01 , len = +1.06850362657315889e+00 
  43         50         51         45    2 2147483645 2147483645 +8.16381156316916434e-01  # rad = +7.62499999999999706e-02 , len = +7.98122797569396192e-01 
  44         50         52         45    2 2147483645 2147483645 +8.31905781584582393e-01  # rad = +7.77000000000000052e-02 , len = +6.49153294684701954e-01 
  45         53         50         66    2         43         44 +6.65716322166785446e-01  # rad = +9.34000000000000108e-02 , len = +1.22249744376010505e+00 
  46         54         55         48    2 2147483645 2147483645 +6.32575757575757569e-01  # rad = +8.34999999999999909e-02 , len = +2.21359436211787469e-01 
  47         54         56         48    2 2147483645 2147483645 +6.16161363636363535e-01  # rad = +8.13332999999999695e-02 , len = +5.81463670404267163e-01 
  48         57         54         50    2         46         47 +8.13143353477111974e-01  # rad = +1.32000000000000006e-01 , len = +2.42487113059640713e-01 
  49         57         58         50    2 2147483645 2147483645 +5.09583387234881391e-01  # rad = +8.27222000000000096e-02 , len = +1.25415310070182406e+00 
  50         59         57         54    2         48         49 +9.92589195634228982e-01  # rad = +1.62332999999999977e-01 , len = +1.97989898732236630e-01 
  51         49         60         52    2 2147483645 2147483645 +5.12319523371979391e-01  # rad = +8.75385000000000330e-02 , len = +9.89949493661167579e-01 
  52         61         49         97    2         42         51 +8.29085209931535116e-01  # rad = +1.70866999999999963e-01 , len = +1.34829521989807999e+00 
  53         59         62         54    2 2147483645 2147483645 +5.99223455318108167e-01  # rad = +9.80000000000000038e-02 , len = +7.53923072998830990e-01 
  54         63         59         96    2         50         53 +8.16850969462675103e-01  # rad = +1.63544999999999996e-01 , len = +1.62815846894581950e+00 
  55         64         65         57    2 2147483645 2147483645 +9.14078959895029186e-01  # rad = +8.83333000000000035e-02 , len = +2.10000000000000270e-01 
  56         64         66         57    2 2147483645 2147483645 +7.66973935287324382e-01  # rad = +7.41176000000000196e-02 , len = +1.44817126059040513e+00 
  57         67         64         98    2         55         56 +6.36695700299121148e-01  # rad = +9.66364000000000528e-02 , len = +9.82496819333272597e-01 
  58         68         69         60    2 2147483645 2147483645 +8.77118272407511612e-01  # rad = +6.90000000000000197e-02 , len = +4.14125584816971815e-01 
  59         68         70         60    2 2147483645 2147483645 +9.59038576678569177e-01  # rad = +7.54444000000000503e-02 , len = +1.27161314872094744e+00 
  60         71         68         62    2         58         59 +8.43784457496878693e-01  # rad = +7.86667000000000199e-02 , len = +2.42487113059643794e-01 
  61         71         72         62    2 2147483645 2147483645 +9.88943568005423157e-01  # rad = +9.22000000000000319e-02 , len = +4.48218696620299561e-01 
  62         73         71        981    2         60         61 +6.68321146953405054e-01  # rad = +9.32308000000000581e-02 , len = +9.10000000000000364e-01 
  63         74         75         65    2 2147483645 2147483645 +5.32435740514075939e-01  # rad = +8.70000000000000356e-02 , len = +3.05122926047848408e-01 
  64         74         76         65    2        980        981 +9.58206854345165282e-01  # rad = +1.56571000000000043e-01 , len = +5.77234787586473508e-01 
  65         77         74         77    2         63         64 +8.41184041184041220e-01  # rad = +1.63400000000000073e-01 , len = +3.56931365951496382e-01 
  66         78         53         94    2         45         67 +6.18061674008810624e-01  # rad = +1.40300000000000008e-01 , len = +8.45813218151621138e-01 
  67         53         79         66    2         74         75 +5.81294369208838146e-01  # rad = +8.15555999999999781e-02 , len = +1.22449989791751457e+00 
  68         80         81         70    2 2147483645 2147483645 +5.82741116751269050e-01  # rad = +1.14800000000000027e-01 , len = +7.47395477642188166e-01 
  69         80         82         70    2       1223       1224 +8.32096446700507641e-01  # rad = +1.63923000000000013e-01 , len = +8.77097486029912665e-01 
  70         83         80         93    2         68         69 +1.00056376943353875e+00  # rad = +1.96999999999999981e-01 , len = +9.89949493661220759e-02 
  71         84         85         73    2 2147483645 2147483645 +8.67980891719745240e-01  # rad = +1.36273000000000033e-01 , len = +8.28251169633946294e-01 
  72         84         86         73    2 2147483645 2147483645 +5.67940764331210213e-01  # rad = +8.91667000000000293e-02 , len = +7.98122797569399856e-01 
  73         87         84         79    2         71         72 +8.67403314917127077e-01  # rad = +1.56999999999999973e-01 , len = +1.21243556529823951e-01 
  74         79         88         67    2 2147483645 2147483645 +8.46048585259626562e-01  # rad = +6.90000000000000058e-02 , len = +9.89949493661170521e-02 
  75         79         89         67    2 2147483645 2147483645 +1.04000461035171110e+00  # rad = +8.48182000000000241e-02 , len = +7.85748051222530886e-01 
  76         77         90         77    2 2147483645 2147483645 +4.23680823680823659e-01  # rad = +8.23000000000000120e-02 , len = +6.45368112010504036e-01 
  77         91         77       1350    2         65         76 +8.65256124721603515e-01  # rad = +1.94250000000000034e-01 , len = +2.52388589282478815e-01 
  78         87         92         79    2 2147483645 2147483645 +4.47513812154696156e-01  # rad = +8.10000000000000164e-02 , len = +1.20838735511424633e+00 
  79         93         87         84    2         73         78 +9.46187543780777185e-01  # rad = +1.80999999999999994e-01 , len = +2.88617393793236532e-01 
  80         94         95         81    2 2147483645 2147483645 +6.18518518518518468e-01  # rad = +8.34999999999999909e-02 , len = +1.21243556529818830e-01 
  81         96         94       1082    2         80         82 +8.78763222131814570e-01  # rad = +1.35000000000000009e-01 , len = +3.95979797464466932e-01 
  82         94         97         81    2         85         86 +6.99074074074073959e-01  # rad = +9.43750000000000144e-02 , len = +6.78675180038285308e-01 
  83         93         98         84    2 2147483645 2147483645 +5.17527993559651622e-01  # rad = +9.90000000000000185e-02 , len = +8.42911620515462312e-01 
  84         99         93        132    2         79         83 +9.30576703232554259e-01  # rad = +1.91294000000000020e-01 , len = +1.37171425595858310e+00 
  85         97        100         82    2 2147483645 2147483645 +7.31125827814569473e-01  # rad = +6.90000000000000058e-02 , len = +4.19999999999995766e-01 
  86         97        101         82    2 2147483645 2147483645 +8.33554437086092781e-01  # rad = +7.86667000000000061e-02 , len = +2.10000000000003212e-01 
  87        102        103         89    2 2147483645 2147483645 +6.76027412082957579e-01  # rad = +9.37143000000000281e-02 , len = +4.90000000000002989e-01 
  88        102        104         89    2 2147483645 2147483645 +7.88263300270513945e-01  # rad = +1.09272999999999995e-01 , len = +7.70000000000003126e-01 
  89        105        102        101    2         87         88 +9.53843930834703757e-01  # rad = +1.38624999999999998e-01 , len = +5.14392845984465885e-01 
  90        106        107         92    2 2147483645 2147483645 +7.29932874354561112e-01  # rad = +8.48181999999999686e-02 , len = +8.19328993750371937e-01 
  91        106        108         92    2 2147483645 2147483645 +7.36414802065404550e-01  # rad = +8.55713999999999919e-02 , len = +4.42718872423572662e-01 
  92        109        106       1227    2         90         91 +7.04242424242424225e-01  # rad = +1.16199999999999942e-01 , len = +7.50666370633453428e-01 
  93         78         83         94    2         70       1080 +8.67352422907489040e-01  # rad = +1.96889000000000036e-01 , len = +6.60378679243960764e-01 
  94        110         78        137    2         66         93 +9.08403331078999177e-01  # rad = +2.27000000000000007e-01 , len = +9.92421281513048203e-01 
  95         63        111         96    2 2147483645 2147483645 +4.19097066139231089e-01  # rad = +8.39090999999999865e-02 , len = +1.50947010569934892e+00 
  96        112         63       1106    2         54         95 +7.57906930085892605e-01  # rad = +2.00214000000000031e-01 , len = +1.98237231619087839e+00 
  97        113         61         99    2         52       1076 +1.01273218673218657e+00  # rad = +2.06091000000000024e-01 , len = +8.28251169633944850e-01 
  98        113         67         99    2         57       1012 +7.45837837837837747e-01  # rad = +1.51778000000000024e-01 , len = +6.92964645562819337e-01 
  99        114        113        102    2         97         98 +7.53006475485661464e-01  # rad = +2.03500000000000070e-01 , len = +9.89949493661145541e-02 
 100        105        115        101    2        117        118 +7.31595714669070363e-01  # rad = +1.06325000000000003e-01 , len = +8.57321409974113990e-01 
 101        116        105        110    2         89        100 +8.36848681672396011e-01  # rad = +1.45332999999999962e-01 , len = +1.97989898732231578e-01 
 102        117        114        144    2         99        103 +8.12781954887218050e-01  # rad = +2.70250000000000101e-01 , len = +1.00468900660851235e+00 
 103        114        118        102    2        104        105 +7.06753006475485557e-01  # rad = +1.91000000000000003e-01 , len = +2.88617393793233978e-01 
 104        118        119        103    2       1085       1368 +7.54973821989528782e-01  # rad = +1.44199999999999967e-01 , len = +3.20780298646910100e-01 
 105        118        120        103    2       1013       1014 +4.90650785340314144e-01  # rad = +9.37143000000000281e-02 , len = +5.23832034148352998e-01 
 106        121        122        108    2 2147483645 2147483645 +6.88630488997369672e-01  # rad = +9.08462000000000020e-02 , len = +9.33916484488843235e-01 
 107        121        123        108    2 2147483645 2147483645 +8.14869279807160285e-01  # rad = +1.07499999999999971e-01 , len = +4.94974746830580015e-01 
 108        124        121        143    2        106        107 +8.59993481095175927e-01  # rad = +1.31923000000000012e-01 , len = +1.07079409785448609e+00 
 109        116        125        110    2 2147483645 2147483645 +7.02493853178784655e-01  # rad = +1.21999999999999970e-01 , len = +1.97989898732236630e-01 
 110        126        116       1019    2        101        109 +7.63371428571428590e-01  # rad = +1.73666999999999960e-01 , len = +7.82623792124928164e-01 
 111        127        128        113    2 2147483645 2147483645 +6.72075740013831080e-01  # rad = +6.90000000000000058e-02 , len = +6.99999999999985079e-02 
 112        127        129        113    2 2147483645 2147483645 +7.78000720776880539e-01  # rad = +7.98749999999999877e-02 , len = +6.10245852095692265e-01 
 113        130        127        120    2        111        112 +7.80737642585551339e-01  # rad = +1.02667000000000008e-01 , len = +1.71464281994820972e-01 
 114        131        132        989    2        115        116 +8.98562545720555939e-01  # rad = +2.45667000000000052e-01 , len = +1.97989898732230329e-01 
 115        132         46        114    2         37       1350 +9.13838651507935640e-01  # rad = +2.24500000000000033e-01 , len = +1.09119200876839373e+00 
 116        132        133        114    2        121        122 +6.09129431303349622e-01  # rad = +1.49642999999999998e-01 , len = +9.62340895940728136e-01 
 117        115        134        100    2 2147483645 2147483645 +7.17140841758758474e-01  # rad = +7.62499999999999983e-02 , len = +1.56524758424982341e-01 
 118        115        135        100    2 2147483645 2147483645 +7.17140841758758474e-01  # rad = +7.62499999999999983e-02 , len = +2.32163735324875720e-01 
 119        130        136        120    2 2147483645 2147483645 +6.54837262357414462e-01  # rad = +8.61111000000000099e-02 , len = +5.93969696196702368e-01 
 120        137        130        122    2        113        119 +1.03087126260171513e+00  # rad = +1.31500000000000006e-01 , len = +1.21243556529820884e-01 
 121        133        138        116    2 2147483645 2147483645 +6.38185548271552938e-01  # rad = +9.54999999999999877e-02 , len = +1.21243556529821897e-01 
 122        133        137        116    2        120        123 +8.52442145639956461e-01  # rad = +1.27562000000000009e-01 , len = +1.34647688431699319e+00 
 123        137        139        122    2        135        136 +7.37680500462520206e-01  # rad = +9.41000000000000031e-02 , len = +6.92964645562816117e-01 
 124        140        141        126    2 2147483645 2147483645 +1.00000000000000000e+00  # rad = +6.90000000000000197e-02 , len = +1.21243556529820884e-01 
 125        140        142        126    2 2147483645 2147483645 +1.00000000000000000e+00  # rad = +6.90000000000000197e-02 , len = +2.21359436211785776e-01 
 126        143        140        134    2        124        125 +8.63849765258215885e-01  # rad = +6.90000000000000197e-02 , len = +4.20000000000002871e-01 
 127        144        145        129    2 2147483645 2147483645 +7.00935570386078788e-01  # rad = +7.86667000000000061e-02 , len = +1.97989898732234104e-01 
 128        144        146        129    2        130       1370 +7.76300665591503236e-01  # rad = +8.71250000000000080e-02 , len = +3.20780298646906215e-01 
 129        147        144        988    2        127        128 +5.73025217377984952e-01  # rad = +1.12231000000000025e-01 , len = +1.10679718105893388e+00 
 130        146        148        128    2 2147483645 2147483645 +8.47441606886657151e-01  # rad = +7.38333499999999920e-02 , len = +4.31508980207825521e-01 
 131         99        149        132    2 2147483645 2147483645 +4.56834091406611076e-01  # rad = +9.39090999999999954e-02 , len = +7.06965345685344304e-01 
 132        150         99        206    2         84        131 +7.89117082533589254e-01  # rad = +2.05564999999999998e-01 , len = +1.88610710194304332e+00 
 133        151        152        135    2 2147483645 2147483645 +8.52040816326530615e-01  # rad = +8.35000000000000325e-02 , len = +2.21359436211788024e-01 
 134        151        143        135    2        126       1229 +8.15051020408163240e-01  # rad = +7.98750000000000293e-02 , len = +5.37680202350803160e-01 
 135        139        151        123    2        133        134 +1.04144527098831041e+00  # rad = +9.80000000000000454e-02 , len = +1.21243556529820870e-01 
 136        139        153        123    2 2147483645 2147483645 +8.95120085015940425e-01  # rad = +8.42308000000000084e-02 , len = +9.41753683295157185e-01 
 137        154        110        170    2         94        138 +8.09574719681728228e-01  # rad = +2.49889000000000000e-01 , len = +7.53923072998831656e-01 
 138        110        155        137    2        143       1091 +9.08403331078999177e-01  # rad = +2.27000000000000007e-01 , len = +1.97989898732232855e-01 
 139        156        157        141    2 2147483645 2147483645 +7.48373101952277575e-01  # rad = +6.90000000000000197e-02 , len = +4.69574275274953767e-01 
 140        156        158        141    2 2147483645 2147483645 +7.48373101952277575e-01  # rad = +6.90000000000000197e-02 , len = +1.56524758424985921e-01 
 141        159        156       1312    2        139        140 +9.97526739558967646e-01  # rad = +9.22000000000000042e-02 , len = +3.56931365951495327e-01 
 142        124        160        143    2 2147483645 2147483645 +6.02455671447196806e-01  # rad = +9.24167000000000044e-02 , len = +8.77097486029915441e-01 
 143        155        124        138    2        108        142 +6.75770925110132148e-01  # rad = +1.53399999999999981e-01 , len = +9.92421281513048315e-01 
 144        161        117        184    2        102        145 +1.01604278074866317e+00  # rad = +3.32500000000000073e-01 , len = +2.21359436211791938e-01 
 145        117        162        144    2        989       1020 +9.25314285714285645e-01  # rad = +3.07667000000000079e-01 , len = +2.09999999999996106e-01 
 146        163        164        148    2       1227       1228 +8.17514029850746282e-01  # rad = +1.71166999999999958e-01 , len = +7.73175271203107806e-01 
 147        163        165        148    2        160       1092 +8.80000000000000004e-01  # rad = +1.84249999999999969e-01 , len = +2.61916017074172225e-01 
 148        166        163        168    2        146        147 +1.02886977886977871e+00  # rad = +2.09374999999999950e-01 , len = +6.78675180038286641e-01 
 149        167        168        151    2 2147483645 2147483645 +1.08374384236453225e+00  # rad = +1.10000000000000001e-01 , len = +9.89949493661170521e-02 
 150        167        169        151    2 2147483645 2147483645 +1.08251231527093594e+00  # rad = +1.09874999999999973e-01 , len = +5.51180551180828537e-01 
 151        170        167        156    2        149        150 +6.96001590860779062e-01  # rad = +1.01500000000000021e-01 , len = +2.61916017074175056e-01 
 152        171        172        154    2 2147483645 2147483645 +7.50645994832041308e-01  # rad = +7.26249999999999812e-02 , len = +6.02162768692982131e-01 
 153        171        173        154    2 2147483645 2147483645 +7.73126614987080130e-01  # rad = +7.48000000000000054e-02 , len = +3.76961536499415495e-01 
 154        174        171        160    2        152        153 +6.65712536037926683e-01  # rad = +9.67499999999999888e-02 , len = +2.52388589282478315e-01 
 155        170        175        156    2 2147483645 2147483645 +6.97715880493441243e-01  # rad = +1.01750000000000021e-01 , len = +1.36275456337522671e+00 
 156        176        170        176    2        151        155 +8.66861636678138980e-01  # rad = +1.45832999999999990e-01 , len = +3.83405790253617484e-01 
 157        177        178        159    2 2147483645 2147483645 +5.48068553459119423e-01  # rad = +8.71428999999999815e-02 , len = +1.48327340702919841e+00 
 158        177        179        159    2 2147483645 2147483645 +5.61006289308176087e-01  # rad = +8.92000000000000293e-02 , len = +3.13049516849968679e-01 
 159        180        177        174    2        157        158 +7.53554502369668366e-01  # rad = +1.58999999999999975e-01 , len = +7.53923072998833654e-01 
 160        165        174        147    2        154        161 +7.88781546811397560e-01  # rad = +1.45332999999999990e-01 , len = +1.71464281994823164e-01 
 161        174        181        160    2        162        163 +7.56882469913921829e-01  # rad = +1.09999999999999987e-01 , len = +1.21243556529823951e-01 
 162        181        182        161    2 2147483645 2147483645 +6.99173636363636275e-01  # rad = +7.69090999999999525e-02 , len = +8.34146270146907121e-01 
 163        181        183        161    2 2147483645 2147483645 +6.49242727272727249e-01  # rad = +7.14166999999999857e-02 , len = +8.22313808712952343e-01 
 164        184        185        166    2 2147483645 2147483645 +1.00000000000000000e+00  # rad = +6.90000000000000197e-02 , len = +1.71464281994821721e-01 
 165        184        186        166    2 2147483645 2147483645 +1.07004782608695659e+00  # rad = +7.38333000000000184e-02 , len = +3.49999999999999978e-01 
 166        187        184       1232    2        164        165 +5.28918017707255328e-01  # rad = +6.90000000000000197e-02 , len = +4.42718872423574938e-01 
 167        166        188        168    2 2147483645 2147483645 +4.50040786240786195e-01  # rad = +9.15832999999999925e-02 , len = +7.76337555448658456e-01 
 168        180        166        174    2        148        167 +9.64454976303317668e-01  # rad = +2.03500000000000042e-01 , len = +1.21243556529820870e-01 
 169        189        190        215    2        170        171 +9.54169415825001255e-01  # rad = +2.81999999999999973e-01 , len = +2.61916017074178831e-01 
 170        190        154        169    2        137       1093 +1.09456382978723399e+00  # rad = +3.08666999999999969e-01 , len = +1.56524758424982730e-01 
 171        190        191        169    2        172        173 +1.06560283687943258e+00  # rad = +3.00499999999999989e-01 , len = +9.89949493661170521e-02 
 172        191        192        171    2 2147483645 2147483645 +5.33001663893510780e-01  # rad = +1.60167000000000004e-01 , len = +9.57235603182416184e-01 
 173        191        193        171    2       1094       1095 +6.90183028286189604e-01  # rad = +2.07399999999999946e-01 , len = +3.20780298646909323e-01 
 174        194        180        201    2        159        168 +8.37966640190627499e-01  # rad = +2.10999999999999993e-01 , len = +1.01439637223326207e+00 
 175        176        195        176    2 2147483645 2147483645 +5.02015086399058452e-01  # rad = +8.44545000000000157e-02 , len = +7.17286553617172973e-01 
 176        196        176        242    2        156        175 +8.26687960687960577e-01  # rad = +1.68231000000000019e-01 , len = +9.80000000000003757e-01 
 177        197        198        179    2 2147483645 2147483645 +5.50342252644679508e-01  # rad = +7.16363999999999890e-02 , len = +7.34166193719104632e-01 
 178        197        199        179    2 2147483645 2147483645 +5.74646415758218287e-01  # rad = +7.48000000000000193e-02 , len = +6.60378679243964983e-01 
 179        200        197        224    2        177        178 +8.41339503858733018e-01  # rad = +1.30167000000000033e-01 , len = +4.48218696620296231e-01 
 180        201        202        182    2 2147483645 2147483645 +5.49489929999760984e-01  # rad = +6.90000000000000197e-02 , len = +9.89949493661120283e-02 
 181        201        203        182    2       1102       1371 +5.95678938608436570e-01  # rad = +7.48000000000000054e-02 , len = +3.56931365951497770e-01 
 182        204        201        183    2        180        181 +3.82764895766971647e-01  # rad = +1.25571000000000044e-01 , len = +1.06850362657316045e+00 
 183        205        204       1024    2        182        184 +9.28481064604777973e-01  # rad = +3.28063000000000105e-01 , len = +1.14166545012100773e+00 
 184        204        161        183    2        144       1232 +9.97521817455793602e-01  # rad = +3.27250000000000096e-01 , len = +5.37680202350796610e-01 
 185        206        207        187    2 2147483645 2147483645 +8.46625766871165641e-01  # rad = +6.89999999999999919e-02 , len = +2.09999999999998493e-01 
 186        206        208        187    2 2147483645 2147483645 +8.46625766871165641e-01  # rad = +6.89999999999999919e-02 , len = +1.21243556529819857e-01 
 187        209        206        189    2        185        186 +5.80071174377224108e-01  # rad = +8.14999999999999891e-02 , len = +6.41560597293819423e-01 
 188        209        210        189    2        195        196 +5.85409252669039093e-01  # rad = +8.22499999999999759e-02 , len = +9.77496803063827246e-01 
 189        211        209        230    2        187        188 +9.36666666666666647e-01  # rad = +1.40499999999999986e-01 , len = +4.02119385257664552e-01 
 190        212        213        192    2 2147483645 2147483645 +5.18161566497722936e-01  # rad = +7.86190999999999973e-02 , len = +1.42256810030311276e+00 
 191        212        214        192    2 2147483645 2147483645 +8.67788857619276821e-01  # rad = +1.31667000000000006e-01 , len = +6.60378679243958988e-01 
 192        215        212        249    2        190        191 +7.25966507177033482e-01  # rad = +1.51726999999999917e-01 , len = +1.62815846894582195e+00 
 193        216        217        195    2 2147483645 2147483645 +8.75962874251496992e-01  # rad = +7.31428999999999691e-02 , len = +9.44351629426241068e-01 
 194        216        218        195    2 2147483645 2147483645 +8.26347305389221520e-01  # rad = +6.89999999999999919e-02 , len = +6.02162768692982464e-01 
 195        210        216        188    2        193        194 +1.01519756838905773e+00  # rad = +8.34999999999999909e-02 , len = +7.00000000000002842e-02 
 196        210        219        188    2 2147483645 2147483645 +8.89275379939209687e-01  # rad = +7.31428999999999691e-02 , len = +4.48218696620297619e-01 
 197        220        221        199    2       1230       1231 +7.36316168527187620e-01  # rad = +1.47221999999999992e-01 , len = +1.19000000000000128e+00 
 198        220        222        199    2       1097       1098 +7.36316168527187620e-01  # rad = +1.47221999999999992e-01 , len = +5.93969696196699370e-01 
 199        223        220        286    2        197        198 +7.90292490118577162e-01  # rad = +1.99944000000000066e-01 , len = +1.30958008537088189e+00 
 200        194        224        201    2        254       1107 +8.32859412231930163e-01  # rad = +2.09713999999999928e-01 , len = +5.46717477313465761e-01 
 201        225        194        212    2        174        200 +8.68275862068965454e-01  # rad = +2.51799999999999913e-01 , len = +4.48218696620301227e-01 
 202        226        227        204    2 2147483645 2147483645 +6.77377003431282376e-01  # rad = +1.06799999999999978e-01 , len = +3.42928563989644497e-01 
 203        226        228        204    2 2147483645 2147483645 +6.51689954143860217e-01  # rad = +1.02750000000000022e-01 , len = +1.73453163707094382e+00 
 204        229        226        275    2        202        203 +7.53187505075645025e-01  # rad = +1.57667000000000057e-01 , len = +7.85748051222527333e-01 
 205        150        230        206    2 2147483645 2147483645 +3.92952015355086393e-01  # rad = +1.02364000000000011e-01 , len = +9.07303697777099183e-01 
 206        231        150        269    2        132        205 +9.27947792695394513e-01  # rad = +2.60500000000000009e-01 , len = +2.52388589282483200e-01 
 207        232        233       1108    2 2147483645 2147483645 +6.71290957567167945e-01  # rad = +9.05403679018717822e-02 , len = +2.88617393793236143e-01 
 208        234        235        210    2 2147483645 2147483645 +8.77118272407511612e-01  # rad = +6.90000000000000058e-02 , len = +3.50000000000000366e-01 
 209        234        236        210    2 2147483645 2147483645 +8.77118272407511612e-01  # rad = +6.90000000000000058e-02 , len = +5.51180551180825207e-01 
 210        237        234        247    2        208        209 +9.76013647642679838e-01  # rad = +7.86667000000000061e-02 , len = +1.97989898732234104e-01 
 211        231        238        269    2        212        213 +9.73101981640526192e-01  # rad = +2.73176000000000030e-01 , len = +1.12436648829463182e+00 
 212        238        225        211    2        201        232 +1.06158666939994717e+00  # rad = +2.89999999999999980e-01 , len = +1.21243556529821897e-01 
 213        238        239        211    2        230        231 +8.34626760769613618e-01  # rad = +2.27999999999999953e-01 , len = +1.71464281994821721e-01 
 214        240        241        216    2 2147483645 2147483645 +4.15671298363223030e-01  # rad = +1.21036000000000019e-01 , len = +2.12896688560437752e+00 
 215        240        189        216    2        169       1096 +1.01498375586403000e+00  # rad = +2.95545000000000002e-01 , len = +8.71492971859208598e-01 
 216        242        240        282    2        214        215 +1.11457224880382788e+00  # rad = +2.91181999999999941e-01 , len = +9.52102935611480516e-01 
 217        243        244        218    2 2147483645 2147483645 +7.21576447744745608e-01  # rad = +1.09999999999999987e-01 , len = +1.21243556529821897e-01 
 218        245        243       1107    2        217        219 +8.38373672545687509e-01  # rad = +1.52444000000000024e-01 , len = +5.77234787586474840e-01 
 219        243        246        218    2        220        221 +8.36372700795045998e-01  # rad = +1.27500000000000002e-01 , len = +3.56931365951492885e-01 
 220        246        247        219    2 2147483645 2147483645 +8.94117647058823461e-01  # rad = +1.13999999999999976e-01 , len = +1.56524758424990668e-01 
 221        246        248        219    2        233        234 +7.63235294117647123e-01  # rad = +9.73124999999999823e-02 , len = +1.05465634213235648e+00 
 222        249        250        223    2 2147483645 2147483645 +5.71234771225269777e-01  # rad = +1.08216999999999994e-01 , len = +1.67708079709953028e+00 
 223        251        249        292    2        222        224 +9.02114285714285646e-01  # rad = +1.89443999999999974e-01 , len = +5.81463670404267607e-01 
 224        249        200        223    2        179       1099 +8.16674056713329599e-01  # rad = +1.54714000000000018e-01 , len = +5.85662018573854914e-01 
 225        252        253        227    2 2147483645 2147483645 +1.00000000000000000e+00  # rad = +6.89999999999999919e-02 , len = +7.47395477642186834e-01 
 226        252        254        227    2 2147483645 2147483645 +1.04669855072463780e+00  # rad = +7.22221999999999864e-02 , len = +6.49153294684697291e-01 
 227        255        252        229    2        225        226 +9.04918032786885207e-01  # rad = +6.89999999999999919e-02 , len = +9.89949493661145541e-02 
 228        255        256        229    2 2147483645 2147483645 +9.04918032786885207e-01  # rad = +6.89999999999999919e-02 , len = +9.82496819333277704e-01 
 229        257        255        254    2        227        228 +6.99541284403669583e-01  # rad = +7.62499999999999706e-02 , len = +3.28329103187639915e-01 
 230        239        211        213    2        189       1103 +6.57894736842105310e-01  # rad = +1.49999999999999967e-01 , len = +4.20000000000001705e-01 
 231        239        258        213    2        260        261 +6.71052631578947456e-01  # rad = +1.52999999999999997e-01 , len = +3.28329103187640692e-01 
 232        225        259        212    2 2147483645 2147483645 +4.72413793103448332e-01  # rad = +1.36999999999999955e-01 , len = +1.21445461010282196e+00 
 233        248        260        221    2 2147483645 2147483645 +7.09055876685934394e-01  # rad = +6.89999999999999919e-02 , len = +2.32163735324874637e-01 
 234        248        261        221    2 2147483645 2147483645 +7.09055876685934394e-01  # rad = +6.89999999999999919e-02 , len = +4.14125584816975423e-01 
 235        262        263        237    2 2147483645 2147483645 +9.22459893048128254e-01  # rad = +6.89999999999999919e-02 , len = +6.92964645562818338e-01 
 236        262        264        237    2 2147483645 2147483645 +9.22459893048128254e-01  # rad = +6.89999999999999919e-02 , len = +3.56931365951496382e-01 
 237        265        262        240    2        235        236 +9.80983606557377152e-01  # rad = +7.48000000000000054e-02 , len = +3.20780298646908546e-01 
 238        266        267        239    2 2147483645 2147483645 +5.47875592539363687e-01  # rad = +6.89999999999999919e-02 , len = +6.49153294684703952e-01 
 239        245        266       1107    2        238        240 +6.92619051547298858e-01  # rad = +1.25940999999999970e-01 , len = +1.18999999999999639e+00 
 240        266        265        239    2        237        257 +6.05442230885890997e-01  # rad = +7.62500000000000122e-02 , len = +2.61916017074175056e-01 
 241        196        268        242    2 2147483645 2147483645 +5.92628992628992601e-01  # rad = +1.20599999999999985e-01 , len = +3.20780298646908157e-01 
 242        269        196        263    2        176        241 +9.56895051888633552e-01  # rad = +2.03500000000000042e-01 , len = +3.28329103187636473e-01 
 243        270        271        245    2 2147483645 2147483645 +8.03030000000000022e-01  # rad = +8.83332999999999757e-02 , len = +4.31508980207828075e-01 
 244        270        272        245    2 2147483645 2147483645 +8.89772727272727160e-01  # rad = +9.78749999999999898e-02 , len = +5.09607692249640754e-01 
 245        273        270        252    2        243        244 +7.27445871414022505e-01  # rad = +1.10000000000000028e-01 , len = +1.21243556529819857e-01 
 246        237        274        247    2 2147483645 2147483645 +9.76013647642679838e-01  # rad = +7.86667000000000061e-02 , len = +1.56524758424985921e-01 
 247        275        237        270    2        210        246 +6.85123636765468391e-01  # rad = +8.06000000000000050e-02 , len = +2.88617393793234811e-01 
 248        276        277        250    2 2147483645 2147483645 +4.02541945562223724e-01  # rad = +8.14285999999999899e-02 , len = +1.40698258695691969e+00 
 249        276        215        250    2        192       1108 +1.03319063108667919e+00  # rad = +2.09000000000000047e-01 , len = +3.05122926047843912e-01 
 250        278        276        256    2        248        249 +9.02256913470116051e-01  # rad = +2.02286000000000049e-01 , len = +5.51180551180827871e-01 
 251        273        279        252    2 2147483645 2147483645 +8.90572301506474262e-01  # rad = +1.34667000000000009e-01 , len = +1.56524758424985921e-01 
 252        280        273        293    2        245        251 +7.01689095127610241e-01  # rad = +1.51214000000000015e-01 , len = +1.26968500030519560e+00 
 253        257        281        254    2 2147483645 2147483645 +6.33027522935779685e-01  # rad = +6.89999999999999919e-02 , len = +9.23363417079108073e-01 
 254        224        257        200    2        229        253 +5.19755476506098768e-01  # rad = +1.08999999999999972e-01 , len = +1.17549989366226404e+00 
 255        278        282        256    2 2147483645 2147483645 +4.29304192685102615e-01  # rad = +9.62499999999999883e-02 , len = +9.12688336728371463e-01 
 256        283        278       1023    2        250        255 +8.34788566151967282e-01  # rad = +2.24199999999999955e-01 , len = +4.48218696620300117e-01 
 257        265        284        240    2 2147483645 2147483645 +9.04918032786885207e-01  # rad = +6.89999999999999919e-02 , len = +1.56524758424982730e-01 
 258        285        286        260    2 2147483645 2147483645 +7.27553294797687822e-01  # rad = +7.86667000000000061e-02 , len = +9.12688336728371463e-01 
 259        285        287        260    2       1109       1110 +9.06358381502890165e-01  # rad = +9.80000000000000315e-02 , len = +3.20780298646906992e-01 
 260        258        285        231    2        258        259 +7.06699346405228801e-01  # rad = +1.08125000000000013e-01 , len = +5.64358042380896818e-01 
 261        258        288        231    2        267        268 +8.38777777777777844e-01  # rad = +1.28333000000000003e-01 , len = +2.42487113059644821e-01 
 262        269        289        263    2       1104       1105 +8.63185167421367749e-01  # rad = +1.83570999999999984e-01 , len = +4.74763098818770990e-01 
 263        290        269        273    2        242        262 +9.18647948164146855e-01  # rad = +2.12666999999999967e-01 , len = +2.10000000000000853e-01 
 264        291        292        266    2 2147483645 2147483645 +6.13703026481714931e-01  # rad = +9.73333000000000115e-02 , len = +6.02162768692983574e-01 
 265        291        293        266    2 2147483645 2147483645 +6.21509457755359374e-01  # rad = +9.85714000000000035e-02 , len = +4.42718872423574938e-01 
 266        294        291       1241    2        264        265 +7.10341151863413844e-01  # rad = +1.58600000000000019e-01 , len = +1.00468900660851324e+00 
 267        288        295        261    2 2147483645 2147483645 +7.44157777033186973e-01  # rad = +9.54999999999999877e-02 , len = +9.89949493661195640e-02 
 268        288        296        261    2        280       1240 +1.02467798617658734e+00  # rad = +1.31499999999999978e-01 , len = +9.89949493661170521e-02 
 269        297        231        271    2        206        211 +8.90882895233742977e-01  # rad = +2.80727000000000004e-01 , len = +8.10308583195314402e-01 
 270        297        275        271    2        247       1238 +3.73338283969775753e-01  # rad = +1.17642999999999984e-01 , len = +9.77496803063825248e-01 
 271        298        297        288    2        269        270 +8.92665722379603510e-01  # rad = +3.15111000000000085e-01 , len = +5.98080262172228316e-01 
 272        290        299        273    2 2147483645 2147483645 +5.20950323974082030e-01  # rad = +1.20599999999999985e-01 , len = +4.08166632639171800e-01 
 273        294        290       1241    2        263        272 +1.03684726769470559e+00  # rad = +2.31499999999999984e-01 , len = +9.89949493661157892e-02 
 274        229        300        275    2 2147483645 2147483645 +5.91559859171750246e-01  # rad = +1.23832999999999985e-01 , len = +5.37680202350804159e-01 
 275        223        229        286    2        204        274 +8.27403162055336039e-01  # rad = +2.09332999999999991e-01 , len = +4.94974746830584011e-01 
 276        301        302        278    2 2147483645 2147483645 +9.88125904978974234e-01  # rad = +7.69090999999999941e-02 , len = +9.07303697777101403e-01 
 277        301        303        278    2 2147483645 2147483645 +9.33083911384972597e-01  # rad = +7.26249999999999951e-02 , len = +5.37680202350801273e-01 
 278        304        301        280    2        276        277 +5.83458020989505277e-01  # rad = +7.78333000000000080e-02 , len = +3.76961536499415495e-01 
 279        304        305        280    2 2147483645 2147483645 +7.05397301349325212e-01  # rad = +9.40999999999999892e-02 , len = +6.60378679243963429e-01 
 280        296        304        268    2        278        279 +1.01444866920152110e+00  # rad = +1.33400000000000019e-01 , len = +3.13049516849968623e-01 
 281        242        306        282    2 2147483645 2147483645 +4.26457416267942591e-01  # rad = +1.11411999999999997e-01 , len = +1.33184083133083386e+00 
 282        307        242        291    2        216        281 +8.92945643963345526e-01  # rad = +2.61249999999999982e-01 , len = +2.61916017074176000e-01 
 283        308        309        285    2 2147483645 2147483645 +6.17132867132867080e-01  # rad = +8.82499999999999951e-02 , len = +5.09607692249635646e-01 
 284        308        310        285    2 2147483645 2147483645 +6.12387412587412583e-01  # rad = +8.75713999999999798e-02 , len = +4.42718872423578269e-01 
 285        311        308        303    2        283        284 +6.52968036529680385e-01  # rad = +1.42999999999999960e-01 , len = +4.19999999999993989e-01 
 286        312        223       1027    2        199        275 +1.18751466791832883e+00  # rad = +2.53000000000000003e-01 , len = +1.21243556529819857e-01 
 287        313        314        289    2 2147483645 2147483645 +2.84522621467273418e-01  # rad = +1.08908999999999992e-01 , len = +1.49150930268637549e+00 
 288        313        298        289    2        271       1022 +9.22205560403157820e-01  # rad = +3.52999999999999925e-01 , len = +4.19999999999998763e-01 
 289        315        313       1025    2        287        288 +8.29121423017023074e-01  # rad = +3.82778000000000007e-01 , len = +7.53923072998828991e-01 
 290        307        316        291    2 2147483645 2147483645 +3.21289533138964523e-01  # rad = +9.39999999999999725e-02 , len = +6.96491205974634098e-01 
 291        317        307        308    2        282        290 +7.29148909657320821e-01  # rad = +2.92570999999999970e-01 , len = +5.68682688324518404e-01 
 292        280        251        293    2        223       1113 +9.74477958236659059e-01  # rad = +2.10000000000000048e-01 , len = +4.69574275274952435e-01 
 293        318        280        301    2        252        292 +8.90036138358285878e-01  # rad = +2.15499999999999997e-01 , len = +1.21243556529819857e-01 
 294        319        320        296    2 2147483645 2147483645 +3.71233193627701463e-01  # rad = +6.90000000000000058e-02 , len = +2.96984848098347021e-01 
 295        319        321        296    2 2147483645 2147483645 +3.98766860174210536e-01  # rad = +7.41176000000000057e-02 , len = +1.54951605348250698e+00 
 296        322        319        319    2        294        295 +4.48954106280193277e-01  # rad = +1.85867000000000004e-01 , len = +1.06160256216721693e+00 
 297        323        324        298    2 2147483645 2147483645 +5.13580432172869195e-01  # rad = +8.55625000000000135e-02 , len = +1.10236110236165419e+00 
 298        325        323       1117    2        297        299 +7.78504672897196159e-01  # rad = +1.66600000000000026e-01 , len = +3.20780298646909323e-01 
 299        323        326        298    2        339       1353 +6.67599039615846324e-01  # rad = +1.11221999999999988e-01 , len = +7.13862731902990988e-01 
 300        318        327        301    2 2147483645 2147483645 +4.39165720185854425e-01  # rad = +1.06333000000000011e-01 , len = +4.53651848888550424e-01 
 301        328        318        334    2        293        300 +9.41073358052906150e-01  # rad = +2.42125000000000090e-01 , len = +5.28488410468951342e-01 
 302        311        329        303    2 2147483645 2147483645 +5.19570776255707800e-01  # rad = +1.13786000000000012e-01 , len = +1.01439637223325740e+00 
 303        330        311        326    2        285        302 +8.14126394052044566e-01  # rad = +2.19000000000000000e-01 , len = +2.52388589282482256e-01 
 304        331        332        306    2 2147483645 2147483645 +5.37209302325581395e-01  # rad = +9.23999999999999960e-02 , len = +3.42928563989644886e-01 
 305        331        333        306    2       1331       1332 +5.88825581395348907e-01  # rad = +1.01277999999999979e-01 , len = +1.38769593211192954e+00 
 306        334        331        990    2        304        305 +7.04340704340704282e-01  # rad = +1.72000000000000014e-01 , len = +7.00000000000001399e-01 
 307        317        335        308    2 2147483645 2147483645 +3.90564485981308385e-01  # rad = +1.56713999999999964e-01 , len = +6.49153294684696736e-01 
 308        336        317        318    2        291        307 +8.84459306054881655e-01  # rad = +4.01250000000000051e-01 , len = +3.28329103187639137e-01 
 309        337        338        310    2 2147483645 2147483645 +4.97242366412213699e-01  # rad = +1.04221999999999967e-01 , len = +6.30000000000002114e-01 
 310        339        337        321    2        309        311 +9.60731916375987205e-01  # rad = +2.09599999999999981e-01 , len = +4.84974226119282481e-01 
 311        337        340        310    2        347        348 +5.34785305343511430e-01  # rad = +1.12091000000000010e-01 , len = +8.19328993750374046e-01 
 312        341        342        314    2 2147483645 2147483645 +6.03834479841769411e-01  # rad = +9.70832999999999974e-02 , len = +8.57321409974111881e-01 
 313        341        343        314    2 2147483645 2147483645 +6.43744790953986179e-01  # rad = +1.03499999999999981e-01 , len = +4.99899989998002781e-01 
 314        344        341        333    2        312        313 +7.65609523809523740e-01  # rad = +1.60778000000000032e-01 , len = +6.75055553269506170e-01 
 315        345        346        317    2 2147483645 2147483645 +9.38883946460211338e-01  # rad = +8.83333000000000174e-02 , len = +1.56524758424982730e-01 
 316        345        347        317    2 2147483645 2147483645 +7.33392642477464052e-01  # rad = +6.90000000000000197e-02 , len = +1.71464281994824608e-01 
 317        344        345        333    2        315        316 +4.48015714285714295e-01  # rad = +9.40832999999999947e-02 , len = +8.90954544295051609e-01 
 318        322        336        319    2        308       1025 +1.09581400966183584e+00  # rad = +4.53667000000000042e-01 , len = +2.10000000000000853e-01 
 319          1        322          0    2        296        318 +8.93314383368528753e-01  # rad = +4.13999999999999979e-01 , len = +1.80105524623760438e+00 
 320        348        349        322    2 2147483645 2147483645 +5.05417893544733876e-01  # rad = +1.11571000000000004e-01 , len = +5.04777178564959517e-01 
 321        348        339        322    2        310       1352 +9.88298980747451816e-01  # rad = +2.18167000000000000e-01 , len = +9.52102935611477075e-01 
 322        350        348        324    2        320        321 +1.06349152819998949e+00  # rad = +2.20750000000000002e-01 , len = +2.52388589282481757e-01 
 323        350        351        324    2 2147483645 2147483645 +8.84839404348391700e-01  # rad = +1.83667000000000025e-01 , len = +2.42487113059642767e-01 
 324        352        350        342    2        322        323 +1.02000491400491389e+00  # rad = +2.07571000000000006e-01 , len = +5.46717477313466760e-01 
 325        353        354        327    2 2147483645 2147483645 +5.30547478063391420e-01  # rad = +1.45777999999999991e-01 , len = +6.06217782649106196e-01 
 326        353        330        327    2        303       1375 +9.79004181694441478e-01  # rad = +2.68999999999999961e-01 , len = +4.31508980207826798e-01 
 327        355        353        368    2        325        326 +8.32633333333333336e-01  # rad = +2.74769000000000041e-01 , len = +8.68677155219362951e-01 
 328        356        357        330    2 2147483645 2147483645 +5.50362080315997426e-01  # rad = +8.36000000000000076e-02 , len = +9.41753683295160959e-01 
 329        356        358        330    2       1118       1119 +1.03357472021066510e+00  # rad = +1.57000000000000028e-01 , len = +9.89949493661145541e-02 
 330        359        356        353    2        328        329 +9.48189762796504243e-01  # rad = +1.51900000000000007e-01 , len = +7.73175271203108805e-01 
 331        360        361        332    2 2147483645 2147483645 +4.81211740041928793e-01  # rad = +1.14768999999999996e-01 , len = +1.05000000000000315e+00 
 332        328        360        334    2        331        333 +9.26983978918402007e-01  # rad = +2.38499999999999990e-01 , len = +3.83405790253615597e-01 
 333        360        344        332    2        314        317 +8.80503144654088188e-01  # rad = +2.10000000000000048e-01 , len = +1.21243556529821897e-01 
 334        362        328        335    2        301        332 +9.29897861082397803e-01  # rad = +2.57286000000000015e-01 , len = +5.68682688324516739e-01 
 335        363        362        460    2        334        336 +7.91367894172327557e-01  # rad = +2.76682000000000039e-01 , len = +2.06826013837717992e+00 
 336        362        364        335    2       1026       1027 +8.53767140616303211e-01  # rad = +2.36222000000000043e-01 , len = +5.68682688324519514e-01 
 337        365        366        339    2 2147483645 2147483645 +1.01967421714054041e+00  # rad = +8.34999999999999770e-02 , len = +4.08166632639171800e-01 
 338        365        367        339    2 2147483645 2147483645 +9.31139629424744930e-01  # rad = +7.62499999999999983e-02 , len = +9.12688336728371130e-01 
 339        326        365        299    2        337        338 +7.36265307223391008e-01  # rad = +8.18888999999999867e-02 , len = +6.64078308635358439e-01 
 340        368        369        341    2 2147483645 2147483645 +9.56719817767653913e-01  # rad = +2.10000000000000048e-01 , len = +7.00000000000002842e-02 
 341        370        368        358    2        340        342 +9.00893505768591396e-01  # rad = +2.19500000000000028e-01 , len = +5.85662018573852694e-01 
 342        368        352        341    2        324        346 +9.27107061503417040e-01  # rad = +2.03500000000000042e-01 , len = +9.89949493661170521e-02 
 343        371        372        345    2 2147483645 2147483645 +8.00275482093663837e-01  # rad = +7.26249999999999951e-02 , len = +6.49153294684700510e-01 
 344        371        373        345    2 2147483645 2147483645 +7.83155922865013787e-01  # rad = +7.10714000000000068e-02 , len = +9.31289428695505239e-01 
 345        374        371        374    2        343        344 +1.00693481276005548e+00  # rad = +9.07499999999999835e-02 , len = +2.21359436211786331e-01 
 346        352        375        342    2 2147483645 2147483645 +4.69560687960687895e-01  # rad = +9.55555999999999905e-02 , len = +7.53923072998832322e-01 
 347        340        376        311    2 2147483645 2147483645 +6.15571276908939979e-01  # rad = +6.89999999999999919e-02 , len = +6.49153294684698401e-01 
 348        340        377        311    2        367        376 +6.52531425359752282e-01  # rad = +7.31428999999999829e-02 , len = +5.04777178564956630e-01 
 349        378        379        350    2 2147483645 2147483645 +7.13178294573643345e-01  # rad = +6.89999999999999919e-02 , len = +6.64078308635357439e-01 
 350        380        378       1121    2        349        351 +9.30288461538461564e-01  # rad = +9.67499999999999888e-02 , len = +2.52388589282482256e-01 
 351        378        381        350    2 2147483645 2147483645 +7.58139534883720989e-01  # rad = +7.33499999999999985e-02 , len = +1.29830658936939902e+00 
 352        359        382        353    2 2147483645 2147483645 +5.20599250936329527e-01  # rad = +8.34000000000000158e-02 , len = +3.76961536499414163e-01 
 353        383        359       1125    2        330        352 +8.08609010791548566e-01  # rad = +1.60200000000000037e-01 , len = +4.08166632639170857e-01 
 354        384        385        356    2 2147483645 2147483645 +5.37277147487844386e-01  # rad = +8.28750000000000181e-02 , len = +6.49153294684698845e-01 
 355        384        386        356    2 2147483645 2147483645 +4.96411021069692093e-01  # rad = +7.65714000000000256e-02 , len = +5.46717477313466760e-01 
 356        387        384        363    2        354        355 +7.81673617691921785e-01  # rad = +1.54250000000000026e-01 , len = +2.61916017074174112e-01 
 357        370        388        358    2        397       1246 +7.45086128702590278e-01  # rad = +1.81537999999999977e-01 , len = +9.33916484488845233e-01 
 358        389        370        369    2        341        357 +8.57911971830985887e-01  # rad = +2.43647000000000002e-01 , len = +1.16081867662438887e+00 
 359        390        391        360    2 2147483645 2147483645 +7.96954314720812240e-01  # rad = +1.57000000000000056e-01 , len = +1.56524758424984339e-01 
 360        389        390        369    2        359        361 +6.93661971830985991e-01  # rad = +1.97000000000000008e-01 , len = +3.56931365951497104e-01 
 361        390        392        360    2        383        384 +7.46192893401015245e-01  # rad = +1.47000000000000020e-01 , len = +5.51180551180828315e-01 
 362        393        394        364    2 2147483645 2147483645 +3.97543316582914585e-01  # rad = +9.88888999999999879e-02 , len = +6.41560597293815538e-01 
 363        393        387        364    2        356       1245 +7.93298492462311655e-01  # rad = +1.97333000000000036e-01 , len = +3.76961536499415162e-01 
 364        395        393        389    2        362        363 +7.30543318649045537e-01  # rad = +2.48749999999999971e-01 , len = +5.33104117410475475e-01 
 365        396        397        367    2 2147483645 2147483645 +9.50086058519793442e-01  # rad = +6.89999999999999919e-02 , len = +1.21243556529819857e-01 
 366        396        398        367    2 2147483645 2147483645 +9.50086058519793442e-01  # rad = +6.89999999999999919e-02 , len = +2.52388589282478815e-01 
 367        377        396        348    2        365        366 +9.92919340086324098e-01  # rad = +7.26249999999999951e-02 , len = +5.14392845984467328e-01 
 368        395        355        389    2        327        369 +9.69162995594713639e-01  # rad = +3.30000000000000016e-01 , len = +1.97989898732234104e-01 
 369        355        389        368    2        358        360 +8.60606060606060597e-01  # rad = +2.84000000000000086e-01 , len = +2.09999999999999076e-01 
 370        399        400        372    2 2147483645 2147483645 +7.73126614987080130e-01  # rad = +7.48000000000000054e-02 , len = +3.56931365951493274e-01 
 371        399        401        372    2 2147483645 2147483645 +9.65592764857881147e-01  # rad = +9.34211000000000069e-02 , len = +1.71749818049394265e+00 
 372        402        399        407    2        370        371 +6.16599430243007118e-01  # rad = +9.67500000000000165e-02 , len = +7.03491293478464508e-01 
 373        403        404        375    2 2147483645 2147483645 +5.89579345955249634e-01  # rad = +8.56363999999999875e-02 , len = +7.95047168412038485e-01 
 374        403        374        375    2        345       1354 +6.20481927710843428e-01  # rad = +9.01249999999999968e-02 , len = +8.10308583195318177e-01 
 375        405        403        405    2        373        374 +6.87134848735719173e-01  # rad = +1.45249999999999990e-01 , len = +7.24085630295200455e-01 
 376        377        406        348    2 2147483645 2147483645 +9.43358822250690010e-01  # rad = +6.89999999999999919e-02 , len = +9.89949493661195640e-02 
 377        407        408        379    2 2147483645 2147483645 +9.42819946231034822e-01  # rad = +8.35000000000000048e-02 , len = +6.30000000000001337e-01 
 378        407        409        379    2 2147483645 2147483645 +8.88245914540993442e-01  # rad = +7.86666999999999922e-02 , len = +2.09999999999999659e-01 
 379        410        407        469    2        377        378 +5.12259889293130266e-01  # rad = +8.85641000000000206e-02 , len = +3.06244999959182884e+00 
 380        411        412        381    2 2147483645 2147483645 +5.65573018549747064e-01  # rad = +8.38461999999999957e-02 , len = +8.68677155219360175e-01 
 381        383        411       1125    2        380        382 +7.48291422283689500e-01  # rad = +1.48250000000000048e-01 , len = +2.88617393793240029e-01 
 382        411        413        381    2        400        401 +6.15177065767285036e-01  # rad = +9.12000000000000033e-02 , len = +4.19999999999998153e-01 
 383        392        414        361    2 2147483645 2147483645 +7.90816326530612290e-01  # rad = +1.16250000000000006e-01 , len = +1.04297650980259560e+00 
 384        392        415        361    2       1253       1254 +9.63435374149659851e-01  # rad = +1.41625000000000029e-01 , len = +1.34829521989807311e+00 
 385        416        417        387    2 2147483645 2147483645 +5.07765563955718258e-01  # rad = +7.81111000000000028e-02 , len = +5.98080262172227539e-01 
 386        416        418        387    2       1120       1121 +8.02006071519114849e-01  # rad = +1.23375000000000026e-01 , len = +6.29999999999999005e-01 
 387        419        416        404    2        385        386 +8.89208092485549106e-01  # rad = +1.53832999999999998e-01 , len = +5.28488410468953451e-01 
 388        420        421        390    2 2147483645 2147483645 +4.71466441060349739e-01  # rad = +1.67182000000000053e-01 , len = +6.02162768692984240e-01 
 389        420        395        390    2        364        368 +9.60236886632825692e-01  # rad = +3.40499999999999969e-01 , len = +9.89949493661139157e-02 
 390        422        420        403    2        388        389 +1.02190201729106622e+00  # rad = +3.54599999999999971e-01 , len = +3.56931365951493662e-01 
 391        423        424        393    2 2147483645 2147483645 +6.71395035460992995e-01  # rad = +9.46666999999999925e-02 , len = +5.51180551180826539e-01 
 392        423        425        393    2 2147483645 2147483645 +5.54480851063829827e-01  # rad = +7.81817999999999957e-02 , len = +7.34166193719105520e-01 
 393        426        423        395    2        391        392 +8.68836498527291279e-01  # rad = +1.40999999999999959e-01 , len = +7.00000000000002842e-02 
 394        426        427        395    2        431       1035 +8.05164955695500506e-01  # rad = +1.30666999999999978e-01 , len = +4.14125584816974812e-01 
 395        419        426        404    2        393        394 +9.38069364161849717e-01  # rad = +1.62286000000000014e-01 , len = +5.23832034148351111e-01 
 396        428        429        397    2       1251       1252 +9.63914529914529972e-01  # rad = +1.69167000000000040e-01 , len = +8.99166280506557669e-01 
 397        388        428        357    2        396       1343 +9.66739745948506646e-01  # rad = +1.75500000000000017e-01 , len = +1.21243556529822938e-01 
 398        430        431       1343    2       1243       1244 +4.85958404558404555e-01  # rad = +8.52857000000000198e-02 , len = +1.42256810030310898e+00 
 399        430        432       1343    2       1122       1123 +5.50634757834757904e-01  # rad = +9.66364000000000112e-02 , len = +7.82623792124925943e-01 
 400        413        433        382    2 2147483645 2147483645 +8.40258771929824566e-01  # rad = +7.66316000000000219e-02 , len = +1.30958008537087789e+00 
 401        413        434        382    2 2147483645 2147483645 +8.36074561403508665e-01  # rad = +7.62499999999999983e-02 , len = +2.52388589282480258e-01 
 402        422        435        403    2       1157       1259 +5.37302593659942374e-01  # rad = +1.86444000000000054e-01 , len = +2.29617072535994016e+00 
 403        436        422        410    2        390        402 +1.00164824538361397e+00  # rad = +3.47000000000000031e-01 , len = +2.52388589282480258e-01 
 404        437        419        406    2        387        395 +8.87179487179487136e-01  # rad = +1.73000000000000015e-01 , len = +3.76961536499416827e-01 
 405        438        405        445    2        375        406 +9.87425085366480215e-01  # rad = +2.11384999999999934e-01 , len = +9.80000000000001981e-01 
 406        405        437        405    2        404        416 +9.22487404498900210e-01  # rad = +1.95000000000000034e-01 , len = +4.48218696620297896e-01 
 407        439        402        486    2        372        408 +4.72048736462093887e-01  # rad = +1.56908999999999993e-01 , len = +1.77225844616410133e+00 
 408        402        440        407    2        424        425 +5.70394304979319200e-01  # rad = +8.94999999999999962e-02 , len = +3.63730669589463651e-01 
 409        436        441        410    2 2147483645 2147483645 +5.77318873419950362e-01  # rad = +2.00000000000000011e-01 , len = +6.06217782649109527e-01 
 410        442        436        441    2        403        409 +9.48426767268874538e-01  # rad = +3.46429000000000042e-01 , len = +5.51180551180826761e-01 
 411        443        444       1384    2 2147483645 2147483645 +9.18728530246100128e-01  # rad = +4.25778000000000045e-01 , len = +1.26388290596874397e+00 
 412        443        445       1384    2        459       1136 +1.18795708638537079e+00  # rad = +5.50549999999999984e-01 , len = +1.65354165354248295e+00 
 413        446        447        415    2 2147483645 2147483645 +8.26347305389221520e-01  # rad = +6.89999999999999780e-02 , len = +1.44478372083852125e+00 
 414        446        448        415    2       1247       1248 +8.26347305389221520e-01  # rad = +6.89999999999999780e-02 , len = +1.56524758424984339e-01 
 415        449        446        423    2        413        414 +1.06144022820329309e+00  # rad = +8.34999999999999770e-02 , len = +1.21243556529823951e-01 
 416        437        450        406    2 2147483645 2147483645 +4.72189230769230750e-01  # rad = +9.20769000000000032e-02 , len = +8.77097486029917772e-01 
 417        451        452        418    2 2147483645 2147483645 +7.23371954022988595e-01  # rad = +7.86667000000000338e-02 , len = +1.71464281994823164e-01 
 418        453        451        437    2        417        419 +6.43491124260355041e-01  # rad = +1.08750000000000027e-01 , len = +3.63730669589461597e-01 
 419        451        454        418    2        420        421 +8.22988505747126564e-01  # rad = +8.95000000000000240e-02 , len = +2.52388589282480758e-01 
 420        454        455        419    2 2147483645 2147483645 +7.70949720670391025e-01  # rad = +6.90000000000000197e-02 , len = +2.21359436211780697e-01 
 421        454        456        419    2       1031       1032 +9.86964245810055929e-01  # rad = +8.83333000000000451e-02 , len = +4.94974746830585788e-01 
 422        449        457        423    2 2147483645 2147483645 +9.03449617182365494e-01  # rad = +7.10713999999999652e-02 , len = +8.51586754241747235e-01 
 423        458        449        448    2        415        422 +9.42116167664670656e-01  # rad = +7.86666999999999922e-02 , len = +4.94974746830580792e-01 
 424        440        459        408    2 2147483645 2147483645 +8.78957541899441308e-01  # rad = +7.86666999999999783e-02 , len = +8.54458893101357808e-01 
 425        440        460        408    2 2147483645 2147483645 +7.70949720670391025e-01  # rad = +6.90000000000000058e-02 , len = +4.74763098818769380e-01 
 426        461        462        428    2 2147483645 2147483645 +5.97402597402597380e-01  # rad = +6.90000000000000058e-02 , len = +7.69999999999999574e-01 
 427        461        463        428    2        444       1250 +7.68201731601731552e-01  # rad = +8.87273000000000228e-02 , len = +7.27461339178931299e-01 
 428        464        461        434    2        426        427 +6.47664761990209281e-01  # rad = +1.15500000000000019e-01 , len = +5.37680202350801606e-01 
 429        465        466       1036    2       1126       1127 +7.72509024398694732e-01  # rad = +7.91500000000000120e-02 , len = +4.31508980207826909e-01 
 430        467        468        431    2 2147483645 2147483645 +5.81783261802575113e-01  # rad = +8.13332999999999695e-02 , len = +6.02162768692983019e-01 
 431        427        467        394    2        430        432 +1.06989522985910734e+00  # rad = +1.39799999999999980e-01 , len = +3.20780298646908546e-01 
 432        467        469        431    2        438        439 +6.83118741058655221e-01  # rad = +9.54999999999999877e-02 , len = +2.32163735324877885e-01 
 433        464        470        434    2 2147483645 2147483645 +5.28505660758244344e-01  # rad = +9.42500000000000143e-02 , len = +2.88617393793235033e-01 
 434        471        464        451    2        428        433 +8.67095839390859990e-01  # rad = +1.78332999999999992e-01 , len = +1.97989898732233466e-01 
 435        472        473       1345    2 2147483645 2147483645 +6.05662721893491240e-01  # rad = +1.02357000000000073e-01 , len = +9.49526197637536651e-01 
 436        472        474       1345    2        452        453 +6.48195266272189374e-01  # rad = +1.09545000000000017e-01 , len = +8.54458893101356698e-01 
 437        438        453        445    2        418       1345 +7.89435576918585458e-01  # rad = +1.68999999999999984e-01 , len = +1.21243556529820870e-01 
 438        469        475        432    2 2147483645 2147483645 +7.22513089005235587e-01  # rad = +6.89999999999999919e-02 , len = +1.71464281994823164e-01 
 439        469        476        432    2       1128       1367 +8.23735078534031495e-01  # rad = +7.86666999999999783e-02 , len = +2.09999999999997300e-01 
 440        442        477        441    2        472       1129 +8.28618517413289513e-01  # rad = +3.02667000000000019e-01 , len = +5.14392845984469549e-01 
 441        478        442        456    2        410        440 +9.96635743519781681e-01  # rad = +3.65267000000000008e-01 , len = +1.01197826063606455e+00 
 442        479        480        444    2 2147483645 2147483645 +8.77118272407511612e-01  # rad = +6.89999999999999919e-02 , len = +4.08166632639170135e-01 
 443        479        481        444    2 2147483645 2147483645 +8.77118272407511612e-01  # rad = +6.89999999999999919e-02 , len = +4.25793377120873451e-01 
 444        463        479        427    2        442        443 +8.86612125016764896e-01  # rad = +7.86666999999999922e-02 , len = +1.97989898732233466e-01 
 445        482        438        999    2        405        437 +1.03920873786407753e+00  # rad = +2.14076999999999990e-01 , len = +1.21647030378879872e+00 
 446        483        484        447    2 2147483645 2147483645 +8.05860805860805884e-01  # rad = +1.10000000000000001e-01 , len = +7.00000000000002842e-02 
 447        485        483       1037    2        446        448 +5.91549295774647876e-01  # rad = +1.36500000000000010e-01 , len = +6.64078308635356107e-01 
 448        483        458        447    2        423        457 +6.11721611721611658e-01  # rad = +8.34999999999999770e-02 , len = +1.21243556529822924e-01 
 449        486        487        450    2 2147483645 2147483645 +3.57937987679671443e-01  # rad = +8.71579000000000242e-02 , len = +1.36813741999844463e+00 
 450        488        486        470    2        449        451 +8.17114093959731558e-01  # rad = +2.43500000000000022e-01 , len = +4.53651848888550979e-01 
 451        486        471        450    2        434       1361 +8.44628336755646747e-01  # rad = +2.05666999999999989e-01 , len = +2.09999999999998493e-01 
 452        474        489        436    2 2147483645 2147483645 +6.29878132274407698e-01  # rad = +6.90000000000000197e-02 , len = +3.50000000000000366e-01 
 453        474        490        436    2 2147483645 2147483645 +6.82824410059792775e-01  # rad = +7.48000000000000193e-02 , len = +4.02119385257657447e-01 
 454        491        492        455    2 2147483645 2147483645 +4.28481411468178974e-01  # rad = +1.70000000000000012e-01 , len = +6.02162768692982908e-01 
 455        493        491        464    2        454        456 +1.03295833539447668e+00  # rad = +3.96750000000000047e-01 , len = +8.45813218151620250e-01 
 456        491        478        455    2        441        461 +9.23755513547574125e-01  # rad = +3.66500000000000103e-01 , len = +9.89949493661195640e-02 
 457        458        494        448    2        466        467 +1.07185628742514982e+00  # rad = +8.94999999999999962e-02 , len = +2.32163735324877885e-01 
 458        495        496        459    2        462       1132 +8.81969331872946238e-01  # rad = +4.02619000000000005e-01 , len = +1.57149610244505422e+00 
 459        445        495        412    2        458        460 +8.29170829170829293e-01  # rad = +4.56500000000000072e-01 , len = +1.73028899320316110e+00 
 460        495        363        459    2        335       1125 +7.65881708652792925e-01  # rad = +3.49625000000000019e-01 , len = +5.68682688324518626e-01 
 461        478        497        456    2        470        471 +8.60998635743519758e-01  # rad = +3.15556000000000059e-01 , len = +6.26099033699941243e-01 
 462        496        498        458    2        463        464 +9.89769484301535774e-01  # rad = +3.98500000000000076e-01 , len = +2.21359436211787469e-01 
 463        498        499        462    2        481        482 +4.96612296110414075e-01  # rad = +1.97900000000000048e-01 , len = +7.70000000000000684e-01 
 464        498        493        462    2        455        465 +9.63841907151819388e-01  # rad = +3.84091000000000071e-01 , len = +7.53923072998829658e-01 
 465        493        500        464    2 2147483645 2147483645 +4.29585697139479916e-01  # rad = +1.65000000000000036e-01 , len = +1.24040316026685593e+00 
 466        494        501        457    2 2147483645 2147483645 +8.78957541899441308e-01  # rad = +7.86666999999999922e-02 , len = +5.14392845984468883e-01 
 467        494        502        457    2 2147483645 2147483645 +7.70949720670391025e-01  # rad = +6.90000000000000058e-02 , len = +6.78675180038287196e-01 
 468        410        503        469    2        479       1039 +8.62593918641440416e-01  # rad = +1.49133000000000043e-01 , len = +2.15185966085151659e+00 
 469        504        410        474    2        379        468 +7.21705989413748750e-01  # rad = +1.72889000000000015e-01 , len = +1.44308696896618294e+00 
 470        497        488        461    2        450       1372 +9.44364867091736504e-01  # rad = +2.98000000000000043e-01 , len = +2.09999999999998493e-01 
 471        497        505        461    2        510        511 +6.08738227129257514e-01  # rad = +1.92090999999999984e-01 , len = +8.99166280506559334e-01 
 472        477        506        440    2        473        474 +8.82157618769142227e-01  # rad = +2.67000000000000015e-01 , len = +5.46717477313468092e-01 
 473        506        507        472    2        529        530 +7.59883895131086229e-01  # rad = +2.02889000000000042e-01 , len = +5.64358042380897595e-01 
 474        506        504        472    2        469        483 +8.97213483146067525e-01  # rad = +2.39556000000000074e-01 , len = +1.20024997396375310e+00 
 475        508        509        476    2 2147483645 2147483645 +8.49780012570710230e-01  # rad = +1.69000000000000011e-01 , len = +1.21243556529821897e-01 
 476        510        508       1372    2        475        477 +6.67365771812080566e-01  # rad = +1.98875000000000024e-01 , len = +5.77234787586473952e-01 
 477        508        511        476    2       1000       1357 +8.49005656819610377e-01  # rad = +1.68846000000000024e-01 , len = +9.84987309562919022e-01 
 478        512        513        479    2 2147483645 2147483645 +6.47279549718574043e-01  # rad = +6.90000000000000197e-02 , len = +6.33876959669618545e-01 
 479        503        512        468    2        478        480 +7.14798200264193717e-01  # rad = +1.06600000000000042e-01 , len = +3.76961536499413497e-01 
 480        512        514        479    2        491        492 +7.01688555347091847e-01  # rad = +7.48000000000000193e-02 , len = +3.76961536499415495e-01 
 481        499        515        463    2 2147483645 2147483645 +3.85295603840323353e-01  # rad = +7.62500000000000122e-02 , len = +2.32163735324882686e-01 
 482        499        516        463    2 2147483645 2147483645 +3.64942900454775121e-01  # rad = +7.22222000000000142e-02 , len = +5.64358042380897151e-01 
 483        504        517        474    2       1043       1044 +8.59089315233181217e-01  # rad = +2.05800000000000011e-01 , len = +1.15658981493008262e+00 
 484        518        519       1256    2 2147483645 2147483645 +9.17378743137940433e-01  # rad = +6.90000000000000058e-02 , len = +2.21359436211784083e-01 
 485        518        520       1256    2 2147483645 2147483645 +9.17378743137940433e-01  # rad = +6.90000000000000058e-02 , len = +3.56931365951495327e-01 
 486        521        439       1147    2        407        487 +7.55700148002646177e-01  # rad = +3.32400000000000029e-01 , len = +3.20780298646910100e-01 
 487        439        522        486    2        540       1257 +9.41070998796630587e-01  # rad = +3.12811999999999923e-01 , len = +1.10900856624284150e+00 
 488        523        524        489    2 2147483645 2147483645 +3.81435289042277859e-01  # rad = +8.84167000000000286e-02 , len = +8.31203946092654244e-01 
 489        521        523       1147    2        488        490 +5.26989453390533713e-01  # rad = +2.31800000000000006e-01 , len = +4.20000000000000540e-01 
 490        523        525        489    2       1042       1145 +5.73231233822260600e-01  # rad = +1.32875000000000021e-01 , len = +4.94974746830585788e-01 
 491        514        526        480    2 2147483645 2147483645 +9.22459893048128254e-01  # rad = +6.90000000000000058e-02 , len = +3.20780298646910100e-01 
 492        514        527        480    2 2147483645 2147483645 +1.09868716577540115e+00  # rad = +8.21818000000000132e-02 , len = +8.28251169633947182e-01 
 493        528        529        494    2 2147483645 2147483645 +4.94273495248152117e-01  # rad = +9.36154000000000153e-02 , len = +9.39148550549913974e-01 
 494        530        528        524    2        493        495 +8.53426095733320067e-01  # rad = +1.89399999999999957e-01 , len = +4.08166632639172688e-01 
 495        528        531        494    2        501        507 +8.41003167898627280e-01  # rad = +1.59286000000000039e-01 , len = +5.64358042380895042e-01 
 496        532        533        498    2 2147483645 2147483645 +5.95223885347784254e-01  # rad = +7.48000000000000193e-02 , len = +3.13049516849971843e-01 
 497        532        534        498    2 2147483645 2147483645 +6.56761918403399481e-01  # rad = +8.25333000000000039e-02 , len = +1.34465608986089769e+00 
 498        535        532        508    2        496        497 +8.37779999999999969e-01  # rad = +1.25667000000000029e-01 , len = +1.56524758424985921e-01 
 499        536        537        501    2        996       1355 +6.14033047735618176e-01  # rad = +1.00333000000000006e-01 , len = +4.53651848888547427e-01 
 500        536        538        501    2        512        513 +9.37576499388005025e-01  # rad = +1.53200000000000031e-01 , len = +4.48218696620299006e-01 
 501        531        536        495    2        499        500 +1.02582775636276891e+00  # rad = +1.63400000000000045e-01 , len = +3.20780298646910100e-01 
 502        539        540        544    2 2147483645 2147483645 +8.61244198303348862e-01  # rad = +6.90000000000000197e-02 , len = +4.48218696620297896e-01 
 503        539        541        544    2 2147483645 2147483645 +8.61244198303348862e-01  # rad = +6.90000000000000197e-02 , len = +6.99999999999967315e-02 
 504        542        543        506    2 2147483645 2147483645 +8.83771929824561431e-01  # rad = +8.06000000000000050e-02 , len = +8.22313808712950900e-01 
 505        542        544        506    2 2147483645 2147483645 +8.62573464912280707e-01  # rad = +7.86666999999999783e-02 , len = +1.97989898732234104e-01 
 506        545        542       1144    2        504        505 +6.66666666666666630e-01  # rad = +9.12000000000000033e-02 , len = +3.76961536499415495e-01 
 507        531        546        495    2        516        517 +8.00446994713910787e-01  # rad = +1.27500000000000002e-01 , len = +2.88617393793240418e-01 
 508        547        535        549    2        498        509 +9.67298850204100003e-01  # rad = +1.50000000000000022e-01 , len = +4.08166632639172688e-01 
 509        535        548        508    2        514        515 +8.49999999999999978e-01  # rad = +1.27500000000000002e-01 , len = +1.21243556529820870e-01 
 510        505        549        471    2 2147483645 2147483645 +7.52934806940460555e-01  # rad = +1.44632000000000011e-01 , len = +1.49969996999399968e+00 
 511        505        550        471    2 2147483645 2147483645 +4.76136310394552564e-01  # rad = +9.14615000000000011e-02 , len = +9.20706250657613912e-01 
 512        538        551        500    2 2147483645 2147483645 +5.59492819843341982e-01  # rad = +8.57143000000000210e-02 , len = +4.48218696620300117e-01 
 513        538        552        500    2        549        550 +1.00391644908616184e+00  # rad = +1.53800000000000048e-01 , len = +4.20000000000001705e-01 
 514        548        553        509    2 2147483645 2147483645 +5.55392156862745123e-01  # rad = +7.08125000000000143e-02 , len = +1.06160256216721760e+00 
 515        548        554        509    2        543        544 +6.92810196078431417e-01  # rad = +8.83333000000000174e-02 , len = +2.42487113059641740e-01 
 516        546        555        507    2 2147483645 2147483645 +6.16993725490196154e-01  # rad = +7.86667000000000199e-02 , len = +4.14125584816969705e-01 
 517        546        556        507    2        579        580 +5.98039215686274495e-01  # rad = +7.62500000000000122e-02 , len = +1.05465634213235271e+00 
 518        557        558        520    2 2147483645 2147483645 +9.22459893048128254e-01  # rad = +6.89999999999999919e-02 , len = +1.71464281994825329e-01 
 519        557        559        520    2 2147483645 2147483645 +9.22459893048128254e-01  # rad = +6.89999999999999919e-02 , len = +2.96984848098344023e-01 
 520        560        557       1149    2        518        519 +1.08405797101449286e+00  # rad = +7.48000000000000054e-02 , len = +3.20780298646910100e-01 
 521        561        562        523    2 2147483645 2147483645 +1.19104057971014510e+00  # rad = +8.21817999999999854e-02 , len = +6.92964645562816117e-01 
 522        561        563        523    2       1148       1149 +1.06004202898550726e+00  # rad = +7.31429000000000107e-02 , len = +4.25793377120873895e-01 
 523        564        561        532    2        521        522 +9.34537667962829666e-01  # rad = +6.90000000000000197e-02 , len = +1.21243556529820870e-01 
 524        565        530        526    2        494       1356 +1.03705140186915878e+00  # rad = +2.21928999999999960e-01 , len = +9.36536171218175562e-01 
 525        565        566        526    2        551        552 +6.00728971962616765e-01  # rad = +1.28556000000000004e-01 , len = +7.82623792124923501e-01 
 526        567        565        537    2        524        525 +8.38485710479504154e-01  # rad = +2.14000000000000024e-01 , len = +1.21243556529818830e-01 
 527        568        569       1142    2 2147483645 2147483645 +8.01161103047895451e-01  # rad = +6.89999999999999919e-02 , len = +1.56524758424982730e-01 
 528        568        570       1142    2       1325       1376 +8.01161103047895451e-01  # rad = +6.89999999999999919e-02 , len = +1.21243556529823951e-01 
 529        507        571        473    2 2147483645 2147483645 +5.71741198389266958e-01  # rad = +1.16000000000000020e-01 , len = +1.71464281994823164e-01 
 530        507        572        473    2        568        569 +7.97480395684339705e-01  # rad = +1.61800000000000027e-01 , len = +6.37730350540100188e-01 
 531        564        573        532    2 2147483645 2147483645 +9.34537667962829666e-01  # rad = +6.90000000000000197e-02 , len = +5.04777178564960516e-01 
 532        574        564        535    2        523        531 +9.10585218790294193e-01  # rad = +7.38333000000000322e-02 , len = +3.56931365951496382e-01 
 533        575        576        534    2 2147483645 2147483645 +7.84733864585295149e-01  # rad = +7.62500000000000122e-02 , len = +2.61916017074173668e-01 
 534        577        575        554    2        533        535 +8.81042924759262269e-01  # rad = +9.71666999999999947e-02 , len = +4.94974746830582513e-01 
 535        575        574        534    2        532        548 +8.34476729167502929e-01  # rad = +8.10833500000000124e-02 , len = +2.21359436211787469e-01 
 536        567        578        537    2 2147483645 2147483645 +4.26424837984186289e-01  # rad = +1.08832999999999999e-01 , len = +4.08166632639171800e-01 
 537        579        567        538    2        526        536 +8.80075862068965598e-01  # rad = +2.55222000000000004e-01 , len = +7.44110206891428483e-01 
 538        580        579        542    2        537        539 +1.03202846975088969e+00  # rad = +2.89999999999999980e-01 , len = +1.21243556529819857e-01 
 539        579        581        538    2        602        639 +6.04841379310344873e-01  # rad = +1.75404000000000032e-01 , len = +3.32776201072131972e+00 
 540        522        582        487    2        541        542 +9.66075470250501778e-01  # rad = +3.02199999999999913e-01 , len = +8.34146270146906454e-01 
 541        582        583        540    2        586       1154 +7.74321641297154195e-01  # rad = +2.33999999999999958e-01 , len = +2.61916017074177887e-01 
 542        582        580        540    2        538       1144 +9.29847782925215194e-01  # rad = +2.81000000000000028e-01 , len = +1.71464281994823164e-01 
 543        554        584        515    2 2147483645 2147483645 +8.63207872908631213e-01  # rad = +7.62500000000000122e-02 , len = +3.05122926047844745e-01 
 544        554        539        515    2        502        503 +9.06981285653315261e-01  # rad = +8.01166499999999698e-02 , len = +1.18173601112938931e+00 
 545        585        586        547    2 2147483645 2147483645 +4.93375379426644223e-01  # rad = +7.31428999999999968e-02 , len = +5.46717477313468092e-01 
 546        585        587        547    2        554       1153 +6.61045531197301917e-01  # rad = +9.79999999999999899e-02 , len = +1.21243556529816776e-01 
 547        588        585       1356    2        545        546 +6.68006434490309942e-01  # rad = +1.48249999999999993e-01 , len = +2.21359436211786331e-01 
 548        574        589        535    2 2147483645 2147483645 +9.94038850146176878e-01  # rad = +8.06000000000000466e-02 , len = +3.42928563989646329e-01 
 549        552        547        513    2        508        561 +1.00826397919375821e+00  # rad = +1.55071000000000070e-01 , len = +9.23363417079104631e-01 
 550        552        590        513    2        555        556 +8.58257477243173028e-01  # rad = +1.32000000000000034e-01 , len = +1.97989898732232855e-01 
 551        566        591        525    2 2147483645 2147483645 +5.61795637698745964e-01  # rad = +7.22221999999999725e-02 , len = +5.14392845984466551e-01 
 552        566        592        525    2        563        564 +7.53400463611188842e-01  # rad = +9.68541499999999722e-02 , len = +5.98080262172229649e-01 
 553        577        593        554    2 2147483645 2147483645 +7.75904466568739459e-01  # rad = +8.55714000000000058e-02 , len = +5.46717477313465317e-01 
 554        587        577        546    2        534        553 +1.12536734693877549e+00  # rad = +1.10285999999999995e-01 , len = +4.42718872423571552e-01 
 555        590        594        550    2        576       1050 +6.87500000000000000e-01  # rad = +9.07500000000000251e-02 , len = +2.61916017074172225e-01 
 556        590        595        550    2        591       1045 +8.51007575757575685e-01  # rad = +1.12332999999999961e-01 , len = +1.40000000000000568e-01 
 557        596        597        558    2 2147483645 2147483645 +6.93046275277338863e-01  # rad = +8.64000000000000046e-02 , len = +4.08166632639168692e-01 
 558        598        596       1044    2        557        559 +6.23095108383272311e-01  # rad = +1.24667000000000000e-01 , len = +1.21243556529821594e+00 
 559        596        599        558    2        577        578 +7.31548846126079955e-01  # rad = +9.11999999999999894e-02 , len = +6.78675180038285197e-01 
 560        600        601        561    2        566       1380 +8.85688568856885738e-01  # rad = +1.23000000000000040e-01 , len = +5.64358042380900704e-01 
 561        547        600        549    2        560        562 +8.95557518813962616e-01  # rad = +1.38874999999999998e-01 , len = +6.10245852095691932e-01 
 562        600        602        561    2        581        582 +6.91269126912691267e-01  # rad = +9.59999999999999881e-02 , len = +3.95979797464468208e-01 
 563        592        603        552    2 2147483645 2147483645 +7.72295250126091681e-01  # rad = +7.48000000000000193e-02 , len = +2.61916017074175556e-01 
 564        592        604        552    2       1003       1358 +9.73112664764493873e-01  # rad = +9.42500000000000143e-02 , len = +2.61916017074176000e-01 
 565        605        606        566    2 2147483645 2147483645 +6.97404408842620338e-01  # rad = +8.95000000000000240e-02 , len = +2.96984848098352461e-01 
 566        601        605        560    2        565        567 +1.04335772357723577e+00  # rad = +1.28333000000000003e-01 , len = +2.10000000000000853e-01 
 567        605        607        566    2       1152       1262 +7.35066584588531358e-01  # rad = +9.43333000000000366e-02 , len = +8.88200427831465800e-01 
 568        572        608        530    2 2147483645 2147483645 +7.22342398022249643e-01  # rad = +1.16874999999999993e-01 , len = +1.36095554666565177e+00 
 569        572        609        530    2 2147483645 2147483645 +6.44313967861557479e-01  # rad = +1.04249999999999982e-01 , len = +3.05122926047850462e-01 
 570        610        611        571    2 2147483645 2147483645 +6.01972100073420835e-01  # rad = +7.62500000000000122e-02 , len = +2.61916017074176499e-01 
 571        612        610       1380    2        570        572 +1.02981300813008136e+00  # rad = +1.26667000000000030e-01 , len = +2.10000000000000853e-01 
 572        610        613        571    2       1162       1163 +6.97366322720203380e-01  # rad = +8.83333000000000451e-02 , len = +4.14125584816971481e-01 
 573        614        615        576    2 2147483645 2147483645 +7.81132370238630136e-01  # rad = +6.90000000000000197e-02 , len = +3.63730669589463651e-01 
 574        616        617       1346    2 2147483645 2147483645 +7.81132370238630136e-01  # rad = +6.90000000000000197e-02 , len = +3.05122926047847187e-01 
 575        616        618       1346    2 2147483645 2147483645 +7.81132370238630136e-01  # rad = +6.90000000000000197e-02 , len = +1.21243556529820870e-01 
 576        594        614        555    2        573       1346 +9.73369696969696996e-01  # rad = +8.83333000000000174e-02 , len = +1.71464281994826079e-01 
 577        599        619        559    2 2147483645 2147483645 +7.77777412280701741e-01  # rad = +7.09333000000000047e-02 , len = +1.13088460949824654e+00 
 578        599        620        559    2 2147483645 2147483645 +1.04714912280701755e+00  # rad = +9.55000000000000154e-02 , len = +1.21243556529821897e-01 
 579        556        621        517    2 2147483645 2147483645 +1.07779409836065576e+00  # rad = +8.21817999999999854e-02 , len = +7.50666370633448765e-01 
 580        556        622        517    2       1268       1269 +1.02194229508196721e+00  # rad = +7.79231000000000090e-02 , len = +1.04766406829670311e+00 
 581        602        623        562    2 2147483645 2147483645 +1.14583333333333348e+00  # rad = +1.10000000000000042e-01 , len = +1.21243556529820884e-01 
 582        602        624        562    2       1266       1267 +9.61805208333333272e-01  # rad = +9.23333000000000209e-02 , len = +3.83405790253616541e-01 
 583        625        626        584    2 2147483645 2147483645 +2.73385249656436125e-01  # rad = +1.49200000000000027e-01 , len = +1.60542829176515967e+00 
 584        627        625       1146    2        583        585 +9.78279769192298532e-01  # rad = +5.45750000000000068e-01 , len = +2.21359436211787469e-01 
 585        625        628        584    2        612        613 +9.85595968850206283e-01  # rad = +5.37889000000000173e-01 , len = +5.68682688324519070e-01 
 586        583        629        541    2        587        588 +7.94871794871794934e-01  # rad = +1.85999999999999999e-01 , len = +7.57165767847436499e-01 
 587        629        630        586    2        597       1053 +4.79262903225806447e-01  # rad = +8.91428999999999971e-02 , len = +5.85662018573851584e-01 
 588        629        631        586    2        605        608 +8.44086021505376372e-01  # rad = +1.57000000000000001e-01 , len = +6.30000000000001781e-01 
 589        632        633        591    2 2147483645 2147483645 +9.58011583011582957e-01  # rad = +7.44375000000000175e-02 , len = +1.10458136866416501e+00 
 590        632        634        591    2 2147483645 2147483645 +9.68009009009008992e-01  # rad = +7.52143000000000256e-02 , len = +1.12436648829462915e+00 
 591        595        632        556    2        589        590 +6.91693447161564334e-01  # rad = +7.76999999999999774e-02 , len = +8.01186619958171198e-01 
 592        635        636        593    2       1161       1265 +8.86941520467836253e-01  # rad = +1.51667000000000024e-01 , len = +4.08166632639172688e-01 
 593        637        635       1158    2        592        594 +8.49339154535024066e-01  # rad = +1.71000000000000013e-01 , len = +5.04777178564957629e-01 
 594        635        638        593    2        617       1164 +8.79140350877193000e-01  # rad = +1.50333000000000022e-01 , len = +4.53651848888549314e-01 
 595        639        640        597    2 2147483645 2147483645 +9.70922459893048040e-01  # rad = +7.26249999999999812e-02 , len = +6.02162768692986350e-01 
 596        639        641        597    2 2147483645 2147483645 +9.22459893048128254e-01  # rad = +6.89999999999999919e-02 , len = +9.89949493661157892e-02 
 597        630        639        587    2        595        596 +8.39102160688063758e-01  # rad = +7.48000000000000054e-02 , len = +3.56931365951495327e-01 
 598        642        643        600    2 2147483645 2147483645 +6.93101523828011268e-01  # rad = +8.56922999999999713e-02 , len = +1.03353761421633483e+00 
 599        642        644        600    2        606        607 +9.73284480248471362e-01  # rad = +1.20332999999999996e-01 , len = +2.10000000000000853e-01 
 600        645        642        602    2        598        599 +8.13394736842105170e-01  # rad = +1.23635999999999996e-01 , len = +7.17286553617171307e-01 
 601        645        646        602    2 2147483645 2147483645 +5.44028289473684201e-01  # rad = +8.26923000000000102e-02 , len = +1.81865334794732125e+00 
 602        581        645        539    2        600        601 +8.66570887779069987e-01  # rad = +1.52000000000000052e-01 , len = +1.40698258695692502e+00 
 603        647        648        605    2 2147483645 2147483645 +6.85262761506276075e-01  # rad = +8.18889000000000006e-02 , len = +6.14247507117449465e-01 
 604        647        649        605    2        614        615 +6.50817573221757262e-01  # rad = +7.77727000000000140e-02 , len = +1.54317853795340132e+00 
 605        631        647        588    2        603        604 +7.61146496815286677e-01  # rad = +1.19499999999999995e-01 , len = +1.21243556529823951e-01 
 606        644        650        599    2 2147483645 2147483645 +1.06870102133246903e+00  # rad = +1.28600000000000020e-01 , len = +2.52388589282480258e-01 
 607        644        651        599    2 2147483645 2147483645 +5.92948733930010796e-01  # rad = +7.13512999999999786e-02 , len = +2.52485643156200412e+00 
 608        631        652        588    2        663        664 +8.72235668789808849e-01  # rad = +1.36940999999999979e-01 , len = +1.39999999999999791e+00 
 609        653        654        611    2 2147483645 2147483645 +8.26347305389221520e-01  # rad = +6.89999999999999919e-02 , len = +4.31508980207829573e-01 
 610        653        655        611    2 2147483645 2147483645 +8.26347305389221520e-01  # rad = +6.89999999999999919e-02 , len = +3.13049516849971843e-01 
 611        656        653        615    2        609        610 +1.06144022820329309e+00  # rad = +8.34999999999999909e-02 , len = +2.09999999999993747e-01 
 612        628        657        585    2 2147483645 2147483645 +2.60834484438239089e-01  # rad = +1.40300000000000008e-01 , len = +2.08830074462468307e+00 
 613        628        658        585    2        620        633 +1.00578372117667403e+00  # rad = +5.41000000000000147e-01 , len = +9.89949493661145541e-02 
 614        649        659        604    2 2147483645 2147483645 +8.87200778679408053e-01  # rad = +6.89999999999999919e-02 , len = +9.89949493661170521e-02 
 615        649        656        604    2        611       1165 +1.01149503617593317e+00  # rad = +7.86666999999999783e-02 , len = +1.97989898732234104e-01 
 616        660        661        617    2 2147483645 2147483645 +4.91246060606060686e-01  # rad = +8.10556000000000054e-02 , len = +1.44308696896618138e+00 
 617        638        660        594    2        616        618 +1.09756340923150586e+00  # rad = +1.64999999999999980e-01 , len = +3.42928563989646329e-01 
 618        660        662        617    2       1054       1055 +8.50000000000000089e-01  # rad = +1.40249999999999958e-01 , len = +2.88617393793237420e-01 
 619        663        664        620    2 2147483645 2147483645 +9.52654232424677283e-01  # rad = +4.98000000000000220e-01 , len = +1.56524758424985921e-01 
 620        658        663        613    2        619        621 +9.66266173752310498e-01  # rad = +5.22750000000000159e-01 , len = +2.21359436211787469e-01 
 621        663        665        620    2        654        655 +9.48828311812529912e-01  # rad = +4.96000000000000107e-01 , len = +6.14247507117447800e-01 
 622        666        667        624    2 2147483645 2147483645 +6.42347267928708665e-01  # rad = +9.85714000000000035e-02 , len = +1.06850362657316134e+00 
 623        666        668        624    2        645        646 +6.69036525365742318e-01  # rad = +1.02667000000000008e-01 , len = +4.99899989998000172e-01 
 624        669        666        635    2        622        623 +8.51643015311870477e-01  # rad = +1.53455000000000119e-01 , len = +1.52561463023923838e+00 
 625        670        671        627    2 2147483645 2147483645 +4.98625114573785555e-01  # rad = +1.36000000000000010e-01 , len = +8.54458893101361805e-01 
 626        670        672        627    2 2147483645 2147483645 +4.22038496791934004e-01  # rad = +1.15111000000000033e-01 , len = +6.02162768692982908e-01 
 627        673        670        632    2        625        626 +7.87157287157287167e-01  # rad = +2.72750000000000103e-01 , len = +2.96984848098348020e-01 
 628        674        675        630    2 2147483645 2147483645 +9.46716232961586024e-01  # rad = +9.54999999999999877e-02 , len = +1.21243556529822924e-01 
 629        674        676        630    2 2147483645 2147483645 +8.75670879801734858e-01  # rad = +8.83333000000000174e-02 , len = +2.09999999999997300e-01 
 630        677        674       1173    2        628        629 +6.44054269752593833e-01  # rad = +1.00875000000000006e-01 , len = +5.98080262172227095e-01 
 631        678        679        633    2 2147483645 2147483645 +8.59200493888374495e-01  # rad = +3.53500000000000036e-01 , len = +9.89949493661195640e-02 
 632        678        673        633    2        627        657 +8.42186622722268075e-01  # rad = +3.46500000000000086e-01 , len = +5.14392845984468217e-01 
 633        658        678        613    2        631        632 +7.60497227356746630e-01  # rad = +4.11429000000000045e-01 , len = +1.13088460949824454e+00 
 634        669        680        635    2 2147483645 2147483645 +6.24662156537375002e-01  # rad = +1.12556000000000045e-01 , len = +7.95047168412038707e-01 
 635        681        669        644    2        624        634 +1.14768789808917204e+00  # rad = +1.80187000000000014e-01 , len = +1.07990740343790592e+00 
 636        682        683        637    2 2147483645 2147483645 +8.03797468354430333e-01  # rad = +1.27000000000000057e-01 , len = +3.42928563989642721e-01 
 637        684        682        669    2        636        638 +7.02222222222222303e-01  # rad = +1.58000000000000029e-01 , len = +1.30958008537088144e+00 
 638        682        685        637    2        643        644 +9.93670886075949333e-01  # rad = +1.57000000000000001e-01 , len = +1.21243556529823951e-01 
 639        581        686        539    2 2147483645 2147483645 +6.70138651342044644e-01  # rad = +1.17544999999999983e-01 , len = +2.58716060576068330e+00 
 640        687        688        642    2 2147483645 2147483645 +5.66650836120401236e-01  # rad = +8.47142999999999924e-02 , len = +2.49361183827796529e+00 
 641        687        689        642    2 2147483645 2147483645 +6.79103678929765864e-01  # rad = +1.01526000000000047e-01 , len = +2.75145416098469608e+00 
 642        690        687        684    2        640        641 +7.59654471544715548e-01  # rad = +1.49500000000000050e-01 , len = +1.07307968017291255e+00 
 643        685        691        638    2 2147483645 2147483645 +1.00000000000000000e+00  # rad = +1.57000000000000001e-01 , len = +6.99999999999967315e-02 
 644        685        681        638    2        635        653 +1.00000000000000000e+00  # rad = +1.57000000000000001e-01 , len = +2.61916017074173169e-01 
 645        668        692        623    2 2147483645 2147483645 +9.42367070236785009e-01  # rad = +9.67500000000000165e-02 , len = +3.05122926047844745e-01 
 646        668        693        623    2 2147483645 2147483645 +7.66231603144145623e-01  # rad = +7.86666999999999922e-02 , len = +1.56524758424984339e-01 
 647        694        695        649    2 2147483645 2147483645 +8.31879381443298982e-01  # rad = +8.06923000000000223e-02 , len = +1.77225844616410289e+00 
 648        694        696        649    2 2147483645 2147483645 +1.13402061855670122e+00  # rad = +1.09999999999999987e-01 , len = +7.00000000000038369e-02 
 649        697        694       1058    2        647        648 +7.39989167168892958e-01  # rad = +9.69999999999999890e-02 , len = +2.96984848098350351e-01 
 650        698        699        652    2 2147483645 2147483645 +5.50308766056164411e-01  # rad = +8.35000000000000187e-02 , len = +2.32163735324875720e-01 
 651        698        700        652    2 2147483645 2147483645 +5.09353271865711443e-01  # rad = +7.72857000000000682e-02 , len = +1.18380741677014023e+00 
 652        701        698        685    2        650        651 +7.70218274111675205e-01  # rad = +1.51733000000000062e-01 , len = +9.92421281513051534e-01 
 653        681        702        644    2 2147483645 2147483645 +5.31557324840764345e-01  # rad = +8.34545000000000009e-02 , len = +8.42911620515461868e-01 
 654        665        703        621    2        690        722 +8.57157258064516148e-01  # rad = +4.25150000000000194e-01 , len = +1.65205932096883412e+00 
 655        665        704        621    2        691        692 +7.20675403225806477e-01  # rad = +3.57455000000000023e-01 , len = +1.96748570515772792e+00 
 656        705        706        657    2       1273       1274 +9.53110959914794109e-01  # rad = +3.32000000000000017e-01 , len = +4.02119385257660555e-01 
 657        673        705        632    2        656        658 +1.00529004329004334e+00  # rad = +3.48333000000000115e-01 , len = +4.59020696701141484e-01 
 658        705        707        657    2        659        660 +9.50240143770472501e-01  # rad = +3.31000000000000016e-01 , len = +1.21243556529823951e-01 
 659        707        708        658    2        705        706 +7.19613293051359570e-01  # rad = +2.38192000000000098e-01 , len = +2.02032175655265522e+00 
 660        707        709        658    2        661        662 +6.33232628398791575e-01  # rad = +2.09600000000000064e-01 , len = +3.95979797464464434e-01 
 661        709        710        660    2       1271       1339 +3.48759541984732802e-01  # rad = +7.31000000000000122e-02 , len = +9.41753683295160293e-01 
 662        709        711        660    2 2147483645 2147483645 +3.65321564885496164e-01  # rad = +7.65714000000000256e-02 , len = +5.64358042380900149e-01 
 663        652        712        608    2 2147483645 2147483645 +5.83971929517091315e-01  # rad = +7.99696999999999908e-02 , len = +2.24109348310149903e+00 
 664        652        713        608    2        715       1279 +6.86166305197128734e-01  # rad = +9.39643000000000284e-02 , len = +2.18126110312360222e+00 
 665        714        715        666    2 2147483645 2147483645 +7.43880434412555691e-01  # rad = +1.31100000000000022e-01 , len = +7.34166193719103966e-01 
 666        716        714       1182    2        665        667 +7.63209291650246646e-01  # rad = +1.76238000000000061e-01 , len = +1.76116438755727933e+00 
 667        714        717        666    2       1172       1173 +1.18873341731068227e+00  # rad = +2.09500000000000131e-01 , len = +3.05122926047843468e-01 
 668        684        718        669    2        680       1057 +8.75555555555555531e-01  # rad = +1.96999999999999953e-01 , len = +2.42487113059643794e-01 
 669        719        684        673    2        637        668 +7.53516409912926899e-01  # rad = +2.24999999999999978e-01 , len = +9.89949493661170521e-02 
 670        720        721        672    2 2147483645 2147483645 +6.30412371134020710e-01  # rad = +1.22300000000000061e-01 , len = +6.78675180038284753e-01 
 671        720        722        672    2       1171       1272 +8.17525773195876382e-01  # rad = +1.58600000000000046e-01 , len = +4.02119385257661166e-01 
 672        723        720        690    2        670        671 +4.92635855764347375e-01  # rad = +1.94000000000000061e-01 , len = +1.26194294641239635e+00 
 673        724        719        681    2        669        674 +9.20658705712955605e-01  # rad = +2.98600000000000032e-01 , len = +4.84974226119285035e-01 
 674        719        725        673    2        678        679 +7.60214333556597399e-01  # rad = +2.26999999999999980e-01 , len = +2.09999999999998493e-01 
 675        726        727        677    2 2147483645 2147483645 +4.96149448842677476e-01  # rad = +6.90000000000000197e-02 , len = +4.02119385257663053e-01 
 676        726        728        677    2 2147483645 2147483645 +5.94420835400622738e-01  # rad = +8.26667000000000096e-02 , len = +3.63730669589465039e-01 
 677        729        726       1179    2        675        676 +6.44273755310228458e-01  # rad = +1.39071000000000000e-01 , len = +1.07079409785448432e+00 
 678        725        730        674    2       1180       1181 +5.63581497797356890e-01  # rad = +1.27933000000000019e-01 , len = +1.38946032688954579e+00 
 679        725        731        674    2 2147483645 2147483645 +5.58645374449339149e-01  # rad = +1.26812500000000022e-01 , len = +7.03491293478461954e-01 
 680        718        732        668    2       1176       1177 +4.99224365482233479e-01  # rad = +9.83472000000000096e-02 , len = +1.08894444302728344e+00 
 681        733        724       1175    2        673        682 +9.85814589665653385e-01  # rad = +3.24332999999999927e-01 , len = +6.18223260642946526e-01 
 682        724        734        681    2        687        688 +9.15108854171484243e-01  # rad = +2.96800000000000064e-01 , len = +3.20780298646910100e-01 
 683        690        735        684    2 2147483645 2147483645 +5.10670731707317027e-01  # rad = +1.00499999999999992e-01 , len = +4.59020696701142761e-01 
 684        736        690       1183    2        642        683 +7.84063745019920377e-01  # rad = +1.96800000000000030e-01 , len = +3.76961536499412830e-01 
 685        736        701       1183    2        652        686 +7.84860557768924383e-01  # rad = +1.97000000000000008e-01 , len = +5.28488410468952785e-01 
 686        701        737        685    2       1276       1277 +8.07106598984771662e-01  # rad = +1.59000000000000086e-01 , len = +2.32163735324874138e-01 
 687        734        738        682    2        751       1373 +8.55936657681940716e-01  # rad = +2.54041999999999990e-01 , len = +1.64015243194039995e+00 
 688        734        739        682    2        702        703 +9.53224393530997305e-01  # rad = +2.82917000000000085e-01 , len = +1.04062481231229698e+00 
 689        723        740        690    2       1061       1167 +9.34822244794311752e-01  # rad = +3.68133000000000044e-01 , len = +1.12871608476179852e+00 
 690        703        723        654    2        672        689 +9.26261319534282035e-01  # rad = +3.93800000000000039e-01 , len = +2.96984848098351184e-01 
 691        704        741        655    2       1179       1278 +7.68396021876879609e-01  # rad = +2.74667000000000106e-01 , len = +7.82623792124929607e-01 
 692        704        742        655    2       1184       1185 +9.53711656012644959e-01  # rad = +3.40909000000000129e-01 , len = +7.06965345685345192e-01 
 693        743        744        695    2 2147483645 2147483645 +9.92494455541444665e-01  # rad = +9.54999999999999877e-02 , len = +9.89949493661170521e-02 
 694        743        745        695    2 2147483645 2147483645 +9.87298149491489418e-01  # rad = +9.50000000000000289e-02 , len = +3.56931365951496382e-01 
 695        746        743        705    2        693        694 +5.50567892475210208e-01  # rad = +9.62222000000000355e-02 , len = +7.03491293478463064e-01 
 696        747        748        697    2 2147483645 2147483645 +5.40138095238095195e-01  # rad = +1.13429000000000058e-01 , len = +4.31508980207827797e-01 
 697        716        747       1182    2        696        698 +9.09417669552263441e-01  # rad = +2.10000000000000075e-01 , len = +1.21243556529819857e-01 
 698        747        749        697    2        740       1359 +1.05132380952380955e+00  # rad = +2.20778000000000085e-01 , len = +6.92964645562819337e-01 
 699        750        751        701    2 2147483645 2147483645 +7.66473988439306364e-01  # rad = +8.28750000000000597e-02 , len = +6.02162768692983907e-01 
 700        750        752        701    2 2147483645 2147483645 +9.56568786127167558e-01  # rad = +1.03429000000000063e-01 , len = +4.74763098818766272e-01 
 701        753        750       1009    2        699        700 +6.16096866096866203e-01  # rad = +1.08125000000000068e-01 , len = +6.37730350540097413e-01 
 702        739        754        688    2 2147483645 2147483645 +9.86154950038350520e-01  # rad = +2.79000000000000026e-01 , len = +1.21243556529825991e-01 
 703        739        755        688    2        744        745 +1.07516338714181181e+00  # rad = +3.04182000000000008e-01 , len = +9.07303697777099183e-01 
 704        746        756        705    2       1191       1281 +9.55547036373727621e-01  # rad = +1.67000000000000037e-01 , len = +3.63730669589464706e-01 
 705        708        746        659    2        695        704 +7.33731611473097289e-01  # rad = +1.74769000000000063e-01 , len = +8.68677155219360175e-01 
 706        708        757        659    2        752        753 +1.00444179485457119e+00  # rad = +2.39250000000000129e-01 , len = +8.57321409974108550e-01 
 707        758        759        709    2 2147483645 2147483645 +8.95215381303665958e-01  # rad = +2.62000000000000177e-01 , len = +2.21359436211786331e-01 
 708        758        760        709    2       1182       1183 +8.98177792508208950e-01  # rad = +2.62867000000000017e-01 , len = +1.17341382299681452e+00 
 709        761        758        716    2        707        708 +9.26161392405063233e-01  # rad = +2.92667000000000177e-01 , len = +4.02119385257663664e-01 
 710        762        763        712    2 2147483645 2147483645 +6.26506024096385450e-01  # rad = +1.43000000000000016e-01 , len = +4.14125584816971481e-01 
 711        762        764        712    2        743       1187 +8.63088718510405140e-01  # rad = +1.97000000000000008e-01 , len = +2.96984848098349907e-01 
 712        765        762        717    2        710        711 +8.29246139872842902e-01  # rad = +2.28250000000000092e-01 , len = +2.88617393793235699e-01 
 713        766        767        715    2 2147483645 2147483645 +9.67583098591549340e-01  # rad = +7.72856999999999850e-02 , len = +5.09607692249638422e-01 
 714        766        768        715    2 2147483645 2147483645 +9.84872613458529056e-01  # rad = +7.86667000000000199e-02 , len = +2.09999999999998493e-01 
 715        713        766        664    2        713        714 +8.50056883305680966e-01  # rad = +7.98749999999999877e-02 , len = +6.06217782649109527e-01 
 716        769        761       1060    2        709        717 +8.82681564245810124e-01  # rad = +3.16000000000000114e-01 , len = +7.95047168412038485e-01 
 717        761        765        716    2        712       1360 +8.71044303797468333e-01  # rad = +2.75250000000000106e-01 , len = +2.32163735324877329e-01 
 718        770        771        719    2 2147483645 2147483645 +5.64803804994054692e-01  # rad = +9.50000000000000705e-02 , len = +5.77234787586474396e-01 
 719        772        770        730    2        718        720 +9.85273615520695367e-01  # rad = +1.68200000000000072e-01 , len = +3.20780298646908546e-01 
 720        770        773        719    2        727        728 +1.11058263971462545e+00  # rad = +1.86800000000000105e-01 , len = +3.76961536499414496e-01 
 721        774        775        722    2 2147483645 2147483645 +5.27761013880507002e-01  # rad = +1.74900000000000028e-01 , len = +6.30000000000000782e-01 
 722        703        774        654    2        721        723 +7.79489591908738122e-01  # rad = +3.31400000000000194e-01 , len = +1.09567330897489668e+00 
 723        774        776        722    2        759        760 +9.62785153892576906e-01  # rad = +3.19067000000000045e-01 , len = +1.04062481231229587e+00 
 724        777        778        726    2 2147483645 2147483645 +5.32716111111111057e-01  # rad = +9.58888999999999991e-02 , len = +6.75055553269507613e-01 
 725        777        779        726    2 2147483645 2147483645 +7.13555555555555499e-01  # rad = +1.28440000000000026e-01 , len = +1.68582324103092107e+00 
 726        780        777        748    2        724        725 +1.08433734939759052e+00  # rad = +1.80000000000000021e-01 , len = +1.56524758424985921e-01 
 727        773        781        720    2 2147483645 2147483645 +7.23886509635974229e-01  # rad = +1.35222000000000009e-01 , len = +6.49153294684701954e-01 
 728        773        782        720    2 2147483645 2147483645 +7.35701284796573818e-01  # rad = +1.37429000000000079e-01 , len = +6.14247507117446578e-01 
 729        772        783        730    2 2147483645 2147483645 +5.07427627493937217e-01  # rad = +8.66250000000000631e-02 , len = +6.02162768692985240e-01 
 730        784        772        736    2        719        729 +1.12558433937507840e+00  # rad = +1.70714000000000116e-01 , len = +4.69574275274956709e-01 
 731        785        786        733    2 2147483645 2147483645 +7.08775406504065120e-01  # rad = +1.39487000000000055e-01 , len = +2.75590275590413425e+00 
 732        785        787        733    2 2147483645 2147483645 +4.67479674796748013e-01  # rad = +9.20000000000000262e-02 , len = +1.34647688431699164e+00 
 733        788        785       1278    2        731        732 +8.40278726601994763e-01  # rad = +1.96800000000000003e-01 , len = +3.76961536499418104e-01 
 734        789        790        735    2 2147483645 2147483645 +6.65866569171342682e-01  # rad = +1.25667000000000056e-01 , len = +2.10000000000002629e-01 
 735        791        789       1007    2        734        736 +9.07965572484929484e-01  # rad = +1.88727000000000034e-01 , len = +8.88200427831466355e-01 
 736        789        784        735    2        730        737 +8.03631700816523353e-01  # rad = +1.51666999999999969e-01 , len = +1.56524758424981147e-01 
 737        784        792        736    2 2147483645 2147483645 +7.47453302300434497e-01  # rad = +1.13364000000000104e-01 , len = +7.85748051222530774e-01 
 738        793        794        740    2 2147483645 2147483645 +6.41255549921466272e-01  # rad = +1.03700000000000042e-01 , len = +6.89420046125727271e-01 
 739        793        795        740    2 2147483645 2147483645 +5.11190744153258270e-01  # rad = +8.26667000000000374e-02 , len = +3.63730669589463984e-01 
 740        749        793        698    2        738        739 +7.32473344264374160e-01  # rad = +1.61714000000000024e-01 , len = +5.46717477313465317e-01 
 741        796        797        743    2 2147483645 2147483645 +7.18466299113077245e-01  # rad = +9.89091000000000553e-02 , len = +7.85748051222530441e-01 
 742        796        798        743    2 2147483645 2147483645 +7.02782801978687699e-01  # rad = +9.67500000000000165e-02 , len = +2.32163735324874637e-01 
 743        764        796        711    2        741        742 +6.98817258883248749e-01  # rad = +1.37667000000000039e-01 , len = +5.37680202350799941e-01 
 744        755        799        703    2        762       1062 +9.07696707891985755e-01  # rad = +2.76104999999999934e-01 , len = +1.38592929112563223e+00 
 745        755        800        703    2        754        755 +6.04647875285191039e-01  # rad = +1.83922999999999920e-01 , len = +9.52102935611479961e-01 
 746        801        802        747    2 2147483645 2147483645 +4.73326315789473651e-01  # rad = +9.44285999999999737e-02 , len = +1.10458136866416812e+00 
 747        803        801        757    2        746        748 +9.19354838709677491e-01  # rad = +1.99500000000000094e-01 , len = +4.02119385257660555e-01 
 748        801        780        747    2        726       1188 +8.32080200501253087e-01  # rad = +1.66000000000000092e-01 , len = +7.03491293478460178e-01 
 749        804        805        751    2 2147483645 2147483645 +5.04174291879489811e-01  # rad = +7.38333000000000322e-02 , len = +7.82623792124925610e-01 
 750        804        806        751    2 2147483645 2147483645 +6.57816639807708103e-01  # rad = +9.63332999999999828e-02 , len = +1.39999999999997016e-01 
 751        738        804        687    2        749        750 +5.76455861629179389e-01  # rad = +1.46444000000000019e-01 , len = +7.44110206891427151e-01 
 752        757        807        706    2 2147483645 2147483645 +4.59247648902821271e-01  # rad = +1.09875000000000042e-01 , len = +6.06217782649104642e-01 
 753        757        808        706    2        767        768 +9.42528735632183867e-01  # rad = +2.25500000000000145e-01 , len = +6.33876959669621765e-01 
 754        800        809        745    2 2147483645 2147483645 +5.33919085704343654e-01  # rad = +9.81999999999999679e-02 , len = +1.18380741677014423e+00 
 755        800        810        745    2 2147483645 2147483645 +9.11615186790124210e-01  # rad = +1.67666999999999983e-01 , len = +1.97989898732234104e-01 
 756        811        812        758    2 2147483645 2147483645 +6.76447826086956638e-01  # rad = +1.55582999999999944e-01 , len = +9.41753683295157407e-01 
 757        811        803        758    2        747        774 +9.43478260869565211e-01  # rad = +2.16999999999999998e-01 , len = +2.10000000000000853e-01 
 758        813        811        765    2        756        757 +9.58568981541295440e-01  # rad = +2.30000000000000038e-01 , len = +4.74763098818769158e-01 
 759        776        814        723    2 2147483645 2147483645 +5.46907075943297238e-01  # rad = +1.74500000000000044e-01 , len = +4.94974746830582513e-01 
 760        776        815        723    2        782        783 +1.00198390933565684e+00  # rad = +3.19700000000000206e-01 , len = +6.96491205974633099e-01 
 761        816        817        762    2 2147483645 2147483645 +1.02915505067611579e+00  # rad = +2.76500000000000024e-01 , len = +9.89949493661170521e-02 
 762        799        816        744    2        761        763 +9.73060973180492894e-01  # rad = +2.68666999999999989e-01 , len = +2.10000000000000853e-01 
 763        816        818        762    2        765        766 +9.60296575314422807e-01  # rad = +2.58000000000000007e-01 , len = +1.21243556529821897e-01 
 764        813        819        765    2        814        815 +5.99034762712500113e-01  # rad = +1.43733000000000000e-01 , len = +1.25610509114484259e+00 
 765        818        813        763    2        758        764 +9.30003875968992255e-01  # rad = +2.39940999999999988e-01 , len = +1.12218536793169887e+00 
 766        818        820        763    2        787        788 +8.96209302325581381e-01  # rad = +2.31222000000000011e-01 , len = +7.30821455623737792e-01 
 767        808        821        753    2 2147483645 2147483645 +4.32083370288248336e-01  # rad = +9.74348000000000297e-02 , len = +1.63865798750074965e+00 
 768        808        822        753    2        781        841 +9.72283813747228387e-01  # rad = +2.19250000000000111e-01 , len = +5.81463670404264166e-01 
 769        823        824        771    2 2147483645 2147483645 +4.12417470951597143e-01  # rad = +1.35800000000000087e-01 , len = +7.85748051222527111e-01 
 770        823        825        771    2        809       1286 +1.01217208559332850e+00  # rad = +3.33286000000000193e-01 , len = +4.31508980207825799e-01 
 771        769        823       1060    2        769        770 +9.19770949720670417e-01  # rad = +3.29278000000000126e-01 , len = +1.27161314872094788e+00 
 772        826        827        774    2 2147483645 2147483645 +8.19612890137130456e-01  # rad = +1.29280000000000006e-01 , len = +1.72177234267483792e+00 
 773        826        828        774    2        835        836 +7.21089277449867838e-01  # rad = +1.13739575000000023e-01 , len = +1.19411054764623725e+00 
 774        803        826        757    2        772        773 +7.26880184331797241e-01  # rad = +1.57733000000000040e-01 , len = +2.08242646929009245e+00 
 775        829        830        778    2 2147483645 2147483645 +6.12492942115613004e-01  # rad = +1.25833000000000084e-01 , len = +4.99899989997999061e-01 
 776        831        832       1347    2 2147483645 2147483645 +4.63629991627888871e-01  # rad = +9.52500000000000430e-02 , len = +1.83741666477693544e+00 
 777        831        833       1347    2        793       1196 +8.06180759720410367e-01  # rad = +1.65624999999999994e-01 , len = +6.02162768692983796e-01 
 778        834        829        801    2        775       1347 +1.00647651894455281e+00  # rad = +2.05444000000000043e-01 , len = +6.85857127979290437e-01 
 779        835        836        781    2 2147483645 2147483645 +3.97405660377358472e-01  # rad = +8.42500000000000471e-02 , len = +1.10900856624283750e+00 
 780        835        837        781    2 2147483645 2147483645 +4.44070283018867862e-01  # rad = +9.41429000000000155e-02 , len = +4.69574275274953767e-01 
 781        822        835        768    2        779        780 +9.66932725199543985e-01  # rad = +2.12000000000000077e-01 , len = +1.40000000000000568e-01 
 782        815        838        760    2 2147483645 2147483645 +3.34272755708476699e-01  # rad = +1.06867000000000045e-01 , len = +1.10900856624284017e+00 
 783        815        839        760    2        785        798 +9.20653737879261747e-01  # rad = +2.94333000000000178e-01 , len = +1.56524758424985921e-01 
 784        840        841        785    2 2147483645 2147483645 +4.63983836754097489e-01  # rad = +1.28833000000000059e-01 , len = +6.06217782649105419e-01 
 785        839        840        783    2        784        786 +9.43377059317168087e-01  # rad = +2.77666999999999997e-01 , len = +1.97989898732234104e-01 
 786        840        842        785    2        789        790 +5.73914076933881190e-01  # rad = +1.59357000000000054e-01 , len = +1.05233074648610292e+00 
 787        820        843        766    2        853        854 +9.12287758085303380e-01  # rad = +2.10941000000000073e-01 , len = +1.17341382299681429e+00 
 788        820        844        766    2        794        795 +9.13407893712536056e-01  # rad = +2.11200000000000054e-01 , len = +3.76961536499415495e-01 
 789        842        845        786    2 2147483645 2147483645 +5.72299930345074315e-01  # rad = +9.12000000000000172e-02 , len = +3.56931365951493662e-01 
 790        842        846        786    2        812        813 +9.01121381552112521e-01  # rad = +1.43600000000000033e-01 , len = +4.08166632639170579e-01 
 791        847        848        793    2 2147483645 2147483645 +5.74113774084570649e-01  # rad = +8.65000000000000352e-02 , len = +6.06217782649107306e-01 
 792        847        849        793    2 2147483645 2147483645 +7.38197481863978155e-01  # rad = +1.11221999999999988e-01 , len = +1.84274252135234762e+00 
 793        833        847        777    2        791        792 +9.09687547169811261e-01  # rad = +1.50667000000000023e-01 , len = +2.42487113059641740e-01 
 794        844        850        788    2        862       1287 +8.72395833333333259e-01  # rad = +1.84249999999999969e-01 , len = +2.88617393793237420e-01 
 795        844        851        788    2        796        797 +7.81249999999999889e-01  # rad = +1.64999999999999980e-01 , len = +5.09607692249634980e-01 
 796        851        852        795    2 2147483645 2147483645 +6.29696969696969644e-01  # rad = +1.03900000000000020e-01 , len = +8.45813218151618806e-01 
 797        851        853        795    2        804        805 +8.93333333333333313e-01  # rad = +1.47399999999999975e-01 , len = +2.96984848098350962e-01 
 798        839        854        783    2        799        800 +9.22424600707361986e-01  # rad = +2.71500000000000130e-01 , len = +1.21243556529821897e-01 
 799        854        855        798    2        866        867 +1.06532228360957637e+00  # rad = +2.89235000000000131e-01 , len = +1.12871608476179430e+00 
 800        854        856        798    2        820        821 +5.38058931860036838e-01  # rad = +1.46083000000000046e-01 , len = +1.07763630228384644e+00 
 801        788        834       1278    2        778        802 +8.71541535728924677e-01  # rad = +2.04122000000000053e-01 , len = +3.17864751112796373e+00 
 802        834        857        801    2        855        856 +6.99836372365546078e-01  # rad = +1.42852000000000035e-01 , len = +2.16094886566063860e+00 
 803        858        859        812    2 2147483645 2147483645 +5.25177304964538960e-01  # rad = +7.40499999999999908e-02 , len = +1.41046091757269099e+00 
 804        853        860        797    2 2147483645 2147483645 +6.63726594301221162e-01  # rad = +9.78332999999999842e-02 , len = +4.69574275274956376e-01 
 805        853        861        797    2       1288       1289 +9.56580732700135661e-01  # rad = +1.41000000000000014e-01 , len = +1.97989898732234104e-01 
 806        862        863        808    2 2147483645 2147483645 +8.44843326658028082e-01  # rad = +1.14750000000000074e-01 , len = +2.21359436211784083e-01 
 807        862        864        808    2 2147483645 2147483645 +8.98221227470844652e-01  # rad = +1.22000000000000067e-01 , len = +9.89949493661157892e-02 
 808        865        862       1201    2        806        807 +8.81155809864865636e-01  # rad = +1.35824000000000028e-01 , len = +1.19820699380365836e+00 
 809        825        866        770    2        810        811 +9.69887724056816003e-01  # rad = +3.23250000000000093e-01 , len = +3.05122926047849630e-01 
 810        866        867        809    2        849        865 +9.10357308584686775e-01  # rad = +2.94273000000000118e-01 , len = +7.44110206891424597e-01 
 811        866        868        809    2        826        832 +8.28736272235112148e-01  # rad = +2.67889000000000044e-01 , len = +5.93969696196695707e-01 
 812        846        858        790    2        803        819 +9.81894150417827238e-01  # rad = +1.41000000000000014e-01 , len = +9.89949493661183150e-02 
 813        846        869        790    2 2147483645 2147483645 +6.09828690807799445e-01  # rad = +8.75714000000000353e-02 , len = +4.59020696701141095e-01 
 814        819        870        764    2 2147483645 2147483645 +6.70223956920122710e-01  # rad = +9.63332999999999828e-02 , len = +1.56524758424985116e-01 
 815        819        871        764    2        833        834 +7.50760089888891313e-01  # rad = +1.07909000000000019e-01 , len = +7.95047168412039151e-01 
 816        872        873        817    2 2147483645 2147483645 +6.26985720151466808e-01  # rad = +1.37428999999999996e-01 , len = +4.48218696620299006e-01 
 817        874        872       1283    2        816        818 +9.58207650273223965e-01  # rad = +2.19189999999999996e-01 , len = +1.48657324071167096e+00 
 818        872        875        817    2        824        857 +1.05388019526438259e+00  # rad = +2.31000000000000066e-01 , len = +3.20780298646910100e-01 
 819        858        876        812    2 2147483645 2147483645 +6.90307092198581551e-01  # rad = +9.73333000000000254e-02 , len = +6.64078308635358883e-01 
 820        856        877        800    2 2147483645 2147483645 +6.09242690799066233e-01  # rad = +8.89999999999999680e-02 , len = +4.84974226119284535e-01 
 821        856        878        800    2 2147483645 2147483645 +9.00173189214350633e-01  # rad = +1.31499999999999978e-01 , len = +2.52388589282479314e-01 
 822        879        880        824    2 2147483645 2147483645 +7.26858934920263322e-01  # rad = +1.33500000000000008e-01 , len = +2.61916017074176499e-01 
 823        879        881        824    2 2147483645 2147483645 +4.71641612265676469e-01  # rad = +8.66250000000000075e-02 , len = +4.31508980207830239e-01 
 824        875        879        818    2        822        823 +7.95095238095238077e-01  # rad = +1.83666999999999969e-01 , len = +1.71464281994821000e-01 
 825        882        883        826    2 2147483645 2147483645 +5.07045432285922359e-01  # rad = +1.19071000000000024e-01 , len = +7.85748051222527555e-01 
 826        868        882        811    2        825        827 +8.76605609039564859e-01  # rad = +2.34833000000000097e-01 , len = +8.31203946092657020e-01 
 827        882        884        826    2        837        838 +9.84742348818096302e-01  # rad = +2.31250000000000067e-01 , len = +3.28329103187637250e-01 
 828        885        886        830    2 2147483645 2147483645 +7.75095298602287097e-01  # rad = +1.22000000000000067e-01 , len = +9.89949493661145402e-02 
 829        885        887        830    2 2147483645 2147483645 +7.75095298602287097e-01  # rad = +1.22000000000000067e-01 , len = +2.96984848098348631e-01 
 830        888        885        832    2        828        829 +8.06662395900064166e-01  # rad = +1.57400000000000068e-01 , len = +4.02119385257663331e-01 
 831        888        889        832    2 2147483645 2147483645 +8.67818065342729095e-01  # rad = +1.69333000000000039e-01 , len = +2.42487113059641740e-01 
 832        868        888        811    2        830        831 +7.28380038000813745e-01  # rad = +1.95125000000000048e-01 , len = +5.51180551180827649e-01 
 833        871        890        815    2 2147483645 2147483645 +1.10741458080419597e+00  # rad = +1.19500000000000023e-01 , len = +6.99999999999985079e-02 
 834        871        891        815    2        842        843 +7.29009628483259009e-01  # rad = +7.86667000000000199e-02 , len = +4.31508980207828963e-01 
 835        828        892        773    2 2147483645 2147483645 +6.94569150623254972e-01  # rad = +7.90000000000000008e-02 , len = +8.42911620515460536e-01 
 836        828        893        773    2 2147483645 2147483645 +7.08636373927017060e-01  # rad = +8.06000000000000050e-02 , len = +3.20780298646910489e-01 
 837        884        894        827    2 2147483645 2147483645 +6.10516756756756762e-01  # rad = +1.41182000000000057e-01 , len = +8.65852181379710539e-01 
 838        884        895        827    2        852       1201 +9.76756756756756772e-01  # rad = +2.25875000000000048e-01 , len = +6.37730350540104629e-01 
 839        896        897        841    2       1207       1208 +7.41645489666113322e-01  # rad = +1.51467000000000074e-01 , len = +1.06620823482094673e+00 
 840        896        898        841    2       1204       1205 +6.98351376627446396e-01  # rad = +1.42625000000000057e-01 , len = +5.46717477313464095e-01 
 841        822        896        768    2        839        840 +9.31498289623717279e-01  # rad = +2.04231000000000135e-01 , len = +8.65852181379707986e-01 
 842        891        899        834    2 2147483645 2147483645 +1.21398253644807763e+00  # rad = +9.55000000000000432e-02 , len = +1.21243556529818830e-01 
 843        891        900        834    2 2147483645 2147483645 +9.23198761356456954e-01  # rad = +7.26249999999999812e-02 , len = +5.51180551180828093e-01 
 844        901        902        845    2        893        946 +9.21205153094401097e-01  # rad = +2.93250000000000122e-01 , len = +1.09567330897489801e+00 
 845        903        901       1199    2        844        846 +9.63477602905569164e-01  # rad = +3.18333000000000199e-01 , len = +1.97989898732234104e-01 
 846        901        904        845    2       1202       1203 +6.72252012829332779e-01  # rad = +2.14000000000000079e-01 , len = +3.76961536499415828e-01 
 847        905        906        849    2 2147483645 2147483645 +6.11111111111111160e-01  # rad = +1.87000000000000055e-01 , len = +4.25793377120874783e-01 
 848        905        907        849    2        898       1378 +8.73529411764705888e-01  # rad = +2.67300000000000093e-01 , len = +6.33876959669617768e-01 
 849        867        905        810    2        847        848 +1.03985075083340983e+00  # rad = +3.06000000000000161e-01 , len = +9.89949493661183150e-02 
 850        908        909        852    2 2147483645 2147483645 +4.96916299559471308e-01  # rad = +1.12800000000000039e-01 , len = +1.05697682093790757e+00 
 851        908        910        852    2        874        882 +8.86929515418502179e-01  # rad = +2.01333000000000040e-01 , len = +4.84974226119286589e-01 
 852        895        908        838    2        850        851 +1.00498063087991141e+00  # rad = +2.27000000000000007e-01 , len = +1.71464281994821721e-01 
 853        843        911        787    2 2147483645 2147483645 +5.14665238147159587e-01  # rad = +1.08563999999999994e-01 , len = +2.57482038208493513e+00 
 854        843        912        787    2       1290       1291 +8.75126220127903087e-01  # rad = +1.84600000000000042e-01 , len = +7.24085630295201677e-01 
 855        857        913        802    2 2147483645 2147483645 +8.25028701033237111e-01  # rad = +1.17856999999999976e-01 , len = +9.77496803063824138e-01 
 856        857        914        802    2 2147483645 2147483645 +5.67020412734858481e-01  # rad = +8.10000000000000303e-02 , len = +4.69574275274956376e-01 
 857        875        915        818    2        858        859 +9.16017316017316063e-01  # rad = +2.11600000000000010e-01 , len = +6.33876959669620321e-01 
 858        915        916        857    2        896        897 +7.38501890359168245e-01  # rad = +1.56267000000000045e-01 , len = +1.09567330897489512e+00 
 859        915        917        857    2        868        869 +7.48265595463137867e-01  # rad = +1.58333000000000002e-01 , len = +4.48218696620299839e-01 
 860        918        919        862    2 2147483645 2147483645 +7.10306524497473446e-01  # rad = +9.57273000000000568e-02 , len = +7.82623792124925721e-01 
 861        918        920        862    2 2147483645 2147483645 +5.11987178060236303e-01  # rad = +6.90000000000000058e-02 , len = +2.21359436211786914e-01 
 862        850        918        794    2        860        861 +7.31446404341926759e-01  # rad = +1.34769000000000000e-01 , len = +8.63017960415656704e-01 
 863        921        922        865    2 2147483645 2147483645 +7.29109488403555162e-01  # rad = +1.31500000000000117e-01 , len = +2.88617393793236143e-01 
 864        921        923        865    2 2147483645 2147483645 +5.72752928913211057e-01  # rad = +1.03300000000000045e-01 , len = +7.03491293478461954e-01 
 865        867        921        810    2        863        864 +6.12890071464252562e-01  # rad = +1.80357000000000073e-01 , len = +1.10458136866416656e+00 
 866        855        924        799    2        875       1206 +8.05141148201289569e-01  # rad = +2.32874999999999999e-01 , len = +6.18223260642950967e-01 
 867        855        925        799    2        870        871 +9.58390236313032551e-01  # rad = +2.77200000000000057e-01 , len = +3.50000000000000366e-01 
 868        917        926        859    2 2147483645 2147483645 +7.63201606740224747e-01  # rad = +1.20839999999999934e-01 , len = +1.72319470751276138e+00 
 869        917        927        859    2 2147483645 2147483645 +6.81051960109389731e-01  # rad = +1.07833000000000040e-01 , len = +1.24040316026685238e+00 
 870        925        928        867    2        952        953 +7.81251803751803919e-01  # rad = +2.16563000000000005e-01 , len = +2.32901266634597892e+00 
 871        925        929        867    2        891        892 +8.15295815295815296e-01  # rad = +2.25999999999999979e-01 , len = +5.64358042380899483e-01 
 872        930        931        874    2 2147483645 2147483645 +5.21631644004944328e-01  # rad = +8.44000000000000306e-02 , len = +8.45813218151620694e-01 
 873        930        932        874    2 2147483645 2147483645 +7.37855377008652669e-01  # rad = +1.19385000000000047e-01 , len = +8.54458893101363581e-01 
 874        910        930        851    2        872        873 +8.03643714641911755e-01  # rad = +1.61800000000000055e-01 , len = +7.73175271203104142e-01 
 875        924        933        866    2        876        877 +8.80300590445518005e-01  # rad = +2.05000000000000016e-01 , len = +4.02119385257659889e-01 
 876        933        934        875    2        889        890 +6.96863414634146361e-01  # rad = +1.42857000000000040e-01 , len = +4.74763098818770712e-01 
 877        933        935        875    2        878        879 +6.84146341463414687e-01  # rad = +1.40250000000000014e-01 , len = +2.52388589282478815e-01 
 878        935        936        877    2 2147483645 2147483645 +6.10598217468805715e-01  # rad = +8.56364000000000292e-02 , len = +7.95047168412037708e-01 
 879        935        937        877    2 2147483645 2147483645 +8.69875222816399174e-01  # rad = +1.21999999999999970e-01 , len = +1.21243556529821897e-01 
 880        938        939        882    2 2147483645 2147483645 +8.74031730775311044e-01  # rad = +1.38222000000000012e-01 , len = +5.81463670404265054e-01 
 881        938        940        882    2 2147483645 2147483645 +5.68201564406897619e-01  # rad = +8.98571000000000092e-02 , len = +3.50000000000001421e-01 
 882        910        938        851    2        880        881 +7.85479777284399439e-01  # rad = +1.58143000000000034e-01 , len = +4.74763098818768881e-01 
 883        941        942        885    2 2147483645 2147483645 +5.69696162046908428e-01  # rad = +1.06875000000000053e-01 , len = +5.14392845984467773e-01 
 884        941        943        885    2        910       1295 +1.01883262260127938e+00  # rad = +1.91132999999999997e-01 , len = +1.01439637223326051e+00 
 885        903        941       1199    2        883        884 +5.67796610169491567e-01  # rad = +1.87600000000000100e-01 , len = +2.60978926352301732e+00 
 886        944        945        887    2 2147483645 2147483645 +6.50750691046221519e-01  # rad = +1.01467000000000016e-01 , len = +1.10679718105893232e+00 
 887        946        944        913    2        886        888 +7.46043062200956952e-01  # rad = +1.55923000000000062e-01 , len = +1.08894444302728255e+00 
 888        944        947        887    2 2147483645 2147483645 +5.79131263193601309e-01  # rad = +9.02998839509359247e-02 , len = +1.14808536267997052e+00 
 889        934        948        876    2 2147483645 2147483645 +7.43001743001743153e-01  # rad = +1.06143000000000071e-01 , len = +5.51180551180823985e-01 
 890        934        949        876    2 2147483645 2147483645 +6.24400624400624493e-01  # rad = +8.92000000000000154e-02 , len = +4.08166632639169358e-01 
 891        929        950        871    2 2147483645 2147483645 +4.85986725663716868e-01  # rad = +1.09833000000000042e-01 , len = +3.83405790253613932e-01 
 892        929        951        871    2       1298       1299 +9.12451327433628334e-01  # rad = +2.06214000000000036e-01 , len = +1.92340843296477226e+00 
 893        902        952        844    2        894        895 +9.26172208013640308e-01  # rad = +2.71600000000000175e-01 , len = +3.42928563989646329e-01 
 894        952        953        893    2        921        922 +7.76877761413843793e-01  # rad = +2.11000000000000049e-01 , len = +6.75055553269505726e-01 
 895        952        954        893    2        901        902 +8.44992636229749516e-01  # rad = +2.29500000000000065e-01 , len = +3.83405790253617540e-01 
 896        916        955        858    2 2147483645 2147483645 +8.10676598386095626e-01  # rad = +1.26682000000000017e-01 , len = +1.51109232014460382e+00 
 897        916        956        858    2 2147483645 2147483645 +5.84081731907568402e-01  # rad = +9.12726999999999844e-02 , len = +6.60378679243963984e-01 
 898        907        957        848    2        899        900 +9.81002618780396518e-01  # rad = +2.62222000000000122e-01 , len = +6.41560597293818646e-01 
 899        957        958        898    2        916        925 +9.22119425524936975e-01  # rad = +2.41800000000000098e-01 , len = +4.02119385257661166e-01 
 900        957        959        898    2        907        908 +1.00296695166690819e+00  # rad = +2.63000000000000234e-01 , len = +9.89949493661145402e-02 
 901        954        960        895    2 2147483645 2147483645 +6.46187363834422768e-01  # rad = +1.48300000000000043e-01 , len = +7.85748051222529886e-01 
 902        954        961        895    2        913        917 +9.92013071895424980e-01  # rad = +2.27667000000000119e-01 , len = +1.97989898732229080e-01 
 903        962        963        905    2 2147483645 2147483645 +6.23463437166200007e-01  # rad = +8.63846000000000752e-02 , len = +9.52102935611479517e-01 
 904        962        964        905    2 2147483645 2147483645 +7.27503680822194743e-01  # rad = +1.00800000000000056e-01 , len = +4.20000000000001150e-01 
 905        965        962        918    2        903        904 +8.33003673354054786e-01  # rad = +1.38556000000000012e-01 , len = +5.68682688324519070e-01 
 906        965        966        918    2 2147483645 2147483645 +6.00221643219547518e-01  # rad = +9.98366665816370763e-02 , len = +4.14125584816972703e-01 
 907        959        967        900    2       1066       1067 +6.49596958174904926e-01  # rad = +1.70844000000000051e-01 , len = +2.34787137637478027e+00 
 908        959        968        900    2        950        951 +7.91444866920152146e-01  # rad = +2.08150000000000085e-01 , len = +1.68872733145407494e+00 
 909        969        970        910    2 2147483645 2147483645 +9.58865248226950295e-01  # rad = +1.69000000000000011e-01 , len = +1.21243556529821897e-01 
 910        943        969        884    2        909        911 +9.22132755725071029e-01  # rad = +1.76250000000000101e-01 , len = +2.88617393793236143e-01 
 911        969        971        910    2        919        928 +1.00000000000000000e+00  # rad = +1.76250000000000101e-01 , len = +3.05122926047848353e-01 
 912        946        972        913    2        933        934 +9.33014354066985740e-01  # rad = +1.95000000000000118e-01 , len = +4.89999999999998437e-01 
 913        961        946        902    2        887        912 +9.18007440691887555e-01  # rad = +2.09000000000000158e-01 , len = +4.74763098818770435e-01 
 914        973        974        916    2 2147483645 2147483645 +7.26493594673428777e-01  # rad = +1.04856999999999992e-01 , len = +5.46717477313466649e-01 
 915        973        975        916    2 2147483645 2147483645 +8.45267541033582037e-01  # rad = +1.22000000000000067e-01 , len = +6.99999999999985079e-02 
 916        958        973        899    2        914        915 +5.96910669975186048e-01  # rad = +1.44333000000000072e-01 , len = +4.31508980207828630e-01 
 917        961        976        902    2        978       1297 +8.30787949065960318e-01  # rad = +1.89143000000000033e-01 , len = +1.56524758424985544e+00 
 918        977        965        919    2        905        906 +8.11380487804878148e-01  # rad = +1.66333000000000092e-01 , len = +4.99899989997998784e-01 
 919        971        977        911    2        918        920 +1.16312056737588643e+00  # rad = +2.05000000000000127e-01 , len = +2.09999999999998493e-01 
 920        977        978        919    2        926        927 +8.06829268292682977e-01  # rad = +1.65400000000000019e-01 , len = +3.42928563989646329e-01 
 921        953        979        894    2        931        932 +7.68957345971564066e-01  # rad = +1.62250000000000116e-01 , len = +2.96984848098347409e-01 
 922        953        980        894    2        923        924 +8.38862559241706274e-01  # rad = +1.77000000000000074e-01 , len = +9.89949493661170521e-02 
 923        980        981        922    2 2147483645 2147483645 +5.18966666666666687e-01  # rad = +9.18571000000000387e-02 , len = +5.64358042380898373e-01 
 924        980        982        922    2 2147483645 2147483645 +5.88700564971751383e-01  # rad = +1.04200000000000043e-01 , len = +3.76961536499415495e-01 
 925        958        983        899    2        938        939 +7.59185277088502808e-01  # rad = +1.83571000000000095e-01 , len = +4.20000000000001705e-01 
 926        978        984        920    2 2147483645 2147483645 +5.12293228536880307e-01  # rad = +8.47333000000000391e-02 , len = +1.02878569196893555e+00 
 927        978        985        920    2 2147483645 2147483645 +7.75894800483675984e-01  # rad = +1.28333000000000030e-01 , len = +1.56524758424985116e-01 
 928        971        986        911    2        929        930 +1.11773049645390077e+00  # rad = +1.97000000000000036e-01 , len = +1.21243556529821897e-01 
 929        986        987        928    2 2147483645 2147483645 +5.58375634517766506e-01  # rad = +1.10000000000000056e-01 , len = +5.98080262172224431e-01 
 930        986        988        928    2        943        944 +7.95431472081218227e-01  # rad = +1.56700000000000061e-01 , len = +7.24085630295199456e-01 
 931        979        989        921    2 2147483645 2147483645 +4.88353158705701063e-01  # rad = +7.92353000000000363e-02 , len = +1.22849501423489715e+00 
 932        979        990        921    2 2147483645 2147483645 +5.44221879815100174e-01  # rad = +8.83000000000000590e-02 , len = +6.60378679243961320e-01 
 933        972        991        912    2       1211       1212 +7.74358974358974383e-01  # rad = +1.51000000000000051e-01 , len = +3.95979797464468208e-01 
 934        972        992        912    2        948        949 +7.70164102564102504e-01  # rad = +1.50182000000000065e-01 , len = +9.92421281513047981e-01 
 935        993        994        937    2 2147483645 2147483645 +8.17527632344386190e-01  # rad = +1.40533000000000130e-01 , len = +1.37528178930719247e+00 
 936        993        995        937    2 2147483645 2147483645 +6.35061082024432677e-01  # rad = +1.09166999999999986e-01 , len = +4.84974226119285534e-01 
 937        996        993       1378    2        935        936 +6.43097643097643168e-01  # rad = +1.71900000000000081e-01 , len = +1.91575050567656291e+00 
 938        983        997        925    2 2147483645 2147483645 +6.24123636086309941e-01  # rad = +1.14571000000000034e-01 , len = +5.85662018573852583e-01 
 939        983        998        925    2       1215       1296 +8.11675046712171278e-01  # rad = +1.49000000000000049e-01 , len = +9.89949493661157892e-02 
 940        999       1000        942    2 2147483645 2147483645 +8.41370344342937448e-01  # rad = +1.19727000000000028e-01 , len = +7.53923072998831989e-01 
 941        999       1001        942    2 2147483645 2147483645 +5.93113141250878440e-01  # rad = +8.44000000000000167e-02 , len = +7.50666370633451319e-01 
 942       1002        999       1209    2        940        941 +9.25227568270481138e-01  # rad = +1.42300000000000038e-01 , len = +6.45368112010503037e-01 
 943        988       1003        930    2 2147483645 2147483645 +8.51308232291001943e-01  # rad = +1.33400000000000074e-01 , len = +4.20000000000000540e-01 
 944        988       1004        930    2        956        957 +8.82488832163369485e-01  # rad = +1.38286000000000076e-01 , len = +1.19205704561484915e+00 
 945       1005       1006        946    2 2147483645 2147483645 +5.10090929252605796e-01  # rad = +1.15000000000000019e-01 , len = +1.83073755628708601e+00 
 946        902       1005        844    2        945        947 +7.68797953964194369e-01  # rad = +2.25450000000000095e-01 , len = +1.34647688431699208e+00 
 947       1005       1007        946    2        958        959 +9.29993346640053176e-01  # rad = +2.09667000000000020e-01 , len = +7.85748051222528887e-01 
 948        992       1008        934    2        970       1300 +6.70300035956372886e-01  # rad = +1.00667000000000034e-01 , len = +6.96491205974635541e-01 
 949        992       1009        934    2       1216       1217 +9.47184083312247904e-01  # rad = +1.42250000000000015e-01 , len = +2.52388589282479314e-01 
 950        968       1010        908    2 2147483645 2147483645 +6.50252221955320620e-01  # rad = +1.35350000000000026e-01 , len = +1.66535281547184444e+00 
 951        968       1011        908    2 2147483645 2147483645 +5.77708383377371959e-01  # rad = +1.20250000000000024e-01 , len = +2.61916017074178886e-01 
 952        928       1012        870    2        971        972 +8.89173127450210821e-01  # rad = +1.92562000000000066e-01 , len = +1.26968500030519360e+00 
 953        928       1013        870    2        954        955 +9.82393114243891974e-01  # rad = +2.12750000000000022e-01 , len = +2.61916017074174612e-01 
 954       1013       1014        953    2       1218       1219 +8.47238542890716873e-01  # rad = +1.80250000000000049e-01 , len = +2.61916017074176999e-01 
 955       1013       1015        953    2 2147483645 2147483645 +4.54680728554641644e-01  # rad = +9.67333250000000089e-02 , len = +1.05929221652950800e+00 
 956       1004       1016        944    2 2147483645 2147483645 +8.47280274214309514e-01  # rad = +1.17167000000000035e-01 , len = +3.56931365951494661e-01 
 957       1004       1017        944    2 2147483645 2147483645 +6.17560707519199337e-01  # rad = +8.54000000000000314e-02 , len = +2.88617393793237420e-01 
 958       1007       1018        947    2 2147483645 2147483645 +6.71302589344055067e-01  # rad = +1.40750000000000069e-01 , len = +3.63730669589462652e-01 
 959       1007       1019        947    2        960        967 +1.02782030553210557e+00  # rad = +2.15500000000000080e-01 , len = +1.21243556529823951e-01 
 960       1019       1020        959    2        961        962 +9.72157772621809912e-01  # rad = +2.09500000000000131e-01 , len = +2.21359436211784083e-01 
 961       1020       1021        960    2        975        976 +8.74529832935560858e-01  # rad = +1.83214000000000043e-01 , len = +1.07079409785448387e+00 
 962       1020       1022        960    2        963        964 +4.52778520286396147e-01  # rad = +9.48571000000000553e-02 , len = +5.64358042380899261e-01 
 963       1022       1023        962    2 2147483645 2147483645 +7.88554573142126403e-01  # rad = +7.48000000000000193e-02 , len = +4.08166632639172688e-01 
 964       1022       1024        962    2 2147483645 2147483645 +7.27409967203298313e-01  # rad = +6.90000000000000197e-02 , len = +9.89949493661170521e-02 
 965       1025       1026        967    2 2147483645 2147483645 +7.04696613683483131e-01  # rad = +1.27462000000000047e-01 , len = +9.33916484488844789e-01 
 966       1025       1027        967    2 2147483645 2147483645 +4.80995162404975807e-01  # rad = +8.70000000000000356e-02 , len = +2.96984848098349907e-01 
 967       1019       1025        959    2        965        966 +8.39327146171693794e-01  # rad = +1.80874999999999980e-01 , len = +5.51180551180827205e-01 
 968       1028       1029        970    2 2147483645 2147483645 +6.00475158603764658e-01  # rad = +6.90000000000000197e-02 , len = +5.68682688324518071e-01 
 969       1028       1030        970    2 2147483645 2147483645 +8.38344255019189188e-01  # rad = +9.63332999999999828e-02 , len = +1.71464281994823164e-01 
 970       1008       1028        948    2        968        969 +1.14147635272730885e+00  # rad = +1.14909000000000025e-01 , len = +7.53923072998828991e-01 
 971       1012       1031        952    2 2147483645 2147483645 +5.30852400785201572e-01  # rad = +1.02222000000000007e-01 , len = +2.25199911190035662e+00 
 972       1012       1032        952    2        973        974 +8.36094348833103074e-01  # rad = +1.61000000000000032e-01 , len = +2.96984848098349907e-01 
 973       1032       1033        972    2 2147483645 2147483645 +7.26708074534161419e-01  # rad = +1.17000000000000035e-01 , len = +1.17341382299681585e+00 
 974       1032       1034        972    2 2147483645 2147483645 +5.90062111801242128e-01  # rad = +9.50000000000000289e-02 , len = +5.77234787586474840e-01 
 975       1021       1035        961    2 2147483645 2147483645 +8.03475716921196015e-01  # rad = +1.47208000000000089e-01 , len = +2.00693796615640485e+00 
 976       1021       1036        961    2 2147483645 2147483645 +6.83353892169812349e-01  # rad = +1.25200000000000061e-01 , len = +3.76961536499415828e-01 
 977       1037       1038        978    2 2147483645 2147483645 +9.04959638359702945e-01  # rad = +1.40133000000000063e-01 , len = +1.26388290596874686e+00 
 978        976       1037        917    2        977        979 +8.18692735126333004e-01  # rad = +1.54850000000000071e-01 , len = +1.39649561402819811e+00 
 979       1037       1039        978    2       1068       1069 +1.05908944139489813e+00  # rad = +1.64000000000000146e-01 , len = +1.56524758424985921e-01 
 980         76       1040         64    2 2147483645 2147483645 +5.23724061288488918e-01  # rad = +8.20000000000000173e-02 , len = +7.95047168412037597e-01 
 981         76         73         64    2         62       1366 +8.90969592070051331e-01  # rad = +1.39500000000000013e-01 , len = +9.89949493661157892e-02 
 982         18       1041       1348    2       1073       1074 +8.09941228070175434e-01  # rad = +9.23333000000000070e-02 , len = +4.53651848888550702e-01 
 983         12          8         15    2          5       1348 +8.75239923224568117e-01  # rad = +1.14000000000000073e-01 , len = +2.09999999999999659e-01 
 984       1042       1043       1349    2 2147483645 2147483645 +4.51028692363737327e-01  # rad = +7.80000000000000276e-02 , len = +6.06217782649108416e-01 
 985       1042          2       1349    2          1       1075 +8.66397205935074965e-01  # rad = +1.49833000000000022e-01 , len = +8.57321409974107995e-01 
 986         91       1044       1350    2 2147483645 2147483645 +3.96436525612472168e-01  # rad = +8.90000000000000374e-02 , len = +6.60378679243960431e-01 
 987       1045       1046       1351    2 2147483645 2147483645 +3.86795903438185873e-01  # rad = +1.05750000000000025e-01 , len = +9.36536171218174229e-01 
 988       1045        147       1351    2        129       1082 +7.16375274323335698e-01  # rad = +1.95857000000000059e-01 , len = +5.85662018573852916e-01 
 989        162        131        145    2        114       1351 +8.88623089249090725e-01  # rad = +2.73400000000000032e-01 , len = +4.08166632639172688e-01 
 990       1047        334       1352    2        306       1117 +1.11932602089225242e+00  # rad = +2.44200000000000000e-01 , len = +3.13049516849968679e-01 
 991       1047       1048       1352    2       1111       1112 +8.22557948727351107e-01  # rad = +1.79455000000000003e-01 , len = +7.17286553617174971e-01 
 992       1049       1050       1353    2 2147483645 2147483645 +6.72528816241391048e-01  # rad = +7.48000000000000193e-02 , len = +3.28329103187639137e-01 
 993       1049       1051       1353    2 2147483645 2147483645 +6.63837190483897110e-01  # rad = +7.38332999999999906e-02 , len = +5.14392845984468217e-01 
 994       1052       1053       1354    2 2147483645 2147483645 +8.46047156726768335e-01  # rad = +7.62499999999999983e-02 , len = +2.21359436211790828e-01 
 995       1052       1054       1354    2 2147483645 2147483645 +8.11571705963939016e-01  # rad = +7.31428999999999968e-02 , len = +4.48218696620297341e-01 
 996        537       1055        499    2 2147483645 2147483645 +6.87709925946597744e-01  # rad = +6.90000000000000197e-02 , len = +2.52388589282478815e-01 
 997       1056       1057       1355    2 2147483645 2147483645 +6.87709925946597744e-01  # rad = +6.90000000000000197e-02 , len = +1.21243556529820870e-01 
 998       1056       1058       1355    2 2147483645 2147483645 +8.06065800883059347e-01  # rad = +8.08750000000000024e-02 , len = +1.97246039250475280e+00 
 999        588        482       1356    2        445       1142 +9.28224792613854044e-01  # rad = +2.06000000000000016e-01 , len = +6.14247507117444913e-01 
1000        511       1059        477    2 2147483645 2147483645 +7.35581535837390277e-01  # rad = +1.24200000000000033e-01 , len = +1.89517809189532294e+00 
1001       1060       1061       1357    2 2147483645 2147483645 +7.33005223694964569e-01  # rad = +1.23765000000000028e-01 , len = +1.13304898393670661e+00 
1002       1060       1062       1357    2 2147483645 2147483645 +5.97331295973845933e-01  # rad = +1.00857000000000002e-01 , len = +5.23832034148352554e-01 
1003        604       1063        564    2 2147483645 2147483645 +8.34659946949602105e-01  # rad = +7.86666999999999783e-02 , len = +3.56931365951496382e-01 
1004       1064       1065       1358    2 2147483645 2147483645 +8.00471087533156545e-01  # rad = +7.54444000000000087e-02 , len = +5.68682688324515961e-01 
1005       1064       1066       1358    2       1051       1052 +8.85941644562334152e-01  # rad = +8.35000000000000048e-02 , len = +4.14125584816973313e-01 
1006       1067       1068       1359    2 2147483645 2147483645 +5.80220855338847152e-01  # rad = +1.28099999999999992e-01 , len = +8.01186619958171975e-01 
1007       1067        791       1359    2        735       1186 +9.41475146980224498e-01  # rad = +2.07857000000000042e-01 , len = +4.19999999999998153e-01 
1008       1069       1070       1360    2 2147483645 2147483645 +5.02118074477747478e-01  # rad = +1.38208000000000053e-01 , len = +1.94745988405410064e+00 
1009       1069        753       1360    2        701       1280 +6.37602179836512239e-01  # rad = +1.75500000000000045e-01 , len = +3.28329103187642912e-01 
1010          4       1071          2    2 2147483645 2147483645 +8.26347305389221520e-01  # rad = +6.90000000000000197e-02 , len = +2.10000000000000853e-01 
1011          4       1072          2    2 2147483645 2147483645 +8.26347305389221520e-01  # rad = +6.90000000000000197e-02 , len = +4.48218696620299006e-01 
1012         67       1073         98    2 2147483645 2147483645 +5.87114733360566077e-01  # rad = +8.91111000000000264e-02 , len = +1.45828666591997713e+00 
1013        120       1074        105    2 2147483645 2147483645 +7.87855215265973352e-01  # rad = +7.38333000000000184e-02 , len = +3.20780298646909323e-01 
1014        120       1075        105    2 2147483645 2147483645 +9.18503366081804051e-01  # rad = +8.60769000000000256e-02 , len = +1.06160256216721760e+00 
1015       1076       1077       1017    2 2147483645 2147483645 +8.49011105203257177e-01  # rad = +1.06000000000000025e-01 , len = +1.56524758424985505e-01 
1016       1076       1078       1017    2 2147483645 2147483645 +5.78466507945383790e-01  # rad = +7.22222000000000003e-02 , len = +5.93969696196699815e-01 
1017       1079       1076       1018    2       1015       1016 +6.44892225556868204e-01  # rad = +1.24851134867809702e-01 , len = +4.14125584816973313e-01 
1018        126       1079       1019    2       1017       1088 +8.50989010989011030e-01  # rad = +1.93599999999999994e-01 , len = +3.42928563989647772e-01 
1019        112        126       1106    2        110       1018 +8.61197651485613225e-01  # rad = +2.27499999999999952e-01 , len = +1.64611664228267429e+00 
1020        162       1080        145    2 2147483645 2147483645 +3.46803524589897494e-01  # rad = +1.06699999999999989e-01 , len = +1.67269244034879372e+00 
1021       1081       1082       1022    2 2147483645 2147483645 +4.41068856863131686e-01  # rad = +1.32000000000000006e-01 , len = +1.59009433682407586e+00 
1022        298       1081        288    2       1021       1023 +8.47798866855524080e-01  # rad = +2.99272999999999956e-01 , len = +7.95047168412038374e-01 
1023       1081        283       1022    2        256       1106 +8.97411393610516139e-01  # rad = +2.68571000000000004e-01 , len = +4.08166632639172688e-01 
1024        315        205       1025    2        183       1239 +7.65341685673873173e-01  # rad = +3.53333000000000008e-01 , len = +1.27738013136262651e+00 
1025        336        315        318    2        289       1024 +1.01763407962227803e+00  # rad = +4.61667000000000105e-01 , len = +1.97989898732234104e-01 
1026        364       1083        336    2 2147483645 2147483645 +4.89653800238758430e-01  # rad = +1.15667000000000020e-01 , len = +8.96437393240599123e-01 
1027        364        312        336    2        286       1242 +9.01905834342271229e-01  # rad = +2.13050000000000045e-01 , len = +1.48492424049174843e+00 
1028       1084       1085       1030    2 2147483645 2147483645 +4.60257013411356775e-01  # rad = +7.14166999999999857e-02 , len = +8.19328993750376933e-01 
1029       1084       1086       1030    2 2147483645 2147483645 +7.25025295326970243e-01  # rad = +1.12500000000000003e-01 , len = +6.37730350540103186e-01 
1030       1087       1084       1361    2       1028       1029 +7.54457448205108294e-01  # rad = +1.55166999999999999e-01 , len = +8.88200427831464578e-01 
1031        456       1088        421    2 2147483645 2147483645 +9.00515434156767602e-01  # rad = +7.95455000000000190e-02 , len = +7.06965345685346525e-01 
1032        456       1089        421    2 2147483645 2147483645 +9.86321126913632718e-01  # rad = +8.71250000000000080e-02 , len = +5.64358042380898151e-01 
1033       1090       1091       1035    2 2147483645 2147483645 +7.26315789473684137e-01  # rad = +6.89999999999999919e-02 , len = +3.13049516849971010e-01 
1034       1090       1092       1035    2 2147483645 2147483645 +7.94151578947368431e-01  # rad = +7.54443999999999948e-02 , len = +6.02162768692979689e-01 
1035        427       1090        394    2       1033       1034 +7.27038961635301906e-01  # rad = +9.49999999999999595e-02 , len = +3.76961536499416827e-01 
1036       1087        465       1361    2        429       1124 +4.98175934885032534e-01  # rad = +1.02458349999999962e-01 , len = +7.17286553617171085e-01 
1037       1093        485       1131    2        447       1038 +9.41836734693877520e-01  # rad = +2.30750000000000011e-01 , len = +2.10000000000002046e-01 
1038        485       1094       1037    2 2147483645 2147483645 +6.72326987782413954e-01  # rad = +1.55139452430792024e-01 , len = +1.67561928850201558e+00 
1039        503       1095        468    2 2147483645 2147483645 +4.98117116935889392e-01  # rad = +7.42856999999999962e-02 , len = +1.67708079709953206e+00 
1040       1096       1097       1042    2 2147483645 2147483645 +7.69108157785325153e-01  # rad = +6.90000000000000058e-02 , len = +1.71464281994821721e-01 
1041       1096       1098       1042    2 2147483645 2147483645 +9.76911150173383702e-01  # rad = +8.76428999999999958e-02 , len = +9.84987309562919244e-01 
1042        525       1096        490    2       1040       1041 +6.75178174976481582e-01  # rad = +8.97142999999999968e-02 , len = +4.31508980207825799e-01 
1043        517       1099        483    2 2147483645 2147483645 +5.30247813411078739e-01  # rad = +1.09124999999999972e-01 , len = +6.78675180038285308e-01 
1044        517        598        483    2        558       1158 +9.72191448007774683e-01  # rad = +2.00077000000000033e-01 , len = +9.20706250657610914e-01 
1045        595       1100        556    2 2147483645 2147483645 +7.17509547506075762e-01  # rad = +8.06000000000000466e-02 , len = +3.20780298646910877e-01 
1046       1101       1102       1049    2 2147483645 2147483645 +5.93624983868886291e-01  # rad = +6.90000000000000197e-02 , len = +6.49153294684701510e-01 
1047       1103       1104       1362    2 2147483645 2147483645 +5.93624983868886291e-01  # rad = +6.90000000000000197e-02 , len = +9.89949493661195640e-02 
1048       1103       1105       1362    2 2147483645 2147483645 +6.43523895556415870e-01  # rad = +7.48000000000000054e-02 , len = +3.56931365951496382e-01 
1049       1106       1101       1167    2       1046       1362 +6.60610056208830954e-01  # rad = +1.16235000000000074e-01 , len = +1.22249744376011060e+00 
1050        594       1107        555    2 2147483645 2147483645 +9.20110192837465535e-01  # rad = +8.35000000000000325e-02 , len = +4.99899989997999061e-01 
1051       1066       1108       1005    2 2147483645 2147483645 +9.03525748502994053e-01  # rad = +7.54443999999999948e-02 , len = +7.03491293478462287e-01 
1052       1066       1109       1005    2 2147483645 2147483645 +9.13173652694610816e-01  # rad = +7.62500000000000122e-02 , len = +3.28329103187641413e-01 
1053        630       1110        587    2 2147483645 2147483645 +8.55368178508888466e-01  # rad = +7.62499999999999983e-02 , len = +2.10000000000000853e-01 
1054        662       1111        618    2 2147483645 2147483645 +7.14110516934046369e-01  # rad = +1.00154000000000035e-01 , len = +9.12688336728368799e-01 
1055        662       1112        618    2 2147483645 2147483645 +7.02826381461675531e-01  # rad = +9.85714000000000035e-02 , len = +4.69574275274953767e-01 
1056       1113       1114       1057    2 2147483645 2147483645 +6.41399862026848289e-01  # rad = +1.13429000000000002e-01 , len = +5.64358042380900260e-01 
1057        718       1113        668    2       1056       1058 +8.97695431472081196e-01  # rad = +1.76846000000000003e-01 , len = +8.88200427831466910e-01 
1058       1113        697       1057    2        649       1168 +7.41226830123384195e-01  # rad = +1.31083000000000005e-01 , len = +9.94886928248631675e-01 
1059       1115       1116       1061    2 2147483645 2147483645 +5.10557661072008617e-01  # rad = +1.88600000000000018e-01 , len = +7.60394634384016666e-01 
1060       1115        769       1061    2        716        771 +9.69139144558743948e-01  # rad = +3.58000000000000151e-01 , len = +2.61916017074176999e-01 
1061        740       1115        689    2       1059       1060 +1.00344169091062207e+00  # rad = +3.69400000000000173e-01 , len = +3.76961536499412220e-01 
1062        799       1117        744    2       1194       1195 +7.94987414208362719e-01  # rad = +2.19500000000000001e-01 , len = +5.68682688324516517e-01 
1063       1118       1119       1065    2 2147483645 2147483645 +7.23051492537313378e-01  # rad = +9.68889000000000139e-02 , len = +6.60378679243962319e-01 
1064       1118       1120       1065    2 2147483645 2147483645 +7.31343283582089443e-01  # rad = +9.79999999999999899e-02 , len = +2.96984848098351184e-01 
1065       1121       1118       1206    2       1063       1064 +6.56540911317981424e-01  # rad = +1.34000000000000008e-01 , len = +5.46717477313463429e-01 
1066        967       1122        907    2 2147483645 2147483645 +7.62227529207932353e-01  # rad = +1.30222000000000004e-01 , len = +1.53521985396229144e+00 
1067        967       1123        907    2 2147483645 2147483645 +5.95865233780524917e-01  # rad = +1.01800000000000043e-01 , len = +3.42928563989644886e-01 
1068       1039       1124        979    2 2147483645 2147483645 +4.93902439024390294e-01  # rad = +8.10000000000000442e-02 , len = +4.14125584816974812e-01 
1069       1039       1125        979    2 2147483645 2147483645 +6.08536585365853644e-01  # rad = +9.98000000000000276e-02 , len = +2.80000000000001137e-01 
1070       1126       1127       1072    2 2147483645 2147483645 +8.51482962823759570e-01  # rad = +7.52143000000000256e-02 , len = +9.54672718789007169e-01 
1071       1126       1128       1072    2 2147483645 2147483645 +9.04245624243631752e-01  # rad = +7.98750000000000293e-02 , len = +1.27738013136262918e+00 
1072       1129       1126       1305    2       1070       1071 +8.18529981374575000e-01  # rad = +8.83332999999999757e-02 , len = +3.56931365951496382e-01 
1073       1041       1130        982    2 2147483645 2147483645 +8.37029544053987107e-01  # rad = +7.72857000000000266e-02 , len = +4.31508980207828963e-01 
1074       1041       1131        982    2 2147483645 2147483645 +7.92161657820093068e-01  # rad = +7.31429000000000384e-02 , len = +4.31508980207826631e-01 
1075          2       1132        985    2       1305       1364 +8.50947388092075818e-01  # rad = +1.27500000000000030e-01 , len = +4.53651848888550979e-01 
1076         61         29         97    2         23         33 +7.47242722874846610e-01  # rad = +1.54000000000000026e-01 , len = +2.31000000000000139e+00 
1077       1133       1134       1079    2 2147483645 2147483645 +8.12168492671192732e-01  # rad = +7.26249999999999951e-02 , len = +6.18223260642950412e-01 
1078       1133       1135       1079    2 2147483645 2147483645 +7.90707114987402315e-01  # rad = +7.07059000000000160e-02 , len = +1.13088460949824321e+00 
1079       1136       1133       1366    2       1077       1078 +6.41011469534050193e-01  # rad = +8.94211000000000450e-02 , len = +1.32075735848792308e+00 
1080         83       1137         93    2 2147483645 2147483645 +5.51071923774309358e-01  # rad = +1.08499999999999999e-01 , len = +6.64078308635359327e-01 
1081         96       1138       1082    2       1222       1225 +9.02633034987795013e-01  # rad = +1.38666999999999985e-01 , len = +8.45813218151618806e-01 
1082        147         96        988    2         81       1081 +7.84373292759513285e-01  # rad = +1.53625000000000012e-01 , len = +1.38238923606920538e+00 
1083       1139       1140       1085    2 2147483645 2147483645 +8.27757125154894635e-01  # rad = +8.35000000000000325e-02 , len = +6.14247507117449798e-01 
1084       1139       1141       1085    2 2147483645 2147483645 +7.15957372986369300e-01  # rad = +7.22222000000000280e-02 , len = +5.64358042380898928e-01 
1085        119       1139        104    2       1083       1084 +6.99549237170596472e-01  # rad = +1.00874999999999992e-01 , len = +5.64358042380897706e-01 
1086       1142       1143       1088    2 2147483645 2147483645 +6.22841965471447545e-01  # rad = +9.37999999999999945e-02 , len = +1.28883668476654090e+00 
1087       1142       1144       1088    2 2147483645 2147483645 +8.87928286852589732e-01  # rad = +1.33722000000000035e-01 , len = +1.26968500030519227e+00 
1088       1079       1142       1018    2       1086       1087 +7.77892561983471120e-01  # rad = +1.50600000000000012e-01 , len = +3.20780298646906215e-01 
1089       1145       1146       1091    2 2147483645 2147483645 +5.33172450986266866e-01  # rad = +9.78750000000000037e-02 , len = +6.49153294684697624e-01 
1090       1145       1147       1091    2       1336       1381 +8.20391020368140933e-01  # rad = +1.50599999999999928e-01 , len = +3.76961536499416827e-01 
1091        155       1145        138    2       1089       1090 +8.08682819383259921e-01  # rad = +1.83570999999999956e-01 , len = +4.31508980207829240e-01 
1092        165       1148        147    2       1233       1234 +5.35865943012211687e-01  # rad = +9.87332999999999822e-02 , len = +1.02878569196893599e+00 
1093        154       1149        170    2 2147483645 2147483645 +4.02051401672352482e-01  # rad = +1.24100000000000016e-01 , len = +8.54458893101360917e-01 
1094        193       1150        173    2 2147483645 2147483645 +4.35752169720347193e-01  # rad = +9.03749999999999970e-02 , len = +1.23842642090678612e+00 
1095        193       1151        173    2 2147483645 2147483645 +6.28948891031822610e-01  # rad = +1.30444000000000004e-01 , len = +7.17286553617174083e-01 
1096        189       1152        215    2 2147483645 2147483645 +3.96555516080461523e-01  # rad = +1.17200000000000013e-01 , len = +1.82269031928081260e+00 
1097        222       1153        198    2 2147483645 2147483645 +7.26793549877056466e-01  # rad = +1.07000000000000012e-01 , len = +9.23363417079101856e-01 
1098        222       1154        198    2 2147483645 2147483645 +6.25993397725883360e-01  # rad = +9.21600000000000197e-02 , len = +1.80513157415186387e+00 
1099        200       1155        224    2 2147483645 2147483645 +6.03263440929715511e-01  # rad = +9.33333000000000079e-02 , len = +3.42928563989644164e-01 
1100       1156       1157       1102    2 2147483645 2147483645 +9.69279250305402296e-01  # rad = +7.62499999999999983e-02 , len = +2.88617393793234811e-01 
1101       1156       1158       1102    2 2147483645 2147483645 +9.38558500610804813e-01  # rad = +7.38333000000000045e-02 , len = +3.76961536499414829e-01 
1102        203       1156        181    2       1100       1101 +1.05169385026737960e+00  # rad = +7.86667000000000061e-02 , len = +6.75055553269506281e-01 
1103        211       1159        230    2 2147483645 2147483645 +5.30769333333333315e-01  # rad = +7.96153999999999890e-02 , len = +1.68727591104715335e+00 
1104        289       1160        262    2 2147483645 2147483645 +7.64009565781087474e-01  # rad = +1.40250000000000014e-01 , len = +5.14392845984465552e-01 
1105        289       1161        262    2 2147483645 2147483645 +6.31227154615925157e-01  # rad = +1.15875000000000006e-01 , len = +1.64760432143157387e+00 
1106        283        112       1023    2         96       1019 +9.83602101492715208e-01  # rad = +2.64166999999999985e-01 , len = +3.56931365951496049e-01 
1107        224        245        200    2        218        239 +8.67052271188380352e-01  # rad = +1.81833000000000022e-01 , len = +4.69574275274957764e-01 
1108        215        232        249    2        207       1330 +6.45334928229665095e-01  # rad = +1.34874999999999995e-01 , len = +5.68682688324519181e-01 
1109        287       1162        259    2 2147483645 2147483645 +9.21768367346938899e-01  # rad = +9.03333000000000191e-02 , len = +8.65852181379708763e-01 
1110        287       1163        259    2       1236       1237 +8.02721428571428586e-01  # rad = +7.86667000000000061e-02 , len = +7.82623792124927165e-01 
1111       1048       1164        991    2 2147483645 2147483645 +7.04912094954166735e-01  # rad = +1.26499999999999974e-01 , len = +1.19411054764623992e+00 
1112       1048       1165        991    2 2147483645 2147483645 +4.79228776016271452e-01  # rad = +8.60000000000000070e-02 , len = +2.03120653799656736e+00 
1113        251       1166        292    2       1114       1115 +7.04761904761904701e-01  # rad = +1.48000000000000048e-01 , len = +6.26099033699940466e-01 
1114       1166       1167       1113    2 2147483645 2147483645 +7.02702702702702742e-01  # rad = +1.04000000000000009e-01 , len = +4.74763098818767437e-01 
1115       1166       1168       1113    2 2147483645 2147483645 +5.51520270270270285e-01  # rad = +8.16250000000000170e-02 , len = +6.96491205974635874e-01 
1116        325       1169       1117    2 2147483645 2147483645 +5.37901869158878498e-01  # rad = +1.15110999999999991e-01 , len = +5.93969696196695263e-01 
1117        334        325        990    2        298       1116 +8.76330876330876363e-01  # rad = +2.14000000000000024e-01 , len = +1.21243556529826005e-01 
1118        358       1170        329    2 2147483645 2147483645 +5.55854777070063699e-01  # rad = +8.72692000000000329e-02 , len = +1.82939880835207869e+00 
1119        358       1171        329    2 2147483645 2147483645 +5.98119745222929877e-01  # rad = +9.39048000000000244e-02 , len = +1.54159008818816878e+00 
1120        418       1172        386    2 2147483645 2147483645 +6.37622695035461096e-01  # rad = +7.86667000000000199e-02 , len = +1.71464281994820250e-01 
1121        418        380        386    2        350       1379 +8.42958459979736618e-01  # rad = +1.03999999999999995e-01 , len = +6.78675180038284198e-01 
1122        432       1173        399    2 2147483645 2147483645 +7.64031979668116756e-01  # rad = +7.38333000000000184e-02 , len = +4.14125584816972980e-01 
1123        432       1174        399    2 2147483645 2147483645 +7.14016664528066003e-01  # rad = +6.90000000000000197e-02 , len = +5.64358042380897262e-01 
1124        465       1175       1036    2 2147483645 2147483645 +1.03456672882200440e+00  # rad = +1.06000000000000011e-01 , len = +1.56524758424985921e-01 
1125        363        383        460    2        353        381 +5.66658562745799066e-01  # rad = +1.98118000000000016e-01 , len = +1.35011110653901412e+00 
1126        466       1176        429    2 2147483645 2147483645 +9.45041061276058136e-01  # rad = +7.48000000000000193e-02 , len = +2.88617393793237420e-01 
1127        466       1177        429    2 2147483645 2147483645 +9.17561591914087149e-01  # rad = +7.26250000000000229e-02 , len = +5.14392845984466551e-01 
1128        476       1178        439    2 2147483645 2147483645 +9.69279250305402296e-01  # rad = +7.62499999999999983e-02 , len = +4.02119385257663664e-01 
1129        477       1179        440    2 2147483645 2147483645 +3.82598697578526825e-01  # rad = +1.15800000000000028e-01 , len = +7.00000000000001288e-01 
1130       1180       1181       1132    2 2147483645 2147483645 +4.18054510694393644e-01  # rad = +1.21143000000000015e-01 , len = +9.62340895940726915e-01 
1131       1180       1093       1132    2       1037       1383 +8.45474811752444988e-01  # rad = +2.44999999999999968e-01 , len = +2.52388589282477316e-01 
1132        496       1180        458    2       1130       1131 +7.19732551121531783e-01  # rad = +2.89778000000000036e-01 , len = +6.41560597293817869e-01 
1133       1182       1183       1134    2 2147483645 2147483645 +5.65997108493032752e-01  # rad = +9.20000000000000262e-02 , len = +5.68682688324519070e-01 
1134       1184       1182       1383    2       1133       1135 +6.63448979591836685e-01  # rad = +1.62544999999999967e-01 , len = +7.27461339178927968e-01 
1135       1182       1185       1134    2       1255       1256 +5.61075394506136749e-01  # rad = +9.11999999999999894e-02 , len = +4.08166632639172688e-01 
1136        445       1186        412    2       1146       1147 +1.07746798655889586e+00  # rad = +5.93200000000000172e-01 , len = +3.20780298646909323e-01 
1137       1187       1188       1138    2 2147483645 2147483645 +4.70121628767847688e-01  # rad = +8.88999999999999929e-02 , len = +6.60378679243961653e-01 
1138        510       1187       1372    2       1137       1139 +6.34563758389261712e-01  # rad = +1.89099999999999990e-01 , len = +8.22313808712949013e-01 
1139       1187       1189       1138    2       1140       1141 +4.96430460074034907e-01  # rad = +9.38750000000000140e-02 , len = +6.02162768692985240e-01 
1140       1189       1190       1139    2 2147483645 2147483645 +7.35019973368841506e-01  # rad = +6.90000000000000058e-02 , len = +6.02162768692984685e-01 
1141       1189       1191       1139    2 2147483645 2147483645 +7.35019973368841506e-01  # rad = +6.90000000000000058e-02 , len = +6.67757440991860629e-01 
1142        482        568        999    2        527        528 +4.18082524271844613e-01  # rad = +8.61250000000000071e-02 , len = +7.82623792124927720e-01 
1143        545       1192       1144    2 2147483645 2147483645 +6.56207602339181295e-01  # rad = +8.97692000000000073e-02 , len = +9.52102935611479961e-01 
1144        580        545        542    2        506       1143 +4.86832740213523185e-01  # rad = +1.36800000000000005e-01 , len = +7.17286553617174749e-01 
1145        525       1193        490    2 2147483645 2147483645 +5.46566321730950100e-01  # rad = +7.26249999999999951e-02 , len = +5.64358042380897040e-01 
1146       1186        627       1136    2        584       1263 +9.40436614969656026e-01  # rad = +5.57867000000000002e-01 , len = +1.06850362657315978e+00 
1147       1186        521       1136    2        486        489 +7.41498651382333063e-01  # rad = +4.39857000000000053e-01 , len = +9.54672718789009611e-01 
1148        563       1194        522    2 2147483645 2147483645 +1.02265565078770471e+00  # rad = +7.48000000000000054e-02 , len = +3.13049516849971843e-01 
1149        563        560        522    2        520       1258 +9.43358822250690010e-01  # rad = +6.89999999999999919e-02 , len = +2.10000000000003240e-01 
1150       1195       1196       1152    2 2147483645 2147483645 +7.56578947368421018e-01  # rad = +6.90000000000000197e-02 , len = +1.56524758424984312e-01 
1151       1195       1197       1152    2 2147483645 2147483645 +8.83771929824561431e-01  # rad = +8.06000000000000466e-02 , len = +3.76961536499413830e-01 
1152        607       1195        567    2       1150       1151 +9.66784793916888319e-01  # rad = +9.12000000000000033e-02 , len = +3.20780298646909323e-01 
1153        587       1198        546    2 2147483645 2147483645 +7.78061224489795866e-01  # rad = +7.62500000000000122e-02 , len = +2.21359436211789717e-01 
1154        583       1199        541    2 2147483645 2147483645 +4.12267521367521372e-01  # rad = +9.64705999999999897e-02 , len = +1.12654338576017299e+00 
1155       1200       1201       1157    2 2147483645 2147483645 +7.18217247706421924e-01  # rad = +9.78570999999999885e-02 , len = +4.69574275274954545e-01 
1156       1200       1202       1157    2 2147483645 2147483645 +7.95596330275229358e-01  # rad = +1.08399999999999996e-01 , len = +3.20780298646906992e-01 
1157        435       1200        402    2       1155       1156 +7.30782433331187864e-01  # rad = +1.36250000000000010e-01 , len = +2.52388589282479314e-01 
1158        598        637       1044    2        593       1264 +1.00627758313049465e+00  # rad = +2.01332999999999929e-01 , len = +1.71464281994823886e-01 
1159       1203       1204       1161    2 2147483645 2147483645 +6.78431372549019640e-01  # rad = +8.65000000000000213e-02 , len = +5.37680202350802716e-01 
1160       1203       1205       1161    2 2147483645 2147483645 +5.94694117647058818e-01  # rad = +7.58234999999999881e-02 , len = +1.35735036007657195e+00 
1161        636       1203        592    2       1159       1160 +8.40657493060454786e-01  # rad = +1.27500000000000002e-01 , len = +1.21243556529821897e-01 
1162        613       1206        572    2 2147483645 2147483645 +8.90566751157264580e-01  # rad = +7.86667000000000338e-02 , len = +2.10000000000000853e-01 
1163        613       1207        572    2 2147483645 2147483645 +9.27044500771509683e-01  # rad = +8.18889000000000145e-02 , len = +5.68682688324519292e-01 
1164        638       1208        594    2 2147483645 2147483645 +6.80708826405380107e-01  # rad = +1.02333000000000007e-01 , len = +4.14125584816974923e-01 
1165        656       1209        615    2 2147483645 2147483645 +9.29782233143121584e-01  # rad = +7.31428999999999968e-02 , len = +3.76961536499416827e-01 
1166       1106       1210       1167    2 2147483645 2147483645 +5.76865149956521939e-01  # rad = +1.01500000000000007e-01 , len = +2.61916017074178831e-01 
1167        740       1106        689    2       1049       1166 +4.77954978227977390e-01  # rad = +1.75951000000000080e-01 , len = +3.07761271117728397e+00 
1168        697       1211       1058    2 2147483645 2147483645 +5.26384046749006296e-01  # rad = +6.89999999999999919e-02 , len = +6.49153294684698179e-01 
1169       1212       1213       1171    2 2147483645 2147483645 +6.89639230069811537e-01  # rad = +8.95000000000000379e-02 , len = +2.10000000000000853e-01 
1170       1212       1214       1171    2 2147483645 2147483645 +6.89639230069811537e-01  # rad = +8.95000000000000379e-02 , len = +2.96984848098349907e-01 
1171        722       1212        671    2       1169       1170 +8.18272383354350485e-01  # rad = +1.29778000000000032e-01 , len = +7.17286553617173861e-01 
1172        717       1215        667    2 2147483645 2147483645 +5.83136038186157446e-01  # rad = +1.22167000000000039e-01 , len = +1.20838735511424678e+00 
1173        717        677        667    2        630       1270 +7.47613365155131104e-01  # rad = +1.56624999999999986e-01 , len = +6.78675180038290304e-01 
1174        733       1216       1175    2 2147483645 2147483645 +5.10203647416413331e-01  # rad = +1.67857000000000034e-01 , len = +4.69574275274955377e-01 
1175       1217        733       1274    2        681       1174 +9.79166666666666741e-01  # rad = +3.29000000000000015e-01 , len = +1.71464281994823164e-01 
1176        732       1218        680    2 2147483645 2147483645 +7.01595978329835557e-01  # rad = +6.90000000000000058e-02 , len = +4.53651848888550979e-01 
1177        732       1219        680    2 2147483645 2147483645 +7.01595978329835557e-01  # rad = +6.90000000000000058e-02 , len = +6.67757440991860962e-01 
1178        729       1220       1179    2 2147483645 2147483645 +3.86499395433087589e-01  # rad = +8.34286000000000055e-02 , len = +9.52102935611480961e-01 
1179        741        729        691    2        677       1178 +7.85886182176963377e-01  # rad = +2.15857000000000077e-01 , len = +5.51180551180826761e-01 
1180        730       1221        678    2 2147483645 2147483645 +8.91091430670741591e-01  # rad = +1.14000000000000004e-01 , len = +4.02119385257663331e-01 
1181        730       1222        678    2 2147483645 2147483645 +5.77124744983702365e-01  # rad = +7.38333000000000322e-02 , len = +4.69574275274956376e-01 
1182        760        716        708    2        666        697 +8.78455644869839070e-01  # rad = +2.30917000000000094e-01 , len = +7.95047168412038041e-01 
1183        760        736        708    2        684        685 +9.54855497266678510e-01  # rad = +2.51000000000000001e-01 , len = +2.80000000000001137e-01 
1184        742       1223        692    2 2147483645 2147483645 +5.13961203722987703e-01  # rad = +1.75214000000000064e-01 , len = +1.04062481231229587e+00 
1185        742       1224        692    2       1284       1285 +9.77240260597402877e-01  # rad = +3.33150000000000224e-01 , len = +1.50459296821432553e+00 
1186        791       1225       1007    2 2147483645 2147483645 +5.58677359915711214e-01  # rad = +1.16125000000000048e-01 , len = +5.72974694031071263e-01 
1187        764       1226        711    2 2147483645 2147483645 +6.77081218274111718e-01  # rad = +1.33385000000000087e-01 , len = +1.05233074648610603e+00 
1188        780       1227        748    2 2147483645 2147483645 +7.07228915662650559e-01  # rad = +1.17400000000000018e-01 , len = +3.95979797464466932e-01 
1189       1228       1229       1191    2 2147483645 2147483645 +7.64256684491978588e-01  # rad = +1.07187000000000018e-01 , len = +1.19411054764623592e+00 
1190       1228       1230       1191    2 2147483645 2147483645 +7.32028520499108715e-01  # rad = +1.02667000000000008e-01 , len = +1.71464281994821721e-01 
1191        756       1228        704    2       1189       1190 +8.39820359281437168e-01  # rad = +1.40250000000000014e-01 , len = +5.68682688324519514e-01 
1192       1231       1232       1194    2 2147483645 2147483645 +7.13128038897893113e-01  # rad = +1.10000000000000028e-01 , len = +1.21243556529823951e-01 
1193       1231       1233       1194    2 2147483645 2147483645 +7.05257698541329026e-01  # rad = +1.08786000000000035e-01 , len = +9.94886928248631563e-01 
1194       1117       1231       1062    2       1192       1193 +7.02733485193621887e-01  # rad = +1.54249999999999998e-01 , len = +2.61916017074177943e-01 
1195       1117       1234       1062    2 2147483645 2147483645 +5.48974943052391917e-01  # rad = +1.20500000000000052e-01 , len = +6.45368112010502704e-01 
1196        833       1235        777    2 2147483645 2147483645 +6.52938867924528266e-01  # rad = +1.08143000000000017e-01 , len = +4.64327470649753549e-01 
1197       1236       1237       1198    2 2147483645 2147483645 +4.65392898719441173e-01  # rad = +1.59909000000000051e-01 , len = +8.04238770515322332e-01 
1198       1238       1236       1285    2       1197       1199 +1.01930932596835877e+00  # rad = +3.43600000000000017e-01 , len = +2.96984848098352461e-01 
1199       1236        903       1198    2        845        885 +9.61583236321303825e-01  # rad = +3.30400000000000083e-01 , len = +4.19999999999996987e-01 
1200        865       1239       1201    2 2147483645 2147483645 +6.26042051860934312e-01  # rad = +9.65000000000000163e-02 , len = +9.97346479414253917e-01 
1201        895        865        838    2        808       1200 +6.82426120641947964e-01  # rad = +1.54143000000000086e-01 , len = +9.41753683295155630e-01 
1202        904       1240        846    2 2147483645 2147483645 +4.55451869158878475e-01  # rad = +9.74667000000000172e-02 , len = +1.14808536267996808e+00 
1203        904       1241        846    2 2147483645 2147483645 +4.10241588785046685e-01  # rad = +8.77917000000000558e-02 , len = +1.81730569800460295e+00 
1204        898       1242        840    2 2147483645 2147483645 +7.40872918492550436e-01  # rad = +1.05667000000000039e-01 , len = +7.76337555448660899e-01 
1205        898       1243        840    2 2147483645 2147483645 +6.48787379491673977e-01  # rad = +9.25333000000000544e-02 , len = +1.01197826063607099e+00 
1206        924       1121        866    2       1065       1209 +8.76435856146001058e-01  # rad = +2.04099999999999976e-01 , len = +6.78675180038286641e-01 
1207        897       1244        839    2 2147483645 2147483645 +8.12474004238546987e-01  # rad = +1.23063000000000047e-01 , len = +1.06850362657316311e+00 
1208        897       1245        839    2 2147483645 2147483645 +6.97181564301134982e-01  # rad = +1.05600000000000027e-01 , len = +3.42928563989644886e-01 
1209       1121       1002       1206    2        942       1210 +7.53552180303772690e-01  # rad = +1.53800000000000020e-01 , len = +2.96984848098350740e-01 
1210       1002       1246       1209    2 2147483645 2147483645 +7.14284785435630676e-01  # rad = +1.09857000000000010e-01 , len = +5.09607692249637090e-01 
1211        991       1247        933    2 2147483645 2147483645 +6.66834437086092691e-01  # rad = +1.00692000000000018e-01 , len = +8.42911620515462201e-01 
1212        991       1248        933    2 2147483645 2147483645 +6.26655629139072912e-01  # rad = +9.46250000000000424e-02 , len = +5.37680202350800607e-01 
1213       1249       1250       1215    2 2147483645 2147483645 +7.83263598326359833e-01  # rad = +9.36000000000000304e-02 , len = +7.53923072998833654e-01 
1214       1249       1251       1215    2 2147483645 2147483645 +7.59414225941422494e-01  # rad = +9.07500000000000112e-02 , len = +2.21359436211787469e-01 
1215        998       1249        939    2       1213       1214 +8.02013422818791955e-01  # rad = +1.19500000000000023e-01 , len = +2.32163735324877885e-01 
1216       1009       1252        949    2 2147483645 2147483645 +6.88927943760984096e-01  # rad = +9.80000000000000732e-02 , len = +1.40000000000000568e-01 
1217       1009       1253        949    2 2147483645 2147483645 +6.20972231985940204e-01  # rad = +8.83333000000000174e-02 , len = +1.97989898732234104e-01 
1218       1014       1254        954    2 2147483645 2147483645 +6.03484049930651856e-01  # rad = +1.08778000000000027e-01 , len = +7.13862731902989656e-01 
1219       1014       1255        954    2 2147483645 2147483645 +6.30235783633841806e-01  # rad = +1.13600000000000007e-01 , len = +2.79999999999999361e-01 
1220       1256       1257       1222    2 2147483645 2147483645 +6.67124307495963409e-01  # rad = +6.90000000000000197e-02 , len = +7.24085630295204119e-01 
1221       1256       1258       1222    2 2147483645 2147483645 +6.84648406153013256e-01  # rad = +7.08125000000000004e-02 , len = +1.05929221652950734e+00 
1222       1138       1256       1081    2       1220       1221 +7.45880418556686076e-01  # rad = +1.03429000000000007e-01 , len = +1.11561642153564922e+00 
1223         82       1259         69    2 2147483645 2147483645 +6.42576087553302533e-01  # rad = +1.05333000000000038e-01 , len = +6.64078308635360437e-01 
1224         82       1260         69    2 2147483645 2147483645 +5.27686779768549830e-01  # rad = +8.65000000000000074e-02 , len = +1.05000000000000160e+00 
1225       1138       1261       1081    2 2147483645 2147483645 +6.14524724700180935e-01  # rad = +8.52142999999999790e-02 , len = +8.63017960415660257e-01 
1226        109       1262       1227    2       1321       1374 +9.83836363636363620e-01  # rad = +1.62332999999999950e-01 , len = +1.71464281994820250e-01 
1227        164        109        146    2         92       1226 +9.63970858868823943e-01  # rad = +1.64999999999999952e-01 , len = +2.61916017074177943e-01 
1228        164       1263        146    2 2147483645 2147483645 +4.85490778012116819e-01  # rad = +8.30999999999999933e-02 , len = +7.03491293478461288e-01 
1229        143       1264        134    2 2147483645 2147483645 +9.84872613458529056e-01  # rad = +7.86667000000000061e-02 , len = +6.26099033699937357e-01 
1230        221       1265        197    2 2147483645 2147483645 +6.05887707000312470e-01  # rad = +8.92000000000000015e-02 , len = +3.56931365951496382e-01 
1231        221       1266        197    2 2147483645 2147483645 +8.40906929670837133e-01  # rad = +1.23799999999999980e-01 , len = +6.41560597293815205e-01 
1232        161        187        184    2        166       1235 +3.98640183346065713e-01  # rad = +1.30455000000000043e-01 , len = +7.85748051222525778e-01 
1233       1148       1267       1092    2 2147483645 2147483645 +8.75084697867892558e-01  # rad = +8.63999999999999907e-02 , len = +3.76961536499413497e-01 
1234       1148       1268       1092    2 2147483645 2147483645 +6.98852362880608591e-01  # rad = +6.89999999999999919e-02 , len = +2.61916017074179830e-01 
1235        187       1269       1232    2 2147483645 2147483645 +5.28918017707255328e-01  # rad = +6.90000000000000197e-02 , len = +3.49999999999998590e-01 
1236       1163       1270       1110    2 2147483645 2147483645 +9.18078424543040450e-01  # rad = +7.22222000000000003e-02 , len = +5.28488410468949454e-01 
1237       1163       1271       1110    2 2147483645 2147483645 +8.77118272407511612e-01  # rad = +6.90000000000000197e-02 , len = +4.94974746830581291e-01 
1238        275       1272        270    2 2147483645 2147483645 +6.17333798016031499e-01  # rad = +7.26249999999999951e-02 , len = +5.51180551180828315e-01 
1239        205       1273       1024    2 2147483645 2147483645 +3.10755010146236021e-01  # rad = +1.09800000000000036e-01 , len = +1.57149610244505666e+00 
1240        296       1274        268    2 2147483645 2147483645 +6.26531558935361277e-01  # rad = +8.23889000000000149e-02 , len = +1.32261105393838041e+00 
1241       1275        294       1375    2        266        273 +8.30011152416356923e-01  # rad = +2.23272999999999999e-01 , len = +8.63017960415655261e-01 
1242        312       1276       1027    2 2147483645 2147483645 +1.06547758742079313e+00  # rad = +2.27000000000000007e-01 , len = +1.39999999999997016e-01 
1243        431       1277        398    2 2147483645 2147483645 +8.09045361649139316e-01  # rad = +6.90000000000000058e-02 , len = +2.52388589282479314e-01 
1244        431       1278        398    2 2147483645 2147483645 +8.09045361649139316e-01  # rad = +6.90000000000000058e-02 , len = +4.69574275274956154e-01 
1245        387       1279        363    2 2147483645 2147483645 +6.09193596610805077e-01  # rad = +1.20214000000000001e-01 , len = +1.18999999999999928e+00 
1246        388       1280        357    2 2147483645 2147483645 +5.96293888882768353e-01  # rad = +1.08250000000000013e-01 , len = +8.71492971859210930e-01 
1247        448       1281        414    2 2147483645 2147483645 +1.00000000000000000e+00  # rad = +6.89999999999999780e-02 , len = +7.13862731902992653e-01 
1248        448       1282        414    2 2147483645 2147483645 +1.15760869565217384e+00  # rad = +7.98749999999999877e-02 , len = +6.06217782649108416e-01 
1249       1283       1284       1367    2 2147483645 2147483645 +9.07838386509158157e-01  # rad = +7.14166499999999704e-02 , len = +4.48218696620304002e-01 
1250        463       1285        427    2 2147483645 2147483645 +8.86612125016764896e-01  # rad = +7.86666999999999922e-02 , len = +1.71464281994821721e-01 
1251        429       1286        396    2 2147483645 2147483645 +6.83744465528146828e-01  # rad = +1.15667000000000006e-01 , len = +1.54159008818816856e+00 
1252        429       1287        396    2 2147483645 2147483645 +5.83421707543433365e-01  # rad = +9.86956999999999834e-02 , len = +1.54793410712471791e+00 
1253        415       1288        384    2 2147483645 2147483645 +6.74315975286849056e-01  # rad = +9.55000000000000154e-02 , len = +5.64358042380897706e-01 
1254        415       1289        384    2 2147483645 2147483645 +5.31774051191526986e-01  # rad = +7.53125000000000322e-02 , len = +1.06160256216721582e+00 
1255       1185       1290       1135    2 2147483645 2147483645 +8.14393640350877246e-01  # rad = +7.42727000000000109e-02 , len = +7.85748051222527777e-01 
1256       1185        518       1135    2        484        485 +8.24718201754385927e-01  # rad = +7.52142999999999839e-02 , len = +7.53923072998832877e-01 
1257        522       1291        487    2 2147483645 2147483645 +5.38889173049627246e-01  # rad = +1.68570999999999971e-01 , len = +5.04777178564958628e-01 
1258        560       1292       1149    2 2147483645 2147483645 +1.00000000000000000e+00  # rad = +6.89999999999999919e-02 , len = +1.40000000000000568e-01 
1259        435       1293        402    2       1260       1261 +7.05305614554504245e-01  # rad = +1.31500000000000034e-01 , len = +2.10000000000000853e-01 
1260       1293       1294       1259    2 2147483645 2147483645 +7.04579467680608307e-01  # rad = +9.26521999999999901e-02 , len = +1.61152102065098890e+00 
1261       1293       1295       1259    2 2147483645 2147483645 +9.75916349809886063e-01  # rad = +1.28333000000000003e-01 , len = +1.40000000000000568e-01 
1262        607       1296        567    2 2147483645 2147483645 +1.02561873696775163e+00  # rad = +9.67500000000000165e-02 , len = +2.52388589282478315e-01 
1263        627       1297       1146    2 2147483645 2147483645 +2.36819887177409677e-01  # rad = +1.32114000000000009e-01 , len = +2.24109348310149548e+00 
1264        637       1298       1158    2 2147483645 2147483645 +7.14403500668047586e-01  # rad = +1.43833000000000044e-01 , len = +1.34829521989807355e+00 
1265        636       1299        592    2 2147483645 2147483645 +6.05649877692576499e-01  # rad = +9.18570999999999971e-02 , len = +4.53651848888549591e-01 
1266        624       1300        582    2 2147483645 2147483645 +7.99638916837154157e-01  # rad = +7.38333000000000184e-02 , len = +4.48218696620299561e-01 
1267        624       1301        582    2 2147483645 2147483645 +9.56678684721546935e-01  # rad = +8.83333000000000451e-02 , len = +1.71464281994825357e-01 
1268        622       1302        580    2 2147483645 2147483645 +9.47514921762609541e-01  # rad = +7.38332999999999906e-02 , len = +4.20000000000001705e-01 
1269        622       1303        580    2 2147483645 2147483645 +1.00954274149770740e+00  # rad = +7.86666999999999783e-02 , len = +2.10000000000001463e-01 
1270        677       1304       1173    2 2147483645 2147483645 +8.22122905027932949e-01  # rad = +1.28765000000000018e-01 , len = +1.26775391933923665e+00 
1271        710       1305        661    2 2147483645 2147483645 +9.43912448700410356e-01  # rad = +6.90000000000000197e-02 , len = +5.59999999999998721e-01 
1272        722       1306        671    2 2147483645 2147483645 +8.49848675914249729e-01  # rad = +1.34786000000000072e-01 , len = +9.36536171218176006e-01 
1273        706       1307        656    2 2147483645 2147483645 +4.63855421686747038e-01  # rad = +1.54000000000000054e-01 , len = +1.78602911510423068e+00 
1274        706       1217        656    2       1175       1275 +1.01204819277108427e+00  # rad = +3.36000000000000076e-01 , len = +1.71464281994823164e-01 
1275       1217       1308       1274    2 2147483645 2147483645 +3.26223214285714269e-01  # rad = +1.09611000000000028e-01 , len = +1.51594854793953937e+00 
1276        737       1309        686    2 2147483645 2147483645 +9.87421383647798745e-01  # rad = +1.57000000000000056e-01 , len = +1.71464281994821721e-01 
1277        737       1310        686    2 2147483645 2147483645 +8.43817610062893020e-01  # rad = +1.34167000000000036e-01 , len = +4.14125584816969983e-01 
1278        741        788        691    2        733        801 +8.52697994298550643e-01  # rad = +2.34208000000000083e-01 , len = +1.92722598571106851e+00 
1279        713       1311        664    2 2147483645 2147483645 +8.88635364707660247e-01  # rad = +8.34999999999999909e-02 , len = +7.82623792124929607e-01 
1280        753       1312       1009    2 2147483645 2147483645 +6.49572649572649596e-01  # rad = +1.14000000000000032e-01 , len = +1.56524758424981147e-01 
1281        756       1313        704    2 2147483645 2147483645 +9.02197604790419216e-01  # rad = +1.50667000000000079e-01 , len = +1.56524758424985921e-01 
1282        874       1314       1283    2 2147483645 2147483645 +5.11475409836065542e-01  # rad = +1.16999999999999979e-01 , len = +8.19328993750373713e-01 
1283       1315        874       1373    2        817       1282 +9.00441659253194304e-01  # rad = +2.28749999999999981e-01 , len = +2.21359436211784083e-01 
1284       1224       1316       1185    2 2147483645 2147483645 +4.00219120516283888e-01  # rad = +1.33333000000000007e-01 , len = +7.44110206891427151e-01 
1285       1224       1238       1185    2       1198       1377 +1.01182950622842549e+00  # rad = +3.37090999999999974e-01 , len = +8.79886356298357208e-01 
1286        825       1317        770    2 2147483645 2147483645 +3.99329704818084164e-01  # rad = +1.33091000000000070e-01 , len = +8.63017960415656815e-01 
1287        850       1318        794    2 2147483645 2147483645 +6.14849389416553538e-01  # rad = +1.13285999999999998e-01 , len = +4.48218696620298729e-01 
1288        861       1319        805    2 2147483645 2147483645 +7.22617021276595883e-01  # rad = +1.01889000000000049e-01 , len = +1.22249744376010772e+00 
1289        861       1320        805    2 2147483645 2147483645 +7.46319148936170351e-01  # rad = +1.05230999999999991e-01 , len = +8.42911620515460536e-01 
1290        912       1321        854    2 2147483645 2147483645 +8.20070422535211230e-01  # rad = +1.51385000000000047e-01 , len = +1.76394444356958147e+00 
1291        912       1322        854    2 2147483645 2147483645 +4.37754604550379178e-01  # rad = +8.08095000000000063e-02 , len = +1.43115338101826151e+00 
1292       1323       1324       1294    2 2147483645 2147483645 +7.41738086320474110e-01  # rad = +1.34667000000000064e-01 , len = +3.76961536499416827e-01 
1293       1323       1325       1294    2 2147483645 2147483645 +5.02324351715173312e-01  # rad = +9.12000000000000449e-02 , len = +2.88617393793236532e-01 
1294        996       1323       1378    2       1292       1293 +6.79221848110737048e-01  # rad = +1.81556000000000023e-01 , len = +8.22313808712950234e-01 
1295        943       1326        884    2 2147483645 2147483645 +1.06470363568823823e+00  # rad = +2.03500000000000125e-01 , len = +9.89949493661183150e-02 
1296        998       1327        939    2 2147483645 2147483645 +8.59536912751677873e-01  # rad = +1.28071000000000046e-01 , len = +9.54672718789010388e-01 
1297        976       1328        917    2 2147483645 2147483645 +4.56004187308015674e-01  # rad = +8.62500000000000627e-02 , len = +2.29723747139907086e+00 
1298        951       1329        892    2 2147483645 2147483645 +5.23267091468086587e-01  # rad = +1.07904999999999987e-01 , len = +1.43798470089218999e+00 
1299        951       1330        892    2       1301       1302 +9.13807985878747453e-01  # rad = +1.88439999999999996e-01 , len = +1.95624640574749842e+00 
1300       1008       1331        948    2 2147483645 2147483645 +8.64235548888910965e-01  # rad = +8.70000000000000356e-02 , len = +4.94974746830582013e-01 
1301       1330       1332       1299    2 2147483645 2147483645 +7.11987900658034301e-01  # rad = +1.34166999999999981e-01 , len = +9.74987179402886373e-01 
1302       1330       1333       1299    2 2147483645 2147483645 +4.90341753343239206e-01  # rad = +9.24000000000000238e-02 , len = +3.13049516849971843e-01 
1303       1334       1335       1363    2 2147483645 2147483645 +7.01393663648915422e-01  # rad = +7.56923000000000179e-02 , len = +1.14166545012100862e+00 
1304       1334       1336       1363    2 2147483645 2147483645 +7.04631337046063178e-01  # rad = +7.60417000000000037e-02 , len = +1.83741666477694121e+00 
1305       1132       1129       1075    2       1072       1363 +8.46407843137254923e-01  # rad = +1.07917000000000013e-01 , len = +8.19328993750370382e-01 
1306       1337       1338       1364    2 2147483645 2147483645 +6.32156862745098080e-01  # rad = +8.06000000000000189e-02 , len = +3.13049516849967846e-01 
1307       1339       1340       1365    2 2147483645 2147483645 +6.54901960784313730e-01  # rad = +8.35000000000000048e-02 , len = +2.52388589282480258e-01 
1308       1339       1341       1365    2 2147483645 2147483645 +6.26470588235294112e-01  # rad = +7.98750000000000154e-02 , len = +5.14392845984467773e-01 
1309       1136       1342       1366    2 2147483645 2147483645 +6.69055913978494621e-01  # rad = +9.33333000000000218e-02 , len = +4.08166632639171190e-01 
1310       1283       1343       1367    2 2147483645 2147483645 +1.06144022820329309e+00  # rad = +8.34999999999999909e-02 , len = +8.22313808712954453e-01 
1311       1344       1345       1368    2 2147483645 2147483645 +5.13522884882108288e-01  # rad = +7.40500000000000325e-02 , len = +1.56054477667255886e+00 
1312       1344        159       1368    2        141       1382 +6.40975034674063804e-01  # rad = +9.24286000000000135e-02 , len = +1.07763630228384710e+00 
1313         24       1346         18    2 2147483645 2147483645 +7.26315789473684137e-01  # rad = +6.90000000000000197e-02 , len = +3.83405790253615264e-01 
1314       1347       1348       1369    2 2147483645 2147483645 +7.49797894736842219e-01  # rad = +7.12308000000000385e-02 , len = +8.54458893101359140e-01 
1315       1347       1349       1369    2 2147483645 2147483645 +8.48421052631579076e-01  # rad = +8.06000000000000466e-02 , len = +3.13049516849975007e-01 
1316       1350       1351       1370    2 2147483645 2147483645 +1.01386857962697285e+00  # rad = +8.83332999999999757e-02 , len = +6.41560597293816315e-01 
1317       1350       1352       1370    2 2147483645 2147483645 +9.34618077474892339e-01  # rad = +8.14286000000000038e-02 , len = +5.93969696196699815e-01 
1318       1353       1354       1371    2 2147483645 2147483645 +9.22459893048128254e-01  # rad = +6.90000000000000197e-02 , len = +3.13049516849973397e-01 
1319       1353       1355       1371    2 2147483645 2147483645 +9.22459893048128254e-01  # rad = +6.90000000000000197e-02 , len = +1.71464281994826079e-01 
1320       1315       1356       1373    2 2147483645 2147483645 +4.47870824509333076e-01  # rad = +1.13778000000000032e-01 , len = +1.22249744376010927e+00 
1321       1262       1357       1226    2 2147483645 2147483645 +4.85285185390524398e-01  # rad = +7.87777999999999534e-02 , len = +5.68682688324519070e-01 
1322       1358       1359       1374    2 2147483645 2147483645 +4.97126277466688915e-01  # rad = +8.06999999999999940e-02 , len = +7.06965345685347857e-01 
1323       1358       1360       1374    2 2147483645 2147483645 +5.18686896687672871e-01  # rad = +8.41999999999999554e-02 , len = +1.01921538449927285e+00 
1324       1275       1361       1375    2 2147483645 2147483645 +4.43204460966542757e-01  # rad = +1.19222000000000009e-01 , len = +6.85857127979289327e-01 
1325        570       1362        528    2 2147483645 2147483645 +1.08405797101449286e+00  # rad = +7.48000000000000193e-02 , len = +3.20780298646906992e-01 
1326       1363       1364       1376    2 2147483645 2147483645 +1.00000000000000000e+00  # rad = +6.89999999999999919e-02 , len = +3.20780298646909323e-01 
1327       1363       1365       1376    2 2147483645 2147483645 +1.14009710144927556e+00  # rad = +7.86667000000000199e-02 , len = +1.71464281994823164e-01 
1328       1366       1367       1377    2 2147483645 2147483645 +3.90102375916295596e-01  # rad = +1.31500000000000034e-01 , len = +1.10458136866416345e+00 
1329       1366       1368       1377    2 2147483645 2147483645 +4.79840755167002364e-01  # rad = +1.61750000000000060e-01 , len = +6.02162768692985240e-01 
1330        232       1369       1108    2 2147483645 2147483645 +5.11584800741427204e-01  # rad = +6.90000000000000197e-02 , len = +3.28329103187642579e-01 
1331        333       1370        305    2 2147483645 2147483645 +8.08555658682043488e-01  # rad = +8.18889000000000006e-02 , len = +6.64078308635359216e-01 
1332        333       1371        305    2 2147483645 2147483645 +7.22199293035012513e-01  # rad = +7.31429000000000107e-02 , len = +5.37680202350803826e-01 
1333       1372       1373       1379    2 2147483645 2147483645 +7.27810576923076935e-01  # rad = +7.56923000000000040e-02 , len = +9.39148550549912753e-01 
1334       1372       1374       1379    2 2147483645 2147483645 +7.19230769230769229e-01  # rad = +7.48000000000000054e-02 , len = +3.42928563989646329e-01 
1335        612       1375       1380    2 2147483645 2147483645 +1.09485365853658534e+00  # rad = +1.34667000000000037e-01 , len = +1.71464281994820250e-01 
1336       1147       1376       1090    2 2147483645 2147483645 +1.00708499335989377e+00  # rad = +1.51666999999999996e-01 , len = +1.40000000000004121e-01 
1337       1377       1378       1381    2 2147483645 2147483645 +6.40003984063745035e-01  # rad = +9.63845999999999870e-02 , len = +9.20706250657612690e-01 
1338       1377       1379       1381    2 2147483645 2147483645 +7.83532536520584300e-01  # rad = +1.17999999999999980e-01 , len = +5.85662018573851584e-01 
1339        710       1380        661    2 2147483645 2147483645 +1.06292749658002750e+00  # rad = +7.77000000000000052e-02 , len = +6.92964645562818671e-01 
1340       1381       1382       1382    2 2147483645 2147483645 +8.09273320162806731e-01  # rad = +7.48000000000000054e-02 , len = +3.20780298646910100e-01 
1341       1381       1383       1382    2 2147483645 2147483645 +7.98814436224285496e-01  # rad = +7.38333000000000045e-02 , len = +3.76961536499415495e-01 
1342       1184       1384       1383    2 2147483645 2147483645 +3.97142857142857131e-01  # rad = +9.72999999999999976e-02 , len = +1.82134565637607482e+00 
1343        428        430        397    2        398        399 +1.00000000000000000e+00  # rad = +1.75500000000000017e-01 , len = +0                       
1344          3       1385          1    2 2147483645 2147483645 +8.77624577572964748e-01  # rad = +7.14167000000000274e-02 , len = +6.49153294684694626e-01 
1345        453        472        437    2        435        436 +1.00000000000000000e+00  # rad = +1.68999999999999984e-01 , len = +0                       
1346        614        616        576    2        574        575 +1.00000000000000000e+00  # rad = +8.83333000000000174e-02 , len = +0                       
1347        829        831        778    2        776        777 +1.00000000000000000e+00  # rad = +2.05444000000000043e-01 , len = +0                       
1348          8         18        983    2         13        982 +1.00000000000000000e+00  # rad = +1.14000000000000073e-01 , len = +0                       
1349         21       1042         38    2        984        985 +1.00000000000000000e+00  # rad = +1.72938000000000036e-01 , len = +0                       
1350         46         91        115    2         77        986 +1.00000000000000000e+00  # rad = +2.24500000000000033e-01 , len = +0                       
1351        131       1045        989    2        987        988 +1.00000000000000000e+00  # rad = +2.73400000000000032e-01 , len = +0                       
1352        339       1047        321    2        990        991 +1.00000000000000000e+00  # rad = +2.18167000000000000e-01 , len = +0                       
1353        326       1049        299    2        992        993 +1.00000000000000000e+00  # rad = +1.11221999999999988e-01 , len = +0                       
1354        374       1052        374    2        994        995 +1.00000000000000000e+00  # rad = +9.01249999999999968e-02 , len = +0                       
1355        537       1056        499    2        997        998 +1.00000000000000000e+00  # rad = +1.00333000000000006e-01 , len = +0                       
1356        530        588        524    2        547        999 +1.00000000000000000e+00  # rad = +2.21928999999999960e-01 , len = +0                       
1357        511       1060        477    2       1001       1002 +1.00000000000000000e+00  # rad = +1.68846000000000024e-01 , len = +0                       
1358        604       1064        564    2       1004       1005 +1.00000000000000000e+00  # rad = +9.42500000000000143e-02 , len = +0                       
1359        749       1067        698    2       1006       1007 +1.00000000000000000e+00  # rad = +2.20778000000000085e-01 , len = +0                       
1360        765       1069        717    2       1008       1009 +1.00000000000000000e+00  # rad = +2.75250000000000106e-01 , len = +0                       
1361        471       1087        451    2       1030       1036 +1.00000000000000000e+00  # rad = +2.05666999999999989e-01 , len = +0                       
1362       1101       1103       1049    2       1047       1048 +1.00000000000000000e+00  # rad = +1.16235000000000074e-01 , len = +0                       
1363       1129       1334       1305    2       1303       1304 +1.00000000000000000e+00  # rad = +1.07917000000000013e-01 , len = +0                       
1364       1132       1337       1075    2       1306       1365 +1.00000000000000000e+00  # rad = +1.27500000000000030e-01 , len = +0                       
1365       1337       1339       1364    2       1307       1308 +1.00000000000000000e+00  # rad = +1.27500000000000030e-01 , len = +0                       
1366         73       1136        981    2       1079       1309 +1.00000000000000000e+00  # rad = +1.39500000000000013e-01 , len = +0                       
1367        476       1283        439    2       1249       1310 +1.00000000000000000e+00  # rad = +7.86666999999999783e-02 , len = +0                       
1368        119       1344        104    2       1311       1312 +1.00000000000000000e+00  # rad = +1.44199999999999967e-01 , len = +0                       
1369         24       1347         18    2       1314       1315 +1.00000000000000000e+00  # rad = +9.50000000000000427e-02 , len = +0                       
1370        146       1350        128    2       1316       1317 +1.00000000000000000e+00  # rad = +8.71250000000000080e-02 , len = +0                       
1371        203       1353        181    2       1318       1319 +1.00000000000000000e+00  # rad = +7.48000000000000054e-02 , len = +0                       
1372        488        510        470    2        476       1138 +1.00000000000000000e+00  # rad = +2.98000000000000043e-01 , len = +0                       
1373        738       1315        687    2       1283       1320 +1.00000000000000000e+00  # rad = +2.54041999999999990e-01 , len = +0                       
1374       1262       1358       1226    2       1322       1323 +1.00000000000000000e+00  # rad = +1.62332999999999950e-01 , len = +0                       
1375        330       1275        326    2       1241       1324 +1.00000000000000000e+00  # rad = +2.68999999999999961e-01 , len = +0                       
1376        570       1363        528    2       1326       1327 +1.00000000000000000e+00  # rad = +6.89999999999999919e-02 , len = +0                       
1377       1238       1366       1285    2       1328       1329 +1.00000000000000000e+00  # rad = +3.37090999999999974e-01 , len = +0                       
1378        907        996        848    2        937       1294 +1.00000000000000000e+00  # rad = +2.67300000000000093e-01 , len = +0                       
1379        380       1372       1121    2       1333       1334 +1.00000000000000000e+00  # rad = +1.03999999999999995e-01 , len = +0                       
1380        601        612        560    2        571       1335 +1.00000000000000000e+00  # rad = +1.23000000000000040e-01 , len = +0                       
1381       1147       1377       1090    2       1337       1338 +1.00000000000000000e+00  # rad = +1.50599999999999928e-01 , len = +0                       
1382        159       1381       1312    2       1340       1341 +1.00000000000000000e+00  # rad = +9.24286000000000135e-02 , len = +0                       
1383       1093       1184       1131    2       1134       1342 +1.00000000000000000e+00  # rad = +2.44999999999999968e-01 , len = +0                       
1384          1        443          0    2        411        412 +1.00000000000000000e+00  # rad = +4.63442666666666725e-01 , len = +0                       
