# Supplementary material for: Quantification of Hepatic Vascular and Parenchymal Regeneration in Mice
Source: PLoS One. 2016 Aug 5;11(8):e0160581. doi: 10.1371/journal.pone.0160581 (PMC4975469; doi:10.1371/journal.pone.0160581)
Supplement: S1 Dataset — Vascular trees are stored in text format, can thus be read using any text editor or imported in spreadsheets, and viewed interactively in 3D using the viewer tool from [35]. (ZIP) [file pone.0160581.s001.zip › regenerationQuantificationVascularTrees/PV-Normal-RIL/CHI-193-RIL_PV9.tree]

# numNodes
 204
# id xCoord [mm]               yCoord [mm]               zCoord [mm]
   0 +2.27500000000000000e+01  +1.13400000000000016e+01  +2.63900000000000006e+01  
   1 +2.27500000000000000e+01  +1.13400000000000016e+01  +2.63900000000000006e+01  
   2 +2.53400000000000034e+01  +1.19000000000000004e+01  +3.62600000000000051e+01  
   3 +2.53400000000000034e+01  +1.18300000000000001e+01  +3.62600000000000051e+01  
   4 +2.52000000000000028e+01  +1.23900000000000006e+01  +3.67500000000000000e+01  
   5 +2.54800000000000040e+01  +1.16200000000000010e+01  +3.54900000000000020e+01  
   6 +2.43599999999999994e+01  +1.30900000000000016e+01  +3.56300000000000026e+01  
   7 +2.45000000000000000e+01  +1.26700000000000017e+01  +3.62600000000000051e+01  
   8 +2.42900000000000027e+01  +1.31600000000000001e+01  +3.52800000000000011e+01  
   9 +2.54100000000000001e+01  +1.26000000000000014e+01  +3.54900000000000020e+01  
  10 +2.26099999999999994e+01  +1.25300000000000011e+01  +3.12199999999999989e+01  
  11 +2.42199999999999989e+01  +9.94000000000000128e+00  +3.40200000000000031e+01  
  12 +2.52000000000000028e+01  +9.59000000000000163e+00  +3.36700000000000017e+01  
  13 +2.41500000000000021e+01  +1.00099999999999998e+01  +3.40899999999999963e+01  
  14 +2.35900000000000034e+01  +1.01500000000000004e+01  +3.38800000000000026e+01  
  15 +2.52000000000000028e+01  +1.09200000000000017e+01  +3.39500000000000028e+01  
  16 +2.56200000000000010e+01  +1.08500000000000014e+01  +3.39500000000000028e+01  
  17 +2.42199999999999989e+01  +1.05700000000000003e+01  +3.28300000000000054e+01  
  18 +2.26800000000000033e+01  +9.09999999999999964e+00  +3.39500000000000028e+01  
  19 +2.22600000000000016e+01  +8.75000000000000000e+00  +3.39500000000000028e+01  
  20 +2.28900000000000006e+01  +8.82000000000000028e+00  +3.39500000000000028e+01  
  21 +2.27500000000000000e+01  +9.38000000000000078e+00  +3.38800000000000026e+01  
  22 +2.18400000000000034e+01  +9.59000000000000163e+00  +3.38800000000000026e+01  
  23 +2.14200000000000017e+01  +9.24000000000000021e+00  +3.39500000000000028e+01  
  24 +2.18400000000000034e+01  +9.66000000000000014e+00  +3.40899999999999963e+01  
  25 +2.26800000000000033e+01  +9.80000000000000071e+00  +3.28999999999999986e+01  
  26 +2.26800000000000033e+01  +9.59000000000000163e+00  +3.31100000000000065e+01  
  27 +2.25400000000000027e+01  +9.38000000000000078e+00  +3.31100000000000065e+01  
  28 +2.27500000000000000e+01  +9.66000000000000014e+00  +3.30399999999999991e+01  
  29 +2.32400000000000020e+01  +9.16999999999999993e+00  +3.31100000000000065e+01  
  30 +2.32400000000000020e+01  +9.16999999999999993e+00  +3.31799999999999997e+01  
  31 +2.31000000000000014e+01  +9.31000000000000050e+00  +3.30399999999999991e+01  
  32 +2.35199999999999996e+01  +9.02999999999999936e+00  +3.31799999999999997e+01  
  33 +2.27500000000000000e+01  +9.73000000000000043e+00  +3.29699999999999989e+01  
  34 +2.28900000000000006e+01  +9.45000000000000107e+00  +3.30399999999999991e+01  
  35 +2.24000000000000021e+01  +8.95999999999999908e+00  +3.30399999999999991e+01  
  36 +2.30300000000000011e+01  +9.24000000000000021e+00  +3.31100000000000065e+01  
  37 +2.36600000000000001e+01  +8.95999999999999908e+00  +3.31799999999999997e+01  
  38 +2.35900000000000034e+01  +8.54000000000000092e+00  +3.30399999999999991e+01  
  39 +2.25400000000000027e+01  +9.87000000000000099e+00  +3.24100000000000037e+01  
  40 +2.15600000000000023e+01  +8.82000000000000028e+00  +3.26899999999999977e+01  
  41 +2.26099999999999994e+01  +1.01500000000000004e+01  +3.21300000000000026e+01  
  42 +2.26800000000000033e+01  +1.07800000000000011e+01  +3.43699999999999974e+01  
  43 +2.26099999999999994e+01  +1.01500000000000004e+01  +3.19899999999999984e+01  
  44 +2.17000000000000028e+01  +9.31000000000000050e+00  +3.15000000000000000e+01  
  45 +2.28200000000000003e+01  +1.05000000000000000e+01  +3.16400000000000006e+01  
  46 +2.35199999999999996e+01  +1.32300000000000022e+01  +3.14300000000000033e+01  
  47 +2.35199999999999996e+01  +1.33000000000000007e+01  +3.15000000000000000e+01  
  48 +2.35199999999999996e+01  +1.31600000000000001e+01  +3.15700000000000003e+01  
  49 +2.33800000000000026e+01  +1.33699999999999992e+01  +3.12199999999999989e+01  
  50 +2.30300000000000011e+01  +1.56099999999999994e+01  +3.12899999999999991e+01  
  51 +2.32400000000000020e+01  +1.67300000000000004e+01  +3.10800000000000018e+01  
  52 +2.31000000000000014e+01  +1.61000000000000014e+01  +3.22000000000000028e+01  
  53 +2.30300000000000011e+01  +1.55400000000000009e+01  +3.12199999999999989e+01  
  54 +2.52699999999999996e+01  +1.02200000000000006e+01  +3.12899999999999991e+01  
  55 +2.54800000000000040e+01  +1.05700000000000003e+01  +3.17800000000000011e+01  
  56 +2.39400000000000013e+01  +1.05000000000000000e+01  +3.08700000000000010e+01  
  57 +2.56899999999999977e+01  +1.00800000000000001e+01  +3.12899999999999991e+01  
  58 +2.31000000000000014e+01  +1.54699999999999989e+01  +3.28300000000000054e+01  
  59 +2.31000000000000014e+01  +1.53300000000000018e+01  +3.08700000000000010e+01  
  60 +2.25400000000000027e+01  +1.22500000000000000e+01  +3.15700000000000003e+01  
  61 +2.27500000000000000e+01  +1.16900000000000013e+01  +2.98200000000000003e+01  
  62 +2.39400000000000013e+01  +1.05000000000000000e+01  +3.08700000000000010e+01  
  63 +2.42199999999999989e+01  +1.07100000000000009e+01  +3.14300000000000033e+01  
  64 +2.31000000000000014e+01  +1.44900000000000020e+01  +3.05199999999999996e+01  
  65 +2.31700000000000017e+01  +1.56800000000000015e+01  +3.06600000000000037e+01  
  66 +2.29600000000000009e+01  +1.56800000000000015e+01  +3.03100000000000023e+01  
  67 +2.33100000000000023e+01  +1.68000000000000007e+01  +3.03100000000000023e+01  
  68 +2.30300000000000011e+01  +1.09200000000000017e+01  +3.06600000000000037e+01  
  69 +2.35199999999999996e+01  +1.07800000000000011e+01  +3.07300000000000040e+01  
  70 +2.27500000000000000e+01  +1.13400000000000016e+01  +3.01700000000000017e+01  
  71 +2.30300000000000011e+01  +1.34400000000000013e+01  +3.05899999999999999e+01  
  72 +2.28900000000000006e+01  +1.39300000000000015e+01  +3.17100000000000044e+01  
  73 +2.29600000000000009e+01  +1.35099999999999998e+01  +3.03800000000000026e+01  
  74 +2.34500000000000028e+01  +1.48400000000000016e+01  +3.02399999999999984e+01  
  75 +2.29600000000000009e+01  +1.42800000000000011e+01  +3.04500000000000028e+01  
  76 +2.27500000000000000e+01  +1.28800000000000026e+01  +2.98900000000000006e+01  
  77 +2.29600000000000009e+01  +1.37900000000000009e+01  +3.02399999999999984e+01  
  78 +2.28900000000000006e+01  +1.41400000000000006e+01  +3.03800000000000026e+01  
  79 +2.35199999999999996e+01  +1.40700000000000003e+01  +2.95399999999999991e+01  
  80 +2.15600000000000023e+01  +1.00800000000000001e+01  +3.01700000000000017e+01  
  81 +2.28200000000000003e+01  +1.18300000000000001e+01  +2.93300000000000018e+01  
  82 +2.24699999999999989e+01  +1.30199999999999996e+01  +2.97500000000000000e+01  
  83 +2.27500000000000000e+01  +1.16900000000000013e+01  +2.96800000000000033e+01  
  84 +2.22600000000000016e+01  +1.30199999999999996e+01  +2.96800000000000033e+01  
  85 +2.22600000000000016e+01  +1.35099999999999998e+01  +3.03100000000000023e+01  
  86 +2.42199999999999989e+01  +1.19700000000000006e+01  +2.97500000000000000e+01  
  87 +2.40100000000000016e+01  +1.26700000000000017e+01  +3.02399999999999984e+01  
  88 +2.42900000000000027e+01  +1.19700000000000006e+01  +3.05199999999999996e+01  
  89 +2.42900000000000027e+01  +1.18300000000000001e+01  +2.96100000000000030e+01  
  90 +2.29600000000000009e+01  +1.49800000000000022e+01  +2.96800000000000033e+01  
  91 +2.28900000000000006e+01  +1.51199999999999992e+01  +2.96100000000000030e+01  
  92 +2.30300000000000011e+01  +1.50500000000000007e+01  +2.97500000000000000e+01  
  93 +2.28200000000000003e+01  +1.44199999999999999e+01  +3.00300000000000011e+01  
  94 +2.19800000000000040e+01  +1.09200000000000017e+01  +2.93300000000000018e+01  
  95 +2.44300000000000033e+01  +1.17599999999999998e+01  +2.96100000000000030e+01  
  96 +2.38000000000000007e+01  +1.44900000000000020e+01  +2.95399999999999991e+01  
  97 +2.38000000000000007e+01  +1.47699999999999996e+01  +2.94699999999999989e+01  
  98 +2.38700000000000010e+01  +1.45600000000000005e+01  +2.96100000000000030e+01  
  99 +2.38000000000000007e+01  +1.37900000000000009e+01  +2.94699999999999989e+01  
 100 +2.38000000000000007e+01  +1.10600000000000005e+01  +2.95399999999999991e+01  
 101 +2.39400000000000013e+01  +1.07800000000000011e+01  +2.97500000000000000e+01  
 102 +2.39400000000000013e+01  +1.16200000000000010e+01  +2.91899999999999977e+01  
 103 +2.38000000000000007e+01  +1.07100000000000009e+01  +2.94000000000000021e+01  
 104 +2.29600000000000009e+01  +1.17599999999999998e+01  +2.89800000000000040e+01  
 105 +2.12800000000000011e+01  +1.00099999999999998e+01  +2.89800000000000040e+01  
 106 +2.20500000000000007e+01  +1.07800000000000011e+01  +2.94000000000000021e+01  
 107 +2.40100000000000016e+01  +1.16900000000000013e+01  +2.91200000000000010e+01  
 108 +2.40800000000000018e+01  +1.15500000000000007e+01  +2.89800000000000040e+01  
 109 +2.44300000000000033e+01  +1.12000000000000011e+01  +2.90500000000000007e+01  
 110 +2.45000000000000000e+01  +1.11300000000000008e+01  +2.91200000000000010e+01  
 111 +2.47100000000000009e+01  +1.09200000000000017e+01  +2.89800000000000040e+01  
 112 +2.56899999999999977e+01  +1.05700000000000003e+01  +2.96100000000000030e+01  
 113 +2.45000000000000000e+01  +1.23900000000000006e+01  +2.90500000000000007e+01  
 114 +2.45700000000000003e+01  +1.23900000000000006e+01  +2.90500000000000007e+01  
 115 +2.45000000000000000e+01  +1.26700000000000017e+01  +2.87000000000000028e+01  
 116 +2.44300000000000033e+01  +1.23200000000000003e+01  +2.90500000000000007e+01  
 117 +2.45000000000000000e+01  +1.22500000000000000e+01  +2.91200000000000010e+01  
 118 +2.43599999999999994e+01  +1.21799999999999997e+01  +2.90500000000000007e+01  
 119 +2.47100000000000009e+01  +1.20400000000000009e+01  +2.91200000000000010e+01  
 120 +2.40100000000000016e+01  +1.16900000000000013e+01  +2.91200000000000010e+01  
 121 +2.27500000000000000e+01  +1.18300000000000001e+01  +2.82100000000000044e+01  
 122 +2.53400000000000034e+01  +1.16900000000000013e+01  +2.85600000000000023e+01  
 123 +2.47100000000000009e+01  +1.25300000000000011e+01  +2.84899999999999984e+01  
 124 +2.44300000000000033e+01  +1.29500000000000011e+01  +2.86300000000000026e+01  
 125 +2.33100000000000023e+01  +1.45600000000000005e+01  +2.84899999999999984e+01  
 126 +2.32400000000000020e+01  +1.46300000000000026e+01  +2.84200000000000017e+01  
 127 +2.33100000000000023e+01  +1.53300000000000018e+01  +2.87000000000000028e+01  
 128 +2.33800000000000026e+01  +1.44199999999999999e+01  +2.84200000000000017e+01  
 129 +2.36600000000000001e+01  +1.47000000000000011e+01  +2.84200000000000017e+01  
 130 +2.38000000000000007e+01  +1.52599999999999998e+01  +2.83500000000000014e+01  
 131 +2.38000000000000007e+01  +1.48400000000000016e+01  +2.86300000000000026e+01  
 132 +2.35900000000000034e+01  +1.45600000000000005e+01  +2.83500000000000014e+01  
 133 +2.33100000000000023e+01  +1.40000000000000000e+01  +2.81400000000000006e+01  
 134 +2.19800000000000040e+01  +1.22500000000000000e+01  +2.87699999999999996e+01  
 135 +2.27500000000000000e+01  +1.17599999999999998e+01  +2.77199999999999989e+01  
 136 +2.37300000000000040e+01  +1.51900000000000013e+01  +2.76500000000000021e+01  
 137 +2.32400000000000020e+01  +1.38599999999999994e+01  +2.81400000000000006e+01  
 138 +2.14900000000000020e+01  +1.04299999999999997e+01  +2.82100000000000044e+01  
 139 +2.28200000000000003e+01  +1.18300000000000001e+01  +2.76500000000000021e+01  
 140 +2.30300000000000011e+01  +1.26700000000000017e+01  +2.75100000000000051e+01  
 141 +2.31700000000000017e+01  +1.28100000000000005e+01  +2.75800000000000018e+01  
 142 +2.33800000000000026e+01  +1.30900000000000016e+01  +2.73700000000000010e+01  
 143 +2.31000000000000014e+01  +1.32300000000000022e+01  +2.79300000000000033e+01  
 144 +2.34500000000000028e+01  +1.33000000000000007e+01  +2.73000000000000007e+01  
 145 +2.34500000000000028e+01  +1.37900000000000009e+01  +2.73700000000000010e+01  
 146 +2.34500000000000028e+01  +1.33699999999999992e+01  +2.72300000000000040e+01  
 147 +2.34500000000000028e+01  +1.37199999999999989e+01  +2.72300000000000040e+01  
 148 +2.41500000000000021e+01  +1.39300000000000015e+01  +2.59699999999999989e+01  
 149 +2.27500000000000000e+01  +1.13400000000000016e+01  +2.63900000000000006e+01  
 150 +2.17000000000000028e+01  +1.06400000000000006e+01  +2.70199999999999996e+01  
 151 +2.28200000000000003e+01  +1.14100000000000001e+01  +2.63200000000000003e+01  
 152 +2.34500000000000028e+01  +1.24600000000000009e+01  +2.55500000000000007e+01  
 153 +2.22600000000000016e+01  +1.09900000000000020e+01  +2.56899999999999977e+01  
 154 +2.40100000000000016e+01  +1.38599999999999994e+01  +2.55500000000000007e+01  
 155 +2.43599999999999994e+01  +1.40700000000000003e+01  +2.59000000000000021e+01  
 156 +2.45700000000000003e+01  +1.38599999999999994e+01  +2.56899999999999977e+01  
 157 +2.47800000000000011e+01  +1.37900000000000009e+01  +2.55500000000000007e+01  
 158 +2.47800000000000011e+01  +1.40000000000000000e+01  +2.57600000000000051e+01  
 159 +2.46400000000000006e+01  +9.87000000000000099e+00  +3.24800000000000040e+01  
 160 +2.13500000000000014e+01  +8.40000000000000036e+00  +3.26199999999999974e+01  
 161 +2.15600000000000023e+01  +8.82000000000000028e+00  +3.26899999999999977e+01  
 162 +2.10700000000000003e+01  +8.75000000000000000e+00  +3.26199999999999974e+01  
 163 +2.14900000000000020e+01  +8.60999999999999943e+00  +3.28999999999999986e+01  
 164 +2.43599999999999994e+01  +1.12700000000000014e+01  +2.91899999999999977e+01  
 165 +2.40800000000000018e+01  +1.40700000000000003e+01  +2.82800000000000011e+01  
 166 +2.32400000000000020e+01  +1.31600000000000001e+01  +2.80700000000000003e+01  
 167 +2.28900000000000006e+01  +1.27400000000000020e+01  +2.73700000000000010e+01  
 168 +2.35199999999999996e+01  +1.30199999999999996e+01  +2.75100000000000051e+01  
 169 +2.30300000000000011e+01  +1.28800000000000026e+01  +2.66700000000000017e+01  
 170 +2.28200000000000003e+01  +1.30199999999999996e+01  +2.74399999999999977e+01  
 171 +2.44300000000000033e+01  +1.42100000000000009e+01  +2.59699999999999989e+01  
 172 +2.59000000000000021e+01  +1.23900000000000006e+01  +3.63999999999999986e+01  
 173 +2.37300000000000040e+01  +1.12700000000000014e+01  +3.63300000000000054e+01  
 174 +2.35199999999999996e+01  +8.75000000000000000e+00  +3.32500000000000000e+01  
 175 +2.40100000000000016e+01  +8.89000000000000057e+00  +3.31799999999999997e+01  
 176 +2.65300000000000011e+01  +1.00800000000000001e+01  +3.12899999999999991e+01  
 177 +2.76500000000000021e+01  +1.00099999999999998e+01  +3.12199999999999989e+01  
 178 +2.68100000000000023e+01  +9.80000000000000071e+00  +3.17100000000000044e+01  
 179 +2.60399999999999991e+01  +9.80000000000000071e+00  +3.17100000000000044e+01  
 180 +2.34500000000000028e+01  +1.35099999999999998e+01  +3.12199999999999989e+01  
 181 +2.36600000000000001e+01  +1.09900000000000020e+01  +3.09399999999999977e+01  
 182 +2.28200000000000003e+01  +1.41400000000000006e+01  +3.01700000000000017e+01  
 183 +2.24699999999999989e+01  +1.40700000000000003e+01  +3.00300000000000011e+01  
 184 +2.30300000000000011e+01  +1.44900000000000020e+01  +3.01700000000000017e+01  
 185 +2.28900000000000006e+01  +1.39300000000000015e+01  +2.82100000000000044e+01  
 186 +2.59000000000000021e+01  +1.08500000000000014e+01  +3.43000000000000043e+01  
 187 +2.70899999999999999e+01  +1.09200000000000017e+01  +3.42300000000000040e+01  
 188 +2.68100000000000023e+01  +1.16200000000000010e+01  +3.52100000000000009e+01  
 189 +2.68800000000000026e+01  +1.03599999999999994e+01  +3.33200000000000003e+01  
 190 +2.35199999999999996e+01  +1.30199999999999996e+01  +3.16400000000000006e+01  
 191 +2.35199999999999996e+01  +1.33699999999999992e+01  +3.16400000000000006e+01  
 192 +2.26099999999999994e+01  +1.45600000000000005e+01  +3.07300000000000040e+01  
 193 +2.33800000000000026e+01  +1.56099999999999994e+01  +2.83500000000000014e+01  
 194 +2.33800000000000026e+01  +1.67300000000000004e+01  +2.92600000000000051e+01  
 195 +2.27500000000000000e+01  +9.38000000000000078e+00  +3.38800000000000026e+01  
 196 +2.33100000000000023e+01  +9.38000000000000078e+00  +3.39500000000000028e+01  
 197 +2.25400000000000027e+01  +9.45000000000000107e+00  +3.44399999999999977e+01  
 198 +2.34500000000000028e+01  +1.00099999999999998e+01  +3.08700000000000010e+01  
 199 +2.38000000000000007e+01  +1.14100000000000001e+01  +3.08700000000000010e+01  
 200 +2.39400000000000013e+01  +1.14800000000000004e+01  +3.16400000000000006e+01  
 201 +2.23300000000000018e+01  +1.08500000000000014e+01  +2.54800000000000040e+01  
 202 +2.17000000000000028e+01  +1.07100000000000009e+01  +2.59000000000000021e+01  
 203 +2.54800000000000040e+01  +1.33699999999999992e+01  +3.69600000000000009e+01  
# numEdges
 203
# id   initNode   termNode parentEdge nDau   dauEdges      ...   radiusRelativeToParent
   0          0          1 2147483646    2        131        202 +2.59927333333333344e-01  # rad = +2.59927333333333344e-01 , len = +0                       
   1          2          3          3    2 2147483645 2147483645 +6.61338170549666482e-01  # rad = +6.99999999999999928e-02 , len = +7.00000000000002842e-02 
   2          2          4          3    2 2147483645 2147483645 +7.43533057460839419e-01  # rad = +7.87000000000000199e-02 , len = +7.06965345685342195e-01 
   3          5          2         12    2          1          2 +1.10456337052222708e+00  # rad = +1.05845999999999996e-01 , len = +8.31203946092657020e-01 
   4          6          7          5    2 2147483645 2147483645 +1.27082461952098846e+00  # rad = +9.51000000000000179e-02 , len = +7.70000000000002127e-01 
   5          8          6          7    2          4        197 +5.19614351083552695e-01  # rad = +7.48333000000000192e-02 , len = +3.63730669589464706e-01 
   6          8          9          7    2 2147483645 2147483645 +6.31053278432407327e-01  # rad = +9.08824000000000298e-02 , len = +1.26968500030519116e+00 
   7         10          8         53    2          5          6 +7.31581808114519672e-01  # rad = +1.44017000000000006e-01 , len = +4.43879488149655632e+00 
   8         11         12         10    2 2147483645 2147483645 +1.10063189568706110e+00  # rad = +1.09733000000000011e-01 , len = +1.09790709989507240e+00 
   9         11         13         10    2 2147483645 2147483645 +9.92978936810431256e-01  # rad = +9.90000000000000185e-02 , len = +1.21243556529814722e-01 
  10         14         11         32    2          8          9 +6.54770895860560698e-01  # rad = +9.97000000000000247e-02 , len = +6.78675180038281645e-01 
  11         15         16         13    2        183        184 +9.27030027692346992e-01  # rad = +1.45285999999999998e-01 , len = +4.25793377120873617e-01 
  12         15          5         13    2          3        163 +6.11440002041832020e-01  # rad = +9.58261000000000113e-02 , len = +1.71464281994822376e+00 
  13         17         15        150    2         11         12 +8.04292378513474016e-01  # rad = +1.56722000000000028e-01 , len = +1.52882307674890994e+00 
  14         18         19         16    2 2147483645 2147483645 +9.23482849604221556e-01  # rad = +7.00000000000000067e-02 , len = +5.46717477313466871e-01 
  15         18         20         16    2 2147483645 2147483645 +9.23482849604221556e-01  # rad = +7.00000000000000067e-02 , len = +3.49999999999997868e-01 
  16         21         18         20    2         14         15 +6.01191278760816350e-01  # rad = +7.58000000000000201e-02 , len = +2.96984848098350351e-01 
  17         22         23         19    2 2147483645 2147483645 +9.20612955743527861e-01  # rad = +8.55556000000000233e-02 , len = +5.51180551180828981e-01 
  18         22         24         19    2 2147483645 2147483645 +9.09254271612005560e-01  # rad = +8.45000000000000057e-02 , len = +2.21359436211780142e-01 
  19         25         22         34    2         17         18 +4.28758016147635534e-01  # rad = +9.29333000000000103e-02 , len = +1.30770791845886114e+00 
  20         26         21         22    2         16        200 +9.81190661478599235e-01  # rad = +1.26083000000000001e-01 , len = +8.01186619958167978e-01 
  21         26         27         22    2 2147483645 2147483645 +6.01167315175097250e-01  # rad = +7.72500000000000131e-02 , len = +2.52388589282480258e-01 
  22         28         26         26    2         20         21 +7.19887955182072825e-01  # rad = +1.28500000000000031e-01 , len = +1.21243556529822938e-01 
  23         29         30         24    2 2147483645 2147483645 +1.24259987396486982e+00  # rad = +1.40000000000000013e-01 , len = +6.99999999999931788e-02 
  24         31         29         29    2         23         25 +8.17909255898366716e-01  # rad = +1.12667000000000031e-01 , len = +2.10000000000003212e-01 
  25         29         32         24    2        165        166 +1.12721559995384624e+00  # rad = +1.27000000000000030e-01 , len = +3.20780298646905437e-01 
  26         33         28         33    2         22         27 +8.72860635696821485e-01  # rad = +1.78500000000000020e-01 , len = +9.89949493661170521e-02 
  27         28         34         26    2         28         29 +8.79551820728291411e-01  # rad = +1.57000000000000001e-01 , len = +2.52388589282478815e-01 
  28         34         35         27    2 2147483645 2147483645 +7.99065325418903294e-01  # rad = +1.25453256090767851e-01 , len = +6.92964645562816894e-01 
  29         34         31         27    2         24         30 +8.77388535031847105e-01  # rad = +1.37750000000000011e-01 , len = +2.52388589282480258e-01 
  30         31         36         29    2 2147483645 2147483645 +6.13430127041742268e-01  # rad = +8.45000000000000057e-02 , len = +1.21243556529826005e-01 
  31         37         38        166    2 2147483645 2147483645 +5.85394714369518843e-01  # rad = +7.88333500000000381e-02 , len = +4.48218696620297341e-01 
  32         33         14         33    2         10        164 +7.44581907090464568e-01  # rad = +1.52267000000000013e-01 , len = +1.30770791845886314e+00 
  33         25         33         34    2         26         32 +9.43483275663206444e-01  # rad = +2.04500000000000043e-01 , len = +1.21243556529819857e-01 
  34         39         25         36    2         19         33 +9.97010119595216238e-01  # rad = +2.16750000000000026e-01 , len = +5.14392845984462665e-01 
  35         39         40         36    2        151        199 +5.67672493100276010e-01  # rad = +1.23412000000000022e-01 , len = +1.46331814722568088e+00 
  36         41         39         38    2         34         35 +9.71980667689019695e-01  # rad = +2.17400000000000065e-01 , len = +4.02119385257661777e-01 
  37         41         42         38    2 2147483645 2147483645 +4.17964205716533921e-01  # rad = +9.34848000000000207e-02 , len = +2.32796048076422002e+00 
  38         43         41         40    2         36         37 +8.70865504043483618e-01  # rad = +2.23667000000000060e-01 , len = +1.40000000000004121e-01 
  39         43         44         40    2 2147483645 2147483645 +4.18283476033064261e-01  # rad = +1.07428999999999983e-01 , len = +1.33184083133082831e+00 
  40         45         43         60    2         38         39 +9.28310929745867819e-01  # rad = +2.56833000000000033e-01 , len = +5.37680202350801273e-01 
  41         46         47         43    2 2147483645 2147483645 +8.28402366863905337e-01  # rad = +7.00000000000000067e-02 , len = +9.89949493661132912e-02 
  42         46         48         43    2        185        186 +9.42801183431952738e-01  # rad = +7.96667000000000208e-02 , len = +1.56524758424983534e-01 
  43         49         46         63    2         41         42 +1.04192355117139335e+00  # rad = +8.45000000000000057e-02 , len = +2.88617393793236532e-01 
  44         50         51         46    2 2147483645 2147483645 +7.50421428571428573e-01  # rad = +1.05059000000000027e-01 , len = +1.15870617500728001e+00 
  45         50         52         46    2 2147483645 2147483645 +9.07650000000000068e-01  # rad = +1.27070999999999990e-01 , len = +1.03590540108641616e+00 
  46         53         50         51    2         44         45 +1.05131151111010990e+00  # rad = +1.40000000000000041e-01 , len = +9.89949493661157892e-02 
  47         54         55         48    2 2147483645 2147483645 +6.64700176991150360e-01  # rad = +9.38888999999999974e-02 , len = +6.37730350540103741e-01 
  48         56         54        174    2         47         49 +8.03863095712350817e-01  # rad = +1.41249999999999987e-01 , len = +1.42256810030310810e+00 
  49         54         57         48    2        170        171 +9.15299115044247658e-01  # rad = +1.29285999999999984e-01 , len = +4.42718872423571552e-01 
  50         53         58         51    2 2147483645 2147483645 +8.84228074522967478e-01  # rad = +1.17750000000000007e-01 , len = +1.61304060705241437e+00 
  51         59         53         55    2         46         50 +9.60163527817033402e-01  # rad = +1.33167000000000008e-01 , len = +4.14125584816970871e-01 
  52         10         60         53    2 2147483645 2147483645 +6.23127447842850346e-01  # rad = +1.22667000000000012e-01 , len = +4.53651848888551534e-01 
  53         61         10         75    2          7         52 +6.70340896321343527e-01  # rad = +1.96856999999999976e-01 , len = +1.63865798750074632e+00 
  54         62         63        201    2 2147483645 2147483645 +5.97561947255198844e-01  # rad = +1.04999999999999996e-01 , len = +6.60378679243963429e-01 
  55         64         59         66    2         51         56 +1.01979411764705863e+00  # rad = +1.38692000000000037e-01 , len = +9.10000000000000364e-01 
  56         59         65         55    2         57         58 +8.49601995789230902e-01  # rad = +1.17833000000000021e-01 , len = +4.14125584816971481e-01 
  57         65         66         56    2 2147483645 2147483645 +7.99153887281152109e-01  # rad = +9.41667000000000198e-02 , len = +4.08166632639172688e-01 
  58         65         67         56    2 2147483645 2147483645 +9.19547155720383924e-01  # rad = +1.08352999999999991e-01 , len = +1.18173601112938886e+00 
  59         68         69         61    2        173        174 +6.87949640287769837e-01  # rad = +1.91250000000000031e-01 , len = +5.14392845984466107e-01 
  60         68         45         61    2         40        150 +9.95205035971223118e-01  # rad = +2.76666999999999996e-01 , len = +1.08669222873819971e+00 
  61         70         68         72    2         59         60 +9.37077598789214705e-01  # rad = +2.77999999999999969e-01 , len = +7.03491293478464175e-01 
  62         71         72         64    2 2147483645 2147483645 +6.30701899827288415e-01  # rad = +9.12941000000000030e-02 , len = +1.23048770818729047e+00 
  63         71         49         64    2         43        172 +5.60276338514680505e-01  # rad = +8.11000000000000054e-02 , len = +7.24085630295202010e-01 
  64         73         71         67    2         62         63 +8.49471830985915499e-01  # rad = +1.44750000000000018e-01 , len = +2.32163735324875192e-01 
  65         64         74         66    2 2147483645 2147483645 +8.75919117647058654e-01  # rad = +1.19125000000000009e-01 , len = +5.68682688324518404e-01 
  66         75         64        175    2         55         65 +8.60759493670886111e-01  # rad = +1.36000000000000010e-01 , len = +2.61916017074176000e-01 
  67         76         73         73    2         64         68 +8.21949525353091071e-01  # rad = +1.70399999999999996e-01 , len = +8.25287828578611049e-01 
  68         73         77         67    2         69         70 +8.84976525821596249e-01  # rad = +1.50800000000000017e-01 , len = +3.13049516849973397e-01 
  69         77         78         68    2        175        176 +9.49383289124668406e-01  # rad = +1.43167000000000016e-01 , len = +3.83405790253617484e-01 
  70         77         79         68    2         89         90 +6.89655172413793149e-01  # rad = +1.04000000000000037e-01 , len = +9.39148550549910199e-01 
  71         70         80         72    2 2147483645 2147483645 +4.46895003488760101e-01  # rad = +1.32578999999999975e-01 , len = +1.73311857643959222e+00 
  72         61         70         75    2         61         71 +1.01021565242264200e+00  # rad = +2.96667000000000070e-01 , len = +4.94974746830584011e-01 
  73         81         76         94    2         67         74 +6.76016656503634183e-01  # rad = +2.07311999999999996e-01 , len = +1.19205704561484960e+00 
  74         76         82         73    2         76         77 +6.20321061974222543e-01  # rad = +1.28600000000000020e-01 , len = +3.42928563989644886e-01 
  75         83         61         85    2         53         72 +8.97150608096342173e-01  # rad = +2.93667000000000067e-01 , len = +1.39999999999997016e-01 
  76         82         84         74    2 2147483645 2147483645 +1.00894245723172626e+00  # rad = +1.29750000000000032e-01 , len = +2.21359436211782973e-01 
  77         82         85         74    2 2147483645 2147483645 +8.61586314152410604e-01  # rad = +1.10800000000000010e-01 , len = +7.73175271203109360e-01 
  78         86         87         80    2 2147483645 2147483645 +8.60944198389945514e-01  # rad = +9.70000000000000306e-02 , len = +8.79886356298356764e-01 
  79         86         88         80    2 2147483645 2147483645 +1.06582229046659616e+00  # rad = +1.20083000000000023e-01 , len = +7.73175271203108139e-01 
  80         89         86         97    2         78         79 +8.38505133347969944e-01  # rad = +1.12667000000000031e-01 , len = +2.09999999999999659e-01 
  81         90         91         83    2 2147483645 2147483645 +8.00508666078102116e-01  # rad = +6.99999999999999928e-02 , len = +1.71464281994820250e-01 
  82         90         92         83    2 2147483645 2147483645 +8.00508666078102116e-01  # rad = +6.99999999999999928e-02 , len = +1.21243556529818830e-01 
  83         93         90        178    2         81         82 +1.07162254901960785e+00  # rad = +8.74444000000000055e-02 , len = +6.75055553269507724e-01 
  84         83         94         85    2         95         96 +3.87730537403805864e-01  # rad = +1.26917000000000030e-01 , len = +1.14380942468577085e+00 
  85         81         83         94    2         75         84 +1.06738905718580757e+00  # rad = +3.27333000000000096e-01 , len = +3.83405790253617151e-01 
  86         89         95         97    2 2147483645 2147483645 +5.92905969866000748e-01  # rad = +7.96667000000000070e-02 , len = +1.56524758424985921e-01 
  87         96         97         89    2 2147483645 2147483645 +6.50733004248356894e-01  # rad = +7.00000000000000067e-02 , len = +2.88617393793233978e-01 
  88         96         98         89    2 2147483645 2147483645 +6.50733004248356894e-01  # rad = +7.00000000000000067e-02 , len = +1.21243556529822924e-01 
  89         79         96         70    2         87         88 +1.03433653846153839e+00  # rad = +1.07571000000000028e-01 , len = +5.04777178564960516e-01 
  90         79         99         70    2 2147483645 2147483645 +7.58012499999999978e-01  # rad = +7.88333000000000228e-02 , len = +4.02119385257662387e-01 
  91        100        101         92    2 2147483645 2147483645 +9.50648847045243550e-01  # rad = +1.05416500000000024e-01 , len = +3.76961536499415495e-01 
  92        102        100         98    2         91         93 +7.01829113924050563e-01  # rad = +1.10888999999999988e-01 , len = +6.75055553269508168e-01 
  93        100        103         92    2 2147483645 2147483645 +6.94388081775469179e-01  # rad = +7.70000000000000129e-02 , len = +3.76961536499413830e-01 
  94        104         81        111    2         73         85 +9.15197130263248115e-01  # rad = +3.06667000000000023e-01 , len = +3.83405790253614598e-01 
  95         94        105         84    2 2147483645 2147483645 +8.66708163602984749e-01  # rad = +1.10000000000000028e-01 , len = +1.20024997396375976e+00 
  96         94        106         84    2 2147483645 2147483645 +6.27707084157362760e-01  # rad = +7.96667000000000208e-02 , len = +1.71464281994821721e-01 
  97        102         89         98    2         80         86 +8.50420886075949345e-01  # rad = +1.34366500000000000e-01 , len = +5.85662018573857135e-01 
  98        107        102        110    2         92         97 +8.63978127136021845e-01  # rad = +1.58000000000000029e-01 , len = +1.21243556529819857e-01 
  99        108        109        113    2        102        154 +6.38832718646441311e-01  # rad = +1.05833500000000011e-01 , len = +4.99899989997999783e-01 
 100        110        111        102    2 2147483645 2147483645 +8.97041420118343202e-01  # rad = +7.58000000000000201e-02 , len = +3.28329103187638749e-01 
 101        110        112        102    2 2147483645 2147483645 +1.38274556213017763e+00  # rad = +1.16842000000000029e-01 , len = +1.40349563590343851e+00 
 102        109        110         99    2        100        101 +7.98423939489859014e-01  # rad = +8.45000000000000057e-02 , len = +1.21243556529819857e-01 
 103        113        114        105    2 2147483645 2147483645 +8.53535353535353480e-01  # rad = +8.45000000000000195e-02 , len = +7.00000000000002842e-02 
 104        113        115        105    2        114        115 +1.31649494949494961e+00  # rad = +1.30333000000000060e-01 , len = +4.48218696620298451e-01 
 105        116        113        107    2        103        104 +1.00000000000000000e+00  # rad = +9.90000000000000185e-02 , len = +9.89949493661145541e-02 
 106        116        117        107    2 2147483645 2147483645 +8.53535353535353480e-01  # rad = +8.45000000000000195e-02 , len = +1.21243556529819857e-01 
 107        118        116        109    2        105        106 +9.69400244798041655e-01  # rad = +9.90000000000000185e-02 , len = +1.56524758424987503e-01 
 108        118        119        109    2 2147483645 2147483645 +7.32761811505508009e-01  # rad = +7.48333000000000192e-02 , len = +3.83405790253617207e-01 
 109        120        118        198    2        107        108 +5.58441558441558406e-01  # rad = +1.02125000000000021e-01 , len = +6.06217782649104531e-01 
 110        104        107        111    2         98        198 +5.45760304163446119e-01  # rad = +1.82875000000000093e-01 , len = +1.06160256216721738e+00 
 111        121        104        125    2         94        110 +1.00852671181339359e+00  # rad = +3.35083000000000075e-01 , len = +8.01186619958171642e-01 
 112        108        122        113    2 2147483645 2147483645 +6.25049044166913204e-01  # rad = +1.03550000000000045e-01 , len = +1.33551488198372592e+00 
 113        120        108        198    2         99        112 +9.05902939166097099e-01  # rad = +1.65667000000000064e-01 , len = +2.09999999999998493e-01 
 114        115        123        104    2 2147483645 2147483645 +7.26983956480707016e-01  # rad = +9.47500000000000286e-02 , len = +3.28329103187643689e-01 
 115        115        124        104    2 2147483645 2147483645 +9.48340021329977745e-01  # rad = +1.23600000000000015e-01 , len = +2.96984848098348631e-01 
 116        125        126        118    2 2147483645 2147483645 +7.81576890587130091e-01  # rad = +9.90000000000000324e-02 , len = +1.21243556529820884e-01 
 117        125        127        118    2        188        189 +1.03481569785342664e+00  # rad = +1.31077000000000027e-01 , len = +7.98122797569399078e-01 
 118        128        125        123    2        116        117 +8.88448562470628644e-01  # rad = +1.26667000000000030e-01 , len = +1.71464281994821721e-01 
 119        129        130        121    2 2147483645 2147483645 +7.25386462729371129e-01  # rad = +9.33333000000000079e-02 , len = +5.81463670404264166e-01 
 120        129        131        121    2 2147483645 2147483645 +8.95723068074953277e-01  # rad = +1.15250000000000047e-01 , len = +2.88617393793237420e-01 
 121        132        129        122    2        119        120 +9.76599620493358689e-01  # rad = +1.28667000000000004e-01 , len = +1.71464281994821721e-01 
 122        128        132        123    2        121        155 +9.24100974251425455e-01  # rad = +1.31750000000000034e-01 , len = +2.61916017074176999e-01 
 123        133        128        127    2        118        122 +1.10806189621270423e+00  # rad = +1.42571000000000031e-01 , len = +5.09607692249636868e-01 
 124        121        134        125    2 2147483645 2147483645 +4.29754702784048148e-01  # rad = +1.42785999999999996e-01 , len = +1.04062481231228987e+00 
 125        135        121        129    2        111        124 +1.01605504587155959e+00  # rad = +3.32250000000000045e-01 , len = +4.94974746830588785e-01 
 126        133        136        127    2 2147483645 2147483645 +6.11828984899002837e-01  # rad = +7.87222000000000061e-02 , len = +1.35373557240696130e+00 
 127        137        133        157    2        123        126 +1.03931340872374789e+00  # rad = +1.28667000000000004e-01 , len = +1.56524758424985921e-01 
 128        135        138        129    2 2147483645 2147483645 +3.60162079510703337e-01  # rad = +1.17772999999999989e-01 , len = +1.89647040578016934e+00 
 129        139        135        131    2        125        128 +9.39085784194066187e-01  # rad = +3.27000000000000068e-01 , len = +1.21243556529819857e-01 
 130        139        140        131    2        133        158 +5.57575722765794257e-01  # rad = +1.94154000000000021e-01 , len = +8.77097486029918105e-01 
 131          1        139          0    2        129        130 +1.33964749122190585e+00  # rad = +3.48211000000000104e-01 , len = +1.35373557240696107e+00 
 132        141        142        133    2        136        159 +7.87855787476280933e-01  # rad = +1.03800000000000031e-01 , len = +4.08166632639172688e-01 
 133        140        141        130    2        132        134 +6.78585040740855128e-01  # rad = +1.31750000000000034e-01 , len = +2.09999999999998493e-01 
 134        141        143        133    2        156        157 +8.55514231499051370e-01  # rad = +1.12714000000000009e-01 , len = +5.51180551180829092e-01 
 135        144        145        136    2 2147483645 2147483645 +6.56374501992031956e-01  # rad = +8.23750000000000038e-02 , len = +4.94974746830583512e-01 
 136        142        144        132    2        135        137 +1.20905587668593428e+00  # rad = +1.25500000000000000e-01 , len = +2.32163735324877329e-01 
 137        144        146        136    2        138        139 +9.52191235059761110e-01  # rad = +1.19500000000000023e-01 , len = +9.89949493661132912e-02 
 138        146        147        137    2 2147483645 2147483645 +6.26220083682008322e-01  # rad = +7.48333000000000054e-02 , len = +3.49999999999999645e-01 
 139        146        148        137    2        144        145 +9.32635983263598312e-01  # rad = +1.11450000000000021e-01 , len = +1.54635054240622116e+00 
 140        149        150        202    2 2147483645 2147483645 +4.80078406529004298e-01  # rad = +1.24785500000000021e-01 , len = +1.41046091757268988e+00 
 141        149        151        202    2        142        143 +1.06183523087221809e+00  # rad = +2.76000000000000023e-01 , len = +1.21243556529820870e-01 
 142        151        152        141    2 2147483645 2147483645 +4.66246376811594254e-01  # rad = +1.28684000000000021e-01 , len = +1.44647848238402910e+00 
 143        151        153        141    2        195        196 +3.54066485507246398e-01  # rad = +9.77223500000000134e-02 , len = +9.41753683295159849e-01 
 144        148        154        139    2 2147483645 2147483645 +1.23437415881561230e+00  # rad = +1.37571000000000027e-01 , len = +4.48218696620298174e-01 
 145        148        155        139    2        148        162 +9.69044414535666254e-01  # rad = +1.08000000000000013e-01 , len = +2.61916017074172225e-01 
 146        156        157        148    2 2147483645 2147483645 +1.43491124260355019e+00  # rad = +1.21249999999999997e-01 , len = +2.61916017074174612e-01 
 147        156        158        148    2 2147483645 2147483645 +1.00000000000000000e+00  # rad = +8.45000000000000195e-02 , len = +2.61916017074178831e-01 
 148        155        156        145    2        146        147 +7.82407407407407329e-01  # rad = +8.45000000000000195e-02 , len = +3.63730669589467759e-01 
 149         17        159        150    2 2147483645 2147483645 +5.58917565188830734e-01  # rad = +1.08909000000000006e-01 , len = +8.88200427831467243e-01 
 150         45         17         60    2         13        149 +7.04301561082456451e-01  # rad = +1.94857000000000002e-01 , len = +1.83874957511891957e+00 
 151         40        160         35    2 2147483645 2147483645 +5.67205782257803048e-01  # rad = +6.99999999999999928e-02 , len = +4.74763098818769158e-01 
 152        161        162        199    2 2147483645 2147483645 +5.67205782257803048e-01  # rad = +6.99999999999999928e-02 , len = +4.99899989998001559e-01 
 153        161        163        199    2 2147483645 2147483645 +5.67205782257803048e-01  # rad = +6.99999999999999928e-02 , len = +3.05122926047848408e-01 
 154        109        164         99    2 2147483645 2147483645 +9.35431597745515320e-01  # rad = +9.90000000000000185e-02 , len = +1.71464281994821693e-01 
 155        132        165        122    2 2147483645 2147483645 +5.76006831119544649e-01  # rad = +7.58889000000000091e-02 , len = +6.96491205974632988e-01 
 156        143        166        134    2 2147483645 2147483645 +6.21040864488883293e-01  # rad = +7.00000000000000205e-02 , len = +2.09999999999999076e-01 
 157        143        137        134    2        127        180 +1.09835512891033948e+00  # rad = +1.23800000000000021e-01 , len = +6.78675180038282755e-01 
 158        140        167        130    2        160        161 +6.91888912924791599e-01  # rad = +1.34333000000000008e-01 , len = +2.10000000000003212e-01 
 159        142        168        132    2 2147483645 2147483645 +8.60629094412331375e-01  # rad = +8.93333000000000182e-02 , len = +2.10000000000001463e-01 
 160        167        169        158    2 2147483645 2147483645 +9.52178541385958921e-01  # rad = +1.27909000000000023e-01 , len = +7.27461339178927968e-01 
 161        167        170        158    2 2147483645 2147483645 +9.91565735895126421e-01  # rad = +1.33199999999999985e-01 , len = +2.96984848098347021e-01 
 162        155        171        145    2 2147483645 2147483645 +9.75305555555555537e-01  # rad = +1.05333000000000038e-01 , len = +1.71464281994823164e-01 
 163          5        172         12    2 2147483645 2147483645 +1.09503569486809971e+00  # rad = +1.04932999999999985e-01 , len = +1.26388290596874175e+00 
 164         14        173         32    2 2147483645 2147483645 +7.59869177169051779e-01  # rad = +1.15703000000000014e-01 , len = +2.69749884151968011e+00 
 165         32        174         25    2 2147483645 2147483645 +9.02362204724409311e-01  # rad = +1.14600000000000021e-01 , len = +2.88617393793235699e-01 
 166         32         37         25    2         31        167 +1.06037007874015754e+00  # rad = +1.34667000000000037e-01 , len = +1.56524758424985921e-01 
 167         37        175        166    2 2147483645 2147483645 +8.45292462147370971e-01  # rad = +1.13833000000000059e-01 , len = +3.56931365951496049e-01 
 168        176        177        170    2 2147483645 2147483645 +6.61338170549666482e-01  # rad = +6.99999999999999928e-02 , len = +1.12436648829463182e+00 
 169        176        178        170    2 2147483645 2147483645 +8.66488105360618377e-01  # rad = +9.17142999999999986e-02 , len = +5.77234787586476505e-01 
 170         57        176         49    2        168        169 +8.18696533267329829e-01  # rad = +1.05846000000000023e-01 , len = +8.40000000000003411e-01 
 171         57        179         49    2 2147483645 2147483645 +7.21269124267128747e-01  # rad = +9.32500000000000134e-02 , len = +6.14247507117452685e-01 
 172         49        180         63    2 2147483645 2147483645 +9.82326757090012270e-01  # rad = +7.96667000000000070e-02 , len = +1.56524758424985921e-01 
 173         69        181         59    2        193        194 +6.98039215686274472e-01  # rad = +1.33500000000000008e-01 , len = +3.28329103187636862e-01 
 174         69         56         59    2         48        201 +9.18766013071895316e-01  # rad = +1.75714000000000037e-01 , len = +5.23832034148352998e-01 
 175         78         75         69    2         66        187 +1.10360627798305488e+00  # rad = +1.58000000000000029e-01 , len = +1.71464281994823164e-01 
 176         78        182         69    2        177        178 +9.37716093792563932e-01  # rad = +1.34250000000000008e-01 , len = +2.21359436211787469e-01 
 177        182        183        176    2 2147483645 2147483645 +6.80322532588454321e-01  # rad = +9.13332999999999923e-02 , len = +3.83405790253617818e-01 
 178        182         93        176    2         83        179 +6.07821229050279244e-01  # rad = +8.16000000000000059e-02 , len = +3.13049516849970233e-01 
 179         93        184        178    2 2147483645 2147483645 +1.03553921568627461e+00  # rad = +8.45000000000000057e-02 , len = +2.61916017074177443e-01 
 180        137        185        157    2 2147483645 2147483645 +6.36779483037156702e-01  # rad = +7.88333000000000089e-02 , len = +3.63730669589466760e-01 
 181        186        187        183    2 2147483645 2147483645 +8.88617524623269484e-01  # rad = +1.21889000000000011e-01 , len = +1.19411054764623659e+00 
 182        186        188        183    2 2147483645 2147483645 +7.82097734877922668e-01  # rad = +1.07278000000000026e-01 , len = +1.49969996999399613e+00 
 183         16        186         11    2        181        182 +9.44117120713626856e-01  # rad = +1.37166999999999983e-01 , len = +4.48218696620301227e-01 
 184         16        189         11    2 2147483645 2147483645 +6.04252990652919042e-01  # rad = +8.77894999999999925e-02 , len = +1.49150930268637927e+00 
 185         48        190         42    2 2147483645 2147483645 +1.00000000000000000e+00  # rad = +7.96667000000000208e-02 , len = +1.56524758424985921e-01 
 186         48        191         42    2 2147483645 2147483645 +8.78660720225640013e-01  # rad = +7.00000000000000067e-02 , len = +2.21359436211785776e-01 
 187         75        192        175    2 2147483645 2147483645 +7.11234177215189889e-01  # rad = +1.12375000000000030e-01 , len = +5.28488410468953673e-01 
 188        127        193        117    2 2147483645 2147483645 +7.85797660916865648e-01  # rad = +1.03000000000000036e-01 , len = +4.53651848888549869e-01 
 189        127        194        117    2 2147483645 2147483645 +8.29489536684544171e-01  # rad = +1.08727000000000018e-01 , len = +1.50947010569934714e+00 
 190        195        196        200    2 2147483645 2147483645 +6.27452551097293143e-01  # rad = +7.91111000000000592e-02 , len = +5.64358042380900704e-01 
 191        195        197        200    2 2147483645 2147483645 +7.19103289103209864e-01  # rad = +9.06667000000000306e-02 , len = +6.02162768692978467e-01 
 192         62        198        201    2 2147483645 2147483645 +4.54020738245102862e-01  # rad = +7.97777999999999821e-02 , len = +6.92964645562815673e-01 
 193        181        199        173    2 2147483645 2147483645 +6.12092134831460633e-01  # rad = +8.17143000000000036e-02 , len = +4.48218696620297341e-01 
 194        181        200        173    2 2147483645 2147483645 +7.02391011235955043e-01  # rad = +9.37691999999999970e-02 , len = +8.99166280506560778e-01 
 195        153        201        143    2 2147483645 2147483645 +1.28425073690921265e+00  # rad = +1.25500000000000000e-01 , len = +2.61916017074171226e-01 
 196        153        202        143    2 2147483645 2147483645 +8.94824981183935941e-01  # rad = +8.74444000000000055e-02 , len = +6.60378679243963096e-01 
 197          6        203          5    2 2147483645 2147483645 +1.47171636652912352e+00  # rad = +1.10133392371383906e-01 , len = +1.76116438755727867e+00 
 198        107        120        110    2        109        113 +1.00000000000000000e+00  # rad = +1.82875000000000093e-01 , len = +0                       
 199         40        161         35    2        152        153 +1.00000000000000000e+00  # rad = +1.23412000000000022e-01 , len = +0                       
 200         21        195         20    2        190        191 +1.00000000000000000e+00  # rad = +1.26083000000000001e-01 , len = +0                       
 201         56         62        174    2         54        192 +1.00000000000000000e+00  # rad = +1.75714000000000037e-01 , len = +0                       
 202          1        149          0    2        140        141 +1.00000000000000000e+00  # rad = +2.59927333333333344e-01 , len = +0                       
