# Supplementary material for: Quantification of Hepatic Vascular and Parenchymal Regeneration in Mice
Source: PLoS One. 2016 Aug 5;11(8):e0160581. doi: 10.1371/journal.pone.0160581 (PMC4975469; doi:10.1371/journal.pone.0160581)
Supplement: S1 Dataset — Vascular trees are stored in text format, can thus be read using any text editor or imported in spreadsheets, and viewed interactively in 3D using the viewer tool from [35]. (ZIP) [file pone.0160581.s001.zip › regenerationQuantificationVascularTrees/PV-Normal-RIL/PVM-019-RIL-PV10.tree]

# numNodes
 194
# id xCoord [mm]               yCoord [mm]               zCoord [mm]
   0 +2.33100000000000023e+01  +1.17599999999999998e+01  +1.75000000000000000e+01  
   1 +2.33100000000000023e+01  +1.17599999999999998e+01  +1.75000000000000000e+01  
   2 +1.96000000000000014e+01  +1.23200000000000003e+01  +2.52699999999999996e+01  
   3 +1.97400000000000020e+01  +1.25300000000000011e+01  +2.59699999999999989e+01  
   4 +1.93900000000000006e+01  +1.24600000000000009e+01  +2.50600000000000023e+01  
   5 +1.83399999999999999e+01  +1.21099999999999994e+01  +2.42199999999999989e+01  
   6 +1.81999999999999993e+01  +1.22500000000000000e+01  +2.42199999999999989e+01  
   7 +1.80599999999999987e+01  +1.23200000000000003e+01  +2.44300000000000033e+01  
   8 +1.92500000000000000e+01  +1.23200000000000003e+01  +2.39400000000000013e+01  
   9 +2.09300000000000033e+01  +1.00800000000000001e+01  +2.40100000000000016e+01  
  10 +2.14200000000000017e+01  +9.87000000000000099e+00  +2.40800000000000018e+01  
  11 +2.10000000000000000e+01  +1.01500000000000004e+01  +2.40800000000000018e+01  
  12 +2.01600000000000001e+01  +1.08500000000000014e+01  +2.35900000000000034e+01  
  13 +1.97400000000000020e+01  +1.20400000000000009e+01  +2.26800000000000033e+01  
  14 +2.01600000000000001e+01  +1.36500000000000004e+01  +2.37300000000000040e+01  
  15 +2.00900000000000034e+01  +1.35099999999999998e+01  +2.42900000000000027e+01  
  16 +2.07199999999999989e+01  +1.46300000000000026e+01  +2.43599999999999994e+01  
  17 +2.03000000000000007e+01  +1.33699999999999992e+01  +2.30300000000000011e+01  
  18 +2.00199999999999996e+01  +1.10600000000000005e+01  +2.35900000000000034e+01  
  19 +2.01600000000000001e+01  +1.12000000000000011e+01  +2.37300000000000040e+01  
  20 +2.00900000000000034e+01  +1.09200000000000017e+01  +2.36600000000000001e+01  
  21 +1.98100000000000023e+01  +1.14100000000000001e+01  +2.32400000000000020e+01  
  22 +2.00900000000000034e+01  +1.07800000000000011e+01  +2.35199999999999996e+01  
  23 +1.98800000000000026e+01  +1.06400000000000006e+01  +2.35900000000000034e+01  
  24 +1.93900000000000006e+01  +1.05000000000000000e+01  +2.35199999999999996e+01  
  25 +1.96700000000000017e+01  +1.05700000000000003e+01  +2.37300000000000040e+01  
  26 +1.99500000000000028e+01  +1.06400000000000006e+01  +2.35199999999999996e+01  
  27 +2.07900000000000027e+01  +1.02900000000000009e+01  +2.35900000000000034e+01  
  28 +1.98100000000000023e+01  +1.01500000000000004e+01  +2.33800000000000026e+01  
  29 +1.96000000000000014e+01  +1.15500000000000007e+01  +2.35199999999999996e+01  
  30 +1.98100000000000023e+01  +1.16200000000000010e+01  +2.30300000000000011e+01  
  31 +2.06500000000000021e+01  +1.35099999999999998e+01  +2.29600000000000009e+01  
  32 +2.02300000000000040e+01  +1.34400000000000013e+01  +2.29600000000000009e+01  
  33 +1.97400000000000020e+01  +1.14800000000000004e+01  +2.28900000000000006e+01  
  34 +1.98800000000000026e+01  +1.17599999999999998e+01  +2.29600000000000009e+01  
  35 +2.05800000000000018e+01  +1.44900000000000020e+01  +2.28900000000000006e+01  
  36 +2.01600000000000001e+01  +1.33699999999999992e+01  +2.28900000000000006e+01  
  37 +2.04400000000000013e+01  +1.19700000000000006e+01  +2.43599999999999994e+01  
  38 +2.03000000000000007e+01  +1.31600000000000001e+01  +2.21900000000000013e+01  
  39 +1.98800000000000026e+01  +1.33699999999999992e+01  +2.28900000000000006e+01  
  40 +1.93200000000000003e+01  +1.32300000000000022e+01  +2.29600000000000009e+01  
  41 +1.98100000000000023e+01  +1.34400000000000013e+01  +2.28200000000000003e+01  
  42 +1.78500000000000014e+01  +1.14100000000000001e+01  +2.28900000000000006e+01  
  43 +1.75000000000000000e+01  +1.13400000000000016e+01  +2.29600000000000009e+01  
  44 +1.78500000000000014e+01  +1.15500000000000007e+01  +2.30300000000000011e+01  
  45 +1.79199999999999982e+01  +1.14100000000000001e+01  +2.28200000000000003e+01  
  46 +1.96700000000000017e+01  +1.35800000000000018e+01  +2.28200000000000003e+01  
  47 +1.98800000000000026e+01  +1.35099999999999998e+01  +2.28900000000000006e+01  
  48 +1.85500000000000007e+01  +1.17599999999999998e+01  +2.28200000000000003e+01  
  49 +1.83399999999999999e+01  +1.20400000000000009e+01  +2.29600000000000009e+01  
  50 +1.81999999999999993e+01  +1.14800000000000004e+01  +2.29600000000000009e+01  
  51 +1.86200000000000010e+01  +1.18300000000000001e+01  +2.27500000000000000e+01  
  52 +1.77100000000000009e+01  +1.12000000000000011e+01  +2.25400000000000027e+01  
  53 +1.83399999999999999e+01  +1.22500000000000000e+01  +2.27500000000000000e+01  
  54 +1.93200000000000003e+01  +1.21099999999999994e+01  +2.24699999999999989e+01  
  55 +2.00199999999999996e+01  +1.09900000000000020e+01  +2.27500000000000000e+01  
  56 +1.96700000000000017e+01  +1.07100000000000009e+01  +2.27500000000000000e+01  
  57 +2.03700000000000010e+01  +1.04299999999999997e+01  +2.28200000000000003e+01  
  58 +1.97400000000000020e+01  +1.21099999999999994e+01  +2.25400000000000027e+01  
  59 +2.19800000000000040e+01  +1.49100000000000001e+01  +2.21900000000000013e+01  
  60 +2.21900000000000013e+01  +1.56099999999999994e+01  +2.27500000000000000e+01  
  61 +2.23300000000000018e+01  +1.51199999999999992e+01  +2.19100000000000001e+01  
  62 +2.12100000000000009e+01  +1.34400000000000013e+01  +2.13500000000000014e+01  
  63 +2.03700000000000010e+01  +1.28800000000000026e+01  +2.18400000000000034e+01  
  64 +2.03700000000000010e+01  +1.36500000000000004e+01  +2.19800000000000040e+01  
  65 +1.89000000000000021e+01  +1.21099999999999994e+01  +2.21200000000000010e+01  
  66 +1.77800000000000011e+01  +1.13400000000000016e+01  +2.15600000000000023e+01  
  67 +1.86900000000000013e+01  +1.25300000000000011e+01  +2.22600000000000016e+01  
  68 +1.93200000000000003e+01  +1.21099999999999994e+01  +2.24699999999999989e+01  
  69 +2.02300000000000040e+01  +1.39300000000000015e+01  +2.20500000000000007e+01  
  70 +2.07199999999999989e+01  +1.42100000000000009e+01  +2.19800000000000040e+01  
  71 +2.13500000000000014e+01  +1.09200000000000017e+01  +2.19800000000000040e+01  
  72 +2.18400000000000034e+01  +9.87000000000000099e+00  +2.29600000000000009e+01  
  73 +2.18400000000000034e+01  +1.05000000000000000e+01  +2.18400000000000034e+01  
  74 +2.12800000000000011e+01  +1.10600000000000005e+01  +2.18400000000000034e+01  
  75 +2.25400000000000027e+01  +1.54000000000000004e+01  +2.19100000000000001e+01  
  76 +2.31000000000000014e+01  +1.58200000000000003e+01  +2.18400000000000034e+01  
  77 +2.24699999999999989e+01  +1.54699999999999989e+01  +2.19800000000000040e+01  
  78 +2.14900000000000020e+01  +1.34400000000000013e+01  +2.19100000000000001e+01  
  79 +2.24000000000000021e+01  +1.39300000000000015e+01  +2.18400000000000034e+01  
  80 +2.14200000000000017e+01  +1.35099999999999998e+01  +2.20500000000000007e+01  
  81 +1.96000000000000014e+01  +1.33000000000000007e+01  +2.19100000000000001e+01  
  82 +2.05100000000000016e+01  +1.28100000000000005e+01  +2.17000000000000028e+01  
  83 +2.13500000000000014e+01  +1.08500000000000014e+01  +2.16300000000000026e+01  
  84 +2.10000000000000000e+01  +1.16200000000000010e+01  +2.14200000000000017e+01  
  85 +2.26800000000000033e+01  +9.94000000000000128e+00  +2.18400000000000034e+01  
  86 +2.19100000000000001e+01  +1.05700000000000003e+01  +2.19100000000000001e+01  
  87 +1.95300000000000011e+01  +1.14100000000000001e+01  +2.14900000000000020e+01  
  88 +1.94600000000000009e+01  +1.13400000000000016e+01  +2.14900000000000020e+01  
  89 +1.95300000000000011e+01  +1.14800000000000004e+01  +2.15600000000000023e+01  
  90 +1.96000000000000014e+01  +1.15500000000000007e+01  +2.12800000000000011e+01  
  91 +2.08599999999999994e+01  +1.29500000000000011e+01  +2.11400000000000006e+01  
  92 +1.96000000000000014e+01  +1.16200000000000010e+01  +2.13500000000000014e+01  
  93 +1.99500000000000028e+01  +1.20400000000000009e+01  +2.08599999999999994e+01  
  94 +2.10000000000000000e+01  +1.28100000000000005e+01  +2.07199999999999989e+01  
  95 +2.00199999999999996e+01  +1.20400000000000009e+01  +2.09300000000000033e+01  
  96 +1.98800000000000026e+01  +1.21799999999999997e+01  +2.07199999999999989e+01  
  97 +2.10700000000000003e+01  +1.27400000000000020e+01  +2.05800000000000018e+01  
  98 +2.10000000000000000e+01  +1.30199999999999996e+01  +2.05800000000000018e+01  
  99 +1.90400000000000027e+01  +1.21099999999999994e+01  +2.06500000000000021e+01  
 100 +2.05800000000000018e+01  +1.26000000000000014e+01  +2.03700000000000010e+01  
 101 +2.09300000000000033e+01  +1.30900000000000016e+01  +2.05800000000000018e+01  
 102 +2.07199999999999989e+01  +1.35099999999999998e+01  +2.05100000000000016e+01  
 103 +2.06500000000000021e+01  +1.34400000000000013e+01  +2.06500000000000021e+01  
 104 +2.13500000000000014e+01  +1.37900000000000009e+01  +2.03000000000000007e+01  
 105 +2.12100000000000009e+01  +1.26000000000000014e+01  +2.04400000000000013e+01  
 106 +2.18400000000000034e+01  +1.23200000000000003e+01  +1.98100000000000023e+01  
 107 +2.19800000000000040e+01  +1.14100000000000001e+01  +2.04400000000000013e+01  
 108 +2.18400000000000034e+01  +1.12700000000000014e+01  +2.04400000000000013e+01  
 109 +2.20500000000000007e+01  +1.08500000000000014e+01  +2.10000000000000000e+01  
 110 +2.21900000000000013e+01  +1.19000000000000004e+01  +2.03700000000000010e+01  
 111 +2.03000000000000007e+01  +1.26000000000000014e+01  +2.01600000000000001e+01  
 112 +2.22600000000000016e+01  +1.20400000000000009e+01  +2.03700000000000010e+01  
 113 +2.35199999999999996e+01  +1.27400000000000020e+01  +2.03700000000000010e+01  
 114 +2.10700000000000003e+01  +1.14100000000000001e+01  +2.42199999999999989e+01  
 115 +2.21900000000000013e+01  +1.19700000000000006e+01  +2.03000000000000007e+01  
 116 +2.27500000000000000e+01  +1.10600000000000005e+01  +2.05100000000000016e+01  
 117 +2.01600000000000001e+01  +1.26700000000000017e+01  +1.99500000000000028e+01  
 118 +2.00900000000000034e+01  +1.26000000000000014e+01  +1.91800000000000033e+01  
 119 +1.98800000000000026e+01  +1.25300000000000011e+01  +1.99500000000000028e+01  
 120 +1.86900000000000013e+01  +1.18300000000000001e+01  +1.96000000000000014e+01  
 121 +1.96000000000000014e+01  +1.27400000000000020e+01  +2.00900000000000034e+01  
 122 +2.18400000000000034e+01  +1.23200000000000003e+01  +1.96700000000000017e+01  
 123 +2.12800000000000011e+01  +1.21099999999999994e+01  +1.91099999999999994e+01  
 124 +2.32400000000000020e+01  +1.18300000000000001e+01  +1.77100000000000009e+01  
 125 +1.99500000000000028e+01  +1.24600000000000009e+01  +1.90400000000000027e+01  
 126 +2.02300000000000040e+01  +1.26700000000000017e+01  +1.91800000000000033e+01  
 127 +2.35199999999999996e+01  +1.29500000000000011e+01  +1.86900000000000013e+01  
 128 +2.31000000000000014e+01  +1.36500000000000004e+01  +1.87600000000000016e+01  
 129 +2.27500000000000000e+01  +1.40700000000000003e+01  +2.03700000000000010e+01  
 130 +2.37300000000000040e+01  +1.29500000000000011e+01  +1.84800000000000004e+01  
 131 +2.42199999999999989e+01  +1.32300000000000022e+01  +1.86200000000000010e+01  
 132 +2.41500000000000021e+01  +1.33000000000000007e+01  +1.86900000000000013e+01  
 133 +2.38700000000000010e+01  +1.30900000000000016e+01  +1.86200000000000010e+01  
 134 +2.44300000000000033e+01  +1.32300000000000022e+01  +1.84100000000000001e+01  
 135 +2.37300000000000040e+01  +1.29500000000000011e+01  +1.84800000000000004e+01  
 136 +2.38700000000000010e+01  +1.36500000000000004e+01  +1.84100000000000001e+01  
 137 +2.36600000000000001e+01  +1.28800000000000026e+01  +1.84100000000000001e+01  
 138 +2.46400000000000006e+01  +1.34400000000000013e+01  +1.84100000000000001e+01  
 139 +2.46400000000000006e+01  +1.41400000000000006e+01  +1.84800000000000004e+01  
 140 +2.57600000000000051e+01  +1.34400000000000013e+01  +1.84100000000000001e+01  
 141 +2.59000000000000021e+01  +1.33699999999999992e+01  +1.84100000000000001e+01  
 142 +2.59000000000000021e+01  +1.35800000000000018e+01  +1.84800000000000004e+01  
 143 +2.54100000000000001e+01  +1.32300000000000022e+01  +1.83399999999999999e+01  
 144 +2.47100000000000009e+01  +1.33699999999999992e+01  +1.84100000000000001e+01  
 145 +2.47800000000000011e+01  +1.34400000000000013e+01  +1.84800000000000004e+01  
 146 +2.44300000000000033e+01  +1.31600000000000001e+01  +1.83399999999999999e+01  
 147 +2.45700000000000003e+01  +1.33699999999999992e+01  +1.84800000000000004e+01  
 148 +2.33800000000000026e+01  +1.31600000000000001e+01  +1.84100000000000001e+01  
 149 +2.32400000000000020e+01  +1.33000000000000007e+01  +1.84100000000000001e+01  
 150 +2.34500000000000028e+01  +1.32300000000000022e+01  +1.84800000000000004e+01  
 151 +2.36600000000000001e+01  +1.28800000000000026e+01  +1.84100000000000001e+01  
 152 +2.56899999999999977e+01  +1.26700000000000017e+01  +1.84100000000000001e+01  
 153 +2.57600000000000051e+01  +1.27400000000000020e+01  +1.84800000000000004e+01  
 154 +2.59699999999999989e+01  +1.23200000000000003e+01  +1.83399999999999999e+01  
 155 +2.37300000000000040e+01  +1.09200000000000017e+01  +1.67300000000000004e+01  
 156 +2.32400000000000020e+01  +1.18300000000000001e+01  +1.77100000000000009e+01  
 157 +2.14200000000000017e+01  +1.24600000000000009e+01  +1.79199999999999982e+01  
 158 +2.51300000000000026e+01  +1.42100000000000009e+01  +1.87600000000000016e+01  
 159 +2.10000000000000000e+01  +1.16200000000000010e+01  +2.14200000000000017e+01  
 160 +2.11400000000000006e+01  +1.19700000000000006e+01  +2.16300000000000026e+01  
 161 +2.07900000000000027e+01  +1.14100000000000001e+01  +2.15600000000000023e+01  
 162 +1.77100000000000009e+01  +1.11300000000000008e+01  +2.24000000000000021e+01  
 163 +1.73599999999999994e+01  +1.12700000000000014e+01  +2.27500000000000000e+01  
 164 +2.09300000000000033e+01  +1.42800000000000011e+01  +2.19100000000000001e+01  
 165 +2.07199999999999989e+01  +1.42100000000000009e+01  +2.19800000000000040e+01  
 166 +2.07199999999999989e+01  +1.40700000000000003e+01  +2.20500000000000007e+01  
 167 +2.08599999999999994e+01  +1.44199999999999999e+01  +2.20500000000000007e+01  
 168 +2.07900000000000027e+01  +1.14800000000000004e+01  +2.17000000000000028e+01  
 169 +2.02300000000000040e+01  +1.09200000000000017e+01  +2.18400000000000034e+01  
 170 +2.60399999999999991e+01  +1.21799999999999997e+01  +1.84100000000000001e+01  
 171 +2.59699999999999989e+01  +1.23900000000000006e+01  +1.84800000000000004e+01  
 172 +2.01600000000000001e+01  +1.40000000000000000e+01  +2.68800000000000026e+01  
 173 +2.05800000000000018e+01  +1.07800000000000011e+01  +2.45700000000000003e+01  
 174 +1.96700000000000017e+01  +1.16200000000000010e+01  +2.35900000000000034e+01  
 175 +1.91800000000000033e+01  +1.14800000000000004e+01  +2.44300000000000033e+01  
 176 +2.07900000000000027e+01  +1.44900000000000020e+01  +2.28200000000000003e+01  
 177 +2.06500000000000021e+01  +1.46300000000000026e+01  +2.29600000000000009e+01  
 178 +1.94600000000000009e+01  +1.12000000000000011e+01  +2.27500000000000000e+01  
 179 +2.26800000000000033e+01  +1.49800000000000022e+01  +2.19800000000000040e+01  
 180 +1.79199999999999982e+01  +1.14100000000000001e+01  +2.05800000000000018e+01  
 181 +1.88300000000000018e+01  +1.23200000000000003e+01  +2.06500000000000021e+01  
 182 +2.31700000000000017e+01  +1.08500000000000014e+01  +2.03700000000000010e+01  
 183 +2.27500000000000000e+01  +1.07100000000000009e+01  +2.10000000000000000e+01  
 184 +1.81999999999999993e+01  +1.09900000000000020e+01  +2.29600000000000009e+01  
 185 +1.85500000000000007e+01  +1.06400000000000006e+01  +2.29600000000000009e+01  
 186 +1.80599999999999987e+01  +1.08500000000000014e+01  +2.29600000000000009e+01  
 187 +1.99500000000000028e+01  +1.33000000000000007e+01  +2.01600000000000001e+01  
 188 +2.38700000000000010e+01  +1.46300000000000026e+01  +1.98100000000000023e+01  
 189 +2.41500000000000021e+01  +1.56099999999999994e+01  +2.03700000000000010e+01  
 190 +2.37300000000000040e+01  +1.48400000000000016e+01  +2.05100000000000016e+01  
 191 +1.86200000000000010e+01  +1.25300000000000011e+01  +2.27500000000000000e+01  
 192 +2.40800000000000018e+01  +1.33000000000000007e+01  +1.81999999999999993e+01  
 193 +2.03000000000000007e+01  +1.19000000000000004e+01  +2.56899999999999977e+01  
# numEdges
 193
# id   initNode   termNode parentEdge nDau   dauEdges      ...   radiusRelativeToParent
   0          0          1 2147483646    2        146        147 +2.84158499999999981e-01  # rad = +2.84158499999999981e-01 , len = +0                       
   1          2          3          2    2 2147483645 2147483645 +5.63148322147650982e-01  # rad = +8.39091000000000004e-02 , len = +7.44110206891425152e-01 
   2          4          2          9    2          1        187 +9.32619785309673599e-01  # rad = +1.49000000000000049e-01 , len = +3.28329103187639137e-01 
   3          5          6          5    2 2147483645 2147483645 +1.01156113217968158e+00  # rad = +1.00000000000000019e-01 , len = +1.97989898732234104e-01 
   4          5          7          5    2 2147483645 2147483645 +7.51445267967601693e-01  # rad = +7.42856999999999962e-02 , len = +4.08166632639174520e-01 
   5          8          5         10    2          3          4 +5.40980206526319285e-01  # rad = +9.88571000000000033e-02 , len = +9.74987179402888038e-01 
   6          9         10          8    2 2147483645 2147483645 +7.57164020792973180e-01  # rad = +8.63750000000000212e-02 , len = +5.37680202350800829e-01 
   7          9         11          8    2 2147483645 2147483645 +7.45110758522752104e-01  # rad = +8.50000000000000200e-02 , len = +1.21243556529819857e-01 
   8         12          9         17    2          6          7 +7.26605095541401291e-01  # rad = +1.14077000000000012e-01 , len = +1.16713324003731689e+00 
   9          8          4         10    2          2        163 +8.74289279127927088e-01  # rad = +1.59765000000000046e-01 , len = +1.13736537664903548e+00 
  10         13          8         54    2          5          9 +7.52004115226337366e-01  # rad = +1.82737000000000011e-01 , len = +1.38061580463212019e+00 
  11         14         15         13    2 2147483645 2147483645 +7.47870482151167026e-01  # rad = +1.10888999999999988e-01 , len = +5.81463670404263722e-01 
  12         14         16         13    2 2147483645 2147483645 +7.64488477335725225e-01  # rad = +1.13353000000000009e-01 , len = +1.29263297188335602e+00 
  13         17         14         28    2         11         12 +9.95120805369127615e-01  # rad = +1.48272999999999988e-01 , len = +7.66811580507235635e-01 
  14         18         19         16    2 2147483645 2147483645 +6.62408945686901007e-01  # rad = +1.03667000000000009e-01 , len = +2.42487113059643794e-01 
  15         18         20         16    2         17        164 +9.96805111821086332e-01  # rad = +1.56000000000000028e-01 , len = +1.71464281994821721e-01 
  16         21         18         26    2         14         15 +8.65836791147994389e-01  # rad = +1.56500000000000000e-01 , len = +5.37680202350802161e-01 
  17         20         12         15    2          8         18 +1.00641025641025639e+00  # rad = +1.57000000000000056e-01 , len = +1.21243556529817817e-01 
  18         12         22         17    2         22         23 +1.00000000000000000e+00  # rad = +1.57000000000000056e-01 , len = +1.21243556529821897e-01 
  19         23         24         21    2 2147483645 2147483645 +7.98755186721991639e-01  # rad = +9.62500000000000022e-02 , len = +5.14392845984469993e-01 
  20         23         25         21    2 2147483645 2147483645 +6.43153526970954292e-01  # rad = +7.74999999999999994e-02 , len = +2.61916017074176999e-01 
  21         26         23         23    2         19         20 +8.23464290351458739e-01  # rad = +1.20500000000000052e-01 , len = +9.89949493661195640e-02 
  22         22         27         18    2 2147483645 2147483645 +5.13607643312101847e-01  # rad = +8.06364000000000247e-02 , len = +8.57321409974112214e-01 
  23         22         26         18    2         21         24 +9.32057324840764312e-01  # rad = +1.46333000000000046e-01 , len = +1.97989898732234104e-01 
  24         26         28         23    2 2147483645 2147483645 +6.60309021205059743e-01  # rad = +9.66250000000000164e-02 , len = +5.28488410468952008e-01 
  25         21         29         26    2        165        166 +5.16735822959889401e-01  # rad = +9.34000000000000247e-02 , len = +3.76961536499414163e-01 
  26         30         21         30    2         16         25 +1.00977653631284925e+00  # rad = +1.80749999999999994e-01 , len = +2.96984848098351184e-01 
  27         17         31         28    2 2147483645 2147483645 +6.40939597315436260e-01  # rad = +9.55000000000000154e-02 , len = +3.83405790253617873e-01 
  28         32         17         32    2         13         27 +9.49044585987261158e-01  # rad = +1.49000000000000049e-01 , len = +1.21243556529820884e-01 
  29         30         33         30    2         53        169 +7.61636871508379887e-01  # rad = +1.36333000000000010e-01 , len = +2.10000000000000853e-01 
  30         34         30         34    2         26         29 +9.00402414486921598e-01  # rad = +1.79000000000000048e-01 , len = +1.71464281994821721e-01 
  31         32         35         32    2        167        168 +7.27312101910827957e-01  # rad = +1.14187999999999998e-01 , len = +1.10900856624284017e+00 
  32         36         32         35    2         28         31 +9.22048710012744244e-01  # rad = +1.57000000000000028e-01 , len = +1.21243556529824978e-01 
  33         34         37         34    2 2147483645 2147483645 +5.64979879275653962e-01  # rad = +1.12318000000000015e-01 , len = +1.52239942196520661e+00 
  34         13         34         54    2         30         33 +8.18106995884773647e-01  # rad = +1.98800000000000004e-01 , len = +4.19999999999999318e-01 
  35         38         36         58    2         32         36 +8.33988842467196068e-01  # rad = +1.70272999999999980e-01 , len = +7.44110206891424597e-01 
  36         36         39         35    2         37         38 +7.05925190723132756e-01  # rad = +1.20200000000000015e-01 , len = +2.79999999999997584e-01 
  37         39         40         36    2 2147483645 2147483645 +1.02421797004991677e+00  # rad = +1.23110999999999970e-01 , len = +5.81463670404266719e-01 
  38         39         41         36    2         42         43 +7.07154742096505862e-01  # rad = +8.50000000000000339e-02 , len = +1.21243556529822938e-01 
  39         42         43         41    2 2147483645 2147483645 +1.11764705882352944e+00  # rad = +9.50000000000000011e-02 , len = +3.63730669589465372e-01 
  40         42         44         41    2 2147483645 2147483645 +1.05882352941176472e+00  # rad = +8.99999999999999828e-02 , len = +1.97989898732234104e-01 
  41         45         42         47    2         39         40 +7.85582255083179248e-01  # rad = +8.49999999999999922e-02 , len = +9.89949493661145541e-02 
  42         41         46         38    2 2147483645 2147483645 +8.23529411764705843e-01  # rad = +7.00000000000000067e-02 , len = +1.97989898732234104e-01 
  43         41         47         38    2 2147483645 2147483645 +8.23529411764705843e-01  # rad = +7.00000000000000067e-02 , len = +1.21243556529820870e-01 
  44         48         49         46    2 2147483645 2147483645 +7.26235741444866911e-01  # rad = +9.54999999999999877e-02 , len = +3.76961536499416827e-01 
  45         48         50         46    2         47        175 +1.04055513307984793e+00  # rad = +1.36832999999999982e-01 , len = +4.69574275274956709e-01 
  46         51         48         50    2         44         45 +9.70157512265299227e-01  # rad = +1.31499999999999978e-01 , len = +1.21243556529821897e-01 
  47         50         45         45    2         41         48 +7.90744922642929726e-01  # rad = +1.08199999999999991e-01 , len = +3.20780298646910100e-01 
  48         45         52         47    2        153        154 +1.02587800369685778e+00  # rad = +1.10999999999999988e-01 , len = +4.08166632639167526e-01 
  49         51         53         50    2 2147483645 2147483645 +6.22882437566859681e-01  # rad = +8.44285999999999925e-02 , len = +5.04777178564959073e-01 
  50         54         51        178    2         46         49 +6.45013157706894824e-01  # rad = +1.35545000000000027e-01 , len = +8.04238770515323664e-01 
  51         55         56         53    2 2147483645 2147483645 +1.00000000000000000e+00  # rad = +7.00000000000000067e-02 , len = +4.48218696620298451e-01 
  52         55         57         53    2 2147483645 2147483645 +1.00000000000000000e+00  # rad = +7.00000000000000067e-02 , len = +6.64078308635362324e-01 
  53         33         55         29    2         51         52 +5.13448688138601783e-01  # rad = +7.00000000000000067e-02 , len = +5.81463670404262944e-01 
  54         58         13        158    2         10         34 +9.12309419313177439e-01  # rad = +2.43000000000000022e-01 , len = +1.56524758424985116e-01 
  55         59         60         57    2 2147483645 2147483645 +6.43689851191936335e-01  # rad = +9.18333000000000205e-02 , len = +9.20706250657611469e-01 
  56         59         61         57    2         70        170 +6.30839647570916817e-01  # rad = +8.99999999999999828e-02 , len = +4.94974746830582013e-01 
  57         62         59         83    2         55         56 +7.49399868680236447e-01  # rad = +1.42667000000000016e-01 , len = +1.85994623578209950e+00 
  58         63         38         75    2         35         59 +7.58985130111524131e-01  # rad = +2.04167000000000015e-01 , len = +4.53651848888547149e-01 
  59         38         64         58    2         63         64 +6.75305019910171556e-01  # rad = +1.37875000000000025e-01 , len = +5.37680202350801717e-01 
  60         65         66         62    2 2147483645 2147483645 +8.04069230769230758e-01  # rad = +1.04528999999999983e-01 , len = +1.46999999999999909e+00 
  61         65         67         62    2 2147483645 2147483645 +6.70329999999999981e-01  # rad = +8.71428999999999815e-02 , len = +4.90000000000002045e-01 
  62         68         65        190    2         60         61 +6.18626363952165859e-01  # rad = +1.30000000000000004e-01 , len = +5.46717477313462985e-01 
  63         64         69         59    2 2147483645 2147483645 +7.41251133272892160e-01  # rad = +1.02199999999999999e-01 , len = +3.20780298646907769e-01 
  64         64         70         59    2        155        189 +7.09982955575702679e-01  # rad = +9.78888999999999870e-02 , len = +6.60378679243961542e-01 
  65         71         72         67    2 2147483645 2147483645 +7.54802587122309077e-01  # rad = +1.01646999999999987e-01 , len = +1.51756383720751509e+00 
  66         71         73         67    2         78         79 +6.03133655609763286e-01  # rad = +8.12222000000000083e-02 , len = +6.60378679243964983e-01 
  67         74         71         77    2         65         66 +9.38079913065284710e-01  # rad = +1.34667000000000037e-01 , len = +2.09999999999999659e-01 
  68         75         76         70    2 2147483645 2147483645 +1.11223577235772364e+00  # rad = +1.09443999999999986e-01 , len = +7.03491293478460955e-01 
  69         75         77         70    2 2147483645 2147483645 +8.63821138211382067e-01  # rad = +8.49999999999999922e-02 , len = +1.21243556529824978e-01 
  70         61         75         56    2         68         69 +1.09333333333333327e+00  # rad = +9.84000000000000291e-02 , len = +3.50000000000001421e-01 
  71         78         79         73    2 2147483645 2147483645 +6.85890127816552231e-01  # rad = +7.39999999999999963e-02 , len = +1.03590540108641194e+00 
  72         78         80         73    2 2147483645 2147483645 +8.34190695993104137e-01  # rad = +8.99999999999999828e-02 , len = +1.71464281994822443e-01 
  73         62         78         83    2         71         72 +5.66718319107025525e-01  # rad = +1.07888999999999999e-01 , len = +6.26099033699940466e-01 
  74         63         81         75    2 2147483645 2147483645 +4.69639405204461013e-01  # rad = +1.26333000000000029e-01 , len = +8.79886356298355876e-01 
  75         82         63         86    2         58         74 +9.16699608783958730e-01  # rad = +2.68999999999999961e-01 , len = +2.10000000000001463e-01 
  76         74         83         77    2 2147483645 2147483645 +8.82930703000919581e-01  # rad = +1.26750000000000029e-01 , len = +3.05122926047847187e-01 
  77         84         74        100    2         67         76 +8.36631932302958181e-01  # rad = +1.43556000000000017e-01 , len = +7.53923072998832322e-01 
  78         73         85         66    2 2147483645 2147483645 +8.61833341130873065e-01  # rad = +7.00000000000000067e-02 , len = +1.00955435712991615e+00 
  79         73         86         66    2 2147483645 2147483645 +8.61833341130873065e-01  # rad = +7.00000000000000067e-02 , len = +1.21243556529817817e-01 
  80         87         88         82    2 2147483645 2147483645 +7.86885245901639330e-01  # rad = +9.60000000000000020e-02 , len = +9.89949493661157892e-02 
  81         87         89         82    2 2147483645 2147483645 +1.00000000000000000e+00  # rad = +1.22000000000000025e-01 , len = +9.89949493661170521e-02 
  82         90         87         85    2         80         81 +1.02348993288590617e+00  # rad = +1.22000000000000025e-01 , len = +2.61916017074176999e-01 
  83         91         62         87    2         57         73 +6.40684788132313443e-01  # rad = +1.90375000000000016e-01 , len = +6.37730350540102187e-01 
  84         90         92         85    2 2147483645 2147483645 +1.02348993288590617e+00  # rad = +1.22000000000000025e-01 , len = +9.89949493661170521e-02 
  85         93         90         89    2         82         84 +9.85123966942148765e-01  # rad = +1.19199999999999973e-01 , len = +7.34166193719107851e-01 
  86         91         82         87    2         75        158 +9.87551448292573020e-01  # rad = +2.93444000000000038e-01 , len = +6.75055553269507724e-01 
  87         94         91         90    2         83         86 +9.25679127725856699e-01  # rad = +2.97143000000000046e-01 , len = +4.64327470649757879e-01 
  88         93         95         89    2 2147483645 2147483645 +1.08677685950413228e+00  # rad = +1.31500000000000006e-01 , len = +9.89949493661170521e-02 
  89         96         93         93    2         85         88 +8.84975169498343428e-01  # rad = +1.20999999999999996e-01 , len = +2.09999999999999659e-01 
  90         97         94         99    2         87         91 +9.64928892856820819e-01  # rad = +3.21000000000000008e-01 , len = +1.71464281994819528e-01 
  91         94         98         90    2         96         97 +7.35981308411214896e-01  # rad = +2.36249999999999988e-01 , len = +2.52388589282476816e-01 
  92         96         99         93    2        171        172 +1.00818419185676578e+00  # rad = +1.37846000000000024e-01 , len = +8.45813218151619695e-01 
  93        100         96         98    2         89         92 +6.09368245125348262e-01  # rad = +1.36727000000000015e-01 , len = +8.88200427831465800e-01 
  94        101        102         96    2 2147483645 2147483645 +5.82010370370370400e-01  # rad = +7.85714000000000135e-02 , len = +4.74763098818769158e-01 
  95        101        103         96    2 2147483645 2147483645 +5.50264444444444445e-01  # rad = +7.42856999999999962e-02 , len = +4.53651848888550702e-01 
  96         98        101         91    2         94         95 +5.71428571428571508e-01  # rad = +1.35000000000000037e-01 , len = +9.89949493661158031e-02 
  97         98        104         91    2 2147483645 2147483645 +4.39504761904761954e-01  # rad = +1.03833000000000009e-01 , len = +8.90954544295052053e-01 
  98         97        100         99    2         93        105 +6.74473272070869601e-01  # rad = +2.24374999999999963e-01 , len = +5.51180551180825873e-01 
  99        105         97        101    2         90         98 +9.85972139893301680e-01  # rad = +3.32666999999999990e-01 , len = +2.42487113059643794e-01 
 100        105         84        101    2         77        188 +5.08559573206876170e-01  # rad = +1.71588000000000018e-01 , len = +1.40174890761505577e+00 
 101        106        105        117    2         99        100 +9.97242361815134815e-01  # rad = +3.37399999999999978e-01 , len = +9.33916484488844789e-01 
 102        107        108        104    2 2147483645 2147483645 +6.69856459330143594e-01  # rad = +7.00000000000000067e-02 , len = +1.97989898732232855e-01 
 103        107        109        104    2 2147483645 2147483645 +8.81252631578947399e-01  # rad = +9.20909000000000311e-02 , len = +7.95047168412036154e-01 
 104        110        107        110    2        102        103 +7.49103942652329713e-01  # rad = +1.04499999999999968e-01 , len = +5.37680202350801717e-01 
 105        100        111         98    2        112        179 +6.42674094707520904e-01  # rad = +1.44199999999999967e-01 , len = +3.50000000000001421e-01 
 106        112        113        108    2 2147483645 2147483645 +5.12571337579617814e-01  # rad = +8.04736999999999952e-02 , len = +1.44138821973817888e+00 
 107        112        114        108    2 2147483645 2147483645 +6.93471337579617875e-01  # rad = +1.08875000000000027e-01 , len = +4.07866399694801895e+00 
 108        115        112        111    2        106        107 +7.42755765819042013e-01  # rad = +1.57000000000000028e-01 , len = +1.21243556529821897e-01 
 109        110        116        110    2        173        174 +6.31375627240143400e-01  # rad = +8.80768999999999996e-02 , len = +1.01921538449927174e+00 
 110        115        110        111    2        104        109 +6.59964518036664671e-01  # rad = +1.39499999999999985e-01 , len = +9.89949493661170521e-02 
 111        106        115        117    2        108        110 +6.24754310102768606e-01  # rad = +2.11375000000000035e-01 , len = +6.96491205974631655e-01 
 112        111        117        105    2        113        114 +9.44868238557558970e-01  # rad = +1.36249999999999982e-01 , len = +2.61916017074174112e-01 
 113        117        118        112    2        120        121 +8.62106422018348639e-01  # rad = +1.17462000000000011e-01 , len = +7.76337555448658456e-01 
 114        117        119        112    2        115        116 +1.05834862385321093e+00  # rad = +1.44199999999999967e-01 , len = +3.13049516849968679e-01 
 115        119        120        114    2 2147483645 2147483645 +7.01955617198335546e-01  # rad = +1.01221999999999965e-01 , len = +1.42428929645630831e+00 
 116        119        121        114    2 2147483645 2147483645 +9.47295423023578498e-01  # rad = +1.36600000000000027e-01 , len = +3.76961536499416827e-01 
 117        122        106        119    2        101        111 +1.00673671180620650e+00  # rad = +3.38332999999999995e-01 , len = +1.40000000000000568e-01 
 118        122        123        119    2 2147483645 2147483645 +4.64520678789177244e-01  # rad = +1.56111000000000000e-01 , len = +8.19328993750377044e-01 
 119        124        122        147    2        117        118 +9.30294809688581359e-01  # rad = +3.36069000000000007e-01 , len = +2.45798698125112125e+00 
 120        118        125        113    2 2147483645 2147483645 +1.03012037935672818e+00  # rad = +1.20999999999999996e-01 , len = +2.42487113059643794e-01 
 121        118        126        113    2 2147483645 2147483645 +6.81071325194531063e-01  # rad = +8.00000000000000155e-02 , len = +1.56524758424985921e-01 
 122        127        128        124    2 2147483645 2147483645 +4.70202222222222188e-01  # rad = +8.46363999999999866e-02 , len = +8.19328993750372159e-01 
 123        127        129        124    2 2147483645 2147483645 +4.46707777777777759e-01  # rad = +8.04073999999999900e-02 , len = +2.16094886566063771e+00 
 124        130        127        129    2        122        123 +8.80195599022004949e-01  # rad = +1.79999999999999993e-01 , len = +2.96984848098353682e-01 
 125        131        132        126    2 2147483645 2147483645 +6.28080364729962426e-01  # rad = +8.49999999999999922e-02 , len = +1.21243556529818830e-01 
 126        133        131        130    2        125        127 +7.01207253886010351e-01  # rad = +1.35332999999999981e-01 , len = +3.76961536499413497e-01 
 127        131        134        126    2        138        139 +6.46553316633784902e-01  # rad = +8.75000000000000083e-02 , len = +2.96984848098353682e-01 
 128        135        136        186    2 2147483645 2147483645 +6.03691931540342286e-01  # rad = +1.23454999999999981e-01 , len = +7.17286553617170641e-01 
 129        137        130        185    2        124        186 +9.98169615619279971e-01  # rad = +2.04499999999999987e-01 , len = +1.21243556529822924e-01 
 130        135        133        186    2        126        182 +9.43765281173594150e-01  # rad = +1.92999999999999977e-01 , len = +2.42487113059641740e-01 
 131        138        139        149    2 2147483645 2147483645 +5.99809885931558928e-01  # rad = +7.88750000000000007e-02 , len = +7.03491293478461621e-01 
 132        140        141        134    2 2147483645 2147483645 +6.18554879072521158e-01  # rad = +7.00000000000000205e-02 , len = +1.56524758424983534e-01 
 133        140        142        134    2 2147483645 2147483645 +6.18554879072521158e-01  # rad = +7.00000000000000205e-02 , len = +2.09999999999998493e-01 
 134        143        140        136    2        132        133 +1.11744492609086343e+00  # rad = +1.13167000000000018e-01 , len = +4.14125584816976866e-01 
 135        144        145        137    2 2147483645 2147483645 +7.05394190871369231e-01  # rad = +8.49999999999999922e-02 , len = +1.21243556529822938e-01 
 136        144        143        137    2        134        144 +8.40439834024896193e-01  # rad = +1.01272999999999988e-01 , len = +7.17286553617170641e-01 
 137        138        144        149    2        135        136 +9.16349809885931621e-01  # rad = +1.20499999999999982e-01 , len = +9.89949493661183150e-02 
 138        134        146        127    2 2147483645 2147483645 +9.71428571428571419e-01  # rad = +8.49999999999999922e-02 , len = +9.89949493661183150e-02 
 139        134        147        127    2        149        150 +1.22666285714285705e+00  # rad = +1.07332999999999998e-01 , len = +2.09999999999996106e-01 
 140        148        149        142    2 2147483645 2147483645 +5.88235294117647078e-01  # rad = +7.00000000000000067e-02 , len = +1.97989898732234104e-01 
 141        148        150        142    2 2147483645 2147483645 +5.88235294117647078e-01  # rad = +7.00000000000000067e-02 , len = +1.21243556529822938e-01 
 142        151        148        191    2        140        141 +5.80841976815131167e-01  # rad = +1.18999999999999981e-01 , len = +3.95979797464463212e-01 
 143        152        153        144    2 2147483645 2147483645 +7.96872509773406956e-01  # rad = +8.49999999999999922e-02 , len = +1.21243556529826005e-01 
 144        143        152        136    2        143        145 +1.05326197505751784e+00  # rad = +1.06667000000000026e-01 , len = +6.29999999999999338e-01 
 145        152        154        144    2        161        162 +7.03122802741241393e-01  # rad = +7.50000000000000111e-02 , len = +4.53651848888552089e-01 
 146          1        155          0    2 2147483645 2147483645 +7.28702467109025420e-01  # rad = +2.07066999999999973e-01 , len = +1.21445461010282219e+00 
 147          1        124          0    2        119        192 +1.27129753289097458e+00  # rad = +3.61249999999999960e-01 , len = +2.32163735324878939e-01 
 148        156        157        192    2 2147483645 2147483645 +4.16871972318339112e-01  # rad = +1.50594999999999979e-01 , len = +1.93736935043372682e+00 
 149        147        138        139    2        131        137 +1.22515908434498244e+00  # rad = +1.31500000000000006e-01 , len = +1.21243556529822938e-01 
 150        147        158        139    2 2147483645 2147483645 +9.04311814632964839e-01  # rad = +9.70625000000000238e-02 , len = +1.04766406829670644e+00 
 151        159        160        188    2 2147483645 2147483645 +5.61422127421497996e-01  # rad = +9.63332999999999967e-02 , len = +4.31508980207828630e-01 
 152        159        161        188    2        159        160 +6.10473925915565263e-01  # rad = +1.04750000000000010e-01 , len = +3.28329103187639137e-01 
 153         52        162         48    2 2147483645 2147483645 +1.09909909909909898e+00  # rad = +1.21999999999999997e-01 , len = +1.56524758424985921e-01 
 154         52        163         48    2 2147483645 2147483645 +7.53754054054054046e-01  # rad = +8.36667000000000521e-02 , len = +4.14125584816972980e-01 
 155         70        164         64    2 2147483645 2147483645 +7.91713871542125802e-01  # rad = +7.74999999999999994e-02 , len = +2.32163735324883214e-01 
 156        165        166        189    2 2147483645 2147483645 +8.17253028688646022e-01  # rad = +8.00000000000000155e-02 , len = +1.56524758424984339e-01 
 157        165        167        189    2 2147483645 2147483645 +8.68331342981686349e-01  # rad = +8.50000000000000200e-02 , len = +2.61916017074174612e-01 
 158         82         58         86    2         54        178 +9.07692779542263573e-01  # rad = +2.66357000000000066e-01 , len = +1.33734812221799615e+00 
 159        161        168        152    2 2147483645 2147483645 +6.68257756563245708e-01  # rad = +7.00000000000000067e-02 , len = +1.56524758424985921e-01 
 160        161        169        152    2 2147483645 2147483645 +9.50315035799522589e-01  # rad = +9.95455000000000229e-02 , len = +7.95047168412036820e-01 
 161        154        170        145    2 2147483645 2147483645 +1.19999999999999996e+00  # rad = +8.99999999999999828e-02 , len = +1.71464281994823164e-01 
 162        154        171        145    2 2147483645 2147483645 +9.33333333333333237e-01  # rad = +7.00000000000000067e-02 , len = +1.56524758424985921e-01 
 163          4        172          9    2 2147483645 2147483645 +6.26526460739210700e-01  # rad = +1.00097000000000019e-01 , len = +2.50537422354425887e+00 
 164         20        173         15    2 2147483645 2147483645 +7.43589743589743501e-01  # rad = +1.16000000000000034e-01 , len = +1.04297650980259338e+00 
 165         29        174         25    2 2147483645 2147483645 +7.49464668094218300e-01  # rad = +7.00000000000000067e-02 , len = +1.21243556529823951e-01 
 166         29        175         25    2 2147483645 2147483645 +1.07138115631691644e+00  # rad = +1.00067000000000003e-01 , len = +1.00468900660851523e+00 
 167         35        176         31    2 2147483645 2147483645 +7.26871475111220078e-01  # rad = +8.29999999999999905e-02 , len = +2.21359436211787469e-01 
 168         35        177         31    2 2147483645 2147483645 +7.64820296353382112e-01  # rad = +8.73332999999999887e-02 , len = +1.71464281994823164e-01 
 169         33        178         29    2 2147483645 2147483645 +5.13448688138601783e-01  # rad = +7.00000000000000067e-02 , len = +4.20000000000000540e-01 
 170         61        179         56    2 2147483645 2147483645 +7.77777777777777679e-01  # rad = +6.99999999999999928e-02 , len = +3.83405790253617207e-01 
 171         99        180         92    2 2147483645 2147483645 +6.83935696356803957e-01  # rad = +9.42777999999999949e-02 , len = +1.32261105393838641e+00 
 172         99        181         92    2 2147483645 2147483645 +5.62221609622332141e-01  # rad = +7.74999999999999994e-02 , len = +2.96984848098351184e-01 
 173        116        182        109    2 2147483645 2147483645 +8.92077264299719896e-01  # rad = +7.85714000000000135e-02 , len = +4.90000000000001212e-01 
 174        116        183        109    2 2147483645 2147483645 +1.12527915946178836e+00  # rad = +9.91110999999999936e-02 , len = +6.02162768692982464e-01 
 175         50        184         45    2        176        177 +8.13034867320017840e-01  # rad = +1.11250000000000016e-01 , len = +4.89999999999998437e-01 
 176        184        185        175    2 2147483645 2147483645 +8.92455730337078590e-01  # rad = +9.92856999999999906e-02 , len = +4.94974746830585288e-01 
 177        184        186        175    2 2147483645 2147483645 +7.85018426966292093e-01  # rad = +8.73332999999999748e-02 , len = +1.97989898732234104e-01 
 178         58         54        158    2         50        190 +7.88952420998884962e-01  # rad = +2.10142999999999969e-01 , len = +4.25793377120877725e-01 
 179        111        187        105    2 2147483645 2147483645 +6.85285714285714276e-01  # rad = +9.88181999999999811e-02 , len = +7.82623792124924833e-01 
 180        188        189        182    2 2147483645 2147483645 +5.89268518518518580e-01  # rad = +8.27332999999999957e-02 , len = +1.16292734080852744e+00 
 181        188        190        182    2 2147483645 2147483645 +5.97643162393162397e-01  # rad = +8.39091000000000004e-02 , len = +7.44110206891423931e-01 
 182        133        188        130    2        180        181 +7.27461139896373066e-01  # rad = +1.40399999999999997e-01 , len = +1.94620142842409982e+00 
 183         68        191        190    2 2147483645 2147483645 +4.85383762485545545e-01  # rad = +1.02000000000000007e-01 , len = +8.63017960415657259e-01 
 184        151        192        191    2 2147483645 2147483645 +5.35287370347773073e-01  # rad = +1.09667000000000014e-01 , len = +6.30000000000000226e-01 
 185        156        137        192    2        129        191 +5.67128027681660929e-01  # rad = +2.04875000000000002e-01 , len = +1.33000000000000096e+00 
 186        130        135        129    2        128        130 +1.00000000000000000e+00  # rad = +2.04499999999999987e-01 , len = +0                       
 187          2        193          2    2 2147483645 2147483645 +6.18059731543624147e-01  # rad = +9.20908999999999894e-02 , len = +9.18041393402278749e-01 
 188         84        159        100    2        151        152 +1.00000000000000000e+00  # rad = +1.71588000000000018e-01 , len = +0                       
 189         70        165         64    2        156        157 +1.00000000000000000e+00  # rad = +9.78888999999999870e-02 , len = +0                       
 190         54         68        178    2         62        183 +1.00000000000000000e+00  # rad = +2.10142999999999969e-01 , len = +0                       
 191        137        151        185    2        142        184 +1.00000000000000000e+00  # rad = +2.04875000000000002e-01 , len = +0                       
 192        124        156        147    2        148        185 +1.00000000000000000e+00  # rad = +3.61249999999999960e-01 , len = +0                       
