# Supplementary material for: Quantification of Hepatic Vascular and Parenchymal Regeneration in Mice
Source: PLoS One. 2016 Aug 5;11(8):e0160581. doi: 10.1371/journal.pone.0160581 (PMC4975469; doi:10.1371/journal.pone.0160581)
Supplement: S1 Dataset — Vascular trees are stored in text format, can thus be read using any text editor or imported in spreadsheets, and viewed interactively in 3D using the viewer tool from [35]. (ZIP) [file pone.0160581.s001.zip › regenerationQuantificationVascularTrees/PV-Normal-RIL/PVM-020-RIL_PV3.tree]

# numNodes
 180
# id xCoord [mm]               yCoord [mm]               zCoord [mm]
   0 +2.26800000000000033e+01  +1.04299999999999997e+01  +2.55500000000000007e+01  
   1 +2.24000000000000021e+01  +1.10600000000000005e+01  +2.64600000000000044e+01  
   2 +2.12800000000000011e+01  +1.12000000000000011e+01  +3.36000000000000014e+01  
   3 +2.22600000000000016e+01  +1.04299999999999997e+01  +3.42300000000000040e+01  
   4 +2.24699999999999989e+01  +1.02900000000000009e+01  +3.42300000000000040e+01  
   5 +2.05800000000000018e+01  +9.87000000000000099e+00  +3.41600000000000037e+01  
   6 +2.01600000000000001e+01  +9.73000000000000043e+00  +3.41600000000000037e+01  
   7 +2.04400000000000013e+01  +1.02200000000000006e+01  +3.46499999999999986e+01  
   8 +2.10000000000000000e+01  +1.01500000000000004e+01  +3.37400000000000020e+01  
   9 +2.10700000000000003e+01  +1.05000000000000000e+01  +3.39500000000000028e+01  
  10 +2.07900000000000027e+01  +1.05700000000000003e+01  +3.41600000000000037e+01  
  11 +2.14200000000000017e+01  +1.04299999999999997e+01  +3.47199999999999989e+01  
  12 +2.09300000000000033e+01  +1.02900000000000009e+01  +3.36000000000000014e+01  
  13 +2.14200000000000017e+01  +9.80000000000000071e+00  +3.38800000000000026e+01  
  14 +2.16300000000000026e+01  +9.80000000000000071e+00  +3.38100000000000023e+01  
  15 +2.15600000000000023e+01  +9.80000000000000071e+00  +3.39500000000000028e+01  
  16 +2.12800000000000011e+01  +9.87000000000000099e+00  +3.37400000000000020e+01  
  17 +2.14200000000000017e+01  +9.38000000000000078e+00  +3.36700000000000017e+01  
  18 +2.10000000000000000e+01  +1.01500000000000004e+01  +3.37400000000000020e+01  
  19 +2.09300000000000033e+01  +1.04299999999999997e+01  +3.34600000000000009e+01  
  20 +2.13500000000000014e+01  +9.38000000000000078e+00  +3.33900000000000006e+01  
  21 +2.09300000000000033e+01  +1.10600000000000005e+01  +3.28300000000000054e+01  
  22 +2.30300000000000011e+01  +9.73000000000000043e+00  +3.31799999999999997e+01  
  23 +2.33800000000000026e+01  +9.80000000000000071e+00  +3.38100000000000023e+01  
  24 +2.32400000000000020e+01  +9.52000000000000135e+00  +3.29699999999999989e+01  
  25 +2.26099999999999994e+01  +9.94000000000000128e+00  +3.27600000000000051e+01  
  26 +2.24000000000000021e+01  +9.73000000000000043e+00  +3.28999999999999986e+01  
  27 +2.22600000000000016e+01  +9.73000000000000043e+00  +3.28300000000000054e+01  
  28 +2.21200000000000010e+01  +9.24000000000000021e+00  +3.33900000000000006e+01  
  29 +2.22600000000000016e+01  +1.02200000000000006e+01  +3.19200000000000017e+01  
  30 +2.02300000000000040e+01  +9.09999999999999964e+00  +3.26199999999999974e+01  
  31 +2.02300000000000040e+01  +8.82000000000000028e+00  +3.29699999999999989e+01  
  32 +2.07900000000000027e+01  +9.38000000000000078e+00  +3.18500000000000014e+01  
  33 +2.00900000000000034e+01  +9.09999999999999964e+00  +3.26199999999999974e+01  
  34 +1.97400000000000020e+01  +9.09999999999999964e+00  +3.33200000000000003e+01  
  35 +1.93900000000000006e+01  +8.75000000000000000e+00  +3.26199999999999974e+01  
  36 +1.92500000000000000e+01  +8.60999999999999943e+00  +3.24800000000000040e+01  
  37 +1.91099999999999994e+01  +8.54000000000000092e+00  +3.28999999999999986e+01  
  38 +2.35900000000000034e+01  +9.31000000000000050e+00  +3.21300000000000026e+01  
  39 +2.35199999999999996e+01  +9.45000000000000107e+00  +3.22700000000000031e+01  
  40 +2.42900000000000027e+01  +9.16999999999999993e+00  +3.24100000000000037e+01  
  41 +2.10700000000000003e+01  +9.59000000000000163e+00  +3.17100000000000044e+01  
  42 +2.12100000000000009e+01  +9.73000000000000043e+00  +3.22700000000000031e+01  
  43 +2.02300000000000040e+01  +8.89000000000000057e+00  +3.16400000000000006e+01  
  44 +2.10000000000000000e+01  +1.15500000000000007e+01  +3.17800000000000011e+01  
  45 +2.08599999999999994e+01  +1.25300000000000011e+01  +3.30399999999999991e+01  
  46 +2.12100000000000009e+01  +1.20400000000000009e+01  +2.98200000000000003e+01  
  47 +2.11400000000000006e+01  +9.59000000000000163e+00  +3.16400000000000006e+01  
  48 +2.20500000000000007e+01  +9.16999999999999993e+00  +3.18500000000000014e+01  
  49 +2.10700000000000003e+01  +1.00099999999999998e+01  +3.06600000000000037e+01  
  50 +2.03700000000000010e+01  +9.45000000000000107e+00  +3.02399999999999984e+01  
  51 +2.17000000000000028e+01  +1.07800000000000011e+01  +2.97500000000000000e+01  
  52 +2.29600000000000009e+01  +1.02900000000000009e+01  +3.03100000000000023e+01  
  53 +2.28200000000000003e+01  +1.03599999999999994e+01  +3.04500000000000028e+01  
  54 +2.39400000000000013e+01  +9.31000000000000050e+00  +3.07300000000000040e+01  
  55 +2.23300000000000018e+01  +1.05700000000000003e+01  +2.96100000000000030e+01  
  56 +2.18400000000000034e+01  +1.40000000000000000e+01  +3.01700000000000017e+01  
  57 +2.21900000000000013e+01  +1.42100000000000009e+01  +3.01000000000000014e+01  
  58 +2.21900000000000013e+01  +1.51900000000000013e+01  +3.04500000000000028e+01  
  59 +2.17000000000000028e+01  +1.38599999999999994e+01  +3.00300000000000011e+01  
  60 +2.19100000000000001e+01  +1.41400000000000006e+01  +2.97500000000000000e+01  
  61 +2.14900000000000020e+01  +1.30199999999999996e+01  +3.03100000000000023e+01  
  62 +2.12800000000000011e+01  +1.25300000000000011e+01  +3.00300000000000011e+01  
  63 +2.10700000000000003e+01  +1.27400000000000020e+01  +3.01000000000000014e+01  
  64 +2.15600000000000023e+01  +1.29500000000000011e+01  +3.03100000000000023e+01  
  65 +2.13500000000000014e+01  +1.22500000000000000e+01  +2.98200000000000003e+01  
  66 +2.13500000000000014e+01  +1.28800000000000026e+01  +2.96800000000000033e+01  
  67 +2.12100000000000009e+01  +1.20400000000000009e+01  +2.98200000000000003e+01  
  68 +2.00199999999999996e+01  +1.02900000000000009e+01  +2.97500000000000000e+01  
  69 +1.99500000000000028e+01  +1.03599999999999994e+01  +2.98200000000000003e+01  
  70 +2.03000000000000007e+01  +1.05700000000000003e+01  +2.97500000000000000e+01  
  71 +1.96000000000000014e+01  +9.80000000000000071e+00  +2.95399999999999991e+01  
  72 +1.94600000000000009e+01  +9.52000000000000135e+00  +2.92600000000000051e+01  
  73 +1.95300000000000011e+01  +9.66000000000000014e+00  +2.96800000000000033e+01  
  74 +2.21200000000000010e+01  +1.09200000000000017e+01  +2.90500000000000007e+01  
  75 +2.21900000000000013e+01  +1.09200000000000017e+01  +2.89800000000000040e+01  
  76 +2.17699999999999996e+01  +1.14100000000000001e+01  +2.82100000000000044e+01  
  77 +2.24699999999999989e+01  +1.08500000000000014e+01  +2.89800000000000040e+01  
  78 +2.27500000000000000e+01  +1.09900000000000020e+01  +2.89100000000000037e+01  
  79 +2.27500000000000000e+01  +1.04299999999999997e+01  +2.91200000000000010e+01  
  80 +2.26800000000000033e+01  +1.36500000000000004e+01  +2.87699999999999996e+01  
  81 +2.26800000000000033e+01  +1.35800000000000018e+01  +2.87699999999999996e+01  
  82 +2.28200000000000003e+01  +1.40700000000000003e+01  +2.91899999999999977e+01  
  83 +2.26099999999999994e+01  +1.37199999999999989e+01  +2.86300000000000026e+01  
  84 +2.14200000000000017e+01  +1.16900000000000013e+01  +2.86300000000000026e+01  
  85 +2.14200000000000017e+01  +1.18300000000000001e+01  +2.87699999999999996e+01  
  86 +2.17000000000000028e+01  +1.27400000000000020e+01  +2.86300000000000026e+01  
  87 +2.31700000000000017e+01  +1.35800000000000018e+01  +2.84899999999999984e+01  
  88 +2.25400000000000027e+01  +1.37900000000000009e+01  +2.85600000000000023e+01  
  89 +2.16300000000000026e+01  +1.26700000000000017e+01  +2.85600000000000023e+01  
  90 +2.28900000000000006e+01  +1.43500000000000014e+01  +2.83500000000000014e+01  
  91 +2.33100000000000023e+01  +1.51900000000000013e+01  +2.84899999999999984e+01  
  92 +2.33800000000000026e+01  +1.51199999999999992e+01  +2.84200000000000017e+01  
  93 +2.33800000000000026e+01  +1.54000000000000004e+01  +2.84899999999999984e+01  
  94 +2.30300000000000011e+01  +1.49100000000000001e+01  +2.86300000000000026e+01  
  95 +2.03700000000000010e+01  +1.05000000000000000e+01  +2.84899999999999984e+01  
  96 +2.05100000000000016e+01  +1.03599999999999994e+01  +2.84899999999999984e+01  
  97 +2.00900000000000034e+01  +1.03599999999999994e+01  +2.84200000000000017e+01  
  98 +2.10000000000000000e+01  +1.13400000000000016e+01  +2.88399999999999999e+01  
  99 +2.01600000000000001e+01  +9.94000000000000128e+00  +2.84899999999999984e+01  
 100 +2.29600000000000009e+01  +1.44199999999999999e+01  +2.84200000000000017e+01  
 101 +2.31700000000000017e+01  +1.44900000000000020e+01  +2.84200000000000017e+01  
 102 +2.33100000000000023e+01  +1.42800000000000011e+01  +2.75100000000000051e+01  
 103 +2.39400000000000013e+01  +1.10600000000000005e+01  +2.82800000000000011e+01  
 104 +2.43599999999999994e+01  +1.08500000000000014e+01  +2.82800000000000011e+01  
 105 +2.40100000000000016e+01  +1.12000000000000011e+01  +2.82800000000000011e+01  
 106 +2.36600000000000001e+01  +1.08500000000000014e+01  +2.83500000000000014e+01  
 107 +2.18400000000000034e+01  +1.14100000000000001e+01  +2.80000000000000000e+01  
 108 +2.16300000000000026e+01  +1.14800000000000004e+01  +2.83500000000000014e+01  
 109 +2.20500000000000007e+01  +1.25300000000000011e+01  +2.76500000000000021e+01  
 110 +2.19800000000000040e+01  +1.23900000000000006e+01  +2.75800000000000018e+01  
 111 +2.22600000000000016e+01  +1.28100000000000005e+01  +2.76500000000000021e+01  
 112 +2.19100000000000001e+01  +1.21099999999999994e+01  +2.76500000000000021e+01  
 113 +2.26099999999999994e+01  +1.22500000000000000e+01  +2.75100000000000051e+01  
 114 +2.25400000000000027e+01  +1.22500000000000000e+01  +2.75800000000000018e+01  
 115 +2.28200000000000003e+01  +1.25300000000000011e+01  +2.74399999999999977e+01  
 116 +2.20500000000000007e+01  +1.13400000000000016e+01  +2.75100000000000051e+01  
 117 +2.27500000000000000e+01  +1.05000000000000000e+01  +3.46499999999999986e+01  
 118 +2.22600000000000016e+01  +1.33000000000000007e+01  +3.01700000000000017e+01  
 119 +2.07199999999999989e+01  +9.80000000000000071e+00  +3.36700000000000017e+01  
 120 +2.09300000000000033e+01  +1.10600000000000005e+01  +3.28300000000000054e+01  
 121 +2.04400000000000013e+01  +1.07100000000000009e+01  +3.27600000000000051e+01  
 122 +2.05800000000000018e+01  +1.21799999999999997e+01  +2.96800000000000033e+01  
 123 +2.14200000000000017e+01  +1.16900000000000013e+01  +2.86300000000000026e+01  
 124 +2.09300000000000033e+01  +1.19000000000000004e+01  +2.78600000000000030e+01  
 125 +2.26099999999999994e+01  +1.01500000000000004e+01  +3.41600000000000037e+01  
 126 +2.28900000000000006e+01  +1.02200000000000006e+01  +3.43699999999999974e+01  
 127 +2.25400000000000027e+01  +9.66000000000000014e+00  +3.07300000000000040e+01  
 128 +2.26800000000000033e+01  +1.01500000000000004e+01  +2.92600000000000051e+01  
 129 +2.34500000000000028e+01  +9.94000000000000128e+00  +2.97500000000000000e+01  
 130 +2.05800000000000018e+01  +1.07100000000000009e+01  +2.73000000000000007e+01  
 131 +2.14200000000000017e+01  +1.14800000000000004e+01  +3.50700000000000003e+01  
 132 +2.11400000000000006e+01  +1.19700000000000006e+01  +3.58399999999999963e+01  
 133 +2.17000000000000028e+01  +1.22500000000000000e+01  +3.60500000000000043e+01  
 134 +2.14900000000000020e+01  +1.14800000000000004e+01  +3.47199999999999989e+01  
 135 +2.07900000000000027e+01  +9.38000000000000078e+00  +3.36000000000000014e+01  
 136 +2.03000000000000007e+01  +9.73000000000000043e+00  +3.36000000000000014e+01  
 137 +2.12100000000000009e+01  +1.14800000000000004e+01  +3.39500000000000028e+01  
 138 +2.12100000000000009e+01  +1.33000000000000007e+01  +3.15700000000000003e+01  
 139 +2.13500000000000014e+01  +1.37900000000000009e+01  +3.19200000000000017e+01  
 140 +2.10700000000000003e+01  +1.33699999999999992e+01  +3.26899999999999977e+01  
 141 +2.14900000000000020e+01  +1.30199999999999996e+01  +3.03100000000000023e+01  
 142 +2.00900000000000034e+01  +1.02900000000000009e+01  +3.05199999999999996e+01  
 143 +2.30300000000000011e+01  +1.14800000000000004e+01  +2.89100000000000037e+01  
 144 +2.33100000000000023e+01  +1.19000000000000004e+01  +2.85600000000000023e+01  
 145 +2.30300000000000011e+01  +1.20400000000000009e+01  +2.89800000000000040e+01  
 146 +2.29600000000000009e+01  +1.30900000000000016e+01  +2.70899999999999999e+01  
 147 +2.28200000000000003e+01  +1.32300000000000022e+01  +2.68800000000000026e+01  
 148 +2.32400000000000020e+01  +1.32300000000000022e+01  +2.68800000000000026e+01  
 149 +1.96700000000000017e+01  +9.38000000000000078e+00  +3.10100000000000051e+01  
 150 +1.93200000000000003e+01  +8.75000000000000000e+00  +3.09399999999999977e+01  
 151 +1.91800000000000033e+01  +8.54000000000000092e+00  +3.14300000000000033e+01  
 152 +1.99500000000000028e+01  +1.01500000000000004e+01  +3.13600000000000030e+01  
 153 +2.30300000000000011e+01  +1.51900000000000013e+01  +2.91899999999999977e+01  
 154 +2.16300000000000026e+01  +1.23200000000000003e+01  +2.76500000000000021e+01  
 155 +2.28200000000000003e+01  +1.23200000000000003e+01  +2.56200000000000010e+01  
 156 +2.14900000000000020e+01  +1.14800000000000004e+01  +3.47199999999999989e+01  
 157 +2.22600000000000016e+01  +1.14100000000000001e+01  +3.55600000000000023e+01  
 158 +2.13500000000000014e+01  +1.27400000000000020e+01  +3.60500000000000043e+01  
 159 +2.12100000000000009e+01  +1.14800000000000004e+01  +3.39500000000000028e+01  
 160 +2.09300000000000033e+01  +1.13400000000000016e+01  +3.39500000000000028e+01  
 161 +2.12100000000000009e+01  +1.14800000000000004e+01  +3.39500000000000028e+01  
 162 +2.14200000000000017e+01  +1.16200000000000010e+01  +3.39500000000000028e+01  
 163 +2.10700000000000003e+01  +1.19700000000000006e+01  +3.40200000000000031e+01  
 164 +2.12800000000000011e+01  +1.32300000000000022e+01  +3.05899999999999999e+01  
 165 +2.27500000000000000e+01  +1.09900000000000020e+01  +2.89100000000000037e+01  
 166 +2.40100000000000016e+01  +1.00800000000000001e+01  +2.90500000000000007e+01  
 167 +2.33100000000000023e+01  +9.16999999999999993e+00  +3.28300000000000054e+01  
 168 +2.32400000000000020e+01  +9.52000000000000135e+00  +3.29699999999999989e+01  
 169 +2.40800000000000018e+01  +9.38000000000000078e+00  +3.28999999999999986e+01  
 170 +2.32400000000000020e+01  +9.24000000000000021e+00  +3.31100000000000065e+01  
 171 +2.00900000000000034e+01  +1.03599999999999994e+01  +2.84200000000000017e+01  
 172 +1.99500000000000028e+01  +1.00800000000000001e+01  +2.78600000000000030e+01  
 173 +1.96700000000000017e+01  +9.94000000000000128e+00  +2.84200000000000017e+01  
 174 +2.28200000000000003e+01  +1.25300000000000011e+01  +2.74399999999999977e+01  
 175 +2.31000000000000014e+01  +1.25300000000000011e+01  +2.75800000000000018e+01  
 176 +2.27500000000000000e+01  +1.26000000000000014e+01  +2.75800000000000018e+01  
 177 +2.36600000000000001e+01  +1.08500000000000014e+01  +2.83500000000000014e+01  
 178 +2.38000000000000007e+01  +1.05700000000000003e+01  +2.82800000000000011e+01  
 179 +2.38700000000000010e+01  +1.05700000000000003e+01  +2.84899999999999984e+01  
# numEdges
 179
# id   initNode   termNode parentEdge nDau   dauEdges      ...   radiusRelativeToParent
   0          0          1 2147483646    2        103        147 +3.02499999999999991e-01  # rad = +3.02499999999999991e-01 , len = +1.14166545012100995e+00 
   1          2          3        111    2          2        105 +5.43104656517589546e-01  # rad = +8.13749999999999890e-02 , len = +1.39649561402820233e+00 
   2          3          4          1    2        116        117 +1.02611367127496167e+00  # rad = +8.35000000000000048e-02 , len = +2.52388589282476372e-01 
   3          5          6          5    2 2147483645 2147483645 +7.57397117573111789e-01  # rad = +7.31429000000000384e-02 , len = +4.42718872423574938e-01 
   4          5          7          5    2 2147483645 2147483645 +7.52034246163978182e-01  # rad = +7.26250000000000229e-02 , len = +6.18223260642945083e-01 
   5          8          5        109    2          3          4 +8.47117543859649214e-01  # rad = +9.65714000000000572e-02 , len = +6.56658206375279829e-01 
   6          9         10          8    2 2147483645 2147483645 +1.01309300816840087e+00  # rad = +7.48000000000000054e-02 , len = +3.56931365951493662e-01 
   7          9         11          8    2 2147483645 2147483645 +9.34537667962829666e-01  # rad = +6.90000000000000197e-02 , len = +8.48704895708746854e-01 
   8         12          9         15    2          6          7 +5.66858349328214994e-01  # rad = +7.38333000000000045e-02 , len = +4.31508980207828075e-01 
   9         13         14         11    2 2147483645 2147483645 +9.69279250305402296e-01  # rad = +7.62500000000000122e-02 , len = +2.21359436211787469e-01 
  10         13         15         11    2 2147483645 2147483645 +1.00000000000000000e+00  # rad = +7.86667000000000061e-02 , len = +1.56524758424985921e-01 
  11         16         13         13    2          9         10 +9.21155737704918098e-01  # rad = +7.86667000000000061e-02 , len = +2.10000000000000853e-01 
  12         16         17         13    2 2147483645 2147483645 +8.50409836065573743e-01  # rad = +7.26250000000000229e-02 , len = +5.14392845984467773e-01 
  13         18         16        166    2         11         12 +7.49122807017543857e-01  # rad = +8.54000000000000037e-02 , len = +3.95979797464466932e-01 
  14         19         20         16    2 2147483645 2147483645 +5.44444444444444398e-01  # rad = +7.34999999999999959e-02 , len = +1.13304898393670350e+00 
  15         19         12         16    2          8        109 +9.64814814814814792e-01  # rad = +1.30250000000000005e-01 , len = +1.97989898732232855e-01 
  16         21         19         38    2         14         15 +7.80626582937237745e-01  # rad = +1.35000000000000037e-01 , len = +8.90954544295047168e-01 
  17         22         23         19    2 2147483645 2147483645 +7.43921139101861861e-01  # rad = +8.49000000000000171e-02 , len = +7.24085630295205007e-01 
  18         22         24         19    2        157        175 +8.32420591456735970e-01  # rad = +9.50000000000000289e-02 , len = +3.63730669589464706e-01 
  19         25         22         23    2         17         18 +8.40582165295465145e-01  # rad = +1.14124999999999990e-01 , len = +6.29999999999997784e-01 
  20         26         27         22    2 2147483645 2147483645 +7.32095490716180297e-01  # rad = +6.89999999999999919e-02 , len = +1.56524758424982730e-01 
  21         26         28         22    2 2147483645 2147483645 +7.93633952254641950e-01  # rad = +7.48000000000000054e-02 , len = +7.47395477642193606e-01 
  22         25         26         23    2         20         21 +6.94193814493735628e-01  # rad = +9.42500000000000004e-02 , len = +3.28329103187636084e-01 
  23         29         25        128    2         19         22 +8.81616883116883132e-01  # rad = +1.35769000000000029e-01 , len = +9.52102935611483070e-01 
  24         30         31         25    2 2147483645 2147483645 +5.96714783096796708e-01  # rad = +7.86667000000000061e-02 , len = +4.48218696620300117e-01 
  25         32         30         39    2         24         26 +1.05326105627304423e+00  # rad = +1.31833000000000006e-01 , len = +9.92421281513044207e-01 
  26         30         33         25    2         27         28 +6.57397616681710928e-01  # rad = +8.66666999999999993e-02 , len = +1.40000000000000568e-01 
  27         33         34         26    2 2147483645 2147483645 +8.26573528240950761e-01  # rad = +7.16364000000000029e-02 , len = +7.82623792124929496e-01 
  28         33         35         26    2         29         30 +9.48251173749548704e-01  # rad = +8.21818000000000271e-02 , len = +7.82623792124928719e-01 
  29         35         36         28    2 2147483645 2147483645 +8.39601955664149413e-01  # rad = +6.90000000000000197e-02 , len = +2.42487113059639714e-01 
  30         35         37         28    2 2147483645 2147483645 +8.39601955664149413e-01  # rad = +6.90000000000000197e-02 , len = +4.48218696620300394e-01 
  31         38         39         33    2 2147483645 2147483645 +8.58742999377722360e-01  # rad = +6.89999999999999919e-02 , len = +2.10000000000002046e-01 
  32         38         40         33    2 2147483645 2147483645 +9.24364654635967731e-01  # rad = +7.42727000000000248e-02 , len = +7.66811580507232415e-01 
  33         29         38        128    2         31         32 +5.21753246753246747e-01  # rad = +8.03499999999999909e-02 , len = +1.62514614727414775e+00 
  34         41         42         40    2 2147483645 2147483645 +6.66983650190114075e-01  # rad = +8.77083499999999905e-02 , len = +5.93969696196698482e-01 
  35         32         43         39    2 2147483645 2147483645 +6.87972420735580181e-01  # rad = +8.61110999999999960e-02 , len = +7.73175271203107695e-01 
  36         44         45         37    2 2147483645 2147483645 +4.47844516683628568e-01  # rad = +9.06500000000000083e-02 , len = +1.60237323991634240e+00 
  37         46         44         74    2         36         38 +9.01621380846325149e-01  # rad = +2.02413999999999983e-01 , len = +2.03120653799656825e+00 
  38         44         21         37    2         16        167 +8.54377661624195928e-01  # rad = +1.72938000000000008e-01 , len = +1.16081867662439375e+00 
  39         41         32         40    2         25         35 +9.51836501901140775e-01  # rad = +1.25166500000000042e-01 , len = +3.76961536499412830e-01 
  40         47         41         42    2         34         39 +7.95682138599962396e-01  # rad = +1.31500000000000034e-01 , len = +9.89949493661195640e-02 
  41         47         48         42    2 2147483645 2147483645 +4.84065179376403032e-01  # rad = +8.00000000000000155e-02 , len = +1.02401171868294671e+00 
  42         49         47         44    2         40         41 +9.67225971076919544e-01  # rad = +1.65266999999999969e-01 , len = +1.06850362657315889e+00 
  43         49         50         44    2 2147483645 2147483645 +5.12319523371979391e-01  # rad = +8.75385000000000191e-02 , len = +9.89949493661167579e-01 
  44         51         49         63    2         42         43 +8.29085209931535116e-01  # rad = +1.70866999999999963e-01 , len = +1.34829521989807999e+00 
  45         52         53         47    2 2147483645 2147483645 +9.14078959895029186e-01  # rad = +8.83332999999999896e-02 , len = +2.10000000000000270e-01 
  46         52         54         47    2 2147483645 2147483645 +7.66973935287324382e-01  # rad = +7.41176000000000196e-02 , len = +1.44817126059040513e+00 
  47         55         52         64    2         45         46 +6.36695700299121148e-01  # rad = +9.66364000000000251e-02 , len = +9.82496819333272597e-01 
  48         56         57         50    2 2147483645 2147483645 +8.77118272407511612e-01  # rad = +6.90000000000000197e-02 , len = +4.14125584816971815e-01 
  49         56         58         50    2 2147483645 2147483645 +9.59038576678569177e-01  # rad = +7.54444000000000364e-02 , len = +1.27161314872094744e+00 
  50         59         56         52    2         48         49 +8.43784457496878693e-01  # rad = +7.86667000000000061e-02 , len = +2.42487113059643794e-01 
  51         59         60         52    2 2147483645 2147483645 +9.88943568005423157e-01  # rad = +9.22000000000000319e-02 , len = +4.48218696620299561e-01 
  52         61         59        107    2         50         51 +6.68321146953405054e-01  # rad = +9.32308000000000442e-02 , len = +9.10000000000000364e-01 
  53         62         63         55    2 2147483645 2147483645 +5.32435740514075939e-01  # rad = +8.70000000000000218e-02 , len = +3.05122926047848408e-01 
  54         62         64         55    2        106        107 +9.58206854345165282e-01  # rad = +1.56571000000000043e-01 , len = +5.77234787586473508e-01 
  55         65         62         57    2         53         54 +8.41184041184041220e-01  # rad = +1.63400000000000017e-01 , len = +3.56931365951496382e-01 
  56         65         66         57    2 2147483645 2147483645 +4.23680823680823659e-01  # rad = +8.22999999999999982e-02 , len = +6.45368112010504036e-01 
  57         67         65        168    2         55         56 +8.65256124721603515e-01  # rad = +1.94249999999999978e-01 , len = +2.52388589282478815e-01 
  58         68         69         59    2 2147483645 2147483645 +6.18518518518518468e-01  # rad = +8.34999999999999770e-02 , len = +1.21243556529818830e-01 
  59         70         68        133    2         58         60 +8.78763222131814570e-01  # rad = +1.35000000000000009e-01 , len = +3.95979797464466932e-01 
  60         68         71         59    2         61         62 +6.99074074074073959e-01  # rad = +9.43749999999999867e-02 , len = +6.78675180038285308e-01 
  61         71         72         60    2 2147483645 2147483645 +7.31125827814569473e-01  # rad = +6.89999999999999780e-02 , len = +4.19999999999995766e-01 
  62         71         73         60    2 2147483645 2147483645 +8.33554437086092781e-01  # rad = +7.86666999999999922e-02 , len = +2.10000000000003212e-01 
  63         74         51         65    2         44        128 +1.01273218673218657e+00  # rad = +2.06090999999999996e-01 , len = +8.28251169633944850e-01 
  64         74         55         65    2         47        118 +7.45837837837837747e-01  # rad = +1.51778000000000024e-01 , len = +6.92964645562819337e-01 
  65         75         74         66    2         63         64 +7.53006475485661464e-01  # rad = +2.03500000000000042e-01 , len = +9.89949493661145541e-02 
  66         76         75         95    2         65         67 +8.12781954887218050e-01  # rad = +2.70250000000000046e-01 , len = +1.00468900660851235e+00 
  67         75         77         66    2         68         69 +7.06753006475485557e-01  # rad = +1.91000000000000003e-01 , len = +2.88617393793233978e-01 
  68         77         78         67    2        136        174 +7.54973821989528782e-01  # rad = +1.44199999999999967e-01 , len = +3.20780298646910100e-01 
  69         77         79         67    2        119        120 +4.90650785340314144e-01  # rad = +9.37143000000000004e-02 , len = +5.23832034148352998e-01 
  70         80         81         72    2 2147483645 2147483645 +6.72075740013831080e-01  # rad = +6.89999999999999780e-02 , len = +6.99999999999985079e-02 
  71         80         82         72    2 2147483645 2147483645 +7.78000720776880539e-01  # rad = +7.98749999999999877e-02 , len = +6.10245852095692265e-01 
  72         83         80         77    2         70         71 +7.80737642585551339e-01  # rad = +1.02666999999999980e-01 , len = +1.71464281994820972e-01 
  73         84         85        115    2         74         75 +8.98562545720555939e-01  # rad = +2.45667000000000024e-01 , len = +1.97989898732230329e-01 
  74         85         46         73    2         37        168 +9.13838651507935640e-01  # rad = +2.24500000000000033e-01 , len = +1.09119200876839373e+00 
  75         85         86         73    2         78         79 +6.09129431303349622e-01  # rad = +1.49642999999999998e-01 , len = +9.62340895940728136e-01 
  76         83         87         77    2 2147483645 2147483645 +6.54837262357414462e-01  # rad = +8.61110999999999821e-02 , len = +5.93969696196702368e-01 
  77         88         83         79    2         72         76 +1.03087126260171513e+00  # rad = +1.31499999999999978e-01 , len = +1.21243556529820884e-01 
  78         86         89         75    2 2147483645 2147483645 +6.38185548271552938e-01  # rad = +9.54999999999999877e-02 , len = +1.21243556529821897e-01 
  79         86         88         75    2         77         80 +8.52442145639956461e-01  # rad = +1.27562000000000009e-01 , len = +1.34647688431699319e+00 
  80         88         90         79    2         90         91 +7.37680500462520206e-01  # rad = +9.41000000000000031e-02 , len = +6.92964645562816117e-01 
  81         91         92         83    2 2147483645 2147483645 +1.00000000000000000e+00  # rad = +6.89999999999999919e-02 , len = +1.21243556529820884e-01 
  82         91         93         83    2 2147483645 2147483645 +1.00000000000000000e+00  # rad = +6.89999999999999919e-02 , len = +2.21359436211785776e-01 
  83         94         91         89    2         81         82 +8.63849765258215885e-01  # rad = +6.89999999999999919e-02 , len = +4.20000000000002871e-01 
  84         95         96         86    2 2147483645 2147483645 +7.00935570386078788e-01  # rad = +7.86666999999999922e-02 , len = +1.97989898732234104e-01 
  85         95         97         86    2         87        176 +7.76300665591503236e-01  # rad = +8.71249999999999802e-02 , len = +3.20780298646906215e-01 
  86         98         95        114    2         84         85 +5.73025217377984952e-01  # rad = +1.12230999999999997e-01 , len = +1.10679718105893388e+00 
  87         97         99         85    2 2147483645 2147483645 +8.47441606886657151e-01  # rad = +7.38333499999999920e-02 , len = +4.31508980207825521e-01 
  88        100        101         90    2 2147483645 2147483645 +8.52040816326530615e-01  # rad = +8.35000000000000325e-02 , len = +2.21359436211788024e-01 
  89        100         94         90    2         83        144 +8.15051020408163240e-01  # rad = +7.98750000000000154e-02 , len = +5.37680202350803160e-01 
  90         90        100         80    2         88         89 +1.04144527098831041e+00  # rad = +9.80000000000000315e-02 , len = +1.21243556529820870e-01 
  91         90        102         80    2 2147483645 2147483645 +8.95120085015940425e-01  # rad = +8.42307999999999946e-02 , len = +9.41753683295157185e-01 
  92        103        104         94    2 2147483645 2147483645 +7.48373101952277575e-01  # rad = +6.89999999999999919e-02 , len = +4.69574275274953767e-01 
  93        103        105         94    2 2147483645 2147483645 +7.48373101952277575e-01  # rad = +6.89999999999999919e-02 , len = +1.56524758424985921e-01 
  94        106        103        156    2         92         93 +9.97526739558967646e-01  # rad = +9.21999999999999903e-02 , len = +3.56931365951495327e-01 
  95        107         76        104    2         66         96 +1.01604278074866317e+00  # rad = +3.32500000000000018e-01 , len = +2.21359436211791938e-01 
  96         76        108         95    2        115        121 +9.25314285714285645e-01  # rad = +3.07667000000000024e-01 , len = +2.09999999999996106e-01 
  97        109        110         99    2 2147483645 2147483645 +1.00000000000000000e+00  # rad = +6.89999999999999919e-02 , len = +1.71464281994821721e-01 
  98        109        111         99    2 2147483645 2147483645 +1.07004782608695659e+00  # rad = +7.38333000000000045e-02 , len = +3.49999999999999978e-01 
  99        112        109        145    2         97         98 +5.28918017707255328e-01  # rad = +6.89999999999999919e-02 , len = +4.42718872423574938e-01 
 100        113        114        102    2 2147483645 2147483645 +5.49489929999760984e-01  # rad = +6.89999999999999919e-02 , len = +9.89949493661120283e-02 
 101        113        115        102    2        139        177 +5.95678938608436570e-01  # rad = +7.48000000000000054e-02 , len = +3.56931365951497770e-01 
 102        116        113        103    2        100        101 +3.82764895766971647e-01  # rad = +1.25571000000000016e-01 , len = +1.06850362657316045e+00 
 103          1        116          0    2        102        104 +1.08450578512396700e+00  # rad = +3.28062999999999994e-01 , len = +1.14166545012100773e+00 
 104        116        107        103    2         95        145 +9.97521817455793602e-01  # rad = +3.27250000000000041e-01 , len = +5.37680202350796610e-01 
 105          3        117          1    2 2147483645 2147483645 +8.77624577572964748e-01  # rad = +7.14167000000000135e-02 , len = +6.49153294684694626e-01 
 106         64        118         54    2 2147483645 2147483645 +5.23724061288488918e-01  # rad = +8.20000000000000034e-02 , len = +7.95047168412037597e-01 
 107         64         61         54    2         52        173 +8.90969592070051331e-01  # rad = +1.39500000000000041e-01 , len = +9.89949493661157892e-02 
 108         18        119        166    2        125        126 +8.09941228070175434e-01  # rad = +9.23332999999999932e-02 , len = +4.53651848888550702e-01 
 109         12          8         15    2          5        166 +8.75239923224568117e-01  # rad = +1.14000000000000060e-01 , len = +2.09999999999999659e-01 
 110        120        121        167    2 2147483645 2147483645 +4.51028692363737327e-01  # rad = +7.80000000000000138e-02 , len = +6.06217782649108416e-01 
 111        120          2        167    2          1        127 +8.66397205935074965e-01  # rad = +1.49832999999999994e-01 , len = +8.57321409974107995e-01 
 112         67        122        168    2 2147483645 2147483645 +3.96436525612472168e-01  # rad = +8.90000000000000235e-02 , len = +6.60378679243960431e-01 
 113        123        124        169    2 2147483645 2147483645 +3.86795903438185873e-01  # rad = +1.05750000000000011e-01 , len = +9.36536171218174229e-01 
 114        123         98        169    2         86        133 +7.16375274323335698e-01  # rad = +1.95857000000000003e-01 , len = +5.85662018573852916e-01 
 115        108         84         96    2         73        169 +8.88623089249090725e-01  # rad = +2.73399999999999976e-01 , len = +4.08166632639172688e-01 
 116          4        125          2    2 2147483645 2147483645 +8.26347305389221520e-01  # rad = +6.89999999999999919e-02 , len = +2.10000000000000853e-01 
 117          4        126          2    2 2147483645 2147483645 +8.26347305389221520e-01  # rad = +6.89999999999999919e-02 , len = +4.48218696620299006e-01 
 118         55        127         64    2 2147483645 2147483645 +5.87114733360566077e-01  # rad = +8.91111000000000264e-02 , len = +1.45828666591997713e+00 
 119         79        128         69    2 2147483645 2147483645 +7.87855215265973352e-01  # rad = +7.38333000000000045e-02 , len = +3.20780298646909323e-01 
 120         79        129         69    2 2147483645 2147483645 +9.18503366081804051e-01  # rad = +8.60769000000000256e-02 , len = +1.06160256216721760e+00 
 121        108        130         96    2 2147483645 2147483645 +3.46803524589897494e-01  # rad = +1.06699999999999989e-01 , len = +1.67269244034879372e+00 
 122        131        132        124    2 2147483645 2147483645 +8.51482962823759570e-01  # rad = +7.52143000000000117e-02 , len = +9.54672718789007169e-01 
 123        131        133        124    2 2147483645 2147483645 +9.04245624243631752e-01  # rad = +7.98750000000000154e-02 , len = +1.27738013136262918e+00 
 124        134        131        150    2        122        123 +8.18529981374575000e-01  # rad = +8.83332999999999618e-02 , len = +3.56931365951496382e-01 
 125        119        135        108    2 2147483645 2147483645 +8.37029544053987107e-01  # rad = +7.72857000000000127e-02 , len = +4.31508980207828963e-01 
 126        119        136        108    2 2147483645 2147483645 +7.92161657820093068e-01  # rad = +7.31429000000000246e-02 , len = +4.31508980207826631e-01 
 127          2        137        111    2        150        171 +8.50947388092075818e-01  # rad = +1.27500000000000002e-01 , len = +4.53651848888550979e-01 
 128         51         29         63    2         23         33 +7.47242722874846610e-01  # rad = +1.54000000000000026e-01 , len = +2.31000000000000139e+00 
 129        138        139        131    2 2147483645 2147483645 +8.12168492671192732e-01  # rad = +7.26249999999999951e-02 , len = +6.18223260642950412e-01 
 130        138        140        131    2 2147483645 2147483645 +7.90707114987402315e-01  # rad = +7.07059000000000160e-02 , len = +1.13088460949824321e+00 
 131        141        138        173    2        129        130 +6.41011469534050193e-01  # rad = +8.94211000000000311e-02 , len = +1.32075735848792308e+00 
 132         70        142        133    2        142        143 +9.02633034987795013e-01  # rad = +1.38666999999999985e-01 , len = +8.45813218151618806e-01 
 133         98         70        114    2         59        132 +7.84373292759513285e-01  # rad = +1.53624999999999956e-01 , len = +1.38238923606920538e+00 
 134        143        144        136    2 2147483645 2147483645 +8.27757125154894635e-01  # rad = +8.35000000000000325e-02 , len = +6.14247507117449798e-01 
 135        143        145        136    2 2147483645 2147483645 +7.15957372986369300e-01  # rad = +7.22222000000000280e-02 , len = +5.64358042380898928e-01 
 136         78        143         68    2        134        135 +6.99549237170596472e-01  # rad = +1.00874999999999992e-01 , len = +5.64358042380897706e-01 
 137        146        147        139    2 2147483645 2147483645 +9.69279250305402296e-01  # rad = +7.62499999999999983e-02 , len = +2.88617393793234811e-01 
 138        146        148        139    2 2147483645 2147483645 +9.38558500610804813e-01  # rad = +7.38332999999999906e-02 , len = +3.76961536499414829e-01 
 139        115        146        101    2        137        138 +1.05169385026737960e+00  # rad = +7.86667000000000061e-02 , len = +6.75055553269506281e-01 
 140        149        150        142    2 2147483645 2147483645 +6.67124307495963409e-01  # rad = +6.89999999999999919e-02 , len = +7.24085630295204119e-01 
 141        149        151        142    2 2147483645 2147483645 +6.84648406153013256e-01  # rad = +7.08125000000000004e-02 , len = +1.05929221652950734e+00 
 142        142        149        132    2        140        141 +7.45880418556686076e-01  # rad = +1.03428999999999993e-01 , len = +1.11561642153564922e+00 
 143        142        152        132    2 2147483645 2147483645 +6.14524724700180935e-01  # rad = +8.52142999999999790e-02 , len = +8.63017960415660257e-01 
 144         94        153         89    2 2147483645 2147483645 +9.84872613458529056e-01  # rad = +7.86666999999999922e-02 , len = +6.26099033699937357e-01 
 145        107        112        104    2         99        146 +3.98640183346065713e-01  # rad = +1.30455000000000015e-01 , len = +7.85748051222525778e-01 
 146        112        154        145    2 2147483645 2147483645 +5.28918017707255328e-01  # rad = +6.89999999999999919e-02 , len = +3.49999999999998590e-01 
 147          1        155          0    2 2147483645 2147483645 +3.62975206611570289e-01  # rad = +1.09800000000000009e-01 , len = +1.57149610244505666e+00 
 148        156        157        170    2 2147483645 2147483645 +7.01393663648915422e-01  # rad = +7.56923000000000040e-02 , len = +1.14166545012100862e+00 
 149        156        158        170    2 2147483645 2147483645 +7.04631337046063178e-01  # rad = +7.60416999999999899e-02 , len = +1.83741666477694121e+00 
 150        137        134        127    2        124        170 +8.46407843137254923e-01  # rad = +1.07916999999999999e-01 , len = +8.19328993750370382e-01 
 151        159        160        171    2 2147483645 2147483645 +6.32156862745098080e-01  # rad = +8.06000000000000189e-02 , len = +3.13049516849967846e-01 
 152        161        162        172    2 2147483645 2147483645 +6.54901960784313730e-01  # rad = +8.35000000000000048e-02 , len = +2.52388589282480258e-01 
 153        161        163        172    2 2147483645 2147483645 +6.26470588235294112e-01  # rad = +7.98750000000000016e-02 , len = +5.14392845984467773e-01 
 154        141        164        173    2 2147483645 2147483645 +6.69055913978494621e-01  # rad = +9.33333000000000218e-02 , len = +4.08166632639171190e-01 
 155        165        166        174    2 2147483645 2147483645 +5.13522884882108288e-01  # rad = +7.40500000000000186e-02 , len = +1.56054477667255886e+00 
 156        165        106        174    2         94        178 +6.40975034674063804e-01  # rad = +9.24285999999999996e-02 , len = +1.07763630228384710e+00 
 157         24        167         18    2 2147483645 2147483645 +7.26315789473684137e-01  # rad = +6.89999999999999919e-02 , len = +3.83405790253615264e-01 
 158        168        169        175    2 2147483645 2147483645 +7.49797894736842219e-01  # rad = +7.12308000000000247e-02 , len = +8.54458893101359140e-01 
 159        168        170        175    2 2147483645 2147483645 +8.48421052631579076e-01  # rad = +8.06000000000000327e-02 , len = +3.13049516849975007e-01 
 160        171        172        176    2 2147483645 2147483645 +1.01386857962697285e+00  # rad = +8.83332999999999618e-02 , len = +6.41560597293816315e-01 
 161        171        173        176    2 2147483645 2147483645 +9.34618077474892339e-01  # rad = +8.14285999999999899e-02 , len = +5.93969696196699815e-01 
 162        174        175        177    2 2147483645 2147483645 +9.22459893048128254e-01  # rad = +6.89999999999999919e-02 , len = +3.13049516849973397e-01 
 163        174        176        177    2 2147483645 2147483645 +9.22459893048128254e-01  # rad = +6.89999999999999919e-02 , len = +1.71464281994826079e-01 
 164        177        178        178    2 2147483645 2147483645 +8.09273320162806731e-01  # rad = +7.48000000000000054e-02 , len = +3.20780298646910100e-01 
 165        177        179        178    2 2147483645 2147483645 +7.98814436224285496e-01  # rad = +7.38332999999999906e-02 , len = +3.76961536499415495e-01 
 166          8         18        109    2         13        108 +1.00000000000000000e+00  # rad = +1.14000000000000060e-01 , len = +0                       
 167         21        120         38    2        110        111 +1.00000000000000000e+00  # rad = +1.72938000000000008e-01 , len = +0                       
 168         46         67         74    2         57        112 +1.00000000000000000e+00  # rad = +2.24500000000000033e-01 , len = +0                       
 169         84        123        115    2        113        114 +1.00000000000000000e+00  # rad = +2.73399999999999976e-01 , len = +0                       
 170        134        156        150    2        148        149 +1.00000000000000000e+00  # rad = +1.07916999999999999e-01 , len = +0                       
 171        137        159        127    2        151        172 +1.00000000000000000e+00  # rad = +1.27500000000000002e-01 , len = +0                       
 172        159        161        171    2        152        153 +1.00000000000000000e+00  # rad = +1.27500000000000002e-01 , len = +0                       
 173         61        141        107    2        131        154 +1.00000000000000000e+00  # rad = +1.39500000000000041e-01 , len = +0                       
 174         78        165         68    2        155        156 +1.00000000000000000e+00  # rad = +1.44199999999999967e-01 , len = +0                       
 175         24        168         18    2        158        159 +1.00000000000000000e+00  # rad = +9.50000000000000289e-02 , len = +0                       
 176         97        171         85    2        160        161 +1.00000000000000000e+00  # rad = +8.71249999999999802e-02 , len = +0                       
 177        115        174        101    2        162        163 +1.00000000000000000e+00  # rad = +7.48000000000000054e-02 , len = +0                       
 178        106        177        156    2        164        165 +1.00000000000000000e+00  # rad = +9.24285999999999996e-02 , len = +0                       
