# Supplementary material for: Quantification of Hepatic Vascular and Parenchymal Regeneration in Mice
Source: PLoS One. 2016 Aug 5;11(8):e0160581. doi: 10.1371/journal.pone.0160581 (PMC4975469; doi:10.1371/journal.pone.0160581)
Supplement: S1 Dataset — Vascular trees are stored in text format, can thus be read using any text editor or imported in spreadsheets, and viewed interactively in 3D using the viewer tool from [35]. (ZIP) [file pone.0160581.s001.zip › regenerationQuantificationVascularTrees/PV-POD02/PVM-006-PV7.tree]

# numNodes
1240
# id xCoord [mm]               yCoord [mm]               zCoord [mm]
   0 +2.12800000000000011e+01  +7.91000000000000014e+00  +1.06400000000000006e+01  
   1 +2.12800000000000011e+01  +7.91000000000000014e+00  +1.06400000000000006e+01  
   2 +1.62400000000000020e+01  +9.59000000000000163e+00  +2.38000000000000007e+01  
   3 +1.56099999999999994e+01  +9.80000000000000071e+00  +2.40800000000000018e+01  
   4 +1.70800000000000018e+01  +9.24000000000000021e+00  +2.35199999999999996e+01  
   5 +1.41400000000000006e+01  +9.59000000000000163e+00  +2.35900000000000034e+01  
   6 +1.42800000000000011e+01  +9.59000000000000163e+00  +2.42199999999999989e+01  
   7 +1.35800000000000018e+01  +9.73000000000000043e+00  +2.35900000000000034e+01  
   8 +1.44900000000000020e+01  +9.45000000000000107e+00  +2.33100000000000023e+01  
   9 +1.71500000000000021e+01  +9.87000000000000099e+00  +2.35199999999999996e+01  
  10 +1.76400000000000006e+01  +1.05700000000000003e+01  +2.35199999999999996e+01  
  11 +1.68700000000000010e+01  +1.00800000000000001e+01  +2.35900000000000034e+01  
  12 +1.71500000000000021e+01  +9.16999999999999993e+00  +2.35199999999999996e+01  
  13 +1.58900000000000006e+01  +8.95999999999999908e+00  +2.45700000000000003e+01  
  14 +1.79900000000000020e+01  +8.75000000000000000e+00  +2.26099999999999994e+01  
  15 +1.37900000000000009e+01  +1.14800000000000004e+01  +2.34500000000000028e+01  
  16 +1.37199999999999989e+01  +1.15500000000000007e+01  +2.33800000000000026e+01  
  17 +1.39300000000000015e+01  +1.14800000000000004e+01  +2.35199999999999996e+01  
  18 +1.39300000000000015e+01  +1.14800000000000004e+01  +2.33100000000000023e+01  
  19 +1.83399999999999999e+01  +9.73000000000000043e+00  +2.33800000000000026e+01  
  20 +1.83399999999999999e+01  +9.80000000000000071e+00  +2.33800000000000026e+01  
  21 +1.83399999999999999e+01  +9.66000000000000014e+00  +2.34500000000000028e+01  
  22 +1.84100000000000001e+01  +9.66000000000000014e+00  +2.33100000000000023e+01  
  23 +1.33699999999999992e+01  +1.09900000000000020e+01  +2.33100000000000023e+01  
  24 +1.28800000000000026e+01  +1.09900000000000020e+01  +2.35900000000000034e+01  
  25 +1.28800000000000026e+01  +1.14800000000000004e+01  +2.31000000000000014e+01  
  26 +1.43500000000000014e+01  +1.09900000000000020e+01  +2.32400000000000020e+01  
  27 +1.25300000000000011e+01  +1.00099999999999998e+01  +2.33100000000000023e+01  
  28 +1.26000000000000014e+01  +1.00800000000000001e+01  +2.33800000000000026e+01  
  29 +1.16900000000000013e+01  +1.02900000000000009e+01  +2.32400000000000020e+01  
  30 +1.86200000000000010e+01  +9.24000000000000021e+00  +2.31000000000000014e+01  
  31 +1.83399999999999999e+01  +9.94000000000000128e+00  +2.32400000000000020e+01  
  32 +1.45600000000000005e+01  +9.52000000000000135e+00  +2.33800000000000026e+01  
  33 +1.52599999999999998e+01  +9.24000000000000021e+00  +2.26099999999999994e+01  
  34 +1.42800000000000011e+01  +1.14100000000000001e+01  +2.32400000000000020e+01  
  35 +1.44199999999999999e+01  +1.09200000000000017e+01  +2.31700000000000017e+01  
  36 +1.55400000000000009e+01  +1.07800000000000011e+01  +2.32400000000000020e+01  
  37 +1.59600000000000009e+01  +1.09900000000000020e+01  +2.35199999999999996e+01  
  38 +1.51199999999999992e+01  +1.07800000000000011e+01  +2.38700000000000010e+01  
  39 +1.55400000000000009e+01  +1.07800000000000011e+01  +2.28900000000000006e+01  
  40 +1.10600000000000005e+01  +1.05700000000000003e+01  +2.31000000000000014e+01  
  41 +1.16200000000000010e+01  +1.03599999999999994e+01  +2.33100000000000023e+01  
  42 +1.83399999999999999e+01  +9.94000000000000128e+00  +2.33100000000000023e+01  
  43 +1.83399999999999999e+01  +1.05000000000000000e+01  +2.33800000000000026e+01  
  44 +1.46300000000000026e+01  +1.08500000000000014e+01  +2.33100000000000023e+01  
  45 +1.45600000000000005e+01  +1.09200000000000017e+01  +2.30300000000000011e+01  
  46 +1.27400000000000020e+01  +1.18300000000000001e+01  +2.31000000000000014e+01  
  47 +1.23200000000000003e+01  +1.14800000000000004e+01  +2.31700000000000017e+01  
  48 +1.88300000000000018e+01  +9.52000000000000135e+00  +2.31000000000000014e+01  
  49 +1.93200000000000003e+01  +9.52000000000000135e+00  +2.30300000000000011e+01  
  50 +1.86200000000000010e+01  +9.24000000000000021e+00  +2.31000000000000014e+01  
  51 +1.88300000000000018e+01  +9.59000000000000163e+00  +2.30300000000000011e+01  
  52 +1.89000000000000021e+01  +1.04299999999999997e+01  +2.30300000000000011e+01  
  53 +1.89000000000000021e+01  +9.73000000000000043e+00  +2.31000000000000014e+01  
  54 +1.83399999999999999e+01  +8.89000000000000057e+00  +2.30300000000000011e+01  
  55 +1.84100000000000001e+01  +8.75000000000000000e+00  +2.33800000000000026e+01  
  56 +1.79900000000000020e+01  +8.75000000000000000e+00  +2.26099999999999994e+01  
  57 +1.42100000000000009e+01  +9.80000000000000071e+00  +2.25400000000000027e+01  
  58 +1.33699999999999992e+01  +1.00099999999999998e+01  +2.25400000000000027e+01  
  59 +1.38599999999999994e+01  +1.02900000000000009e+01  +2.26099999999999994e+01  
  60 +1.54000000000000004e+01  +9.16999999999999993e+00  +2.24699999999999989e+01  
  61 +1.44900000000000020e+01  +8.75000000000000000e+00  +2.24000000000000021e+01  
  62 +1.66600000000000001e+01  +9.66000000000000014e+00  +2.14200000000000017e+01  
  63 +1.89000000000000021e+01  +8.12000000000000099e+00  +2.24699999999999989e+01  
  64 +1.98100000000000023e+01  +7.42000000000000082e+00  +2.30300000000000011e+01  
  65 +1.88300000000000018e+01  +8.25999999999999979e+00  +2.23300000000000018e+01  
  66 +1.96000000000000014e+01  +7.49000000000000110e+00  +2.23300000000000018e+01  
  67 +1.58900000000000006e+01  +1.07800000000000011e+01  +2.23300000000000018e+01  
  68 +1.53300000000000018e+01  +1.12000000000000011e+01  +2.22600000000000016e+01  
  69 +1.63800000000000026e+01  +1.07800000000000011e+01  +2.18400000000000034e+01  
  70 +1.82699999999999996e+01  +9.16999999999999993e+00  +2.23300000000000018e+01  
  71 +1.84100000000000001e+01  +9.16999999999999993e+00  +2.24699999999999989e+01  
  72 +1.86200000000000010e+01  +9.52000000000000135e+00  +2.20500000000000007e+01  
  73 +2.01600000000000001e+01  +7.55999999999999961e+00  +2.21900000000000013e+01  
  74 +2.01600000000000001e+01  +7.20999999999999996e+00  +2.24000000000000021e+01  
  75 +1.93200000000000003e+01  +8.54000000000000092e+00  +2.22600000000000016e+01  
  76 +1.96000000000000014e+01  +8.47000000000000064e+00  +2.23300000000000018e+01  
  77 +1.94600000000000009e+01  +8.75000000000000000e+00  +2.20500000000000007e+01  
  78 +1.65199999999999996e+01  +1.12700000000000014e+01  +2.21900000000000013e+01  
  79 +1.68000000000000007e+01  +1.17599999999999998e+01  +2.22600000000000016e+01  
  80 +1.56800000000000015e+01  +1.21799999999999997e+01  +2.26800000000000033e+01  
  81 +1.65199999999999996e+01  +1.09900000000000020e+01  +2.19800000000000040e+01  
  82 +1.71500000000000021e+01  +1.09900000000000020e+01  +2.21900000000000013e+01  
  83 +1.75000000000000000e+01  +1.09200000000000017e+01  +2.30300000000000011e+01  
  84 +1.77800000000000011e+01  +1.12000000000000011e+01  +2.20500000000000007e+01  
  85 +1.52599999999999998e+01  +1.28800000000000026e+01  +2.21200000000000010e+01  
  86 +1.51900000000000013e+01  +1.32300000000000022e+01  +2.20500000000000007e+01  
  87 +1.47699999999999996e+01  +1.30199999999999996e+01  +2.21200000000000010e+01  
  88 +1.57500000000000000e+01  +1.25300000000000011e+01  +2.19100000000000001e+01  
  89 +1.68700000000000010e+01  +1.22500000000000000e+01  +2.20500000000000007e+01  
  90 +1.65899999999999999e+01  +1.33000000000000007e+01  +2.19800000000000040e+01  
  91 +1.75000000000000000e+01  +1.28800000000000026e+01  +2.15600000000000023e+01  
  92 +1.87600000000000016e+01  +1.12700000000000014e+01  +2.21200000000000010e+01  
  93 +1.82699999999999996e+01  +1.17599999999999998e+01  +2.21200000000000010e+01  
  94 +1.92500000000000000e+01  +9.52000000000000135e+00  +2.20500000000000007e+01  
  95 +1.93200000000000003e+01  +9.52000000000000135e+00  +2.19800000000000040e+01  
  96 +1.91099999999999994e+01  +9.59000000000000163e+00  +2.21200000000000010e+01  
  97 +1.88300000000000018e+01  +1.00099999999999998e+01  +2.17699999999999996e+01  
  98 +1.81300000000000026e+01  +8.54000000000000092e+00  +2.20500000000000007e+01  
  99 +1.79900000000000020e+01  +8.67999999999999972e+00  +2.24000000000000021e+01  
 100 +1.81300000000000026e+01  +8.54000000000000092e+00  +2.08599999999999994e+01  
 101 +1.70800000000000018e+01  +1.18300000000000001e+01  +2.19800000000000040e+01  
 102 +1.82699999999999996e+01  +1.23900000000000006e+01  +2.16300000000000026e+01  
 103 +1.73599999999999994e+01  +1.19700000000000006e+01  +2.21200000000000010e+01  
 104 +1.68700000000000010e+01  +1.18300000000000001e+01  +2.21200000000000010e+01  
 105 +1.64499999999999993e+01  +1.09200000000000017e+01  +2.19800000000000040e+01  
 106 +1.62400000000000020e+01  +1.16900000000000013e+01  +2.17699999999999996e+01  
 107 +1.56800000000000015e+01  +1.34400000000000013e+01  +2.16300000000000026e+01  
 108 +1.73599999999999994e+01  +8.95999999999999908e+00  +2.07199999999999989e+01  
 109 +1.68000000000000007e+01  +1.23900000000000006e+01  +2.12800000000000011e+01  
 110 +1.68700000000000010e+01  +1.23900000000000006e+01  +2.13500000000000014e+01  
 111 +1.62400000000000020e+01  +1.16900000000000013e+01  +2.17699999999999996e+01  
 112 +1.70100000000000016e+01  +1.27400000000000020e+01  +2.10000000000000000e+01  
 113 +1.70800000000000018e+01  +1.29500000000000011e+01  +2.11400000000000006e+01  
 114 +1.71500000000000021e+01  +1.29500000000000011e+01  +2.12100000000000009e+01  
 115 +1.70100000000000016e+01  +1.30900000000000016e+01  +2.10700000000000003e+01  
 116 +1.91099999999999994e+01  +7.98000000000000043e+00  +2.11400000000000006e+01  
 117 +1.90400000000000027e+01  +8.25999999999999979e+00  +2.12800000000000011e+01  
 118 +1.92500000000000000e+01  +7.91000000000000014e+00  +2.10700000000000003e+01  
 119 +1.90400000000000027e+01  +7.91000000000000014e+00  +2.11400000000000006e+01  
 120 +1.90400000000000027e+01  +7.91000000000000014e+00  +2.11400000000000006e+01  
 121 +1.89699999999999989e+01  +7.42000000000000082e+00  +2.10000000000000000e+01  
 122 +1.89000000000000021e+01  +7.62999999999999989e+00  +2.13500000000000014e+01  
 123 +1.89699999999999989e+01  +7.98000000000000043e+00  +2.10700000000000003e+01  
 124 +1.93900000000000006e+01  +7.77000000000000046e+00  +2.11400000000000006e+01  
 125 +1.93900000000000006e+01  +7.77000000000000046e+00  +2.12100000000000009e+01  
 126 +1.96000000000000014e+01  +7.62999999999999989e+00  +2.11400000000000006e+01  
 127 +1.90400000000000027e+01  +7.98000000000000043e+00  +2.10000000000000000e+01  
 128 +1.87600000000000016e+01  +8.19000000000000128e+00  +2.10000000000000000e+01  
 129 +2.00900000000000034e+01  +8.12000000000000099e+00  +2.10700000000000003e+01  
 130 +1.68000000000000007e+01  +1.34400000000000013e+01  +2.10000000000000000e+01  
 131 +1.70100000000000016e+01  +1.42100000000000009e+01  +2.05100000000000016e+01  
 132 +1.64499999999999993e+01  +1.39300000000000015e+01  +2.11400000000000006e+01  
 133 +1.75000000000000000e+01  +1.35800000000000018e+01  +2.10700000000000003e+01  
 134 +1.77100000000000009e+01  +1.42800000000000011e+01  +1.97400000000000020e+01  
 135 +1.88300000000000018e+01  +8.25999999999999979e+00  +2.10700000000000003e+01  
 136 +1.49800000000000022e+01  +9.66000000000000014e+00  +2.08599999999999994e+01  
 137 +1.50500000000000007e+01  +1.00099999999999998e+01  +2.07900000000000027e+01  
 138 +1.49100000000000001e+01  +1.00099999999999998e+01  +2.12800000000000011e+01  
 139 +1.48400000000000016e+01  +9.31000000000000050e+00  +2.08599999999999994e+01  
 140 +1.39300000000000015e+01  +9.16999999999999993e+00  +2.08599999999999994e+01  
 141 +1.37199999999999989e+01  +9.52000000000000135e+00  +2.14900000000000020e+01  
 142 +1.31600000000000001e+01  +9.16999999999999993e+00  +2.09300000000000033e+01  
 143 +1.44900000000000020e+01  +8.95999999999999908e+00  +2.05800000000000018e+01  
 144 +1.77800000000000011e+01  +8.75000000000000000e+00  +2.04400000000000013e+01  
 145 +1.45600000000000005e+01  +8.89000000000000057e+00  +2.06500000000000021e+01  
 146 +1.47000000000000011e+01  +9.02999999999999936e+00  +2.04400000000000013e+01  
 147 +1.50500000000000007e+01  +8.67999999999999972e+00  +2.01600000000000001e+01  
 148 +1.79199999999999982e+01  +8.60999999999999943e+00  +2.00900000000000034e+01  
 149 +1.44900000000000020e+01  +8.25999999999999979e+00  +2.03000000000000007e+01  
 150 +1.45600000000000005e+01  +7.77000000000000046e+00  +2.03000000000000007e+01  
 151 +1.25300000000000011e+01  +8.75000000000000000e+00  +2.03700000000000010e+01  
 152 +1.82699999999999996e+01  +8.12000000000000099e+00  +2.02300000000000040e+01  
 153 +1.79199999999999982e+01  +7.62999999999999989e+00  +2.05800000000000018e+01  
 154 +1.86200000000000010e+01  +7.91000000000000014e+00  +2.01600000000000001e+01  
 155 +1.78500000000000014e+01  +8.54000000000000092e+00  +2.00199999999999996e+01  
 156 +1.52599999999999998e+01  +8.54000000000000092e+00  +2.00900000000000034e+01  
 157 +1.86900000000000013e+01  +9.38000000000000078e+00  +2.06500000000000021e+01  
 158 +1.54699999999999989e+01  +7.98000000000000043e+00  +2.03000000000000007e+01  
 159 +1.54699999999999989e+01  +8.54000000000000092e+00  +1.98800000000000026e+01  
 160 +2.12800000000000011e+01  +7.98000000000000043e+00  +2.00900000000000034e+01  
 161 +2.12800000000000011e+01  +7.70000000000000018e+00  +2.07900000000000027e+01  
 162 +2.05100000000000016e+01  +8.82000000000000028e+00  +2.09300000000000033e+01  
 163 +2.18400000000000034e+01  +7.91000000000000014e+00  +1.91800000000000033e+01  
 164 +1.79900000000000020e+01  +1.20400000000000009e+01  +2.00199999999999996e+01  
 165 +1.76400000000000006e+01  +1.18300000000000001e+01  +2.00900000000000034e+01  
 166 +1.78500000000000014e+01  +1.23200000000000003e+01  +2.00900000000000034e+01  
 167 +1.82699999999999996e+01  +1.19000000000000004e+01  +1.99500000000000028e+01  
 168 +1.75000000000000000e+01  +8.40000000000000036e+00  +1.89699999999999989e+01  
 169 +1.91800000000000033e+01  +7.49000000000000110e+00  +2.00199999999999996e+01  
 170 +1.91800000000000033e+01  +7.00000000000000000e+00  +1.99500000000000028e+01  
 171 +1.96000000000000014e+01  +7.35000000000000053e+00  +2.00900000000000034e+01  
 172 +1.83399999999999999e+01  +1.16900000000000013e+01  +1.98800000000000026e+01  
 173 +1.83399999999999999e+01  +1.23200000000000003e+01  +1.98100000000000023e+01  
 174 +1.99500000000000028e+01  +1.13400000000000016e+01  +1.99500000000000028e+01  
 175 +2.03000000000000007e+01  +1.16200000000000010e+01  +1.98100000000000023e+01  
 176 +2.00199999999999996e+01  +1.13400000000000016e+01  +2.01600000000000001e+01  
 177 +1.98100000000000023e+01  +1.14800000000000004e+01  +1.98100000000000023e+01  
 178 +1.99500000000000028e+01  +7.07000000000000028e+00  +1.99500000000000028e+01  
 179 +2.03000000000000007e+01  +6.85999999999999943e+00  +2.00199999999999996e+01  
 180 +2.00199999999999996e+01  +7.14000000000000057e+00  +2.00199999999999996e+01  
 181 +1.48400000000000016e+01  +9.02999999999999936e+00  +1.96700000000000017e+01  
 182 +1.56099999999999994e+01  +8.40000000000000036e+00  +1.97400000000000020e+01  
 183 +1.70100000000000016e+01  +7.84000000000000075e+00  +1.98800000000000026e+01  
 184 +1.70100000000000016e+01  +7.91000000000000014e+00  +1.98800000000000026e+01  
 185 +1.71500000000000021e+01  +7.62999999999999989e+00  +2.04400000000000013e+01  
 186 +1.70800000000000018e+01  +7.77000000000000046e+00  +1.98100000000000023e+01  
 187 +1.84100000000000001e+01  +1.27400000000000020e+01  +1.93900000000000006e+01  
 188 +1.83399999999999999e+01  +1.29500000000000011e+01  +2.04400000000000013e+01  
 189 +1.95300000000000011e+01  +1.14800000000000004e+01  +2.01600000000000001e+01  
 190 +1.98800000000000026e+01  +1.15500000000000007e+01  +1.96700000000000017e+01  
 191 +1.75000000000000000e+01  +7.49000000000000110e+00  +1.98100000000000023e+01  
 192 +1.67300000000000004e+01  +8.33000000000000007e+00  +1.94600000000000009e+01  
 193 +1.58200000000000003e+01  +8.54000000000000092e+00  +1.97400000000000020e+01  
 194 +1.58200000000000003e+01  +9.24000000000000021e+00  +1.96700000000000017e+01  
 195 +1.60300000000000011e+01  +8.40000000000000036e+00  +1.96000000000000014e+01  
 196 +1.97400000000000020e+01  +1.19000000000000004e+01  +1.98100000000000023e+01  
 197 +1.82699999999999996e+01  +1.07100000000000009e+01  +1.96700000000000017e+01  
 198 +1.77100000000000009e+01  +1.08500000000000014e+01  +1.98800000000000026e+01  
 199 +1.83399999999999999e+01  +1.14100000000000001e+01  +2.00199999999999996e+01  
 200 +1.81999999999999993e+01  +1.02900000000000009e+01  +1.91099999999999994e+01  
 201 +1.49100000000000001e+01  +7.77000000000000046e+00  +1.93900000000000006e+01  
 202 +1.62400000000000020e+01  +8.40000000000000036e+00  +1.95300000000000011e+01  
 203 +1.58200000000000003e+01  +8.12000000000000099e+00  +1.92500000000000000e+01  
 204 +1.63099999999999987e+01  +8.33000000000000007e+00  +1.95300000000000011e+01  
 205 +1.64499999999999993e+01  +8.33000000000000007e+00  +1.94600000000000009e+01  
 206 +1.56800000000000015e+01  +7.28000000000000025e+00  +1.91800000000000033e+01  
 207 +2.21200000000000010e+01  +7.70000000000000018e+00  +1.94600000000000009e+01  
 208 +2.26099999999999994e+01  +7.77000000000000046e+00  +1.93200000000000003e+01  
 209 +2.21200000000000010e+01  +7.70000000000000018e+00  +1.98100000000000023e+01  
 210 +2.18400000000000034e+01  +7.91000000000000014e+00  +1.91800000000000033e+01  
 211 +1.70800000000000018e+01  +7.42000000000000082e+00  +1.93200000000000003e+01  
 212 +1.70100000000000016e+01  +7.28000000000000025e+00  +1.93200000000000003e+01  
 213 +1.71500000000000021e+01  +7.35000000000000053e+00  +1.93900000000000006e+01  
 214 +1.75000000000000000e+01  +8.33000000000000007e+00  +1.89000000000000021e+01  
 215 +2.21200000000000010e+01  +9.02999999999999936e+00  +1.91800000000000033e+01  
 216 +2.24000000000000021e+01  +8.95999999999999908e+00  +1.92500000000000000e+01  
 217 +2.23300000000000018e+01  +9.66000000000000014e+00  +1.92500000000000000e+01  
 218 +2.18400000000000034e+01  +8.40000000000000036e+00  +1.93900000000000006e+01  
 219 +1.84100000000000001e+01  +1.09200000000000017e+01  +1.89000000000000021e+01  
 220 +1.81300000000000026e+01  +1.01500000000000004e+01  +1.89699999999999989e+01  
 221 +1.96700000000000017e+01  +1.25300000000000011e+01  +1.90400000000000027e+01  
 222 +1.96700000000000017e+01  +1.26700000000000017e+01  +1.93200000000000003e+01  
 223 +1.92500000000000000e+01  +1.33000000000000007e+01  +1.94600000000000009e+01  
 224 +1.98800000000000026e+01  +1.17599999999999998e+01  +1.86200000000000010e+01  
 225 +1.75000000000000000e+01  +1.00800000000000001e+01  +1.95300000000000011e+01  
 226 +1.79900000000000020e+01  +9.73000000000000043e+00  +1.84100000000000001e+01  
 227 +1.75000000000000000e+01  +8.33000000000000007e+00  +1.89000000000000021e+01  
 228 +1.79900000000000020e+01  +1.12700000000000014e+01  +1.84800000000000004e+01  
 229 +1.89000000000000021e+01  +1.19700000000000006e+01  +1.89699999999999989e+01  
 230 +1.79900000000000020e+01  +7.62999999999999989e+00  +1.89000000000000021e+01  
 231 +1.79199999999999982e+01  +7.35000000000000053e+00  +1.84800000000000004e+01  
 232 +1.81300000000000026e+01  +7.42000000000000082e+00  +1.91800000000000033e+01  
 233 +2.00900000000000034e+01  +1.13400000000000016e+01  +1.86200000000000010e+01  
 234 +2.19100000000000001e+01  +7.70000000000000018e+00  +1.88300000000000018e+01  
 235 +2.18400000000000034e+01  +6.72000000000000064e+00  +1.93900000000000006e+01  
 236 +2.20500000000000007e+01  +7.55999999999999961e+00  +1.83399999999999999e+01  
 237 +2.00199999999999996e+01  +1.05700000000000003e+01  +1.86900000000000013e+01  
 238 +1.99500000000000028e+01  +1.05000000000000000e+01  +1.86200000000000010e+01  
 239 +1.98100000000000023e+01  +1.04299999999999997e+01  +1.91099999999999994e+01  
 240 +2.03000000000000007e+01  +1.09900000000000020e+01  +1.83399999999999999e+01  
 241 +1.84100000000000001e+01  +1.02900000000000009e+01  +1.81999999999999993e+01  
 242 +1.78500000000000014e+01  +9.52000000000000135e+00  +1.82699999999999996e+01  
 243 +2.24699999999999989e+01  +6.85999999999999943e+00  +1.84100000000000001e+01  
 244 +2.25400000000000027e+01  +6.50999999999999979e+00  +1.86900000000000013e+01  
 245 +2.24699999999999989e+01  +6.92999999999999972e+00  +1.83399999999999999e+01  
 246 +1.91099999999999994e+01  +1.46300000000000026e+01  +1.83399999999999999e+01  
 247 +1.88300000000000018e+01  +1.49100000000000001e+01  +1.85500000000000007e+01  
 248 +1.91800000000000033e+01  +1.46300000000000026e+01  +1.86200000000000010e+01  
 249 +1.96000000000000014e+01  +1.37900000000000009e+01  +1.77800000000000011e+01  
 250 +2.07199999999999989e+01  +1.03599999999999994e+01  +1.72199999999999989e+01  
 251 +2.15600000000000023e+01  +1.08500000000000014e+01  +1.83399999999999999e+01  
 252 +2.10000000000000000e+01  +1.08500000000000014e+01  +1.94600000000000009e+01  
 253 +2.14900000000000020e+01  +1.09200000000000017e+01  +1.82699999999999996e+01  
 254 +2.20500000000000007e+01  +1.10600000000000005e+01  +1.85500000000000007e+01  
 255 +1.38599999999999994e+01  +8.19000000000000128e+00  +1.83399999999999999e+01  
 256 +1.35099999999999998e+01  +8.95999999999999908e+00  +1.83399999999999999e+01  
 257 +1.37199999999999989e+01  +8.12000000000000099e+00  +1.84800000000000004e+01  
 258 +1.46300000000000026e+01  +8.40000000000000036e+00  +1.76400000000000006e+01  
 259 +2.32400000000000020e+01  +6.58000000000000007e+00  +1.81999999999999993e+01  
 260 +2.24000000000000021e+01  +6.92999999999999972e+00  +1.82699999999999996e+01  
 261 +1.72199999999999989e+01  +9.94000000000000128e+00  +1.87600000000000016e+01  
 262 +1.79199999999999982e+01  +9.24000000000000021e+00  +1.80599999999999987e+01  
 263 +1.85500000000000007e+01  +1.08500000000000014e+01  +1.81999999999999993e+01  
 264 +1.86900000000000013e+01  +1.01500000000000004e+01  +1.83399999999999999e+01  
 265 +1.87600000000000016e+01  +1.19700000000000006e+01  +1.81300000000000026e+01  
 266 +1.89000000000000021e+01  +1.21799999999999997e+01  +1.80599999999999987e+01  
 267 +1.89000000000000021e+01  +1.21799999999999997e+01  +1.81999999999999993e+01  
 268 +1.86900000000000013e+01  +1.16200000000000010e+01  +1.80599999999999987e+01  
 269 +2.12100000000000009e+01  +1.26000000000000014e+01  +1.80599999999999987e+01  
 270 +2.05800000000000018e+01  +1.30199999999999996e+01  +1.87600000000000016e+01  
 271 +2.11400000000000006e+01  +1.32300000000000022e+01  +1.79199999999999982e+01  
 272 +2.14900000000000020e+01  +1.20400000000000009e+01  +1.75700000000000003e+01  
 273 +1.88300000000000018e+01  +9.16999999999999993e+00  +1.86900000000000013e+01  
 274 +1.76400000000000006e+01  +8.54000000000000092e+00  +1.78500000000000014e+01  
 275 +1.76400000000000006e+01  +8.47000000000000064e+00  +1.76400000000000006e+01  
 276 +1.89699999999999989e+01  +1.39300000000000015e+01  +1.91099999999999994e+01  
 277 +1.98800000000000026e+01  +1.36500000000000004e+01  +1.73599999999999994e+01  
 278 +1.25300000000000011e+01  +8.60999999999999943e+00  +1.77800000000000011e+01  
 279 +1.09200000000000017e+01  +8.95999999999999908e+00  +1.72900000000000027e+01  
 280 +1.17599999999999998e+01  +8.60999999999999943e+00  +1.91099999999999994e+01  
 281 +1.38599999999999994e+01  +8.60999999999999943e+00  +1.73599999999999994e+01  
 282 +2.14200000000000017e+01  +1.17599999999999998e+01  +1.77100000000000009e+01  
 283 +2.17699999999999996e+01  +1.19000000000000004e+01  +1.78500000000000014e+01  
 284 +2.15600000000000023e+01  +1.09200000000000017e+01  +1.75700000000000003e+01  
 285 +2.19800000000000040e+01  +7.55999999999999961e+00  +1.77100000000000009e+01  
 286 +2.15600000000000023e+01  +7.91000000000000014e+00  +1.72900000000000027e+01  
 287 +2.24000000000000021e+01  +6.50999999999999979e+00  +1.75000000000000000e+01  
 288 +2.19100000000000001e+01  +1.24600000000000009e+01  +1.76400000000000006e+01  
 289 +2.21200000000000010e+01  +1.24600000000000009e+01  +1.76400000000000006e+01  
 290 +2.21200000000000010e+01  +1.30900000000000016e+01  +1.75000000000000000e+01  
 291 +2.28200000000000003e+01  +1.00800000000000001e+01  +1.76400000000000006e+01  
 292 +2.34500000000000028e+01  +1.03599999999999994e+01  +1.75000000000000000e+01  
 293 +2.28200000000000003e+01  +1.03599999999999994e+01  +1.83399999999999999e+01  
 294 +2.26800000000000033e+01  +9.87000000000000099e+00  +1.74300000000000033e+01  
 295 +1.42100000000000009e+01  +8.60999999999999943e+00  +1.75700000000000003e+01  
 296 +1.50500000000000007e+01  +8.33000000000000007e+00  +1.75000000000000000e+01  
 297 +2.14900000000000020e+01  +1.21799999999999997e+01  +1.74300000000000033e+01  
 298 +2.18400000000000034e+01  +1.02900000000000009e+01  +1.66600000000000001e+01  
 299 +1.51199999999999992e+01  +8.40000000000000036e+00  +1.75700000000000003e+01  
 300 +1.51900000000000013e+01  +8.19000000000000128e+00  +1.80599999999999987e+01  
 301 +1.51900000000000013e+01  +8.47000000000000064e+00  +1.75000000000000000e+01  
 302 +2.24000000000000021e+01  +6.44000000000000128e+00  +1.75700000000000003e+01  
 303 +2.30300000000000011e+01  +6.08999999999999986e+00  +1.76400000000000006e+01  
 304 +2.21900000000000013e+01  +5.87999999999999989e+00  +1.80599999999999987e+01  
 305 +2.23300000000000018e+01  +1.33000000000000007e+01  +1.75000000000000000e+01  
 306 +1.51199999999999992e+01  +9.02999999999999936e+00  +1.72199999999999989e+01  
 307 +1.65199999999999996e+01  +8.19000000000000128e+00  +1.75700000000000003e+01  
 308 +1.47000000000000011e+01  +7.70000000000000018e+00  +1.70100000000000016e+01  
 309 +2.12800000000000011e+01  +7.28000000000000025e+00  +1.75000000000000000e+01  
 310 +2.14200000000000017e+01  +6.65000000000000036e+00  +1.69400000000000013e+01  
 311 +2.13500000000000014e+01  +7.00000000000000000e+00  +1.77100000000000009e+01  
 312 +2.24699999999999989e+01  +6.44000000000000128e+00  +1.73599999999999994e+01  
 313 +2.29600000000000009e+01  +9.52000000000000135e+00  +1.75700000000000003e+01  
 314 +2.24699999999999989e+01  +1.00099999999999998e+01  +1.69400000000000013e+01  
 315 +2.31000000000000014e+01  +7.91000000000000014e+00  +1.74300000000000033e+01  
 316 +2.37300000000000040e+01  +8.33000000000000007e+00  +1.72900000000000027e+01  
 317 +2.32400000000000020e+01  +8.05000000000000071e+00  +1.83399999999999999e+01  
 318 +2.28900000000000006e+01  +8.19000000000000128e+00  +1.71500000000000021e+01  
 319 +1.90400000000000027e+01  +1.46300000000000026e+01  +1.72199999999999989e+01  
 320 +2.27500000000000000e+01  +1.14100000000000001e+01  +1.73599999999999994e+01  
 321 +2.28900000000000006e+01  +1.14100000000000001e+01  +1.72900000000000027e+01  
 322 +2.28900000000000006e+01  +1.14100000000000001e+01  +1.78500000000000014e+01  
 323 +2.26099999999999994e+01  +1.09200000000000017e+01  +1.65199999999999996e+01  
 324 +1.37199999999999989e+01  +8.67999999999999972e+00  +1.70800000000000018e+01  
 325 +2.03000000000000007e+01  +1.36500000000000004e+01  +1.70100000000000016e+01  
 326 +2.02300000000000040e+01  +1.40700000000000003e+01  +1.77100000000000009e+01  
 327 +2.14900000000000020e+01  +7.98000000000000043e+00  +1.72199999999999989e+01  
 328 +1.79900000000000020e+01  +8.25999999999999979e+00  +1.68000000000000007e+01  
 329 +1.86900000000000013e+01  +7.70000000000000018e+00  +1.73599999999999994e+01  
 330 +2.14900000000000020e+01  +9.59000000000000163e+00  +1.65899999999999999e+01  
 331 +2.05800000000000018e+01  +1.05700000000000003e+01  +1.70100000000000016e+01  
 332 +1.94600000000000009e+01  +1.51900000000000013e+01  +1.71500000000000021e+01  
 333 +1.89000000000000021e+01  +1.54699999999999989e+01  +1.77100000000000009e+01  
 334 +1.89699999999999989e+01  +1.56800000000000015e+01  +1.70100000000000016e+01  
 335 +1.98800000000000026e+01  +1.47699999999999996e+01  +1.68700000000000010e+01  
 336 +1.99500000000000028e+01  +1.09200000000000017e+01  +1.71500000000000021e+01  
 337 +1.98800000000000026e+01  +1.07800000000000011e+01  +1.71500000000000021e+01  
 338 +1.98800000000000026e+01  +1.09200000000000017e+01  +1.72199999999999989e+01  
 339 +2.02300000000000040e+01  +1.10600000000000005e+01  +1.72199999999999989e+01  
 340 +2.29600000000000009e+01  +8.60999999999999943e+00  +1.72900000000000027e+01  
 341 +2.24699999999999989e+01  +8.47000000000000064e+00  +1.65899999999999999e+01  
 342 +1.89699999999999989e+01  +7.35000000000000053e+00  +1.70100000000000016e+01  
 343 +2.17699999999999996e+01  +1.37900000000000009e+01  +1.70800000000000018e+01  
 344 +2.22600000000000016e+01  +1.40000000000000000e+01  +1.70100000000000016e+01  
 345 +2.19800000000000040e+01  +1.40700000000000003e+01  +1.71500000000000021e+01  
 346 +2.17000000000000028e+01  +1.37199999999999989e+01  +1.70100000000000016e+01  
 347 +2.03000000000000007e+01  +1.09200000000000017e+01  +1.70800000000000018e+01  
 348 +1.97400000000000020e+01  +1.18300000000000001e+01  +1.70800000000000018e+01  
 349 +1.54000000000000004e+01  +9.45000000000000107e+00  +1.70800000000000018e+01  
 350 +1.54699999999999989e+01  +9.52000000000000135e+00  +1.70800000000000018e+01  
 351 +1.54699999999999989e+01  +9.38000000000000078e+00  +1.71500000000000021e+01  
 352 +1.53300000000000018e+01  +9.24000000000000021e+00  +1.72900000000000027e+01  
 353 +1.36500000000000004e+01  +9.09999999999999964e+00  +1.68000000000000007e+01  
 354 +1.33699999999999992e+01  +8.60999999999999943e+00  +1.68700000000000010e+01  
 355 +2.14200000000000017e+01  +1.37900000000000009e+01  +1.67300000000000004e+01  
 356 +2.24000000000000021e+01  +1.36500000000000004e+01  +1.69400000000000013e+01  
 357 +2.02300000000000040e+01  +1.07800000000000011e+01  +1.61699999999999982e+01  
 358 +2.26099999999999994e+01  +1.35800000000000018e+01  +1.68700000000000010e+01  
 359 +2.26099999999999994e+01  +1.36500000000000004e+01  +1.70100000000000016e+01  
 360 +2.21200000000000010e+01  +1.02200000000000006e+01  +1.65899999999999999e+01  
 361 +2.35199999999999996e+01  +9.94000000000000128e+00  +1.66600000000000001e+01  
 362 +2.02300000000000040e+01  +1.49800000000000022e+01  +1.70100000000000016e+01  
 363 +2.05100000000000016e+01  +1.36500000000000004e+01  +1.68000000000000007e+01  
 364 +2.04400000000000013e+01  +1.35800000000000018e+01  +1.68700000000000010e+01  
 365 +2.05100000000000016e+01  +1.31600000000000001e+01  +1.75700000000000003e+01  
 366 +1.30900000000000016e+01  +9.45000000000000107e+00  +1.68700000000000010e+01  
 367 +1.30199999999999996e+01  +9.31000000000000050e+00  +1.63800000000000026e+01  
 368 +1.29500000000000011e+01  +9.66000000000000014e+00  +1.69400000000000013e+01  
 369 +1.17599999999999998e+01  +9.02999999999999936e+00  +1.49800000000000022e+01  
 370 +1.30900000000000016e+01  +8.40000000000000036e+00  +1.69400000000000013e+01  
 371 +2.13500000000000014e+01  +8.19000000000000128e+00  +1.68700000000000010e+01  
 372 +2.08599999999999994e+01  +7.77000000000000046e+00  +1.66600000000000001e+01  
 373 +2.13500000000000014e+01  +8.33000000000000007e+00  +1.66600000000000001e+01  
 374 +2.07199999999999989e+01  +1.40700000000000003e+01  +1.68000000000000007e+01  
 375 +2.07900000000000027e+01  +1.41400000000000006e+01  +1.70100000000000016e+01  
 376 +2.07199999999999989e+01  +1.46300000000000026e+01  +1.66600000000000001e+01  
 377 +2.07199999999999989e+01  +1.36500000000000004e+01  +1.66600000000000001e+01  
 378 +2.05800000000000018e+01  +1.35099999999999998e+01  +1.66600000000000001e+01  
 379 +1.37199999999999989e+01  +9.31000000000000050e+00  +1.62400000000000020e+01  
 380 +2.06500000000000021e+01  +1.49800000000000022e+01  +1.67300000000000004e+01  
 381 +2.05800000000000018e+01  +1.51199999999999992e+01  +1.65899999999999999e+01  
 382 +2.05800000000000018e+01  +1.51900000000000013e+01  +1.70800000000000018e+01  
 383 +2.22600000000000016e+01  +8.67999999999999972e+00  +1.67300000000000004e+01  
 384 +2.22600000000000016e+01  +8.60999999999999943e+00  +1.73599999999999994e+01  
 385 +2.09300000000000033e+01  +1.35800000000000018e+01  +1.65199999999999996e+01  
 386 +2.05100000000000016e+01  +1.30900000000000016e+01  +1.63800000000000026e+01  
 387 +2.19800000000000040e+01  +1.01500000000000004e+01  +1.66600000000000001e+01  
 388 +2.35199999999999996e+01  +9.87000000000000099e+00  +1.65899999999999999e+01  
 389 +2.37300000000000040e+01  +1.00800000000000001e+01  +1.67300000000000004e+01  
 390 +2.12800000000000011e+01  +8.82000000000000028e+00  +1.61699999999999982e+01  
 391 +2.17000000000000028e+01  +7.20999999999999996e+00  +1.63099999999999987e+01  
 392 +2.05100000000000016e+01  +1.50500000000000007e+01  +1.65199999999999996e+01  
 393 +2.06500000000000021e+01  +1.52599999999999998e+01  +1.65199999999999996e+01  
 394 +1.97400000000000020e+01  +1.28800000000000026e+01  +1.65899999999999999e+01  
 395 +1.96000000000000014e+01  +1.28100000000000005e+01  +1.65199999999999996e+01  
 396 +1.94600000000000009e+01  +1.28100000000000005e+01  +1.68700000000000010e+01  
 397 +1.98100000000000023e+01  +1.29500000000000011e+01  +1.65199999999999996e+01  
 398 +2.22600000000000016e+01  +1.04299999999999997e+01  +1.63099999999999987e+01  
 399 +2.18400000000000034e+01  +8.89000000000000057e+00  +1.65899999999999999e+01  
 400 +2.17000000000000028e+01  +9.52000000000000135e+00  +1.75000000000000000e+01  
 401 +2.14900000000000020e+01  +9.09999999999999964e+00  +1.63800000000000026e+01  
 402 +2.25400000000000027e+01  +8.47000000000000064e+00  +1.65199999999999996e+01  
 403 +2.10700000000000003e+01  +1.53300000000000018e+01  +1.64499999999999993e+01  
 404 +1.98800000000000026e+01  +1.60300000000000011e+01  +1.67300000000000004e+01  
 405 +2.11400000000000006e+01  +1.37900000000000009e+01  +1.65199999999999996e+01  
 406 +2.13500000000000014e+01  +1.40000000000000000e+01  +1.63800000000000026e+01  
 407 +2.19100000000000001e+01  +1.29500000000000011e+01  +1.63800000000000026e+01  
 408 +2.24000000000000021e+01  +8.54000000000000092e+00  +1.63800000000000026e+01  
 409 +2.27500000000000000e+01  +8.25999999999999979e+00  +1.63800000000000026e+01  
 410 +2.31700000000000017e+01  +7.14000000000000057e+00  +1.65199999999999996e+01  
 411 +2.31000000000000014e+01  +6.79000000000000092e+00  +1.65199999999999996e+01  
 412 +2.34500000000000028e+01  +7.14000000000000057e+00  +1.65199999999999996e+01  
 413 +2.30300000000000011e+01  +7.42000000000000082e+00  +1.64499999999999993e+01  
 414 +2.26099999999999994e+01  +1.09200000000000017e+01  +1.65199999999999996e+01  
 415 +2.27500000000000000e+01  +1.13400000000000016e+01  +1.63099999999999987e+01  
 416 +2.35900000000000034e+01  +1.05700000000000003e+01  +1.63800000000000026e+01  
 417 +2.31000000000000014e+01  +7.07000000000000028e+00  +1.63099999999999987e+01  
 418 +2.28200000000000003e+01  +7.98000000000000043e+00  +1.63099999999999987e+01  
 419 +1.87600000000000016e+01  +1.63099999999999987e+01  +1.63800000000000026e+01  
 420 +1.83399999999999999e+01  +1.63099999999999987e+01  +1.62400000000000020e+01  
 421 +1.84800000000000004e+01  +1.62400000000000020e+01  +1.67300000000000004e+01  
 422 +1.93900000000000006e+01  +1.58900000000000006e+01  +1.59600000000000009e+01  
 423 +2.16300000000000026e+01  +1.51900000000000013e+01  +1.65199999999999996e+01  
 424 +2.16300000000000026e+01  +1.40700000000000003e+01  +1.61000000000000014e+01  
 425 +2.05800000000000018e+01  +8.82000000000000028e+00  +1.63800000000000026e+01  
 426 +2.03700000000000010e+01  +8.82000000000000028e+00  +1.63099999999999987e+01  
 427 +2.03000000000000007e+01  +9.16999999999999993e+00  +1.69400000000000013e+01  
 428 +2.11400000000000006e+01  +8.67999999999999972e+00  +1.59600000000000009e+01  
 429 +2.31700000000000017e+01  +8.60999999999999943e+00  +1.61000000000000014e+01  
 430 +2.27500000000000000e+01  +1.17599999999999998e+01  +1.63099999999999987e+01  
 431 +2.29600000000000009e+01  +1.18300000000000001e+01  +1.59600000000000009e+01  
 432 +2.26800000000000033e+01  +1.23200000000000003e+01  +1.64499999999999993e+01  
 433 +2.27500000000000000e+01  +1.13400000000000016e+01  +1.62400000000000020e+01  
 434 +2.29600000000000009e+01  +7.84000000000000075e+00  +1.61699999999999982e+01  
 435 +2.19100000000000001e+01  +6.50999999999999979e+00  +1.62400000000000020e+01  
 436 +2.17699999999999996e+01  +7.07000000000000028e+00  +1.63800000000000026e+01  
 437 +1.98100000000000023e+01  +1.19000000000000004e+01  +1.61699999999999982e+01  
 438 +1.94600000000000009e+01  +1.19700000000000006e+01  +1.61000000000000014e+01  
 439 +1.98100000000000023e+01  +1.20400000000000009e+01  +1.63099999999999987e+01  
 440 +2.05100000000000016e+01  +1.21099999999999994e+01  +1.56099999999999994e+01  
 441 +2.29600000000000009e+01  +7.70000000000000018e+00  +1.54699999999999989e+01  
 442 +2.29600000000000009e+01  +7.62999999999999989e+00  +1.62400000000000020e+01  
 443 +2.22600000000000016e+01  +1.48400000000000016e+01  +1.61000000000000014e+01  
 444 +2.18400000000000034e+01  +1.40000000000000000e+01  +1.59600000000000009e+01  
 445 +1.51199999999999992e+01  +9.16999999999999993e+00  +1.58900000000000006e+01  
 446 +1.44900000000000020e+01  +9.09999999999999964e+00  +1.61699999999999982e+01  
 447 +1.81300000000000026e+01  +8.19000000000000128e+00  +1.61000000000000014e+01  
 448 +1.81999999999999993e+01  +8.40000000000000036e+00  +1.56099999999999994e+01  
 449 +1.77800000000000011e+01  +7.62999999999999989e+00  +1.60300000000000011e+01  
 450 +2.19100000000000001e+01  +1.40700000000000003e+01  +1.60300000000000011e+01  
 451 +2.24699999999999989e+01  +1.41400000000000006e+01  +1.61000000000000014e+01  
 452 +2.24699999999999989e+01  +1.47000000000000011e+01  +1.56099999999999994e+01  
 453 +1.81999999999999993e+01  +1.12000000000000011e+01  +1.60300000000000011e+01  
 454 +1.79199999999999982e+01  +1.16200000000000010e+01  +1.61000000000000014e+01  
 455 +1.84800000000000004e+01  +1.16900000000000013e+01  +1.66600000000000001e+01  
 456 +1.81999999999999993e+01  +1.07800000000000011e+01  +1.56099999999999994e+01  
 457 +1.78500000000000014e+01  +7.55999999999999961e+00  +1.60300000000000011e+01  
 458 +1.76400000000000006e+01  +7.20999999999999996e+00  +1.67300000000000004e+01  
 459 +1.80599999999999987e+01  +7.28000000000000025e+00  +1.59600000000000009e+01  
 460 +1.89000000000000021e+01  +1.55400000000000009e+01  +1.63099999999999987e+01  
 461 +1.95300000000000011e+01  +1.59600000000000009e+01  +1.54699999999999989e+01  
 462 +2.24699999999999989e+01  +1.38599999999999994e+01  +1.55400000000000009e+01  
 463 +1.75700000000000003e+01  +1.05700000000000003e+01  +1.59600000000000009e+01  
 464 +1.61000000000000014e+01  +1.05000000000000000e+01  +1.57500000000000000e+01  
 465 +1.80599999999999987e+01  +1.06400000000000006e+01  +1.56800000000000015e+01  
 466 +1.70800000000000018e+01  +1.04299999999999997e+01  +1.65899999999999999e+01  
 467 +1.49100000000000001e+01  +9.45000000000000107e+00  +1.59600000000000009e+01  
 468 +1.49800000000000022e+01  +9.52000000000000135e+00  +1.60300000000000011e+01  
 469 +1.46300000000000026e+01  +9.73000000000000043e+00  +1.58900000000000006e+01  
 470 +2.08599999999999994e+01  +8.60999999999999943e+00  +1.54000000000000004e+01  
 471 +1.48400000000000016e+01  +1.00800000000000001e+01  +1.59600000000000009e+01  
 472 +1.45600000000000005e+01  +9.80000000000000071e+00  +1.58200000000000003e+01  
 473 +1.51900000000000013e+01  +9.09999999999999964e+00  +1.58900000000000006e+01  
 474 +1.55400000000000009e+01  +9.66000000000000014e+00  +1.61699999999999982e+01  
 475 +1.51900000000000013e+01  +8.95999999999999908e+00  +1.57500000000000000e+01  
 476 +1.73599999999999994e+01  +7.70000000000000018e+00  +1.58900000000000006e+01  
 477 +1.73599999999999994e+01  +7.62999999999999989e+00  +1.57500000000000000e+01  
 478 +1.64499999999999993e+01  +7.55999999999999961e+00  +1.60300000000000011e+01  
 479 +1.48400000000000016e+01  +9.94000000000000128e+00  +1.57500000000000000e+01  
 480 +1.43500000000000014e+01  +1.01500000000000004e+01  +1.59600000000000009e+01  
 481 +1.96000000000000014e+01  +1.43500000000000014e+01  +1.57500000000000000e+01  
 482 +1.91800000000000033e+01  +1.44199999999999999e+01  +1.56099999999999994e+01  
 483 +1.90400000000000027e+01  +1.49100000000000001e+01  +1.62400000000000020e+01  
 484 +1.99500000000000028e+01  +1.40000000000000000e+01  +1.52599999999999998e+01  
 485 +1.54000000000000004e+01  +8.89000000000000057e+00  +1.56800000000000015e+01  
 486 +1.53300000000000018e+01  +8.82000000000000028e+00  +1.55400000000000009e+01  
 487 +1.70800000000000018e+01  +8.89000000000000057e+00  +1.54000000000000004e+01  
 488 +1.77100000000000009e+01  +8.75000000000000000e+00  +1.55400000000000009e+01  
 489 +1.75000000000000000e+01  +9.02999999999999936e+00  +1.58900000000000006e+01  
 490 +2.04400000000000013e+01  +1.56099999999999994e+01  +1.47699999999999996e+01  
 491 +1.93900000000000006e+01  +1.61000000000000014e+01  +1.54000000000000004e+01  
 492 +1.93200000000000003e+01  +1.65199999999999996e+01  +1.54000000000000004e+01  
 493 +1.94600000000000009e+01  +1.67300000000000004e+01  +1.54699999999999989e+01  
 494 +1.92500000000000000e+01  +1.65899999999999999e+01  +1.53300000000000018e+01  
 495 +1.83399999999999999e+01  +1.64499999999999993e+01  +1.54699999999999989e+01  
 496 +2.03700000000000010e+01  +8.60999999999999943e+00  +1.58900000000000006e+01  
 497 +2.05800000000000018e+01  +8.33000000000000007e+00  +1.47699999999999996e+01  
 498 +1.87600000000000016e+01  +1.67300000000000004e+01  +1.50500000000000007e+01  
 499 +1.91800000000000033e+01  +1.67300000000000004e+01  +1.54699999999999989e+01  
 500 +1.83399999999999999e+01  +8.47000000000000064e+00  +1.53300000000000018e+01  
 501 +1.86900000000000013e+01  +9.59000000000000163e+00  +1.58200000000000003e+01  
 502 +1.86200000000000010e+01  +8.54000000000000092e+00  +1.47000000000000011e+01  
 503 +1.96700000000000017e+01  +1.21099999999999994e+01  +1.52599999999999998e+01  
 504 +1.93900000000000006e+01  +1.24600000000000009e+01  +1.51199999999999992e+01  
 505 +1.96000000000000014e+01  +1.23200000000000003e+01  +1.54000000000000004e+01  
 506 +2.03000000000000007e+01  +1.17599999999999998e+01  +1.51900000000000013e+01  
 507 +1.96000000000000014e+01  +1.38599999999999994e+01  +1.51900000000000013e+01  
 508 +1.93900000000000006e+01  +1.42100000000000009e+01  +1.51900000000000013e+01  
 509 +1.92500000000000000e+01  +1.37900000000000009e+01  +1.52599999999999998e+01  
 510 +2.00199999999999996e+01  +1.38599999999999994e+01  +1.51900000000000013e+01  
 511 +2.01600000000000001e+01  +1.37900000000000009e+01  +1.51199999999999992e+01  
 512 +2.04400000000000013e+01  +1.40000000000000000e+01  +1.52599999999999998e+01  
 513 +2.05100000000000016e+01  +1.32300000000000022e+01  +1.43500000000000014e+01  
 514 +2.26099999999999994e+01  +1.16200000000000010e+01  +1.51199999999999992e+01  
 515 +2.28200000000000003e+01  +1.16200000000000010e+01  +1.49800000000000022e+01  
 516 +2.25400000000000027e+01  +1.20400000000000009e+01  +1.52599999999999998e+01  
 517 +1.82699999999999996e+01  +1.21799999999999997e+01  +1.50500000000000007e+01  
 518 +1.83399999999999999e+01  +1.25300000000000011e+01  +1.49100000000000001e+01  
 519 +1.83399999999999999e+01  +1.27400000000000020e+01  +1.51199999999999992e+01  
 520 +1.81999999999999993e+01  +1.17599999999999998e+01  +1.51199999999999992e+01  
 521 +1.35800000000000018e+01  +9.16999999999999993e+00  +1.49100000000000001e+01  
 522 +1.30199999999999996e+01  +9.09999999999999964e+00  +1.49800000000000022e+01  
 523 +1.43500000000000014e+01  +8.89000000000000057e+00  +1.53300000000000018e+01  
 524 +1.33699999999999992e+01  +9.38000000000000078e+00  +1.47699999999999996e+01  
 525 +2.17699999999999996e+01  +7.07000000000000028e+00  +1.49100000000000001e+01  
 526 +2.16300000000000026e+01  +7.20999999999999996e+00  +1.49800000000000022e+01  
 527 +2.13500000000000014e+01  +7.28000000000000025e+00  +1.48400000000000016e+01  
 528 +2.18400000000000034e+01  +7.00000000000000000e+00  +1.48400000000000016e+01  
 529 +1.31600000000000001e+01  +9.52000000000000135e+00  +1.48400000000000016e+01  
 530 +1.32300000000000022e+01  +9.59000000000000163e+00  +1.49100000000000001e+01  
 531 +1.26700000000000017e+01  +9.66000000000000014e+00  +1.49100000000000001e+01  
 532 +1.33000000000000007e+01  +9.45000000000000107e+00  +1.47000000000000011e+01  
 533 +2.20500000000000007e+01  +6.72000000000000064e+00  +1.48400000000000016e+01  
 534 +2.19800000000000040e+01  +6.92999999999999972e+00  +1.46300000000000026e+01  
 535 +2.05100000000000016e+01  +1.55400000000000009e+01  +1.47000000000000011e+01  
 536 +2.05800000000000018e+01  +1.59600000000000009e+01  +1.47000000000000011e+01  
 537 +2.26099999999999994e+01  +1.49800000000000022e+01  +1.47699999999999996e+01  
 538 +2.26800000000000033e+01  +1.49800000000000022e+01  +1.47699999999999996e+01  
 539 +2.25400000000000027e+01  +1.51199999999999992e+01  +1.50500000000000007e+01  
 540 +2.24699999999999989e+01  +1.47699999999999996e+01  +1.47000000000000011e+01  
 541 +1.70100000000000016e+01  +1.12700000000000014e+01  +1.47699999999999996e+01  
 542 +1.68700000000000010e+01  +1.15500000000000007e+01  +1.46300000000000026e+01  
 543 +1.64499999999999993e+01  +1.10600000000000005e+01  +1.48400000000000016e+01  
 544 +1.77100000000000009e+01  +1.12000000000000011e+01  +1.49800000000000022e+01  
 545 +1.35099999999999998e+01  +9.87000000000000099e+00  +1.49100000000000001e+01  
 546 +1.98100000000000023e+01  +8.47000000000000064e+00  +1.37199999999999989e+01  
 547 +2.05800000000000018e+01  +1.60300000000000011e+01  +1.47699999999999996e+01  
 548 +2.07199999999999989e+01  +1.64499999999999993e+01  +1.42800000000000011e+01  
 549 +2.07900000000000027e+01  +1.47000000000000011e+01  +1.47000000000000011e+01  
 550 +2.12100000000000009e+01  +1.46300000000000026e+01  +1.49100000000000001e+01  
 551 +2.07900000000000027e+01  +1.44199999999999999e+01  +1.45600000000000005e+01  
 552 +2.07900000000000027e+01  +1.51199999999999992e+01  +1.47000000000000011e+01  
 553 +1.30900000000000016e+01  +9.38000000000000078e+00  +1.45600000000000005e+01  
 554 +2.19800000000000040e+01  +6.85999999999999943e+00  +1.45600000000000005e+01  
 555 +2.21200000000000010e+01  +7.07000000000000028e+00  +1.45600000000000005e+01  
 556 +2.14900000000000020e+01  +1.61699999999999982e+01  +1.45600000000000005e+01  
 557 +2.18400000000000034e+01  +1.63099999999999987e+01  +1.45600000000000005e+01  
 558 +2.14200000000000017e+01  +1.66600000000000001e+01  +1.46300000000000026e+01  
 559 +2.14200000000000017e+01  +1.61000000000000014e+01  +1.44900000000000020e+01  
 560 +2.22600000000000016e+01  +6.85999999999999943e+00  +1.30900000000000016e+01  
 561 +2.27500000000000000e+01  +7.55999999999999961e+00  +1.47000000000000011e+01  
 562 +2.21900000000000013e+01  +6.58000000000000007e+00  +1.45600000000000005e+01  
 563 +2.27500000000000000e+01  +6.23000000000000043e+00  +1.46300000000000026e+01  
 564 +2.19800000000000040e+01  +6.02000000000000046e+00  +1.37199999999999989e+01  
 565 +2.17000000000000028e+01  +1.65199999999999996e+01  +1.40000000000000000e+01  
 566 +2.14200000000000017e+01  +1.57500000000000000e+01  +1.47699999999999996e+01  
 567 +1.98100000000000023e+01  +8.47000000000000064e+00  +1.37199999999999989e+01  
 568 +1.97400000000000020e+01  +1.07800000000000011e+01  +1.44900000000000020e+01  
 569 +2.00199999999999996e+01  +1.14800000000000004e+01  +1.45600000000000005e+01  
 570 +1.84800000000000004e+01  +1.09200000000000017e+01  +1.49800000000000022e+01  
 571 +2.08599999999999994e+01  +1.41400000000000006e+01  +1.44199999999999999e+01  
 572 +2.20500000000000007e+01  +1.32300000000000022e+01  +1.53300000000000018e+01  
 573 +2.07900000000000027e+01  +1.37199999999999989e+01  +1.42100000000000009e+01  
 574 +1.88300000000000018e+01  +8.40000000000000036e+00  +1.44199999999999999e+01  
 575 +1.86900000000000013e+01  +8.40000000000000036e+00  +1.45600000000000005e+01  
 576 +1.86200000000000010e+01  +7.98000000000000043e+00  +1.41400000000000006e+01  
 577 +2.24699999999999989e+01  +1.49800000000000022e+01  +1.43500000000000014e+01  
 578 +2.26800000000000033e+01  +1.48400000000000016e+01  +1.42800000000000011e+01  
 579 +2.26099999999999994e+01  +1.54699999999999989e+01  +1.43500000000000014e+01  
 580 +2.22600000000000016e+01  +1.47000000000000011e+01  +1.43500000000000014e+01  
 581 +1.88300000000000018e+01  +1.42100000000000009e+01  +1.43500000000000014e+01  
 582 +1.88300000000000018e+01  +1.44900000000000020e+01  +1.42100000000000009e+01  
 583 +1.88300000000000018e+01  +1.47000000000000011e+01  +1.47000000000000011e+01  
 584 +1.91800000000000033e+01  +1.33699999999999992e+01  +1.40000000000000000e+01  
 585 +2.24699999999999989e+01  +1.41400000000000006e+01  +1.43500000000000014e+01  
 586 +2.28200000000000003e+01  +1.42800000000000011e+01  +1.42800000000000011e+01  
 587 +2.20500000000000007e+01  +1.44900000000000020e+01  +1.41400000000000006e+01  
 588 +2.25400000000000027e+01  +1.40700000000000003e+01  +1.43500000000000014e+01  
 589 +2.26800000000000033e+01  +1.39300000000000015e+01  +1.44199999999999999e+01  
 590 +2.28900000000000006e+01  +1.41400000000000006e+01  +1.44199999999999999e+01  
 591 +2.06500000000000021e+01  +1.33699999999999992e+01  +1.43500000000000014e+01  
 592 +2.18400000000000034e+01  +1.26700000000000017e+01  +1.49100000000000001e+01  
 593 +2.08599999999999994e+01  +1.36500000000000004e+01  +1.41400000000000006e+01  
 594 +2.22600000000000016e+01  +1.16200000000000010e+01  +1.43500000000000014e+01  
 595 +2.19800000000000040e+01  +1.19000000000000004e+01  +1.44199999999999999e+01  
 596 +2.28900000000000006e+01  +1.21099999999999994e+01  +1.44199999999999999e+01  
 597 +2.22600000000000016e+01  +1.14100000000000001e+01  +1.42100000000000009e+01  
 598 +2.08599999999999994e+01  +1.68700000000000010e+01  +1.37900000000000009e+01  
 599 +2.05100000000000016e+01  +1.66600000000000001e+01  +1.44199999999999999e+01  
 600 +2.00900000000000034e+01  +1.21099999999999994e+01  +1.42800000000000011e+01  
 601 +2.02300000000000040e+01  +1.28800000000000026e+01  +1.42800000000000011e+01  
 602 +2.00199999999999996e+01  +1.21099999999999994e+01  +1.42100000000000009e+01  
 603 +2.24000000000000021e+01  +1.10600000000000005e+01  +1.42800000000000011e+01  
 604 +2.27500000000000000e+01  +1.12000000000000011e+01  +1.42800000000000011e+01  
 605 +2.21200000000000010e+01  +1.02900000000000009e+01  +1.42100000000000009e+01  
 606 +1.60300000000000011e+01  +9.31000000000000050e+00  +1.42800000000000011e+01  
 607 +1.43500000000000014e+01  +9.59000000000000163e+00  +1.37900000000000009e+01  
 608 +1.59600000000000009e+01  +9.52000000000000135e+00  +1.35800000000000018e+01  
 609 +1.86900000000000013e+01  +1.61699999999999982e+01  +1.42100000000000009e+01  
 610 +1.84800000000000004e+01  +1.61000000000000014e+01  +1.40700000000000003e+01  
 611 +1.81999999999999993e+01  +1.61000000000000014e+01  +1.47000000000000011e+01  
 612 +1.89000000000000021e+01  +1.61000000000000014e+01  +1.40000000000000000e+01  
 613 +2.07900000000000027e+01  +1.45600000000000005e+01  +1.35099999999999998e+01  
 614 +1.86900000000000013e+01  +1.22500000000000000e+01  +1.39300000000000015e+01  
 615 +2.02300000000000040e+01  +1.21099999999999994e+01  +1.37900000000000009e+01  
 616 +2.10000000000000000e+01  +1.36500000000000004e+01  +1.40000000000000000e+01  
 617 +1.77800000000000011e+01  +1.27400000000000020e+01  +1.41400000000000006e+01  
 618 +1.71500000000000021e+01  +1.27400000000000020e+01  +1.40700000000000003e+01  
 619 +1.78500000000000014e+01  +1.28100000000000005e+01  +1.42100000000000009e+01  
 620 +1.82699999999999996e+01  +1.30199999999999996e+01  +1.41400000000000006e+01  
 621 +2.24000000000000021e+01  +8.75000000000000000e+00  +1.41400000000000006e+01  
 622 +2.23300000000000018e+01  +8.82000000000000028e+00  +1.44900000000000020e+01  
 623 +2.21200000000000010e+01  +8.75000000000000000e+00  +1.40000000000000000e+01  
 624 +2.24699999999999989e+01  +8.82000000000000028e+00  +1.40700000000000003e+01  
 625 +1.79900000000000020e+01  +8.67999999999999972e+00  +1.41400000000000006e+01  
 626 +1.75700000000000003e+01  +9.02999999999999936e+00  +1.35800000000000018e+01  
 627 +1.75700000000000003e+01  +8.40000000000000036e+00  +1.37199999999999989e+01  
 628 +1.87600000000000016e+01  +7.70000000000000018e+00  +1.40700000000000003e+01  
 629 +1.75000000000000000e+01  +7.62999999999999989e+00  +1.46300000000000026e+01  
 630 +2.28900000000000006e+01  +9.09999999999999964e+00  +1.40700000000000003e+01  
 631 +2.27500000000000000e+01  +8.67999999999999972e+00  +1.42800000000000011e+01  
 632 +2.20500000000000007e+01  +8.67999999999999972e+00  +1.40700000000000003e+01  
 633 +2.21900000000000013e+01  +8.33000000000000007e+00  +1.40700000000000003e+01  
 634 +2.18400000000000034e+01  +8.82000000000000028e+00  +1.39300000000000015e+01  
 635 +1.89699999999999989e+01  +1.64499999999999993e+01  +1.38599999999999994e+01  
 636 +1.91800000000000033e+01  +1.55400000000000009e+01  +1.36500000000000004e+01  
 637 +2.10700000000000003e+01  +1.33699999999999992e+01  +1.28800000000000026e+01  
 638 +2.14200000000000017e+01  +1.36500000000000004e+01  +1.39300000000000015e+01  
 639 +1.97400000000000020e+01  +1.33699999999999992e+01  +1.40000000000000000e+01  
 640 +1.96000000000000014e+01  +1.43500000000000014e+01  +1.35800000000000018e+01  
 641 +1.92500000000000000e+01  +1.33699999999999992e+01  +1.39300000000000015e+01  
 642 +2.20500000000000007e+01  +1.33000000000000007e+01  +1.40000000000000000e+01  
 643 +2.24699999999999989e+01  +1.37199999999999989e+01  +1.37900000000000009e+01  
 644 +2.15600000000000023e+01  +1.35099999999999998e+01  +1.38599999999999994e+01  
 645 +2.24699999999999989e+01  +1.29500000000000011e+01  +1.40000000000000000e+01  
 646 +2.21900000000000013e+01  +8.40000000000000036e+00  +1.39300000000000015e+01  
 647 +2.19800000000000040e+01  +1.47699999999999996e+01  +1.39300000000000015e+01  
 648 +2.22600000000000016e+01  +1.58200000000000003e+01  +1.39300000000000015e+01  
 649 +2.21900000000000013e+01  +1.51900000000000013e+01  +1.34400000000000013e+01  
 650 +2.20500000000000007e+01  +1.44900000000000020e+01  +1.41400000000000006e+01  
 651 +1.89699999999999989e+01  +1.33699999999999992e+01  +1.36500000000000004e+01  
 652 +2.22600000000000016e+01  +8.33000000000000007e+00  +1.37900000000000009e+01  
 653 +2.12100000000000009e+01  +8.95999999999999908e+00  +1.36500000000000004e+01  
 654 +2.08599999999999994e+01  +1.18300000000000001e+01  +1.32300000000000022e+01  
 655 +1.99500000000000028e+01  +1.23200000000000003e+01  +1.33000000000000007e+01  
 656 +1.91099999999999994e+01  +1.56099999999999994e+01  +1.35800000000000018e+01  
 657 +1.93200000000000003e+01  +1.53300000000000018e+01  +1.35099999999999998e+01  
 658 +2.05800000000000018e+01  +1.51900000000000013e+01  +1.36500000000000004e+01  
 659 +2.06500000000000021e+01  +1.52599999999999998e+01  +1.37199999999999989e+01  
 660 +2.02300000000000040e+01  +1.63800000000000026e+01  +1.32300000000000022e+01  
 661 +2.06500000000000021e+01  +1.50500000000000007e+01  +1.36500000000000004e+01  
 662 +2.07199999999999989e+01  +1.51199999999999992e+01  +1.37199999999999989e+01  
 663 +2.07199999999999989e+01  +1.49800000000000022e+01  +1.35800000000000018e+01  
 664 +1.84800000000000004e+01  +1.41400000000000006e+01  +1.35800000000000018e+01  
 665 +1.88300000000000018e+01  +1.33699999999999992e+01  +1.35800000000000018e+01  
 666 +2.10700000000000003e+01  +1.53300000000000018e+01  +1.33000000000000007e+01  
 667 +1.86900000000000013e+01  +1.34400000000000013e+01  +1.36500000000000004e+01  
 668 +1.81300000000000026e+01  +1.34400000000000013e+01  +1.32300000000000022e+01  
 669 +1.96700000000000017e+01  +1.56800000000000015e+01  +1.35099999999999998e+01  
 670 +2.08599999999999994e+01  +1.49800000000000022e+01  +1.27400000000000020e+01  
 671 +1.58200000000000003e+01  +9.24000000000000021e+00  +1.34400000000000013e+01  
 672 +1.59600000000000009e+01  +9.31000000000000050e+00  +1.29500000000000011e+01  
 673 +1.51900000000000013e+01  +9.52000000000000135e+00  +1.35800000000000018e+01  
 674 +2.20500000000000007e+01  +1.53300000000000018e+01  +1.33699999999999992e+01  
 675 +2.19800000000000040e+01  +1.53300000000000018e+01  +1.33699999999999992e+01  
 676 +2.20500000000000007e+01  +1.55400000000000009e+01  +1.32300000000000022e+01  
 677 +1.98100000000000023e+01  +8.19000000000000128e+00  +1.33699999999999992e+01  
 678 +1.89699999999999989e+01  +9.16999999999999993e+00  +1.20400000000000009e+01  
 679 +1.98800000000000026e+01  +8.33000000000000007e+00  +1.35800000000000018e+01  
 680 +1.98800000000000026e+01  +7.49000000000000110e+00  +1.26700000000000017e+01  
 681 +2.10700000000000003e+01  +1.56800000000000015e+01  +1.32300000000000022e+01  
 682 +2.14200000000000017e+01  +1.53300000000000018e+01  +1.30900000000000016e+01  
 683 +1.91099999999999994e+01  +1.16200000000000010e+01  +1.31600000000000001e+01  
 684 +1.97400000000000020e+01  +1.24600000000000009e+01  +1.30900000000000016e+01  
 685 +2.21900000000000013e+01  +1.56099999999999994e+01  +1.31600000000000001e+01  
 686 +2.19800000000000040e+01  +1.55400000000000009e+01  +1.32300000000000022e+01  
 687 +1.58200000000000003e+01  +1.00099999999999998e+01  +1.31600000000000001e+01  
 688 +1.59600000000000009e+01  +1.09200000000000017e+01  +1.26700000000000017e+01  
 689 +1.54699999999999989e+01  +1.00800000000000001e+01  +1.29500000000000011e+01  
 690 +2.17000000000000028e+01  +1.55400000000000009e+01  +1.27400000000000020e+01  
 691 +2.15600000000000023e+01  +1.54000000000000004e+01  +1.32300000000000022e+01  
 692 +1.93200000000000003e+01  +1.47000000000000011e+01  +1.30900000000000016e+01  
 693 +1.96000000000000014e+01  +1.49100000000000001e+01  +1.28100000000000005e+01  
 694 +1.90400000000000027e+01  +1.49100000000000001e+01  +1.29500000000000011e+01  
 695 +1.94600000000000009e+01  +1.44900000000000020e+01  +1.32300000000000022e+01  
 696 +1.91099999999999994e+01  +1.24600000000000009e+01  +1.26700000000000017e+01  
 697 +2.01600000000000001e+01  +1.33000000000000007e+01  +1.25300000000000011e+01  
 698 +2.10000000000000000e+01  +1.19700000000000006e+01  +1.30900000000000016e+01  
 699 +2.14200000000000017e+01  +1.18300000000000001e+01  +1.28100000000000005e+01  
 700 +2.08599999999999994e+01  +1.22500000000000000e+01  +1.28800000000000026e+01  
 701 +1.88300000000000018e+01  +1.24600000000000009e+01  +1.29500000000000011e+01  
 702 +1.79900000000000020e+01  +1.21799999999999997e+01  +1.30199999999999996e+01  
 703 +1.88300000000000018e+01  +1.21799999999999997e+01  +1.30199999999999996e+01  
 704 +1.89699999999999989e+01  +1.25300000000000011e+01  +1.28100000000000005e+01  
 705 +1.56099999999999994e+01  +1.02200000000000006e+01  +1.25300000000000011e+01  
 706 +1.51199999999999992e+01  +1.03599999999999994e+01  +1.29500000000000011e+01  
 707 +1.86900000000000013e+01  +1.27400000000000020e+01  +1.25300000000000011e+01  
 708 +1.58200000000000003e+01  +1.11300000000000008e+01  +1.28100000000000005e+01  
 709 +1.55400000000000009e+01  +1.12700000000000014e+01  +1.28100000000000005e+01  
 710 +1.59600000000000009e+01  +1.15500000000000007e+01  +1.28100000000000005e+01  
 711 +2.12100000000000009e+01  +1.54000000000000004e+01  +1.25300000000000011e+01  
 712 +2.07199999999999989e+01  +1.52599999999999998e+01  +1.26000000000000014e+01  
 713 +1.90400000000000027e+01  +1.22500000000000000e+01  +1.24600000000000009e+01  
 714 +1.58200000000000003e+01  +1.11300000000000008e+01  +1.26700000000000017e+01  
 715 +2.10000000000000000e+01  +6.65000000000000036e+00  +1.28100000000000005e+01  
 716 +1.98100000000000023e+01  +7.42000000000000082e+00  +1.26000000000000014e+01  
 717 +1.84100000000000001e+01  +7.07000000000000028e+00  +1.30900000000000016e+01  
 718 +1.96700000000000017e+01  +7.07000000000000028e+00  +1.19700000000000006e+01  
 719 +1.82699999999999996e+01  +1.26700000000000017e+01  +1.23900000000000006e+01  
 720 +1.84800000000000004e+01  +1.31600000000000001e+01  +1.26700000000000017e+01  
 721 +1.76400000000000006e+01  +1.16900000000000013e+01  +1.21799999999999997e+01  
 722 +1.91800000000000033e+01  +1.22500000000000000e+01  +1.23200000000000003e+01  
 723 +1.98100000000000023e+01  +7.14000000000000057e+00  +1.20400000000000009e+01  
 724 +1.95300000000000011e+01  +6.92999999999999972e+00  +1.16900000000000013e+01  
 725 +1.88300000000000018e+01  +6.79000000000000092e+00  +1.19000000000000004e+01  
 726 +1.86900000000000013e+01  +6.85999999999999943e+00  +1.22500000000000000e+01  
 727 +1.77800000000000011e+01  +6.79000000000000092e+00  +1.08500000000000014e+01  
 728 +1.93900000000000006e+01  +6.92999999999999972e+00  +1.17599999999999998e+01  
 729 +1.93200000000000003e+01  +6.92999999999999972e+00  +1.19000000000000004e+01  
 730 +2.03000000000000007e+01  +7.28000000000000025e+00  +1.12700000000000014e+01  
 731 +2.00900000000000034e+01  +7.20999999999999996e+00  +1.13400000000000016e+01  
 732 +2.07199999999999989e+01  +5.87999999999999989e+00  +1.07100000000000009e+01  
 733 +1.97400000000000020e+01  +7.00000000000000000e+00  +1.15500000000000007e+01  
 734 +2.07900000000000027e+01  +6.58000000000000007e+00  +1.05000000000000000e+01  
 735 +2.05100000000000016e+01  +7.49000000000000110e+00  +1.11300000000000008e+01  
 736 +2.14900000000000020e+01  +8.60999999999999943e+00  +1.09900000000000020e+01  
 737 +1.95300000000000011e+01  +1.00800000000000001e+01  +1.09900000000000020e+01  
 738 +1.74300000000000033e+01  +9.24000000000000021e+00  +1.09900000000000020e+01  
 739 +1.73599999999999994e+01  +1.00099999999999998e+01  +1.17599999999999998e+01  
 740 +1.75700000000000003e+01  +9.09999999999999964e+00  +1.09200000000000017e+01  
 741 +1.72199999999999989e+01  +9.45000000000000107e+00  +1.09200000000000017e+01  
 742 +2.14900000000000020e+01  +8.47000000000000064e+00  +1.08500000000000014e+01  
 743 +2.12100000000000009e+01  +9.09999999999999964e+00  +1.09200000000000017e+01  
 744 +1.64499999999999993e+01  +9.24000000000000021e+00  +1.08500000000000014e+01  
 745 +1.70800000000000018e+01  +9.80000000000000071e+00  +1.08500000000000014e+01  
 746 +1.79199999999999982e+01  +9.38000000000000078e+00  +1.09200000000000017e+01  
 747 +1.79199999999999982e+01  +9.73000000000000043e+00  +1.12700000000000014e+01  
 748 +1.75700000000000003e+01  +9.09999999999999964e+00  +1.09200000000000017e+01  
 749 +1.81300000000000026e+01  +9.59000000000000163e+00  +1.06400000000000006e+01  
 750 +2.20500000000000007e+01  +8.89000000000000057e+00  +1.08500000000000014e+01  
 751 +2.25400000000000027e+01  +9.16999999999999993e+00  +9.66000000000000014e+00  
 752 +2.20500000000000007e+01  +9.24000000000000021e+00  +1.10600000000000005e+01  
 753 +1.89000000000000021e+01  +7.98000000000000043e+00  +1.08500000000000014e+01  
 754 +1.87600000000000016e+01  +8.05000000000000071e+00  +1.08500000000000014e+01  
 755 +1.89699999999999989e+01  +7.70000000000000018e+00  +1.07800000000000011e+01  
 756 +1.77100000000000009e+01  +6.65000000000000036e+00  +1.07800000000000011e+01  
 757 +1.78500000000000014e+01  +6.72000000000000064e+00  +1.08500000000000014e+01  
 758 +1.81999999999999993e+01  +7.14000000000000057e+00  +1.09200000000000017e+01  
 759 +1.90400000000000027e+01  +7.35000000000000053e+00  +1.02200000000000006e+01  
 760 +1.67300000000000004e+01  +1.30900000000000016e+01  +1.01500000000000004e+01  
 761 +1.78500000000000014e+01  +1.35099999999999998e+01  +1.07800000000000011e+01  
 762 +1.80599999999999987e+01  +9.52000000000000135e+00  +1.00800000000000001e+01  
 763 +1.81999999999999993e+01  +9.73000000000000043e+00  +1.07100000000000009e+01  
 764 +2.15600000000000023e+01  +7.98000000000000043e+00  +1.02900000000000009e+01  
 765 +2.12800000000000011e+01  +7.91000000000000014e+00  +1.06400000000000006e+01  
 766 +1.80599999999999987e+01  +8.19000000000000128e+00  +1.05000000000000000e+01  
 767 +1.79199999999999982e+01  +8.12000000000000099e+00  +1.03599999999999994e+01  
 768 +1.67300000000000004e+01  +7.55999999999999961e+00  +1.05000000000000000e+01  
 769 +1.58200000000000003e+01  +7.62999999999999989e+00  +1.00800000000000001e+01  
 770 +1.66600000000000001e+01  +7.28000000000000025e+00  +1.03599999999999994e+01  
 771 +1.68000000000000007e+01  +7.62999999999999989e+00  +1.04299999999999997e+01  
 772 +1.65899999999999999e+01  +7.00000000000000000e+00  +1.05000000000000000e+01  
 773 +1.68700000000000010e+01  +6.08999999999999986e+00  +1.06400000000000006e+01  
 774 +1.64499999999999993e+01  +6.65000000000000036e+00  +1.04299999999999997e+01  
 775 +1.68000000000000007e+01  +7.55999999999999961e+00  +1.03599999999999994e+01  
 776 +1.77800000000000011e+01  +8.12000000000000099e+00  +1.02200000000000006e+01  
 777 +1.70100000000000016e+01  +1.41400000000000006e+01  +1.03599999999999994e+01  
 778 +1.68700000000000010e+01  +1.49100000000000001e+01  +1.02200000000000006e+01  
 779 +1.77100000000000009e+01  +1.46300000000000026e+01  +1.04299999999999997e+01  
 780 +1.68000000000000007e+01  +1.39300000000000015e+01  +1.02200000000000006e+01  
 781 +1.85500000000000007e+01  +8.25999999999999979e+00  +9.87000000000000099e+00  
 782 +1.66600000000000001e+01  +7.14000000000000057e+00  +1.01500000000000004e+01  
 783 +1.67300000000000004e+01  +1.37900000000000009e+01  +1.02900000000000009e+01  
 784 +1.63800000000000026e+01  +1.40700000000000003e+01  +1.02900000000000009e+01  
 785 +1.68000000000000007e+01  +1.44199999999999999e+01  +9.87000000000000099e+00  
 786 +1.98100000000000023e+01  +7.07000000000000028e+00  +9.73000000000000043e+00  
 787 +1.91800000000000033e+01  +7.00000000000000000e+00  +1.02200000000000006e+01  
 788 +1.92500000000000000e+01  +6.79000000000000092e+00  +1.02900000000000009e+01  
 789 +1.96000000000000014e+01  +6.37000000000000099e+00  +9.94000000000000128e+00  
 790 +1.52599999999999998e+01  +8.54000000000000092e+00  +1.00800000000000001e+01  
 791 +1.51900000000000013e+01  +7.00000000000000000e+00  +9.73000000000000043e+00  
 792 +1.65899999999999999e+01  +7.07000000000000028e+00  +1.00800000000000001e+01  
 793 +1.63800000000000026e+01  +6.85999999999999943e+00  +9.59000000000000163e+00  
 794 +1.65199999999999996e+01  +6.65000000000000036e+00  +1.01500000000000004e+01  
 795 +1.50500000000000007e+01  +1.10600000000000005e+01  +1.00099999999999998e+01  
 796 +1.49800000000000022e+01  +1.11300000000000008e+01  +1.00099999999999998e+01  
 797 +1.54000000000000004e+01  +1.13400000000000016e+01  +1.02900000000000009e+01  
 798 +1.51900000000000013e+01  +1.05000000000000000e+01  +9.66000000000000014e+00  
 799 +1.65899999999999999e+01  +1.27400000000000020e+01  +9.94000000000000128e+00  
 800 +1.65899999999999999e+01  +1.26700000000000017e+01  +1.00099999999999998e+01  
 801 +1.65899999999999999e+01  +1.26700000000000017e+01  +9.87000000000000099e+00  
 802 +1.70800000000000018e+01  +1.19000000000000004e+01  +9.94000000000000128e+00  
 803 +1.74300000000000033e+01  +1.19700000000000006e+01  +9.80000000000000071e+00  
 804 +1.79199999999999982e+01  +1.23900000000000006e+01  +1.04299999999999997e+01  
 805 +1.68000000000000007e+01  +1.17599999999999998e+01  +9.66000000000000014e+00  
 806 +2.36600000000000001e+01  +6.37000000000000099e+00  +9.94000000000000128e+00  
 807 +2.42900000000000027e+01  +6.23000000000000043e+00  +9.94000000000000128e+00  
 808 +2.40800000000000018e+01  +6.16000000000000014e+00  +1.02200000000000006e+01  
 809 +2.25400000000000027e+01  +6.72000000000000064e+00  +9.73000000000000043e+00  
 810 +1.90400000000000027e+01  +8.75000000000000000e+00  +9.87000000000000099e+00  
 811 +1.93900000000000006e+01  +8.75000000000000000e+00  +9.80000000000000071e+00  
 812 +1.92500000000000000e+01  +9.59000000000000163e+00  +9.87000000000000099e+00  
 813 +1.51199999999999992e+01  +7.00000000000000000e+00  +9.80000000000000071e+00  
 814 +1.51199999999999992e+01  +6.65000000000000036e+00  +9.59000000000000163e+00  
 815 +2.25400000000000027e+01  +7.00000000000000000e+00  +9.45000000000000107e+00  
 816 +2.24699999999999989e+01  +6.65000000000000036e+00  +9.73000000000000043e+00  
 817 +2.33800000000000026e+01  +5.74000000000000021e+00  +8.82000000000000028e+00  
 818 +2.21200000000000010e+01  +6.50999999999999979e+00  +9.94000000000000128e+00  
 819 +1.67300000000000004e+01  +1.12000000000000011e+01  +9.38000000000000078e+00  
 820 +1.52599999999999998e+01  +1.04299999999999997e+01  +9.94000000000000128e+00  
 821 +1.50500000000000007e+01  +1.02900000000000009e+01  +9.38000000000000078e+00  
 822 +1.44900000000000020e+01  +1.05000000000000000e+01  +9.66000000000000014e+00  
 823 +1.43500000000000014e+01  +1.07100000000000009e+01  +9.59000000000000163e+00  
 824 +1.47000000000000011e+01  +1.05000000000000000e+01  +9.87000000000000099e+00  
 825 +1.47699999999999996e+01  +1.02200000000000006e+01  +9.52000000000000135e+00  
 826 +1.47000000000000011e+01  +6.30000000000000071e+00  +9.02999999999999936e+00  
 827 +1.52599999999999998e+01  +6.08999999999999986e+00  +9.66000000000000014e+00  
 828 +2.24000000000000021e+01  +7.49000000000000110e+00  +9.59000000000000163e+00  
 829 +2.26099999999999994e+01  +6.65000000000000036e+00  +9.09999999999999964e+00  
 830 +1.75000000000000000e+01  +1.10600000000000005e+01  +9.38000000000000078e+00  
 831 +1.65199999999999996e+01  +1.08500000000000014e+01  +9.16999999999999993e+00  
 832 +1.51900000000000013e+01  +1.02200000000000006e+01  +9.24000000000000021e+00  
 833 +1.61000000000000014e+01  +8.95999999999999908e+00  +9.38000000000000078e+00  
 834 +1.65199999999999996e+01  +1.00800000000000001e+01  +9.16999999999999993e+00  
 835 +1.59600000000000009e+01  +8.95999999999999908e+00  +9.38000000000000078e+00  
 836 +1.77100000000000009e+01  +8.12000000000000099e+00  +1.00099999999999998e+01  
 837 +1.47699999999999996e+01  +1.16200000000000010e+01  +9.24000000000000021e+00  
 838 +1.56800000000000015e+01  +1.23900000000000006e+01  +1.05000000000000000e+01  
 839 +1.46300000000000026e+01  +1.21099999999999994e+01  +8.89000000000000057e+00  
 840 +1.50500000000000007e+01  +1.04299999999999997e+01  +9.09999999999999964e+00  
 841 +1.65899999999999999e+01  +1.06400000000000006e+01  +9.09999999999999964e+00  
 842 +1.61699999999999982e+01  +1.13400000000000016e+01  +8.95999999999999908e+00  
 843 +1.52599999999999998e+01  +1.31600000000000001e+01  +9.09999999999999964e+00  
 844 +1.53300000000000018e+01  +1.32300000000000022e+01  +9.16999999999999993e+00  
 845 +1.56800000000000015e+01  +1.39300000000000015e+01  +8.89000000000000057e+00  
 846 +1.51199999999999992e+01  +1.29500000000000011e+01  +9.09999999999999964e+00  
 847 +1.50500000000000007e+01  +1.33699999999999992e+01  +9.73000000000000043e+00  
 848 +1.51900000000000013e+01  +1.28800000000000026e+01  +8.95999999999999908e+00  
 849 +1.49100000000000001e+01  +1.07800000000000011e+01  +8.89000000000000057e+00  
 850 +1.48400000000000016e+01  +1.04299999999999997e+01  +9.31000000000000050e+00  
 851 +1.54000000000000004e+01  +1.28800000000000026e+01  +8.95999999999999908e+00  
 852 +1.56800000000000015e+01  +1.27400000000000020e+01  +8.95999999999999908e+00  
 853 +1.57500000000000000e+01  +1.30199999999999996e+01  +8.95999999999999908e+00  
 854 +1.63800000000000026e+01  +1.16900000000000013e+01  +8.89000000000000057e+00  
 855 +1.58200000000000003e+01  +1.18300000000000001e+01  +8.89000000000000057e+00  
 856 +2.27500000000000000e+01  +8.33000000000000007e+00  +8.95999999999999908e+00  
 857 +2.30300000000000011e+01  +8.75000000000000000e+00  +8.89000000000000057e+00  
 858 +2.27500000000000000e+01  +7.98000000000000043e+00  +8.89000000000000057e+00  
 859 +1.59600000000000009e+01  +1.37900000000000009e+01  +8.75000000000000000e+00  
 860 +1.58200000000000003e+01  +1.40700000000000003e+01  +8.95999999999999908e+00  
 861 +1.50500000000000007e+01  +1.28100000000000005e+01  +8.82000000000000028e+00  
 862 +1.40700000000000003e+01  +1.28100000000000005e+01  +7.62999999999999989e+00  
 863 +1.49800000000000022e+01  +1.27400000000000020e+01  +8.67999999999999972e+00  
 864 +1.47699999999999996e+01  +1.07800000000000011e+01  +8.75000000000000000e+00  
 865 +2.34500000000000028e+01  +8.33000000000000007e+00  +8.89000000000000057e+00  
 866 +1.49800000000000022e+01  +1.33000000000000007e+01  +8.60999999999999943e+00  
 867 +1.51900000000000013e+01  +8.54000000000000092e+00  +8.82000000000000028e+00  
 868 +1.50500000000000007e+01  +8.47000000000000064e+00  +8.75000000000000000e+00  
 869 +1.55400000000000009e+01  +8.67999999999999972e+00  +8.95999999999999908e+00  
 870 +1.53300000000000018e+01  +8.82000000000000028e+00  +8.54000000000000092e+00  
 871 +1.50500000000000007e+01  +1.01500000000000004e+01  +8.05000000000000071e+00  
 872 +1.40000000000000000e+01  +1.08500000000000014e+01  +8.19000000000000128e+00  
 873 +1.90400000000000027e+01  +7.20999999999999996e+00  +8.67999999999999972e+00  
 874 +1.89699999999999989e+01  +7.28000000000000025e+00  +8.60999999999999943e+00  
 875 +1.84800000000000004e+01  +7.84000000000000075e+00  +8.82000000000000028e+00  
 876 +1.91800000000000033e+01  +7.14000000000000057e+00  +8.67999999999999972e+00  
 877 +1.91800000000000033e+01  +7.07000000000000028e+00  +8.75000000000000000e+00  
 878 +1.94600000000000009e+01  +6.92999999999999972e+00  +8.60999999999999943e+00  
 879 +1.51199999999999992e+01  +1.39300000000000015e+01  +8.25999999999999979e+00  
 880 +1.50500000000000007e+01  +1.34400000000000013e+01  +8.75000000000000000e+00  
 881 +1.98800000000000026e+01  +7.00000000000000000e+00  +8.47000000000000064e+00  
 882 +1.95300000000000011e+01  +6.79000000000000092e+00  +8.54000000000000092e+00  
 883 +1.53300000000000018e+01  +9.02999999999999936e+00  +8.25999999999999979e+00  
 884 +1.54000000000000004e+01  +8.95999999999999908e+00  +8.67999999999999972e+00  
 885 +1.96000000000000014e+01  +6.30000000000000071e+00  +8.75000000000000000e+00  
 886 +2.00199999999999996e+01  +6.37000000000000099e+00  +8.19000000000000128e+00  
 887 +1.40700000000000003e+01  +7.98000000000000043e+00  +8.33000000000000007e+00  
 888 +1.40000000000000000e+01  +7.14000000000000057e+00  +8.40000000000000036e+00  
 889 +1.42100000000000009e+01  +8.12000000000000099e+00  +8.54000000000000092e+00  
 890 +1.40000000000000000e+01  +7.91000000000000014e+00  +8.25999999999999979e+00  
 891 +1.37199999999999989e+01  +7.91000000000000014e+00  +8.33000000000000007e+00  
 892 +1.40700000000000003e+01  +7.91000000000000014e+00  +8.19000000000000128e+00  
 893 +1.37900000000000009e+01  +1.07800000000000011e+01  +8.12000000000000099e+00  
 894 +1.41400000000000006e+01  +1.14100000000000001e+01  +7.84000000000000075e+00  
 895 +1.33699999999999992e+01  +8.19000000000000128e+00  +7.35000000000000053e+00  
 896 +1.42100000000000009e+01  +7.91000000000000014e+00  +8.19000000000000128e+00  
 897 +2.05800000000000018e+01  +6.23000000000000043e+00  +8.40000000000000036e+00  
 898 +2.01600000000000001e+01  +6.02000000000000046e+00  +7.98000000000000043e+00  
 899 +2.36600000000000001e+01  +6.92999999999999972e+00  +8.12000000000000099e+00  
 900 +2.38700000000000010e+01  +7.07000000000000028e+00  +8.19000000000000128e+00  
 901 +2.31700000000000017e+01  +7.20999999999999996e+00  +8.19000000000000128e+00  
 902 +1.91800000000000033e+01  +7.98000000000000043e+00  +8.05000000000000071e+00  
 903 +1.96700000000000017e+01  +6.92999999999999972e+00  +7.14000000000000057e+00  
 904 +1.90400000000000027e+01  +7.98000000000000043e+00  +8.19000000000000128e+00  
 905 +1.99500000000000028e+01  +8.25999999999999979e+00  +7.49000000000000110e+00  
 906 +2.31000000000000014e+01  +6.23000000000000043e+00  +8.05000000000000071e+00  
 907 +2.31000000000000014e+01  +6.16000000000000014e+00  +7.98000000000000043e+00  
 908 +1.40000000000000000e+01  +1.13400000000000016e+01  +7.42000000000000082e+00  
 909 +1.44199999999999999e+01  +1.16200000000000010e+01  +7.91000000000000014e+00  
 910 +2.17000000000000028e+01  +1.15500000000000007e+01  +7.62999999999999989e+00  
 911 +2.18400000000000034e+01  +1.19000000000000004e+01  +7.35000000000000053e+00  
 912 +2.17699999999999996e+01  +1.20400000000000009e+01  +7.84000000000000075e+00  
 913 +2.14900000000000020e+01  +1.13400000000000016e+01  +7.55999999999999961e+00  
 914 +2.12100000000000009e+01  +1.05700000000000003e+01  +7.62999999999999989e+00  
 915 +2.11400000000000006e+01  +1.06400000000000006e+01  +7.77000000000000046e+00  
 916 +2.11400000000000006e+01  +1.07800000000000011e+01  +7.49000000000000110e+00  
 917 +2.12800000000000011e+01  +1.05000000000000000e+01  +7.55999999999999961e+00  
 918 +2.15600000000000023e+01  +1.13400000000000016e+01  +6.92999999999999972e+00  
 919 +2.14200000000000017e+01  +1.11300000000000008e+01  +7.84000000000000075e+00  
 920 +2.21900000000000013e+01  +1.02900000000000009e+01  +7.62999999999999989e+00  
 921 +2.10700000000000003e+01  +9.59000000000000163e+00  +7.35000000000000053e+00  
 922 +2.07199999999999989e+01  +9.31000000000000050e+00  +7.55999999999999961e+00  
 923 +2.06500000000000021e+01  +9.59000000000000163e+00  +8.05000000000000071e+00  
 924 +2.05800000000000018e+01  +8.95999999999999908e+00  +7.49000000000000110e+00  
 925 +2.11400000000000006e+01  +1.07100000000000009e+01  +7.00000000000000000e+00  
 926 +2.07900000000000027e+01  +1.08500000000000014e+01  +7.55999999999999961e+00  
 927 +2.03700000000000010e+01  +7.77000000000000046e+00  +7.07000000000000028e+00  
 928 +2.01600000000000001e+01  +8.47000000000000064e+00  +7.28000000000000025e+00  
 929 +1.33699999999999992e+01  +1.09900000000000020e+01  +7.42000000000000082e+00  
 930 +1.30199999999999996e+01  +1.07100000000000009e+01  +6.79000000000000092e+00  
 931 +1.32300000000000022e+01  +1.13400000000000016e+01  +6.79000000000000092e+00  
 932 +1.33699999999999992e+01  +1.09200000000000017e+01  +7.55999999999999961e+00  
 933 +2.21200000000000010e+01  +1.02900000000000009e+01  +7.07000000000000028e+00  
 934 +2.03000000000000007e+01  +8.60999999999999943e+00  +7.14000000000000057e+00  
 935 +2.01600000000000001e+01  +1.00800000000000001e+01  +7.20999999999999996e+00  
 936 +2.04400000000000013e+01  +8.60999999999999943e+00  +6.85999999999999943e+00  
 937 +2.24000000000000021e+01  +1.05700000000000003e+01  +7.00000000000000000e+00  
 938 +2.21900000000000013e+01  +1.04299999999999997e+01  +7.14000000000000057e+00  
 939 +2.19100000000000001e+01  +6.92999999999999972e+00  +7.20999999999999996e+00  
 940 +2.05800000000000018e+01  +7.20999999999999996e+00  +6.37000000000000099e+00  
 941 +2.03700000000000010e+01  +6.92999999999999972e+00  +6.50999999999999979e+00  
 942 +2.05100000000000016e+01  +6.08999999999999986e+00  +6.37000000000000099e+00  
 943 +1.98800000000000026e+01  +6.85999999999999943e+00  +6.50999999999999979e+00  
 944 +2.17000000000000028e+01  +6.79000000000000092e+00  +4.69000000000000039e+00  
 945 +1.93900000000000006e+01  +8.95999999999999908e+00  +2.32400000000000020e+01  
 946 +2.20500000000000007e+01  +6.72000000000000064e+00  +1.48400000000000016e+01  
 947 +2.28900000000000006e+01  +6.85999999999999943e+00  +1.47000000000000011e+01  
 948 +2.24000000000000021e+01  +6.37000000000000099e+00  +1.49800000000000022e+01  
 949 +1.39300000000000015e+01  +1.17599999999999998e+01  +2.33100000000000023e+01  
 950 +1.43500000000000014e+01  +1.14800000000000004e+01  +2.30300000000000011e+01  
 951 +1.96000000000000014e+01  +7.35000000000000053e+00  +2.00900000000000034e+01  
 952 +1.96000000000000014e+01  +7.42000000000000082e+00  +2.01600000000000001e+01  
 953 +2.00900000000000034e+01  +7.00000000000000000e+00  +2.02300000000000040e+01  
 954 +1.52599999999999998e+01  +7.70000000000000018e+00  +1.96700000000000017e+01  
 955 +2.34500000000000028e+01  +9.38000000000000078e+00  +1.75700000000000003e+01  
 956 +2.29600000000000009e+01  +9.24000000000000021e+00  +1.85500000000000007e+01  
 957 +2.10700000000000003e+01  +1.23900000000000006e+01  +1.72199999999999989e+01  
 958 +1.86900000000000013e+01  +1.59600000000000009e+01  +1.69400000000000013e+01  
 959 +1.84800000000000004e+01  +1.59600000000000009e+01  +1.74300000000000033e+01  
 960 +1.98100000000000023e+01  +6.65000000000000036e+00  +1.67300000000000004e+01  
 961 +1.87600000000000016e+01  +7.55999999999999961e+00  +1.69400000000000013e+01  
 962 +2.16300000000000026e+01  +1.42100000000000009e+01  +1.68000000000000007e+01  
 963 +2.31700000000000017e+01  +1.26000000000000014e+01  +1.65199999999999996e+01  
 964 +2.30300000000000011e+01  +1.32300000000000022e+01  +1.65899999999999999e+01  
 965 +1.82699999999999996e+01  +1.11300000000000008e+01  +1.49800000000000022e+01  
 966 +2.30300000000000011e+01  +6.30000000000000071e+00  +1.49800000000000022e+01  
 967 +2.25400000000000027e+01  +5.87999999999999989e+00  +1.55400000000000009e+01  
 968 +1.86900000000000013e+01  +8.40000000000000036e+00  +1.45600000000000005e+01  
 969 +1.93200000000000003e+01  +7.07000000000000028e+00  +1.54699999999999989e+01  
 970 +2.28900000000000006e+01  +9.94000000000000128e+00  +1.45600000000000005e+01  
 971 +2.16300000000000026e+01  +9.87000000000000099e+00  +1.37900000000000009e+01  
 972 +2.00199999999999996e+01  +1.65199999999999996e+01  +1.41400000000000006e+01  
 973 +1.99500000000000028e+01  +1.68700000000000010e+01  +1.37900000000000009e+01  
 974 +1.95300000000000011e+01  +1.70100000000000016e+01  +1.44199999999999999e+01  
 975 +2.20500000000000007e+01  +1.44900000000000020e+01  +1.41400000000000006e+01  
 976 +2.26800000000000033e+01  +1.50500000000000007e+01  +1.40000000000000000e+01  
 977 +2.18400000000000034e+01  +1.42100000000000009e+01  +1.37900000000000009e+01  
 978 +2.18400000000000034e+01  +1.42100000000000009e+01  +1.37900000000000009e+01  
 979 +2.19800000000000040e+01  +1.47699999999999996e+01  +1.30900000000000016e+01  
 980 +2.19800000000000040e+01  +1.43500000000000014e+01  +1.37199999999999989e+01  
 981 +2.14900000000000020e+01  +8.54000000000000092e+00  +1.34400000000000013e+01  
 982 +2.09300000000000033e+01  +9.09999999999999964e+00  +1.36500000000000004e+01  
 983 +2.25400000000000027e+01  +1.53300000000000018e+01  +1.35800000000000018e+01  
 984 +2.17699999999999996e+01  +6.16000000000000014e+00  +1.27400000000000020e+01  
 985 +2.14900000000000020e+01  +6.37000000000000099e+00  +1.30900000000000016e+01  
 986 +1.93900000000000006e+01  +6.65000000000000036e+00  +1.02200000000000006e+01  
 987 +1.93900000000000006e+01  +6.65000000000000036e+00  +1.01500000000000004e+01  
 988 +1.95300000000000011e+01  +6.37000000000000099e+00  +1.03599999999999994e+01  
 989 +1.98100000000000023e+01  +6.16000000000000014e+00  +9.80000000000000071e+00  
 990 +1.97400000000000020e+01  +6.16000000000000014e+00  +1.00800000000000001e+01  
 991 +2.43599999999999994e+01  +6.44000000000000128e+00  +9.02999999999999936e+00  
 992 +1.91800000000000033e+01  +7.91000000000000014e+00  +9.45000000000000107e+00  
 993 +1.98800000000000026e+01  +8.19000000000000128e+00  +8.54000000000000092e+00  
 994 +1.50500000000000007e+01  +1.25300000000000011e+01  +8.40000000000000036e+00  
 995 +2.14200000000000017e+01  +1.11300000000000008e+01  +7.84000000000000075e+00  
 996 +2.14900000000000020e+01  +1.12000000000000011e+01  +7.91000000000000014e+00  
 997 +2.12800000000000011e+01  +1.11300000000000008e+01  +7.98000000000000043e+00  
 998 +2.07199999999999989e+01  +1.09900000000000020e+01  +8.67999999999999972e+00  
 999 +2.00199999999999996e+01  +9.59000000000000163e+00  +6.85999999999999943e+00  
1000 +2.06500000000000021e+01  +8.67999999999999972e+00  +6.65000000000000036e+00  
1001 +2.10000000000000000e+01  +8.82000000000000028e+00  +6.30000000000000071e+00  
1002 +2.16300000000000026e+01  +9.59000000000000163e+00  +6.02000000000000046e+00  
1003 +2.16300000000000026e+01  +8.47000000000000064e+00  +5.60000000000000053e+00  
1004 +2.18400000000000034e+01  +9.80000000000000071e+00  +5.95000000000000018e+00  
1005 +2.22600000000000016e+01  +1.02200000000000006e+01  +4.76000000000000068e+00  
1006 +2.21900000000000013e+01  +1.08500000000000014e+01  +5.95000000000000018e+00  
1007 +2.20500000000000007e+01  +7.49000000000000110e+00  +4.54999999999999982e+00  
1008 +2.21200000000000010e+01  +8.54000000000000092e+00  +5.11000000000000032e+00  
1009 +2.22600000000000016e+01  +8.40000000000000036e+00  +4.69000000000000039e+00  
1010 +2.21900000000000013e+01  +8.54000000000000092e+00  +5.25000000000000000e+00  
1011 +1.66600000000000001e+01  +1.06400000000000006e+01  +2.35900000000000034e+01  
1012 +1.66600000000000001e+01  +1.03599999999999994e+01  +2.38700000000000010e+01  
1013 +1.59600000000000009e+01  +1.23200000000000003e+01  +2.26099999999999994e+01  
1014 +1.56099999999999994e+01  +1.22500000000000000e+01  +2.27500000000000000e+01  
1015 +1.51900000000000013e+01  +1.16200000000000010e+01  +2.21200000000000010e+01  
1016 +1.42800000000000011e+01  +1.19700000000000006e+01  +2.26800000000000033e+01  
1017 +1.61000000000000014e+01  +1.16200000000000010e+01  +2.16300000000000026e+01  
1018 +1.78500000000000014e+01  +1.28800000000000026e+01  +2.13500000000000014e+01  
1019 +1.75700000000000003e+01  +1.30199999999999996e+01  +2.15600000000000023e+01  
1020 +1.84800000000000004e+01  +7.35000000000000053e+00  +2.12800000000000011e+01  
1021 +1.89000000000000021e+01  +7.62999999999999989e+00  +2.15600000000000023e+01  
1022 +2.04400000000000013e+01  +6.85999999999999943e+00  +2.14200000000000017e+01  
1023 +1.95300000000000011e+01  +7.35000000000000053e+00  +2.14900000000000020e+01  
1024 +1.68000000000000007e+01  +8.47000000000000064e+00  +2.13500000000000014e+01  
1025 +2.02300000000000040e+01  +9.45000000000000107e+00  +2.00199999999999996e+01  
1026 +2.03000000000000007e+01  +9.31000000000000050e+00  +2.03000000000000007e+01  
1027 +1.98800000000000026e+01  +9.94000000000000128e+00  +2.10000000000000000e+01  
1028 +1.98100000000000023e+01  +1.19700000000000006e+01  +1.98100000000000023e+01  
1029 +1.92500000000000000e+01  +1.21799999999999997e+01  +1.98100000000000023e+01  
1030 +1.61000000000000014e+01  +7.70000000000000018e+00  +1.96700000000000017e+01  
1031 +1.65899999999999999e+01  +9.87000000000000099e+00  +1.89699999999999989e+01  
1032 +1.56800000000000015e+01  +9.80000000000000071e+00  +1.88300000000000018e+01  
1033 +1.64499999999999993e+01  +1.04299999999999997e+01  +1.98100000000000023e+01  
1034 +2.28200000000000003e+01  +5.81000000000000050e+00  +1.88300000000000018e+01  
1035 +2.28900000000000006e+01  +6.58000000000000007e+00  +1.88300000000000018e+01  
1036 +2.21900000000000013e+01  +1.12000000000000011e+01  +1.85500000000000007e+01  
1037 +2.20500000000000007e+01  +1.10600000000000005e+01  +1.88300000000000018e+01  
1038 +1.87600000000000016e+01  +1.02200000000000006e+01  +1.84100000000000001e+01  
1039 +1.86900000000000013e+01  +1.02200000000000006e+01  +1.85500000000000007e+01  
1040 +1.88300000000000018e+01  +1.16200000000000010e+01  +1.79900000000000020e+01  
1041 +2.19800000000000040e+01  +5.95000000000000018e+00  +1.83399999999999999e+01  
1042 +2.23300000000000018e+01  +5.46000000000000085e+00  +1.86200000000000010e+01  
1043 +1.89699999999999989e+01  +7.42000000000000082e+00  +1.79199999999999982e+01  
1044 +1.82699999999999996e+01  +7.00000000000000000e+00  +1.77800000000000011e+01  
1045 +2.01600000000000001e+01  +6.72000000000000064e+00  +1.92500000000000000e+01  
1046 +1.99500000000000028e+01  +1.46300000000000026e+01  +1.79199999999999982e+01  
1047 +2.01600000000000001e+01  +1.39300000000000015e+01  +1.83399999999999999e+01  
1048 +1.38599999999999994e+01  +9.16999999999999993e+00  +1.90400000000000027e+01  
1049 +1.65199999999999996e+01  +8.19000000000000128e+00  +1.75700000000000003e+01  
1050 +1.63800000000000026e+01  +7.62999999999999989e+00  +1.70800000000000018e+01  
1051 +1.63099999999999987e+01  +7.62999999999999989e+00  +1.84100000000000001e+01  
1052 +2.25400000000000027e+01  +1.30199999999999996e+01  +1.74300000000000033e+01  
1053 +1.54000000000000004e+01  +9.80000000000000071e+00  +1.75000000000000000e+01  
1054 +1.98800000000000026e+01  +1.15500000000000007e+01  +1.75700000000000003e+01  
1055 +1.46300000000000026e+01  +9.73000000000000043e+00  +1.71500000000000021e+01  
1056 +2.16300000000000026e+01  +1.12000000000000011e+01  +1.63800000000000026e+01  
1057 +2.08599999999999994e+01  +7.49000000000000110e+00  +1.64499999999999993e+01  
1058 +2.06500000000000021e+01  +7.84000000000000075e+00  +1.67300000000000004e+01  
1059 +1.65199999999999996e+01  +1.02900000000000009e+01  +1.65899999999999999e+01  
1060 +1.68000000000000007e+01  +1.03599999999999994e+01  +1.70100000000000016e+01  
1061 +1.98800000000000026e+01  +1.33699999999999992e+01  +1.56800000000000015e+01  
1062 +2.00199999999999996e+01  +1.28800000000000026e+01  +1.66600000000000001e+01  
1063 +1.83399999999999999e+01  +7.28000000000000025e+00  +1.56099999999999994e+01  
1064 +1.87600000000000016e+01  +6.79000000000000092e+00  +1.61000000000000014e+01  
1065 +1.37900000000000009e+01  +8.75000000000000000e+00  +1.55400000000000009e+01  
1066 +1.74300000000000033e+01  +1.14800000000000004e+01  +1.54699999999999989e+01  
1067 +2.11400000000000006e+01  +6.85999999999999943e+00  +1.48400000000000016e+01  
1068 +2.19800000000000040e+01  +1.60300000000000011e+01  +1.47699999999999996e+01  
1069 +2.13500000000000014e+01  +1.55400000000000009e+01  +1.49100000000000001e+01  
1070 +2.26800000000000033e+01  +1.44900000000000020e+01  +1.49800000000000022e+01  
1071 +1.70800000000000018e+01  +1.00800000000000001e+01  +1.26700000000000017e+01  
1072 +2.26099999999999994e+01  +1.16900000000000013e+01  +1.39300000000000015e+01  
1073 +1.80599999999999987e+01  +1.34400000000000013e+01  +1.42800000000000011e+01  
1074 +2.26099999999999994e+01  +1.27400000000000020e+01  +1.39300000000000015e+01  
1075 +2.26800000000000033e+01  +1.30199999999999996e+01  +1.40000000000000000e+01  
1076 +1.91099999999999994e+01  +1.62400000000000020e+01  +1.33699999999999992e+01  
1077 +1.85500000000000007e+01  +1.56800000000000015e+01  +1.34400000000000013e+01  
1078 +2.20500000000000007e+01  +1.02900000000000009e+01  +1.35800000000000018e+01  
1079 +2.22600000000000016e+01  +1.10600000000000005e+01  +1.32300000000000022e+01  
1080 +2.22600000000000016e+01  +1.02900000000000009e+01  +1.36500000000000004e+01  
1081 +1.84800000000000004e+01  +1.58200000000000003e+01  +1.33699999999999992e+01  
1082 +1.82699999999999996e+01  +1.55400000000000009e+01  +1.34400000000000013e+01  
1083 +2.00199999999999996e+01  +1.65899999999999999e+01  +1.31600000000000001e+01  
1084 +2.05100000000000016e+01  +1.65899999999999999e+01  +1.31600000000000001e+01  
1085 +2.12800000000000011e+01  +1.60300000000000011e+01  +1.32300000000000022e+01  
1086 +2.12100000000000009e+01  +1.66600000000000001e+01  +1.30199999999999996e+01  
1087 +2.19800000000000040e+01  +1.63800000000000026e+01  +1.31600000000000001e+01  
1088 +2.07900000000000027e+01  +1.59600000000000009e+01  +1.28800000000000026e+01  
1089 +1.77800000000000011e+01  +1.38599999999999994e+01  +1.29500000000000011e+01  
1090 +1.70100000000000016e+01  +1.31600000000000001e+01  +1.30900000000000016e+01  
1091 +2.08599999999999994e+01  +1.14100000000000001e+01  +1.27400000000000020e+01  
1092 +1.89699999999999989e+01  +1.50500000000000007e+01  +1.29500000000000011e+01  
1093 +1.86900000000000013e+01  +1.50500000000000007e+01  +1.28800000000000026e+01  
1094 +1.89699999999999989e+01  +1.52599999999999998e+01  +1.29500000000000011e+01  
1095 +2.01600000000000001e+01  +6.16000000000000014e+00  +1.12000000000000011e+01  
1096 +2.17000000000000028e+01  +9.94000000000000128e+00  +1.02200000000000006e+01  
1097 +2.25400000000000027e+01  +8.89000000000000057e+00  +1.13400000000000016e+01  
1098 +1.86200000000000010e+01  +8.60999999999999943e+00  +1.16900000000000013e+01  
1099 +1.93200000000000003e+01  +6.79000000000000092e+00  +1.01500000000000004e+01  
1100 +1.79199999999999982e+01  +7.98000000000000043e+00  +9.45000000000000107e+00  
1101 +1.68000000000000007e+01  +1.05700000000000003e+01  +9.87000000000000099e+00  
1102 +1.71500000000000021e+01  +1.05700000000000003e+01  +9.80000000000000071e+00  
1103 +1.69400000000000013e+01  +1.14800000000000004e+01  +1.05700000000000003e+01  
1104 +1.42800000000000011e+01  +9.80000000000000071e+00  +9.52000000000000135e+00  
1105 +1.40700000000000003e+01  +9.94000000000000128e+00  +9.31000000000000050e+00  
1106 +1.41400000000000006e+01  +1.07100000000000009e+01  +9.38000000000000078e+00  
1107 +1.62400000000000020e+01  +8.40000000000000036e+00  +8.75000000000000000e+00  
1108 +2.31700000000000017e+01  +8.05000000000000071e+00  +8.25999999999999979e+00  
1109 +1.52599999999999998e+01  +7.98000000000000043e+00  +8.54000000000000092e+00  
1110 +1.47699999999999996e+01  +8.40000000000000036e+00  +8.60999999999999943e+00  
1111 +1.44199999999999999e+01  +8.12000000000000099e+00  +8.54000000000000092e+00  
1112 +1.47699999999999996e+01  +7.00000000000000000e+00  +8.60999999999999943e+00  
1113 +1.35800000000000018e+01  +8.75000000000000000e+00  +8.54000000000000092e+00  
1114 +1.93200000000000003e+01  +7.62999999999999989e+00  +6.92999999999999972e+00  
1115 +1.35099999999999998e+01  +1.05000000000000000e+01  +8.40000000000000036e+00  
1116 +1.35099999999999998e+01  +1.07800000000000011e+01  +7.77000000000000046e+00  
1117 +2.03000000000000007e+01  +5.81000000000000050e+00  +7.62999999999999989e+00  
1118 +2.02300000000000040e+01  +5.74000000000000021e+00  +8.12000000000000099e+00  
1119 +1.28800000000000026e+01  +9.94000000000000128e+00  +6.79000000000000092e+00  
1120 +1.33000000000000007e+01  +1.12700000000000014e+01  +7.62999999999999989e+00  
1121 +2.14900000000000020e+01  +8.67999999999999972e+00  +6.92999999999999972e+00  
1122 +2.04400000000000013e+01  +8.25999999999999979e+00  +5.81000000000000050e+00  
1123 +2.17000000000000028e+01  +9.59000000000000163e+00  +5.95000000000000018e+00  
1124 +2.22600000000000016e+01  +1.12000000000000011e+01  +5.39000000000000057e+00  
1125 +2.21200000000000010e+01  +1.12000000000000011e+01  +6.30000000000000071e+00  
1126 +1.33699999999999992e+01  +9.80000000000000071e+00  +2.40800000000000018e+01  
1127 +1.93900000000000006e+01  +8.25999999999999979e+00  +2.34500000000000028e+01  
1128 +1.84100000000000001e+01  +8.82000000000000028e+00  +2.35199999999999996e+01  
1129 +1.68000000000000007e+01  +8.47000000000000064e+00  +2.28900000000000006e+01  
1130 +1.66600000000000001e+01  +1.18300000000000001e+01  +2.26800000000000033e+01  
1131 +1.93900000000000006e+01  +8.67999999999999972e+00  +2.19100000000000001e+01  
1132 +1.96000000000000014e+01  +8.95999999999999908e+00  +2.21200000000000010e+01  
1133 +1.62400000000000020e+01  +8.19000000000000128e+00  +2.14900000000000020e+01  
1134 +1.59600000000000009e+01  +8.05000000000000071e+00  +2.14200000000000017e+01  
1135 +1.59600000000000009e+01  +8.25999999999999979e+00  +2.17000000000000028e+01  
1136 +1.17599999999999998e+01  +9.02999999999999936e+00  +2.08599999999999994e+01  
1137 +1.26000000000000014e+01  +1.01500000000000004e+01  +2.22600000000000016e+01  
1138 +1.47699999999999996e+01  +9.24000000000000021e+00  +2.10700000000000003e+01  
1139 +1.86200000000000010e+01  +9.59000000000000163e+00  +2.07199999999999989e+01  
1140 +1.87600000000000016e+01  +1.01500000000000004e+01  +2.05800000000000018e+01  
1141 +1.86200000000000010e+01  +9.73000000000000043e+00  +2.09300000000000033e+01  
1142 +1.91099999999999994e+01  +9.31000000000000050e+00  +2.12100000000000009e+01  
1143 +1.87600000000000016e+01  +1.14800000000000004e+01  +2.11400000000000006e+01  
1144 +1.83399999999999999e+01  +1.16900000000000013e+01  +1.96700000000000017e+01  
1145 +2.12100000000000009e+01  +9.31000000000000050e+00  +2.00900000000000034e+01  
1146 +1.72199999999999989e+01  +1.07800000000000011e+01  +1.93200000000000003e+01  
1147 +1.28100000000000005e+01  +7.98000000000000043e+00  +1.83399999999999999e+01  
1148 +1.30199999999999996e+01  +8.25999999999999979e+00  +1.89699999999999989e+01  
1149 +2.07199999999999989e+01  +1.17599999999999998e+01  +1.91800000000000033e+01  
1150 +2.10000000000000000e+01  +1.34400000000000013e+01  +1.79199999999999982e+01  
1151 +2.16300000000000026e+01  +1.37900000000000009e+01  +1.79199999999999982e+01  
1152 +2.26800000000000033e+01  +5.53000000000000025e+00  +1.68000000000000007e+01  
1153 +2.24000000000000021e+01  +6.50999999999999979e+00  +1.72900000000000027e+01  
1154 +2.12100000000000009e+01  +1.48400000000000016e+01  +1.72900000000000027e+01  
1155 +2.00900000000000034e+01  +1.23900000000000006e+01  +1.73599999999999994e+01  
1156 +2.15600000000000023e+01  +1.12700000000000014e+01  +1.65199999999999996e+01  
1157 +2.17000000000000028e+01  +1.12700000000000014e+01  +1.63099999999999987e+01  
1158 +2.17000000000000028e+01  +1.16200000000000010e+01  +1.63099999999999987e+01  
1159 +2.22600000000000016e+01  +1.16900000000000013e+01  +1.66600000000000001e+01  
1160 +1.69400000000000013e+01  +9.87000000000000099e+00  +1.52599999999999998e+01  
1161 +1.72900000000000027e+01  +9.24000000000000021e+00  +1.61699999999999982e+01  
1162 +1.85500000000000007e+01  +1.07100000000000009e+01  +1.67300000000000004e+01  
1163 +1.99500000000000028e+01  +1.47699999999999996e+01  +1.51900000000000013e+01  
1164 +2.22600000000000016e+01  +1.22500000000000000e+01  +1.54000000000000004e+01  
1165 +2.26099999999999994e+01  +1.24600000000000009e+01  +1.51900000000000013e+01  
1166 +2.28200000000000003e+01  +1.28800000000000026e+01  +1.51900000000000013e+01  
1167 +2.26800000000000033e+01  +1.28100000000000005e+01  +1.56800000000000015e+01  
1168 +1.84100000000000001e+01  +1.21099999999999994e+01  +1.55400000000000009e+01  
1169 +2.13500000000000014e+01  +6.72000000000000064e+00  +1.40700000000000003e+01  
1170 +2.08599999999999994e+01  +6.58000000000000007e+00  +1.49100000000000001e+01  
1171 +2.06500000000000021e+01  +1.63099999999999987e+01  +1.47699999999999996e+01  
1172 +2.03000000000000007e+01  +1.64499999999999993e+01  +1.56800000000000015e+01  
1173 +2.07199999999999989e+01  +1.42100000000000009e+01  +1.47699999999999996e+01  
1174 +1.90400000000000027e+01  +1.65199999999999996e+01  +1.37199999999999989e+01  
1175 +1.90400000000000027e+01  +1.65899999999999999e+01  +1.40000000000000000e+01  
1176 +2.19800000000000040e+01  +1.24600000000000009e+01  +1.33000000000000007e+01  
1177 +1.91800000000000033e+01  +1.42100000000000009e+01  +1.26000000000000014e+01  
1178 +1.84100000000000001e+01  +1.47000000000000011e+01  +1.29500000000000011e+01  
1179 +1.98100000000000023e+01  +1.56800000000000015e+01  +1.26000000000000014e+01  
1180 +1.99500000000000028e+01  +1.49800000000000022e+01  +1.26700000000000017e+01  
1181 +2.16300000000000026e+01  +7.55999999999999961e+00  +8.75000000000000000e+00  
1182 +1.73599999999999994e+01  +6.79000000000000092e+00  +1.01500000000000004e+01  
1183 +1.67300000000000004e+01  +1.46300000000000026e+01  +9.59000000000000163e+00  
1184 +1.70800000000000018e+01  +1.47000000000000011e+01  +1.00099999999999998e+01  
1185 +1.63800000000000026e+01  +1.32300000000000022e+01  +9.87000000000000099e+00  
1186 +2.24000000000000021e+01  +7.70000000000000018e+00  +9.87000000000000099e+00  
1187 +1.66600000000000001e+01  +7.70000000000000018e+00  +9.24000000000000021e+00  
1188 +1.92500000000000000e+01  +7.84000000000000075e+00  +9.52000000000000135e+00  
1189 +1.85500000000000007e+01  +8.25999999999999979e+00  +9.87000000000000099e+00  
1190 +1.72199999999999989e+01  +1.04299999999999997e+01  +9.02999999999999936e+00  
1191 +1.65199999999999996e+01  +1.00800000000000001e+01  +9.16999999999999993e+00  
1192 +1.58200000000000003e+01  +1.44199999999999999e+01  +9.02999999999999936e+00  
1193 +1.64499999999999993e+01  +1.50500000000000007e+01  +8.95999999999999908e+00  
1194 +1.58900000000000006e+01  +1.46300000000000026e+01  +9.38000000000000078e+00  
1195 +1.42800000000000011e+01  +1.14100000000000001e+01  +2.32400000000000020e+01  
1196 +1.42800000000000011e+01  +1.18300000000000001e+01  +2.32400000000000020e+01  
1197 +1.44199999999999999e+01  +1.14800000000000004e+01  +2.34500000000000028e+01  
1198 +1.58200000000000003e+01  +1.40700000000000003e+01  +8.95999999999999908e+00  
1199 +1.57500000000000000e+01  +1.42100000000000009e+01  +8.82000000000000028e+00  
1200 +1.58200000000000003e+01  +1.40700000000000003e+01  +8.95999999999999908e+00  
1201 +1.57500000000000000e+01  +1.40000000000000000e+01  +9.09999999999999964e+00  
1202 +1.60300000000000011e+01  +1.40000000000000000e+01  +9.09999999999999964e+00  
1203 +1.86200000000000010e+01  +7.91000000000000014e+00  +2.01600000000000001e+01  
1204 +1.87600000000000016e+01  +7.91000000000000014e+00  +2.03000000000000007e+01  
1205 +1.86200000000000010e+01  +8.05000000000000071e+00  +2.03000000000000007e+01  
1206 +2.23300000000000018e+01  +6.30000000000000071e+00  +1.93200000000000003e+01  
1207 +2.18400000000000034e+01  +6.72000000000000064e+00  +1.93900000000000006e+01  
1208 +2.24000000000000021e+01  +6.30000000000000071e+00  +1.96000000000000014e+01  
1209 +2.17699999999999996e+01  +6.50999999999999979e+00  +1.98800000000000026e+01  
1210 +2.12800000000000011e+01  +7.35000000000000053e+00  +1.31600000000000001e+01  
1211 +2.14900000000000020e+01  +8.54000000000000092e+00  +1.34400000000000013e+01  
1212 +2.17000000000000028e+01  +8.67999999999999972e+00  +1.34400000000000013e+01  
1213 +2.14900000000000020e+01  +8.47000000000000064e+00  +1.35800000000000018e+01  
1214 +1.86200000000000010e+01  +8.12000000000000099e+00  +9.94000000000000128e+00  
1215 +1.62400000000000020e+01  +5.95000000000000018e+00  +1.04299999999999997e+01  
1216 +1.64499999999999993e+01  +6.65000000000000036e+00  +1.04299999999999997e+01  
1217 +1.70800000000000018e+01  +6.30000000000000071e+00  +1.04299999999999997e+01  
1218 +1.59600000000000009e+01  +6.79000000000000092e+00  +1.04299999999999997e+01  
1219 +1.75700000000000003e+01  +9.16999999999999993e+00  +1.07800000000000011e+01  
1220 +1.85500000000000007e+01  +1.08500000000000014e+01  +1.81999999999999993e+01  
1221 +1.86200000000000010e+01  +1.07100000000000009e+01  +1.82699999999999996e+01  
1222 +1.86900000000000013e+01  +1.08500000000000014e+01  +1.82699999999999996e+01  
1223 +2.33100000000000023e+01  +8.75000000000000000e+00  +1.56800000000000015e+01  
1224 +2.31700000000000017e+01  +8.60999999999999943e+00  +1.61000000000000014e+01  
1225 +2.35199999999999996e+01  +8.89000000000000057e+00  +1.61699999999999982e+01  
1226 +2.34500000000000028e+01  +8.40000000000000036e+00  +1.62400000000000020e+01  
1227 +2.13500000000000014e+01  +1.55400000000000009e+01  +1.49100000000000001e+01  
1228 +2.22600000000000016e+01  +1.55400000000000009e+01  +1.51199999999999992e+01  
1229 +2.15600000000000023e+01  +1.58200000000000003e+01  +1.53300000000000018e+01  
1230 +1.96000000000000014e+01  +1.22500000000000000e+01  +1.81300000000000026e+01  
1231 +1.47699999999999996e+01  +8.40000000000000036e+00  +8.60999999999999943e+00  
1232 +1.39300000000000015e+01  +9.38000000000000078e+00  +7.49000000000000110e+00  
1233 +1.45600000000000005e+01  +8.67999999999999972e+00  +8.60999999999999943e+00  
1234 +2.25400000000000027e+01  +9.16999999999999993e+00  +9.66000000000000014e+00  
1235 +2.25400000000000027e+01  +9.66000000000000014e+00  +8.75000000000000000e+00  
1236 +2.12800000000000011e+01  +9.94000000000000128e+00  +9.59000000000000163e+00  
1237 +1.65899999999999999e+01  +8.54000000000000092e+00  +2.22600000000000016e+01  
1238 +1.65199999999999996e+01  +1.00099999999999998e+01  +8.60999999999999943e+00  
1239 +1.61699999999999982e+01  +9.66000000000000014e+00  +2.37300000000000040e+01  
# numEdges
1239
# id   initNode   termNode parentEdge nDau   dauEdges      ...   radiusRelativeToParent
   0          0          1 2147483646    2        710       1238 +5.41758999999999991e-01  # rad = +5.41758999999999991e-01 , len = +0                       
   1          2          3          2    2 2147483645 2147483645 +9.83591737106179198e-01  # rad = +1.08800000000000063e-01 , len = +7.20694109869092436e-01 
   2          4          2          9    2          1       1207 +7.04554140127388484e-01  # rad = +1.10615000000000019e-01 , len = +9.52102935611481738e-01 
   3          5          6          5    2 2147483645 2147483645 +1.05710248130925977e+00  # rad = +1.33900000000000047e-01 , len = +6.45368112010497819e-01 
   4          5          7          5    2         22       1098 +8.53505648669345640e-01  # rad = +1.08111000000000054e-01 , len = +5.77234787586470954e-01 
   5          8          5         27    2          3          4 +8.60778504152112656e-01  # rad = +1.26667000000000057e-01 , len = +4.69574275274957764e-01 
   6          9         10          8    2 2147483645 2147483645 +8.08865079365079342e-01  # rad = +1.01917000000000063e-01 , len = +8.54458893101357808e-01 
   7          9         11          8    2        960        961 +8.44444444444444442e-01  # rad = +1.06400000000000008e-01 , len = +3.56931365951496049e-01 
   8          4          9          9    2          6          7 +8.02547770700636875e-01  # rad = +1.26000000000000056e-01 , len = +6.33876959669619988e-01 
   9         12          4         11    2          2          8 +9.97034299250001643e-01  # rad = +1.57000000000000112e-01 , len = +9.89949493661170521e-02 
  10         12         13         11    2 2147483645 2147483645 +5.88290879993903504e-01  # rad = +9.26364000000000354e-02 , len = +1.65354165354248206e+00 
  11         14         12        964    2          9         10 +7.39281690140845105e-01  # rad = +1.57467000000000079e-01 , len = +1.30770791845885825e+00 
  12         15         16         14    2 2147483645 2147483645 +7.81132370238630136e-01  # rad = +6.90000000000000335e-02 , len = +1.21243556529822938e-01 
  13         15         17         14    2 2147483645 2147483645 +7.81132370238630136e-01  # rad = +6.90000000000000335e-02 , len = +1.56524758424984339e-01 
  14         18         15        890    2         12         13 +1.19638835051392811e+00  # rad = +8.83333000000000590e-02 , len = +1.97989898732234104e-01 
  15         19         20         17    2 2147483645 2147483645 +1.00000000000000000e+00  # rad = +1.09500000000000069e-01 , len = +7.00000000000002842e-02 
  16         19         21         17    2 2147483645 2147483645 +1.10502283105022836e+00  # rad = +1.21000000000000024e-01 , len = +9.89949493661170521e-02 
  17         22         19         24    2         15         16 +9.26842893781265054e-01  # rad = +1.09500000000000069e-01 , len = +1.21243556529821897e-01 
  18         23         24         20    2 2147483645 2147483645 +9.33243897459826721e-01  # rad = +9.60000000000000020e-02 , len = +5.64358042380896152e-01 
  19         23         25         20    2         39         40 +8.11727764978078525e-01  # rad = +8.35000000000000048e-02 , len = +7.24085630295199012e-01 
  20         26         23         29    2         18         19 +8.50140495867768631e-01  # rad = +1.02867000000000056e-01 , len = +9.82496819333276150e-01 
  21         27         28         22    2 2147483645 2147483645 +9.23928077455048347e-01  # rad = +8.35000000000000048e-02 , len = +1.21243556529821897e-01 
  22          7         27          4    2         21         23 +8.35946388434109400e-01  # rad = +9.03750000000000525e-02 , len = +1.12218536793169865e+00 
  23         27         29         22    2         33         34 +1.25715076071922538e+00  # rad = +1.13615000000000049e-01 , len = +8.88200427831466688e-01 
  24         30         22         48    2         17         25 +9.27827036196429811e-01  # rad = +1.18143000000000054e-01 , len = +5.14392845984467995e-01 
  25         22         31         24    2         35         36 +8.90446323523188088e-01  # rad = +1.05200000000000071e-01 , len = +2.96984848098351184e-01 
  26          8         32         27    2 2147483645 2147483645 +5.67432757519333419e-01  # rad = +8.35000000000000048e-02 , len = +1.21243556529820870e-01 
  27         33          8         53    2          5         26 +7.95427027027027056e-01  # rad = +1.47154000000000035e-01 , len = +1.06160256216721760e+00 
  28         26         34         29    2        890       1222 +8.29991735537190078e-01  # rad = +1.00429000000000018e-01 , len = +4.25793377120873617e-01 
  29         35         26         38    2         20         28 +9.50264267707507049e-01  # rad = +1.21000000000000010e-01 , len = +1.21243556529820870e-01 
  30         36         37         32    2 2147483645 2147483645 +9.32846153846153769e-01  # rad = +1.09143000000000004e-01 , len = +5.46717477313464872e-01 
  31         36         38         32    2 2147483645 2147483645 +1.07264957264957261e+00  # rad = +1.25500000000000000e-01 , len = +7.57165767847437832e-01 
  32         39         36         58    2         30         31 +8.48508582990666338e-01  # rad = +1.17000000000000035e-01 , len = +3.50000000000001421e-01 
  33         29         40         23    2 2147483645 2147483645 +1.03419442855256793e+00  # rad = +1.17500000000000090e-01 , len = +7.03491293478462842e-01 
  34         29         41         23    2 2147483645 2147483645 +9.63781190863882364e-01  # rad = +1.09500000000000069e-01 , len = +1.21243556529820870e-01 
  35         31         42         25    2 2147483645 2147483645 +1.04087452471482877e+00  # rad = +1.09500000000000069e-01 , len = +7.00000000000002842e-02 
  36         31         43         25    2 2147483645 2147483645 +7.17152091254752877e-01  # rad = +7.54444000000000642e-02 , len = +5.77234787586471398e-01 
  37         35         44         38    2 2147483645 2147483645 +7.46075251505893933e-01  # rad = +9.50000000000000011e-02 , len = +2.61916017074178387e-01 
  38         45         35        892    2         29         37 +1.15199080817493438e+00  # rad = +1.27333000000000085e-01 , len = +1.97989898732234104e-01 
  39         25         46         19    2 2147483645 2147483645 +8.26347305389221520e-01  # rad = +6.90000000000000335e-02 , len = +3.76961536499415162e-01 
  40         25         47         19    2 2147483645 2147483645 +9.42116167664670656e-01  # rad = +7.86667000000000061e-02 , len = +5.64358042380900704e-01 
  41         48         49         42    2 2147483645 2147483645 +5.88923556942277715e-01  # rad = +7.55000000000000532e-02 , len = +4.94974746830581791e-01 
  42         50         48       1208    2         41         43 +1.00680891834795383e+00  # rad = +1.28200000000000008e-01 , len = +3.50000000000001421e-01 
  43         48         51         42    2         44         45 +7.41029641185647403e-01  # rad = +9.50000000000000289e-02 , len = +9.89949493661170521e-02 
  44         51         52         43    2 2147483645 2147483645 +1.01943368421052649e+00  # rad = +9.68462000000000350e-02 , len = +8.42911620515458759e-01 
  45         51         53         43    2 2147483645 2147483645 +1.15789473684210531e+00  # rad = +1.10000000000000014e-01 , len = +1.71464281994821721e-01 
  46         54         55         47    2       1099       1100 +7.59207188784238207e-01  # rad = +1.15833000000000061e-01 , len = +3.83405790253617818e-01 
  47         56         54       1218    2         46         48 +7.16295774647887296e-01  # rad = +1.52570999999999984e-01 , len = +5.64358042380898595e-01 
  48         54         30         47    2         24       1208 +8.34581932346251998e-01  # rad = +1.27333000000000085e-01 , len = +4.53651848888550702e-01 
  49         57         58         51    2 2147483645 2147483645 +7.54613807245386070e-01  # rad = +6.90000000000000335e-02 , len = +8.65852181379710095e-01 
  50         57         59         51    2 2147483645 2147483645 +7.54613807245386070e-01  # rad = +6.90000000000000335e-02 , len = +6.06217782649107639e-01 
  51         33         57         53    2         49         50 +4.94256756756756732e-01  # rad = +9.14375000000000049e-02 , len = +1.19205704561484715e+00 
  52         60         61         54    2 2147483645 2147483645 +5.80988380969428286e-01  # rad = +1.10357000000000052e-01 , len = +1.00468900660851101e+00 
  53         60         33         54    2         27         51 +9.73955892959615155e-01  # rad = +1.85000000000000053e-01 , len = +2.10000000000000853e-01 
  54         62         60         97    2         52         53 +6.42075089662072829e-01  # rad = +1.89947000000000116e-01 , len = +1.71178269648924597e+00 
  55         63         64         56    2 2147483645 2147483645 +8.65917293233082641e-01  # rad = +1.15167000000000061e-01 , len = +1.27738013136262740e+00 
  56         65         63         87    2         55         57 +1.16387948159232724e+00  # rad = +1.33000000000000063e-01 , len = +2.09999999999997300e-01 
  57         63         66         56    2         64         65 +7.83210526315789468e-01  # rad = +1.04167000000000065e-01 , len = +9.52102935611480072e-01 
  58         67         39         60    2         32        892 +8.20157620817843824e-01  # rad = +1.37889000000000012e-01 , len = +6.60378679243960987e-01 
  59         67         68         60    2        965        966 +7.65965799256505542e-01  # rad = +1.28778000000000059e-01 , len = +7.03491293478461288e-01 
  60         69         67         98    2         58         59 +6.59769095532602878e-01  # rad = +1.68125000000000024e-01 , len = +6.92964645562816894e-01 
  61         70         71         62    2 2147483645 2147483645 +7.21540306317109081e-01  # rad = +9.26667000000000185e-02 , len = +1.97989898732231578e-01 
  62         56         70       1218    2         61         63 +6.02953051643192461e-01  # rad = +1.28429000000000015e-01 , len = +5.77234787586470066e-01 
  63         70         72         62    2         84         85 +1.01353276907863510e+00  # rad = +1.30167000000000060e-01 , len = +5.68682688324519514e-01 
  64         66         73         57    2 2147483645 2147483645 +7.03997907206696860e-01  # rad = +7.33333500000000332e-02 , len = +5.81463670404263944e-01 
  65         66         74         57    2 2147483645 2147483645 +1.00687693799379829e+00  # rad = +1.04883350000000028e-01 , len = +6.29999999999999338e-01 
  66         75         76         68    2 2147483645 2147483645 +7.41202672605790536e-01  # rad = +8.31999999999999962e-02 , len = +2.96984848098351184e-01 
  67         75         77         68    2       1103       1104 +7.41202672605790536e-01  # rad = +8.31999999999999962e-02 , len = +3.28329103187640248e-01 
  68         65         75         87    2         66         67 +9.82296780516832557e-01  # rad = +1.12250000000000044e-01 , len = +5.68682688324516517e-01 
  69         78         79         71    2        893       1102 +8.76760563380281854e-01  # rad = +1.24500000000000097e-01 , len = +5.68682688324516517e-01 
  70         78         80         71    2        962        963 +8.11816901408450642e-01  # rad = +1.15278000000000005e-01 , len = +1.33184083133082987e+00 
  71         81         78         92    2         69         70 +7.22646310432569883e-01  # rad = +1.42000000000000015e-01 , len = +3.49999999999997868e-01 
  72         82         83         73    2 2147483645 2147483645 +8.06666666666666643e-01  # rad = +1.21000000000000024e-01 , len = +9.12688336728369909e-01 
  73         81         82         92    2         72         74 +7.63358778625954137e-01  # rad = +1.50000000000000078e-01 , len = +6.64078308635361214e-01 
  74         82         84         73    2         80         81 +8.16666666666666763e-01  # rad = +1.22500000000000123e-01 , len = +6.78675180038284975e-01 
  75         85         86         77    2 2147483645 2147483645 +8.58551080773606423e-01  # rad = +9.43333000000000366e-02 , len = +3.63730669589463651e-01 
  76         85         87         77    2 2147483645 2147483645 +6.57312400455062673e-01  # rad = +7.22222000000000280e-02 , len = +5.09607692249635646e-01 
  77         88         85         96    2         75         76 +8.88295120137114647e-01  # rad = +1.09875000000000014e-01 , len = +6.37730350540102187e-01 
  78         89         90        894    2 2147483645 2147483645 +8.44259222836191259e-01  # rad = +1.13750000000000018e-01 , len = +1.08894444302728388e+00 
  79         89         91        894    2        968        969 +9.35795477739389092e-01  # rad = +1.26083000000000028e-01 , len = +1.01680873324337684e+00 
  80         84         92         74    2 2147483645 2147483645 +6.07346938775510159e-01  # rad = +7.43999999999999939e-02 , len = +9.84987309562920688e-01 
  81         84         93         74    2 2147483645 2147483645 +8.21771428571428486e-01  # rad = +1.00666999999999993e-01 , len = +7.47395477642189721e-01 
  82         94         95         84    2 2147483645 2147483645 +1.04374999999999996e+00  # rad = +8.35000000000000464e-02 , len = +9.89949493661145541e-02 
  83         94         96         84    2 2147483645 2147483645 +9.83333750000000006e-01  # rad = +7.86667000000000061e-02 , len = +1.71464281994823164e-01 
  84         72         94         63    2         82         83 +6.14595097067613172e-01  # rad = +8.00000000000000155e-02 , len = +6.29999999999999005e-01 
  85         72         97         63    2 2147483645 2147483645 +8.59472831055490105e-01  # rad = +1.11875000000000044e-01 , len = +6.02162768692983463e-01 
  86         98         99         88    2        964       1101 +8.78000684473851378e-01  # rad = +2.15500000000000191e-01 , len = +4.02119385257662998e-01 
  87         98         65         88    2         56         68 +4.65576669219862793e-01  # rad = +1.14273000000000097e-01 , len = +8.04238770515324219e-01 
  88        100         98        129    2         86         87 +9.17791264223401293e-01  # rad = +2.45444000000000107e-01 , len = +1.19000000000000128e+00 
  89        101        102         91    2 2147483645 2147483645 +9.45526612392999621e-01  # rad = +1.12833000000000044e-01 , len = +1.36095554666564911e+00 
  90        101        103         91    2 2147483645 2147483645 +8.91618866454097270e-01  # rad = +1.06399999999999995e-01 , len = +3.42928563989641999e-01 
  91        104        101        893    2         89         90 +8.92767100331420482e-01  # rad = +1.19333499999999954e-01 , len = +2.52388589282478315e-01 
  92        105         81         93    2         71         73 +9.95778709085657243e-01  # rad = +1.96500000000000036e-01 , len = +9.89949493661170521e-02 
  93         69        105         98    2         92         94 +7.74389382475748067e-01  # rad = +1.97333000000000008e-01 , len = +2.09999999999999659e-01 
  94        105        106         93    2         96       1219 +7.02523146153963052e-01  # rad = +1.38630999999999976e-01 , len = +8.25287828578611715e-01 
  95         88        107         96    2 2147483645 2147483645 +8.65625909517187875e-01  # rad = +1.07071000000000027e-01 , len = +9.54672718789009278e-01 
  96        106         88         94    2         77         95 +8.92239109578665701e-01  # rad = +1.23692000000000066e-01 , len = +9.82496819333274929e-01 
  97        108         62        134    2         54         98 +9.69944262295082016e-01  # rad = +2.95833000000000068e-01 , len = +1.21243556529821594e+00 
  98         62         69         97    2         60         93 +8.61377871975066878e-01  # rad = +2.54824000000000273e-01 , len = +1.22849501423489804e+00 
  99        109        110        100    2 2147483645 2147483645 +8.96314061898876080e-01  # rad = +1.09500000000000069e-01 , len = +9.89949493661170521e-02 
 100        111        109       1219    2         99        101 +8.81238683988429750e-01  # rad = +1.22167000000000012e-01 , len = +1.02161636635284769e+00 
 101        109        112        100    2        104        120 +9.76802246105740513e-01  # rad = +1.19333000000000050e-01 , len = +4.94974746830585288e-01 
 102        113        114        104    2 2147483645 2147483645 +6.38888888888888840e-01  # rad = +6.90000000000000335e-02 , len = +9.89949493661170521e-02 
 103        113        115        104    2        119        974 +1.12962962962962954e+00  # rad = +1.21999999999999997e-01 , len = +1.71464281994823164e-01 
 104        112        113        101    2        102        103 +9.05030460978941353e-01  # rad = +1.08000000000000082e-01 , len = +2.61916017074175556e-01 
 105        116        117        107    2 2147483645 2147483645 +6.56198347107438074e-01  # rad = +7.94000000000000122e-02 , len = +3.20780298646907769e-01 
 106        116        118        107    2        113        116 +1.15151239669421490e+00  # rad = +1.39333000000000151e-01 , len = +1.71464281994823164e-01 
 107        119        116        110    2        105        106 +8.70503597122302186e-01  # rad = +1.21000000000000066e-01 , len = +9.89949493661145541e-02 
 108        120        121       1206    2 2147483645 2147483645 +6.88848920863309400e-01  # rad = +9.57500000000000989e-02 , len = +5.14392845984467439e-01 
 109        120        122       1206    2        970        971 +8.58992805755395716e-01  # rad = +1.19400000000000034e-01 , len = +3.76961536499416161e-01 
 110        123        119        115    2        107       1206 +1.00724637681159424e+00  # rad = +1.39000000000000068e-01 , len = +1.21243556529823951e-01 
 111        124        125        113    2 2147483645 2147483645 +1.01113924473747985e+00  # rad = +1.21000000000000024e-01 , len = +7.00000000000002842e-02 
 112        124        126        113    2        972        973 +1.01113924473747985e+00  # rad = +1.21000000000000024e-01 , len = +2.52388589282480258e-01 
 113        118        124        106    2        111        112 +8.58856121665362737e-01  # rad = +1.19666999999999996e-01 , len = +2.10000000000000270e-01 
 114        123        127        115    2 2147483645 2147483645 +1.00724637681159424e+00  # rad = +1.39000000000000068e-01 , len = +9.89949493661195640e-02 
 115        128        123        122    2        110        114 +1.00363636363636366e+00  # rad = +1.38000000000000067e-01 , len = +3.05122926047845966e-01 
 116        118        129        106    2 2147483645 2147483645 +6.82371728162029068e-01  # rad = +9.50769000000000336e-02 , len = +8.65852181379712316e-01 
 117        130        131        974    2 2147483645 2147483645 +7.55509197040212133e-01  # rad = +9.93116839509359112e-02 , len = +9.36536171218174673e-01 
 118        130        132        974    2 2147483645 2147483645 +7.57364777481932316e-01  # rad = +9.95556000000000219e-02 , len = +6.18223260642950412e-01 
 119        115        133        103    2 2147483645 2147483645 +9.56282786885245928e-01  # rad = +1.16666500000000048e-01 , len = +6.92964645562815673e-01 
 120        112        134        101    2 2147483645 2147483645 +9.14055625853703479e-01  # rad = +1.09077000000000091e-01 , len = +2.10931268426470897e+00 
 121        128        135        122    2 2147483645 2147483645 +6.07272727272727297e-01  # rad = +8.35000000000000464e-02 , len = +1.21243556529820870e-01 
 122        100        128        129    2        115        121 +5.14155158939382018e-01  # rad = +1.37500000000000094e-01 , len = +7.34166193719105187e-01 
 123        136        137        125    2 2147483645 2147483645 +1.21565313574547140e+00  # rad = +1.06167000000000011e-01 , len = +3.63730669589462985e-01 
 124        136        138        125    2 2147483645 2147483645 +1.28735545318910427e+00  # rad = +1.12429000000000015e-01 , len = +5.51180551180828093e-01 
 125        139        136        132    2        123        124 +6.65396571428571448e-01  # rad = +8.73333000000000026e-02 , len = +3.76961536499415162e-01 
 126        140        141        128    2 2147483645 2147483645 +7.83234386491670986e-01  # rad = +1.03300000000000031e-01 , len = +7.50666370633456093e-01 
 127        140        142        128    2       1108       1109 +1.02169248383110034e+00  # rad = +1.34750000000000036e-01 , len = +7.73175271203110026e-01 
 128        143        140        131    2        126        127 +9.82413407821228990e-01  # rad = +1.31889000000000117e-01 , len = +6.60378679243961875e-01 
 129        144        100        135    2         88        122 +7.55805704951205803e-01  # rad = +2.67429000000000139e-01 , len = +5.85662018573852139e-01 
 130        143        145        131    2 2147483645 2147483645 +5.13966480446927276e-01  # rad = +6.90000000000000335e-02 , len = +1.21243556529819843e-01 
 131        146        143        133    2        128        130 +7.95947043582917901e-01  # rad = +1.34250000000000008e-01 , len = +2.61916017074175556e-01 
 132        146        139        133    2        125       1110 +7.78160517469333124e-01  # rad = +1.31250000000000061e-01 , len = +5.23832034148351111e-01 
 133        147        146        142    2        131        132 +8.67182519280205621e-01  # rad = +1.68667000000000122e-01 , len = +5.68682688324517294e-01 
 134        144        108        135    2         97        975 +8.61988565227098547e-01  # rad = +3.05000000000000215e-01 , len = +5.46717477313465539e-01 
 135        148        144        144    2        129        134 +1.01384813753581660e+00  # rad = +3.53833000000000064e-01 , len = +4.02119385257659334e-01 
 136        149        150        138    2 2147483645 2147483645 +5.33506529656004203e-01  # rad = +6.90000000000000335e-02 , len = +4.94974746830582402e-01 
 137        149        151        138    2 2147483645 2147483645 +5.93762612790239119e-01  # rad = +7.67931000000000447e-02 , len = +2.02153407094711213e+00 
 138        147        149        142    2        136        137 +6.64951156812339406e-01  # rad = +1.29333000000000059e-01 , len = +7.13862731902988878e-01 
 139        152        153        141    2 2147483645 2147483645 +5.21827376044375457e-01  # rad = +9.05000000000000665e-02 , len = +6.96491205974634431e-01 
 140        152        154        141    2        155       1225 +5.31437648836123100e-01  # rad = +9.21667000000000736e-02 , len = +4.14125584816975423e-01 
 141        155        152        153    2        139        140 +4.42350954695940990e-01  # rad = +1.73429000000000000e-01 , len = +6.30000000000000226e-01 
 142        156        147        146    2        133        138 +1.00000000000000000e+00  # rad = +1.94500000000000062e-01 , len = +2.61916017074173613e-01 
 143        148        157        144    2       1113       1114 +4.20664756446991417e-01  # rad = +1.46812000000000054e-01 , len = +1.22449989791751546e+00 
 144        155        148        153    2        135        143 +8.90165330993567427e-01  # rad = +3.49000000000000032e-01 , len = +1.21243556529820870e-01 
 145        156        158        146    2 2147483645 2147483645 +4.53584575835475512e-01  # rad = +8.82222000000000423e-02 , len = +6.33876959669618323e-01 
 146        159        156        166    2        142        145 +1.03183023872679058e+00  # rad = +1.94500000000000062e-01 , len = +2.96984848098349907e-01 
 147        160        161        149    2 2147483645 2147483645 +1.11751613413918682e+00  # rad = +1.08000000000000013e-01 , len = +7.53923072998829991e-01 
 148        160        162        149    2 2147483645 2147483645 +1.03925896263460626e+00  # rad = +1.00436999999999929e-01 , len = +1.41566238913096742e+00 
 149        163        160        216    2        147        148 +5.22394054054054036e-01  # rad = +9.66429000000000177e-02 , len = +1.07079409785448609e+00 
 150        164        165        152    2 2147483645 2147483645 +5.95237849779086781e-01  # rad = +8.08333000000000385e-02 , len = +4.14125584816975423e-01 
 151        164        166        152    2 2147483645 2147483645 +6.98085419734904233e-01  # rad = +9.47999999999999815e-02 , len = +3.20780298646909323e-01 
 152        167        164        157    2        150        151 +9.41421143847487096e-01  # rad = +1.35800000000000060e-01 , len = +3.20780298646906215e-01 
 153        168        155        207    2        141        144 +1.03583091149273443e+00  # rad = +3.92062000000000188e-01 , len = +1.11561642153564722e+00 
 154        169        170        155    2 2147483645 2147483645 +6.54307524536532070e-01  # rad = +6.90000000000000335e-02 , len = +4.94974746830583900e-01 
 155        154        169        140    2        154        156 +1.14417680138271205e+00  # rad = +1.05455000000000063e-01 , len = +7.13862731902991210e-01 
 156        169        171        155    2        164       1211 +9.69949267460054054e-01  # rad = +1.02286000000000044e-01 , len = +4.48218696620298451e-01 
 157        172        167       1116    2        152        158 +1.12871674491392793e+00  # rad = +1.44250000000000045e-01 , len = +2.32163735324877329e-01 
 158        167        173        157    2        170        171 +9.87376083188908238e-01  # rad = +1.42429000000000083e-01 , len = +4.48218696620299561e-01 
 159        174        175        161    2 2147483645 2147483645 +6.71211818181818187e-01  # rad = +7.38332999999999906e-02 , len = +4.69574275274954045e-01 
 160        174        176        161    2 2147483645 2147483645 +9.49999999999999845e-01  # rad = +1.04499999999999968e-01 , len = +2.21359436211782973e-01 
 161        177        174        173    2        159        160 +8.63876607006824671e-01  # rad = +1.10000000000000001e-01 , len = +2.42487113059642767e-01 
 162        178        179        164    2 2147483645 2147483645 +9.43358822250690010e-01  # rad = +6.90000000000000335e-02 , len = +4.14125584816971204e-01 
 163        178        180        164    2 2147483645 2147483645 +9.43358822250690010e-01  # rad = +6.90000000000000335e-02 , len = +1.21243556529817817e-01 
 164        171        178        156    2        162        163 +7.15082220440725003e-01  # rad = +7.31429000000000246e-02 , len = +4.69574275274957209e-01 
 165        159        181        166    2 2147483645 2147483645 +4.62985145888594185e-01  # rad = +8.72727000000000502e-02 , len = +8.25287828578608940e-01 
 166        182        159        177    2        146        165 +1.03856749311294760e+00  # rad = +1.88500000000000140e-01 , len = +2.42487113059643794e-01 
 167        183        184        169    2 2147483645 2147483645 +1.00000000000000000e+00  # rad = +1.30500000000000060e-01 , len = +6.99999999999993960e-02 
 168        183        185        169    2 2147483645 2147483645 +1.00468199233716482e+00  # rad = +1.31111000000000089e-01 , len = +6.14247507117447800e-01 
 169        186        183        175    2        167        168 +1.06385580473966113e+00  # rad = +1.30500000000000060e-01 , len = +1.21243556529821897e-01 
 170        173        187        158    2 2147483645 2147483645 +7.10880508885128659e-01  # rad = +1.01250000000000048e-01 , len = +5.98080262172229649e-01 
 171        173        188        158    2 2147483645 2147483645 +8.58905138700685966e-01  # rad = +1.22333000000000108e-01 , len = +8.90954544295049722e-01 
 172        177        189        173    2 2147483645 2147483645 +8.33774433964486694e-01  # rad = +1.06167000000000011e-01 , len = +4.48218696620298451e-01 
 173        190        177        213    2        161        172 +1.11639108977298340e+00  # rad = +1.27333000000000002e-01 , len = +1.71464281994823164e-01 
 174        186        191        175    2 2147483645 2147483645 +9.35459414512460619e-01  # rad = +1.14750000000000046e-01 , len = +5.04777178564956630e-01 
 175        192        186        187    2        169        174 +4.37186144563284307e-01  # rad = +1.22667000000000026e-01 , len = +7.47395477642192829e-01 
 176        193        194        178    2 2147483645 2147483645 +4.26735218508997372e-01  # rad = +8.30000000000000182e-02 , len = +7.03491293478461621e-01 
 177        193        182        178    2        166        897 +9.33161953727506321e-01  # rad = +1.81499999999999995e-01 , len = +2.52388589282480258e-01 
 178        195        193        184    2        176        177 +9.27294398092967764e-01  # rad = +1.94500000000000117e-01 , len = +2.88617393793237420e-01 
 179        190        196        213    2        979        980 +9.03051701025007536e-01  # rad = +1.03000000000000022e-01 , len = +4.02119385257662110e-01 
 180        197        198        182    2 2147483645 2147483645 +9.32562633866590440e-01  # rad = +1.33667000000000064e-01 , len = +6.14247507117447800e-01 
 181        197        199        182    2       1115       1116 +8.71460166186433072e-01  # rad = +1.24909000000000048e-01 , len = +7.85748051222526112e-01 
 182        200        197        201    2        180        181 +9.12949044585987246e-01  # rad = +1.43333000000000016e-01 , len = +7.03491293478464175e-01 
 183        195        201        184    2 2147483645 2147483645 +3.80004290822407609e-01  # rad = +7.97058999999999962e-02 , len = +1.30207526664168016e+00 
 184        202        195        186    2        178        183 +1.00358851674641159e+00  # rad = +2.09750000000000131e-01 , len = +2.21359436211787469e-01 
 185        202        203        186    2 2147483645 2147483645 +5.09909090909090867e-01  # rad = +1.06571000000000055e-01 , len = +5.77234787586473952e-01 
 186        204        202        190    2        184        185 +1.00000000000000000e+00  # rad = +2.09000000000000047e-01 , len = +9.89949493661145541e-02 
 187        168        192        207    2        175        188 +7.41302509907529661e-01  # rad = +2.80583000000000082e-01 , len = +9.15368778143542117e-01 
 188        192        205        187    2        189        190 +7.37749614196155812e-01  # rad = +2.07000000000000045e-01 , len = +2.80000000000001137e-01 
 189        205        206        188    2 2147483645 2147483645 +4.91681159420289837e-01  # rad = +1.01778000000000021e-01 , len = +1.33184083133082942e+00 
 190        205        204        188    2        186        981 +1.00966183574879231e+00  # rad = +2.09000000000000047e-01 , len = +1.56524758424985921e-01 
 191        207        208        193    2 2147483645 2147483645 +8.18903318903319022e-01  # rad = +1.13500000000000045e-01 , len = +5.14392845984466107e-01 
 192        207        209        193    2 2147483645 2147483645 +9.64408369408369492e-01  # rad = +1.33667000000000036e-01 , len = +3.50000000000001421e-01 
 193        210        207       1220    2        191        192 +7.49189189189189086e-01  # rad = +1.38600000000000001e-01 , len = +4.48218696620296397e-01 
 194        211        212        196    2 2147483645 2147483645 +4.62423097028428931e-01  # rad = +6.90000000000000335e-02 , len = +1.56524758424985921e-01 
 195        211        213        196    2 2147483645 2147483645 +4.62423097028428931e-01  # rad = +6.90000000000000335e-02 , len = +1.21243556529821897e-01 
 196        214        211        252    2        194        195 +3.44207612456747414e-01  # rad = +1.49214000000000041e-01 , len = +1.08669222873819948e+00 
 197        215        216        199    2 2147483645 2147483645 +9.98423086118326752e-01  # rad = +8.05999999999999633e-02 , len = +2.96984848098350351e-01 
 198        215        217        199    2 2147483645 2147483645 +8.87387538044750679e-01  # rad = +7.16364000000000306e-02 , len = +6.67757440991862627e-01 
 199        218        215        982    2        197        198 +6.06402253521126755e-01  # rad = +8.07273000000000435e-02 , len = +7.20694109869087440e-01 
 200        200        219        201    2        208        209 +8.39490445859872647e-01  # rad = +1.31800000000000028e-01 , len = +6.96491205974634098e-01 
 201        220        200        206    2        182        200 +9.21723917267939896e-01  # rad = +1.57000000000000028e-01 , len = +2.09999999999999659e-01 
 202        221        222        204    2 2147483645 2147483645 +1.01799224166518854e+00  # rad = +1.32000000000000034e-01 , len = +3.13049516849968679e-01 
 203        221        223        204    2 2147483645 2147483645 +7.29679872288246045e-01  # rad = +9.46154000000000439e-02 , len = +9.72471079261485905e-01 
 204        224        221        220    2        202        203 +1.27481959218986574e+00  # rad = +1.29667000000000004e-01 , len = +9.01886910870760894e-01 
 205        220        225        206    2 2147483645 2147483645 +6.74561006968702470e-01  # rad = +1.14900000000000058e-01 , len = +8.45813218151623469e-01 
 206        226        220        223    2        201        205 +7.62969764837626019e-01  # rad = +1.70333000000000151e-01 , len = +7.13862731902988989e-01 
 207        227        168       1212    2        153        187 +8.73125720876586020e-01  # rad = +3.78500000000000225e-01 , len = +9.89949493661145541e-02 
 208        219        228        200    2 2147483645 2147483645 +6.33535660091047004e-01  # rad = +8.35000000000000048e-02 , len = +6.89420046125727048e-01 
 209        219        229        200    2 2147483645 2147483645 +5.64776176024279208e-01  # rad = +7.44375000000000592e-02 , len = +1.16081867662438953e+00 
 210        230        231        212    2 2147483645 2147483645 +6.37322049246913713e-01  # rad = +9.57143000000000438e-02 , len = +5.09607692249637867e-01 
 211        230        232        212    2 2147483645 2147483645 +6.69853910588485979e-01  # rad = +1.00600000000000023e-01 , len = +3.76961536499415828e-01 
 212        227        230       1212    2        210        211 +3.46440599769319457e-01  # rad = +1.50182000000000038e-01 , len = +8.54458893101360473e-01 
 213        233        190        221    2        173        179 +7.84802488079101024e-01  # rad = +1.14057699999999970e-01 , len = +1.09119200876839351e+00 
 214        234        235        215    2       1181       1226 +6.07819181429444022e-01  # rad = +1.24375000000000013e-01 , len = +1.13088460949824454e+00 
 215        236        234        261    2        214        216 +9.65667767815007072e-01  # rad = +2.04625000000000085e-01 , len = +5.28488410468954672e-01 
 216        234        163        215    2        149       1220 +9.04092852779474598e-01  # rad = +1.85000000000000053e-01 , len = +4.14125584816973757e-01 
 217        237        238        219    2 2147483645 2147483645 +1.12555082607207435e+00  # rad = +1.09499999999999958e-01 , len = +1.21243556529819857e-01 
 218        237        239        219    2 2147483645 2147483645 +1.05873730671619781e+00  # rad = +1.03000000000000022e-01 , len = +4.89999999999997438e-01 
 219        240        237        230    2        217        218 +5.73659103238436607e-01  # rad = +9.72856999999999889e-02 , len = +6.14247507117451019e-01 
 220        233        224        221    2        204       1199 +6.99868577680224035e-01  # rad = +1.01714000000000013e-01 , len = +4.69574275274954545e-01 
 221        240        233        230    2        213        220 +8.56976908743543153e-01  # rad = +1.45333000000000018e-01 , len = +4.94974746830582513e-01 
 222        226        241        223    2        241        242 +5.83301231802911491e-01  # rad = +1.30222000000000032e-01 , len = +7.30821455623738125e-01 
 223        242        226        240    2        206        222 +9.79166666666666741e-01  # rad = +2.23250000000000171e-01 , len = +2.88617393793236143e-01 
 224        236        243        261    2        225        226 +4.28589900896649334e-01  # rad = +9.08181999999999601e-02 , len = +8.19328993750373047e-01 
 225        243        244        224    2        986        987 +8.66199726486541199e-01  # rad = +7.86667000000000338e-02 , len = +4.53651848888551257e-01 
 226        243        245        224    2        237        238 +9.19419235351504383e-01  # rad = +8.34999999999999770e-02 , len = +9.89949493661170521e-02 
 227        246        247        229    2 2147483645 2147483645 +9.04836158420420977e-01  # rad = +8.06000000000000327e-02 , len = +4.48218696620296786e-01 
 228        246        248        229    2 2147483645 2147483645 +8.39723879030365827e-01  # rad = +7.48000000000000054e-02 , len = +2.88617393793238253e-01 
 229        249        246        254    2        227        228 +9.16967683690727786e-01  # rad = +8.90769000000000005e-02 , len = +1.12218536793169932e+00 
 230        250        240        302    2        219        221 +7.62683432498189817e-01  # rad = +1.69588000000000017e-01 , len = +1.35192455410795898e+00 
 231        251        252        232    2 2147483645 2147483645 +8.24706611570247938e-01  # rad = +9.97895000000000310e-02 , len = +1.25219806739988404e+00 
 232        253        251        272    2        231        233 +7.53682768071257225e-01  # rad = +1.21000000000000010e-01 , len = +1.21243556529821897e-01 
 233        251        254        232    2        988        989 +8.48140495867768740e-01  # rad = +1.02625000000000008e-01 , len = +5.72974694031070153e-01 
 234        255        256        236    2 2147483645 2147483645 +5.97728631201434601e-01  # rad = +6.90000000000000335e-02 , len = +8.45813218151617918e-01 
 235        255        257        236    2       1120       1121 +9.52900716408084270e-01  # rad = +1.10000000000000084e-01 , len = +2.10000000000000853e-01 
 236        258        255        270    2        234        235 +5.05668328324995864e-01  # rad = +1.15437000000000053e-01 , len = +1.06160256216721871e+00 
 237        245        259        226    2 2147483645 2147483645 +8.84231137724550975e-01  # rad = +7.38332999999999906e-02 , len = +8.57321409974115101e-01 
 238        245        260        226    2 2147483645 2147483645 +1.17365269461077837e+00  # rad = +9.80000000000000038e-02 , len = +9.89949493661145541e-02 
 239        242        261        240    2        985       1119 +5.21929824561403577e-01  # rad = +1.19000000000000050e-01 , len = +9.01886910870761671e-01 
 240        262        242        250    2        223        239 +7.34836740547839984e-01  # rad = +2.28000000000000064e-01 , len = +3.56931365951495716e-01 
 241        241        263        222    2        993       1231 +8.13994563130653881e-01  # rad = +1.05999999999999997e-01 , len = +5.77234787586473064e-01 
 242        241        264        222    2        990        991 +5.74403710586536831e-01  # rad = +7.48000000000000470e-02 , len = +3.42928563989646329e-01 
 243        265        266        245    2 2147483645 2147483645 +6.95798085446021619e-01  # rad = +6.90000000000000197e-02 , len = +2.61916017074176499e-01 
 244        265        267        245    2 2147483645 2147483645 +6.95798085446021619e-01  # rad = +6.90000000000000197e-02 , len = +2.61916017074174612e-01 
 245        268        265        993    2        243        244 +9.65906279525066469e-01  # rad = +9.91667000000000243e-02 , len = +3.63730669589464706e-01 
 246        269        270        248    2 2147483645 2147483645 +1.24496503496503497e+00  # rad = +1.06818000000000080e-01 , len = +1.03116439038593710e+00 
 247        269        271        248    2       1123       1124 +8.37995337995337986e-01  # rad = +7.19000000000000056e-02 , len = +6.49153294684700177e-01 
 248        272        269        259    2        246        247 +1.06451612903225801e+00  # rad = +8.58000000000000290e-02 , len = +7.95047168412038041e-01 
 249        262        273        250    2 2147483645 2147483645 +3.35649573117867195e-01  # rad = +1.04143000000000041e-01 , len = +1.10900856624284461e+00 
 250        274        262        251    2        240        249 +6.64752008569898245e-01  # rad = +3.10273000000000188e-01 , len = +7.82623792124924278e-01 
 251        275        274       1001    2        250        252 +9.82631578947368522e-01  # rad = +4.66750000000000276e-01 , len = +2.21359436211787469e-01 
 252        274        214        251    2        196       1212 +9.28762720942688746e-01  # rad = +4.33500000000000218e-01 , len = +1.07990740343790681e+00 
 253        249        276        254    2 2147483645 2147483645 +1.06666570588277687e+00  # rad = +1.03618999999999975e-01 , len = +1.47830984573600088e+00 
 254        277        249        902    2        229        253 +7.78388621794871782e-01  # rad = +9.71429000000000320e-02 , len = +5.23832034148353998e-01 
 255        278        279        257    2 2147483645 2147483645 +6.27291238027669396e-01  # rad = +8.84167000000000286e-02 , len = +1.71892408209321346e+00 
 256        278        280        257    2 2147483645 2147483645 +7.27917701312522203e-01  # rad = +1.02600000000000066e-01 , len = +1.53681488800700961e+00 
 257        281        278        297    2        255        256 +6.85331142088910661e-01  # rad = +1.40950000000000103e-01 , len = +1.39474011916198815e+00 
 258        282        283        260    2 2147483645 2147483645 +5.77517481970495794e-01  # rad = +7.38333000000000045e-02 , len = +4.02119385257660555e-01 
 259        282        272        260    2        248        901 +6.30446005350187022e-01  # rad = +8.06000000000000327e-02 , len = +3.20780298646910100e-01 
 260        284        282        273    2        258        259 +6.14012506363645127e-01  # rad = +1.27845999999999987e-01 , len = +8.63017960415655039e-01 
 261        285        236        262    2        215        224 +9.45378619898904038e-01  # rad = +2.11900000000000061e-01 , len = +6.33876959669617768e-01 
 262        286        285        300    2        261        263 +8.27095940959409526e-01  # rad = +2.24143000000000037e-01 , len = +6.89420046125727493e-01 
 263        285        287        262    2        279        287 +6.58062040750770794e-01  # rad = +1.47499999999999992e-01 , len = +1.15021737076084807e+00 
 264        288        289        271    2 2147483645 2147483645 +9.22459893048128254e-01  # rad = +6.90000000000000197e-02 , len = +2.10000000000000853e-01 
 265        288        290        271    2        280       1006 +9.87076871657753929e-01  # rad = +7.38333500000000059e-02 , len = +6.78675180038287196e-01 
 266        291        292        268    2 2147483645 2147483645 +6.91466083150984678e-01  # rad = +7.90000000000000008e-02 , len = +7.03491293478464508e-01 
 267        291        293        268    2 2147483645 2147483645 +1.07977242888402625e+00  # rad = +1.23364000000000015e-01 , len = +7.53923072998829658e-01 
 268        294        291        289    2        266        267 +9.62105263157894797e-01  # rad = +1.14250000000000004e-01 , len = +3.28329103187636473e-01 
 269        258        295        270    2        297       1003 +9.11137783306904536e-01  # rad = +2.08000000000000046e-01 , len = +4.74763098818769935e-01 
 270        296        258        275    2        236        269 +1.01011504424778775e+00  # rad = +2.28286000000000072e-01 , len = +4.48218696620297896e-01 
 271        297        288        901    2        264        265 +8.46792772374631020e-01  # rad = +7.48000000000000054e-02 , len = +5.46717477313463873e-01 
 272        284        253        273    2        232       1122 +7.71057661828695506e-01  # rad = +1.60545000000000049e-01 , len = +7.03491293478461621e-01 
 273        298        284        358    2        260        272 +8.88538959514878379e-01  # rad = +2.08214000000000066e-01 , len = +1.14166545012100706e+00 
 274        299        300        276    2 2147483645 2147483645 +6.90265486725663791e-01  # rad = +1.56000000000000055e-01 , len = +5.37680202350801051e-01 
 275        299        296        276    2        270        283 +1.00000000000000000e+00  # rad = +2.26000000000000090e-01 , len = +1.21243556529820870e-01 
 276        301        299        282    2        274        275 +9.17207792207792139e-01  # rad = +2.26000000000000090e-01 , len = +1.21243556529822938e-01 
 277        302        303        279    2 2147483645 2147483645 +5.64285714285714390e-01  # rad = +7.90000000000000424e-02 , len = +7.24085630295201899e-01 
 278        302        304        279    2        994        995 +5.95237857142857152e-01  # rad = +8.33333000000000129e-02 , len = +7.73175271203108472e-01 
 279        287        302        263    2        277        278 +9.49152542372881269e-01  # rad = +1.39999999999999986e-01 , len = +9.89949493661157892e-02 
 280        290        305        265    2 2147483645 2147483645 +1.12808599233099627e+00  # rad = +8.32903679018717619e-02 , len = +2.96984848098349907e-01 
 281        301        306        282    2       1008       1010 +4.92311969786932924e-01  # rad = +1.21305669355500315e-01 , len = +6.29999999999999560e-01 
 282        307        301       1002    2        276        281 +8.02451646100586502e-01  # rad = +2.46399999999999980e-01 , len = +1.36095554666564889e+00 
 283        296        308        275    2 2147483645 2147483645 +4.09121681415929250e-01  # rad = +9.24615000000000159e-02 , len = +8.71492971859210153e-01 
 284        309        310        286    2 2147483645 2147483645 +9.98168498168498175e-01  # rad = +1.09000000000000014e-01 , len = +8.54458893101358363e-01 
 285        309        311        286    2 2147483645 2147483645 +9.98168498168498175e-01  # rad = +1.09000000000000014e-01 , len = +3.56931365951495716e-01 
 286        286        309        300    2        284        285 +4.02952029520295241e-01  # rad = +1.09200000000000005e-01 , len = +7.20694109869089661e-01 
 287        287        312        263    2       1125       1126 +9.06216949152542361e-01  # rad = +1.33667000000000036e-01 , len = +1.71464281994821000e-01 
 288        294        313        289    2        898        899 +1.04000000000000004e+00  # rad = +1.23499999999999985e-01 , len = +4.69574275274953268e-01 
 289        314        294        329    2        268        288 +7.89913059674189899e-01  # rad = +1.18750000000000036e-01 , len = +5.51180551180829870e-01 
 290        315        316        292    2 2147483645 2147483645 +5.07052186177715081e-01  # rad = +7.19000000000000056e-02 , len = +7.70000000000002238e-01 
 291        315        317        292    2 2147483645 2147483645 +9.37440056417489509e-01  # rad = +1.32929000000000019e-01 , len = +9.31289428695501798e-01 
 292        318        315        311    2        290        291 +1.04778583198480790e+00  # rad = +1.41800000000000037e-01 , len = +4.48218696620301227e-01 
 293        277        319        902    2 2147483645 2147483645 +6.14761217948717964e-01  # rad = +7.67222000000000043e-02 , len = +1.29830658936940013e+00 
 294        320        321        296    2 2147483645 2147483645 +6.81091325462944597e-01  # rad = +6.90000000000000197e-02 , len = +1.56524758424984339e-01 
 295        320        322        296    2 2147483645 2147483645 +7.16873297271686361e-01  # rad = +7.26250000000000090e-02 , len = +5.09607692249638311e-01 
 296        323        320        886    2        294        295 +6.68699669966996701e-01  # rad = +1.01308000000000009e-01 , len = +9.82496819333273153e-01 
 297        295        281        269    2        257        298 +9.88783653846153854e-01  # rad = +2.05667000000000072e-01 , len = +4.08166632639172688e-01 
 298        281        324        297    2        322        323 +8.58669596969859006e-01  # rad = +1.76600000000000118e-01 , len = +3.20780298646906992e-01 
 299        325        326        334    2        999       1000 +5.89880868862207475e-01  # rad = +8.82857000000000225e-02 , len = +8.19328993750372825e-01 
 300        327        286        341    2        262        286 +1.03964061427031429e+00  # rad = +2.71000000000000074e-01 , len = +1.21243556529823951e-01 
 301        328        329        417    2        312        998 +3.84947601752505419e-01  # rad = +1.84950000000000114e-01 , len = +1.05697682093790357e+00 
 302        330        250        394    2        230        303 +6.36442218246869418e-01  # rad = +2.22356999999999999e-01 , len = +1.25805405289280015e+00 
 303        250        331        302    2        318        326 +6.53228816722657646e-01  # rad = +1.45250000000000018e-01 , len = +3.28329103187637639e-01 
 304        332        333        306    2 2147483645 2147483645 +6.45523193096008696e-01  # rad = +7.48000000000000054e-02 , len = +8.39999999999997526e-01 
 305        332        334        306    2        903        904 +7.45415318230852275e-01  # rad = +8.63750000000000351e-02 , len = +7.06965345685347080e-01 
 306        335        332        332    2        304        305 +1.01278712023214346e+00  # rad = +1.15874999999999992e-01 , len = +6.56658206375282827e-01 
 307        336        337        309    2 2147483645 2147483645 +1.00000000000000000e+00  # rad = +6.89999999999999919e-02 , len = +1.56524758424985921e-01 
 308        336        338        309    2 2147483645 2147483645 +1.00000000000000000e+00  # rad = +6.89999999999999919e-02 , len = +9.89949493661145541e-02 
 309        339        336        317    2        307        308 +8.77118272407511612e-01  # rad = +6.89999999999999919e-02 , len = +3.20780298646908546e-01 
 310        318        340        311    2 2147483645 2147483645 +6.77693541117096454e-01  # rad = +9.17143000000000125e-02 , len = +4.48218696620297896e-01 
 311        341        318        353    2        292        310 +9.11333333333333218e-01  # rad = +1.35332999999999981e-01 , len = +7.53923072998832877e-01 
 312        329        342        301    2        905        906 +5.29151932954852744e-01  # rad = +9.78666500000000411e-02 , len = +5.68682688324514518e-01 
 313        343        344        315    2 2147483645 2147483645 +7.41071428571428492e-01  # rad = +7.26250000000000090e-02 , len = +5.37680202350804048e-01 
 314        343        345        315    2 2147483645 2147483645 +8.22448979591836826e-01  # rad = +8.06000000000000327e-02 , len = +3.56931365951497104e-01 
 315        346        343        324    2        313        314 +1.13425925925925930e+00  # rad = +9.80000000000000177e-02 , len = +1.21243556529820884e-01 
 316        347        348        318    2 2147483645 2147483645 +7.75405154639175254e-01  # rad = +7.52143000000000117e-02 , len = +1.06850362657316045e+00 
 317        347        339        318    2        309       1009 +8.10996907216494867e-01  # rad = +7.86667000000000061e-02 , len = +2.09999999999996106e-01 
 318        331        347        303    2        316        317 +6.67814113597246184e-01  # rad = +9.70000000000000029e-02 , len = +4.53651848888552089e-01 
 319        349        350        321    2 2147483645 2147483645 +9.22459893048128254e-01  # rad = +6.90000000000000335e-02 , len = +9.89949493661157892e-02 
 320        349        351        321    2 2147483645 2147483645 +9.22459893048128254e-01  # rad = +6.90000000000000335e-02 , len = +1.21243556529820870e-01 
 321        352        349       1008    2        319        320 +7.43538767395626188e-01  # rad = +7.48000000000000193e-02 , len = +3.05122926047848020e-01 
 322        324        353        298    2        338        348 +5.51387315968289937e-01  # rad = +9.73750000000000587e-02 , len = +5.09607692249636646e-01 
 323        324        354        298    2        339        340 +7.33295583238958049e-01  # rad = +1.29500000000000115e-01 , len = +4.14125584816973313e-01 
 324        355        346        376    2        315        325 +8.42105263157894690e-01  # rad = +8.63999999999999629e-02 , len = +4.02119385257663942e-01 
 325        346        356        324    2        327        328 +8.90151620370370322e-01  # rad = +7.69091000000000080e-02 , len = +7.06965345685344637e-01 
 326        331        357        303    2 2147483645 2147483645 +7.81672977624784937e-01  # rad = +1.13538000000000028e-01 , len = +9.33916484488845788e-01 
 327        356        358        325    2 2147483645 2147483645 +8.97163014519738233e-01  # rad = +6.90000000000000058e-02 , len = +2.32163735324875192e-01 
 328        356        359        325    2 2147483645 2147483645 +8.97163014519738233e-01  # rad = +6.90000000000000058e-02 , len = +2.21359436211784083e-01 
 329        360        314        359    2        289        330 +6.23788381742738540e-01  # rad = +1.50332999999999994e-01 , len = +5.37680202350802494e-01 
 330        314        361        329    2        360        361 +6.51054658657779672e-01  # rad = +9.78749999999999898e-02 , len = +1.08894444302728410e+00 
 331        335        362        332    2 2147483645 2147483645 +9.21258160953400962e-01  # rad = +1.05402988711000511e-01 , len = +4.31508980207830961e-01 
 332        363        335        347    2        306        331 +5.82744622656405142e-01  # rad = +1.14411999999999972e-01 , len = +1.28693434175951538e+00 
 333        364        365        335    2 2147483645 2147483645 +5.20954970760233893e-01  # rad = +8.90832999999999625e-02 , len = +8.19328993750374046e-01 
 334        364        325        335    2        299        902 +8.75245614035087716e-01  # rad = +1.49667000000000022e-01 , len = +2.10000000000000270e-01 
 335        363        364        347    2        333        334 +8.70969220660816057e-01  # rad = +1.71000000000000041e-01 , len = +1.21243556529820870e-01 
 336        366        367        338    2 2147483645 2147483645 +8.94456886898096215e-01  # rad = +7.98750000000000432e-02 , len = +5.14392845984466329e-01 
 337        366        368        338    2 2147483645 2147483645 +8.53863381858902537e-01  # rad = +7.62500000000000261e-02 , len = +2.61916017074175556e-01 
 338        353        366        322    2        336        337 +9.17073170731707354e-01  # rad = +8.93000000000000599e-02 , len = +6.64078308635359327e-01 
 339        354        369        323    2 2147483645 2147483645 +7.08380694980695003e-01  # rad = +9.17353000000000335e-02 , len = +2.51805480480469157e+00 
 340        354        370        323    2 2147483645 2147483645 +5.77606177606177607e-01  # rad = +7.48000000000000193e-02 , len = +3.56931365951492552e-01 
 341        371        327        343    2        300        978 +1.03030434782608693e+00  # rad = +2.60667000000000038e-01 , len = +4.31508980207827242e-01 
 342        371        372        343    2       1012       1013 +3.91304347826086973e-01  # rad = +9.90000000000000185e-02 , len = +6.78675180038288306e-01 
 343        373        371        362    2        341        342 +7.40849194729136129e-01  # rad = +2.53000000000000003e-01 , len = +2.52388589282479314e-01 
 344        374        375        346    2 2147483645 2147483645 +5.63849025985188601e-01  # rad = +8.20000000000000312e-02 , len = +2.32163735324879994e-01 
 345        374        376        346    2        349       1127 +5.76073547916852835e-01  # rad = +8.37777999999999995e-02 , len = +5.77234787586474840e-01 
 346        377        374        355    2        344        345 +7.07109064653055674e-01  # rad = +1.45429000000000003e-01 , len = +4.42718872423573218e-01 
 347        378        363        356    2        332        335 +9.31119194525199645e-01  # rad = +1.96332999999999952e-01 , len = +2.10000000000000853e-01 
 348        353        379        322    2 2147483645 2147483645 +7.74782028241335019e-01  # rad = +7.54444000000000642e-02 , len = +6.02162768692982797e-01 
 349        376        380        345    2        350        351 +1.19562700381246589e+00  # rad = +1.00166999999999964e-01 , len = +3.63730669589463318e-01 
 350        380        381        349    2        364        365 +1.19467489292880868e+00  # rad = +1.19666999999999982e-01 , len = +2.09999999999998493e-01 
 351        380        382        349    2 2147483645 2147483645 +1.00000000000000000e+00  # rad = +1.00166999999999964e-01 , len = +4.14125584816973924e-01 
 352        383        384        371    2 2147483645 2147483645 +6.84964928331808443e-01  # rad = +1.12300000000000039e-01 , len = +6.33876959669618212e-01 
 353        383        341        371    2        311        373 +9.05763952424519792e-01  # rad = +1.48500000000000021e-01 , len = +3.28329103187637972e-01 
 354        377        385        355    2        378        379 +7.01376496958675877e-01  # rad = +1.44249999999999962e-01 , len = +2.61916017074179330e-01 
 355        378        377        356    2        346        354 +9.75386162185746808e-01  # rad = +2.05666999999999961e-01 , len = +1.97989898732231578e-01 
 356        386        378        912    2        347        355 +9.18366724738675977e-01  # rad = +2.10856999999999989e-01 , len = +5.09607692249633537e-01 
 357        330        387        394    2        358        359 +8.40549552772808628e-01  # rad = +2.93667000000000011e-01 , len = +7.47395477642192163e-01 
 358        387        298        357    2        273       1011 +7.97954826384987048e-01  # rad = +2.34332999999999986e-01 , len = +1.97989898732234104e-01 
 359        387        360        357    2        329        369 +8.20657411285571792e-01  # rad = +2.40999999999999992e-01 , len = +1.71464281994820250e-01 
 360        361        388        330    2 2147483645 2147483645 +8.53128991060025488e-01  # rad = +8.34999999999999770e-02 , len = +9.89949493661170521e-02 
 361        361        389        330    2 2147483645 2147483645 +9.60408684546615543e-01  # rad = +9.40000000000000280e-02 , len = +2.61916017074178886e-01 
 362        390        373        411    2        343        363 +8.19436112777444436e-01  # rad = +3.41499999999999970e-01 , len = +6.96491205974635541e-01 
 363        373        391        362    2        406        407 +3.20213762811127345e-01  # rad = +1.09353000000000020e-01 , len = +1.22449989791751390e+00 
 364        381        392        350    2 2147483645 2147483645 +6.97769644095698971e-01  # rad = +8.34999999999999770e-02 , len = +1.21243556529820870e-01 
 365        381        393        350    2        374        375 +8.18939223010520911e-01  # rad = +9.79999999999999899e-02 , len = +1.71464281994823164e-01 
 366        394        395        368    2 2147483645 2147483645 +9.42116167664670656e-01  # rad = +7.86666999999999922e-02 , len = +1.71464281994823886e-01 
 367        394        396        368    2 2147483645 2147483645 +8.84231137724550975e-01  # rad = +7.38332999999999906e-02 , len = +4.02119385257663942e-01 
 368        397        394       1017    2        366        367 +9.35574229691876758e-01  # rad = +8.34999999999999770e-02 , len = +1.21243556529820870e-01 
 369        360        398        359    2        482        886 +7.42738589211618283e-01  # rad = +1.79000000000000048e-01 , len = +3.76961536499415828e-01 
 370        399        400        372    2 2147483645 2147483645 +4.44910441591382488e-01  # rad = +1.10856999999999997e-01 , len = +1.11561642153564655e+00 
 371        399        383        372    2        352        353 +6.57992430779356763e-01  # rad = +1.63950000000000012e-01 , len = +4.89999999999998936e-01 
 372        401        399        395    2        370        371 +6.61973963868225379e-01  # rad = +2.49167000000000027e-01 , len = +4.59020696701139486e-01 
 373        341        402        353    2        380        381 +1.04713804713804692e+00  # rad = +1.55499999999999972e-01 , len = +9.89949493661195640e-02 
 374        393        403        365    2 2147483645 2147483645 +8.30904081632653058e-01  # rad = +8.14286000000000176e-02 , len = +4.31508980207826964e-01 
 375        393        404        365    2 2147483645 2147483645 +8.52040816326530615e-01  # rad = +8.34999999999999770e-02 , len = +1.10900856624284083e+00 
 376        405        355        378    2        324        907 +8.62184873949579877e-01  # rad = +1.02600000000000038e-01 , len = +3.50000000000001421e-01 
 377        405        406        378    2        392        393 +8.23529411764705954e-01  # rad = +9.80000000000000177e-02 , len = +3.28329103187638749e-01 
 378        385        405        354    2        376        377 +8.24956672443674210e-01  # rad = +1.19000000000000009e-01 , len = +2.96984848098347409e-01 
 379        385        407        354    2 2147483645 2147483645 +6.26227383015597994e-01  # rad = +9.03332999999999914e-02 , len = +1.17341382299681207e+00 
 380        402        408        373    2 2147483645 2147483645 +9.26045016077170380e-01  # rad = +1.43999999999999989e-01 , len = +2.09999999999998493e-01 
 381        402        409        373    2        399        400 +1.03215434083601298e+00  # rad = +1.60500000000000004e-01 , len = +3.28329103187637583e-01 
 382        410        411        384    2 2147483645 2147483645 +9.22459893048128254e-01  # rad = +6.89999999999999919e-02 , len = +3.56931365951494661e-01 
 383        410        412        384    2 2147483645 2147483645 +9.22459893048128254e-01  # rad = +6.89999999999999919e-02 , len = +2.80000000000001137e-01 
 384        413        410        388    2        382        383 +7.38160322895798915e-01  # rad = +7.48000000000000054e-02 , len = +3.20780298646909323e-01 
 385        414        415       1209    2        403        404 +6.36963696369637011e-01  # rad = +9.65000000000000024e-02 , len = +4.90000000000000491e-01 
 386        414        416       1209    2 2147483645 2147483645 +5.95582508250825149e-01  # rad = +9.02307500000000678e-02 , len = +1.05000000000000382e+00 
 387        413        417        388    2 2147483645 2147483645 +7.28620488883187090e-01  # rad = +7.38333000000000045e-02 , len = +3.83405790253617040e-01 
 388        418        413        400    2        384        387 +9.33084714548802929e-01  # rad = +1.01333000000000048e-01 , len = +6.14247507117448577e-01 
 389        419        420        391    2 2147483645 2147483645 +8.83724679690581993e-01  # rad = +7.72857000000000127e-02 , len = +4.42718872423574938e-01 
 390        419        421        391    2 2147483645 2147483645 +8.99515748189058328e-01  # rad = +7.86666999999999922e-02 , len = +4.53651848888548814e-01 
 391        422        419        430    2        389        390 +1.04735928143712576e+00  # rad = +8.74544999999999906e-02 , len = +8.65852181379707986e-01 
 392        406        423        377    2 2147483645 2147483645 +7.86281632653061280e-01  # rad = +7.70556000000000157e-02 , len = +1.23048770818728737e+00 
 393        406        424        377    2        414        415 +9.50680612244897971e-01  # rad = +9.31667000000000051e-02 , len = +4.02119385257663664e-01 
 394        401        330        395    2        302        357 +9.28201381509032974e-01  # rad = +3.49375000000000047e-01 , len = +5.33104117410474365e-01 
 395        390        401        411    2        372        394 +9.03179364127174478e-01  # rad = +3.76400000000000123e-01 , len = +4.08166632639173299e-01 
 396        425        426        398    2 2147483645 2147483645 +5.80802288068173467e-01  # rad = +1.18999999999999995e-01 , len = +2.21359436211788579e-01 
 397        425        427        398    2 2147483645 2147483645 +6.36656921552645527e-01  # rad = +1.30444000000000004e-01 , len = +7.17286553617171196e-01 
 398        428        425        437    2        396        397 +4.79209740946215323e-01  # rad = +2.04889000000000043e-01 , len = +7.13862731902989989e-01 
 399        409        429        381    2       1194       1232 +7.15619937694704111e-01  # rad = +1.14857000000000029e-01 , len = +6.14247507117450020e-01 
 400        409        418        381    2        388        405 +6.76635514018691597e-01  # rad = +1.08600000000000016e-01 , len = +2.96984848098350351e-01 
 401        430        431        403    2 2147483645 2147483645 +1.07552065887461401e+00  # rad = +7.86667000000000755e-02 , len = +4.14125584816971815e-01 
 402        430        432        403    2        908        909 +9.87412312063098430e-01  # rad = +7.22222000000000280e-02 , len = +5.81463670404265387e-01 
 403        415        430        385    2        401        402 +7.57957512953367885e-01  # rad = +7.31429000000000246e-02 , len = +4.19999999999998153e-01 
 404        415        433        385    2 2147483645 2147483645 +7.15025906735751282e-01  # rad = +6.90000000000000197e-02 , len = +6.99999999999967315e-02 
 405        418        434        400    2        412        413 +8.13382136279926282e-01  # rad = +8.83333000000000035e-02 , len = +2.42487113059643294e-01 
 406        391        435        363    2 2147483645 2147483645 +6.30984060793942536e-01  # rad = +6.89999999999999919e-02 , len = +7.34166193719105187e-01 
 407        391        436        363    2 2147483645 2147483645 +6.30984060793942536e-01  # rad = +6.89999999999999919e-02 , len = +1.71464281994822443e-01 
 408        437        438        410    2 2147483645 2147483645 +6.70103102140095497e-01  # rad = +7.38332999999999906e-02 , len = +3.63730669589465039e-01 
 409        437        439        410    2 2147483645 2147483645 +7.13970521500789546e-01  # rad = +7.86666999999999922e-02 , len = +1.97989898732234104e-01 
 410        440        437        911    2        408        409 +4.68574441935332930e-01  # rad = +1.10182000000000016e-01 , len = +9.20706250657611802e-01 
 411        428        390        437    2        362        395 +9.74726117748318521e-01  # rad = +4.16749999999999954e-01 , len = +2.88617393793234811e-01 
 412        434        441        405    2 2147483645 2147483645 +9.30360351079377756e-01  # rad = +8.21818000000000132e-02 , len = +7.13862731902989323e-01 
 413        434        442        405    2 2147483645 2147483645 +7.81132370238630136e-01  # rad = +6.89999999999999919e-02 , len = +2.21359436211788579e-01 
 414        424        443        393    2 2147483645 2147483645 +7.62841229752690531e-01  # rad = +7.10714000000000207e-02 , len = +9.94886928248633118e-01 
 415        424        444        393    2        421        431 +8.96242970932747407e-01  # rad = +8.34999999999999770e-02 , len = +2.61916017074176999e-01 
 416        445        446        441    2 2147483645 2147483645 +8.07791954022988423e-01  # rad = +1.05416849999999993e-01 , len = +6.92964645562813120e-01 
 417        447        328        418    2        301       1001 +1.00882939632545932e+00  # rad = +4.80455000000000187e-01 , len = +7.17286553617171196e-01 
 418        448        447        470    2        417        419 +9.62899312575818955e-01  # rad = +4.76250000000000173e-01 , len = +5.37680202350803604e-01 
 419        447        449        418    2        428        446 +5.15836220472440932e-01  # rad = +2.45666999999999996e-01 , len = +6.64078308635361547e-01 
 420        450        451        421    2 2147483645 2147483645 +8.26347305389221520e-01  # rad = +6.90000000000000058e-02 , len = +5.68682688324515961e-01 
 421        444        450        415    2        420        422 +1.00000000000000000e+00  # rad = +8.34999999999999770e-02 , len = +1.21243556529819857e-01 
 422        450        452        421    2 2147483645 2147483645 +1.00496167664670666e+00  # rad = +8.39143000000000111e-02 , len = +9.41753683295160182e-01 
 423        453        454        425    2 2147483645 2147483645 +6.18440275698882269e-01  # rad = +6.90000000000000197e-02 , len = +5.09607692249636868e-01 
 424        453        455        425    2 2147483645 2147483645 +8.26379614774448656e-01  # rad = +9.22000000000000042e-02 , len = +8.45813218151619806e-01 
 425        456        453        914    2        423        424 +7.12003828972559094e-01  # rad = +1.11570999999999990e-01 , len = +5.93969696196701036e-01 
 426        457        458        428    2 2147483645 2147483645 +6.60623794212218618e-01  # rad = +1.02726999999999999e-01 , len = +8.10308583195315180e-01 
 427        457        459        428    2       1019       1020 +8.27009646302250823e-01  # rad = +1.28600000000000020e-01 , len = +3.56931365951492885e-01 
 428        449        457        419    2        426        427 +6.32970647258280561e-01  # rad = +1.55500000000000055e-01 , len = +9.89949493661170521e-02 
 429        422        460        430    2 2147483645 2147483645 +9.80705389221556922e-01  # rad = +8.18888999999999867e-02 , len = +6.96491205974631655e-01 
 430        461        422        458    2        391        429 +7.54679464584293580e-01  # rad = +8.34999999999999770e-02 , len = +5.14392845984469549e-01 
 431        444        462        415    2 2147483645 2147483645 +8.61077844311377238e-01  # rad = +7.19000000000000056e-02 , len = +7.69999999999996354e-01 
 432        463        464        433    2 2147483645 2147483645 +7.99070454545454556e-01  # rad = +7.03181999999999974e-02 , len = +1.48657324071167007e+00 
 433        465        463       1021    2        432        434 +5.81499078191802132e-01  # rad = +8.79999999999999810e-02 , len = +5.68682688324515628e-01 
 434        463        466        433    2       1014       1015 +8.17045454545454519e-01  # rad = +7.19000000000000056e-02 , len = +8.10308583195314180e-01 
 435        467        468        440    2 2147483645 2147483645 +7.66055045871559703e-01  # rad = +8.35000000000000048e-02 , len = +1.21243556529822938e-01 
 436        467        469        440    2        438        439 +1.23486238532110115e+00  # rad = +1.34600000000000053e-01 , len = +4.02119385257659889e-01 
 437        470        428        465    2        398        411 +1.00577746412608771e+00  # rad = +4.27555999999999992e-01 , len = +6.30000000000001004e-01 
 438        469        471        436    2 2147483645 2147483645 +6.36453937592867725e-01  # rad = +8.56666999999999845e-02 , len = +4.14125584816972425e-01 
 439        469        472        436    2        447        448 +9.69539375928677449e-01  # rad = +1.30499999999999977e-01 , len = +1.21243556529822938e-01 
 440        445        467        441    2        435        436 +8.35249042145593812e-01  # rad = +1.08999999999999986e-01 , len = +3.56931365951495327e-01 
 441        473        445        443    2        416        440 +1.02487179285809638e+00  # rad = +1.30499999999999977e-01 , len = +9.89949493661183150e-02 
 442        473        474        443    2 2147483645 2147483645 +7.34295115955800881e-01  # rad = +9.35000000000000137e-02 , len = +7.17286553617171196e-01 
 443        475        473        454    2        441        442 +1.01258846918489076e+00  # rad = +1.27333000000000002e-01 , len = +1.97989898732234104e-01 
 444        476        477        446    2 2147483645 2147483645 +8.60913669064748199e-01  # rad = +1.19666999999999996e-01 , len = +1.56524758424985921e-01 
 445        476        478        446    2 2147483645 2147483645 +6.92189208633093522e-01  # rad = +9.62143000000000442e-02 , len = +9.31289428695505239e-01 
 446        449        476        419    2        444        445 +5.65806559285536914e-01  # rad = +1.39000000000000068e-01 , len = +4.48218696620301227e-01 
 447        472        479        439    2 2147483645 2147483645 +6.08429118773946453e-01  # rad = +7.93999999999999984e-02 , len = +3.20780298646910100e-01 
 448        472        480        439    2 2147483645 2147483645 +7.33716475095785525e-01  # rad = +9.57500000000000850e-02 , len = +4.31508980207827797e-01 
 449        481        482        451    2 2147483645 2147483645 +8.26347305389221520e-01  # rad = +6.90000000000000058e-02 , len = +4.48218696620297619e-01 
 450        481        483        451    2 2147483645 2147483645 +8.89493413173652714e-01  # rad = +7.42726999999999971e-02 , len = +9.31289428695504462e-01 
 451        484        481       1137    2        449        450 +9.45283375578632179e-01  # rad = +8.34999999999999770e-02 , len = +6.96491205974635541e-01 
 452        485        486        453    2 2147483645 2147483645 +7.26533278327832877e-01  # rad = +1.05667000000000011e-01 , len = +1.71464281994822443e-01 
 453        487        485        456    2        452        454 +6.98223715794527022e-01  # rad = +1.45440000000000014e-01 , len = +1.70317350848350313e+00 
 454        485        475        453    2        443        910 +8.64617711771177189e-01  # rad = +1.25750000000000028e-01 , len = +2.32163735324876275e-01 
 455        488        489        457    2       1133       1134 +5.26789366053169728e-01  # rad = +1.61000000000000004e-01 , len = +4.94974746830583012e-01 
 456        488        487        457    2        453        563 +6.81554192229038902e-01  # rad = +2.08299999999999957e-01 , len = +6.60378679243961542e-01 
 457        448        488        470    2        455        456 +6.17923574605741988e-01  # rad = +3.05625000000000147e-01 , len = +6.06217782649105419e-01 
 458        490        461        497    2        430        459 +7.04732484076433074e-01  # rad = +1.10643000000000047e-01 , len = +1.20024997396375732e+00 
 459        461        491        458    2        462        463 +7.80287049338864613e-01  # rad = +8.63333000000000295e-02 , len = +2.10000000000000270e-01 
 460        492        493        462    2 2147483645 2147483645 +9.43358822250690010e-01  # rad = +6.89999999999999919e-02 , len = +2.61916017074176499e-01 
 461        492        494        462    2        466        467 +1.14160089359322647e+00  # rad = +8.34999999999999770e-02 , len = +1.21243556529820870e-01 
 462        491        492        459    2        460        461 +8.47215385025245182e-01  # rad = +7.31428999999999968e-02 , len = +4.25793377120873617e-01 
 463        491        495        459    2 2147483645 2147483645 +8.58505350774266596e-01  # rad = +7.41175999999999779e-02 , len = +1.10900856624284017e+00 
 464        470        496        465    2 2147483645 2147483645 +4.90472829922371178e-01  # rad = +2.08500000000000046e-01 , len = +6.92964645562815673e-01 
 465        497        470        507    2        437        464 +9.17524260109818135e-01  # rad = +4.25100000000000033e-01 , len = +7.44110206891424930e-01 
 466        494        498        461    2 2147483645 2147483645 +9.13173652694610816e-01  # rad = +7.62499999999999706e-02 , len = +5.81463670404264610e-01 
 467        494        499        461    2 2147483645 2147483645 +9.42116167664670656e-01  # rad = +7.86666999999999922e-02 , len = +2.09999999999997300e-01 
 468        500        501        469    2 2147483645 2147483645 +3.30372373621801552e-01  # rad = +1.58810000000000034e-01 , len = +1.27161314872094722e+00 
 469        502        500        918    2        468        470 +1.05493704832695800e+00  # rad = +4.80700000000000127e-01 , len = +6.92964645562817783e-01 
 470        500        448        469    2        418        457 +1.02891616392760543e+00  # rad = +4.94599999999999984e-01 , len = +3.20780298646906992e-01 
 471        503        504        473    2 2147483645 2147483645 +7.55683957732949163e-01  # rad = +7.86667000000000338e-02 , len = +4.69574275274957764e-01 
 472        503        505        473    2 2147483645 2147483645 +6.62824207492795359e-01  # rad = +6.90000000000000058e-02 , len = +2.61916017074176999e-01 
 473        506        503       1023    2        471        472 +3.70067543547813682e-01  # rad = +1.04100000000000026e-01 , len = +7.24085630295200899e-01 
 474        507        508        476    2 2147483645 2147483645 +8.06344175740960178e-01  # rad = +6.90000000000000058e-02 , len = +4.08166632639172688e-01 
 475        507        509        476    2 2147483645 2147483645 +8.06344175740960178e-01  # rad = +6.90000000000000058e-02 , len = +3.63730669589465039e-01 
 476        510        507        478    2        474        475 +7.15079345182882520e-01  # rad = +8.55714000000000197e-02 , len = +4.19999999999998153e-01 
 477        511        512        479    2 2147483645 2147483645 +5.60900136854240117e-01  # rad = +8.31999999999999962e-02 , len = +3.76961536499415828e-01 
 478        511        510        479    2        476       1137 +8.06745633136254137e-01  # rad = +1.19666999999999982e-01 , len = +1.71464281994823164e-01 
 479        513        511        919    2        477        478 +5.15343966814090115e-01  # rad = +1.48332999999999993e-01 , len = +1.01439637223325874e+00 
 480        514        515        482    2 2147483645 2147483645 +6.95692153197461582e-01  # rad = +6.90000000000000197e-02 , len = +2.52388589282478315e-01 
 481        514        516        482    2       1138       1139 +7.37462921624733592e-01  # rad = +7.31429000000000107e-02 , len = +4.48218696620299006e-01 
 482        398        514        369    2        480        481 +5.54088268156424535e-01  # rad = +9.91818000000000283e-02 , len = +1.71892408209321457e+00 
 483        517        518        485    2 2147483645 2147483645 +9.43358822250690010e-01  # rad = +6.90000000000000058e-02 , len = +3.83405790253617818e-01 
 484        517        519        485    2 2147483645 2147483645 +9.43358822250690010e-01  # rad = +6.90000000000000058e-02 , len = +5.68682688324519292e-01 
 485        520        517       1143    2        483        484 +9.48675745784695157e-01  # rad = +7.31428999999999829e-02 , len = +4.31508980207828075e-01 
 486        521        522        487    2 2147483645 2147483645 +9.04918032786885207e-01  # rad = +6.90000000000000197e-02 , len = +5.68682688324519736e-01 
 487        523        521        910    2        486        488 +8.69517620133124503e-01  # rad = +7.62500000000000122e-02 , len = +9.20706250657613579e-01 
 488        521        524        487    2        505        506 +1.09508196721311468e+00  # rad = +8.35000000000000048e-02 , len = +3.28329103187642579e-01 
 489        525        526        490    2 2147483645 2147483645 +9.01061912634228412e-01  # rad = +1.21000000000000038e-01 , len = +2.09999999999998466e-01 
 490        527        525        508    2        489        491 +7.06768421052631601e-01  # rad = +1.34286000000000016e-01 , len = +4.74763098818766882e-01 
 491        525        528        490    2        495        496 +9.01061912634228412e-01  # rad = +1.21000000000000038e-01 , len = +1.21243556529822924e-01 
 492        529        530        494    2 2147483645 2147483645 +1.00000000000000000e+00  # rad = +6.90000000000000058e-02 , len = +1.21243556529821897e-01 
 493        529        531        494    2 2147483645 2147483645 +1.00000000000000000e+00  # rad = +6.90000000000000058e-02 , len = +5.14392845984465441e-01 
 494        532        529        506    2        492        493 +8.26347305389221520e-01  # rad = +6.90000000000000058e-02 , len = +2.10000000000000853e-01 
 495        528        533        491    2        523       1210 +1.09090909090909105e+00  # rad = +1.32000000000000034e-01 , len = +3.49999999999997868e-01 
 496        528        534        491    2        515        516 +1.07438016528925617e+00  # rad = +1.30000000000000004e-01 , len = +2.61916017074175556e-01 
 497        535        490       1029    2        458        498 +9.64035933364853825e-01  # rad = +1.56999999999999917e-01 , len = +1.21243556529819843e-01 
 498        490        536        497    2        509        510 +7.43101910828025458e-01  # rad = +1.16667000000000021e-01 , len = +3.83405790253617540e-01 
 499        537        538        501    2 2147483645 2147483645 +1.07279693486590033e+00  # rad = +1.39999999999999986e-01 , len = +7.00000000000038369e-02 
 500        537        539        501    2 2147483645 2147483645 +9.56321839080459868e-01  # rad = +1.24799999999999967e-01 , len = +3.20780298646907769e-01 
 501        540        537       1031    2        499        500 +1.30282428344664392e+00  # rad = +1.30499999999999977e-01 , len = +2.61916017074177887e-01 
 502        541        542        504    2 2147483645 2147483645 +1.08405797101449286e+00  # rad = +7.48000000000000054e-02 , len = +3.42928563989643387e-01 
 503        541        543        504    2 2147483645 2147483645 +1.04669855072463780e+00  # rad = +7.22222000000000142e-02 , len = +6.02162768692986572e-01 
 504        544        541       1025    2        502        503 +8.49521436257574813e-01  # rad = +6.90000000000000058e-02 , len = +7.34166193719106186e-01 
 505        524        545        488    2 2147483645 2147483645 +9.13173652694610816e-01  # rad = +7.62500000000000122e-02 , len = +5.28488410468953007e-01 
 506        524        532        488    2        494        514 +1.00000000000000000e+00  # rad = +8.35000000000000048e-02 , len = +1.21243556529819843e-01 
 507        546        497       1045    2        465        508 +6.89794198613300935e-01  # rad = +4.63312000000000113e-01 , len = +1.30958008537087989e+00 
 508        497        527        507    2        490       1026 +4.10090824325724357e-01  # rad = +1.90000000000000002e-01 , len = +1.30395552071380072e+00 
 509        536        547        498    2       1146       1147 +5.91426881637480917e-01  # rad = +6.89999999999999919e-02 , len = +9.89949493661157892e-02 
 510        536        548        498    2        553        554 +5.91426881637480917e-01  # rad = +6.89999999999999919e-02 , len = +6.60378679243960431e-01 
 511        549        550        512    2 2147483645 2147483645 +7.16490236382322787e-01  # rad = +1.39429000000000025e-01 , len = +4.74763098818766494e-01 
 512        551        549        531    2        511        513 +9.85815602836879412e-01  # rad = +1.94600000000000106e-01 , len = +3.13049516849971843e-01 
 513        549        552        512    2       1029       1148 +9.99121274409044302e-01  # rad = +1.94429000000000046e-01 , len = +4.19999999999998153e-01 
 514        532        553        506    2 2147483645 2147483645 +8.26347305389221520e-01  # rad = +6.90000000000000058e-02 , len = +2.61916017074175556e-01 
 515        534        554        496    2 2147483645 2147483645 +9.30769230769230682e-01  # rad = +1.21000000000000010e-01 , len = +9.89949493661183150e-02 
 516        534        555        496    2        520        521 +6.64102307692307714e-01  # rad = +8.63333000000000295e-02 , len = +2.09999999999999049e-01 
 517        556        557        519    2 2147483645 2147483645 +7.53401020408163258e-01  # rad = +7.38332999999999906e-02 , len = +3.76961536499416827e-01 
 518        556        558        519    2 2147483645 2147483645 +7.41071428571428492e-01  # rad = +7.26250000000000090e-02 , len = +4.99899989998001781e-01 
 519        559        556        526    2        517        518 +1.10943438091863422e+00  # rad = +9.80000000000000177e-02 , len = +1.21243556529818830e-01 
 520        555        560        516    2 2147483645 2147483645 +9.21376803620387541e-01  # rad = +7.95455000000000051e-02 , len = +1.49150930268637505e+00 
 521        555        561        516    2 2147483645 2147483645 +7.99228107810080135e-01  # rad = +6.90000000000000197e-02 , len = +8.10308583195314736e-01 
 522        562        563        523    2 2147483645 2147483645 +8.07582840236686361e-01  # rad = +8.18889000000000283e-02 , len = +6.64078308635358550e-01 
 523        533        562        495    2        522        524 +7.68181818181818188e-01  # rad = +1.01400000000000032e-01 , len = +3.42928563989646329e-01 
 524        562        564        523    2 2147483645 2147483645 +8.46270551784377489e-01  # rad = +8.58118339509358757e-02 , len = +1.03116439038593710e+00 
 525        559        565        526    2 2147483645 2147483645 +9.04245624243631752e-01  # rad = +7.98750000000000293e-02 , len = +7.03491293478463064e-01 
 526        566        559       1028    2        519        525 +8.25544859813084120e-01  # rad = +8.83333000000000451e-02 , len = +4.48218696620299006e-01 
 527        567        568       1233    2        528        529 +6.56925232295170081e-01  # rad = +4.41234999999999877e-01 , len = +2.43595976978274553e+00 
 528        568        569        527    2        555       1023 +8.90063118292973132e-01  # rad = +3.92726999999999993e-01 , len = +7.57165767847436055e-01 
 529        568        570        527    2        913        914 +4.83452128684261240e-01  # rad = +2.13316000000000061e-01 , len = +1.35915414872633344e+00 
 530        571        572        532    2 2147483645 2147483645 +3.74713433664895124e-01  # rad = +7.95999999999999763e-02 , len = +1.75279776357684902e+00 
 531        571        551        532    2        512       1149 +9.29251655847365576e-01  # rad = +1.97400000000000048e-01 , len = +3.20780298646907769e-01 
 532        573        571        568    2        530        531 +8.61780933062880283e-01  # rad = +2.12429000000000034e-01 , len = +4.74763098818769380e-01 
 533        567        574       1233    2        534        535 +8.11909770764381866e-01  # rad = +5.45333000000000290e-01 , len = +1.20635815577298700e+00 
 534        574        575        533    2        580       1213 +7.97677749191778140e-01  # rad = +4.35000000000000164e-01 , len = +1.97989898732234104e-01 
 535        574        576        533    2        581        582 +4.77819974217588150e-01  # rad = +2.60571000000000108e-01 , len = +5.46717477313465761e-01 
 536        577        578        538    2 2147483645 2147483645 +7.98611111111111049e-01  # rad = +6.89999999999999780e-02 , len = +2.61916017074179830e-01 
 537        577        579        538    2 2147483645 2147483645 +7.98611111111111049e-01  # rad = +6.89999999999999780e-02 , len = +5.09607692249633204e-01 
 538        580        577        926    2        536        537 +7.96313364055299511e-01  # rad = +8.63999999999999907e-02 , len = +3.49999999999999256e-01 
 539        581        582        541    2 2147483645 2147483645 +8.36754121620392532e-01  # rad = +6.90000000000000197e-02 , len = +3.13049516849971843e-01 
 540        581        583        541    2 2147483645 2147483645 +8.36754121620392532e-01  # rad = +6.90000000000000197e-02 , len = +6.02162768692983796e-01 
 541        584        581        602    2        539        540 +5.55296296296296288e-01  # rad = +8.24615000000000348e-02 , len = +9.74987179402890813e-01 
 542        585        586        543    2 2147483645 2147483645 +7.53510375510257457e-01  # rad = +6.89999999999999919e-02 , len = +3.83405790253617873e-01 
 543        587        585        927    2        542        544 +7.86020600858369112e-01  # rad = +9.15713999999999834e-02 , len = +5.85662018573852694e-01 
 544        585        588        543    2        545        546 +7.53510375510257457e-01  # rad = +6.89999999999999919e-02 , len = +9.89949493661195640e-02 
 545        588        589        544    2 2147483645 2147483645 +1.31521739130434789e+00  # rad = +9.07499999999999696e-02 , len = +2.09999999999999076e-01 
 546        588        590        544    2 2147483645 2147483645 +1.00000000000000000e+00  # rad = +6.89999999999999919e-02 , len = +3.63730669589461930e-01 
 547        591        592        548    2 2147483645 2147483645 +3.53732847883547474e-01  # rad = +1.02110999999999993e-01 , len = +1.48986576576549257e+00 
 548        513        591        919    2        547        549 +1.00289751348872436e+00  # rad = +2.88667000000000007e-01 , len = +1.97989898732231578e-01 
 549        591        593        548    2        568        571 +9.56118988315255880e-01  # rad = +2.76000000000000023e-01 , len = +4.08166632639170857e-01 
 550        594        595        552    2 2147483645 2147483645 +8.26347305389221520e-01  # rad = +6.89999999999999919e-02 , len = +4.02119385257659612e-01 
 551        594        596        552    2 2147483645 2147483645 +8.26347305389221520e-01  # rad = +6.89999999999999919e-02 , len = +8.01186619958169977e-01 
 552        597        594        559    2        550        551 +8.85159323377852747e-01  # rad = +8.35000000000000187e-02 , len = +2.52388589282480258e-01 
 553        548        598        510    2 2147483645 2147483645 +1.09339710144927538e+00  # rad = +7.54443999999999809e-02 , len = +6.60378679243963651e-01 
 554        548        599        510    2 2147483645 2147483645 +1.10507246376811596e+00  # rad = +7.62499999999999567e-02 , len = +3.28329103187638360e-01 
 555        569        600        528    2        556        557 +8.89676543756859117e-01  # rad = +3.49400000000000044e-01 , len = +6.92964645562815784e-01 
 556        600        601        555    2        593        919 +9.51153405838580324e-01  # rad = +3.32333000000000101e-01 , len = +7.82623792124929607e-01 
 557        600        602        555    2        569        570 +7.12650257584430458e-01  # rad = +2.49000000000000110e-01 , len = +9.89949493661195640e-02 
 558        603        604        560    2 2147483645 2147483645 +9.39440805716788008e-01  # rad = +1.00833000000000020e-01 , len = +3.76961536499413497e-01 
 559        603        597        560    2        552       1033 +8.78884406473312119e-01  # rad = +9.43333000000000227e-02 , len = +3.83405790253616208e-01 
 560        605        603        921    2        558        559 +1.17175764192139731e+00  # rad = +1.07333000000000012e-01 , len = +8.22313808712951122e-01 
 561        606        607        563    2 2147483645 2147483645 +5.16486404992265169e-01  # rad = +7.87931000000000048e-02 , len = +1.77225844616410289e+00 
 562        606        608        563    2        626        639 +7.62762526547628439e-01  # rad = +1.16364000000000009e-01 , len = +7.34166193719105631e-01 
 563        487        606        456    2        561        562 +7.32385981757081028e-01  # rad = +1.52555999999999997e-01 , len = +1.59163438012628999e+00 
 564        609        610        566    2 2147483645 2147483645 +9.13173652694610816e-01  # rad = +7.62500000000000122e-02 , len = +2.61916017074176000e-01 
 565        609        611        566    2 2147483645 2147483645 +1.01929461077844308e+00  # rad = +8.51111000000000090e-02 , len = +6.96491205974635208e-01 
 566        612        609        589    2        564        565 +8.99999784431189331e-01  # rad = +8.35000000000000187e-02 , len = +3.05122926047847576e-01 
 567        573        613        568    2        618        623 +6.46279918864097414e-01  # rad = +1.59308000000000088e-01 , len = +1.09343495462693352e+00 
 568        593        573        549    2        532        567 +8.93115942028985477e-01  # rad = +2.46499999999999997e-01 , len = +1.21243556529818830e-01 
 569        602        614        557    2 2147483645 2147483645 +3.19477911646586288e-01  # rad = +7.95500000000000235e-02 , len = +1.36634549071601774e+00 
 570        602        615        557    2        606        607 +8.51979919678714892e-01  # rad = +2.12143000000000054e-01 , len = +4.69574275274957764e-01 
 571        593        616        549    2        590        591 +8.23670289855072513e-01  # rad = +2.27332999999999924e-01 , len = +1.97989898732234104e-01 
 572        617        618        574    2 2147483645 2147483645 +9.14580803876762105e-01  # rad = +6.90000000000000058e-02 , len = +6.33876959669618212e-01 
 573        617        619        574    2 2147483645 2147483645 +9.14580803876762105e-01  # rad = +6.90000000000000058e-02 , len = +1.21243556529820870e-01 
 574        620        617       1035    2        572        573 +8.44302243470300584e-01  # rad = +7.54444000000000226e-02 , len = +5.64358042380895930e-01 
 575        621        622        576    2 2147483645 2147483645 +9.87076203208556158e-01  # rad = +7.38332999999999906e-02 , len = +3.63730669589465705e-01 
 576        623        621        587    2        575        577 +1.08405797101449286e+00  # rad = +7.48000000000000054e-02 , len = +3.13049516849971843e-01 
 577        621        624        576    2        583        584 +1.11631016042780740e+00  # rad = +8.34999999999999770e-02 , len = +1.21243556529819857e-01 
 578        625        626        580    2 2147483645 2147483645 +4.41405721283475327e-01  # rad = +8.21818000000000271e-02 , len = +7.82623792124926165e-01 
 579        625        627        580    2 2147483645 2147483645 +3.98925245190190236e-01  # rad = +7.42727000000000109e-02 , len = +6.56658206375282050e-01 
 580        575        625        534    2        578        579 +4.28004597701149458e-01  # rad = +1.86182000000000097e-01 , len = +8.63017960415655927e-01 
 581        576        628        535    2 2147483645 2147483645 +3.09320684189721806e-01  # rad = +8.06000000000000189e-02 , len = +3.20780298646909323e-01 
 582        576        629        535    2 2147483645 2147483645 +2.90989787812150957e-01  # rad = +7.58235000000000020e-02 , len = +1.27161314872094833e+00 
 583        624        630        577    2 2147483645 2147483645 +8.75962874251496992e-01  # rad = +7.31428999999999968e-02 , len = +5.04777178564959517e-01 
 584        624        631        577    2 2147483645 2147483645 +1.03473053892215572e+00  # rad = +8.63999999999999907e-02 , len = +3.76961536499416827e-01 
 585        632        633        586    2 2147483645 2147483645 +1.00000000000000000e+00  # rad = +6.89999999999999919e-02 , len = +3.76961536499415162e-01 
 586        634        632        605    2        585        587 +9.29008909060798804e-01  # rad = +6.89999999999999919e-02 , len = +2.88617393793233978e-01 
 587        632        623        586    2        576        598 +1.00000000000000000e+00  # rad = +6.89999999999999919e-02 , len = +1.21243556529821897e-01 
 588        612        635        589    2       1151       1152 +7.95807833339441162e-01  # rad = +7.38333000000000045e-02 , len = +3.83405790253613932e-01 
 589        636        612        609    2        566        588 +9.07362347188264029e-01  # rad = +9.27777999999999797e-02 , len = +7.17286553617172529e-01 
 590        616        637        571    2 2147483645 2147483645 +3.80628417343720438e-01  # rad = +8.65293999999999924e-02 , len = +1.15658981493007906e+00 
 591        616        638        571    2        930       1150 +8.02474783687366022e-01  # rad = +1.82428999999999925e-01 , len = +4.25793377120876837e-01 
 592        639        640        593    2        622       1154 +7.40462675241321033e-01  # rad = +1.74666999999999989e-01 , len = +1.07536040470160654e+00 
 593        601        639        556    2        592        594 +7.09797101100402394e-01  # rad = +2.35889000000000071e-01 , len = +7.47395477642191275e-01 
 594        639        641        593    2        602        603 +6.42781138586368983e-01  # rad = +1.51624999999999982e-01 , len = +4.94974746830585011e-01 
 595        642        643        596    2 2147483645 2147483645 +9.65256797583081472e-01  # rad = +7.98750000000000293e-02 , len = +6.29999999999997229e-01 
 596        644        642       1150    2        595        597 +6.22180451127819500e-01  # rad = +8.27499999999999625e-02 , len = +5.51180551180825207e-01 
 597        642        645        596    2       1036       1037 +1.13422477341389727e+00  # rad = +9.38571000000000127e-02 , len = +5.46717477313464095e-01 
 598        623        646        587    2 2147483645 2147483645 +1.00000000000000000e+00  # rad = +6.89999999999999919e-02 , len = +3.63730669589463651e-01 
 599        647        648        601    2 2147483645 2147483645 +7.54365417376490655e-01  # rad = +8.85625000000000023e-02 , len = +1.08669222873820170e+00 
 600        647        649        601    2        629        933 +7.11243611584327140e-01  # rad = +8.35000000000000187e-02 , len = +6.78675180038286419e-01 
 601        650        647       1214    2        599        600 +1.00772532188841191e+00  # rad = +1.17399999999999990e-01 , len = +3.56931365951491830e-01 
 602        641        584        594    2        541       1035 +9.79389942291838400e-01  # rad = +1.48499999999999965e-01 , len = +9.89949493661132912e-02 
 603        641        651        594    2        615        616 +7.49216817807089708e-01  # rad = +1.13599999999999965e-01 , len = +3.95979797464468208e-01 
 604        634        652        605    2 2147483645 2147483645 +9.72392278724214965e-01  # rad = +7.22222000000000003e-02 , len = +6.60378679243961320e-01 
 605        653        634        932    2        586        604 +6.83910681399631626e-01  # rad = +7.42726999999999971e-02 , len = +7.03491293478464841e-01 
 606        615        654        570    2        651       1056 +4.10957703058785762e-01  # rad = +8.71818000000000454e-02 , len = +8.88200427831462136e-01 
 607        615        655        570    2        635        636 +6.69949043805357580e-01  # rad = +1.42125000000000001e-01 , len = +6.02162768692984907e-01 
 608        636        656        609    2       1040       1041 +1.18337408312958425e+00  # rad = +1.21000000000000024e-01 , len = +1.21243556529821897e-01 
 609        657        636        622    2        589        608 +9.28422906848991758e-01  # rad = +1.02250000000000063e-01 , len = +2.88617393793234367e-01 
 610        658        659        612    2 2147483645 2147483645 +7.45535714285714191e-01  # rad = +8.35000000000000187e-02 , len = +1.21243556529819843e-01 
 611        658        660        612    2       1048       1049 +7.42559821428571354e-01  # rad = +8.31666999999999684e-02 , len = +1.30958008537087944e+00 
 612        661        658        614    2        610        611 +1.02283105022831067e+00  # rad = +1.12000000000000030e-01 , len = +1.56524758424985921e-01 
 613        661        662        614    2 2147483645 2147483645 +7.62557077625570789e-01  # rad = +8.35000000000000187e-02 , len = +1.21243556529817789e-01 
 614        663        661        618    2        612        613 +8.51669505565018636e-01  # rad = +1.09500000000000028e-01 , len = +1.21243556529817789e-01 
 615        651        664        603    2 2147483645 2147483645 +6.07394366197183122e-01  # rad = +6.90000000000000058e-02 , len = +9.15368778143541673e-01 
 616        651        665        603    2        619        620 +6.07394366197183122e-01  # rad = +6.90000000000000058e-02 , len = +1.56524758424981925e-01 
 617        663        666        618    2        633        634 +8.48892829642765467e-01  # rad = +1.09142999999999990e-01 , len = +5.68682688324518404e-01 
 618        613        663        567    2        614        617 +8.07059281392020433e-01  # rad = +1.28570999999999963e-01 , len = +4.31508980207831017e-01 
 619        665        667        616    2 2147483645 2147483645 +1.00000000000000000e+00  # rad = +6.90000000000000058e-02 , len = +1.71464281994823164e-01 
 620        665        668        616    2       1054       1055 +1.35309565217391325e+00  # rad = +9.33636000000000188e-02 , len = +7.85748051222527111e-01 
 621        657        669        622    2 2147483645 2147483645 +6.70401242134510134e-01  # rad = +7.38332999999999906e-02 , len = +4.94974746830584011e-01 
 622        640        657        592    2        609        621 +6.30531239444199532e-01  # rad = +1.10133000000000009e-01 , len = +1.02161636635285058e+00 
 623        613        670        567    2        662        663 +4.93802571120094402e-01  # rad = +7.86667000000000061e-02 , len = +8.79886356298356098e-01 
 624        671        672        626    2 2147483645 2147483645 +8.37912087912087822e-01  # rad = +7.62500000000000122e-02 , len = +5.14392845984467773e-01 
 625        671        673        626    2 2147483645 2147483645 +7.58241758241758212e-01  # rad = +6.90000000000000058e-02 , len = +7.03491293478461954e-01 
 626        608        671        562    2        624        625 +7.82028806159980716e-01  # rad = +9.10000000000000114e-02 , len = +3.42928563989646329e-01 
 627        674        675        629    2 2147483645 2147483645 +1.00000000000000000e+00  # rad = +6.89999999999999919e-02 , len = +6.99999999999967315e-02 
 628        674        676        629    2        637        638 +1.00000000000000000e+00  # rad = +6.89999999999999919e-02 , len = +2.52388589282476816e-01 
 629        649        674        600    2        627        628 +8.26347305389221520e-01  # rad = +6.89999999999999919e-02 , len = +2.10000000000001436e-01 
 630        677        678        632    2 2147483645 2147483645 +2.63051458786863590e-01  # rad = +1.80286000000000030e-01 , len = +1.85334832128232141e+00 
 631        677        679        632    2       1039       1045 +9.90349653614721381e-01  # rad = +6.78750000000000187e-01 , len = +2.61916017074177443e-01 
 632        680        677        667    2        630        631 +1.05117177914110438e+00  # rad = +6.85364000000000195e-01 , len = +9.92421281513046094e-01 
 633        666        681        617    2       1052       1053 +8.88742292222130637e-01  # rad = +9.70000000000000029e-02 , len = +3.56931365951494273e-01 
 634        666        682        617    2        642        643 +7.65051354644823767e-01  # rad = +8.34999999999999770e-02 , len = +4.08166632639171800e-01 
 635        655        683        607    2 2147483645 2147483645 +5.21170800351802965e-01  # rad = +7.40714000000000095e-02 , len = +1.10236110236165574e+00 
 636        655        684        607    2        647        648 +1.01495162708883035e+00  # rad = +1.44250000000000017e-01 , len = +3.28329103187640248e-01 
 637        676        685        628    2 2147483645 2147483645 +1.14009710144927556e+00  # rad = +7.86667000000000061e-02 , len = +1.71464281994823164e-01 
 638        676        686        628    2 2147483645 2147483645 +1.00000000000000000e+00  # rad = +6.89999999999999919e-02 , len = +6.99999999999967315e-02 
 639        608        687        562    2        640        641 +8.92793303770925806e-01  # rad = +1.03889000000000051e-01 , len = +6.60378679243962319e-01 
 640        687        688        639    2        661        665 +6.84109000952940027e-01  # rad = +7.10714000000000068e-02 , len = +1.04297650980259471e+00 
 641        687        689        639    2        655        656 +7.10694106209512011e-01  # rad = +7.38332999999999906e-02 , len = +4.14125584816973924e-01 
 642        682        690        634    2 2147483645 2147483645 +1.32934131736526973e+00  # rad = +1.11000000000000029e-01 , len = +4.94974746830583290e-01 
 643        682        691        634    2 2147483645 2147483645 +8.26347305389221520e-01  # rad = +6.89999999999999919e-02 , len = +2.10000000000000270e-01 
 644        692        693        646    2       1157       1158 +6.77310924369747935e-01  # rad = +8.05999999999999772e-02 , len = +4.48218696620300394e-01 
 645        692        694        646    2       1059       1156 +6.77310924369747935e-01  # rad = +8.05999999999999772e-02 , len = +3.76961536499413163e-01 
 646        695        692       1154    2        644        645 +9.63562753036437125e-01  # rad = +1.18999999999999967e-01 , len = +2.88617393793236143e-01 
 647        684        696        636    2        658        664 +6.37088388214904766e-01  # rad = +9.19000000000000233e-02 , len = +7.57165767847439941e-01 
 648        684        697        636    2 2147483645 2147483645 +7.76829809358752232e-01  # rad = +1.12057700000000038e-01 , len = +1.09343495462693108e+00 
 649        698        699        651    2 2147483645 2147483645 +1.37106297836314472e+00  # rad = +1.07856999999999981e-01 , len = +5.23832034148353998e-01 
 650        698        700        651    2 2147483645 2147483645 +1.31186385090514790e+00  # rad = +1.03200000000000028e-01 , len = +3.76961536499414496e-01 
 651        654        698        606    2        649        650 +9.02329385261602779e-01  # rad = +7.86667000000000061e-02 , len = +2.42487113059643794e-01 
 652        701        702        654    2 2147483645 2147483645 +8.06386719391214868e-01  # rad = +7.12308000000000108e-02 , len = +8.88200427831466577e-01 
 653        701        703        654    2 2147483645 2147483645 +7.81132370238630136e-01  # rad = +6.90000000000000058e-02 , len = +2.88617393793236976e-01 
 654        704        701        658    2        652        653 +8.35959192557752195e-01  # rad = +8.83333000000000451e-02 , len = +2.09999999999998493e-01 
 655        689        705        641    2 2147483645 2147483645 +9.90649205710702363e-01  # rad = +7.31428999999999968e-02 , len = +4.64327470649756269e-01 
 656        689        706        641    2 2147483645 2147483645 +9.34537667962829666e-01  # rad = +6.90000000000000197e-02 , len = +4.48218696620298729e-01 
 657        704        707        658    2        670        671 +7.62773619010665649e-01  # rad = +8.06000000000000327e-02 , len = +4.48218696620297896e-01 
 658        696        704        647    2        654        657 +1.14980413492927092e+00  # rad = +1.05667000000000011e-01 , len = +2.09999999999999659e-01 
 659        708        709        661    2 2147483645 2147483645 +9.04918032786885207e-01  # rad = +6.90000000000000058e-02 , len = +3.13049516849970233e-01 
 660        708        710        661    2 2147483645 2147483645 +9.04918032786885207e-01  # rad = +6.90000000000000058e-02 , len = +4.42718872423573218e-01 
 661        688        708        640    2        659        660 +1.07286475291045336e+00  # rad = +7.62500000000000122e-02 , len = +2.88617393793235255e-01 
 662        670        711        623    2 2147483645 2147483645 +9.69279250305402296e-01  # rad = +7.62499999999999706e-02 , len = +5.85662018573852694e-01 
 663        670        712        623    2 2147483645 2147483645 +9.50847054725824314e-01  # rad = +7.48000000000000054e-02 , len = +3.42928563989643442e-01 
 664        696        713        647    2        672        673 +1.30576713819368861e+00  # rad = +1.19999999999999940e-01 , len = +3.05122926047847576e-01 
 665        688        714        640    2 2147483645 2147483645 +1.17487484417079169e+00  # rad = +8.34999999999999770e-02 , len = +2.52388589282478815e-01 
 666        680        715        667    2        934        935 +3.59364340490797574e-01  # rad = +2.34305550000000057e-01 , len = +1.40698258695692302e+00 
 667        716        680        669    2        632        666 +1.07360447884077059e+00  # rad = +6.52000000000000135e-01 , len = +1.21243556529821897e-01 
 668        716        717        669    2 2147483645 2147483645 +9.18746912563807028e-01  # rad = +5.57955000000000201e-01 , len = +1.52400787399540905e+00 
 669        718        716        675    2        667        668 +9.68271683673469385e-01  # rad = +6.07300000000000062e-01 , len = +7.34166193719107074e-01 
 670        707        719        657    2 2147483645 2147483645 +1.26905707196029782e+00  # rad = +1.02286000000000030e-01 , len = +4.48218696620301227e-01 
 671        707        720        657    2 2147483645 2147483645 +9.07480148883374582e-01  # rad = +7.31428999999999968e-02 , len = +4.89999999999998936e-01 
 672        713        721        664    2 2147483645 2147483645 +7.76587499999999986e-01  # rad = +9.31904999999999956e-02 , len = +1.53362316101446683e+00 
 673        713        722        664    2 2147483645 2147483645 +9.33333333333333459e-01  # rad = +1.12000000000000030e-01 , len = +1.97989898732234104e-01 
 674        718        723        675    2 2147483645 2147483645 +9.15709502551020460e-01  # rad = +5.74333000000000204e-01 , len = +1.71464281994823164e-01 
 675        724        718       1060    2        669        674 +9.43512598721323870e-01  # rad = +6.27200000000000091e-01 , len = +3.42928563989644886e-01 
 676        725        726        678    2 2147483645 2147483645 +7.95216088328075665e-01  # rad = +5.04167000000000032e-01 , len = +3.83405790253615875e-01 
 677        725        727        678    2        703        704 +5.88853312302839105e-01  # rad = +3.73333000000000026e-01 , len = +1.48492424049174954e+00 
 678        728        725        680    2        676        677 +9.74885174210750494e-01  # rad = +6.34000000000000008e-01 , len = +5.93969696196698593e-01 
 679        728        729        680    2 2147483645 2147483645 +9.85648890645254072e-01  # rad = +6.41000000000000125e-01 , len = +1.56524758424985921e-01 
 680        724        728       1060    2        678        679 +9.78312147423843537e-01  # rad = +6.50333000000000050e-01 , len = +1.56524758424985116e-01 
 681        730        731        685    2        682        683 +1.00181884321571490e+00  # rad = +6.88500000000000112e-01 , len = +2.32163735324875720e-01 
 682        731        732        681    2 2147483645 2147483645 +2.94249818445896927e-01  # rad = +2.02591000000000077e-01 , len = +1.60084352764409665e+00 
 683        731        733        681    2       1060       1061 +9.93947712418300711e-01  # rad = +6.84333000000000191e-01 , len = +4.59020696701140651e-01 
 684        730        734        685    2 2147483645 2147483645 +2.31356857038923280e-01  # rad = +1.59000000000000030e-01 , len = +1.15021737076085073e+00 
 685        735        730        711    2        681        684 +1.02066882211327825e+00  # rad = +6.87250000000000028e-01 , len = +3.28329103187641413e-01 
 686        736        737        690    2 2147483645 2147483645 +4.27060621761658044e-01  # rad = +8.24227000000000015e-02 , len = +2.45000000000000107e+00 
 687        738        739        688    2 2147483645 2147483645 +8.82148634773069706e-01  # rad = +7.79231000000000090e-02 , len = +1.09119200876839106e+00 
 688        740        738        714    2        687        689 +6.81670891741618434e-01  # rad = +8.83333000000000035e-02 , len = +2.09999999999998493e-01 
 689        738        741        688    2        692        693 +8.63207872908631213e-01  # rad = +7.62500000000000122e-02 , len = +3.05122926047850851e-01 
 690        742        736        712    2        686        691 +4.72524997306852323e-01  # rad = +1.92999999999999977e-01 , len = +1.97989898732232855e-01 
 691        736        743        690    2 2147483645 2147483645 +5.07124352331606243e-01  # rad = +9.78749999999999898e-02 , len = +5.68682688324517960e-01 
 692        741        744        689    2 2147483645 2147483645 +9.04918032786885207e-01  # rad = +6.90000000000000058e-02 , len = +8.01186619958171642e-01 
 693        741        745        689    2 2147483645 2147483645 +9.04918032786885207e-01  # rad = +6.90000000000000058e-02 , len = +3.83405790253614931e-01 
 694        746        747        695    2 2147483645 2147483645 +9.18287969537755044e-01  # rad = +7.86666999999999922e-02 , len = +4.94974746830582735e-01 
 695        748        746       1230    2        694        696 +6.61092654543209646e-01  # rad = +8.56666999999999845e-02 , len = +4.48218696620298451e-01 
 696        746        749        695    2        708        709 +9.18287385880394602e-01  # rad = +7.86666500000000046e-02 , len = +4.08166632639174520e-01 
 697        750        751        699    2        802       1236 +6.56135823603055779e-01  # rad = +1.02721999999999980e-01 , len = +1.31704214055587632e+00 
 698        750        752        699    2       1062       1063 +5.02482817649914426e-01  # rad = +7.86667000000000061e-02 , len = +4.08166632639170246e-01 
 699        742        750        712    2        697        698 +3.83298567245448585e-01  # rad = +1.56556000000000001e-01 , len = +6.99999999999998956e-01 
 700        753        754        701    2        713       1064 +8.27593682771042172e-01  # rad = +3.97000000000000075e-01 , len = +1.56524758424985921e-01 
 701        735        753        711    2        700        702 +7.12432035857443524e-01  # rad = +4.79704000000000019e-01 , len = +1.70604806497355099e+00 
 702        753        755        701    2        705        706 +6.37893367576672254e-01  # rad = +3.06000000000000050e-01 , len = +2.96984848098349519e-01 
 703        727        756        677    2 2147483645 2147483645 +1.84821593590708544e-01  # rad = +6.90000000000000058e-02 , len = +1.71464281994823164e-01 
 704        727        757        677    2 2147483645 2147483645 +1.84821593590708544e-01  # rad = +6.90000000000000058e-02 , len = +9.89949493661170521e-02 
 705        755        758        702    2 2147483645 2147483645 +2.95479411764705879e-01  # rad = +9.04167000000000165e-02 , len = +9.62340895940725916e-01 
 706        755        759        702    2        734        735 +4.33915032679738522e-01  # rad = +1.32778000000000007e-01 , len = +6.64078308635360326e-01 
 707        760        761        748    2 2147483645 2147483645 +1.06662423809484674e+00  # rad = +8.39078089509358582e-02 , len = +1.35192455410795809e+00 
 708        749        762        696    2 2147483645 2147483645 +1.00000063559335506e+00  # rad = +7.86667000000000061e-02 , len = +5.68682688324518182e-01 
 709        749        763        696    2 2147483645 2147483645 +1.00000063559335506e+00  # rad = +7.86667000000000061e-02 , len = +1.71464281994820278e-01 
 710          1        764          0    2       1159       1160 +1.00321360604992260e+00  # rad = +5.43499999999999983e-01 , len = +4.53651848888550702e-01 
 711        765        735       1238    2        685        701 +1.24286444710655486e+00  # rad = +6.73333000000000070e-01 , len = +1.00468900660851213e+00 
 712        765        742       1238    2        690        699 +7.53921946843522650e-01  # rad = +4.08443999999999974e-01 , len = +6.33876959669620210e-01 
 713        754        766        700    2        714        715 +9.96564231738035211e-01  # rad = +3.95636000000000043e-01 , len = +7.95047168412041594e-01 
 714        766        740        713    2        688       1230 +3.27532125489085890e-01  # rad = +1.29583500000000018e-01 , len = +1.11561642153564455e+00 
 715        766        767        713    2        727        728 +9.62164717063159092e-01  # rad = +3.80667000000000033e-01 , len = +2.10000000000000853e-01 
 716        768        769        718    2        738        739 +5.94553237410071933e-01  # rad = +8.26428999999999914e-02 , len = +1.00468900660851279e+00 
 717        768        770        718    2        721        729 +6.54676258992805793e-01  # rad = +9.10000000000000114e-02 , len = +3.20780298646908546e-01 
 718        771        768        723    2        716        717 +6.89713347193759763e-01  # rad = +1.39000000000000012e-01 , len = +1.21243556529821897e-01 
 719        772        773        721    2 2147483645 2147483645 +8.81779156327543334e-01  # rad = +7.10713999999999929e-02 , len = +9.62340895940727026e-01 
 720        772        774        721    2       1188       1229 +9.16045905707196018e-01  # rad = +7.38333000000000322e-02 , len = +3.83405790253616208e-01 
 721        770        772        717    2        719        720 +8.85714285714285787e-01  # rad = +8.06000000000000189e-02 , len = +3.20780298646909323e-01 
 722        771        775        723    2 2147483645 2147483645 +6.89713347193759763e-01  # rad = +1.39000000000000012e-01 , len = +9.89949493661170521e-02 
 723        776        771        728    2        718        722 +5.37898987634352621e-01  # rad = +2.01532999999999990e-01 , len = +1.11561642153564655e+00 
 724        777        778        726    2 2147483645 2147483645 +7.69356479217603972e-01  # rad = +7.86667000000000338e-02 , len = +7.95047168412037708e-01 
 725        777        779        726    2 2147483645 2147483645 +8.63895354523227410e-01  # rad = +8.83333000000000451e-02 , len = +8.57321409974112880e-01 
 726        780        777        732    2        724        725 +1.06510416666666674e+00  # rad = +1.02250000000000021e-01 , len = +3.28329103187639526e-01 
 727        767        781        715    2        757       1228 +4.74430407679152677e-01  # rad = +1.80600000000000011e-01 , len = +8.10308583195316623e-01 
 728        767        776        715    2        723       1067 +9.84238192435908488e-01  # rad = +3.74667000000000028e-01 , len = +1.97989898732230329e-01 
 729        770        782        717    2        742       1161 +9.17582417582417542e-01  # rad = +8.34999999999999909e-02 , len = +2.52388589282478315e-01 
 730        783        784        731    2 2147483645 2147483645 +8.39601955664149413e-01  # rad = +6.90000000000000058e-02 , len = +4.48218696620297341e-01 
 731        760        783        748    2        730        732 +1.04468345564260368e+00  # rad = +8.21818000000000271e-02 , len = +7.13862731902989323e-01 
 732        783        780        731    2        726        733 +1.16814185135881665e+00  # rad = +9.60000000000000020e-02 , len = +1.71464281994823164e-01 
 733        780        785        732    2       1162       1163 +7.94270833333333370e-01  # rad = +7.62500000000000261e-02 , len = +6.02162768692982464e-01 
 734        759        786        706    2 2147483645 2147483645 +5.37865459639398136e-01  # rad = +7.14166999999999996e-02 , len = +9.54672718789009722e-01 
 735        759        787        706    2        736        737 +5.56065763906671284e-01  # rad = +7.38332999999999906e-02 , len = +3.76961536499415995e-01 
 736        787        788        735    2        938       1065 +9.34537667962829666e-01  # rad = +6.89999999999999919e-02 , len = +2.32163735324876275e-01 
 737        787        789        735    2        939        940 +1.13092601847675778e+00  # rad = +8.35000000000000048e-02 , len = +8.07279381626953785e-01 
 738        769        790        716    2 2147483645 2147483645 +9.43531749248876950e-01  # rad = +7.79762000000000233e-02 , len = +1.06850362657316356e+00 
 739        769        791        716    2        758        759 +9.70495348057727858e-01  # rad = +8.02045500000000133e-02 , len = +9.57235603182413186e-01 
 740        792        793        742    2 2147483645 2147483645 +9.03525748502994053e-01  # rad = +7.54444000000000087e-02 , len = +5.72974694031069487e-01 
 741        792        794        742    2 2147483645 2147483645 +8.26347305389221520e-01  # rad = +6.90000000000000058e-02 , len = +4.31508980207828408e-01 
 742        782        792        729    2        740        741 +1.00000000000000000e+00  # rad = +8.34999999999999909e-02 , len = +1.21243556529821897e-01 
 743        795        796        745    2 2147483645 2147483645 +9.55384909349202727e-01  # rad = +6.90000000000000197e-02 , len = +9.89949493661157892e-02 
 744        795        797        745    2 2147483645 2147483645 +9.55384909349202727e-01  # rad = +6.90000000000000197e-02 , len = +5.28488410468953451e-01 
 745        798        795        767    2        743        744 +6.99827519379844998e-01  # rad = +7.22222000000000003e-02 , len = +6.75055553269507169e-01 
 746        799        800        747    2 2147483645 2147483645 +1.00000000000000000e+00  # rad = +9.50000000000000011e-02 , len = +9.89949493661157892e-02 
 747        801        799        764    2        746        748 +8.85483660496243719e-01  # rad = +9.50000000000000011e-02 , len = +9.89949493661170521e-02 
 748        799        760        747    2        707        731 +8.28070526315789479e-01  # rad = +7.86667000000000061e-02 , len = +4.31508980207827797e-01 
 749        802        803        751    2 2147483645 2147483645 +8.22873430962343111e-01  # rad = +7.86667000000000061e-02 , len = +3.83405790253617818e-01 
 750        802        804        751    2 2147483645 2147483645 +8.02649581589958250e-01  # rad = +7.67333000000000182e-02 , len = +1.08894444302727966e+00 
 751        805        802        765    2        749        750 +7.27920629240175643e-01  # rad = +9.55999999999999767e-02 , len = +4.20000000000001705e-01 
 752        806        807        754    2 2147483645 2147483645 +7.75280898876404390e-01  # rad = +6.89999999999999919e-02 , len = +6.45368112010504813e-01 
 753        806        808        754    2 2147483645 2147483645 +8.56741573033707793e-01  # rad = +7.62499999999999983e-02 , len = +5.46717477313467093e-01 
 754        809        806        760    2        752        753 +4.11655874190564319e-01  # rad = +8.89999999999999958e-02 , len = +1.19205704561484582e+00 
 755        810        811        757    2 2147483645 2147483645 +8.06431283285784839e-01  # rad = +7.38333000000000322e-02 , len = +3.56931365951492885e-01 
 756        810        812        757    2 2147483645 2147483645 +7.78005933006828632e-01  # rad = +7.12308000000000247e-02 , len = +8.65852181379709651e-01 
 757        781        810        727    2        755        756 +5.06952380952380932e-01  # rad = +9.15556000000000009e-02 , len = +6.92964645562818116e-01 
 758        791        813        739    2 2147483645 2147483645 +8.60300319620270870e-01  # rad = +6.89999999999999919e-02 , len = +9.89949493661183150e-02 
 759        791        814        739    2        771        772 +8.60300319620270870e-01  # rad = +6.89999999999999919e-02 , len = +3.83405790253615930e-01 
 760        815        809        773    2        754        761 +8.63504742885671361e-01  # rad = +2.16200000000000003e-01 , len = +3.95979797464465710e-01 
 761        809        816        760    2        762        763 +8.76503237742830787e-01  # rad = +1.89500000000000030e-01 , len = +9.89949493661195640e-02 
 762        816        817        761    2 2147483645 2147483645 +4.32477572559366752e-01  # rad = +8.19545000000000134e-02 , len = +1.57616623488768060e+00 
 763        816        818        761    2 2147483645 2147483645 +5.90147757255936711e-01  # rad = +1.11833000000000002e-01 , len = +4.31508980207827242e-01 
 764        805        801        765    2        747       1164 +8.16900550509011336e-01  # rad = +1.07286000000000020e-01 , len = +9.57235603182416184e-01 
 765        819        805        776    2        751        764 +9.21635087719298252e-01  # rad = +1.31333000000000033e-01 , len = +6.29999999999998561e-01 
 766        798        820        767    2 2147483645 2147483645 +8.37209302325581328e-01  # rad = +8.63999999999999907e-02 , len = +2.96984848098350740e-01 
 767        821        798        778    2        745        766 +6.11856498307315699e-01  # rad = +1.03200000000000014e-01 , len = +3.76961536499414496e-01 
 768        822        823        770    2 2147483645 2147483645 +1.03273184321979361e+00  # rad = +7.62500000000000122e-02 , len = +2.61916017074176499e-01 
 769        822        824        770    2 2147483645 2147483645 +1.03273184321979361e+00  # rad = +7.62500000000000122e-02 , len = +2.96984848098349907e-01 
 770        825        822        777    2        768        769 +7.88817307692307623e-01  # rad = +7.38332999999999906e-02 , len = +4.19999999999997542e-01 
 771        814        826        759    2 2147483645 2147483645 +1.15283333333333338e+00  # rad = +7.95454999999999912e-02 , len = +7.82623792124926831e-01 
 772        814        827        759    2 2147483645 2147483645 +1.00000000000000000e+00  # rad = +6.89999999999999919e-02 , len = +5.81463670404265720e-01 
 773        828        815       1160    2        760        774 +9.73138841600398097e-01  # rad = +2.50375000000000014e-01 , len = +5.28488410468953784e-01 
 774        815        829        773    2        849        941 +6.45699450823764343e-01  # rad = +1.61667000000000033e-01 , len = +4.99899989997999783e-01 
 775        819        830        776    2 2147483645 2147483645 +5.14619649122806999e-01  # rad = +7.33333000000000040e-02 , len = +7.82623792124926054e-01 
 776        831        819        786    2        765        775 +9.64467005076142136e-01  # rad = +1.42500000000000043e-01 , len = +4.59020696701140540e-01 
 777        821        825        778    2        770       1071 +5.54939614743844456e-01  # rad = +9.36000000000000026e-02 , len = +3.20780298646910100e-01 
 778        832        821        784    2        767        777 +7.43888293485403751e-01  # rad = +1.68667000000000039e-01 , len = +2.10000000000000853e-01 
 779        833        834        781    2       1070       1237 +6.85488572660629569e-01  # rad = +1.98705999999999966e-01 , len = +1.21445461010282330e+00 
 780        833        835        781    2        784       1072 +9.96981457524795167e-01  # rad = +2.89000000000000035e-01 , len = +1.40000000000000568e-01 
 781        836        833       1067    2        779        780 +8.04649548924358138e-01  # rad = +2.89874999999999994e-01 , len = +1.92213423048443577e+00 
 782        837        838        793    2 2147483645 2147483645 +4.67826628895184060e-01  # rad = +8.25714000000000031e-02 , len = +1.73453163707094205e+00 
 783        837        839        793    2        807        808 +7.78328611898016942e-01  # rad = +1.37375000000000025e-01 , len = +6.18223260642947192e-01 
 784        835        832        780    2        778        785 +7.84557093425605534e-01  # rad = +2.26737000000000050e-01 , len = +1.48327340702919730e+00 
 785        832        840        784    2        794        795 +8.99720821921433211e-01  # rad = +2.04000000000000042e-01 , len = +2.88617393793236143e-01 
 786        841        831       1170    2        776        787 +8.96660962021629149e-01  # rad = +1.47750000000000048e-01 , len = +2.32163735324878967e-01 
 787        831        842        786    2        799        800 +5.71065989847715727e-01  # rad = +8.43750000000000333e-02 , len = +6.37730350540102187e-01 
 788        843        844        790    2 2147483645 2147483645 +8.26347305389221520e-01  # rad = +6.90000000000000197e-02 , len = +1.21243556529823951e-01 
 789        843        845        790    2        804        805 +9.95658682634730563e-01  # rad = +8.31375000000000031e-02 , len = +9.01886910870760561e-01 
 790        846        843        792    2        788        789 +8.52040816326530615e-01  # rad = +8.35000000000000187e-02 , len = +2.52388589282478815e-01 
 791        846        847        792    2 2147483645 2147483645 +7.92857142857142927e-01  # rad = +7.76999999999999913e-02 , len = +7.60394634384014556e-01 
 792        848        846        806    2        790        791 +9.03225806451612878e-01  # rad = +9.80000000000000038e-02 , len = +1.71464281994823164e-01 
 793        849        837        794    2        782        783 +8.09787184257553583e-01  # rad = +1.76500000000000046e-01 , len = +9.20706250657613245e-01 
 794        840        849        785    2        793        809 +1.06842401960784339e+00  # rad = +2.17958500000000055e-01 , len = +4.31508980207829240e-01 
 795        840        850        785    2       1073       1074 +6.05392156862745168e-01  # rad = +1.23500000000000013e-01 , len = +2.96984848098349907e-01 
 796        851        852        798    2 2147483645 2147483645 +9.04918032786885207e-01  # rad = +6.90000000000000197e-02 , len = +3.13049516849971843e-01 
 797        851        853        798    2 2147483645 2147483645 +9.04918032786885207e-01  # rad = +6.90000000000000197e-02 , len = +3.76961536499413830e-01 
 798        848        851        806    2        796        797 +7.02764976958525356e-01  # rad = +7.62500000000000261e-02 , len = +2.09999999999999076e-01 
 799        842        854        787    2 2147483645 2147483645 +8.75061333333333358e-01  # rad = +7.38333000000000322e-02 , len = +4.14125584816974812e-01 
 800        842        855        787    2 2147483645 2147483645 +9.89629629629629637e-01  # rad = +8.35000000000000187e-02 , len = +6.06217782649104420e-01 
 801        856        857        802    2 2147483645 2147483645 +8.70057942086462255e-01  # rad = +7.31428999999999968e-02 , len = +5.09607692249636646e-01 
 802        751        856        697    2        801        803 +8.18390412959249303e-01  # rad = +8.40667000000000081e-02 , len = +1.11341816044108066e+00 
 803        856        858        802    2        810       1076 +9.76010715301064424e-01  # rad = +8.20500000000000118e-02 , len = +3.56931365951494273e-01 
 804        845        859        789    2 2147483645 2147483645 +8.99714328672380104e-01  # rad = +7.48000000000000054e-02 , len = +3.42928563989644886e-01 
 805        845        860        789    2       1173       1223 +1.17877010975793106e+00  # rad = +9.80000000000000038e-02 , len = +2.09999999999997911e-01 
 806        861        848        811    2        792        798 +1.06026403994801277e+00  # rad = +1.08499999999999999e-01 , len = +2.10000000000000270e-01 
 807        839        862        783    2 2147483645 2147483645 +6.76979071883530459e-01  # rad = +9.30000000000000548e-02 , len = +1.54635054240621828e+00 
 808        839        863        783    2        811        943 +6.41310282074613269e-01  # rad = +8.81000000000000394e-02 , len = +7.50666370633454760e-01 
 809        849        864        794    2        816        817 +9.31369962630500536e-01  # rad = +2.03000000000000014e-01 , len = +1.97989898732234104e-01 
 810        858        865        803    2 2147483645 2147483645 +8.85131017672151077e-01  # rad = +7.26249999999999951e-02 , len = +7.82623792124928719e-01 
 811        863        861        808    2        806        812 +1.16155505107832013e+00  # rad = +1.02333000000000007e-01 , len = +1.71464281994821693e-01 
 812        861        866        811    2        823        824 +8.95361222674992407e-01  # rad = +9.16250000000000397e-02 , len = +5.37680202350802938e-01 
 813        867        868        814    2       1079       1080 +1.03889693616261769e+00  # rad = +1.51333000000000023e-01 , len = +1.71464281994823164e-01 
 814        869        867       1072    2        813        815 +8.52566766360172479e-01  # rad = +1.45666999999999991e-01 , len = +4.02119385257660888e-01 
 815        867        870        814    2        827        828 +6.74140333774979950e-01  # rad = +9.81999999999999956e-02 , len = +4.19999999999999318e-01 
 816        864        871        809    2 2147483645 2147483645 +4.52823152709359633e-01  # rad = +9.19231000000000215e-02 , len = +9.82496819333274263e-01 
 817        864        872        809    2        836        837 +3.99835960591133077e-01  # rad = +8.11667000000000083e-02 , len = +9.54672718789008834e-01 
 818        873        874        819    2 2147483645 2147483645 +5.82464745554874264e-01  # rad = +9.49999999999999734e-02 , len = +1.21243556529823951e-01 
 819        875        873       1077    2        818        820 +5.61445783132530130e-01  # rad = +1.63099999999999967e-01 , len = +8.54458893101361361e-01 
 820        873        876        819    2        821        822 +4.82321888412017175e-01  # rad = +7.86666999999999922e-02 , len = +1.56524758424985505e-01 
 821        876        877        820    2 2147483645 2147483645 +8.77118272407511612e-01  # rad = +6.90000000000000058e-02 , len = +9.89949493661170521e-02 
 822        876        878        820    2        825        826 +1.15677917085628357e+00  # rad = +9.10000000000000392e-02 , len = +3.56931365951493607e-01 
 823        866        879        812    2 2147483645 2147483645 +7.84720327421555175e-01  # rad = +7.19000000000000056e-02 , len = +7.34166193719106075e-01 
 824        866        880        812    2 2147483645 2147483645 +7.53069577080491048e-01  # rad = +6.90000000000000058e-02 , len = +2.10000000000000270e-01 
 825        878        881        822    2 2147483645 2147483645 +8.29670329670329609e-01  # rad = +7.54999999999999838e-02 , len = +4.48218696620300727e-01 
 826        878        882        822    2        829        830 +1.32967032967032961e+00  # rad = +1.20999999999999983e-01 , len = +1.71464281994821000e-01 
 827        870        883        815    2 2147483645 2147483645 +7.61710794297352334e-01  # rad = +7.48000000000000054e-02 , len = +3.50000000000000366e-01 
 828        870        884        815    2 2147483645 2147483645 +8.01086558044806551e-01  # rad = +7.86666999999999922e-02 , len = +2.09999999999997883e-01 
 829        882        885        826    2 2147483645 2147483645 +6.53925619834710758e-01  # rad = +7.91250000000000009e-02 , len = +5.37680202350802494e-01 
 830        882        886        826    2        840        841 +9.28719008264462853e-01  # rad = +1.12375000000000058e-01 , len = +7.34166193719104854e-01 
 831        887        888        832    2 2147483645 2147483645 +7.60330578512396604e-01  # rad = +6.90000000000000197e-02 , len = +8.45813218151619917e-01 
 832        889        887       1083    2        831        833 +1.00000000000000000e+00  # rad = +9.07500000000000390e-02 , len = +2.88617393793237420e-01 
 833        887        890        832    2        834        835 +7.60330578512396604e-01  # rad = +6.90000000000000197e-02 , len = +1.21243556529821897e-01 
 834        890        891        833    2 2147483645 2147483645 +1.00000000000000000e+00  # rad = +6.90000000000000197e-02 , len = +2.88617393793237420e-01 
 835        890        892        833    2        838        839 +1.21014492753623193e+00  # rad = +8.35000000000000048e-02 , len = +9.89949493661157892e-02 
 836        872        893        817    2       1086       1087 +9.39424665534018155e-01  # rad = +7.62500000000000122e-02 , len = +2.32163735324877329e-01 
 837        872        894        817    2        850        851 +9.66584818650998545e-01  # rad = +7.84545000000000242e-02 , len = +6.75055553269506170e-01 
 838        892        895        835    2 2147483645 2147483645 +9.18961676646706693e-01  # rad = +7.67333000000000182e-02 , len = +1.12871608476179852e+00 
 839        892        896        835    2 2147483645 2147483645 +1.05788383233532945e+00  # rad = +8.83333000000000035e-02 , len = +1.40000000000000568e-01 
 840        886        897        830    2 2147483645 2147483645 +6.71362847608453772e-01  # rad = +7.54443999999999809e-02 , len = +6.14247507117450464e-01 
 841        886        898        830    2       1088       1089 +8.63181312569521686e-01  # rad = +9.69999999999999890e-02 , len = +4.31508980207829407e-01 
 842        899        900        848    2 2147483645 2147483645 +9.44845984969417407e-01  # rad = +6.90000000000000058e-02 , len = +2.61916017074176999e-01 
 843        899        901        848    2 2147483645 2147483645 +9.44845984969417407e-01  # rad = +6.90000000000000058e-02 , len = +5.68682688324516072e-01 
 844        902        903        845    2 2147483645 2147483645 +3.76719917012448113e-01  # rad = +9.07895000000000230e-02 , len = +1.47332956258944314e+00 
 845        904        902       1078    2        844        846 +8.91090939342959243e-01  # rad = +2.41000000000000075e-01 , len = +1.97989898732234104e-01 
 846        902        905        845    2        867        868 +1.04218672199170115e+00  # rad = +2.51166999999999974e-01 , len = +9.92421281513046982e-01 
 847        906        907        849    2 2147483645 2147483645 +8.77118272407511612e-01  # rad = +6.90000000000000058e-02 , len = +9.89949493661170521e-02 
 848        906        899        849    2        842        843 +9.28318780373398100e-01  # rad = +7.30277750000000031e-02 , len = +8.99166280506557669e-01 
 849        829        906        774    2        847        848 +4.86597141036822611e-01  # rad = +7.86667000000000061e-02 , len = +1.23247718031613052e+00 
 850        894        908        837    2 2147483645 2147483645 +9.85102192990841785e-01  # rad = +7.72857000000000266e-02 , len = +4.48218696620299284e-01 
 851        894        909        837    2 2147483645 2147483645 +1.10127526145727761e+00  # rad = +8.64000000000000185e-02 , len = +3.56931365951494828e-01 
 852        910        911        854    2 2147483645 2147483645 +8.75962874251496992e-01  # rad = +7.31428999999999968e-02 , len = +4.69574275274955322e-01 
 853        910        912        854    2 2147483645 2147483645 +9.13173652694610816e-01  # rad = +7.62500000000000122e-02 , len = +5.37680202350802716e-01 
 854        913        910        859    2        852        853 +9.05639913232104021e-01  # rad = +8.35000000000000187e-02 , len = +3.05122926047847187e-01 
 855        914        915        857    2        946        947 +1.14009710144927556e+00  # rad = +7.86666999999999922e-02 , len = +1.71464281994823164e-01 
 856        914        916        857    2        865        866 +1.10507246376811596e+00  # rad = +7.62500000000000122e-02 , len = +2.61916017074176000e-01 
 857        917        914        861    2        855        856 +8.47368123730482870e-01  # rad = +6.89999999999999919e-02 , len = +1.21243556529821897e-01 
 858        913        918        859    2 2147483645 2147483645 +9.05639913232104021e-01  # rad = +8.35000000000000187e-02 , len = +6.33876959669619100e-01 
 859        919        913        946    2        854        858 +1.20918032786885266e+00  # rad = +9.22000000000000181e-02 , len = +3.56931365951496382e-01 
 860        917        920        861    2 2147483645 2147483645 +8.47368123730482870e-01  # rad = +6.89999999999999919e-02 , len = +9.36536171218175562e-01 
 861        921        917        864    2        857        860 +7.48197697389578420e-01  # rad = +8.14285999999999899e-02 , len = +9.57235603182412409e-01 
 862        922        923        863    2 2147483645 2147483645 +6.36963246323555832e-01  # rad = +8.87500000000000094e-02 , len = +5.68682688324518293e-01 
 863        924        922        873    2        862        864 +8.62743034055727498e-01  # rad = +1.39332999999999985e-01 , len = +3.83405790253616208e-01 
 864        922        921        863    2        861        872 +7.81099954784580830e-01  # rad = +1.08833000000000013e-01 , len = +4.94974746830584511e-01 
 865        916        925        856    2 2147483645 2147483645 +9.04918032786885207e-01  # rad = +6.89999999999999919e-02 , len = +4.94974746830584400e-01 
 866        916        926        856    2 2147483645 2147483645 +9.04918032786885207e-01  # rad = +6.89999999999999919e-02 , len = +3.63730669589461930e-01 
 867        905        927        846    2        879        880 +6.36528684102608988e-01  # rad = +1.59875000000000017e-01 , len = +7.69999999999999019e-01 
 868        905        928        846    2        873        874 +8.98804381148797349e-01  # rad = +2.25750000000000006e-01 , len = +3.63730669589463651e-01 
 869        929        930        871    2 2147483645 2147483645 +8.77118272407511612e-01  # rad = +6.90000000000000197e-02 , len = +7.73175271203108361e-01 
 870        929        931        871    2 2147483645 2147483645 +9.87711445884980610e-01  # rad = +7.77000000000000329e-02 , len = +7.34166193719105298e-01 
 871        932        929       1091    2        869        870 +8.66850688705234185e-01  # rad = +7.86667000000000338e-02 , len = +1.56524758424984339e-01 
 872        921        933        864    2        877        878 +7.37623698694329866e-01  # rad = +8.02778000000000103e-02 , len = +1.29263297188335757e+00 
 873        928        924        868    2        863       1093 +7.15393133997785258e-01  # rad = +1.61500000000000005e-01 , len = +6.78675180038286308e-01 
 874        928        934        868    2        875        876 +8.69692137320044356e-01  # rad = +1.96332999999999952e-01 , len = +2.42487113059642267e-01 
 875        934        935        874    2 2147483645 2147483645 +4.07239231305995375e-01  # rad = +7.99544999999999978e-02 , len = +1.47830984573600199e+00 
 876        934        936        874    2        948        949 +8.70969220660816057e-01  # rad = +1.71000000000000041e-01 , len = +3.13049516849971843e-01 
 877        933        937        872    2 2147483645 2147483645 +8.59515333006136140e-01  # rad = +6.90000000000000058e-02 , len = +4.02119385257662387e-01 
 878        933        938        872    2 2147483645 2147483645 +8.59515333006136140e-01  # rad = +6.90000000000000058e-02 , len = +1.71464281994821721e-01 
 879        927        939        867    2 2147483645 2147483645 +4.44597341673182211e-01  # rad = +7.10800000000000182e-02 , len = +1.75977271259671442e+00 
 880        927        940        867    2        883        884 +8.22236121970289391e-01  # rad = +1.31455000000000016e-01 , len = +9.20706250657613356e-01 
 881        941        942        883    2 2147483645 2147483645 +1.00000000000000000e+00  # rad = +6.89999999999999919e-02 , len = +8.63017960415656482e-01 
 882        941        943        883    2 2147483645 2147483645 +1.00000000000000000e+00  # rad = +6.89999999999999919e-02 , len = +4.94974746830581791e-01 
 883        940        941        880    2        881        882 +5.24894450572439109e-01  # rad = +6.89999999999999919e-02 , len = +3.76961536499415495e-01 
 884        940        944        880    2 2147483645 2147483645 +7.32113651059297821e-01  # rad = +9.62400000000000477e-02 , len = +2.06232878077187376e+00 
 885         50        945       1208    2 2147483645 2147483645 +6.33710821232516208e-01  # rad = +8.06923000000000085e-02 , len = +8.31203946092654355e-01 
 886        398        323        369    2        296       1209 +8.46368715083798850e-01  # rad = +1.51500000000000079e-01 , len = +6.37730350540101631e-01 
 887        946        947       1210    2 2147483645 2147483645 +6.00233333333333285e-01  # rad = +7.92308000000000318e-02 , len = +8.63017960415656482e-01 
 888        946        948       1210    2        915        916 +9.64643939393939442e-01  # rad = +1.27333000000000029e-01 , len = +5.14392845984468217e-01 
 889         18        949        890    2 2147483645 2147483645 +1.01309300816840087e+00  # rad = +7.48000000000000470e-02 , len = +2.79999999999999361e-01 
 890         34         18         28    2         14        889 +7.35179081739338325e-01  # rad = +7.38333000000000045e-02 , len = +3.63730669589463984e-01 
 891         45        950        892    2 2147483645 2147483645 +7.24770882903748248e-01  # rad = +8.01111000000000045e-02 , len = +5.98080262172225652e-01 
 892         39         45         58    2         38        891 +8.01608540202626729e-01  # rad = +1.10532999999999978e-01 , len = +9.99799979995999566e-01 
 893         79        104         69    2         91        894 +1.07363052208835330e+00  # rad = +1.33667000000000008e-01 , len = +1.71464281994823164e-01 
 894        104         89        893    2         78         79 +1.00797878309530420e+00  # rad = +1.34733500000000089e-01 , len = +4.25793377120875338e-01 
 895        951        952       1211    2 2147483645 2147483645 +9.28768355395655165e-01  # rad = +9.50000000000000011e-02 , len = +9.89949493661145541e-02 
 896        951        953       1211    2 2147483645 2147483645 +6.74579121287370631e-01  # rad = +6.90000000000000335e-02 , len = +6.18223260642951300e-01 
 897        182        954        177    2 2147483645 2147483645 +4.38768044077134989e-01  # rad = +7.96364000000000377e-02 , len = +7.85748051222527777e-01 
 898        313        955        288    2 2147483645 2147483645 +8.59311740890688180e-01  # rad = +1.06125000000000025e-01 , len = +5.09607692249638311e-01 
 899        313        956        288    2 2147483645 2147483645 +9.63020242914979674e-01  # rad = +1.18932999999999983e-01 , len = +1.01921538449927329e+00 
 900        297        957        901    2 2147483645 2147483645 +7.81132370238630136e-01  # rad = +6.90000000000000197e-02 , len = +5.14392845984470992e-01 
 901        272        297        259    2        271        900 +1.09594665012406955e+00  # rad = +8.83333000000000035e-02 , len = +1.97989898732230329e-01 
 902        325        277        334    2        254        293 +8.33851149552005455e-01  # rad = +1.24799999999999994e-01 , len = +5.46717477313462985e-01 
 903        334        958        305    2 2147483645 2147483645 +7.98842257597684458e-01  # rad = +6.90000000000000058e-02 , len = +4.02119385257659889e-01 
 904        334        959        305    2 2147483645 2147483645 +7.98842257597684458e-01  # rad = +6.90000000000000058e-02 , len = +7.03491293478461954e-01 
 905        342        960        312    2 2147483645 2147483645 +8.19010357460891791e-01  # rad = +8.01538000000000250e-02 , len = +1.12871608476179985e+00 
 906        342        961        312    2 2147483645 2147483645 +7.79121386090154133e-01  # rad = +7.62500000000000261e-02 , len = +3.05122926047844745e-01 
 907        355        962        376    2 2147483645 2147483645 +7.12893762183235857e-01  # rad = +7.31428999999999968e-02 , len = +4.74763098818769158e-01 
 908        432        963        402    2 2147483645 2147483645 +1.15615420189360041e+00  # rad = +8.34999999999999770e-02 , len = +5.68682688324516517e-01 
 909        432        964        402    2 2147483645 2147483645 +1.05692294059167402e+00  # rad = +7.63333000000000067e-02 , len = +9.84987309562921354e-01 
 910        475        523        454    2        487       1022 +6.97354274353876757e-01  # rad = +8.76922999999999869e-02 , len = +9.41753683295158628e-01 
 911        506        440       1023    2        410        912 +8.35915392819054359e-01  # rad = +2.35143000000000019e-01 , len = +5.85662018573851584e-01 
 912        440        386        911    2        356       1018 +9.76427110311597457e-01  # rad = +2.29599999999999943e-01 , len = +1.24631456703354360e+00 
 913        570        965        529    2       1025       1143 +6.68023026870933179e-01  # rad = +1.42500000000000016e-01 , len = +2.96984848098349907e-01 
 914        570        456        529    2        425       1021 +7.34590935513510401e-01  # rad = +1.56700000000000034e-01 , len = +7.03491293478460400e-01 
 915        948        966        888    2 2147483645 2147483645 +7.52357990465943538e-01  # rad = +9.58000000000000240e-02 , len = +6.33876959669618212e-01 
 916        948        967        888    2 2147483645 2147483645 +1.01666496509153159e+00  # rad = +1.29455000000000042e-01 , len = +7.57165767847437610e-01 
 917        968        969       1213    2 2147483645 2147483645 +3.54241379310344884e-01  # rad = +1.54095000000000037e-01 , len = +1.73028899320315732e+00 
 918        968        502       1213    2        469       1032 +1.04751034482758643e+00  # rad = +4.55667000000000211e-01 , len = +2.10000000000000853e-01 
 919        601        513        556    2        479        548 +8.66098160579900300e-01  # rad = +2.87833000000000006e-01 , len = +4.53651848888548537e-01 
 920        605        970        921    2 2147483645 2147483645 +1.03291921397379904e+00  # rad = +9.46154000000000300e-02 , len = +9.15368778143540784e-01 
 921        971        605       1038    2        560        920 +8.54932193423742048e-01  # rad = +9.16000000000000286e-02 , len = +7.69999999999999019e-01 
 922        972        973        924    2 2147483645 2147483645 +7.87275367238030599e-01  # rad = +8.35000000000000187e-02 , len = +4.99899989997999783e-01 
 923        972        974        924    2 2147483645 2147483645 +7.59932869453715854e-01  # rad = +8.06000000000000189e-02 , len = +7.47395477642191830e-01 
 924        535        972       1029    2        922        923 +6.51258466016198190e-01  # rad = +1.06061999999999934e-01 , len = +1.23048770818728603e+00 
 925        975        976       1215    2 2147483645 2147483645 +6.49499570815450622e-01  # rad = +7.56666999999999756e-02 , len = +8.54458893101360362e-01 
 926        975        580       1215    2        538       1031 +9.31330472103004237e-01  # rad = +1.08499999999999999e-01 , len = +3.63730669589464706e-01 
 927        977        587        930    2        543       1214 +8.82575757575757569e-01  # rad = +1.16500000000000006e-01 , len = +4.94974746830582513e-01 
 928        978        979       1216    2 2147483645 2147483645 +5.90326515151515130e-01  # rad = +7.79230999999999951e-02 , len = +9.07303697777099183e-01 
 929        978        980       1216    2 2147483645 2147483645 +6.69191666666666629e-01  # rad = +8.83332999999999896e-02 , len = +2.10000000000001436e-01 
 930        638        977        591    2        927       1216 +7.23569169375483101e-01  # rad = +1.31999999999999951e-01 , len = +7.13862731902991432e-01 
 931        653        981        932    2       1184       1227 +7.49802946593001729e-01  # rad = +8.14286000000000038e-02 , len = +5.46717477313464650e-01 
 932        982        653       1039    2        605        931 +3.62755741127348652e-01  # rad = +1.08600000000000016e-01 , len = +3.13049516849968679e-01 
 933        649        983        600    2 2147483645 2147483645 +8.84231736526946088e-01  # rad = +7.38333500000000059e-02 , len = +4.02119385257663664e-01 
 934        715        984        666    2 2147483645 2147483645 +3.42090915046613264e-01  # rad = +8.01537999999999973e-02 , len = +9.15368778143541117e-01 
 935        715        985        666    2 2147483645 2147483645 +2.94487262465613742e-01  # rad = +6.90000000000000058e-02 , len = +6.30000000000001781e-01 
 936        986        987        938    2 2147483645 2147483645 +1.00000000000000000e+00  # rad = +6.89999999999999919e-02 , len = +7.00000000000002842e-02 
 937        986        988        938    2 2147483645 2147483645 +1.00000000000000000e+00  # rad = +6.89999999999999919e-02 , len = +3.42928563989644164e-01 
 938        788        986        736    2        936        937 +1.00000000000000000e+00  # rad = +6.89999999999999919e-02 , len = +2.10000000000000853e-01 
 939        789        989        737    2 2147483645 2147483645 +8.26347305389221520e-01  # rad = +6.90000000000000058e-02 , len = +3.28329103187641413e-01 
 940        789        990        737    2 2147483645 2147483645 +8.26347305389221520e-01  # rad = +6.90000000000000058e-02 , len = +2.88617393793236532e-01 
 941        829        991        774    2 2147483645 2147483645 +4.47501345358050806e-01  # rad = +7.23462000000000133e-02 , len = +1.76394444356958124e+00 
 942        992        993       1168    2 2147483645 2147483645 +9.66524531950212262e-01  # rad = +7.94307257798259753e-02 , len = +1.18173601112938909e+00 
 943        863        994        808    2 2147483645 2147483645 +8.49035187287173643e-01  # rad = +7.48000000000000054e-02 , len = +3.56931365951494661e-01 
 944        995        996       1217    2 2147483645 2147483645 +9.04918032786885207e-01  # rad = +6.89999999999999919e-02 , len = +1.21243556529821384e-01 
 945        995        997       1217    2 2147483645 2147483645 +9.04918032786885207e-01  # rad = +6.89999999999999919e-02 , len = +1.97989898732233466e-01 
 946        915        919        855    2        859       1217 +9.69279250305402296e-01  # rad = +7.62500000000000122e-02 , len = +5.68682688324517960e-01 
 947        915        998        855    2 2147483645 2147483645 +1.14745756463662518e+00  # rad = +9.02667000000000053e-02 , len = +1.06160256216721760e+00 
 948        936        999        876    2 2147483645 2147483645 +4.76802923976608173e-01  # rad = +8.15332999999999891e-02 , len = +1.06620823482094984e+00 
 949        936       1000        876    2        951       1094 +9.59064327485380064e-01  # rad = +1.64000000000000007e-01 , len = +3.05122926047847187e-01 
 950       1001       1002        951    2        955       1095 +7.31993630573248399e-01  # rad = +1.14922999999999984e-01 , len = +1.03353761421634061e+00 
 951       1000       1001        949    2        950        952 +9.57317073170731780e-01  # rad = +1.57000000000000028e-01 , len = +5.14392845984465885e-01 
 952       1001       1003        951    2        956        957 +7.73598726114649637e-01  # rad = +1.21455000000000021e-01 , len = +1.00468900660851435e+00 
 953       1004       1005        955    2 2147483645 2147483645 +7.59724417273131669e-01  # rad = +8.02778000000000103e-02 , len = +1.32999999999999896e+00 
 954       1004       1006        955    2       1096       1097 +8.15060520313816039e-01  # rad = +8.61250000000000349e-02 , len = +1.10679718105893277e+00 
 955       1002       1004        950    2        953        954 +9.19459116103826024e-01  # rad = +1.05666999999999997e-01 , len = +3.05122926047847187e-01 
 956       1003       1007        952    2 2147483645 2147483645 +6.82204108517557861e-01  # rad = +8.28571000000000030e-02 , len = +1.49642908285023624e+00 
 957       1003       1008        952    2        958        959 +6.87497427030587471e-01  # rad = +8.35000000000000187e-02 , len = +6.96491205974633099e-01 
 958       1008       1009        957    2 2147483645 2147483645 +8.75962874251496992e-01  # rad = +7.31428999999999968e-02 , len = +4.64327470649756269e-01 
 959       1008       1010        957    2 2147483645 2147483645 +8.26347305389221520e-01  # rad = +6.90000000000000058e-02 , len = +1.56524758424985116e-01 
 960         11       1011          7    2 2147483645 2147483645 +6.78780075187969900e-01  # rad = +7.22222000000000280e-02 , len = +5.98080262172227983e-01 
 961         11       1012          7    2 2147483645 2147483645 +7.39348684210526241e-01  # rad = +7.86667000000000061e-02 , len = +4.48218696620297896e-01 
 962         80       1013         70    2 2147483645 2147483645 +6.48866219053071736e-01  # rad = +7.48000000000000470e-02 , len = +3.20780298646909323e-01 
 963         80       1014         70    2 2147483645 2147483645 +9.49877686982772085e-01  # rad = +1.09500000000000069e-01 , len = +1.21243556529820884e-01 
 964         99         14         86    2         11       1218 +9.88399071925754047e-01  # rad = +2.13000000000000134e-01 , len = +2.21359436211784083e-01 
 965         68       1015         59    2 2147483645 2147483645 +6.90141173181754719e-01  # rad = +8.88750000000000373e-02 , len = +4.64327470649756269e-01 
 966         68       1016         59    2 2147483645 2147483645 +9.46908633462237526e-01  # rad = +1.21941000000000063e-01 , len = +1.36813741999844529e+00 
 967        111       1017       1219    2 2147483645 2147483645 +8.34351624095620803e-01  # rad = +1.15667000000000075e-01 , len = +2.09999999999998493e-01 
 968         91       1018         79    2 2147483645 2147483645 +7.94452860417344198e-01  # rad = +1.00167000000000020e-01 , len = +4.08166632639172688e-01 
 969         91       1019         79    2 2147483645 2147483645 +8.11632020177184943e-01  # rad = +1.02333000000000104e-01 , len = +1.56524758424982730e-01 
 970        122       1020        109    2 2147483645 2147483645 +6.12587102177554410e-01  # rad = +7.31429000000000246e-02 , len = +5.09607692249637312e-01 
 971        122       1021        109    2 2147483645 2147483645 +8.47989949748743754e-01  # rad = +1.01250000000000090e-01 , len = +2.10000000000000853e-01 
 972        126       1022        112    2 2147483645 2147483645 +9.02008264462809906e-01  # rad = +1.09143000000000046e-01 , len = +1.17341382299681518e+00 
 973        126       1023        112    2 2147483645 2147483645 +7.27272727272727293e-01  # rad = +8.79999999999999949e-02 , len = +4.53651848888550979e-01 
 974        115        130        103    2        117        118 +1.07745901639344255e+00  # rad = +1.31450000000000011e-01 , len = +4.14125584816973313e-01 
 975        108       1024        134    2       1107       1204 +4.27868852459016402e-01  # rad = +1.30500000000000033e-01 , len = +9.74987179402888482e-01 
 976       1025       1026        978    2 2147483645 2147483645 +8.65416101417411210e-01  # rad = +1.11000000000000029e-01 , len = +3.20780298646909323e-01 
 977       1025       1027        978    2 2147483645 2147483645 +7.99145499056618358e-01  # rad = +1.02500000000000008e-01 , len = +1.15021737076084962e+00 
 978        327       1025        341    2        976        977 +4.92053079216011324e-01  # rad = +1.28261999999999987e-01 , len = +3.40418859642059202e+00 
 979        196       1028        179    2 2147483645 2147483645 +6.69902912621359148e-01  # rad = +6.89999999999999919e-02 , len = +9.89949493661170521e-02 
 980        196       1029        179    2 2147483645 2147483645 +6.69902912621359148e-01  # rad = +6.89999999999999919e-02 , len = +5.64358042380899816e-01 
 981        204       1030        190    2 2147483645 2147483645 +4.69856459330143583e-01  # rad = +9.82000000000000650e-02 , len = +6.78675180038285197e-01 
 982        210        218       1220    2        199       1118 +7.19594594594594628e-01  # rad = +1.33125000000000021e-01 , len = +5.33104117410472700e-01 
 983       1031       1032        985    2 2147483645 2147483645 +8.02339466421343128e-01  # rad = +8.72142999999999946e-02 , len = +9.23363417079102300e-01 
 984       1031       1033        985    2 2147483645 2147483645 +9.61361545538178430e-01  # rad = +1.04500000000000051e-01 , len = +1.01921538449927485e+00 
 985        261       1031        239    2        983        984 +9.13445378151260479e-01  # rad = +1.08700000000000019e-01 , len = +6.67757440991860185e-01 
 986        244       1034        225    2 2147483645 2147483645 +9.10631817528890886e-01  # rad = +7.16364000000000306e-02 , len = +7.66811580507231194e-01 
 987        244       1035        225    2 2147483645 2147483645 +8.77118272407511612e-01  # rad = +6.90000000000000197e-02 , len = +3.83405790253614542e-01 
 988        254       1036        233    2 2147483645 2147483645 +1.35769062119366613e+00  # rad = +1.39333000000000012e-01 , len = +1.97989898732234104e-01 
 989        254       1037        233    2 2147483645 2147483645 +1.39732034104750280e+00  # rad = +1.43400000000000000e-01 , len = +2.80000000000001137e-01 
 990        264       1038        242    2 2147483645 2147483645 +9.22459893048128254e-01  # rad = +6.90000000000000197e-02 , len = +1.21243556529821897e-01 
 991        264       1039        242    2 2147483645 2147483645 +9.22459893048128254e-01  # rad = +6.90000000000000197e-02 , len = +2.21359436211787469e-01 
 992        268       1040        993    2 2147483645 2147483645 +7.66231603144145623e-01  # rad = +7.86667000000000061e-02 , len = +1.56524758424984339e-01 
 993        263        268        241    2        245        992 +9.68556603773584879e-01  # rad = +1.02667000000000008e-01 , len = +7.95047168412038041e-01 
 994        304       1041        278    2 2147483645 2147483645 +8.28000331200132389e-01  # rad = +6.90000000000000197e-02 , len = +3.56931365951494273e-01 
 995        304       1042        278    2 2147483645 2147483645 +9.05333162133264868e-01  # rad = +7.54444000000000226e-02 , len = +7.13862731902991210e-01 
 996       1043       1044        998    2 2147483645 2147483645 +6.59636267072409299e-01  # rad = +9.19091000000000213e-02 , len = +8.28251169633945517e-01 
 997       1043       1045        998    2 2147483645 2147483645 +7.82643020677082912e-01  # rad = +1.09048000000000048e-01 , len = +1.91702895126808359e+00 
 998        329       1043        301    2        996        997 +7.53354960800216245e-01  # rad = +1.39332999999999957e-01 , len = +6.85857127979287551e-01 
 999        326       1046        299    2 2147483645 2147483645 +9.56490122409404897e-01  # rad = +8.44444000000000167e-02 , len = +6.60378679243963762e-01 
1000        326       1047        299    2 2147483645 2147483645 +8.80097229789195801e-01  # rad = +7.77000000000000191e-02 , len = +6.49153294684698401e-01 
1001        328        275        417    2        251       1002 +9.88646179142687709e-01  # rad = +4.75000000000000200e-01 , len = +9.33916484488844012e-01 
1002        275        307       1001    2        282       1221 +6.46440000000000015e-01  # rad = +3.07059000000000137e-01 , len = +1.15658981493008217e+00 
1003        295       1048        269    2 2147483645 2147483645 +5.32610576923076895e-01  # rad = +1.10783000000000062e-01 , len = +1.61152102065099001e+00 
1004       1049       1050       1221    2 2147483645 2147483645 +4.57384411464897556e-01  # rad = +1.40444000000000041e-01 , len = +7.57165767847437277e-01 
1005       1049       1051       1221    2 2147483645 2147483645 +4.18020640984305969e-01  # rad = +1.28357000000000054e-01 , len = +1.03116439038593732e+00 
1006        290       1052        265    2 2147483645 2147483645 +9.34537035093220059e-01  # rad = +6.90000000000000197e-02 , len = +4.31508980207829851e-01 
1007        352       1053       1008    2 2147483645 2147483645 +8.92423459244532813e-01  # rad = +8.97778000000000048e-02 , len = +6.02162768692983241e-01 
1008        306        352        281    2        321       1007 +8.29309961640622761e-01  # rad = +1.00600000000000023e-01 , len = +3.05122926047850462e-01 
1009        339       1054        317    2 2147483645 2147483645 +9.69279250305402296e-01  # rad = +7.62500000000000122e-02 , len = +6.96491205974635541e-01 
1010        306       1055        281    2 2147483645 2147483645 +6.28577381462201656e-01  # rad = +7.62500000000000261e-02 , len = +8.57321409974110993e-01 
1011        298       1056        358    2       1129       1130 +3.49929374010489347e-01  # rad = +8.20000000000000312e-02 , len = +9.74987179402888038e-01 
1012        372       1057        342    2 2147483645 2147483645 +1.06262626262626259e+00  # rad = +1.05200000000000002e-01 , len = +3.49999999999999978e-01 
1013        372       1058        342    2 2147483645 2147483645 +6.96969696969696906e-01  # rad = +6.89999999999999919e-02 , len = +2.32163735324875720e-01 
1014        466       1059        434    2 2147483645 2147483645 +9.59666203059805212e-01  # rad = +6.90000000000000058e-02 , len = +5.77234787586474396e-01 
1015        466       1060        434    2 2147483645 2147483645 +1.00000000000000000e+00  # rad = +7.19000000000000056e-02 , len = +5.09607692249638422e-01 
1016        397       1061       1017    2 2147483645 2147483645 +8.65946218487395059e-01  # rad = +7.72857000000000127e-02 , len = +9.41753683295157185e-01 
1017       1062        397       1018    2        368       1016 +8.17869415807560007e-01  # rad = +8.92500000000000238e-02 , len = +2.61916017074173668e-01 
1018        386       1062        912    2       1017       1128 +4.75283101045296252e-01  # rad = +1.09125000000000014e-01 , len = +6.02162768692984018e-01 
1019        459       1063        427    2 2147483645 2147483645 +7.34836702954898890e-01  # rad = +9.45000000000000562e-02 , len = +4.48218696620301227e-01 
1020        459       1064        427    2 2147483645 2147483645 +9.18989113530326640e-01  # rad = +1.18182000000000093e-01 , len = +8.65852181379710761e-01 
1021        456        465        914    2        433       1135 +9.65749840459476760e-01  # rad = +1.51333000000000023e-01 , len = +2.10000000000001436e-01 
1022        523       1065        910    2 2147483645 2147483645 +7.86842174284401175e-01  # rad = +6.90000000000000197e-02 , len = +6.14247507117448799e-01 
1023        569        506        528    2        473        911 +7.16273645560402072e-01  # rad = +2.81300000000000050e-01 , len = +7.44110206891426262e-01 
1024        544       1066       1025    2 2147483645 2147483645 +9.83413401754692607e-01  # rad = +7.98750000000000293e-02 , len = +6.29999999999996008e-01 
1025        965        544        913    2        504       1024 +5.69980350877193009e-01  # rad = +8.12222000000000222e-02 , len = +5.64358042380897151e-01 
1026        527       1067        508    2       1144       1145 +4.99247894736842168e-01  # rad = +9.48571000000000136e-02 , len = +4.69574275274956987e-01 
1027        566       1068       1028    2 2147483645 2147483645 +6.44859813084112110e-01  # rad = +6.90000000000000058e-02 , len = +6.26099033699943686e-01 
1028       1069        566       1148    2        526       1027 +8.51456627436001590e-01  # rad = +1.06999999999999998e-01 , len = +2.61916017074175556e-01 
1029        552        535        513    2        497        924 +8.37616816421418608e-01  # rad = +1.62857000000000030e-01 , len = +5.04777178564960516e-01 
1030        540       1070       1031    2 2147483645 2147483645 +1.11813271836033823e+00  # rad = +1.12000000000000016e-01 , len = +4.48218696620300672e-01 
1031        580        540        926    2        501       1030 +9.23198156682027760e-01  # rad = +1.00166999999999951e-01 , len = +4.14125584816971204e-01 
1032        502       1071        918    2 2147483645 2147483645 +2.64952256801567809e-01  # rad = +1.20730000000000059e-01 , len = +2.97726384453914195e+00 
1033        597       1072        559    2 2147483645 2147483645 +7.75366705076574236e-01  # rad = +7.31428999999999968e-02 , len = +5.28488410468951342e-01 
1034        620       1073       1035    2 2147483645 2147483645 +8.18546036073238725e-01  # rad = +7.31428999999999968e-02 , len = +4.90000000000002045e-01 
1035        584        620        602    2        574       1034 +6.01731313131313117e-01  # rad = +8.93570999999999810e-02 , len = +9.84987309562923574e-01 
1036        645       1074        597    2 2147483645 2147483645 +8.12405241585346105e-01  # rad = +7.62499999999999845e-02 , len = +2.61916017074175056e-01 
1037        645       1075        597    2 2147483645 2147483645 +8.12405241585346105e-01  # rad = +7.62499999999999845e-02 , len = +2.21359436211790273e-01 
1038        982        971       1039    2        921       1044 +3.57888935281837184e-01  # rad = +1.07143000000000016e-01 , len = +1.05000000000000049e+00 
1039        679        982        631    2        932       1038 +4.41068139963167571e-01  # rad = +2.99375000000000002e-01 , len = +1.30395552071380116e+00 
1040        656       1076        608    2 2147483645 2147483645 +6.61157024793388448e-01  # rad = +7.99999999999999878e-02 , len = +6.64078308635362879e-01 
1041        656       1077        608    2       1046       1047 +6.97887603305785142e-01  # rad = +8.44444000000000167e-02 , len = +5.81463670404264388e-01 
1042       1078       1079       1044    2 2147483645 2147483645 +8.22982512263931154e-01  # rad = +7.38333000000000045e-02 , len = +8.71492971859210930e-01 
1043       1078       1080       1044    2 2147483645 2147483645 +8.49920246827986059e-01  # rad = +7.62499999999999845e-02 , len = +2.21359436211786914e-01 
1044        971       1078       1038    2       1042       1043 +8.37332350223533028e-01  # rad = +8.97143000000000246e-02 , len = +6.29999999999998450e-01 
1045        679        546        631    2        507       1233 +9.89564640883977886e-01  # rad = +6.71667000000000014e-01 , len = +2.09999999999998493e-01 
1046       1077       1081       1041    2 2147483645 2147483645 +8.17105693213522666e-01  # rad = +6.90000000000000058e-02 , len = +1.71464281994822443e-01 
1047       1077       1082       1041    2 2147483645 2147483645 +8.85789939889442102e-01  # rad = +7.48000000000000193e-02 , len = +3.13049516849971843e-01 
1048        660       1083        611    2 2147483645 2147483645 +9.85971548708797996e-01  # rad = +8.20000000000000034e-02 , len = +3.05122926047848797e-01 
1049        660       1084        611    2 2147483645 2147483645 +1.29619186525376140e+00  # rad = +1.07799999999999993e-01 , len = +3.56931365951491886e-01 
1050       1085       1086       1052    2 2147483645 2147483645 +8.76925947384443183e-01  # rad = +8.92999999999999766e-02 , len = +6.67757440991861850e-01 
1051       1085       1087       1052    2 2147483645 2147483645 +7.55247316685160985e-01  # rad = +7.69090999999999803e-02 , len = +7.85748051222530997e-01 
1052        681       1085        633    2       1050       1051 +1.04982474226804112e+00  # rad = +1.01832999999999979e-01 , len = +4.08166632639171190e-01 
1053        681       1088        633    2 2147483645 2147483645 +8.60824742268041176e-01  # rad = +8.34999999999999770e-02 , len = +5.28488410468950565e-01 
1054        668       1089        620    2 2147483645 2147483645 +9.72006220839813362e-01  # rad = +9.07499999999999973e-02 , len = +6.14247507117448577e-01 
1055        668       1090        620    2 2147483645 2147483645 +8.30402855074140245e-01  # rad = +7.75293999999999983e-02 , len = +1.16292734080853166e+00 
1056        654       1091        606    2 2147483645 2147483645 +1.24834541154231737e+00  # rad = +1.08833000000000013e-01 , len = +6.45368112010502260e-01 
1057       1092       1093       1059    2 2147483645 2147483645 +7.81132370238630136e-01  # rad = +6.89999999999999919e-02 , len = +2.88617393793233534e-01 
1058       1092       1094       1059    2 2147483645 2147483645 +7.81132370238630136e-01  # rad = +6.89999999999999919e-02 , len = +2.09999999999999076e-01 
1059        694       1092        645    2       1057       1058 +1.09594665012406955e+00  # rad = +8.83333000000000451e-02 , len = +1.56524758424987503e-01 
1060        733        724        683    2        675        680 +9.71383814604877993e-01  # rad = +6.64750000000000174e-01 , len = +2.61916017074176999e-01 
1061        733       1095        683    2 2147483645 2147483645 +3.40164802807989664e-01  # rad = +2.32786000000000021e-01 , len = +1.00224747442934370e+00 
1062        752       1096        698    2 2147483645 2147483645 +1.00877626746768323e+00  # rad = +7.93570999999999999e-02 , len = +1.14808536267997074e+00 
1063        752       1097        698    2 2147483645 2147483645 +1.08192030427105745e+00  # rad = +8.51110999999999951e-02 , len = +6.64078308635361436e-01 
1064        754       1098        700    2 2147483645 2147483645 +3.58264483627203978e-01  # rad = +1.42230999999999996e-01 , len = +1.01921538449927174e+00 
1065        788       1099        736    2 2147483645 2147483645 +1.00000000000000000e+00  # rad = +6.89999999999999919e-02 , len = +1.56524758424985921e-01 
1066        836       1100       1067    2       1077       1166 +8.63905621096460852e-01  # rad = +3.11222000000000054e-01 , len = +6.14247507117446578e-01 
1067        776        836        728    2        781       1066 +9.61520496867885321e-01  # rad = +3.60249999999999959e-01 , len = +2.21359436211787469e-01 
1068       1101       1102       1070    2 2147483645 2147483645 +6.73766003850962303e-01  # rad = +7.38333000000000322e-02 , len = +3.56931365951496382e-01 
1069       1101       1103       1070    2 2147483645 2147483645 +7.24173457561848033e-01  # rad = +7.93570999999999860e-02 , len = +1.15658981493008128e+00 
1070        834       1101        779    2       1068       1069 +5.51483095628717779e-01  # rad = +1.09583000000000014e-01 , len = +8.99166280506560334e-01 
1071        825       1104        777    2 2147483645 2147483645 +7.37179487179487114e-01  # rad = +6.90000000000000058e-02 , len = +6.45368112010500927e-01 
1072        835        869        780    2        814       1075 +5.91200692041522480e-01  # rad = +1.70856999999999981e-01 , len = +6.56658206375280940e-01 
1073        850       1105        795    2 2147483645 2147483645 +5.58704453441295490e-01  # rad = +6.90000000000000197e-02 , len = +9.12688336728371130e-01 
1074        850       1106        795    2 2147483645 2147483645 +5.58704453441295490e-01  # rad = +6.90000000000000197e-02 , len = +7.57165767847439164e-01 
1075        869       1107       1072    2 2147483645 2147483645 +4.63838180466706107e-01  # rad = +7.92500000000000288e-02 , len = +7.82623792124926831e-01 
1076        858       1108        803    2 2147483645 2147483645 +9.11639244363193213e-01  # rad = +7.48000000000000054e-02 , len = +7.60394634384016777e-01 
1077       1100        875       1066    2        819       1078 +9.33417303404000864e-01  # rad = +2.90499999999999980e-01 , len = +8.54458893101361250e-01 
1078        875        904       1077    2        845       1085 +9.30998278829604176e-01  # rad = +2.70455000000000001e-01 , len = +8.54458893101359918e-01 
1079        868       1109        813    2 2147483645 2147483645 +5.95540959341320120e-01  # rad = +9.01249999999999968e-02 , len = +5.72974694031070930e-01 
1080        868       1110        813    2       1082       1235 +9.43832475401928273e-01  # rad = +1.42833000000000071e-01 , len = +3.20780298646910100e-01 
1081       1111       1112       1082    2 2147483645 2147483645 +7.62430939226519278e-01  # rad = +6.90000000000000197e-02 , len = +1.17549989366226737e+00 
1082       1110       1111       1080    2       1081       1083 +6.33607079596451794e-01  # rad = +9.05000000000000249e-02 , len = +4.53651848888549314e-01 
1083       1111        889       1082    2        832       1084 +1.00276243093922646e+00  # rad = +9.07500000000000390e-02 , len = +2.09999999999999076e-01 
1084        889       1113       1083    2 2147483645 2147483645 +8.40220385674931070e-01  # rad = +7.62500000000000122e-02 , len = +8.90954544295048501e-01 
1085        904       1114       1078    2 2147483645 2147483645 +3.44789336488510123e-01  # rad = +9.32500000000000134e-02 , len = +1.33734812221799704e+00 
1086        893       1115        836    2 2147483645 2147483645 +1.03169442622950824e+00  # rad = +7.86667000000000061e-02 , len = +4.84974226119286589e-01 
1087        893       1116        836    2       1090       1091 +1.12224786885245909e+00  # rad = +8.55714000000000335e-02 , len = +4.48218696620300561e-01 
1088        898       1117        841    2 2147483645 2147483645 +8.10996907216494867e-01  # rad = +7.86666999999999922e-02 , len = +4.31508980207828963e-01 
1089        898       1118        841    2 2147483645 2147483645 +7.71134020618556737e-01  # rad = +7.48000000000000054e-02 , len = +3.20780298646910100e-01 
1090       1116       1119       1087    2 2147483645 2147483645 +8.81654384525671020e-01  # rad = +7.54444000000000503e-02 , len = +1.43627991700782176e+00 
1091       1116        932       1087    2        871       1092 +1.06051788331148034e+00  # rad = +9.07500000000000390e-02 , len = +2.88617393793237420e-01 
1092        932       1120       1091    2 2147483645 2147483645 +8.66850688705234185e-01  # rad = +7.86667000000000338e-02 , len = +3.63730669589463651e-01 
1093        924       1121        873    2 2147483645 2147483645 +4.94117647058823550e-01  # rad = +7.98000000000000237e-02 , len = +1.10458136866416567e+00 
1094       1000       1122        949    2 2147483645 2147483645 +5.15243902439024404e-01  # rad = +8.45000000000000057e-02 , len = +9.62340895940726471e-01 
1095       1002       1123        950    2 2147483645 2147483645 +8.52744881355342321e-01  # rad = +9.80000000000000454e-02 , len = +9.89949493661170521e-02 
1096       1006       1124        954    2 2147483645 2147483645 +9.88227576197387547e-01  # rad = +8.51111000000000367e-02 , len = +6.64078308635359216e-01 
1097       1006       1125        954    2 2147483645 2147483645 +9.13401451378809903e-01  # rad = +7.86666999999999922e-02 , len = +4.99899989997999672e-01 
1098          7       1126          4    2 2147483645 2147483645 +9.63130486259492602e-01  # rad = +1.04125000000000079e-01 , len = +5.37680202350802272e-01 
1099         55       1127         46    2 2147483645 2147483645 +6.53239577667849347e-01  # rad = +7.56667000000000034e-02 , len = +1.09790709989506907e+00 
1100         55       1128         46    2 2147483645 2147483645 +1.08777291445442992e+00  # rad = +1.26000000000000029e-01 , len = +1.56524758424982730e-01 
1101         99       1129         86    2 2147483645 2147483645 +4.53982830626450173e-01  # rad = +9.78333000000000536e-02 , len = +1.30395552071380139e+00 
1102         79       1130         69    2 2147483645 2147483645 +1.03269879518072272e+00  # rad = +1.28570999999999935e-01 , len = +4.48218696620301227e-01 
1103         77       1131         67    2 2147483645 2147483645 +9.45513221153846173e-01  # rad = +7.86667000000000061e-02 , len = +1.71464281994823164e-01 
1104         77       1132         67    2 2147483645 2147483645 +9.85576923076923017e-01  # rad = +8.20000000000000590e-02 , len = +2.61916017074175556e-01 
1105       1133       1134       1107    2 2147483645 2147483645 +7.01247808600598099e-01  # rad = +7.48000000000000470e-02 , len = +3.20780298646910100e-01 
1106       1133       1135       1107    2 2147483645 2147483645 +6.92185024421798745e-01  # rad = +7.38333000000000045e-02 , len = +3.56931365951496049e-01 
1107       1024       1133        975    2       1105       1106 +8.17371647509578581e-01  # rad = +1.06667000000000026e-01 , len = +6.41560597293816315e-01 
1108        142       1136        127    2 2147483645 2147483645 +6.94407421150278314e-01  # rad = +9.35714000000000129e-02 , len = +1.40872282582486807e+00 
1109        142       1137        127    2 2147483645 2147483645 +7.76519480519480498e-01  # rad = +1.04636000000000021e-01 , len = +1.74439101121279427e+00 
1110        139       1138        132    2 2147483645 2147483645 +8.70476190476190514e-01  # rad = +1.14250000000000018e-01 , len = +2.32163735324879467e-01 
1111       1139       1140       1113    2 2147483645 2147483645 +6.17754592720970552e-01  # rad = +8.91111000000000819e-02 , len = +5.93969696196698149e-01 
1112       1139       1141       1113    2 2147483645 2147483645 +8.97746967071057167e-01  # rad = +1.29500000000000115e-01 , len = +2.52388589282482256e-01 
1113        157       1139        143    2       1111       1112 +9.82549110426940486e-01  # rad = +1.44250000000000100e-01 , len = +2.32163735324877885e-01 
1114        157       1142        143    2 2147483645 2147483645 +9.53600523118001142e-01  # rad = +1.40000000000000124e-01 , len = +7.03491293478460178e-01 
1115        199       1143        181    2 2147483645 2147483645 +1.01909390035946168e+00  # rad = +1.27294000000000074e-01 , len = +1.19820699380365991e+00 
1116        199        172        181    2        157       1117 +1.02314484945039985e+00  # rad = +1.27800000000000108e-01 , len = +3.13049516849970233e-01 
1117        172       1144       1116    2 2147483645 2147483645 +1.09546165884194036e+00  # rad = +1.39999999999999986e-01 , len = +2.10000000000000853e-01 
1118        218       1145        982    2 2147483645 2147483645 +9.06418779342722858e-01  # rad = +1.20666999999999983e-01 , len = +1.30958008537088233e+00 
1119        261       1146        239    2 2147483645 2147483645 +8.85151260504201787e-01  # rad = +1.05333000000000052e-01 , len = +1.00955435712991615e+00 
1120        257       1147        235    2 2147483645 2147483645 +8.28571818181818132e-01  # rad = +9.11429000000000267e-02 , len = +9.31289428695503574e-01 
1121        257       1148        235    2 2147483645 2147483645 +1.08711818181818165e+00  # rad = +1.19583000000000050e-01 , len = +8.65852181379707098e-01 
1122        253       1149        272    2 2147483645 2147483645 +6.18596032265097073e-01  # rad = +9.93125000000000396e-02 , len = +1.45828666591997891e+00 
1123        271       1150        247    2 2147483645 2147483645 +9.59666203059805212e-01  # rad = +6.90000000000000335e-02 , len = +2.52388589282478815e-01 
1124        271       1151        247    2 2147483645 2147483645 +9.59666203059805212e-01  # rad = +6.90000000000000335e-02 , len = +7.44110206891425818e-01 
1125        312       1152        287    2 2147483645 2147483645 +7.62619045837790943e-01  # rad = +1.01937000000000014e-01 , len = +1.08894444302728410e+00 
1126        312       1153        287    2 2147483645 2147483645 +9.05234650287655152e-01  # rad = +1.21000000000000038e-01 , len = +1.21243556529816776e-01 
1127        376       1154        345    2 2147483645 2147483645 +9.49481843638768308e-01  # rad = +7.95455000000000190e-02 , len = +8.25287828578614602e-01 
1128       1062       1155       1018    2 2147483645 2147483645 +6.54448568155784560e-01  # rad = +7.14166999999999857e-02 , len = +8.57321409974113213e-01 
1129       1056       1156       1011    2 2147483645 2147483645 +9.59350000000000036e-01  # rad = +7.86667000000000061e-02 , len = +1.71464281994820250e-01 
1130       1056       1157       1011    2       1131       1132 +8.41463414634146312e-01  # rad = +6.90000000000000197e-02 , len = +1.21243556529823951e-01 
1131       1157       1158       1130    2 2147483645 2147483645 +1.07004782608695659e+00  # rad = +7.38333000000000045e-02 , len = +3.49999999999999645e-01 
1132       1157       1159       1130    2 2147483645 2147483645 +1.24782608695652186e+00  # rad = +8.61000000000000237e-02 , len = +7.82623792124926054e-01 
1133        489       1160        455    2 2147483645 2147483645 +5.94332298136645898e-01  # rad = +9.56875000000000225e-02 , len = +1.19000000000000106e+00 
1134        489       1161        455    2 2147483645 2147483645 +7.09111801242235940e-01  # rad = +1.14167000000000060e-01 , len = +4.08166632639168414e-01 
1135        465       1162       1021    2 2147483645 2147483645 +7.87997330390595496e-01  # rad = +1.19249999999999995e-01 , len = +1.16081867662438976e+00 
1136        484       1163       1137    2 2147483645 2147483645 +8.35848994659997957e-01  # rad = +7.38332999999999767e-02 , len = +7.73175271203107695e-01 
1137        510        484        478    2        451       1136 +7.38159225183216861e-01  # rad = +8.83332999999999896e-02 , len = +1.71464281994821000e-01 
1138        516       1164        481    2 2147483645 2147483645 +9.43358822250690010e-01  # rad = +6.90000000000000197e-02 , len = +3.76961536499415828e-01 
1139        516       1165        481    2       1140       1141 +1.00000000000000000e+00  # rad = +7.31429000000000107e-02 , len = +4.31508980207827519e-01 
1140       1165       1166       1139    2 2147483645 2147483645 +1.04247985792195830e+00  # rad = +7.62500000000000122e-02 , len = +4.69574275274957764e-01 
1141       1165       1167       1139    2 2147483645 2147483645 +1.03146580187550674e+00  # rad = +7.54444000000000226e-02 , len = +6.06217782649107417e-01 
1142        520       1168       1143    2 2147483645 2147483645 +9.41958495460440859e-01  # rad = +7.26249999999999951e-02 , len = +5.85662018573854137e-01 
1143        965        520        913    2        485       1142 +5.41052631578947341e-01  # rad = +7.70999999999999880e-02 , len = +6.49153294684697624e-01 
1144       1067       1169       1026    2 2147483645 2147483645 +7.78363454079873840e-01  # rad = +7.38333000000000045e-02 , len = +8.10308583195317067e-01 
1145       1067       1170       1026    2 2147483645 2147483645 +7.27409967203298313e-01  # rad = +6.90000000000000197e-02 , len = +4.02119385257662110e-01 
1146        547       1171        509    2 2147483645 2147483645 +1.00000000000000000e+00  # rad = +6.89999999999999919e-02 , len = +2.88617393793233978e-01 
1147        547       1172        509    2 2147483645 2147483645 +1.18012463768115938e+00  # rad = +8.14285999999999760e-02 , len = +1.04062481231229675e+00 
1148        552       1069        513    2       1028       1234 +6.46338766336297499e-01  # rad = +1.25666999999999973e-01 , len = +7.30821455623738236e-01 
1149        551       1173        531    2 2147483645 2147483645 +5.99797365754812573e-01  # rad = +1.18400000000000005e-01 , len = +3.05122926047846743e-01 
1150        638        644        591    2        596       1153 +7.29050753991964062e-01  # rad = +1.33000000000000035e-01 , len = +2.10000000000001436e-01 
1151        635       1174        588    2 2147483645 2147483645 +9.34537667962829666e-01  # rad = +6.90000000000000058e-02 , len = +1.71464281994824608e-01 
1152        635       1175        588    2 2147483645 2147483645 +9.34537667962829666e-01  # rad = +6.90000000000000058e-02 , len = +2.10000000000002046e-01 
1153        644       1176       1150    2 2147483645 2147483645 +5.84116541353383423e-01  # rad = +7.76874999999999649e-02 , len = +1.26194294641239546e+00 
1154        640        695        592    2        646       1155 +7.07059719351680660e-01  # rad = +1.23500000000000013e-01 , len = +4.02119385257662110e-01 
1155        695       1177       1154    2 2147483645 2147483645 +8.14574898785424995e-01  # rad = +1.00599999999999981e-01 , len = +7.44110206891425707e-01 
1156        694       1178        645    2 2147483645 2147483645 +8.92059553349875856e-01  # rad = +7.18999999999999917e-02 , len = +6.64078308635361769e-01 
1157        693       1179        644    2 2147483645 2147483645 +9.76013647642679838e-01  # rad = +7.86666999999999922e-02 , len = +8.25287828578612936e-01 
1158        693       1180        644    2 2147483645 2147483645 +9.16045905707196018e-01  # rad = +7.38332999999999906e-02 , len = +3.83405790253617540e-01 
1159        764       1181        710    2 2147483645 2147483645 +3.09908003679852828e-01  # rad = +1.68435000000000001e-01 , len = +1.59777970947186709e+00 
1160        764        828        710    2        773       1165 +4.73387304507819684e-01  # rad = +2.57286000000000015e-01 , len = +1.19820699380365747e+00 
1161        782       1182        729    2 2147483645 2147483645 +8.89493413173652714e-01  # rad = +7.42727000000000109e-02 , len = +7.82623792124925610e-01 
1162        785       1183        733    2 2147483645 2147483645 +9.04918032786885207e-01  # rad = +6.90000000000000058e-02 , len = +3.56931365951496049e-01 
1163        785       1184        733    2 2147483645 2147483645 +9.04918032786885207e-01  # rad = +6.90000000000000058e-02 , len = +4.20000000000001150e-01 
1164        801       1185        764    2 2147483645 2147483645 +7.11776000596536340e-01  # rad = +7.63636000000000037e-02 , len = +5.98080262172226651e-01 
1165        828       1186       1160    2 2147483645 2147483645 +5.37145433486470258e-01  # rad = +1.38200000000000017e-01 , len = +3.49999999999998923e-01 
1166       1100       1187       1066    2 2147483645 2147483645 +2.90704705965516563e-01  # rad = +9.04737000000000041e-02 , len = +1.30770791845885648e+00 
1167        992       1188       1168    2 2147483645 2147483645 +8.39601955664149413e-01  # rad = +6.90000000000000197e-02 , len = +1.21243556529819344e-01 
1168       1189        992       1228    2        942       1167 +4.55048726467331133e-01  # rad = +8.21818000000000271e-02 , len = +8.34146270146910673e-01 
1169        841       1190       1170    2 2147483645 2147483645 +5.29803735935622466e-01  # rad = +8.73000000000000026e-02 , len = +6.67757440991861295e-01 
1170       1191        841       1237    2        786       1169 +8.29255281672420574e-01  # rad = +1.64778000000000008e-01 , len = +5.68682688324517738e-01 
1171       1192       1193       1173    2 2147483645 2147483645 +1.11050658682634729e+00  # rad = +9.27272999999999986e-02 , len = +8.93700173436259182e-01 
1172       1192       1194       1173    2 2147483645 2147483645 +1.11576886227544914e+00  # rad = +9.31667000000000051e-02 , len = +4.14125584816975700e-01 
1173        860       1192        805    2       1171       1172 +8.52040816326530615e-01  # rad = +8.35000000000000187e-02 , len = +3.56931365951494661e-01 
1174       1195       1196       1222    2 2147483645 2147483645 +7.23147696382518967e-01  # rad = +7.26250000000000090e-02 , len = +4.19999999999999929e-01 
1175       1195       1197       1222    2 2147483645 2147483645 +1.00817492955222110e+00  # rad = +1.01250000000000048e-01 , len = +2.61916017074176000e-01 
1176       1198       1199       1223    2 2147483645 2147483645 +8.52040816326530615e-01  # rad = +8.35000000000000187e-02 , len = +2.09999999999999659e-01 
1177       1200       1201       1224    2 2147483645 2147483645 +1.22109183673469390e+00  # rad = +1.19666999999999982e-01 , len = +1.71464281994823164e-01 
1178       1200       1202       1224    2 2147483645 2147483645 +7.78061224489795866e-01  # rad = +7.62500000000000122e-02 , len = +2.61916017074176999e-01 
1179       1203       1204       1225    2 2147483645 2147483645 +9.58407971642686540e-01  # rad = +8.83333000000000590e-02 , len = +1.97989898732234104e-01 
1180       1203       1205       1225    2 2147483645 2147483645 +9.58407971642686540e-01  # rad = +8.83333000000000590e-02 , len = +1.97989898732234104e-01 
1181        235       1206        214    2 2147483645 2147483645 +6.44109346733668375e-01  # rad = +8.01111000000000184e-02 , len = +6.49153294684698068e-01 
1182       1207       1208       1226    2 2147483645 2147483645 +6.53668341708542711e-01  # rad = +8.13000000000000111e-02 , len = +7.30821455623737792e-01 
1183       1207       1209       1226    2 2147483645 2147483645 +1.04321608040201030e+00  # rad = +1.29750000000000004e-01 , len = +5.37680202350805270e-01 
1184        981       1210        931    2 2147483645 2147483645 +8.67153555384717500e-01  # rad = +7.06111000000000100e-02 , len = +1.24040316026685526e+00 
1185       1211       1212       1227    2 2147483645 2147483645 +9.36403180209410491e-01  # rad = +7.62499999999999845e-02 , len = +2.52388589282479314e-01 
1186       1211       1213       1227    2 2147483645 2147483645 +1.08479453165104167e+00  # rad = +8.83333000000000035e-02 , len = +1.56524758424985921e-01 
1187       1189       1214       1228    2 2147483645 2147483645 +3.82059800664451776e-01  # rad = +6.90000000000000058e-02 , len = +1.71464281994821721e-01 
1188        774       1215        720    2 2147483645 2147483645 +9.34537667962829666e-01  # rad = +6.90000000000000058e-02 , len = +7.30821455623737903e-01 
1189       1216       1217       1229    2 2147483645 2147483645 +9.34537667962829666e-01  # rad = +6.90000000000000058e-02 , len = +7.20694109869092103e-01 
1190       1216       1218       1229    2 2147483645 2147483645 +9.34537667962829666e-01  # rad = +6.90000000000000058e-02 , len = +5.09607692249634980e-01 
1191        748       1219       1230    2 2147483645 2147483645 +6.07073431416808584e-01  # rad = +7.86667000000000061e-02 , len = +1.56524758424985921e-01 
1192       1220       1221       1231    2 2147483645 2147483645 +9.65405660377358532e-01  # rad = +1.02333000000000049e-01 , len = +1.71464281994823164e-01 
1193       1220       1222       1231    2 2147483645 2147483645 +9.65405660377358532e-01  # rad = +1.02333000000000049e-01 , len = +1.56524758424985921e-01 
1194        429       1223        399    2 2147483645 2147483645 +9.86322122291196757e-01  # rad = +1.13285999999999998e-01 , len = +4.64327470649756269e-01 
1195       1224       1225       1232    2 2147483645 2147483645 +9.02983710178743904e-01  # rad = +1.03714000000000028e-01 , len = +4.53651848888548759e-01 
1196       1224       1226       1232    2 2147483645 2147483645 +6.91294392157204118e-01  # rad = +7.93999999999999984e-02 , len = +3.76961536499415828e-01 
1197       1227       1228       1234    2 2147483645 2147483645 +7.59679947798546973e-01  # rad = +9.54666999999999877e-02 , len = +9.33916484488843235e-01 
1198       1227       1229       1234    2 2147483645 2147483645 +1.07426770751271228e+00  # rad = +1.34999999999999981e-01 , len = +5.46717477313467093e-01 
1199        224       1230        220    2 2147483645 2147483645 +1.12952985822993890e+00  # rad = +1.14888999999999991e-01 , len = +7.47395477642191275e-01 
1200       1231       1232       1235    2 2147483645 2147483645 +6.09452997556587106e-01  # rad = +8.70500000000000163e-02 , len = +1.70891778620271650e+00 
1201       1231       1233       1235    2 2147483645 2147483645 +5.82498442236737968e-01  # rad = +8.31999999999999962e-02 , len = +3.49999999999998923e-01 
1202       1234       1235       1236    2 2147483645 2147483645 +7.99568738926422773e-01  # rad = +8.21332999999999924e-02 , len = +1.03353761421633816e+00 
1203       1234       1236       1236    2 2147483645 2147483645 +7.13218200580206685e-01  # rad = +7.32631999999999867e-02 , len = +1.47830984573600333e+00 
1204       1024       1237        975    2 2147483645 2147483645 +9.33770114942528706e-01  # rad = +1.21857000000000007e-01 , len = +9.36536171218176006e-01 
1205       1191       1238       1237    2 2147483645 2147483645 +5.38483991424516639e-01  # rad = +1.06999999999999998e-01 , len = +5.64358042380898928e-01 
1206        119        120        110    2        108        109 +1.00000000000000000e+00  # rad = +1.39000000000000068e-01 , len = +0                       
1207          2       1239          2    2 2147483645 2147483645 +1.09388419292139405e+00  # rad = +1.21000000000000024e-01 , len = +1.21243556529820870e-01 
1208         30         50         48    2         42        885 +1.00000000000000000e+00  # rad = +1.27333000000000085e-01 , len = +0                       
1209        323        414        886    2        385        386 +1.00000000000000000e+00  # rad = +1.51500000000000079e-01 , len = +0                       
1210        533        946        495    2        887        888 +1.00000000000000000e+00  # rad = +1.32000000000000034e-01 , len = +0                       
1211        171        951        156    2        895        896 +1.00000000000000000e+00  # rad = +1.02286000000000044e-01 , len = +0                       
1212        214        227        252    2        207        212 +1.00000000000000000e+00  # rad = +4.33500000000000218e-01 , len = +0                       
1213        575        968        534    2        917        918 +1.00000000000000000e+00  # rad = +4.35000000000000164e-01 , len = +0                       
1214        587        650        927    2        601       1215 +1.00000000000000000e+00  # rad = +1.16500000000000006e-01 , len = +0                       
1215        650        975       1214    2        925        926 +1.00000000000000000e+00  # rad = +1.16500000000000006e-01 , len = +0                       
1216        977        978        930    2        928        929 +1.00000000000000000e+00  # rad = +1.31999999999999951e-01 , len = +0                       
1217        919        995        946    2        944        945 +1.00000000000000000e+00  # rad = +7.62500000000000122e-02 , len = +0                       
1218         14         56        964    2         47         62 +1.00000000000000000e+00  # rad = +2.13000000000000134e-01 , len = +0                       
1219        106        111         94    2        100        967 +1.00000000000000000e+00  # rad = +1.38630999999999976e-01 , len = +0                       
1220        163        210        216    2        193        982 +1.00000000000000000e+00  # rad = +1.85000000000000053e-01 , len = +0                       
1221        307       1049       1002    2       1004       1005 +1.00000000000000000e+00  # rad = +3.07059000000000137e-01 , len = +0                       
1222         34       1195         28    2       1174       1175 +1.00000000000000000e+00  # rad = +1.00429000000000018e-01 , len = +0                       
1223        860       1198        805    2       1176       1224 +1.00000000000000000e+00  # rad = +9.80000000000000038e-02 , len = +0                       
1224       1198       1200       1223    2       1177       1178 +1.00000000000000000e+00  # rad = +9.80000000000000038e-02 , len = +0                       
1225        154       1203        140    2       1179       1180 +1.00000000000000000e+00  # rad = +9.21667000000000736e-02 , len = +0                       
1226        235       1207        214    2       1182       1183 +1.00000000000000000e+00  # rad = +1.24375000000000013e-01 , len = +0                       
1227        981       1211        931    2       1185       1186 +1.00000000000000000e+00  # rad = +8.14286000000000038e-02 , len = +0                       
1228        781       1189        727    2       1168       1187 +1.00000000000000000e+00  # rad = +1.80600000000000011e-01 , len = +0                       
1229        774       1216        720    2       1189       1190 +1.00000000000000000e+00  # rad = +7.38333000000000322e-02 , len = +0                       
1230        740        748        714    2        695       1191 +1.00000000000000000e+00  # rad = +1.29583500000000018e-01 , len = +0                       
1231        263       1220        241    2       1192       1193 +1.00000000000000000e+00  # rad = +1.05999999999999997e-01 , len = +0                       
1232        429       1224        399    2       1195       1196 +1.00000000000000000e+00  # rad = +1.14857000000000029e-01 , len = +0                       
1233        546        567       1045    2        527        533 +1.00000000000000000e+00  # rad = +6.71667000000000014e-01 , len = +0                       
1234       1069       1227       1148    2       1197       1198 +1.00000000000000000e+00  # rad = +1.25666999999999973e-01 , len = +0                       
1235       1110       1231       1080    2       1200       1201 +1.00000000000000000e+00  # rad = +1.42833000000000071e-01 , len = +0                       
1236        751       1234        697    2       1202       1203 +1.00000000000000000e+00  # rad = +1.02721999999999980e-01 , len = +0                       
1237        834       1191        779    2       1170       1205 +1.00000000000000000e+00  # rad = +1.98705999999999966e-01 , len = +0                       
1238          1        765          0    2        711        712 +1.00000000000000000e+00  # rad = +5.41758999999999991e-01 , len = +0                       
