# Supplementary material for: Quantification of Hepatic Vascular and Parenchymal Regeneration in Mice
Source: PLoS One. 2016 Aug 5;11(8):e0160581. doi: 10.1371/journal.pone.0160581 (PMC4975469; doi:10.1371/journal.pone.0160581)
Supplement: S1 Dataset — Vascular trees are stored in text format, can thus be read using any text editor or imported in spreadsheets, and viewed interactively in 3D using the viewer tool from [35]. (ZIP) [file pone.0160581.s001.zip › regenerationQuantificationVascularTrees/PV-POD02/PVM-007-PV2.tree]

# numNodes
1220
# id xCoord [mm]               yCoord [mm]               zCoord [mm]
   0 +2.50600000000000023e+01  +1.60300000000000011e+01  +1.72900000000000027e+01  
   1 +2.25400000000000027e+01  +1.23900000000000006e+01  +1.87600000000000016e+01  
   2 +2.07900000000000027e+01  +1.51900000000000013e+01  +2.35199999999999996e+01  
   3 +2.09300000000000033e+01  +1.54699999999999989e+01  +2.39400000000000013e+01  
   4 +2.07199999999999989e+01  +1.52599999999999998e+01  +2.26800000000000033e+01  
   5 +2.22600000000000016e+01  +1.57500000000000000e+01  +2.33100000000000023e+01  
   6 +2.23300000000000018e+01  +1.57500000000000000e+01  +2.33100000000000023e+01  
   7 +2.22600000000000016e+01  +1.58900000000000006e+01  +2.36600000000000001e+01  
   8 +2.23300000000000018e+01  +1.57500000000000000e+01  +2.29600000000000009e+01  
   9 +2.31000000000000014e+01  +1.59600000000000009e+01  +2.32400000000000020e+01  
  10 +2.23300000000000018e+01  +1.55400000000000009e+01  +2.25400000000000027e+01  
  11 +2.03000000000000007e+01  +1.51199999999999992e+01  +2.28900000000000006e+01  
  12 +2.03000000000000007e+01  +1.54000000000000004e+01  +2.31000000000000014e+01  
  13 +2.00900000000000034e+01  +1.48400000000000016e+01  +2.28900000000000006e+01  
  14 +2.19100000000000001e+01  +1.28800000000000026e+01  +2.28900000000000006e+01  
  15 +2.19800000000000040e+01  +1.28100000000000005e+01  +2.29600000000000009e+01  
  16 +2.15600000000000023e+01  +1.22500000000000000e+01  +2.31700000000000017e+01  
  17 +2.19100000000000001e+01  +1.29500000000000011e+01  +2.28200000000000003e+01  
  18 +1.98100000000000023e+01  +1.46300000000000026e+01  +2.28200000000000003e+01  
  19 +1.95300000000000011e+01  +1.40700000000000003e+01  +2.28200000000000003e+01  
  20 +1.97400000000000020e+01  +1.47000000000000011e+01  +2.28900000000000006e+01  
  21 +2.26800000000000033e+01  +1.33000000000000007e+01  +2.30300000000000011e+01  
  22 +2.20500000000000007e+01  +1.26000000000000014e+01  +2.10700000000000003e+01  
  23 +2.10000000000000000e+01  +1.51900000000000013e+01  +2.21200000000000010e+01  
  24 +2.28900000000000006e+01  +1.54000000000000004e+01  +2.26099999999999994e+01  
  25 +2.23300000000000018e+01  +1.53300000000000018e+01  +2.18400000000000034e+01  
  26 +2.02300000000000040e+01  +1.42800000000000011e+01  +2.22600000000000016e+01  
  27 +2.17000000000000028e+01  +1.48400000000000016e+01  +2.12800000000000011e+01  
  28 +2.01600000000000001e+01  +1.23200000000000003e+01  +2.19800000000000040e+01  
  29 +2.05800000000000018e+01  +1.23200000000000003e+01  +2.19800000000000040e+01  
  30 +2.00199999999999996e+01  +1.26000000000000014e+01  +2.20500000000000007e+01  
  31 +2.10700000000000003e+01  +1.14800000000000004e+01  +2.14900000000000020e+01  
  32 +2.20500000000000007e+01  +1.57500000000000000e+01  +2.17699999999999996e+01  
  33 +2.24000000000000021e+01  +1.51900000000000013e+01  +2.17000000000000028e+01  
  34 +2.28900000000000006e+01  +1.52599999999999998e+01  +2.17699999999999996e+01  
  35 +2.35900000000000034e+01  +1.50500000000000007e+01  +2.17000000000000028e+01  
  36 +2.33100000000000023e+01  +1.55400000000000009e+01  +2.22600000000000016e+01  
  37 +2.31700000000000017e+01  +1.11300000000000008e+01  +2.15600000000000023e+01  
  38 +2.31700000000000017e+01  +1.12000000000000011e+01  +2.16300000000000026e+01  
  39 +2.32400000000000020e+01  +1.09200000000000017e+01  +2.14200000000000017e+01  
  40 +2.12100000000000009e+01  +1.13400000000000016e+01  +2.17699999999999996e+01  
  41 +2.30300000000000011e+01  +1.04299999999999997e+01  +2.14200000000000017e+01  
  42 +2.33100000000000023e+01  +1.02900000000000009e+01  +2.18400000000000034e+01  
  43 +2.28200000000000003e+01  +1.02200000000000006e+01  +2.12800000000000011e+01  
  44 +2.31000000000000014e+01  +1.07100000000000009e+01  +2.12800000000000011e+01  
  45 +2.23300000000000018e+01  +1.24600000000000009e+01  +2.06500000000000021e+01  
  46 +2.26800000000000033e+01  +9.87000000000000099e+00  +2.13500000000000014e+01  
  47 +2.24000000000000021e+01  +9.66000000000000014e+00  +2.12800000000000011e+01  
  48 +2.28200000000000003e+01  +9.73000000000000043e+00  +2.12100000000000009e+01  
  49 +2.12800000000000011e+01  +1.45600000000000005e+01  +2.14900000000000020e+01  
  50 +2.19800000000000040e+01  +1.49100000000000001e+01  +2.09300000000000033e+01  
  51 +2.46400000000000006e+01  +1.03599999999999994e+01  +2.12100000000000009e+01  
  52 +2.52000000000000028e+01  +9.87000000000000099e+00  +2.14200000000000017e+01  
  53 +2.54800000000000040e+01  +9.59000000000000163e+00  +2.11400000000000006e+01  
  54 +2.45000000000000000e+01  +1.05700000000000003e+01  +2.10000000000000000e+01  
  55 +2.28200000000000003e+01  +9.80000000000000071e+00  +2.11400000000000006e+01  
  56 +2.32400000000000020e+01  +9.16999999999999993e+00  +2.10000000000000000e+01  
  57 +2.39400000000000013e+01  +8.82000000000000028e+00  +2.10000000000000000e+01  
  58 +2.48500000000000014e+01  +8.89000000000000057e+00  +2.11400000000000006e+01  
  59 +1.40000000000000000e+01  +1.68700000000000010e+01  +2.07199999999999989e+01  
  60 +1.36500000000000004e+01  +1.69400000000000013e+01  +2.20500000000000007e+01  
  61 +2.21900000000000013e+01  +1.25300000000000011e+01  +2.07900000000000027e+01  
  62 +2.28200000000000003e+01  +8.75000000000000000e+00  +2.10700000000000003e+01  
  63 +2.26099999999999994e+01  +8.75000000000000000e+00  +2.11400000000000006e+01  
  64 +2.26800000000000033e+01  +8.67999999999999972e+00  +2.09300000000000033e+01  
  65 +2.20500000000000007e+01  +8.54000000000000092e+00  +2.10700000000000003e+01  
  66 +2.14900000000000020e+01  +8.25999999999999979e+00  +2.10000000000000000e+01  
  67 +2.15600000000000023e+01  +8.89000000000000057e+00  +2.11400000000000006e+01  
  68 +1.38599999999999994e+01  +1.72199999999999989e+01  +2.10000000000000000e+01  
  69 +1.37900000000000009e+01  +1.72900000000000027e+01  +2.09300000000000033e+01  
  70 +1.38599999999999994e+01  +1.72199999999999989e+01  +2.10700000000000003e+01  
  71 +2.37300000000000040e+01  +8.89000000000000057e+00  +2.10000000000000000e+01  
  72 +2.36600000000000001e+01  +8.95999999999999908e+00  +2.11400000000000006e+01  
  73 +2.36600000000000001e+01  +8.95999999999999908e+00  +2.09300000000000033e+01  
  74 +2.45700000000000003e+01  +8.47000000000000064e+00  +2.09300000000000033e+01  
  75 +2.27500000000000000e+01  +8.40000000000000036e+00  +2.08599999999999994e+01  
  76 +1.98100000000000023e+01  +9.02999999999999936e+00  +2.07199999999999989e+01  
  77 +1.98800000000000026e+01  +9.09999999999999964e+00  +2.07900000000000027e+01  
  78 +2.01600000000000001e+01  +8.82000000000000028e+00  +2.05800000000000018e+01  
  79 +1.96000000000000014e+01  +9.16999999999999993e+00  +2.06500000000000021e+01  
  80 +1.54000000000000004e+01  +7.42000000000000082e+00  +2.07199999999999989e+01  
  81 +1.53300000000000018e+01  +7.42000000000000082e+00  +2.06500000000000021e+01  
  82 +1.52599999999999998e+01  +7.49000000000000110e+00  +2.07900000000000027e+01  
  83 +1.58200000000000003e+01  +7.28000000000000025e+00  +2.00199999999999996e+01  
  84 +2.21900000000000013e+01  +1.24600000000000009e+01  +2.04400000000000013e+01  
  85 +1.94600000000000009e+01  +9.31000000000000050e+00  +2.06500000000000021e+01  
  86 +1.91800000000000033e+01  +9.31000000000000050e+00  +2.07900000000000027e+01  
  87 +2.06500000000000021e+01  +9.09999999999999964e+00  +2.05100000000000016e+01  
  88 +1.94600000000000009e+01  +9.73000000000000043e+00  +2.06500000000000021e+01  
  89 +2.09300000000000033e+01  +9.16999999999999993e+00  +2.03000000000000007e+01  
  90 +2.14200000000000017e+01  +1.28800000000000026e+01  +2.00199999999999996e+01  
  91 +2.23300000000000018e+01  +1.24600000000000009e+01  +2.03000000000000007e+01  
  92 +1.76400000000000006e+01  +1.52599999999999998e+01  +2.03000000000000007e+01  
  93 +1.81300000000000026e+01  +1.54000000000000004e+01  +2.03700000000000010e+01  
  94 +1.70100000000000016e+01  +1.51199999999999992e+01  +2.10700000000000003e+01  
  95 +1.69400000000000013e+01  +1.55400000000000009e+01  +1.89699999999999989e+01  
  96 +2.03700000000000010e+01  +1.32300000000000022e+01  +2.03000000000000007e+01  
  97 +2.01600000000000001e+01  +1.33000000000000007e+01  +2.03700000000000010e+01  
  98 +2.05100000000000016e+01  +1.31600000000000001e+01  +2.03700000000000010e+01  
  99 +1.97400000000000020e+01  +1.35800000000000018e+01  +1.96700000000000017e+01  
 100 +2.35199999999999996e+01  +1.12700000000000014e+01  +2.04400000000000013e+01  
 101 +2.09300000000000033e+01  +8.12000000000000099e+00  +2.04400000000000013e+01  
 102 +2.14900000000000020e+01  +9.66000000000000014e+00  +1.96700000000000017e+01  
 103 +1.61000000000000014e+01  +7.14000000000000057e+00  +2.03000000000000007e+01  
 104 +1.61699999999999982e+01  +7.14000000000000057e+00  +2.02300000000000040e+01  
 105 +1.61000000000000014e+01  +7.00000000000000000e+00  +2.07199999999999989e+01  
 106 +1.59600000000000009e+01  +8.95999999999999908e+00  +2.00900000000000034e+01  
 107 +1.54000000000000004e+01  +9.31000000000000050e+00  +2.00900000000000034e+01  
 108 +1.60300000000000011e+01  +9.02999999999999936e+00  +2.01600000000000001e+01  
 109 +1.61699999999999982e+01  +8.67999999999999972e+00  +2.00900000000000034e+01  
 110 +1.76400000000000006e+01  +6.58000000000000007e+00  +1.99500000000000028e+01  
 111 +1.70800000000000018e+01  +5.87999999999999989e+00  +1.98800000000000026e+01  
 112 +1.74300000000000033e+01  +7.00000000000000000e+00  +2.04400000000000013e+01  
 113 +1.79900000000000020e+01  +6.50999999999999979e+00  +1.98800000000000026e+01  
 114 +2.26099999999999994e+01  +1.03599999999999994e+01  +1.98100000000000023e+01  
 115 +2.25400000000000027e+01  +1.03599999999999994e+01  +1.98800000000000026e+01  
 116 +2.26800000000000033e+01  +1.04299999999999997e+01  +1.98800000000000026e+01  
 117 +2.20500000000000007e+01  +1.00099999999999998e+01  +1.96700000000000017e+01  
 118 +2.14900000000000020e+01  +1.51199999999999992e+01  +1.97400000000000020e+01  
 119 +2.17000000000000028e+01  +1.54000000000000004e+01  +2.03000000000000007e+01  
 120 +2.13500000000000014e+01  +1.50500000000000007e+01  +1.92500000000000000e+01  
 121 +2.17699999999999996e+01  +1.48400000000000016e+01  +1.97400000000000020e+01  
 122 +2.15600000000000023e+01  +1.48400000000000016e+01  +1.94600000000000009e+01  
 123 +1.96700000000000017e+01  +1.37199999999999989e+01  +1.93900000000000006e+01  
 124 +1.94600000000000009e+01  +1.35800000000000018e+01  +1.98100000000000023e+01  
 125 +2.17699999999999996e+01  +1.01500000000000004e+01  +1.94600000000000009e+01  
 126 +2.24699999999999989e+01  +9.80000000000000071e+00  +1.96000000000000014e+01  
 127 +2.21900000000000013e+01  +8.75000000000000000e+00  +1.93900000000000006e+01  
 128 +2.31000000000000014e+01  +9.52000000000000135e+00  +1.96700000000000017e+01  
 129 +2.33100000000000023e+01  +9.59000000000000163e+00  +1.97400000000000020e+01  
 130 +2.35199999999999996e+01  +9.45000000000000107e+00  +1.96000000000000014e+01  
 131 +1.80599999999999987e+01  +6.58000000000000007e+00  +1.96700000000000017e+01  
 132 +1.74300000000000033e+01  +5.74000000000000021e+00  +1.95300000000000011e+01  
 133 +1.90400000000000027e+01  +7.00000000000000000e+00  +1.90400000000000027e+01  
 134 +1.55400000000000009e+01  +1.60300000000000011e+01  +1.96000000000000014e+01  
 135 +1.44900000000000020e+01  +1.60300000000000011e+01  +2.10000000000000000e+01  
 136 +1.58200000000000003e+01  +1.60300000000000011e+01  +1.90400000000000027e+01  
 137 +1.56800000000000015e+01  +1.56800000000000015e+01  +2.02300000000000040e+01  
 138 +1.93200000000000003e+01  +1.27400000000000020e+01  +1.96000000000000014e+01  
 139 +1.91099999999999994e+01  +1.26000000000000014e+01  +1.96700000000000017e+01  
 140 +1.93200000000000003e+01  +1.28800000000000026e+01  +1.96700000000000017e+01  
 141 +1.96000000000000014e+01  +1.27400000000000020e+01  +1.93900000000000006e+01  
 142 +2.23300000000000018e+01  +9.87000000000000099e+00  +1.97400000000000020e+01  
 143 +2.37300000000000040e+01  +9.45000000000000107e+00  +1.95300000000000011e+01  
 144 +2.36600000000000001e+01  +9.38000000000000078e+00  +1.96700000000000017e+01  
 145 +2.00900000000000034e+01  +1.27400000000000020e+01  +1.95300000000000011e+01  
 146 +2.01600000000000001e+01  +1.27400000000000020e+01  +1.96700000000000017e+01  
 147 +2.06500000000000021e+01  +1.28100000000000005e+01  +1.93200000000000003e+01  
 148 +2.13500000000000014e+01  +1.47699999999999996e+01  +1.91800000000000033e+01  
 149 +2.14200000000000017e+01  +1.49800000000000022e+01  +1.93200000000000003e+01  
 150 +1.57500000000000000e+01  +7.77000000000000046e+00  +1.91800000000000033e+01  
 151 +1.51900000000000013e+01  +7.70000000000000018e+00  +1.93900000000000006e+01  
 152 +1.51199999999999992e+01  +7.55999999999999961e+00  +1.96000000000000014e+01  
 153 +1.47000000000000011e+01  +7.84000000000000075e+00  +1.91800000000000033e+01  
 154 +2.00199999999999996e+01  +1.28800000000000026e+01  +1.84100000000000001e+01  
 155 +2.12100000000000009e+01  +1.29500000000000011e+01  +1.97400000000000020e+01  
 156 +2.14200000000000017e+01  +1.49100000000000001e+01  +1.92500000000000000e+01  
 157 +2.12100000000000009e+01  +1.36500000000000004e+01  +1.92500000000000000e+01  
 158 +2.01600000000000001e+01  +1.37900000000000009e+01  +1.79900000000000020e+01  
 159 +2.14900000000000020e+01  +1.42800000000000011e+01  +1.89000000000000021e+01  
 160 +2.27500000000000000e+01  +1.07800000000000011e+01  +1.92500000000000000e+01  
 161 +2.33100000000000023e+01  +1.09200000000000017e+01  +1.88300000000000018e+01  
 162 +2.40800000000000018e+01  +1.04299999999999997e+01  +1.93900000000000006e+01  
 163 +2.19100000000000001e+01  +1.14100000000000001e+01  +1.88300000000000018e+01  
 164 +2.26099999999999994e+01  +7.55999999999999961e+00  +1.92500000000000000e+01  
 165 +2.24000000000000021e+01  +7.77000000000000046e+00  +1.93900000000000006e+01  
 166 +2.26800000000000033e+01  +7.42000000000000082e+00  +1.96000000000000014e+01  
 167 +2.28200000000000003e+01  +7.70000000000000018e+00  +1.89000000000000021e+01  
 168 +2.12100000000000009e+01  +7.20999999999999996e+00  +1.91800000000000033e+01  
 169 +2.12800000000000011e+01  +7.49000000000000110e+00  +1.98800000000000026e+01  
 170 +1.65899999999999999e+01  +1.54000000000000004e+01  +1.91800000000000033e+01  
 171 +1.57500000000000000e+01  +1.51199999999999992e+01  +1.89699999999999989e+01  
 172 +1.60300000000000011e+01  +1.50500000000000007e+01  +2.11400000000000006e+01  
 173 +1.67300000000000004e+01  +1.54699999999999989e+01  +1.90400000000000027e+01  
 174 +2.12800000000000011e+01  +1.44900000000000020e+01  +1.89000000000000021e+01  
 175 +1.40700000000000003e+01  +7.35000000000000053e+00  +1.84800000000000004e+01  
 176 +1.46300000000000026e+01  +7.70000000000000018e+00  +1.90400000000000027e+01  
 177 +2.15600000000000023e+01  +1.07100000000000009e+01  +1.90400000000000027e+01  
 178 +2.14200000000000017e+01  +1.09900000000000020e+01  +1.96000000000000014e+01  
 179 +2.15600000000000023e+01  +1.09900000000000020e+01  +1.86900000000000013e+01  
 180 +1.93900000000000006e+01  +7.49000000000000110e+00  +2.02300000000000040e+01  
 181 +1.91800000000000033e+01  +7.00000000000000000e+00  +1.89000000000000021e+01  
 182 +1.93200000000000003e+01  +6.79000000000000092e+00  +1.90400000000000027e+01  
 183 +1.92500000000000000e+01  +6.08999999999999986e+00  +1.89000000000000021e+01  
 184 +1.96000000000000014e+01  +6.65000000000000036e+00  +1.93900000000000006e+01  
 185 +2.14200000000000017e+01  +1.43500000000000014e+01  +1.89699999999999989e+01  
 186 +2.17699999999999996e+01  +1.42100000000000009e+01  +1.98800000000000026e+01  
 187 +1.72199999999999989e+01  +9.02999999999999936e+00  +1.89699999999999989e+01  
 188 +1.78500000000000014e+01  +9.73000000000000043e+00  +1.98100000000000023e+01  
 189 +1.70100000000000016e+01  +8.82000000000000028e+00  +1.94600000000000009e+01  
 190 +1.71500000000000021e+01  +9.09999999999999964e+00  +1.87600000000000016e+01  
 191 +1.92500000000000000e+01  +9.45000000000000107e+00  +1.89000000000000021e+01  
 192 +1.90400000000000027e+01  +9.31000000000000050e+00  +1.98800000000000026e+01  
 193 +1.95300000000000011e+01  +9.45000000000000107e+00  +1.86900000000000013e+01  
 194 +1.91800000000000033e+01  +9.45000000000000107e+00  +1.88300000000000018e+01  
 195 +2.32400000000000020e+01  +7.91000000000000014e+00  +1.89000000000000021e+01  
 196 +2.21900000000000013e+01  +7.77000000000000046e+00  +1.73599999999999994e+01  
 197 +1.91800000000000033e+01  +7.14000000000000057e+00  +1.84100000000000001e+01  
 198 +1.72199999999999989e+01  +1.09900000000000020e+01  +1.88300000000000018e+01  
 199 +1.76400000000000006e+01  +1.14100000000000001e+01  +1.86900000000000013e+01  
 200 +1.72199999999999989e+01  +1.16900000000000013e+01  +1.88300000000000018e+01  
 201 +1.72199999999999989e+01  +1.08500000000000014e+01  +1.89000000000000021e+01  
 202 +1.70800000000000018e+01  +1.04299999999999997e+01  +1.88300000000000018e+01  
 203 +1.72199999999999989e+01  +1.05000000000000000e+01  +1.86900000000000013e+01  
 204 +1.70800000000000018e+01  +1.01500000000000004e+01  +1.86900000000000013e+01  
 205 +1.87600000000000016e+01  +9.16999999999999993e+00  +1.87600000000000016e+01  
 206 +1.79900000000000020e+01  +1.02900000000000009e+01  +1.88300000000000018e+01  
 207 +1.72900000000000027e+01  +8.89000000000000057e+00  +1.83399999999999999e+01  
 208 +1.68000000000000007e+01  +9.73000000000000043e+00  +1.86900000000000013e+01  
 209 +1.70100000000000016e+01  +1.00099999999999998e+01  +1.86900000000000013e+01  
 210 +1.69400000000000013e+01  +9.94000000000000128e+00  +1.87600000000000016e+01  
 211 +1.70100000000000016e+01  +1.00800000000000001e+01  +1.86200000000000010e+01  
 212 +1.68000000000000007e+01  +9.73000000000000043e+00  +1.86900000000000013e+01  
 213 +1.58200000000000003e+01  +1.00800000000000001e+01  +1.91099999999999994e+01  
 214 +1.65899999999999999e+01  +9.94000000000000128e+00  +1.85500000000000007e+01  
 215 +1.96000000000000014e+01  +9.52000000000000135e+00  +1.87600000000000016e+01  
 216 +2.00199999999999996e+01  +9.24000000000000021e+00  +1.79900000000000020e+01  
 217 +2.10000000000000000e+01  +1.47699999999999996e+01  +1.85500000000000007e+01  
 218 +1.71500000000000021e+01  +1.07800000000000011e+01  +1.79199999999999982e+01  
 219 +1.58900000000000006e+01  +1.07800000000000011e+01  +1.86900000000000013e+01  
 220 +1.61000000000000014e+01  +1.10600000000000005e+01  +1.77100000000000009e+01  
 221 +1.50500000000000007e+01  +9.02999999999999936e+00  +1.85500000000000007e+01  
 222 +1.47699999999999996e+01  +9.02999999999999936e+00  +1.91800000000000033e+01  
 223 +1.44900000000000020e+01  +9.09999999999999964e+00  +1.84800000000000004e+01  
 224 +1.52599999999999998e+01  +9.09999999999999964e+00  +1.84800000000000004e+01  
 225 +2.43599999999999994e+01  +9.73000000000000043e+00  +1.84800000000000004e+01  
 226 +2.47100000000000009e+01  +9.80000000000000071e+00  +1.84100000000000001e+01  
 227 +2.44300000000000033e+01  +9.87000000000000099e+00  +1.86200000000000010e+01  
 228 +2.40800000000000018e+01  +9.31000000000000050e+00  +1.77800000000000011e+01  
 229 +1.57500000000000000e+01  +9.02999999999999936e+00  +1.86200000000000010e+01  
 230 +1.51199999999999992e+01  +9.45000000000000107e+00  +1.80599999999999987e+01  
 231 +1.61000000000000014e+01  +9.16999999999999993e+00  +1.84100000000000001e+01  
 232 +1.56800000000000015e+01  +9.80000000000000071e+00  +1.81999999999999993e+01  
 233 +1.69400000000000013e+01  +8.67999999999999972e+00  +1.82699999999999996e+01  
 234 +1.66600000000000001e+01  +8.40000000000000036e+00  +1.84100000000000001e+01  
 235 +1.52599999999999998e+01  +7.98000000000000043e+00  +1.77800000000000011e+01  
 236 +2.04400000000000013e+01  +6.79000000000000092e+00  +1.82699999999999996e+01  
 237 +1.90400000000000027e+01  +7.20999999999999996e+00  +1.80599999999999987e+01  
 238 +1.60300000000000011e+01  +1.65899999999999999e+01  +1.83399999999999999e+01  
 239 +1.63099999999999987e+01  +1.66600000000000001e+01  +1.86900000000000013e+01  
 240 +1.56099999999999994e+01  +1.69400000000000013e+01  +1.88300000000000018e+01  
 241 +1.61699999999999982e+01  +1.64499999999999993e+01  +1.81999999999999993e+01  
 242 +1.55400000000000009e+01  +9.94000000000000128e+00  +1.83399999999999999e+01  
 243 +1.55400000000000009e+01  +9.94000000000000128e+00  +1.84100000000000001e+01  
 244 +1.55400000000000009e+01  +1.00800000000000001e+01  +1.81999999999999993e+01  
 245 +1.49800000000000022e+01  +9.59000000000000163e+00  +1.83399999999999999e+01  
 246 +1.47699999999999996e+01  +9.94000000000000128e+00  +1.81300000000000026e+01  
 247 +1.43500000000000014e+01  +1.01500000000000004e+01  +1.84100000000000001e+01  
 248 +2.15600000000000023e+01  +7.14000000000000057e+00  +1.81300000000000026e+01  
 249 +1.73599999999999994e+01  +8.89000000000000057e+00  +1.82699999999999996e+01  
 250 +1.69400000000000013e+01  +9.02999999999999936e+00  +1.77100000000000009e+01  
 251 +1.81999999999999993e+01  +8.95999999999999908e+00  +1.79199999999999982e+01  
 252 +1.79900000000000020e+01  +6.72000000000000064e+00  +1.82699999999999996e+01  
 253 +1.73599999999999994e+01  +6.92999999999999972e+00  +1.90400000000000027e+01  
 254 +1.89000000000000021e+01  +7.00000000000000000e+00  +1.78500000000000014e+01  
 255 +1.72900000000000027e+01  +6.23000000000000043e+00  +1.81999999999999993e+01  
 256 +1.71500000000000021e+01  +1.59600000000000009e+01  +1.81999999999999993e+01  
 257 +1.70800000000000018e+01  +1.59600000000000009e+01  +1.81300000000000026e+01  
 258 +1.75000000000000000e+01  +1.59600000000000009e+01  +1.81300000000000026e+01  
 259 +1.53300000000000018e+01  +1.06400000000000006e+01  +1.75700000000000003e+01  
 260 +1.51900000000000013e+01  +1.02900000000000009e+01  +1.83399999999999999e+01  
 261 +1.60300000000000011e+01  +1.02900000000000009e+01  +1.71500000000000021e+01  
 262 +2.19100000000000001e+01  +7.20999999999999996e+00  +1.81999999999999993e+01  
 263 +2.21200000000000010e+01  +6.50999999999999979e+00  +1.81999999999999993e+01  
 264 +2.21900000000000013e+01  +6.50999999999999979e+00  +1.88300000000000018e+01  
 265 +2.17000000000000028e+01  +6.79000000000000092e+00  +1.78500000000000014e+01  
 266 +2.21900000000000013e+01  +6.44000000000000128e+00  +1.81300000000000026e+01  
 267 +1.68000000000000007e+01  +6.23000000000000043e+00  +1.84100000000000001e+01  
 268 +1.72199999999999989e+01  +5.67000000000000082e+00  +1.76400000000000006e+01  
 269 +2.07900000000000027e+01  +5.81000000000000050e+00  +1.81999999999999993e+01  
 270 +2.09300000000000033e+01  +5.60000000000000053e+00  +1.82699999999999996e+01  
 271 +2.09300000000000033e+01  +6.23000000000000043e+00  +1.81999999999999993e+01  
 272 +2.06500000000000021e+01  +5.60000000000000053e+00  +1.79900000000000020e+01  
 273 +1.76400000000000006e+01  +1.61699999999999982e+01  +1.85500000000000007e+01  
 274 +1.76400000000000006e+01  +1.59600000000000009e+01  +1.79900000000000020e+01  
 275 +2.10700000000000003e+01  +1.05000000000000000e+01  +1.81300000000000026e+01  
 276 +2.10000000000000000e+01  +1.03599999999999994e+01  +1.79900000000000020e+01  
 277 +2.14900000000000020e+01  +1.12000000000000011e+01  +1.74300000000000033e+01  
 278 +2.24699999999999989e+01  +6.37000000000000099e+00  +1.80599999999999987e+01  
 279 +2.26800000000000033e+01  +5.95000000000000018e+00  +1.81999999999999993e+01  
 280 +1.61000000000000014e+01  +6.02000000000000046e+00  +1.81300000000000026e+01  
 281 +1.54699999999999989e+01  +5.87999999999999989e+00  +1.70100000000000016e+01  
 282 +1.61000000000000014e+01  +6.02000000000000046e+00  +1.81300000000000026e+01  
 283 +1.61699999999999982e+01  +6.08999999999999986e+00  +1.79900000000000020e+01  
 284 +1.53300000000000018e+01  +6.23000000000000043e+00  +1.88300000000000018e+01  
 285 +1.63800000000000026e+01  +6.08999999999999986e+00  +1.82699999999999996e+01  
 286 +1.47699999999999996e+01  +1.00099999999999998e+01  +1.79199999999999982e+01  
 287 +1.91099999999999994e+01  +7.62999999999999989e+00  +1.76400000000000006e+01  
 288 +2.11400000000000006e+01  +6.44000000000000128e+00  +1.80599999999999987e+01  
 289 +2.12100000000000009e+01  +6.50999999999999979e+00  +1.81999999999999993e+01  
 290 +2.14200000000000017e+01  +6.72000000000000064e+00  +1.79900000000000020e+01  
 291 +1.86200000000000010e+01  +1.58900000000000006e+01  +1.77100000000000009e+01  
 292 +1.75700000000000003e+01  +1.60300000000000011e+01  +1.79199999999999982e+01  
 293 +2.08599999999999994e+01  +1.49100000000000001e+01  +1.83399999999999999e+01  
 294 +2.04400000000000013e+01  +1.53300000000000018e+01  +1.79900000000000020e+01  
 295 +2.10000000000000000e+01  +1.58200000000000003e+01  +1.77100000000000009e+01  
 296 +2.02300000000000040e+01  +1.54000000000000004e+01  +1.78500000000000014e+01  
 297 +1.90400000000000027e+01  +1.30900000000000016e+01  +1.79900000000000020e+01  
 298 +1.90400000000000027e+01  +1.30900000000000016e+01  +1.80599999999999987e+01  
 299 +1.89000000000000021e+01  +1.31600000000000001e+01  +1.78500000000000014e+01  
 300 +1.51199999999999992e+01  +1.83399999999999999e+01  +1.79199999999999982e+01  
 301 +1.50500000000000007e+01  +1.84800000000000004e+01  +1.80599999999999987e+01  
 302 +1.52599999999999998e+01  +1.86200000000000010e+01  +1.77100000000000009e+01  
 303 +1.51900000000000013e+01  +1.81300000000000026e+01  +1.78500000000000014e+01  
 304 +1.51199999999999992e+01  +1.64499999999999993e+01  +1.79199999999999982e+01  
 305 +1.49100000000000001e+01  +1.63099999999999987e+01  +1.79900000000000020e+01  
 306 +1.48400000000000016e+01  +1.67300000000000004e+01  +1.81300000000000026e+01  
 307 +1.55400000000000009e+01  +1.65899999999999999e+01  +1.77800000000000011e+01  
 308 +1.79199999999999982e+01  +1.68700000000000010e+01  +1.79199999999999982e+01  
 309 +1.72900000000000027e+01  +1.68000000000000007e+01  +1.72199999999999989e+01  
 310 +2.01600000000000001e+01  +1.54699999999999989e+01  +1.79199999999999982e+01  
 311 +1.92500000000000000e+01  +1.54699999999999989e+01  +1.89699999999999989e+01  
 312 +1.98800000000000026e+01  +1.56800000000000015e+01  +1.76400000000000006e+01  
 313 +1.88300000000000018e+01  +1.31600000000000001e+01  +1.79199999999999982e+01  
 314 +1.81999999999999993e+01  +1.29500000000000011e+01  +1.80599999999999987e+01  
 315 +1.83399999999999999e+01  +1.33000000000000007e+01  +1.77100000000000009e+01  
 316 +2.08599999999999994e+01  +1.00099999999999998e+01  +1.79199999999999982e+01  
 317 +2.17000000000000028e+01  +9.16999999999999993e+00  +1.76400000000000006e+01  
 318 +2.03000000000000007e+01  +9.45000000000000107e+00  +1.78500000000000014e+01  
 319 +1.84100000000000001e+01  +9.02999999999999936e+00  +1.79199999999999982e+01  
 320 +1.75700000000000003e+01  +1.05000000000000000e+01  +1.73599999999999994e+01  
 321 +1.91800000000000033e+01  +8.95999999999999908e+00  +1.78500000000000014e+01  
 322 +1.80599999999999987e+01  +8.82000000000000028e+00  +1.72900000000000027e+01  
 323 +2.17000000000000028e+01  +6.92999999999999972e+00  +1.79199999999999982e+01  
 324 +2.17000000000000028e+01  +7.00000000000000000e+00  +1.78500000000000014e+01  
 325 +2.16300000000000026e+01  +7.07000000000000028e+00  +1.81999999999999993e+01  
 326 +1.97400000000000020e+01  +1.47000000000000011e+01  +1.76400000000000006e+01  
 327 +2.15600000000000023e+01  +1.53300000000000018e+01  +1.78500000000000014e+01  
 328 +2.19100000000000001e+01  +1.54000000000000004e+01  +1.75700000000000003e+01  
 329 +2.16300000000000026e+01  +1.54000000000000004e+01  +1.79900000000000020e+01  
 330 +2.08599999999999994e+01  +1.49100000000000001e+01  +1.83399999999999999e+01  
 331 +1.89000000000000021e+01  +1.34400000000000013e+01  +1.68700000000000010e+01  
 332 +2.05100000000000016e+01  +8.89000000000000057e+00  +1.72199999999999989e+01  
 333 +1.97400000000000020e+01  +9.09999999999999964e+00  +1.78500000000000014e+01  
 334 +1.95300000000000011e+01  +8.89000000000000057e+00  +1.79199999999999982e+01  
 335 +1.94600000000000009e+01  +9.73000000000000043e+00  +1.74300000000000033e+01  
 336 +1.91800000000000033e+01  +9.09999999999999964e+00  +1.70100000000000016e+01  
 337 +2.62500000000000000e+01  +8.40000000000000036e+00  +1.78500000000000014e+01  
 338 +2.63900000000000006e+01  +8.47000000000000064e+00  +1.78500000000000014e+01  
 339 +2.62500000000000000e+01  +8.47000000000000064e+00  +1.79199999999999982e+01  
 340 +2.61100000000000030e+01  +8.33000000000000007e+00  +1.77800000000000011e+01  
 341 +1.87600000000000016e+01  +1.65899999999999999e+01  +1.77800000000000011e+01  
 342 +1.86900000000000013e+01  +1.69400000000000013e+01  +1.76400000000000006e+01  
 343 +1.87600000000000016e+01  +1.67300000000000004e+01  +1.81999999999999993e+01  
 344 +1.87600000000000016e+01  +1.61699999999999982e+01  +1.75000000000000000e+01  
 345 +1.55400000000000009e+01  +1.75700000000000003e+01  +1.68000000000000007e+01  
 346 +1.60300000000000011e+01  +1.65899999999999999e+01  +1.79900000000000020e+01  
 347 +2.42199999999999989e+01  +9.31000000000000050e+00  +1.77100000000000009e+01  
 348 +2.37300000000000040e+01  +9.02999999999999936e+00  +1.71500000000000021e+01  
 349 +2.60399999999999991e+01  +8.33000000000000007e+00  +1.79199999999999982e+01  
 350 +2.56200000000000010e+01  +8.12000000000000099e+00  +1.75000000000000000e+01  
 351 +1.45600000000000005e+01  +7.42000000000000082e+00  +1.70800000000000018e+01  
 352 +1.44900000000000020e+01  +8.25999999999999979e+00  +1.72199999999999989e+01  
 353 +1.86900000000000013e+01  +1.59600000000000009e+01  +1.77100000000000009e+01  
 354 +1.95300000000000011e+01  +1.58900000000000006e+01  +1.76400000000000006e+01  
 355 +2.13500000000000014e+01  +1.58900000000000006e+01  +1.76400000000000006e+01  
 356 +2.08599999999999994e+01  +1.59600000000000009e+01  +1.78500000000000014e+01  
 357 +1.81999999999999993e+01  +1.35800000000000018e+01  +1.77800000000000011e+01  
 358 +1.82699999999999996e+01  +1.33000000000000007e+01  +1.76400000000000006e+01  
 359 +1.58900000000000006e+01  +1.73599999999999994e+01  +1.76400000000000006e+01  
 360 +1.59600000000000009e+01  +1.90400000000000027e+01  +1.67300000000000004e+01  
 361 +1.96000000000000014e+01  +1.61000000000000014e+01  +1.75000000000000000e+01  
 362 +2.00900000000000034e+01  +1.58900000000000006e+01  +1.72199999999999989e+01  
 363 +1.77800000000000011e+01  +1.33699999999999992e+01  +1.73599999999999994e+01  
 364 +1.81999999999999993e+01  +1.33699999999999992e+01  +1.75700000000000003e+01  
 365 +2.21900000000000013e+01  +1.11300000000000008e+01  +1.76400000000000006e+01  
 366 +2.23300000000000018e+01  +1.11300000000000008e+01  +1.75700000000000003e+01  
 367 +2.21900000000000013e+01  +1.11300000000000008e+01  +1.77100000000000009e+01  
 368 +2.20500000000000007e+01  +8.82000000000000028e+00  +1.75000000000000000e+01  
 369 +2.16300000000000026e+01  +9.24000000000000021e+00  +1.75700000000000003e+01  
 370 +1.88300000000000018e+01  +7.49000000000000110e+00  +1.73599999999999994e+01  
 371 +1.70100000000000016e+01  +5.46000000000000085e+00  +1.72199999999999989e+01  
 372 +1.72900000000000027e+01  +5.67000000000000082e+00  +1.75700000000000003e+01  
 373 +1.87600000000000016e+01  +5.25000000000000000e+00  +1.76400000000000006e+01  
 374 +1.86200000000000010e+01  +4.83000000000000007e+00  +1.75000000000000000e+01  
 375 +1.86200000000000010e+01  +5.11000000000000032e+00  +1.79900000000000020e+01  
 376 +1.90400000000000027e+01  +5.81000000000000050e+00  +1.73599999999999994e+01  
 377 +2.13500000000000014e+01  +9.45000000000000107e+00  +1.68700000000000010e+01  
 378 +2.19100000000000001e+01  +9.59000000000000163e+00  +1.72199999999999989e+01  
 379 +1.70100000000000016e+01  +9.16999999999999993e+00  +1.75700000000000003e+01  
 380 +1.76400000000000006e+01  +1.04299999999999997e+01  +1.64499999999999993e+01  
 381 +1.60300000000000011e+01  +9.52000000000000135e+00  +1.72199999999999989e+01  
 382 +1.88300000000000018e+01  +1.66600000000000001e+01  +1.69400000000000013e+01  
 383 +1.99500000000000028e+01  +1.65899999999999999e+01  +1.71500000000000021e+01  
 384 +1.97400000000000020e+01  +1.63099999999999987e+01  +1.77100000000000009e+01  
 385 +1.82699999999999996e+01  +1.54000000000000004e+01  +1.75000000000000000e+01  
 386 +1.76400000000000006e+01  +1.51199999999999992e+01  +1.74300000000000033e+01  
 387 +1.83399999999999999e+01  +1.51900000000000013e+01  +1.81300000000000026e+01  
 388 +1.84100000000000001e+01  +1.55400000000000009e+01  +1.73599999999999994e+01  
 389 +2.31700000000000017e+01  +9.80000000000000071e+00  +1.75000000000000000e+01  
 390 +2.36600000000000001e+01  +1.00800000000000001e+01  +1.74300000000000033e+01  
 391 +2.37300000000000040e+01  +1.02900000000000009e+01  +1.81999999999999993e+01  
 392 +2.29600000000000009e+01  +9.73000000000000043e+00  +1.74300000000000033e+01  
 393 +2.54100000000000001e+01  +8.12000000000000099e+00  +1.75700000000000003e+01  
 394 +2.53400000000000034e+01  +7.77000000000000046e+00  +1.72199999999999989e+01  
 395 +2.45700000000000003e+01  +7.84000000000000075e+00  +1.75000000000000000e+01  
 396 +2.47800000000000011e+01  +7.77000000000000046e+00  +1.82699999999999996e+01  
 397 +2.42900000000000027e+01  +7.84000000000000075e+00  +1.75000000000000000e+01  
 398 +2.52699999999999996e+01  +7.77000000000000046e+00  +1.71500000000000021e+01  
 399 +2.36600000000000001e+01  +7.84000000000000075e+00  +1.75000000000000000e+01  
 400 +2.36600000000000001e+01  +8.12000000000000099e+00  +1.79199999999999982e+01  
 401 +2.24000000000000021e+01  +7.84000000000000075e+00  +1.71500000000000021e+01  
 402 +2.14200000000000017e+01  +1.12700000000000014e+01  +1.72900000000000027e+01  
 403 +2.26800000000000033e+01  +1.02200000000000006e+01  +1.75000000000000000e+01  
 404 +2.28900000000000006e+01  +9.59000000000000163e+00  +1.72900000000000027e+01  
 405 +1.94600000000000009e+01  +9.66000000000000014e+00  +1.69400000000000013e+01  
 406 +1.91099999999999994e+01  +1.03599999999999994e+01  +1.75700000000000003e+01  
 407 +2.32400000000000020e+01  +6.58000000000000007e+00  +1.74300000000000033e+01  
 408 +2.31000000000000014e+01  +6.02000000000000046e+00  +1.75000000000000000e+01  
 409 +2.36600000000000001e+01  +6.58000000000000007e+00  +1.82699999999999996e+01  
 410 +2.32400000000000020e+01  +6.79000000000000092e+00  +1.70100000000000016e+01  
 411 +1.79199999999999982e+01  +1.58200000000000003e+01  +1.63099999999999987e+01  
 412 +2.21200000000000010e+01  +8.54000000000000092e+00  +1.73599999999999994e+01  
 413 +2.19800000000000040e+01  +8.75000000000000000e+00  +1.61000000000000014e+01  
 414 +2.21200000000000010e+01  +8.67999999999999972e+00  +1.74300000000000033e+01  
 415 +2.23300000000000018e+01  +7.91000000000000014e+00  +1.72199999999999989e+01  
 416 +2.59699999999999989e+01  +7.42000000000000082e+00  +1.73599999999999994e+01  
 417 +2.61100000000000030e+01  +7.28000000000000025e+00  +1.73599999999999994e+01  
 418 +2.61100000000000030e+01  +7.49000000000000110e+00  +1.74300000000000033e+01  
 419 +2.59000000000000021e+01  +7.55999999999999961e+00  +1.72199999999999989e+01  
 420 +2.28200000000000003e+01  +9.59000000000000163e+00  +1.73599999999999994e+01  
 421 +2.26800000000000033e+01  +9.45000000000000107e+00  +1.72900000000000027e+01  
 422 +2.26800000000000033e+01  +9.45000000000000107e+00  +1.73599999999999994e+01  
 423 +1.84800000000000004e+01  +8.95999999999999908e+00  +1.67300000000000004e+01  
 424 +1.77800000000000011e+01  +8.60999999999999943e+00  +1.69400000000000013e+01  
 425 +1.64499999999999993e+01  +6.85999999999999943e+00  +1.72900000000000027e+01  
 426 +1.61000000000000014e+01  +6.92999999999999972e+00  +1.71500000000000021e+01  
 427 +1.50500000000000007e+01  +6.79000000000000092e+00  +1.77100000000000009e+01  
 428 +1.70800000000000018e+01  +6.92999999999999972e+00  +1.70100000000000016e+01  
 429 +1.88300000000000018e+01  +6.02000000000000046e+00  +1.72900000000000027e+01  
 430 +1.84800000000000004e+01  +5.46000000000000085e+00  +1.70100000000000016e+01  
 431 +2.16300000000000026e+01  +6.08999999999999986e+00  +1.75000000000000000e+01  
 432 +2.16300000000000026e+01  +5.95000000000000018e+00  +1.72900000000000027e+01  
 433 +2.18400000000000034e+01  +5.46000000000000085e+00  +1.70100000000000016e+01  
 434 +2.11400000000000006e+01  +5.60000000000000053e+00  +1.70100000000000016e+01  
 435 +2.10000000000000000e+01  +1.64499999999999993e+01  +1.72199999999999989e+01  
 436 +2.00900000000000034e+01  +1.59600000000000009e+01  +1.70100000000000016e+01  
 437 +1.99500000000000028e+01  +9.09999999999999964e+00  +1.65899999999999999e+01  
 438 +2.05100000000000016e+01  +7.84000000000000075e+00  +1.57500000000000000e+01  
 439 +1.49100000000000001e+01  +8.05000000000000071e+00  +1.64499999999999993e+01  
 440 +1.44199999999999999e+01  +8.33000000000000007e+00  +1.72199999999999989e+01  
 441 +2.60399999999999991e+01  +7.42000000000000082e+00  +1.70800000000000018e+01  
 442 +1.89000000000000021e+01  +6.30000000000000071e+00  +1.70100000000000016e+01  
 443 +2.24000000000000021e+01  +7.55999999999999961e+00  +1.69400000000000013e+01  
 444 +1.65199999999999996e+01  +1.59600000000000009e+01  +1.70800000000000018e+01  
 445 +1.66600000000000001e+01  +1.54699999999999989e+01  +1.70800000000000018e+01  
 446 +1.66600000000000001e+01  +1.59600000000000009e+01  +1.75700000000000003e+01  
 447 +1.63800000000000026e+01  +1.62400000000000020e+01  +1.68700000000000010e+01  
 448 +2.40800000000000018e+01  +9.38000000000000078e+00  +1.70800000000000018e+01  
 449 +2.45700000000000003e+01  +9.31000000000000050e+00  +1.70800000000000018e+01  
 450 +2.42199999999999989e+01  +9.45000000000000107e+00  +1.71500000000000021e+01  
 451 +2.34500000000000028e+01  +8.82000000000000028e+00  +1.70800000000000018e+01  
 452 +2.41500000000000021e+01  +8.47000000000000064e+00  +1.65199999999999996e+01  
 453 +2.32400000000000020e+01  +8.67999999999999972e+00  +1.70100000000000016e+01  
 454 +1.42100000000000009e+01  +8.33000000000000007e+00  +1.70800000000000018e+01  
 455 +1.42100000000000009e+01  +8.60999999999999943e+00  +1.62400000000000020e+01  
 456 +1.35800000000000018e+01  +8.33000000000000007e+00  +1.71500000000000021e+01  
 457 +2.63900000000000006e+01  +6.92999999999999972e+00  +1.62400000000000020e+01  
 458 +2.67399999999999984e+01  +7.55999999999999961e+00  +1.70100000000000016e+01  
 459 +1.80599999999999987e+01  +5.17999999999999972e+00  +1.70800000000000018e+01  
 460 +1.79199999999999982e+01  +5.11000000000000032e+00  +1.70800000000000018e+01  
 461 +1.79900000000000020e+01  +5.25000000000000000e+00  +1.71500000000000021e+01  
 462 +1.84100000000000001e+01  +5.39000000000000057e+00  +1.70100000000000016e+01  
 463 +2.33800000000000026e+01  +7.98000000000000043e+00  +1.54699999999999989e+01  
 464 +2.70899999999999999e+01  +7.55999999999999961e+00  +1.67300000000000004e+01  
 465 +2.68100000000000023e+01  +7.62999999999999989e+00  +1.70800000000000018e+01  
 466 +2.31700000000000017e+01  +7.00000000000000000e+00  +1.68700000000000010e+01  
 467 +2.34500000000000028e+01  +6.44000000000000128e+00  +1.68000000000000007e+01  
 468 +1.85500000000000007e+01  +5.39000000000000057e+00  +1.68700000000000010e+01  
 469 +1.81300000000000026e+01  +5.17999999999999972e+00  +1.68700000000000010e+01  
 470 +1.89000000000000021e+01  +1.68000000000000007e+01  +1.69400000000000013e+01  
 471 +1.84100000000000001e+01  +1.72900000000000027e+01  +1.70100000000000016e+01  
 472 +2.07900000000000027e+01  +1.05000000000000000e+01  +1.69400000000000013e+01  
 473 +2.05800000000000018e+01  +1.21099999999999994e+01  +1.71500000000000021e+01  
 474 +2.07199999999999989e+01  +1.04299999999999997e+01  +1.64499999999999993e+01  
 475 +1.78500000000000014e+01  +5.11000000000000032e+00  +1.68700000000000010e+01  
 476 +1.80599999999999987e+01  +5.25000000000000000e+00  +1.69400000000000013e+01  
 477 +2.35900000000000034e+01  +6.44000000000000128e+00  +1.70100000000000016e+01  
 478 +2.34500000000000028e+01  +6.44000000000000128e+00  +1.68000000000000007e+01  
 479 +2.31700000000000017e+01  +5.95000000000000018e+00  +1.67300000000000004e+01  
 480 +2.35900000000000034e+01  +6.37000000000000099e+00  +1.67300000000000004e+01  
 481 +2.53400000000000034e+01  +6.37000000000000099e+00  +1.70100000000000016e+01  
 482 +2.36600000000000001e+01  +6.23000000000000043e+00  +1.65899999999999999e+01  
 483 +2.28900000000000006e+01  +5.53000000000000025e+00  +1.65199999999999996e+01  
 484 +2.32400000000000020e+01  +5.95000000000000018e+00  +1.68000000000000007e+01  
 485 +2.21900000000000013e+01  +1.09900000000000020e+01  +1.66600000000000001e+01  
 486 +2.21900000000000013e+01  +1.10600000000000005e+01  +1.64499999999999993e+01  
 487 +2.23300000000000018e+01  +1.09900000000000020e+01  +1.68000000000000007e+01  
 488 +2.14200000000000017e+01  +1.60300000000000011e+01  +1.65899999999999999e+01  
 489 +2.15600000000000023e+01  +1.61000000000000014e+01  +1.66600000000000001e+01  
 490 +2.18400000000000034e+01  +1.59600000000000009e+01  +1.63800000000000026e+01  
 491 +2.08599999999999994e+01  +1.61699999999999982e+01  +1.64499999999999993e+01  
 492 +2.42199999999999989e+01  +5.95000000000000018e+00  +1.63099999999999987e+01  
 493 +2.35900000000000034e+01  +6.16000000000000014e+00  +1.65199999999999996e+01  
 494 +2.41500000000000021e+01  +8.60999999999999943e+00  +1.63800000000000026e+01  
 495 +2.43599999999999994e+01  +8.25999999999999979e+00  +1.63099999999999987e+01  
 496 +2.14900000000000020e+01  +7.07000000000000028e+00  +1.65199999999999996e+01  
 497 +2.08599999999999994e+01  +6.65000000000000036e+00  +1.63800000000000026e+01  
 498 +2.12100000000000009e+01  +7.20999999999999996e+00  +1.64499999999999993e+01  
 499 +2.19100000000000001e+01  +6.85999999999999943e+00  +1.63099999999999987e+01  
 500 +2.09300000000000033e+01  +1.63099999999999987e+01  +1.63800000000000026e+01  
 501 +1.98800000000000026e+01  +1.09200000000000017e+01  +1.65199999999999996e+01  
 502 +2.08599999999999994e+01  +1.05000000000000000e+01  +1.61699999999999982e+01  
 503 +2.16300000000000026e+01  +1.65899999999999999e+01  +1.62400000000000020e+01  
 504 +2.10000000000000000e+01  +1.66600000000000001e+01  +1.65199999999999996e+01  
 505 +2.20500000000000007e+01  +1.61699999999999982e+01  +1.62400000000000020e+01  
 506 +2.23300000000000018e+01  +1.58200000000000003e+01  +1.63800000000000026e+01  
 507 +2.03000000000000007e+01  +1.26000000000000014e+01  +1.63800000000000026e+01  
 508 +2.02300000000000040e+01  +1.27400000000000020e+01  +1.63099999999999987e+01  
 509 +2.03000000000000007e+01  +1.26700000000000017e+01  +1.65199999999999996e+01  
 510 +2.07900000000000027e+01  +1.11300000000000008e+01  +1.61000000000000014e+01  
 511 +1.72199999999999989e+01  +7.35000000000000053e+00  +1.63800000000000026e+01  
 512 +1.75700000000000003e+01  +7.35000000000000053e+00  +1.58200000000000003e+01  
 513 +1.67300000000000004e+01  +7.55999999999999961e+00  +1.63800000000000026e+01  
 514 +1.75700000000000003e+01  +7.20999999999999996e+00  +1.68700000000000010e+01  
 515 +2.21900000000000013e+01  +7.14000000000000057e+00  +1.63800000000000026e+01  
 516 +2.23300000000000018e+01  +7.20999999999999996e+00  +1.56099999999999994e+01  
 517 +1.89699999999999989e+01  +7.14000000000000057e+00  +1.63800000000000026e+01  
 518 +1.93900000000000006e+01  +7.28000000000000025e+00  +1.53300000000000018e+01  
 519 +1.86900000000000013e+01  +6.58000000000000007e+00  +1.54699999999999989e+01  
 520 +1.86900000000000013e+01  +5.95000000000000018e+00  +1.63099999999999987e+01  
 521 +1.87600000000000016e+01  +5.81000000000000050e+00  +1.61000000000000014e+01  
 522 +1.73599999999999994e+01  +5.60000000000000053e+00  +1.50500000000000007e+01  
 523 +1.98100000000000023e+01  +1.65899999999999999e+01  +1.61699999999999982e+01  
 524 +2.02300000000000040e+01  +1.70100000000000016e+01  +1.57500000000000000e+01  
 525 +1.91800000000000033e+01  +1.70800000000000018e+01  +1.58200000000000003e+01  
 526 +2.09300000000000033e+01  +1.03599999999999994e+01  +1.54699999999999989e+01  
 527 +2.07199999999999989e+01  +1.14800000000000004e+01  +1.60300000000000011e+01  
 528 +1.92500000000000000e+01  +1.08500000000000014e+01  +1.61000000000000014e+01  
 529 +1.91800000000000033e+01  +1.09200000000000017e+01  +1.60300000000000011e+01  
 530 +1.91099999999999994e+01  +1.09900000000000020e+01  +1.62400000000000020e+01  
 531 +2.00900000000000034e+01  +1.09900000000000020e+01  +1.53300000000000018e+01  
 532 +2.11400000000000006e+01  +1.19700000000000006e+01  +1.59600000000000009e+01  
 533 +2.12800000000000011e+01  +1.19000000000000004e+01  +1.59600000000000009e+01  
 534 +2.11400000000000006e+01  +1.20400000000000009e+01  +1.60300000000000011e+01  
 535 +1.58200000000000003e+01  +6.58000000000000007e+00  +1.59600000000000009e+01  
 536 +1.58900000000000006e+01  +6.50999999999999979e+00  +1.58900000000000006e+01  
 537 +1.62400000000000020e+01  +6.50999999999999979e+00  +1.62400000000000020e+01  
 538 +1.54000000000000004e+01  +6.65000000000000036e+00  +1.58200000000000003e+01  
 539 +1.50500000000000007e+01  +6.44000000000000128e+00  +1.57500000000000000e+01  
 540 +1.54699999999999989e+01  +6.72000000000000064e+00  +1.57500000000000000e+01  
 541 +2.14900000000000020e+01  +5.17999999999999972e+00  +1.58200000000000003e+01  
 542 +2.16300000000000026e+01  +4.83000000000000007e+00  +1.58200000000000003e+01  
 543 +2.21900000000000013e+01  +5.04000000000000004e+00  +1.58200000000000003e+01  
 544 +2.11400000000000006e+01  +5.81000000000000050e+00  +1.56800000000000015e+01  
 545 +2.06500000000000021e+01  +7.70000000000000018e+00  +1.56099999999999994e+01  
 546 +2.05100000000000016e+01  +7.91000000000000014e+00  +1.57500000000000000e+01  
 547 +1.56099999999999994e+01  +6.72000000000000064e+00  +1.52599999999999998e+01  
 548 +1.51900000000000013e+01  +6.92999999999999972e+00  +1.58200000000000003e+01  
 549 +2.18400000000000034e+01  +6.44000000000000128e+00  +1.57500000000000000e+01  
 550 +2.10000000000000000e+01  +6.72000000000000064e+00  +1.56099999999999994e+01  
 551 +2.19100000000000001e+01  +6.85999999999999943e+00  +1.63099999999999987e+01  
 552 +2.18400000000000034e+01  +6.23000000000000043e+00  +1.55400000000000009e+01  
 553 +1.48400000000000016e+01  +6.50999999999999979e+00  +1.52599999999999998e+01  
 554 +1.44900000000000020e+01  +6.72000000000000064e+00  +1.58200000000000003e+01  
 555 +1.49800000000000022e+01  +7.14000000000000057e+00  +1.56800000000000015e+01  
 556 +1.48400000000000016e+01  +7.35000000000000053e+00  +1.58200000000000003e+01  
 557 +1.48400000000000016e+01  +7.28000000000000025e+00  +1.55400000000000009e+01  
 558 +2.31000000000000014e+01  +5.11000000000000032e+00  +1.56800000000000015e+01  
 559 +2.31700000000000017e+01  +5.04000000000000004e+00  +1.56800000000000015e+01  
 560 +2.39400000000000013e+01  +5.17999999999999972e+00  +1.55400000000000009e+01  
 561 +2.13500000000000014e+01  +5.87999999999999989e+00  +1.56099999999999994e+01  
 562 +2.13500000000000014e+01  +5.39000000000000057e+00  +1.54699999999999989e+01  
 563 +2.24000000000000021e+01  +5.67000000000000082e+00  +1.56099999999999994e+01  
 564 +2.64600000000000044e+01  +7.07000000000000028e+00  +1.55400000000000009e+01  
 565 +2.67399999999999984e+01  +7.14000000000000057e+00  +1.56800000000000015e+01  
 566 +2.52699999999999996e+01  +7.77000000000000046e+00  +1.71500000000000021e+01  
 567 +2.65300000000000011e+01  +7.07000000000000028e+00  +1.54699999999999989e+01  
 568 +2.08599999999999994e+01  +5.67000000000000082e+00  +1.55400000000000009e+01  
 569 +2.00199999999999996e+01  +5.17999999999999972e+00  +1.47000000000000011e+01  
 570 +2.07900000000000027e+01  +5.74000000000000021e+00  +1.56099999999999994e+01  
 571 +1.42800000000000011e+01  +7.62999999999999989e+00  +1.54699999999999989e+01  
 572 +1.40000000000000000e+01  +8.05000000000000071e+00  +1.54000000000000004e+01  
 573 +1.43500000000000014e+01  +7.70000000000000018e+00  +1.55400000000000009e+01  
 574 +2.68800000000000026e+01  +6.85999999999999943e+00  +1.49100000000000001e+01  
 575 +2.66000000000000014e+01  +7.07000000000000028e+00  +1.54699999999999989e+01  
 576 +2.24000000000000021e+01  +7.07000000000000028e+00  +1.54699999999999989e+01  
 577 +2.19800000000000040e+01  +6.50999999999999979e+00  +1.38599999999999994e+01  
 578 +2.36600000000000001e+01  +6.44000000000000128e+00  +1.43500000000000014e+01  
 579 +1.89699999999999989e+01  +6.30000000000000071e+00  +1.48400000000000016e+01  
 580 +1.81999999999999993e+01  +6.58000000000000007e+00  +1.53300000000000018e+01  
 581 +2.15600000000000023e+01  +1.09900000000000020e+01  +1.53300000000000018e+01  
 582 +2.15600000000000023e+01  +1.17599999999999998e+01  +1.46300000000000026e+01  
 583 +2.17699999999999996e+01  +1.09900000000000020e+01  +1.53300000000000018e+01  
 584 +2.09300000000000033e+01  +1.03599999999999994e+01  +1.54699999999999989e+01  
 585 +1.99500000000000028e+01  +1.11300000000000008e+01  +1.51900000000000013e+01  
 586 +1.77800000000000011e+01  +6.44000000000000128e+00  +1.47699999999999996e+01  
 587 +1.83399999999999999e+01  +6.72000000000000064e+00  +1.52599999999999998e+01  
 588 +1.98100000000000023e+01  +1.13400000000000016e+01  +1.52599999999999998e+01  
 589 +1.93200000000000003e+01  +1.28800000000000026e+01  +1.63099999999999987e+01  
 590 +1.94600000000000009e+01  +1.16900000000000013e+01  +1.50500000000000007e+01  
 591 +1.96000000000000014e+01  +1.09200000000000017e+01  +1.49800000000000022e+01  
 592 +2.08599999999999994e+01  +1.12700000000000014e+01  +1.50500000000000007e+01  
 593 +2.09300000000000033e+01  +1.13400000000000016e+01  +1.51199999999999992e+01  
 594 +2.10000000000000000e+01  +1.02900000000000009e+01  +1.51199999999999992e+01  
 595 +2.08599999999999994e+01  +1.19700000000000006e+01  +1.47000000000000011e+01  
 596 +1.65899999999999999e+01  +5.81000000000000050e+00  +1.37199999999999989e+01  
 597 +1.76400000000000006e+01  +5.39000000000000057e+00  +1.45600000000000005e+01  
 598 +1.91800000000000033e+01  +1.30900000000000016e+01  +1.49800000000000022e+01  
 599 +1.87600000000000016e+01  +1.35099999999999998e+01  +1.51199999999999992e+01  
 600 +1.78500000000000014e+01  +1.33699999999999992e+01  +1.54000000000000004e+01  
 601 +1.92500000000000000e+01  +1.23900000000000006e+01  +1.49100000000000001e+01  
 602 +1.94600000000000009e+01  +1.08500000000000014e+01  +1.49800000000000022e+01  
 603 +1.95300000000000011e+01  +1.09900000000000020e+01  +1.50500000000000007e+01  
 604 +1.93200000000000003e+01  +1.21099999999999994e+01  +1.49100000000000001e+01  
 605 +1.93900000000000006e+01  +1.20400000000000009e+01  +1.49800000000000022e+01  
 606 +2.28900000000000006e+01  +1.00800000000000001e+01  +1.49100000000000001e+01  
 607 +2.33100000000000023e+01  +9.94000000000000128e+00  +1.54000000000000004e+01  
 608 +2.27500000000000000e+01  +1.05000000000000000e+01  +1.54699999999999989e+01  
 609 +2.27500000000000000e+01  +1.00800000000000001e+01  +1.47699999999999996e+01  
 610 +1.99500000000000028e+01  +6.37000000000000099e+00  +1.40700000000000003e+01  
 611 +1.87600000000000016e+01  +6.02000000000000046e+00  +1.42800000000000011e+01  
 612 +2.29600000000000009e+01  +1.04299999999999997e+01  +1.45600000000000005e+01  
 613 +2.26099999999999994e+01  +1.00099999999999998e+01  +1.46300000000000026e+01  
 614 +1.91099999999999994e+01  +9.73000000000000043e+00  +1.47699999999999996e+01  
 615 +1.81300000000000026e+01  +9.73000000000000043e+00  +1.57500000000000000e+01  
 616 +1.93200000000000003e+01  +9.73000000000000043e+00  +1.57500000000000000e+01  
 617 +1.92500000000000000e+01  +9.73000000000000043e+00  +1.46300000000000026e+01  
 618 +1.93200000000000003e+01  +1.24600000000000009e+01  +1.47000000000000011e+01  
 619 +1.86900000000000013e+01  +1.28800000000000026e+01  +1.45600000000000005e+01  
 620 +1.96700000000000017e+01  +1.26000000000000014e+01  +1.44199999999999999e+01  
 621 +2.07900000000000027e+01  +1.19700000000000006e+01  +1.45600000000000005e+01  
 622 +2.08599999999999994e+01  +1.21799999999999997e+01  +1.47699999999999996e+01  
 623 +2.26800000000000033e+01  +1.00099999999999998e+01  +1.45600000000000005e+01  
 624 +2.24699999999999989e+01  +9.94000000000000128e+00  +1.45600000000000005e+01  
 625 +2.31700000000000017e+01  +9.80000000000000071e+00  +1.45600000000000005e+01  
 626 +2.31700000000000017e+01  +9.80000000000000071e+00  +1.47000000000000011e+01  
 627 +2.36600000000000001e+01  +9.24000000000000021e+00  +1.49100000000000001e+01  
 628 +2.15600000000000023e+01  +5.74000000000000021e+00  +1.44900000000000020e+01  
 629 +2.27500000000000000e+01  +5.39000000000000057e+00  +1.27400000000000020e+01  
 630 +2.18400000000000034e+01  +6.23000000000000043e+00  +1.55400000000000009e+01  
 631 +2.10700000000000003e+01  +5.60000000000000053e+00  +1.39300000000000015e+01  
 632 +1.97400000000000020e+01  +1.26000000000000014e+01  +1.44900000000000020e+01  
 633 +1.93900000000000006e+01  +1.29500000000000011e+01  +1.39300000000000015e+01  
 634 +1.97400000000000020e+01  +9.52000000000000135e+00  +1.44199999999999999e+01  
 635 +1.98800000000000026e+01  +9.59000000000000163e+00  +1.45600000000000005e+01  
 636 +1.99500000000000028e+01  +9.38000000000000078e+00  +1.41400000000000006e+01  
 637 +1.91099999999999994e+01  +8.54000000000000092e+00  +1.43500000000000014e+01  
 638 +1.88300000000000018e+01  +8.19000000000000128e+00  +1.42100000000000009e+01  
 639 +1.80599999999999987e+01  +8.33000000000000007e+00  +1.49800000000000022e+01  
 640 +2.53400000000000034e+01  +6.44000000000000128e+00  +1.32300000000000022e+01  
 641 +2.39400000000000013e+01  +6.02000000000000046e+00  +1.33000000000000007e+01  
 642 +2.11400000000000006e+01  +1.00800000000000001e+01  +1.42100000000000009e+01  
 643 +2.12800000000000011e+01  +1.00800000000000001e+01  +1.40000000000000000e+01  
 644 +2.05800000000000018e+01  +9.52000000000000135e+00  +1.36500000000000004e+01  
 645 +2.01600000000000001e+01  +9.45000000000000107e+00  +1.40000000000000000e+01  
 646 +1.94600000000000009e+01  +1.31600000000000001e+01  +1.38599999999999994e+01  
 647 +1.87600000000000016e+01  +1.30900000000000016e+01  +1.40000000000000000e+01  
 648 +2.11400000000000006e+01  +5.60000000000000053e+00  +1.33699999999999992e+01  
 649 +2.02300000000000040e+01  +5.39000000000000057e+00  +1.37199999999999989e+01  
 650 +2.14200000000000017e+01  +1.00099999999999998e+01  +1.38599999999999994e+01  
 651 +2.20500000000000007e+01  +1.01500000000000004e+01  +1.43500000000000014e+01  
 652 +2.16300000000000026e+01  +9.87000000000000099e+00  +1.35099999999999998e+01  
 653 +2.26800000000000033e+01  +6.16000000000000014e+00  +1.31600000000000001e+01  
 654 +2.05800000000000018e+01  +1.23200000000000003e+01  +1.37199999999999989e+01  
 655 +2.05100000000000016e+01  +1.26700000000000017e+01  +1.36500000000000004e+01  
 656 +2.06500000000000021e+01  +1.24600000000000009e+01  +1.37900000000000009e+01  
 657 +2.03700000000000010e+01  +1.19700000000000006e+01  +1.35800000000000018e+01  
 658 +2.04400000000000013e+01  +5.39000000000000057e+00  +1.36500000000000004e+01  
 659 +1.98100000000000023e+01  +5.32000000000000028e+00  +1.38599999999999994e+01  
 660 +1.79900000000000020e+01  +5.67000000000000082e+00  +1.36500000000000004e+01  
 661 +1.77800000000000011e+01  +5.60000000000000053e+00  +1.31600000000000001e+01  
 662 +1.77100000000000009e+01  +5.60000000000000053e+00  +1.37900000000000009e+01  
 663 +1.97400000000000020e+01  +1.25300000000000011e+01  +1.36500000000000004e+01  
 664 +2.03700000000000010e+01  +1.19000000000000004e+01  +1.35099999999999998e+01  
 665 +2.04400000000000013e+01  +1.18300000000000001e+01  +1.35800000000000018e+01  
 666 +2.05100000000000016e+01  +1.19000000000000004e+01  +1.36500000000000004e+01  
 667 +2.33800000000000026e+01  +8.75000000000000000e+00  +1.35800000000000018e+01  
 668 +2.41500000000000021e+01  +8.40000000000000036e+00  +1.43500000000000014e+01  
 669 +2.32400000000000020e+01  +8.89000000000000057e+00  +1.34400000000000013e+01  
 670 +2.35900000000000034e+01  +8.60999999999999943e+00  +1.33699999999999992e+01  
 671 +2.00199999999999996e+01  +1.23900000000000006e+01  +1.34400000000000013e+01  
 672 +2.24699999999999989e+01  +8.25999999999999979e+00  +1.38599999999999994e+01  
 673 +2.17699999999999996e+01  +9.87000000000000099e+00  +1.33000000000000007e+01  
 674 +2.18400000000000034e+01  +1.12700000000000014e+01  +1.34400000000000013e+01  
 675 +2.17699999999999996e+01  +1.14100000000000001e+01  +1.34400000000000013e+01  
 676 +2.19100000000000001e+01  +1.14800000000000004e+01  +1.35099999999999998e+01  
 677 +2.19800000000000040e+01  +1.07800000000000011e+01  +1.29500000000000011e+01  
 678 +2.05800000000000018e+01  +9.31000000000000050e+00  +1.34400000000000013e+01  
 679 +2.06500000000000021e+01  +8.82000000000000028e+00  +1.30900000000000016e+01  
 680 +2.01600000000000001e+01  +9.59000000000000163e+00  +1.29500000000000011e+01  
 681 +2.10000000000000000e+01  +1.07800000000000011e+01  +1.32300000000000022e+01  
 682 +2.42199999999999989e+01  +8.82000000000000028e+00  +1.34400000000000013e+01  
 683 +2.37300000000000040e+01  +8.40000000000000036e+00  +1.33000000000000007e+01  
 684 +2.38000000000000007e+01  +8.33000000000000007e+00  +1.33699999999999992e+01  
 685 +2.45000000000000000e+01  +7.98000000000000043e+00  +1.34400000000000013e+01  
 686 +2.37300000000000040e+01  +8.40000000000000036e+00  +1.34400000000000013e+01  
 687 +2.10000000000000000e+01  +5.60000000000000053e+00  +1.33000000000000007e+01  
 688 +2.12100000000000009e+01  +5.53000000000000025e+00  +1.33000000000000007e+01  
 689 +1.89699999999999989e+01  +1.14800000000000004e+01  +1.33000000000000007e+01  
 690 +1.89699999999999989e+01  +1.16900000000000013e+01  +1.32300000000000022e+01  
 691 +1.89000000000000021e+01  +1.16900000000000013e+01  +1.34400000000000013e+01  
 692 +1.93900000000000006e+01  +1.06400000000000006e+01  +1.31600000000000001e+01  
 693 +2.18400000000000034e+01  +9.73000000000000043e+00  +1.31600000000000001e+01  
 694 +2.42900000000000027e+01  +7.62999999999999989e+00  +1.28100000000000005e+01  
 695 +2.39400000000000013e+01  +6.02000000000000046e+00  +1.26700000000000017e+01  
 696 +2.46400000000000006e+01  +6.02000000000000046e+00  +1.27400000000000020e+01  
 697 +1.91099999999999994e+01  +8.95999999999999908e+00  +1.32300000000000022e+01  
 698 +1.90400000000000027e+01  +8.95999999999999908e+00  +1.31600000000000001e+01  
 699 +1.91099999999999994e+01  +8.89000000000000057e+00  +1.33000000000000007e+01  
 700 +1.99500000000000028e+01  +9.80000000000000071e+00  +1.30199999999999996e+01  
 701 +1.91099999999999994e+01  +7.55999999999999961e+00  +1.32300000000000022e+01  
 702 +1.91800000000000033e+01  +7.49000000000000110e+00  +1.33000000000000007e+01  
 703 +1.88300000000000018e+01  +7.42000000000000082e+00  +1.33000000000000007e+01  
 704 +1.96700000000000017e+01  +7.77000000000000046e+00  +1.28800000000000026e+01  
 705 +1.93900000000000006e+01  +1.06400000000000006e+01  +1.32300000000000022e+01  
 706 +1.94600000000000009e+01  +1.05700000000000003e+01  +1.30900000000000016e+01  
 707 +2.09300000000000033e+01  +1.11300000000000008e+01  +1.27400000000000020e+01  
 708 +2.09300000000000033e+01  +1.19000000000000004e+01  +1.33000000000000007e+01  
 709 +1.98100000000000023e+01  +1.02900000000000009e+01  +1.33000000000000007e+01  
 710 +1.96700000000000017e+01  +1.02900000000000009e+01  +1.30199999999999996e+01  
 711 +2.26800000000000033e+01  +1.02900000000000009e+01  +1.30900000000000016e+01  
 712 +2.27500000000000000e+01  +1.05000000000000000e+01  +1.30900000000000016e+01  
 713 +2.27500000000000000e+01  +1.02200000000000006e+01  +1.31600000000000001e+01  
 714 +2.26099999999999994e+01  +1.01500000000000004e+01  +1.29500000000000011e+01  
 715 +2.21200000000000010e+01  +9.66000000000000014e+00  +1.30900000000000016e+01  
 716 +2.25400000000000027e+01  +1.00800000000000001e+01  +1.28800000000000026e+01  
 717 +2.27500000000000000e+01  +9.24000000000000021e+00  +1.30900000000000016e+01  
 718 +2.29600000000000009e+01  +8.95999999999999908e+00  +1.33000000000000007e+01  
 719 +2.28200000000000003e+01  +9.31000000000000050e+00  +1.30199999999999996e+01  
 720 +2.05100000000000016e+01  +8.67999999999999972e+00  +1.30900000000000016e+01  
 721 +2.03700000000000010e+01  +7.91000000000000014e+00  +1.33699999999999992e+01  
 722 +1.98100000000000023e+01  +7.98000000000000043e+00  +1.29500000000000011e+01  
 723 +2.28900000000000006e+01  +8.47000000000000064e+00  +1.30900000000000016e+01  
 724 +2.28200000000000003e+01  +8.40000000000000036e+00  +1.30900000000000016e+01  
 725 +2.30300000000000011e+01  +8.12000000000000099e+00  +1.31600000000000001e+01  
 726 +1.96700000000000017e+01  +1.02200000000000006e+01  +1.30900000000000016e+01  
 727 +1.98100000000000023e+01  +1.00800000000000001e+01  +1.29500000000000011e+01  
 728 +1.98800000000000026e+01  +9.94000000000000128e+00  +1.30199999999999996e+01  
 729 +1.98100000000000023e+01  +9.87000000000000099e+00  +1.30900000000000016e+01  
 730 +1.99500000000000028e+01  +9.87000000000000099e+00  +1.29500000000000011e+01  
 731 +2.32400000000000020e+01  +9.87000000000000099e+00  +1.30199999999999996e+01  
 732 +2.31000000000000014e+01  +9.24000000000000021e+00  +1.27400000000000020e+01  
 733 +2.28200000000000003e+01  +1.02200000000000006e+01  +1.28800000000000026e+01  
 734 +1.99500000000000028e+01  +9.87000000000000099e+00  +1.28800000000000026e+01  
 735 +2.00900000000000034e+01  +9.52000000000000135e+00  +1.22500000000000000e+01  
 736 +1.99500000000000028e+01  +8.12000000000000099e+00  +1.28800000000000026e+01  
 737 +2.25400000000000027e+01  +1.02200000000000006e+01  +1.26000000000000014e+01  
 738 +2.19800000000000040e+01  +1.09200000000000017e+01  +1.28100000000000005e+01  
 739 +2.20500000000000007e+01  +1.09900000000000020e+01  +1.26000000000000014e+01  
 740 +2.20500000000000007e+01  +1.10600000000000005e+01  +1.28800000000000026e+01  
 741 +2.14900000000000020e+01  +7.98000000000000043e+00  +1.28100000000000005e+01  
 742 +2.14900000000000020e+01  +7.91000000000000014e+00  +1.28800000000000026e+01  
 743 +2.10000000000000000e+01  +8.33000000000000007e+00  +1.26000000000000014e+01  
 744 +2.15600000000000023e+01  +7.98000000000000043e+00  +1.27400000000000020e+01  
 745 +2.07900000000000027e+01  +1.14800000000000004e+01  +1.21799999999999997e+01  
 746 +2.19800000000000040e+01  +7.91000000000000014e+00  +1.28800000000000026e+01  
 747 +2.18400000000000034e+01  +7.55999999999999961e+00  +1.25300000000000011e+01  
 748 +1.96000000000000014e+01  +7.49000000000000110e+00  +1.26700000000000017e+01  
 749 +1.96700000000000017e+01  +7.49000000000000110e+00  +1.26000000000000014e+01  
 750 +1.93900000000000006e+01  +7.28000000000000025e+00  +1.26000000000000014e+01  
 751 +2.07199999999999989e+01  +7.49000000000000110e+00  +1.19000000000000004e+01  
 752 +1.75700000000000003e+01  +6.58000000000000007e+00  +1.25300000000000011e+01  
 753 +1.93200000000000003e+01  +7.28000000000000025e+00  +1.26700000000000017e+01  
 754 +2.13500000000000014e+01  +1.17599999999999998e+01  +1.25300000000000011e+01  
 755 +2.15600000000000023e+01  +1.17599999999999998e+01  +1.23900000000000006e+01  
 756 +2.14200000000000017e+01  +1.20400000000000009e+01  +1.28100000000000005e+01  
 757 +2.10700000000000003e+01  +1.17599999999999998e+01  +1.23200000000000003e+01  
 758 +2.18400000000000034e+01  +7.62999999999999989e+00  +1.23900000000000006e+01  
 759 +2.24699999999999989e+01  +7.14000000000000057e+00  +1.25300000000000011e+01  
 760 +2.10000000000000000e+01  +1.23900000000000006e+01  +1.23900000000000006e+01  
 761 +2.09300000000000033e+01  +1.24600000000000009e+01  +1.23200000000000003e+01  
 762 +2.03000000000000007e+01  +1.30199999999999996e+01  +1.33000000000000007e+01  
 763 +2.10000000000000000e+01  +1.19000000000000004e+01  +1.23900000000000006e+01  
 764 +2.10700000000000003e+01  +1.19700000000000006e+01  +1.24600000000000009e+01  
 765 +2.10700000000000003e+01  +1.17599999999999998e+01  +1.23200000000000003e+01  
 766 +1.98100000000000023e+01  +1.01500000000000004e+01  +1.20400000000000009e+01  
 767 +2.00199999999999996e+01  +9.38000000000000078e+00  +1.21099999999999994e+01  
 768 +2.05800000000000018e+01  +1.16900000000000013e+01  +1.19700000000000006e+01  
 769 +1.94600000000000009e+01  +8.47000000000000064e+00  +1.21799999999999997e+01  
 770 +1.93200000000000003e+01  +8.47000000000000064e+00  +1.21099999999999994e+01  
 771 +1.93200000000000003e+01  +8.47000000000000064e+00  +1.23200000000000003e+01  
 772 +1.99500000000000028e+01  +9.38000000000000078e+00  +1.20400000000000009e+01  
 773 +2.33100000000000023e+01  +7.42000000000000082e+00  +1.21099999999999994e+01  
 774 +2.34500000000000028e+01  +7.20999999999999996e+00  +1.24600000000000009e+01  
 775 +2.29600000000000009e+01  +7.77000000000000046e+00  +1.14800000000000004e+01  
 776 +2.35900000000000034e+01  +7.42000000000000082e+00  +1.19700000000000006e+01  
 777 +1.98800000000000026e+01  +1.00800000000000001e+01  +1.19700000000000006e+01  
 778 +1.98100000000000023e+01  +1.02900000000000009e+01  +1.19700000000000006e+01  
 779 +1.95300000000000011e+01  +9.24000000000000021e+00  +1.20400000000000009e+01  
 780 +2.00199999999999996e+01  +9.38000000000000078e+00  +1.19700000000000006e+01  
 781 +1.89000000000000021e+01  +1.41400000000000006e+01  +1.19700000000000006e+01  
 782 +1.84100000000000001e+01  +1.40000000000000000e+01  +1.29500000000000011e+01  
 783 +1.88300000000000018e+01  +1.43500000000000014e+01  +1.17599999999999998e+01  
 784 +1.92500000000000000e+01  +1.37900000000000009e+01  +1.19700000000000006e+01  
 785 +1.93200000000000003e+01  +1.39300000000000015e+01  +1.23200000000000003e+01  
 786 +1.97400000000000020e+01  +1.31600000000000001e+01  +1.15500000000000007e+01  
 787 +2.00199999999999996e+01  +1.23200000000000003e+01  +1.17599999999999998e+01  
 788 +2.06500000000000021e+01  +1.15500000000000007e+01  +1.09900000000000020e+01  
 789 +1.97400000000000020e+01  +1.05000000000000000e+01  +1.16200000000000010e+01  
 790 +1.96000000000000014e+01  +1.07100000000000009e+01  +1.20400000000000009e+01  
 791 +2.42199999999999989e+01  +7.14000000000000057e+00  +1.19700000000000006e+01  
 792 +2.38700000000000010e+01  +7.62999999999999989e+00  +1.19700000000000006e+01  
 793 +1.98800000000000026e+01  +1.29500000000000011e+01  +1.16200000000000010e+01  
 794 +2.04400000000000013e+01  +1.33000000000000007e+01  +1.18300000000000001e+01  
 795 +2.00199999999999996e+01  +1.26700000000000017e+01  +1.15500000000000007e+01  
 796 +2.03000000000000007e+01  +7.84000000000000075e+00  +1.16200000000000010e+01  
 797 +2.00199999999999996e+01  +7.77000000000000046e+00  +1.15500000000000007e+01  
 798 +2.01600000000000001e+01  +7.91000000000000014e+00  +1.16900000000000013e+01  
 799 +2.28900000000000006e+01  +8.67999999999999972e+00  +1.15500000000000007e+01  
 800 +2.34500000000000028e+01  +8.47000000000000064e+00  +1.21099999999999994e+01  
 801 +2.18400000000000034e+01  +8.95999999999999908e+00  +1.16900000000000013e+01  
 802 +2.30300000000000011e+01  +8.60999999999999943e+00  +1.14100000000000001e+01  
 803 +2.26099999999999994e+01  +7.84000000000000075e+00  +1.14800000000000004e+01  
 804 +2.26800000000000033e+01  +7.91000000000000014e+00  +1.15500000000000007e+01  
 805 +2.23300000000000018e+01  +7.77000000000000046e+00  +1.12000000000000011e+01  
 806 +2.30300000000000011e+01  +8.54000000000000092e+00  +1.13400000000000016e+01  
 807 +2.31700000000000017e+01  +8.60999999999999943e+00  +1.14800000000000004e+01  
 808 +2.03000000000000007e+01  +1.28100000000000005e+01  +1.13400000000000016e+01  
 809 +2.04400000000000013e+01  +1.29500000000000011e+01  +1.14100000000000001e+01  
 810 +2.03700000000000010e+01  +1.27400000000000020e+01  +1.12700000000000014e+01  
 811 +2.35900000000000034e+01  +6.58000000000000007e+00  +1.13400000000000016e+01  
 812 +2.40800000000000018e+01  +7.00000000000000000e+00  +1.14100000000000001e+01  
 813 +2.34500000000000028e+01  +6.65000000000000036e+00  +1.14100000000000001e+01  
 814 +2.35900000000000034e+01  +6.50999999999999979e+00  +1.12700000000000014e+01  
 815 +2.03700000000000010e+01  +1.29500000000000011e+01  +1.09200000000000017e+01  
 816 +2.05100000000000016e+01  +1.27400000000000020e+01  +1.12700000000000014e+01  
 817 +2.26099999999999994e+01  +7.07000000000000028e+00  +1.12700000000000014e+01  
 818 +2.25400000000000027e+01  +6.92999999999999972e+00  +1.12700000000000014e+01  
 819 +2.26099999999999994e+01  +7.14000000000000057e+00  +1.10600000000000005e+01  
 820 +2.30300000000000011e+01  +6.72000000000000064e+00  +1.12700000000000014e+01  
 821 +2.41500000000000021e+01  +6.16000000000000014e+00  +1.09900000000000020e+01  
 822 +2.38000000000000007e+01  +6.30000000000000071e+00  +1.12700000000000014e+01  
 823 +1.85500000000000007e+01  +6.23000000000000043e+00  +1.12700000000000014e+01  
 824 +1.81999999999999993e+01  +6.02000000000000046e+00  +1.12000000000000011e+01  
 825 +1.85500000000000007e+01  +6.23000000000000043e+00  +1.12700000000000014e+01  
 826 +1.81999999999999993e+01  +6.65000000000000036e+00  +1.12000000000000011e+01  
 827 +1.75000000000000000e+01  +6.16000000000000014e+00  +1.16900000000000013e+01  
 828 +1.91800000000000033e+01  +6.30000000000000071e+00  +1.10600000000000005e+01  
 829 +2.42900000000000027e+01  +6.08999999999999986e+00  +1.12700000000000014e+01  
 830 +2.47800000000000011e+01  +5.74000000000000021e+00  +1.13400000000000016e+01  
 831 +2.43599999999999994e+01  +6.16000000000000014e+00  +1.13400000000000016e+01  
 832 +1.93200000000000003e+01  +1.26000000000000014e+01  +1.12000000000000011e+01  
 833 +1.93900000000000006e+01  +1.26000000000000014e+01  +1.11300000000000008e+01  
 834 +1.93900000000000006e+01  +1.25300000000000011e+01  +1.13400000000000016e+01  
 835 +1.89699999999999989e+01  +1.30900000000000016e+01  +1.09900000000000020e+01  
 836 +1.99500000000000028e+01  +9.52000000000000135e+00  +1.12000000000000011e+01  
 837 +1.95300000000000011e+01  +8.54000000000000092e+00  +9.45000000000000107e+00  
 838 +1.98800000000000026e+01  +9.87000000000000099e+00  +1.03599999999999994e+01  
 839 +2.03700000000000010e+01  +6.85999999999999943e+00  +1.14100000000000001e+01  
 840 +2.00199999999999996e+01  +6.58000000000000007e+00  +1.12000000000000011e+01  
 841 +2.02300000000000040e+01  +6.30000000000000071e+00  +1.09900000000000020e+01  
 842 +1.98100000000000023e+01  +6.58000000000000007e+00  +1.10600000000000005e+01  
 843 +2.19100000000000001e+01  +8.12000000000000099e+00  +1.09900000000000020e+01  
 844 +1.92500000000000000e+01  +6.30000000000000071e+00  +1.11300000000000008e+01  
 845 +1.91800000000000033e+01  +5.95000000000000018e+00  +1.12000000000000011e+01  
 846 +1.95300000000000011e+01  +6.50999999999999979e+00  +1.12000000000000011e+01  
 847 +1.96700000000000017e+01  +7.20999999999999996e+00  +1.01500000000000004e+01  
 848 +1.89699999999999989e+01  +1.33000000000000007e+01  +1.09200000000000017e+01  
 849 +1.89699999999999989e+01  +1.31600000000000001e+01  +1.10600000000000005e+01  
 850 +2.05100000000000016e+01  +1.14800000000000004e+01  +1.07100000000000009e+01  
 851 +2.10700000000000003e+01  +1.15500000000000007e+01  +1.07100000000000009e+01  
 852 +2.17699999999999996e+01  +9.59000000000000163e+00  +1.08500000000000014e+01  
 853 +2.24699999999999989e+01  +9.24000000000000021e+00  +1.07800000000000011e+01  
 854 +2.17699999999999996e+01  +8.89000000000000057e+00  +1.15500000000000007e+01  
 855 +2.16300000000000026e+01  +9.66000000000000014e+00  +1.07100000000000009e+01  
 856 +2.03700000000000010e+01  +6.08999999999999986e+00  +1.07800000000000011e+01  
 857 +2.12800000000000011e+01  +5.74000000000000021e+00  +1.08500000000000014e+01  
 858 +2.03000000000000007e+01  +6.02000000000000046e+00  +1.07800000000000011e+01  
 859 +2.05800000000000018e+01  +5.81000000000000050e+00  +1.06400000000000006e+01  
 860 +1.97400000000000020e+01  +5.46000000000000085e+00  +1.07100000000000009e+01  
 861 +2.12100000000000009e+01  +1.14800000000000004e+01  +1.03599999999999994e+01  
 862 +2.12100000000000009e+01  +1.19000000000000004e+01  +1.08500000000000014e+01  
 863 +2.04400000000000013e+01  +1.08500000000000014e+01  +9.59000000000000163e+00  
 864 +2.03000000000000007e+01  +1.19000000000000004e+01  +1.00800000000000001e+01  
 865 +2.12800000000000011e+01  +9.87000000000000099e+00  +1.07800000000000011e+01  
 866 +2.17000000000000028e+01  +9.73000000000000043e+00  +1.06400000000000006e+01  
 867 +2.19100000000000001e+01  +1.03599999999999994e+01  +1.06400000000000006e+01  
 868 +2.20500000000000007e+01  +1.04299999999999997e+01  +1.05700000000000003e+01  
 869 +2.17699999999999996e+01  +1.04299999999999997e+01  +1.07100000000000009e+01  
 870 +2.14900000000000020e+01  +9.66000000000000014e+00  +9.73000000000000043e+00  
 871 +1.89000000000000021e+01  +6.16000000000000014e+00  +1.05700000000000003e+01  
 872 +1.84800000000000004e+01  +5.95000000000000018e+00  +1.05000000000000000e+01  
 873 +1.84800000000000004e+01  +6.50999999999999979e+00  +9.45000000000000107e+00  
 874 +1.72900000000000027e+01  +6.02000000000000046e+00  +1.05700000000000003e+01  
 875 +1.69400000000000013e+01  +6.02000000000000046e+00  +1.05000000000000000e+01  
 876 +1.70100000000000016e+01  +6.02000000000000046e+00  +1.06400000000000006e+01  
 877 +1.76400000000000006e+01  +5.95000000000000018e+00  +1.05700000000000003e+01  
 878 +1.75700000000000003e+01  +5.60000000000000053e+00  +1.05000000000000000e+01  
 879 +2.28900000000000006e+01  +6.37000000000000099e+00  +1.05000000000000000e+01  
 880 +2.31000000000000014e+01  +6.16000000000000014e+00  +1.03599999999999994e+01  
 881 +2.25400000000000027e+01  +6.02000000000000046e+00  +1.04299999999999997e+01  
 882 +2.26099999999999994e+01  +5.46000000000000085e+00  +1.04299999999999997e+01  
 883 +2.20500000000000007e+01  +5.67000000000000082e+00  +1.04299999999999997e+01  
 884 +2.34500000000000028e+01  +5.81000000000000050e+00  +1.02900000000000009e+01  
 885 +2.43599999999999994e+01  +5.67000000000000082e+00  +1.03599999999999994e+01  
 886 +2.34500000000000028e+01  +5.87999999999999989e+00  +1.02200000000000006e+01  
 887 +2.34500000000000028e+01  +6.02000000000000046e+00  +9.66000000000000014e+00  
 888 +2.40100000000000016e+01  +5.67000000000000082e+00  +9.73000000000000043e+00  
 889 +2.07199999999999989e+01  +1.20400000000000009e+01  +9.94000000000000128e+00  
 890 +2.02300000000000040e+01  +1.19700000000000006e+01  +1.00099999999999998e+01  
 891 +1.98800000000000026e+01  +1.16900000000000013e+01  +8.33000000000000007e+00  
 892 +1.97400000000000020e+01  +1.26700000000000017e+01  +9.80000000000000071e+00  
 893 +1.86200000000000010e+01  +5.67000000000000082e+00  +9.87000000000000099e+00  
 894 +1.87600000000000016e+01  +5.60000000000000053e+00  +9.09999999999999964e+00  
 895 +1.86900000000000013e+01  +5.60000000000000053e+00  +9.94000000000000128e+00  
 896 +1.84800000000000004e+01  +5.95000000000000018e+00  +1.05000000000000000e+01  
 897 +1.92500000000000000e+01  +1.33699999999999992e+01  +9.94000000000000128e+00  
 898 +1.95300000000000011e+01  +1.33000000000000007e+01  +9.45000000000000107e+00  
 899 +2.16300000000000026e+01  +7.28000000000000025e+00  +9.73000000000000043e+00  
 900 +2.17000000000000028e+01  +7.28000000000000025e+00  +9.66000000000000014e+00  
 901 +2.12100000000000009e+01  +6.79000000000000092e+00  +8.95999999999999908e+00  
 902 +2.01600000000000001e+01  +1.05000000000000000e+01  +9.24000000000000021e+00  
 903 +2.05800000000000018e+01  +1.08500000000000014e+01  +9.45000000000000107e+00  
 904 +1.96000000000000014e+01  +1.36500000000000004e+01  +9.52000000000000135e+00  
 905 +1.95300000000000011e+01  +1.33000000000000007e+01  +9.38000000000000078e+00  
 906 +2.07199999999999989e+01  +1.09200000000000017e+01  +9.45000000000000107e+00  
 907 +2.06500000000000021e+01  +1.08500000000000014e+01  +9.09999999999999964e+00  
 908 +1.81300000000000026e+01  +6.44000000000000128e+00  +9.02999999999999936e+00  
 909 +1.85500000000000007e+01  +6.50999999999999979e+00  +9.38000000000000078e+00  
 910 +1.91800000000000033e+01  +1.35800000000000018e+01  +9.02999999999999936e+00  
 911 +1.97400000000000020e+01  +1.31600000000000001e+01  +9.31000000000000050e+00  
 912 +1.99500000000000028e+01  +1.04299999999999997e+01  +8.12000000000000099e+00  
 913 +1.99500000000000028e+01  +9.80000000000000071e+00  +8.67999999999999972e+00  
 914 +2.07199999999999989e+01  +5.95000000000000018e+00  +9.09999999999999964e+00  
 915 +2.05100000000000016e+01  +5.39000000000000057e+00  +8.89000000000000057e+00  
 916 +2.02300000000000040e+01  +5.53000000000000025e+00  +9.38000000000000078e+00  
 917 +2.07900000000000027e+01  +6.02000000000000046e+00  +9.09999999999999964e+00  
 918 +2.12800000000000011e+01  +6.65000000000000036e+00  +8.82000000000000028e+00  
 919 +2.10000000000000000e+01  +6.92999999999999972e+00  +8.75000000000000000e+00  
 920 +2.10000000000000000e+01  +6.44000000000000128e+00  +8.82000000000000028e+00  
 921 +2.09300000000000033e+01  +6.02000000000000046e+00  +8.75000000000000000e+00  
 922 +2.12100000000000009e+01  +6.58000000000000007e+00  +8.75000000000000000e+00  
 923 +2.20500000000000007e+01  +6.02000000000000046e+00  +8.82000000000000028e+00  
 924 +2.19800000000000040e+01  +6.08999999999999986e+00  +8.89000000000000057e+00  
 925 +2.20500000000000007e+01  +6.16000000000000014e+00  +8.67999999999999972e+00  
 926 +2.21200000000000010e+01  +5.67000000000000082e+00  +8.89000000000000057e+00  
 927 +2.10700000000000003e+01  +7.07000000000000028e+00  +8.40000000000000036e+00  
 928 +2.01600000000000001e+01  +7.00000000000000000e+00  +8.54000000000000092e+00  
 929 +2.18400000000000034e+01  +6.23000000000000043e+00  +8.75000000000000000e+00  
 930 +2.18400000000000034e+01  +6.23000000000000043e+00  +8.82000000000000028e+00  
 931 +2.17000000000000028e+01  +6.37000000000000099e+00  +8.60999999999999943e+00  
 932 +2.21200000000000010e+01  +6.50999999999999979e+00  +7.98000000000000043e+00  
 933 +2.24000000000000021e+01  +5.95000000000000018e+00  +8.54000000000000092e+00  
 934 +2.26800000000000033e+01  +5.95000000000000018e+00  +8.47000000000000064e+00  
 935 +2.04400000000000013e+01  +7.00000000000000000e+00  +8.40000000000000036e+00  
 936 +1.98100000000000023e+01  +7.00000000000000000e+00  +8.33000000000000007e+00  
 937 +2.10700000000000003e+01  +6.37000000000000099e+00  +8.47000000000000064e+00  
 938 +2.10700000000000003e+01  +6.50999999999999979e+00  +8.33000000000000007e+00  
 939 +2.08599999999999994e+01  +6.08999999999999986e+00  +8.40000000000000036e+00  
 940 +1.97400000000000020e+01  +6.02000000000000046e+00  +8.33000000000000007e+00  
 941 +2.14900000000000020e+01  +5.46000000000000085e+00  +8.40000000000000036e+00  
 942 +2.27500000000000000e+01  +5.95000000000000018e+00  +8.40000000000000036e+00  
 943 +2.28900000000000006e+01  +5.87999999999999989e+00  +8.33000000000000007e+00  
 944 +2.32400000000000020e+01  +6.02000000000000046e+00  +8.47000000000000064e+00  
 945 +1.96700000000000017e+01  +1.09200000000000017e+01  +6.92999999999999972e+00  
 946 +1.96000000000000014e+01  +1.21099999999999994e+01  +7.62999999999999989e+00  
 947 +2.08599999999999994e+01  +8.60999999999999943e+00  +8.33000000000000007e+00  
 948 +2.12100000000000009e+01  +8.40000000000000036e+00  +7.91000000000000014e+00  
 949 +2.18400000000000034e+01  +8.54000000000000092e+00  +1.12000000000000011e+01  
 950 +2.04400000000000013e+01  +8.67999999999999972e+00  +7.70000000000000018e+00  
 951 +2.11400000000000006e+01  +6.44000000000000128e+00  +8.19000000000000128e+00  
 952 +2.10000000000000000e+01  +6.44000000000000128e+00  +7.91000000000000014e+00  
 953 +2.20500000000000007e+01  +6.65000000000000036e+00  +7.49000000000000110e+00  
 954 +2.28900000000000006e+01  +6.44000000000000128e+00  +7.91000000000000014e+00  
 955 +2.05800000000000018e+01  +7.84000000000000075e+00  +6.02000000000000046e+00  
 956 +1.97400000000000020e+01  +8.67999999999999972e+00  +7.00000000000000000e+00  
 957 +2.06500000000000021e+01  +6.72000000000000064e+00  +6.72000000000000064e+00  
 958 +1.96700000000000017e+01  +8.82000000000000028e+00  +6.30000000000000071e+00  
 959 +1.93900000000000006e+01  +8.54000000000000092e+00  +7.00000000000000000e+00  
 960 +1.93900000000000006e+01  +8.54000000000000092e+00  +7.07000000000000028e+00  
 961 +1.91099999999999994e+01  +8.40000000000000036e+00  +6.72000000000000064e+00  
 962 +1.91800000000000033e+01  +8.40000000000000036e+00  +6.65000000000000036e+00  
 963 +1.86900000000000013e+01  +8.25999999999999979e+00  +6.58000000000000007e+00  
 964 +1.80599999999999987e+01  +7.70000000000000018e+00  +7.00000000000000000e+00  
 965 +1.86900000000000013e+01  +8.25999999999999979e+00  +6.50999999999999979e+00  
 966 +2.44300000000000033e+01  +8.25999999999999979e+00  +1.63800000000000026e+01  
 967 +2.45000000000000000e+01  +8.19000000000000128e+00  +1.64499999999999993e+01  
 968 +2.52699999999999996e+01  +8.54000000000000092e+00  +1.64499999999999993e+01  
 969 +2.43599999999999994e+01  +8.25999999999999979e+00  +1.63099999999999987e+01  
 970 +2.52000000000000028e+01  +7.28000000000000025e+00  +1.47699999999999996e+01  
 971 +2.35900000000000034e+01  +7.49000000000000110e+00  +1.64499999999999993e+01  
 972 +2.07199999999999989e+01  +7.42000000000000082e+00  +1.19000000000000004e+01  
 973 +2.22600000000000016e+01  +6.72000000000000064e+00  +1.19000000000000004e+01  
 974 +2.07199999999999989e+01  +7.42000000000000082e+00  +1.19000000000000004e+01  
 975 +2.22600000000000016e+01  +6.65000000000000036e+00  +1.20400000000000009e+01  
 976 +2.03700000000000010e+01  +7.00000000000000000e+00  +1.16200000000000010e+01  
 977 +1.86900000000000013e+01  +8.40000000000000036e+00  +6.16000000000000014e+00  
 978 +1.86900000000000013e+01  +8.25999999999999979e+00  +6.50999999999999979e+00  
 979 +1.83399999999999999e+01  +7.55999999999999961e+00  +6.44000000000000128e+00  
 980 +1.84100000000000001e+01  +8.47000000000000064e+00  +6.44000000000000128e+00  
 981 +1.79900000000000020e+01  +6.50999999999999979e+00  +1.98800000000000026e+01  
 982 +1.78500000000000014e+01  +6.16000000000000014e+00  +1.98800000000000026e+01  
 983 +1.82699999999999996e+01  +6.58000000000000007e+00  +2.04400000000000013e+01  
 984 +2.14900000000000020e+01  +1.42800000000000011e+01  +1.89000000000000021e+01  
 985 +2.24000000000000021e+01  +1.39300000000000015e+01  +1.86900000000000013e+01  
 986 +2.14200000000000017e+01  +1.44199999999999999e+01  +1.75700000000000003e+01  
 987 +2.10700000000000003e+01  +6.02000000000000046e+00  +1.89699999999999989e+01  
 988 +2.57600000000000051e+01  +8.05000000000000071e+00  +1.67300000000000004e+01  
 989 +2.24699999999999989e+01  +9.94000000000000128e+00  +1.45600000000000005e+01  
 990 +2.31000000000000014e+01  +9.16999999999999993e+00  +1.44900000000000020e+01  
 991 +2.28900000000000006e+01  +9.09999999999999964e+00  +1.47000000000000011e+01  
 992 +2.05800000000000018e+01  +9.52000000000000135e+00  +1.36500000000000004e+01  
 993 +2.10700000000000003e+01  +8.54000000000000092e+00  +1.40700000000000003e+01  
 994 +1.97400000000000020e+01  +1.26700000000000017e+01  +1.25300000000000011e+01  
 995 +2.00199999999999996e+01  +1.23200000000000003e+01  +1.17599999999999998e+01  
 996 +1.96700000000000017e+01  +1.22500000000000000e+01  +1.16900000000000013e+01  
 997 +1.93900000000000006e+01  +1.25300000000000011e+01  +1.13400000000000016e+01  
 998 +1.94600000000000009e+01  +1.25300000000000011e+01  +1.12700000000000014e+01  
 999 +1.87600000000000016e+01  +1.27400000000000020e+01  +1.15500000000000007e+01  
1000 +2.00900000000000034e+01  +1.48400000000000016e+01  +2.28900000000000006e+01  
1001 +2.03000000000000007e+01  +1.41400000000000006e+01  +2.32400000000000020e+01  
1002 +2.49900000000000020e+01  +9.73000000000000043e+00  +2.03000000000000007e+01  
1003 +1.63800000000000026e+01  +1.56800000000000015e+01  +2.03700000000000010e+01  
1004 +1.51199999999999992e+01  +1.55400000000000009e+01  +2.17699999999999996e+01  
1005 +1.65199999999999996e+01  +1.61000000000000014e+01  +1.83399999999999999e+01  
1006 +1.51199999999999992e+01  +1.80599999999999987e+01  +1.77800000000000011e+01  
1007 +2.00900000000000034e+01  +1.65199999999999996e+01  +1.76400000000000006e+01  
1008 +1.96000000000000014e+01  +1.63800000000000026e+01  +1.80599999999999987e+01  
1009 +1.93200000000000003e+01  +5.53000000000000025e+00  +1.73599999999999994e+01  
1010 +1.69400000000000013e+01  +1.87600000000000016e+01  +1.61699999999999982e+01  
1011 +1.68700000000000010e+01  +1.71500000000000021e+01  +1.76400000000000006e+01  
1012 +2.09300000000000033e+01  +5.17999999999999972e+00  +1.68000000000000007e+01  
1013 +2.09300000000000033e+01  +5.17999999999999972e+00  +1.71500000000000021e+01  
1014 +2.18400000000000034e+01  +5.39000000000000057e+00  +1.68000000000000007e+01  
1015 +2.19100000000000001e+01  +4.90000000000000036e+00  +1.71500000000000021e+01  
1016 +1.78500000000000014e+01  +8.54000000000000092e+00  +1.67300000000000004e+01  
1017 +1.74300000000000033e+01  +8.67999999999999972e+00  +1.70800000000000018e+01  
1018 +1.96000000000000014e+01  +5.11000000000000032e+00  +1.69400000000000013e+01  
1019 +1.98100000000000023e+01  +4.90000000000000036e+00  +1.64499999999999993e+01  
1020 +1.99500000000000028e+01  +4.83000000000000007e+00  +1.70100000000000016e+01  
1021 +1.64499999999999993e+01  +1.66600000000000001e+01  +1.63800000000000026e+01  
1022 +1.58900000000000006e+01  +1.63800000000000026e+01  +1.69400000000000013e+01  
1023 +2.40800000000000018e+01  +8.60999999999999943e+00  +1.63099999999999987e+01  
1024 +2.47100000000000009e+01  +8.89000000000000057e+00  +1.64499999999999993e+01  
1025 +2.20500000000000007e+01  +6.16000000000000014e+00  +1.54699999999999989e+01  
1026 +2.28200000000000003e+01  +5.67000000000000082e+00  +1.47000000000000011e+01  
1027 +1.88300000000000018e+01  +1.04299999999999997e+01  +1.46300000000000026e+01  
1028 +2.02300000000000040e+01  +9.66000000000000014e+00  +1.42100000000000009e+01  
1029 +2.29600000000000009e+01  +8.95999999999999908e+00  +1.33000000000000007e+01  
1030 +2.30300000000000011e+01  +8.25999999999999979e+00  +1.34400000000000013e+01  
1031 +1.97400000000000020e+01  +1.00099999999999998e+01  +1.30900000000000016e+01  
1032 +1.95300000000000011e+01  +1.09200000000000017e+01  +1.20400000000000009e+01  
1033 +1.92500000000000000e+01  +1.11300000000000008e+01  +1.23200000000000003e+01  
1034 +1.84100000000000001e+01  +1.42800000000000011e+01  +1.17599999999999998e+01  
1035 +1.86900000000000013e+01  +1.47000000000000011e+01  +1.18300000000000001e+01  
1036 +2.31000000000000014e+01  +6.79000000000000092e+00  +1.14100000000000001e+01  
1037 +2.03000000000000007e+01  +6.16000000000000014e+00  +1.11300000000000008e+01  
1038 +2.07900000000000027e+01  +6.02000000000000046e+00  +9.09999999999999964e+00  
1039 +2.13500000000000014e+01  +5.32000000000000028e+00  +9.02999999999999936e+00  
1040 +2.07900000000000027e+01  +6.08999999999999986e+00  +9.16999999999999993e+00  
1041 +2.26099999999999994e+01  +5.39000000000000057e+00  +8.82000000000000028e+00  
1042 +2.21200000000000010e+01  +5.67000000000000082e+00  +8.89000000000000057e+00  
1043 +2.20500000000000007e+01  +5.39000000000000057e+00  +9.09999999999999964e+00  
1044 +2.20500000000000007e+01  +5.87999999999999989e+00  +9.09999999999999964e+00  
1045 +2.29600000000000009e+01  +5.81000000000000050e+00  +8.82000000000000028e+00  
1046 +2.08599999999999994e+01  +1.54000000000000004e+01  +2.40800000000000018e+01  
1047 +2.11400000000000006e+01  +1.55400000000000009e+01  +2.40800000000000018e+01  
1048 +2.26099999999999994e+01  +1.58900000000000006e+01  +2.38700000000000010e+01  
1049 +2.20500000000000007e+01  +1.59600000000000009e+01  +2.40100000000000016e+01  
1050 +1.95300000000000011e+01  +1.44900000000000020e+01  +2.34500000000000028e+01  
1051 +1.40700000000000003e+01  +1.61000000000000014e+01  +2.21200000000000010e+01  
1052 +1.42800000000000011e+01  +1.60300000000000011e+01  +2.23300000000000018e+01  
1053 +1.37900000000000009e+01  +1.63800000000000026e+01  +2.23300000000000018e+01  
1054 +2.31000000000000014e+01  +1.07100000000000009e+01  +2.12800000000000011e+01  
1055 +2.31000000000000014e+01  +1.06400000000000006e+01  +2.11400000000000006e+01  
1056 +2.30300000000000011e+01  +1.07800000000000011e+01  +2.12100000000000009e+01  
1057 +2.27500000000000000e+01  +9.87000000000000099e+00  +2.10000000000000000e+01  
1058 +2.31000000000000014e+01  +1.41400000000000006e+01  +2.11400000000000006e+01  
1059 +2.33100000000000023e+01  +1.38599999999999994e+01  +2.10700000000000003e+01  
1060 +2.33100000000000023e+01  +1.39300000000000015e+01  +2.12800000000000011e+01  
1061 +2.26800000000000033e+01  +1.47000000000000011e+01  +2.11400000000000006e+01  
1062 +2.40100000000000016e+01  +8.25999999999999979e+00  +2.03000000000000007e+01  
1063 +1.94600000000000009e+01  +8.67999999999999972e+00  +2.06500000000000021e+01  
1064 +2.05100000000000016e+01  +1.31600000000000001e+01  +2.05100000000000016e+01  
1065 +2.07900000000000027e+01  +1.28800000000000026e+01  +2.03000000000000007e+01  
1066 +2.47800000000000011e+01  +9.94000000000000128e+00  +2.02300000000000040e+01  
1067 +2.51300000000000026e+01  +9.59000000000000163e+00  +2.02300000000000040e+01  
1068 +2.51300000000000026e+01  +8.40000000000000036e+00  +1.98100000000000023e+01  
1069 +2.56899999999999977e+01  +9.24000000000000021e+00  +1.98100000000000023e+01  
1070 +1.61699999999999982e+01  +8.67999999999999972e+00  +2.00900000000000034e+01  
1071 +1.62400000000000020e+01  +8.75000000000000000e+00  +2.01600000000000001e+01  
1072 +1.51199999999999992e+01  +8.33000000000000007e+00  +2.06500000000000021e+01  
1073 +1.49100000000000001e+01  +7.35000000000000053e+00  +1.97400000000000020e+01  
1074 +1.42100000000000009e+01  +6.85999999999999943e+00  +1.96000000000000014e+01  
1075 +1.49100000000000001e+01  +7.35000000000000053e+00  +1.97400000000000020e+01  
1076 +1.44199999999999999e+01  +7.62999999999999989e+00  +1.98800000000000026e+01  
1077 +1.48400000000000016e+01  +7.14000000000000057e+00  +2.00199999999999996e+01  
1078 +1.52599999999999998e+01  +7.98000000000000043e+00  +1.98100000000000023e+01  
1079 +2.13500000000000014e+01  +6.85999999999999943e+00  +1.95300000000000011e+01  
1080 +1.49100000000000001e+01  +1.62400000000000020e+01  +1.93200000000000003e+01  
1081 +1.68700000000000010e+01  +1.50500000000000007e+01  +1.84100000000000001e+01  
1082 +1.83399999999999999e+01  +1.53300000000000018e+01  +1.89000000000000021e+01  
1083 +1.91800000000000033e+01  +1.52599999999999998e+01  +2.02300000000000040e+01  
1084 +1.93200000000000003e+01  +6.16000000000000014e+00  +1.86900000000000013e+01  
1085 +1.93900000000000006e+01  +6.16000000000000014e+00  +1.84800000000000004e+01  
1086 +1.94600000000000009e+01  +6.23000000000000043e+00  +1.87600000000000016e+01  
1087 +1.99500000000000028e+01  +1.42800000000000011e+01  +1.91800000000000033e+01  
1088 +2.00199999999999996e+01  +1.27400000000000020e+01  +1.82699999999999996e+01  
1089 +2.14900000000000020e+01  +6.65000000000000036e+00  +1.82699999999999996e+01  
1090 +2.17000000000000028e+01  +6.79000000000000092e+00  +1.78500000000000014e+01  
1091 +1.60300000000000011e+01  +8.25999999999999979e+00  +1.68700000000000010e+01  
1092 +2.19800000000000040e+01  +1.47000000000000011e+01  +1.72199999999999989e+01  
1093 +2.07900000000000027e+01  +1.44199999999999999e+01  +1.73599999999999994e+01  
1094 +1.93900000000000006e+01  +5.17999999999999972e+00  +1.75000000000000000e+01  
1095 +1.41400000000000006e+01  +9.24000000000000021e+00  +1.71500000000000021e+01  
1096 +1.75700000000000003e+01  +7.20999999999999996e+00  +1.68700000000000010e+01  
1097 +1.63800000000000026e+01  +6.58000000000000007e+00  +1.62400000000000020e+01  
1098 +2.65300000000000011e+01  +7.70000000000000018e+00  +1.57500000000000000e+01  
1099 +2.70199999999999996e+01  +8.05000000000000071e+00  +1.68000000000000007e+01  
1100 +1.56099999999999994e+01  +6.02000000000000046e+00  +1.39300000000000015e+01  
1101 +1.87600000000000016e+01  +5.11000000000000032e+00  +1.44199999999999999e+01  
1102 +1.91099999999999994e+01  +5.74000000000000021e+00  +1.53300000000000018e+01  
1103 +1.51900000000000013e+01  +7.07000000000000028e+00  +1.60300000000000011e+01  
1104 +2.24000000000000021e+01  +5.67000000000000082e+00  +1.56099999999999994e+01  
1105 +2.24000000000000021e+01  +5.11000000000000032e+00  +1.56099999999999994e+01  
1106 +2.28200000000000003e+01  +5.81000000000000050e+00  +1.56800000000000015e+01  
1107 +1.47699999999999996e+01  +7.20999999999999996e+00  +1.56099999999999994e+01  
1108 +1.91800000000000033e+01  +1.16200000000000010e+01  +1.49800000000000022e+01  
1109 +1.85500000000000007e+01  +1.03599999999999994e+01  +1.47000000000000011e+01  
1110 +1.84100000000000001e+01  +1.12700000000000014e+01  +1.47699999999999996e+01  
1111 +2.01600000000000001e+01  +1.28100000000000005e+01  +1.45600000000000005e+01  
1112 +1.96000000000000014e+01  +1.26700000000000017e+01  +1.46300000000000026e+01  
1113 +1.91099999999999994e+01  +5.60000000000000053e+00  +1.33699999999999992e+01  
1114 +2.21200000000000010e+01  +6.02000000000000046e+00  +1.28800000000000026e+01  
1115 +2.33100000000000023e+01  +8.82000000000000028e+00  +1.33000000000000007e+01  
1116 +1.81999999999999993e+01  +6.92999999999999972e+00  +1.31600000000000001e+01  
1117 +1.82699999999999996e+01  +7.20999999999999996e+00  +1.35800000000000018e+01  
1118 +2.03700000000000010e+01  +8.47000000000000064e+00  +9.87000000000000099e+00  
1119 +2.01600000000000001e+01  +6.50999999999999979e+00  +1.22500000000000000e+01  
1120 +1.93200000000000003e+01  +1.40700000000000003e+01  +1.07100000000000009e+01  
1121 +2.11400000000000006e+01  +6.44000000000000128e+00  +1.13400000000000016e+01  
1122 +2.21200000000000010e+01  +6.37000000000000099e+00  +1.12000000000000011e+01  
1123 +2.21900000000000013e+01  +6.50999999999999979e+00  +1.14100000000000001e+01  
1124 +2.37300000000000040e+01  +5.67000000000000082e+00  +1.14100000000000001e+01  
1125 +1.89000000000000021e+01  +6.92999999999999972e+00  +1.12000000000000011e+01  
1126 +1.81999999999999993e+01  +5.53000000000000025e+00  +1.05000000000000000e+01  
1127 +2.31000000000000014e+01  +6.23000000000000043e+00  +1.02900000000000009e+01  
1128 +2.45000000000000000e+01  +5.60000000000000053e+00  +1.02200000000000006e+01  
1129 +2.45000000000000000e+01  +5.67000000000000082e+00  +1.04299999999999997e+01  
1130 +2.13500000000000014e+01  +6.30000000000000071e+00  +7.70000000000000018e+00  
1131 +1.93200000000000003e+01  +9.16999999999999993e+00  +5.81000000000000050e+00  
1132 +1.96000000000000014e+01  +8.25999999999999979e+00  +5.60000000000000053e+00  
1133 +2.00199999999999996e+01  +7.98000000000000043e+00  +5.11000000000000032e+00  
1134 +1.95300000000000011e+01  +8.47000000000000064e+00  +5.17999999999999972e+00  
1135 +2.22600000000000016e+01  +1.49100000000000001e+01  +2.11400000000000006e+01  
1136 +2.29600000000000009e+01  +1.49800000000000022e+01  +2.11400000000000006e+01  
1137 +1.44199999999999999e+01  +1.65199999999999996e+01  +2.10700000000000003e+01  
1138 +2.26800000000000033e+01  +8.19000000000000128e+00  +2.06500000000000021e+01  
1139 +2.27500000000000000e+01  +8.25999999999999979e+00  +2.09300000000000033e+01  
1140 +2.15600000000000023e+01  +1.29500000000000011e+01  +2.03700000000000010e+01  
1141 +1.98800000000000026e+01  +1.23900000000000006e+01  +2.10700000000000003e+01  
1142 +2.17000000000000028e+01  +1.42800000000000011e+01  +2.01600000000000001e+01  
1143 +2.24000000000000021e+01  +1.38599999999999994e+01  +2.02300000000000040e+01  
1144 +1.72900000000000027e+01  +8.54000000000000092e+00  +1.96700000000000017e+01  
1145 +1.85500000000000007e+01  +1.23900000000000006e+01  +1.91800000000000033e+01  
1146 +2.03000000000000007e+01  +6.50999999999999979e+00  +1.93900000000000006e+01  
1147 +1.94600000000000009e+01  +6.44000000000000128e+00  +2.00900000000000034e+01  
1148 +1.72900000000000027e+01  +1.08500000000000014e+01  +1.87600000000000016e+01  
1149 +1.70100000000000016e+01  +1.01500000000000004e+01  +1.88300000000000018e+01  
1150 +1.49100000000000001e+01  +8.89000000000000057e+00  +1.98100000000000023e+01  
1151 +1.40700000000000003e+01  +9.52000000000000135e+00  +1.76400000000000006e+01  
1152 +1.42100000000000009e+01  +9.31000000000000050e+00  +1.85500000000000007e+01  
1153 +1.65899999999999999e+01  +6.16000000000000014e+00  +1.93900000000000006e+01  
1154 +1.52599999999999998e+01  +1.89000000000000021e+01  +1.75000000000000000e+01  
1155 +1.51900000000000013e+01  +1.86900000000000013e+01  +1.77800000000000011e+01  
1156 +1.60300000000000011e+01  +1.14100000000000001e+01  +1.70100000000000016e+01  
1157 +1.66600000000000001e+01  +1.19000000000000004e+01  +1.77800000000000011e+01  
1158 +1.42100000000000009e+01  +6.79000000000000092e+00  +1.76400000000000006e+01  
1159 +1.49800000000000022e+01  +6.79000000000000092e+00  +1.78500000000000014e+01  
1160 +1.57500000000000000e+01  +1.54699999999999989e+01  +1.78500000000000014e+01  
1161 +2.50600000000000023e+01  +9.24000000000000021e+00  +1.92500000000000000e+01  
1162 +2.09300000000000033e+01  +1.22500000000000000e+01  +1.69400000000000013e+01  
1163 +1.42100000000000009e+01  +7.42000000000000082e+00  +1.64499999999999993e+01  
1164 +1.44199999999999999e+01  +7.35000000000000053e+00  +1.70800000000000018e+01  
1165 +1.81999999999999993e+01  +1.36500000000000004e+01  +1.62400000000000020e+01  
1166 +1.91800000000000033e+01  +1.35099999999999998e+01  +1.66600000000000001e+01  
1167 +2.44300000000000033e+01  +6.44000000000000128e+00  +1.55400000000000009e+01  
1168 +1.65199999999999996e+01  +6.58000000000000007e+00  +1.49800000000000022e+01  
1169 +2.05100000000000016e+01  +1.19000000000000004e+01  +1.60300000000000011e+01  
1170 +1.84100000000000001e+01  +1.72900000000000027e+01  +1.56800000000000015e+01  
1171 +1.91800000000000033e+01  +1.75000000000000000e+01  +1.56800000000000015e+01  
1172 +2.31700000000000017e+01  +7.49000000000000110e+00  +1.47000000000000011e+01  
1173 +2.29600000000000009e+01  +1.07100000000000009e+01  +1.44199999999999999e+01  
1174 +2.21900000000000013e+01  +1.12000000000000011e+01  +1.44199999999999999e+01  
1175 +2.07900000000000027e+01  +5.60000000000000053e+00  +1.25300000000000011e+01  
1176 +2.17699999999999996e+01  +5.46000000000000085e+00  +1.26700000000000017e+01  
1177 +2.30300000000000011e+01  +9.24000000000000021e+00  +1.25300000000000011e+01  
1178 +2.35900000000000034e+01  +9.24000000000000021e+00  +1.28800000000000026e+01  
1179 +1.83399999999999999e+01  +1.49800000000000022e+01  +1.27400000000000020e+01  
1180 +1.86900000000000013e+01  +1.49800000000000022e+01  +1.15500000000000007e+01  
1181 +1.85500000000000007e+01  +1.54699999999999989e+01  +1.08500000000000014e+01  
1182 +1.84100000000000001e+01  +1.59600000000000009e+01  +1.11300000000000008e+01  
1183 +2.35199999999999996e+01  +7.70000000000000018e+00  +1.13400000000000016e+01  
1184 +2.44300000000000033e+01  +6.44000000000000128e+00  +1.18300000000000001e+01  
1185 +2.06500000000000021e+01  +1.02200000000000006e+01  +8.12000000000000099e+00  
1186 +2.07199999999999989e+01  +1.12000000000000011e+01  +9.02999999999999936e+00  
1187 +2.23300000000000018e+01  +5.95000000000000018e+00  +8.33000000000000007e+00  
1188 +1.79199999999999982e+01  +6.92999999999999972e+00  +7.70000000000000018e+00  
1189 +1.95300000000000011e+01  +6.92999999999999972e+00  +8.54000000000000092e+00  
1190 +1.96700000000000017e+01  +1.22500000000000000e+01  +1.16900000000000013e+01  
1191 +1.92500000000000000e+01  +1.19000000000000004e+01  +1.15500000000000007e+01  
1192 +1.96700000000000017e+01  +1.22500000000000000e+01  +1.16900000000000013e+01  
1193 +1.97400000000000020e+01  +1.22500000000000000e+01  +1.17599999999999998e+01  
1194 +1.86200000000000010e+01  +1.27400000000000020e+01  +1.29500000000000011e+01  
1195 +2.20500000000000007e+01  +6.92999999999999972e+00  +1.62400000000000020e+01  
1196 +1.49100000000000001e+01  +1.62400000000000020e+01  +1.93200000000000003e+01  
1197 +1.44900000000000020e+01  +1.81999999999999993e+01  +1.91099999999999994e+01  
1198 +1.47000000000000011e+01  +1.58900000000000006e+01  +1.91800000000000033e+01  
1199 +1.92500000000000000e+01  +6.08999999999999986e+00  +1.89000000000000021e+01  
1200 +1.82699999999999996e+01  +5.17999999999999972e+00  +1.89699999999999989e+01  
1201 +1.96000000000000014e+01  +5.60000000000000053e+00  +1.89699999999999989e+01  
1202 +1.73599999999999994e+01  +1.65199999999999996e+01  +1.84800000000000004e+01  
1203 +1.76400000000000006e+01  +1.61699999999999982e+01  +1.85500000000000007e+01  
1204 +1.82699999999999996e+01  +1.63099999999999987e+01  +1.85500000000000007e+01  
1205 +1.78500000000000014e+01  +1.59600000000000009e+01  +1.93900000000000006e+01  
1206 +1.98800000000000026e+01  +1.44900000000000020e+01  +1.85500000000000007e+01  
1207 +2.47100000000000009e+01  +5.95000000000000018e+00  +1.42100000000000009e+01  
1208 +2.44300000000000033e+01  +6.44000000000000128e+00  +1.55400000000000009e+01  
1209 +2.55500000000000007e+01  +6.30000000000000071e+00  +1.43500000000000014e+01  
1210 +2.55500000000000007e+01  +6.23000000000000043e+00  +1.56800000000000015e+01  
1211 +1.63800000000000026e+01  +6.08999999999999986e+00  +1.82699999999999996e+01  
1212 +1.64499999999999993e+01  +6.08999999999999986e+00  +1.81300000000000026e+01  
1213 +1.63099999999999987e+01  +5.67000000000000082e+00  +1.84100000000000001e+01  
1214 +2.13500000000000014e+01  +1.18300000000000001e+01  +1.19700000000000006e+01  
1215 +1.77800000000000011e+01  +7.77000000000000046e+00  +1.61000000000000014e+01  
1216 +2.16300000000000026e+01  +6.08999999999999986e+00  +1.75000000000000000e+01  
1217 +2.19800000000000040e+01  +5.60000000000000053e+00  +1.75000000000000000e+01  
1218 +2.17699999999999996e+01  +5.67000000000000082e+00  +1.78500000000000014e+01  
1219 +1.99500000000000028e+01  +1.44199999999999999e+01  +2.40800000000000018e+01  
# numEdges
1219
# id   initNode   termNode parentEdge nDau   dauEdges      ...   radiusRelativeToParent
   0          0          1 2147483646    2         89        178 +3.41028500000000012e-01  # rad = +3.41028500000000012e-01 , len = +4.66485798283291775e+00 
   1          2          3          2    2        997        998 +1.09260738462767337e+00  # rad = +1.09429000000000012e-01 , len = +5.23832034148351999e-01 
   2          4          2         19    2          1       1180 +7.10312056737588793e-01  # rad = +1.00154000000000007e-01 , len = +8.45813218151616586e-01 
   3          5          6          5    2 2147483645 2147483645 +6.88856823758631109e-01  # rad = +8.45000000000000057e-02 , len = +7.00000000000002842e-02 
   4          5          7          5    2        999       1000 +1.00000000000000000e+00  # rad = +1.22667000000000012e-01 , len = +3.76961536499413497e-01 
   5          8          5          7    2          3          4 +9.20329216871989542e-01  # rad = +1.22667000000000012e-01 , len = +3.56931365951496382e-01 
   6          8          9          7    2 2147483645 2147483645 +6.58983689209669543e-01  # rad = +8.78333000000000030e-02 , len = +8.45813218151620250e-01 
   7         10          8         21    2          5          6 +1.35004198433462674e+00  # rad = +1.33286000000000016e-01 , len = +4.69574275274953767e-01 
   8         11         12         10    2 2147483645 2147483645 +8.22309617447264940e-01  # rad = +8.74000000000000055e-02 , len = +3.50000000000001421e-01 
   9         11         13         10    2         16       1207 +1.08951320023333276e+00  # rad = +1.15800000000000014e-01 , len = +3.49999999999996481e-01 
  10          4         11         19    2          8          9 +7.53801418439716264e-01  # rad = +1.06286000000000019e-01 , len = +4.89999999999997438e-01 
  11         14         15         13    2 2147483645 2147483645 +8.53535353535353480e-01  # rad = +8.45000000000000057e-02 , len = +1.21243556529824978e-01 
  12         14         16         13    2 2147483645 2147483645 +1.10303030303030303e+00  # rad = +1.09200000000000019e-01 , len = +7.73175271203109804e-01 
  13         17         14         18    2         11         12 +2.82515702451037742e-01  # rad = +9.90000000000000047e-02 , len = +9.89949493661157892e-02 
  14         18         19         16    2 2147483645 2147483645 +1.04672897196261694e+00  # rad = +1.12000000000000044e-01 , len = +6.26099033699943686e-01 
  15         18         20         16    2 2147483645 2147483645 +7.89719626168224220e-01  # rad = +8.45000000000000057e-02 , len = +1.21243556529820870e-01 
  16         13         18          9    2         14         15 +9.24006908462867149e-01  # rad = +1.07000000000000026e-01 , len = +3.56931365951495327e-01 
  17         17         21         18    2 2147483645 2147483645 +3.03441840290163634e-01  # rad = +1.06333000000000011e-01 , len = +8.71492971859214149e-01 
  18         22         17         52    2         13         17 +5.57643220878421442e-01  # rad = +3.50423000000000096e-01 , len = +1.79013965935621910e+00 
  19         23          4         23    2          2         10 +9.62924010954114173e-01  # rad = +1.41000000000000014e-01 , len = +6.30000000000002336e-01 
  20         10         24         21    2 2147483645 2147483645 +7.41661121088088127e-01  # rad = +7.32222000000000289e-02 , len = +5.81463670404263722e-01 
  21         25         10         28    2          7         20 +8.25016921958434679e-01  # rad = +9.87273000000000317e-02 , len = +7.30821455623737570e-01 
  22         23         26         23    2 2147483645 2147483645 +6.56009397045667186e-01  # rad = +9.60588000000000414e-02 , len = +1.20024997396375488e+00 
  23         27         23         44    2         19         22 +9.83847668191866198e-01  # rad = +1.46429000000000031e-01 , len = +1.14808536267997230e+00 
  24         28         29         26    2 2147483645 2147483645 +6.61104770396790054e-01  # rad = +7.41429000000000116e-02 , len = +4.20000000000001705e-01 
  25         28         30         26    2 2147483645 2147483645 +1.13597860008916629e+00  # rad = +1.27399999999999985e-01 , len = +3.20780298646909323e-01 
  26         31         28         35    2         24         25 +5.55198019801980136e-01  # rad = +1.12149999999999986e-01 , len = +1.33184083133083209e+00 
  27         25         32         28    2 2147483645 2147483645 +1.02308071565260272e+00  # rad = +1.22429000000000052e-01 , len = +5.09607692249635869e-01 
  28         33         25       1092    2         21         27 +8.99751879699247969e-01  # rad = +1.19667000000000023e-01 , len = +2.10000000000000853e-01 
  29         34         35         31    2 2147483645 2147483645 +7.87386449864498683e-01  # rad = +7.26364000000000176e-02 , len = +7.34166193719108184e-01 
  30         34         36         31    2 2147483645 2147483645 +1.26336043360433625e+00  # rad = +1.16545000000000010e-01 , len = +7.03491293478465174e-01 
  31         33         34       1092    2         29         30 +6.93609022556390897e-01  # rad = +9.22499999999999987e-02 , len = +4.99899989997997340e-01 
  32         37         38         39    2 2147483645 2147483645 +5.05185484554361297e-01  # rad = +1.55000000000000054e-01 , len = +9.89949493661170521e-02 
  33         37         39         39    2        943        944 +6.41259639264971426e-01  # rad = +1.96750000000000036e-01 , len = +2.61916017074175556e-01 
  34         31         40         35    2 2147483645 2147483645 +6.08910891089108897e-01  # rad = +1.22999999999999998e-01 , len = +3.42928563989642721e-01 
  35         22         31         52    2         26         34 +3.21451304901336721e-01  # rad = +2.02000000000000013e-01 , len = +1.54635054240621783e+00 
  36         41         42         38    2 2147483645 2147483645 +6.38489208633093552e-01  # rad = +8.87500000000000372e-02 , len = +5.23832034148353443e-01 
  37         41         43         38    2         41       1007 +1.06474820143884896e+00  # rad = +1.48000000000000048e-01 , len = +3.28329103187640248e-01 
  38         44         41        944    2         36         37 +8.33583208395802022e-01  # rad = +1.39000000000000012e-01 , len = +3.20780298646910100e-01 
  39         45         37         74    2         32         33 +4.63821617535903230e-01  # rad = +3.06818000000000035e-01 , len = +1.81730569800460384e+00 
  40         46         47         41    2 2147483645 2147483645 +8.19117647058823506e-01  # rad = +1.11399999999999985e-01 , len = +3.56931365951496382e-01 
  41         43         46         37    2         40         42 +9.18918918918918970e-01  # rad = +1.36000000000000010e-01 , len = +3.83405790253614931e-01 
  42         46         48         41    2         48         49 +9.77941176470588203e-01  # rad = +1.33000000000000035e-01 , len = +2.42487113059641740e-01 
  43         27         49         44    2 2147483645 2147483645 +5.96066060618276938e-01  # rad = +8.87143000000000237e-02 , len = +5.46717477313468092e-01 
  44         50         27        107    2         23         43 +8.20771729359796476e-01  # rad = +1.48833000000000021e-01 , len = +4.53651848888549036e-01 
  45         51         52         47    2 2147483645 2147483645 +1.17181999999999986e+00  # rad = +1.17182000000000008e-01 , len = +7.73175271203109138e-01 
  46         51         53         47    2 2147483645 2147483645 +7.61538000000000048e-01  # rad = +7.61538000000000076e-02 , len = +1.14166545012100751e+00 
  47         54         51        943    2         45         46 +7.93858709026967424e-01  # rad = +1.00000000000000019e-01 , len = +3.28329103187641413e-01 
  48         48         55         42    2 2147483645 2147483645 +9.77443609022556337e-01  # rad = +1.30000000000000032e-01 , len = +9.89949493661170521e-02 
  49         48         56         42    2         54        946 +9.30827067669172892e-01  # rad = +1.23799999999999993e-01 , len = +7.30821455623740124e-01 
  50         57         58         63    2 2147483645 2147483645 +9.51082430874979456e-01  # rad = +9.67726373415291885e-02 , len = +9.23363417079104631e-01 
  51         59         60       1100    2 2147483645 2147483645 +9.38970473431292585e-01  # rad = +1.08250150000000017e-01 , len = +1.37706209010342184e+00 
  52         61         22         73    2         18         35 +9.55015197568389040e-01  # rad = +6.28400000000000181e-01 , len = +3.20780298646906992e-01 
  53         62         63         54    2 2147483645 2147483645 +7.71008403361344574e-01  # rad = +9.17499999999999982e-02 , len = +2.21359436211787469e-01 
  54         56         62         49    2         53         55 +9.61227786752827051e-01  # rad = +1.19000000000000022e-01 , len = +5.98080262172228316e-01 
  55         62         64         54    2         58         65 +8.31932773109243739e-01  # rad = +9.90000000000000047e-02 , len = +2.09999999999996106e-01 
  56         65         66         58    2 2147483645 2147483645 +9.38739955357142941e-01  # rad = +8.41111000000000220e-02 , len = +6.29999999999999338e-01 
  57         65         67         58    2 2147483645 2147483645 +8.21707589285714191e-01  # rad = +7.36250000000000099e-02 , len = +6.06217782649105641e-01 
  58         64         65         55    2         56         57 +9.05050505050505105e-01  # rad = +8.96000000000000130e-02 , len = +6.60378679243963873e-01 
  59         68         69         66    2 2147483645 2147483645 +9.60698689956331897e-01  # rad = +1.10000000000000001e-01 , len = +1.21243556529820870e-01 
  60         68         70         66    2 2147483645 2147483645 +1.05676855895196509e+00  # rad = +1.21000000000000010e-01 , len = +7.00000000000002842e-02 
  61         71         72         62    2 2147483645 2147483645 +9.66663636363636392e-01  # rad = +1.06333000000000011e-01 , len = +1.71464281994823886e-01 
  62         73         71        946    2         61         63 +8.94308943089430985e-01  # rad = +1.10000000000000001e-01 , len = +1.21243556529820870e-01 
  63         71         57         62    2         50         64 +9.25000000000000044e-01  # rad = +1.01749999999999993e-01 , len = +2.21359436211784083e-01 
  64         57         74         63    2 2147483645 2147483645 +6.87960687960687878e-01  # rad = +7.00000000000000067e-02 , len = +7.24085630295200677e-01 
  65         64         75         55    2       1097       1098 +8.82828282828282851e-01  # rad = +8.74000000000000055e-02 , len = +2.96984848098349519e-01 
  66         59         68       1100    2         59         60 +9.93182173030550119e-01  # rad = +1.14500000000000032e-01 , len = +4.69574275274955100e-01 
  67         76         77         68    2 2147483645 2147483645 +9.78764856665967797e-01  # rad = +8.45000000000000334e-02 , len = +1.21243556529823951e-01 
  68         78         76         78    2         67         69 +6.98111056304430488e-01  # rad = +8.63333000000000156e-02 , len = +4.31508980207825243e-01 
  69         76         79         68    2         75         76 +9.78764856665967797e-01  # rad = +8.45000000000000334e-02 , len = +2.61916017074176000e-01 
  70         80         81         72    2 2147483645 2147483645 +9.08256880733944838e-01  # rad = +9.89999999999999630e-02 , len = +9.89949493661132912e-02 
  71         80         82         72    2 2147483645 2147483645 +1.15290825688073384e+00  # rad = +1.25667000000000056e-01 , len = +1.71464281994824608e-01 
  72         83         80       1022    2         70         71 +8.94571836580601687e-01  # rad = +1.09000000000000069e-01 , len = +8.28251169633945628e-01 
  73         45         61         74    2         52       1099 +9.94708994708994654e-01  # rad = +6.58000000000000029e-01 , len = +2.10000000000000853e-01 
  74         84         45         81    2         39         73 +1.01146788990825698e+00  # rad = +6.61500000000000199e-01 , len = +2.52388589282480258e-01 
  75         79         85         69    2 2147483645 2147483645 +8.28402366863905337e-01  # rad = +7.00000000000000205e-02 , len = +1.97989898732234104e-01 
  76         79         86         69    2 2147483645 2147483645 +8.28402366863905337e-01  # rad = +7.00000000000000205e-02 , len = +4.64327470649754659e-01 
  77         87         88         79    2 2147483645 2147483645 +8.64900097771315379e-01  # rad = +1.03499999999999995e-01 , len = +1.35373557240696152e+00 
  78         87         78         79    2         68       1012 +1.03342609073512337e+00  # rad = +1.23666999999999999e-01 , len = +5.68682688324518626e-01 
  79         89         87         91    2         77         78 +8.72418293029664560e-01  # rad = +1.19667000000000009e-01 , len = +3.56931365951496382e-01 
  80         84         90         81    2        949       1102 +5.83980122324159079e-01  # rad = +3.81923000000000068e-01 , len = +9.72471079261487459e-01 
  81         91         84         89    2         74         80 +9.93395590174193654e-01  # rad = +6.54000000000000137e-01 , len = +1.97989898732234104e-01 
  82         92         93         84    2 2147483645 2147483645 +6.90846286701209067e-01  # rad = +8.00000000000000155e-02 , len = +5.14392845984469438e-01 
  83         92         94         84    2 2147483645 2147483645 +9.32642487046632218e-01  # rad = +1.07999999999999999e-01 , len = +1.00468900660851190e+00 
  84         95         92        235    2         82         83 +6.92376681614349732e-01  # rad = +1.15800000000000014e-01 , len = +1.52882307674891016e+00 
  85         96         97         86    2 2147483645 2147483645 +1.25948232431643992e+00  # rad = +1.21750000000000053e-01 , len = +2.32163735324878412e-01 
  86         98         96       1014    2         85         87 +8.03326602012747970e-01  # rad = +9.66667000000000221e-02 , len = +1.71464281994823886e-01 
  87         96         99         86    2        109        110 +1.14051684809763865e+00  # rad = +1.10250000000000015e-01 , len = +9.57235603182412520e-01 
  88         91        100         89    2 2147483645 2147483645 +2.99302192761275232e-01  # rad = +1.97045000000000053e-01 , len = +1.68872733145407272e+00 
  89          1         91          0    2         81         88 +1.93047795125627331e+00  # rad = +6.58348000000000044e-01 , len = +1.55582775396250006e+00 
  90         89        101         91    2 2147483645 2147483645 +6.42465024386332018e-01  # rad = +8.81250000000000089e-02 , len = +1.05929221652950800e+00 
  91        102         89        114    2         79         90 +8.93270207611555289e-01  # rad = +1.37167000000000011e-01 , len = +9.74987179402887039e-01 
  92        103        104         94    2 2147483645 2147483645 +1.26622965509852259e+00  # rad = +1.30000000000000088e-01 , len = +9.89949493661120283e-02 
  93        103        105         94    2 2147483645 2147483645 +1.08116532089181550e+00  # rad = +1.11000000000000043e-01 , len = +4.42718872423571552e-01 
  94         83        103       1022    2         92         93 +8.42596392167161756e-01  # rad = +1.02667000000000022e-01 , len = +4.20000000000001372e-01 
  95        106        107         97    2 2147483645 2147483645 +7.33752620545073397e-01  # rad = +7.00000000000000344e-02 , len = +6.60378679243963429e-01 
  96        106        108         97    2 2147483645 2147483645 +7.33752620545073397e-01  # rad = +7.00000000000000344e-02 , len = +1.21243556529819857e-01 
  97        109        106       1021    2         95         96 +1.02074116079883148e+00  # rad = +9.54000000000000126e-02 , len = +3.49999999999997868e-01 
  98        110        111        100    2 2147483645 2147483645 +6.58694117647058874e-01  # rad = +7.83846000000000542e-02 , len = +8.99166280506558335e-01 
  99        110        112        100    2 2147483645 2147483645 +8.89823529411764791e-01  # rad = +1.05889000000000025e-01 , len = +6.78675180038284087e-01 
 100        113        110        119    2         98         99 +9.22480620155038733e-01  # rad = +1.18999999999999995e-01 , len = +3.63730669589465705e-01 
 101        114        115        103    2 2147483645 2147483645 +1.25133556006891955e+00  # rad = +1.29999999999999977e-01 , len = +9.89949493661145541e-02 
 102        114        116        103    2 2147483645 2147483645 +1.05882239698139369e+00  # rad = +1.10000000000000028e-01 , len = +1.21243556529823951e-01 
 103        117        114        111    2        101        102 +7.88232169954476536e-01  # rad = +1.03889000000000037e-01 , len = +6.75055553269505726e-01 
 104        118        119        106    2 2147483645 2147483645 +1.20398282839024562e+00  # rad = +1.07556000000000013e-01 , len = +6.60378679243961875e-01 
 105        118        120        106    2 2147483645 2147483645 +1.05943459060710699e+00  # rad = +9.46430000000000049e-02 , len = +5.14392845984469216e-01 
 106        121        118        108    2        104        105 +5.74861647361647354e-01  # rad = +8.93335000000000101e-02 , len = +3.95979797464463212e-01 
 107        121         50        108    2         44       1093 +1.16687902187902193e+00  # rad = +1.81333000000000022e-01 , len = +1.21041315260534277e+00 
 108        122        121        133    2        106        107 +1.00000000000000000e+00  # rad = +1.55399999999999983e-01 , len = +3.49999999999999256e-01 
 109         99        123         87    2 2147483645 2147483645 +1.15555555555555545e+00  # rad = +1.27400000000000013e-01 , len = +3.20780298646908546e-01 
 110         99        124         87    2 2147483645 2147483645 +7.60090702947845753e-01  # rad = +8.38000000000000134e-02 , len = +3.13049516849971843e-01 
 111        125        117        159    2        103        112 +5.72215010441404437e-01  # rad = +1.31800000000000028e-01 , len = +3.76961536499416827e-01 
 112        117        126        111    2        117        127 +8.70364188163884722e-01  # rad = +1.14714000000000010e-01 , len = +4.74763098818766771e-01 
 113        102        127        114    2 2147483645 2147483645 +6.27970251895074050e-01  # rad = +9.64285999999999893e-02 , len = +1.18173601112938931e+00 
 114        125        102        159    2         91        113 +6.66669561026861146e-01  # rad = +1.53556000000000026e-01 , len = +6.02162768692983241e-01 
 115        128        129        117    2 2147483645 2147483645 +6.50252525252525304e-01  # rad = +7.72500000000000131e-02 , len = +2.32163735324878967e-01 
 116        128        130        117    2        128        129 +9.21119528619528616e-01  # rad = +1.09428999999999998e-01 , len = +4.31508980207826631e-01 
 117        126        128        112    2        115        116 +1.03561901773105269e+00  # rad = +1.18800000000000003e-01 , len = +6.92964645562818671e-01 
 118        131        132        120    2 2147483645 2147483645 +6.36678151260504199e-01  # rad = +7.57646999999999765e-02 , len = +1.05929221652950623e+00 
 119        131        113        120    2        100       1188 +1.08403361344537830e+00  # rad = +1.29000000000000031e-01 , len = +2.32163735324877885e-01 
 120        133        131        161    2        118        119 +5.67566665235826329e-01  # rad = +1.18999999999999995e-01 , len = +1.23842642090679189e+00 
 121        134        135        122    2       1004       1096 +6.09579324803573908e-01  # rad = +9.33333000000000218e-02 , len = +1.74999999999999822e+00 
 122        136        134        952    2        121        123 +7.36110576923076909e-01  # rad = +1.53111000000000080e-01 , len = +6.26099033699939689e-01 
 123        134        137        122    2        947        948 +6.37446035882464401e-01  # rad = +9.76000000000000201e-02 , len = +7.34166193719108184e-01 
 124        138        139        126    2 2147483645 2147483645 +1.28571428571428581e+00  # rad = +8.99999999999999967e-02 , len = +2.61916017074176999e-01 
 125        138        140        126    2 2147483645 2147483645 +1.00000000000000000e+00  # rad = +6.99999999999999789e-02 , len = +1.56524758424985921e-01 
 126        141        138        131    2        124        125 +1.00000000000000000e+00  # rad = +6.99999999999999789e-02 , len = +3.50000000000001421e-01 
 127        126        142        112    2 2147483645 2147483645 +9.90872953606360185e-01  # rad = +1.13666999999999990e-01 , len = +2.09999999999998493e-01 
 128        130        143        116    2 2147483645 2147483645 +6.39684178782589541e-01  # rad = +6.99999999999999789e-02 , len = +2.21359436211790828e-01 
 129        130        144        116    2 2147483645 2147483645 +6.39684178782589541e-01  # rad = +6.99999999999999789e-02 , len = +1.71464281994823164e-01 
 130        145        146        132    2 2147483645 2147483645 +1.00435327033319655e+00  # rad = +1.02667000000000022e-01 , len = +1.56524758424984339e-01 
 131        145        141        132    2        126       1106 +6.84784097356733401e-01  # rad = +6.99999999999999789e-02 , len = +5.09607692249638311e-01 
 132        147        145        139    2        130        131 +5.56561603336472976e-01  # rad = +1.02221999999999993e-01 , len = +6.02162768692982797e-01 
 133        148        122        154    2        108        134 +6.85185185185185230e-01  # rad = +1.55399999999999983e-01 , len = +3.56931365951493940e-01 
 134        122        149        133    2 2147483645 2147483645 +5.59845559845559837e-01  # rad = +8.70000000000000218e-02 , len = +2.42487113059643794e-01 
 135        150        151        212    2        136        137 +7.76994910293319019e-01  # rad = +1.61667000000000033e-01 , len = +6.02162768692981687e-01 
 136        151        152        135    2       1026       1027 +7.63915950688761503e-01  # rad = +1.23500000000000054e-01 , len = +2.61916017074177443e-01 
 137        151        153        135    2        155        156 +7.97936499100001861e-01  # rad = +1.28999999999999976e-01 , len = +5.51180551180826095e-01 
 138        147        154        139    2        272       1039 +7.39691942482863074e-01  # rad = +1.35857000000000033e-01 , len = +1.10900856624284194e+00 
 139        155        147        949    2        132        138 +6.64016630513376671e-01  # rad = +1.83667000000000025e-01 , len = +7.13862731902989989e-01 
 140        148        156        154    2 2147483645 2147483645 +5.11463844797178102e-01  # rad = +1.16000000000000048e-01 , len = +1.71464281994821721e-01 
 141        157        158        142    2 2147483645 2147483645 +5.34057811727207787e-01  # rad = +1.16619000000000028e-01 , len = +1.64611664228267762e+00 
 142        155        157        949    2        141        143 +7.89457700650759264e-01  # rad = +2.18364000000000086e-01 , len = +8.54458893101359807e-01 
 143        157        159        142    2        167       1189 +1.00108076422853576e+00  # rad = +2.18600000000000072e-01 , len = +7.73175271203108361e-01 
 144        160        161        146    2 2147483645 2147483645 +3.78015830244639250e-01  # rad = +1.03111000000000008e-01 , len = +7.13862731902990655e-01 
 145        160        162        146    2 2147483645 2147483645 +3.97039252994291880e-01  # rad = +1.08300000000000007e-01 , len = +1.38238923606920716e+00 
 146        163        160        178    2        144        145 +4.26379442673740450e-01  # rad = +2.72768999999999984e-01 , len = +1.13088460949824454e+00 
 147        164        165        149    2 2147483645 2147483645 +6.41544117647058765e-01  # rad = +8.72500000000000220e-02 , len = +3.28329103187639137e-01 
 148        164        166        149    2 2147483645 2147483645 +8.08823529411764719e-01  # rad = +1.10000000000000028e-01 , len = +3.83405790253617818e-01 
 149        167        164        175    2        147        148 +7.99182013703621075e-01  # rad = +1.36000000000000010e-01 , len = +4.31508980207827242e-01 
 150        168        169        226    2 2147483645 2147483645 +8.62928485226961861e-01  # rad = +9.88320623415291644e-02 , len = +7.57165767847437499e-01 
 151        170        171        153    2 2147483645 2147483645 +7.35917322834645615e-01  # rad = +9.34615000000000168e-02 , len = +9.10000000000001252e-01 
 152        170        172        153    2 2147483645 2147483645 +9.02251968503937074e-01  # rad = +1.14585999999999993e-01 , len = +2.06826013837717904e+00 
 153        173        170       1031    2        151        152 +8.58108108108108114e-01  # rad = +1.27000000000000057e-01 , len = +2.10000000000000270e-01 
 154        174        148        166    2        133        140 +7.37961754839213446e-01  # rad = +2.26799999999999974e-01 , len = +4.02119385257661166e-01 
 155        153        175        137    2 2147483645 2147483645 +8.03984496124031001e-01  # rad = +1.03714000000000028e-01 , len = +1.06160256216721938e+00 
 156        153        176        137    2 2147483645 2147483645 +5.98837209302325535e-01  # rad = +7.72500000000000409e-02 , len = +2.10000000000000270e-01 
 157        177        178        158    2 2147483645 2147483645 +3.63895851878550891e-01  # rad = +1.99900000000000050e-01 , len = +6.41560597293817092e-01 
 158        179        177        177    2        157        159 +7.95311807781513114e-01  # rad = +5.49333000000000071e-01 , len = +4.48218696620301227e-01 
 159        177        125        158    2        111        114 +4.19295764135779181e-01  # rad = +2.30333000000000010e-01 , len = +7.30821455623737015e-01 
 160        133        180        161    2 2147483645 2147483645 +5.53759056026937868e-01  # rad = +1.16105000000000014e-01 , len = +1.33367912182803638e+00 
 161        181        133        176    2        120        160 +9.81472205968402567e-01  # rad = +2.09667000000000020e-01 , len = +1.97989898732234104e-01 
 162        182        183        164    2       1036       1209 +7.58871657754010664e-01  # rad = +1.41909000000000007e-01 , len = +7.17286553617172973e-01 
 163        182        184        164    2       1107       1108 +5.61497326203208580e-01  # rad = +1.05000000000000024e-01 , len = +4.69574275274955100e-01 
 164        181        182        176    2        162        163 +8.75365710942071495e-01  # rad = +1.87000000000000083e-01 , len = +2.88617393793234367e-01 
 165        185        186        167    2       1103       1104 +5.18269814502529513e-01  # rad = +1.53666999999999998e-01 , len = +9.84987309562922908e-01 
 166        185        174        167    2        154        196 +1.03653625632377744e+00  # rad = +3.07333000000000134e-01 , len = +2.09999999999999659e-01 
 167        159        185        143    2        165        166 +1.35635864592863675e+00  # rad = +2.96500000000000041e-01 , len = +1.21243556529819857e-01 
 168        187        188        170    2 2147483645 2147483645 +5.84725536992840134e-01  # rad = +1.22500000000000067e-01 , len = +1.26194294641240035e+00 
 169        187        189        170    2       1021       1105 +7.63723150357995206e-01  # rad = +1.60000000000000059e-01 , len = +5.72974694031071818e-01 
 170        190        187        187    2        168        169 +7.89713742903884963e-01  # rad = +2.09500000000000103e-01 , len = +2.32163735324874637e-01 
 171        191        192        172    2 2147483645 2147483645 +9.09531502423263194e-01  # rad = +1.12599999999999978e-01 , len = +1.01197826063606722e+00 
 172        193        191        195    2        171        173 +4.98279366484876529e-01  # rad = +1.23799999999999993e-01 , len = +3.50000000000001421e-01 
 173        191        194        172    2        185        186 +7.99676898222940191e-01  # rad = +9.89999999999999769e-02 , len = +9.89949493661145541e-02 
 174        167        195        175    2 2147483645 2147483645 +4.78502003831372535e-01  # rad = +8.14286000000000038e-02 , len = +4.69574275274957320e-01 
 175        196        167        387    2        149        174 +4.52189948795348851e-01  # rad = +1.70174000000000020e-01 , len = +1.66535281547184688e+00 
 176        197        181        216    2        161        164 +8.12262357414448743e-01  # rad = +2.13625000000000009e-01 , len = +5.09607692249638311e-01 
 177        163        179        178    2        158        252 +1.07969105861351533e+00  # rad = +6.90714000000000050e-01 , len = +5.64358042380895930e-01 
 178          1        163          0    2        146        177 +1.87589307052049903e+00  # rad = +6.39732999999999996e-01 , len = +1.16713324003731644e+00 
 179        198        199        181    2 2147483645 2147483645 +5.85873777523136519e-01  # rad = +7.36250000000000099e-02 , len = +6.10245852095694374e-01 
 180        198        200        181    2 2147483645 2147483645 +8.27584011713496825e-01  # rad = +1.04000000000000023e-01 , len = +6.99999999999999289e-01 
 181        201        198        184    2        179        180 +1.05701116167181142e+00  # rad = +1.25667000000000056e-01 , len = +1.56524758424985921e-01 
 182        202        203        183    2 2147483645 2147483645 +9.52868852459016424e-01  # rad = +9.30000000000000271e-02 , len = +2.09999999999998493e-01 
 183        204        202        198    2        182        184 +1.15502958579881665e+00  # rad = +9.75999999999999923e-02 , len = +3.13049516849970233e-01 
 184        202        201        183    2        181       1109 +1.21812500000000012e+00  # rad = +1.18889000000000036e-01 , len = +4.48218696620300172e-01 
 185        194        205        173    2 2147483645 2147483645 +7.43686868686868618e-01  # rad = +7.36249999999999821e-02 , len = +5.09607692249638311e-01 
 186        194        206        173    2 2147483645 2147483645 +7.22487878787878790e-01  # rad = +7.15263000000000010e-02 , len = +1.45660564326793773e+00 
 187        207        190        228    2        170        188 +8.47559105431309967e-01  # rad = +2.65286000000000077e-01 , len = +4.90000000000001212e-01 
 188        190        208        187    2        191       1181 +6.15185120963789966e-01  # rad = +1.63200000000000012e-01 , len = +7.24085630295203453e-01 
 189        209        210        191    2 2147483645 2147483645 +9.32203389830508433e-01  # rad = +1.20999999999999955e-01 , len = +1.21243556529820870e-01 
 190        209        211        191    2        197        198 +7.35747303543913711e-01  # rad = +9.55000000000000571e-02 , len = +9.89949493661170521e-02 
 191        208        209        188    2        189        190 +7.95343137254902022e-01  # rad = +1.29800000000000054e-01 , len = +3.49999999999999978e-01 
 192        212        213       1181    2 2147483645 2147483645 +6.29491421568627585e-01  # rad = +1.02732999999999991e-01 , len = +1.12218536793169754e+00 
 193        212        214       1181    2        199        200 +9.08394607843137303e-01  # rad = +1.48250000000000048e-01 , len = +3.28329103187641413e-01 
 194        193        215        195    2 2147483645 2147483645 +4.42736109154575286e-01  # rad = +1.09999999999999973e-01 , len = +1.21243556529821897e-01 
 195        216        193        303    2        172        194 +5.38480710879930657e-01  # rad = +2.48454999999999981e-01 , len = +8.79886356298356209e-01 
 196        174        217        166    2       1037       1038 +9.96964204950330779e-01  # rad = +3.06400000000000061e-01 , len = +5.28488410468952785e-01 
 197        211        218        190    2 2147483645 2147483645 +9.35427225130890161e-01  # rad = +8.93333000000000460e-02 , len = +9.99799979996001786e-01 
 198        211        204        190    2        183       1110 +8.84816753926701560e-01  # rad = +8.45000000000000334e-02 , len = +1.21243556529821897e-01 
 199        214        219        193    2 2147483645 2147483645 +4.86147723440134905e-01  # rad = +7.20714000000000077e-02 , len = +1.10236110236165308e+00 
 200        214        220        193    2       1119       1120 +7.34866779089376032e-01  # rad = +1.08943999999999999e-01 , len = +1.48327340702919508e+00 
 201        221        222        203    2 2147483645 2147483645 +9.56097560975609828e-01  # rad = +1.37200000000000044e-01 , len = +6.89420046125730157e-01 
 202        221        223        203    2       1112       1113 +7.63456445993031418e-01  # rad = +1.09556000000000070e-01 , len = +5.68682688324515961e-01 
 203        224        221        207    2        201        202 +9.84562607204116702e-01  # rad = +1.43500000000000016e-01 , len = +2.32163735324877329e-01 
 204        225        226        206    2 2147483645 2147483645 +1.00923114895717636e+00  # rad = +1.22666999999999984e-01 , len = +3.63730669589465705e-01 
 205        225        227        206    2 2147483645 2147483645 +6.80817804105475433e-01  # rad = +8.27500000000000319e-02 , len = +2.10000000000002046e-01 
 206        228        225        319    2        204        205 +1.01796482412060296e+00  # rad = +1.21545000000000028e-01 , len = +8.63017960415655261e-01 
 207        229        224        209    2        203        208 +1.00517241379310351e+00  # rad = +1.45749999999999991e-01 , len = +5.14392845984467773e-01 
 208        224        230        207    2        225        260 +7.66723842195540239e-01  # rad = +1.11749999999999988e-01 , len = +5.64358042380900815e-01 
 209        231        229        211    2        207       1111 +8.04179515052022009e-01  # rad = +1.44999999999999990e-01 , len = +4.31508980207830128e-01 
 210        231        232        211    2        221        239 +6.46116644852141930e-01  # rad = +1.16500000000000034e-01 , len = +7.85748051222528554e-01 
 211        233        231        230    2        209        210 +6.05737283608864918e-01  # rad = +1.80308000000000024e-01 , len = +9.82496819333274041e-01 
 212        234        150        214    2        135       1022 +7.67774907749077529e-01  # rad = +2.08067000000000030e-01 , len = +1.34829521989807732e+00 
 213        234        235        214    2        322        323 +5.46826568265682655e-01  # rad = +1.48190000000000044e-01 , len = +1.59163438012628999e+00 
 214        233        234        230    2        212        213 +9.10413314206815039e-01  # rad = +2.70999999999999963e-01 , len = +4.20000000000000540e-01 
 215        197        236        216    2 2147483645 2147483645 +3.39203422053231951e-01  # rad = +8.92104999999999981e-02 , len = +1.31518059596391357e+00 
 216        237        197        262    2        176        215 +7.44138143729009216e-01  # rad = +2.62999999999999956e-01 , len = +3.83405790253617706e-01 
 217        238        239        219    2 2147483645 2147483645 +9.21765089890195344e-01  # rad = +1.25667000000000001e-01 , len = +4.53651848888549869e-01 
 218        238        240        219    2 2147483645 2147483645 +7.35126491751813660e-01  # rad = +1.00221999999999978e-01 , len = +7.34166193719109073e-01 
 219        241        238        951    2        217        218 +7.17542105263157870e-01  # rad = +1.36333000000000065e-01 , len = +2.42487113059641740e-01 
 220        242        243        221    2 2147483645 2147483645 +1.08634794889150732e+00  # rad = +1.30000000000000060e-01 , len = +7.00000000000002842e-02 
 221        232        242        210    2        220        222 +1.02718454935622305e+00  # rad = +1.19667000000000023e-01 , len = +2.42487113059643794e-01 
 222        242        244        221    2        237        238 +8.07797471316236027e-01  # rad = +9.66667000000000221e-02 , len = +1.97989898732232855e-01 
 223        245        246        225    2 2147483645 2147483645 +7.64004159733777000e-01  # rad = +9.18332999999999927e-02 , len = +4.59020696701139763e-01 
 224        245        247        225    2 2147483645 2147483645 +7.30449251247920150e-01  # rad = +8.77999999999999753e-02 , len = +8.45813218151619695e-01 
 225        230        245        208    2        223        224 +1.07561521252796433e+00  # rad = +1.20199999999999974e-01 , len = +3.42928563989644886e-01 
 226        248        168        954    2        150       1028 +8.57267964071856126e-01  # rad = +1.14531000000000022e-01 , len = +1.10900856624284128e+00 
 227        249        250        229    2        355       1043 +5.65845339501892752e-01  # rad = +1.91778000000000004e-01 , len = +7.13862731902987546e-01 
 228        249        207        229    2        187        230 +9.23513600434316961e-01  # rad = +3.13000000000000056e-01 , len = +9.89949493661145541e-02 
 229        251        249        293    2        227        228 +9.88113702623906631e-01  # rad = +3.38922999999999974e-01 , len = +9.12688336728371130e-01 
 230        207        233        228    2        211        214 +9.51012779552715681e-01  # rad = +2.97666999999999959e-01 , len = +4.14125584816974812e-01 
 231        252        253        232    2 2147483645 2147483645 +4.84666549737584162e-01  # rad = +1.07769000000000004e-01 , len = +1.01680873324338017e+00 
 232        254        252        261    2        231        233 +7.26656862745097998e-01  # rad = +2.22356999999999999e-01 , len = +1.04062481231229453e+00 
 233        252        255        232    2        244        245 +8.50393736198995387e-01  # rad = +1.89090999999999954e-01 , len = +8.57321409974111881e-01 
 234        256        257        236    2        950       1116 +9.52446018012080509e-01  # rad = +2.37000000000000099e-01 , len = +9.89949493661145541e-02 
 235        256         95        236    2         84       1031 +6.72137538027512527e-01  # rad = +1.67250000000000093e-01 , len = +9.01886910870758562e-01 
 236        258        256        250    2        234        235 +1.02823553719008265e+00  # rad = +2.48833000000000026e-01 , len = +3.56931365951492219e-01 
 237        244        259        222    2 2147483645 2147483645 +1.06551687395969852e+00  # rad = +1.02999999999999994e-01 , len = +8.68677155219359287e-01 
 238        244        260        222    2 2147483645 2147483645 +7.24137681331833982e-01  # rad = +7.00000000000000344e-02 , len = +4.31508980207828630e-01 
 239        232        261        210    2 2147483645 2147483645 +8.75536480686695318e-01  # rad = +1.02000000000000035e-01 , len = +1.21041315260533833e+00 
 240        248        262        954    2 2147483645 2147483645 +5.23952095808383200e-01  # rad = +7.00000000000000067e-02 , len = +3.63730669589461431e-01 
 241        263        264        242    2 2147483645 2147483645 +8.97338516301029232e-01  # rad = +1.20500000000000010e-01 , len = +6.33876959669621765e-01 
 242        265        263        295    2        241        243 +6.27504672897196247e-01  # rad = +1.34286000000000044e-01 , len = +6.14247507117446578e-01 
 243        263        266        242    2        254        255 +7.78189833638651796e-01  # rad = +1.04500000000000023e-01 , len = +1.21243556529818830e-01 
 244        255        267        233    2       1114       1115 +7.58893865916410615e-01  # rad = +1.43500000000000016e-01 , len = +5.33104117410475808e-01 
 245        255        268        233    2        346        347 +6.38941038970654351e-01  # rad = +1.20818000000000009e-01 , len = +7.95047168412037375e-01 
 246        269        270        247    2 2147483645 2147483645 +6.30977954569587163e-01  # rad = +7.72500000000000131e-02 , len = +2.61916017074176277e-01 
 247        271        269        265    2        246        248 +1.05999134199134204e+00  # rad = +1.22429000000000038e-01 , len = +4.42718872423573218e-01 
 248        269        272        247    2 2147483645 2147483645 +7.61665945160051927e-01  # rad = +9.32500000000000134e-02 , len = +3.28329103187638582e-01 
 249        258        273        250    2       1166       1210 +6.77095041322314128e-01  # rad = +1.63857000000000086e-01 , len = +4.89999999999997438e-01 
 250        274        258        266    2        236        249 +1.00082712985938782e+00  # rad = +2.42000000000000021e-01 , len = +1.97989898732234104e-01 
 251        275        276        252    2        288        446 +9.42454817607273454e-01  # rad = +6.46000000000000019e-01 , len = +2.10000000000000853e-01 
 252        179        275        177    2        251        253 +9.92370214010429796e-01  # rad = +6.85444000000000053e-01 , len = +8.90954544295051276e-01 
 253        275        277        252    2        341        373 +4.90325978489854764e-01  # rad = +3.36091000000000029e-01 , len = +1.07536040470160610e+00 
 254        266        278        243    2 2147483645 2147483645 +7.25358851674641203e-01  # rad = +7.58000000000000201e-02 , len = +2.96984848098348686e-01 
 255        266        279        243    2 2147483645 2147483645 +6.69856459330143594e-01  # rad = +7.00000000000000344e-02 , len = +6.96491205974635874e-01 
 256        280        281        259    2 2147483645 2147483645 +9.81006240249609918e-01  # rad = +1.25765000000000016e-01 , len = +1.29263297188335935e+00 
 257        282        283       1182    2 2147483645 2147483645 +8.58034321372854958e-01  # rad = +1.10000000000000070e-01 , len = +1.71464281994821360e-01 
 258        282        284       1182    2 2147483645 2147483645 +9.05811232449297843e-01  # rad = +1.16125000000000034e-01 , len = +1.06160256216721627e+00 
 259        285        280       1115    2        256       1182 +1.05205281600564615e+00  # rad = +1.28200000000000008e-01 , len = +3.20780298646908379e-01 
 260        230        286        208    2 2147483645 2147483645 +7.45711856823266239e-01  # rad = +8.33332999999999852e-02 , len = +6.75055553269505726e-01 
 261        237        254        262    2        232        955 +8.65803315517402416e-01  # rad = +3.05999999999999994e-01 , len = +3.28329103187638582e-01 
 262        287        237        344    2        216        261 +8.63241015971335068e-01  # rad = +3.53428999999999993e-01 , len = +5.98080262172225430e-01 
 263        288        289        264    2 2147483645 2147483645 +9.45648918469218058e-01  # rad = +1.13667000000000018e-01 , len = +1.71464281994822443e-01 
 264        290        288       1042    2        263        265 +6.88430698739977087e-01  # rad = +1.20200000000000057e-01 , len = +4.02119385257661777e-01 
 265        288        271        264    2        247        929 +9.60898502495840301e-01  # rad = +1.15499999999999992e-01 , len = +3.28329103187639137e-01 
 266        291        274        324    2        250        267 +9.39029126213592247e-01  # rad = +2.41800000000000015e-01 , len = +1.02161636635285036e+00 
 267        274        292        266    2        280        281 +1.04218362282878396e+00  # rad = +2.52000000000000002e-01 , len = +1.21243556529823951e-01 
 268        293        294       1037    2        269        270 +9.60176991150442527e-01  # rad = +2.98375000000000001e-01 , len = +6.89420046125726160e-01 
 269        294        295        268    2        327        328 +4.59897779639715121e-01  # rad = +1.37222000000000011e-01 , len = +7.95047168412036820e-01 
 270        294        296        268    2        284        298 +9.64390448261415956e-01  # rad = +2.87750000000000006e-01 , len = +2.61916017074173668e-01 
 271        297        298        272    2 2147483645 2147483645 +1.10962983068166388e+00  # rad = +1.39000000000000012e-01 , len = +6.99999999999967315e-02 
 272        154        297        138    2        271        273 +9.22050391220179955e-01  # rad = +1.25266999999999989e-01 , len = +1.08669222873819793e+00 
 273        297        299        272    2        287        302 +1.06173214014864259e+00  # rad = +1.33000000000000035e-01 , len = +2.10000000000000270e-01 
 274        300        301        276    2 2147483645 2147483645 +7.10041889483065902e-01  # rad = +7.96667000000000208e-02 , len = +2.10000000000000270e-01 
 275        300        302        276    2       1117       1118 +8.45216577540106817e-01  # rad = +9.48333000000000786e-02 , len = +3.76961536499414829e-01 
 276        303        300        333    2        274        275 +9.40037031761857378e-01  # rad = +1.12200000000000050e-01 , len = +2.32163735324875192e-01 
 277        304        305        279    2 2147483645 2147483645 +8.18030323215466870e-01  # rad = +7.00000000000000344e-02 , len = +2.61916017074176499e-01 
 278        304        306        279    2 2147483645 2147483645 +1.06538750096410717e+00  # rad = +9.11667000000000172e-02 , len = +4.48218696620300672e-01 
 279        307        304        317    2        277        278 +5.96316376306620155e-01  # rad = +8.55714000000000197e-02 , len = +4.64327470649756824e-01 
 280        292        308        267    2 2147483645 2147483645 +4.68865079365079374e-01  # rad = +1.18154000000000009e-01 , len = +9.09999999999999032e-01 
 281        292        309        267    2        959        960 +5.03968253968253954e-01  # rad = +1.27000000000000057e-01 , len = +1.07763630228384444e+00 
 282        310        311        284    2       1032       1033 +4.65745916515426572e-01  # rad = +1.28313000000000038e-01 , len = +1.38946032688954513e+00 
 283        310        312        284    2        335        336 +1.04392014519056264e+00  # rad = +2.87600000000000078e-01 , len = +4.48218696620297619e-01 
 284        296        310        270    2        282        283 +9.57428323197219822e-01  # rad = +2.75500000000000078e-01 , len = +1.21243556529820870e-01 
 285        313        314        287    2 2147483645 2147483645 +6.12605042016806767e-01  # rad = +7.29000000000000065e-02 , len = +6.78675180038288306e-01 
 286        313        315        287    2        329        330 +9.57983193277310852e-01  # rad = +1.13999999999999990e-01 , len = +5.51180551180827649e-01 
 287        299        313        273    2        285        286 +8.94736842105263053e-01  # rad = +1.19000000000000022e-01 , len = +9.89949493661145541e-02 
 288        276        316        251    2        289        290 +9.51496904024767831e-01  # rad = +6.14666999999999963e-01 , len = +3.83405790253616874e-01 
 289        316        317        288    2        342        343 +7.49373237867007713e-01  # rad = +4.60614999999999941e-01 , len = +1.22049170419139030e+00 
 290        316        318        288    2        303        304 +8.13990339484631509e-01  # rad = +5.00333000000000028e-01 , len = +7.95047168412036154e-01 
 291        319        320        292    2 2147483645 2147483645 +2.99517190929041721e-01  # rad = +1.02360000000000034e-01 , len = +1.78328348839997974e+00 
 292        321        319        309    2        291        293 +8.42439735053627681e-01  # rad = +3.41749999999999943e-01 , len = +7.76337555448662120e-01 
 293        319        251        292    2        229        294 +1.00365764447695693e+00  # rad = +3.43000000000000083e-01 , len = +2.21359436211787469e-01 
 294        251        322        293    2        395        396 +5.52769679300291528e-01  # rad = +1.89600000000000019e-01 , len = +6.60378679243957767e-01 
 295        323        265        296    2        242       1214 +1.08080808080808088e+00  # rad = +2.14000000000000107e-01 , len = +1.56524758424982757e-01 
 296        324        323        386    2        295        297 +8.27586206896551713e-01  # rad = +1.98000000000000009e-01 , len = +9.89949493661145541e-02 
 297        323        325        296    2 2147483645 2147483645 +6.41414141414141437e-01  # rad = +1.27000000000000002e-01 , len = +3.20780298646910100e-01 
 298        296        326        270    2 2147483645 2147483645 +4.60625543006081661e-01  # rad = +1.32544999999999996e-01 , len = +8.79886356298358208e-01 
 299        327        328        301    2 2147483645 2147483645 +7.92052166194394114e-01  # rad = +1.16000000000000048e-01 , len = +4.53651848888549036e-01 
 300        327        329        301    2 2147483645 2147483645 +8.17090573896418593e-01  # rad = +1.19666999999999968e-01 , len = +1.71464281994822443e-01 
 301        330        327       1211    2        299        300 +4.71295253419147242e-01  # rad = +1.46455000000000030e-01 , len = +9.52102935611483070e-01 
 302        299        331        273    2       1129       1130 +9.12278195488721799e-01  # rad = +1.21333000000000010e-01 , len = +1.01921538449927329e+00 
 303        318        216        290    2        195        306 +9.22185824241055441e-01  # rad = +4.61399999999999977e-01 , len = +3.76961536499416827e-01 
 304        318        332        290    2        407        408 +4.22118868833356975e-01  # rad = +2.11199999999999999e-01 , len = +8.68677155219362396e-01 
 305        333        334        306    2        309        344 +1.00542275343072163e+00  # rad = +4.54250000000000154e-01 , len = +3.05122926047846355e-01 
 306        216        333        303    2        305        307 +9.79193758127438252e-01  # rad = +4.51800000000000035e-01 , len = +3.42928563989643442e-01 
 307        333        335        306    2        376        377 +4.11022576361221803e-01  # rad = +1.85699999999999976e-01 , len = +8.07279381626955783e-01 
 308        321        336        309    2 2147483645 2147483645 +3.88532959299129510e-01  # rad = +1.57615000000000005e-01 , len = +8.51586754241750676e-01 
 309        334        321        305    2        292        308 +8.93047881122729814e-01  # rad = +4.05667000000000055e-01 , len = +3.63730669589461264e-01 
 310        337        338        312    2 2147483645 2147483645 +9.31037401371164086e-01  # rad = +9.89999999999999630e-02 , len = +1.56524758424985921e-01 
 311        337        339        312    2 2147483645 2147483645 +1.11912576528453056e+00  # rad = +1.18999999999999995e-01 , len = +9.89949493661145541e-02 
 312        340        337        321    2        310        311 +1.05410656753407683e+00  # rad = +1.06333000000000011e-01 , len = +1.71464281994820250e-01 
 313        341        342        315    2 2147483645 2147483645 +9.90709512765813427e-01  # rad = +8.63333000000000156e-02 , len = +3.83405790253617818e-01 
 314        341        343        315    2 2147483645 2147483645 +1.26721740956520845e+00  # rad = +1.10429000000000055e-01 , len = +4.42718872423571552e-01 
 315        344        341        325    2        313        314 +4.71680108254397878e-01  # rad = +8.71429000000000509e-02 , len = +5.04777178564960516e-01 
 316        307        345        317    2 2147483645 2147483645 +6.68118466898954710e-01  # rad = +9.58750000000000435e-02 , len = +1.38592929112563379e+00 
 317        346        307       1040    2        279        316 +8.94080996884735191e-01  # rad = +1.43499999999999989e-01 , len = +5.33104117410474143e-01 
 318        228        347        319    2 2147483645 2147483645 +1.06365159128978237e+00  # rad = +1.27000000000000030e-01 , len = +1.56524758424982730e-01 
 319        348        228        423    2        206        318 +9.43127962085308025e-01  # rad = +1.19399999999999992e-01 , len = +7.73175271203106917e-01 
 320        340        349        321    2 2147483645 2147483645 +1.31846344485749700e+00  # rad = +1.33000000000000035e-01 , len = +1.56524758424984312e-01 
 321        350        340        366    2        312        320 +9.98762376237623761e-01  # rad = +1.00875000000000020e-01 , len = +6.02162768692985684e-01 
 322        235        351        213    2       1127       1128 +8.06991025035427523e-01  # rad = +1.19588000000000028e-01 , len = +1.13736537664903326e+00 
 323        235        352        213    2        409        410 +6.83635872865915317e-01  # rad = +1.01307999999999995e-01 , len = +9.92421281513047093e-01 
 324        353        291        326    2        266        382 +1.01163676936253122e+00  # rad = +2.57500000000000118e-01 , len = +9.89949493661170521e-02 
 325        353        344        326    2        315        356 +7.25824827727097666e-01  # rad = +1.84750000000000053e-01 , len = +3.05122926047845966e-01 
 326        354        353        335    2        324        325 +9.57510918508988840e-01  # rad = +2.54538000000000098e-01 , len = +8.45813218151619917e-01 
 327        295        355        269    2 2147483645 2147483645 +6.29150573523196033e-01  # rad = +8.63333000000000156e-02 , len = +3.63730669589465705e-01 
 328        295        356        269    2 2147483645 2147483645 +6.77733891067030081e-01  # rad = +9.30000000000000132e-02 , len = +2.42487113059643794e-01 
 329        315        357        286    2 2147483645 2147483645 +9.57894736842105465e-01  # rad = +1.09200000000000033e-01 , len = +3.20780298646910100e-01 
 330        315        358        286    2        337        338 +9.64912280701754499e-01  # rad = +1.10000000000000028e-01 , len = +9.89949493661170521e-02 
 331        359        360        332    2 2147483645 2147483645 +7.22410245200388990e-01  # rad = +9.58400000000000363e-02 , len = +1.91191003972467599e+00 
 332        346        359       1040    2        331        333 +8.26585669781931487e-01  # rad = +1.32667000000000035e-01 , len = +8.57321409974112658e-01 
 333        359        303        332    2        276        953 +8.99673618910505235e-01  # rad = +1.19357000000000005e-01 , len = +1.06160256216721915e+00 
 334        354        361        335    2        357        358 +7.11913118386355404e-01  # rad = +1.89250000000000085e-01 , len = +2.61916017074176999e-01 
 335        312        354        283    2        326        334 +9.24315020862308767e-01  # rad = +2.65833000000000041e-01 , len = +4.08166632639171800e-01 
 336        312        362        283    2        405        406 +7.55514603616133540e-01  # rad = +2.17286000000000035e-01 , len = +5.14392845984468772e-01 
 337        358        363        330    2 2147483645 2147483645 +1.06859090909090915e+00  # rad = +1.17545000000000038e-01 , len = +5.68682688324516294e-01 
 338        358        364        330    2 2147483645 2147483645 +1.18181818181818166e+00  # rad = +1.30000000000000004e-01 , len = +1.21243556529820870e-01 
 339        365        366        341    2 2147483645 2147483645 +1.13762585545881256e+00  # rad = +1.27000000000000002e-01 , len = +1.56524758424985921e-01 
 340        365        367        341    2 2147483645 2147483645 +1.16449890716256399e+00  # rad = +1.30000000000000004e-01 , len = +7.00000000000002842e-02 
 341        277        365        253    2        339        340 +3.32160039989169598e-01  # rad = +1.11635999999999999e-01 , len = +7.34166193719104632e-01 
 342        317        368        289    2        394       1124 +9.50592143113011878e-01  # rad = +4.37856999999999996e-01 , len = +5.14392845984465885e-01 
 343        317        369        289    2        351        352 +8.74917230224808162e-01  # rad = +4.03000000000000080e-01 , len = +1.21243556529821897e-01 
 344        334        287        305    2        262        345 +9.01312052834342348e-01  # rad = +4.09421000000000035e-01 , len = +1.35735036007657284e+00 
 345        287        370        344    2        488       1046 +7.45931449534830815e-01  # rad = +3.05400000000000005e-01 , len = +4.19999999999998763e-01 
 346        268        371        245    2 2147483645 2147483645 +9.44751609859457941e-01  # rad = +1.14143000000000036e-01 , len = +5.14392845984467662e-01 
 347        268        372        245    2 2147483645 2147483645 +1.00150639805327013e+00  # rad = +1.20999999999999983e-01 , len = +9.89949493661195640e-02 
 348        373        374        350    2 2147483645 2147483645 +9.91920577617328547e-01  # rad = +8.24285999999999908e-02 , len = +4.64327470649756269e-01 
 349        373        375        350    2 2147483645 2147483645 +1.15523465703971118e+00  # rad = +9.60000000000000298e-02 , len = +4.02119385257663331e-01 
 350        376        373        400    2        348        349 +5.97841726618705049e-01  # rad = +8.30999999999999933e-02 , len = +6.85857127979291215e-01 
 351        369        377        343    2 2147483645 2147483645 +4.38528535980148848e-01  # rad = +1.76727000000000023e-01 , len = +7.82623792124926387e-01 
 352        369        378        343    2 2147483645 2147483645 +4.71049627791563286e-01  # rad = +1.89833000000000057e-01 , len = +5.68682688324517738e-01 
 353        379        380        355    2 2147483645 2147483645 +7.43841379310344886e-01  # rad = +1.07857000000000008e-01 , len = +1.79969441850554168e+00 
 354        379        381        355    2 2147483645 2147483645 +6.49655172413793114e-01  # rad = +9.42000000000000060e-02 , len = +1.09790709989506974e+00 
 355        250        379        227    2        353        354 +7.56082553786148526e-01  # rad = +1.44999999999999990e-01 , len = +2.10000000000000853e-01 
 356        344        382        325    2        443        444 +4.44444384303112339e-01  # rad = +8.21111000000000063e-02 , len = +7.47395477642192163e-01 
 357        361        383        334    2 2147483645 2147483645 +4.92073976221928666e-01  # rad = +9.31249999999999994e-02 , len = +6.96491205974632543e-01 
 358        361        384        334    2        956        957 +5.37648612945838877e-01  # rad = +1.01750000000000021e-01 , len = +3.28329103187639137e-01 
 359        385        386        361    2 2147483645 2147483645 +9.03149606299212593e-01  # rad = +1.14700000000000010e-01 , len = +6.92964645562815784e-01 
 360        385        387        361    2 2147483645 2147483645 +9.62992125984251990e-01  # rad = +1.22300000000000020e-01 , len = +6.67757440991864182e-01 
 361        388        385        382    2        359        360 +7.54456939518692082e-01  # rad = +1.27000000000000057e-01 , len = +2.42487113059643794e-01 
 362        389        390        364    2 2147483645 2147483645 +7.04545454545454586e-01  # rad = +7.36250000000000099e-02 , len = +5.68682688324515184e-01 
 363        389        391        364    2 2147483645 2147483645 +1.02870813397129179e+00  # rad = +1.07499999999999998e-01 , len = +1.02161636635285058e+00 
 364        392        389        375    2        362        363 +8.63636363636363646e-01  # rad = +1.04499999999999954e-01 , len = +2.32163735324877885e-01 
 365        350        393        366    2 2147483645 2147483645 +6.93069306930693019e-01  # rad = +7.00000000000000067e-02 , len = +2.21359436211787469e-01 
 366        394        350        412    2        321        365 +5.47425474254742528e-01  # rad = +1.00999999999999951e-01 , len = +5.28488410468952119e-01 
 367        395        396        368    2 2147483645 2147483645 +6.63290513833992068e-01  # rad = +1.34250000000000008e-01 , len = +8.01186619958171642e-01 
 368        397        395        371    2        367        369 +9.95573044761436377e-01  # rad = +2.02399999999999997e-01 , len = +2.79999999999997584e-01 
 369        395        398        368    2        412       1190 +8.68216403162055395e-01  # rad = +1.75726999999999994e-01 , len = +7.85748051222526112e-01 
 370        399        400        372    2 2147483645 2147483645 +4.86919664942186525e-01  # rad = +1.16142999999999968e-01 , len = +5.04777178564957074e-01 
 371        399        397        372    2        368       1125 +8.52317986299187424e-01  # rad = +2.03299999999999981e-01 , len = +6.30000000000002558e-01 
 372        401        399        411    2        370        371 +5.72691476590636239e-01  # rad = +2.38525999999999988e-01 , len = +1.30770791845885581e+00 
 373        277        402        253    2        459       1126 +3.77873849641912452e-01  # rad = +1.27000000000000002e-01 , len = +1.71464281994823164e-01 
 374        392        403        375    2 2147483645 2147483645 +8.03719008264462853e-01  # rad = +9.72500000000000309e-02 , len = +5.68682688324515739e-01 
 375        404        392        392    2        364        374 +1.00000000000000000e+00  # rad = +1.20999999999999983e-01 , len = +2.09999999999999659e-01 
 376        335        405        307    2 2147483645 2147483645 +5.94146472805600401e-01  # rad = +1.10333000000000014e-01 , len = +4.94974746830585288e-01 
 377        335        406        307    2 2147483645 2147483645 +4.29725363489499246e-01  # rad = +7.98000000000000237e-02 , len = +7.34166193719105298e-01 
 378        407        408        380    2 2147483645 2147483645 +5.75539711104876783e-01  # rad = +8.41111000000000081e-02 , len = +5.81463670404264610e-01 
 379        407        409        380    2 2147483645 2147483645 +8.87959053803466514e-01  # rad = +1.29769000000000023e-01 , len = +9.39148550549907535e-01 
 380        410        407        438    2        378        379 +7.22585908529048249e-01  # rad = +1.46143000000000051e-01 , len = +4.69574275274957764e-01 
 381        388        411        382    2 2147483645 2147483645 +6.32846797716431153e-01  # rad = +1.06529000000000026e-01 , len = +1.19205704561484938e+00 
 382        291        388        324    2        361        381 +6.53720388349514514e-01  # rad = +1.68333000000000066e-01 , len = +5.37680202350803604e-01 
 383        412        413        384    2 2147483645 2147483645 +3.43631090487238999e-01  # rad = +1.48105000000000014e-01 , len = +1.28502918254800491e+00 
 384        414        412       1124    2        383        385 +9.86270022883295128e-01  # rad = +4.31000000000000050e-01 , len = +1.56524758424985921e-01 
 385        412        415        384    2        387        411 +9.71229698375870143e-01  # rad = +4.18599999999999917e-01 , len = +6.78675180038287196e-01 
 386        196        324        387    2        296        954 +6.35740155660013961e-01  # rad = +2.39250000000000157e-01 , len = +1.03590540108641260e+00 
 387        415        196        385    2        175        386 +8.99027711419015718e-01  # rad = +3.76333000000000029e-01 , len = +2.42487113059643294e-01 
 388        416        417        390    2 2147483645 2147483645 +8.78660720225640013e-01  # rad = +7.00000000000000067e-02 , len = +1.97989898732236630e-01 
 389        416        418        390    2 2147483645 2147483645 +8.78660720225640013e-01  # rad = +7.00000000000000067e-02 , len = +1.71464281994827522e-01 
 390        419        416        413    2        388        389 +6.26202229174199543e-01  # rad = +7.96667000000000347e-02 , len = +2.09999999999998493e-01 
 391        404        420        392    2 2147483645 2147483645 +1.00000000000000000e+00  # rad = +1.20999999999999983e-01 , len = +9.89949493661145541e-02 
 392        421        404        394    2        375        391 +5.96941292550567271e-01  # rad = +1.20999999999999983e-01 , len = +2.52388589282477316e-01 
 393        421        422        394    2 2147483645 2147483645 +5.96941292550567271e-01  # rad = +1.20999999999999983e-01 , len = +6.99999999999967315e-02 
 394        368        421        342    2        392        393 +4.62936529506208672e-01  # rad = +2.02699999999999964e-01 , len = +9.15368778143543227e-01 
 395        322        423        294    2 2147483645 2147483645 +5.71376582278480982e-01  # rad = +1.08333000000000026e-01 , len = +7.13862731902992431e-01 
 396        322        424        294    2        965        966 +5.99003164556962009e-01  # rad = +1.13570999999999991e-01 , len = +4.94974746830583290e-01 
 397        425        426        399    2 2147483645 2147483645 +6.08400813008130092e-01  # rad = +7.48333000000000192e-02 , len = +3.83405790253614542e-01 
 398        425        427        399    2       1121       1122 +8.45918699186991918e-01  # rad = +1.04048000000000002e-01 , len = +1.46331814722567910e+00 
 399        428        425       1050    2        397        398 +6.61685199231799692e-01  # rad = +1.23000000000000012e-01 , len = +6.92964645562819337e-01 
 400        429        376        415    2        350        958 +9.01134521880064820e-01  # rad = +1.39000000000000068e-01 , len = +3.05122926047846965e-01 
 401        429        430        415    2        440        441 +5.58256726094003231e-01  # rad = +8.61110999999999960e-02 , len = +7.17286553617172751e-01 
 402        431        432       1175    2        403        404 +8.89989839282668171e-01  # rad = +1.20000000000000009e-01 , len = +2.52388589282476872e-01 
 403        432        433        402    2        963        964 +7.94791666666666674e-01  # rad = +9.53750000000000014e-02 , len = +6.02162768692984129e-01 
 404        432        434        402    2        961        962 +7.91666666666666630e-01  # rad = +9.50000000000000150e-02 , len = +6.64078308635361436e-01 
 405        362        435        336    2 2147483645 2147483645 +4.70412267702475073e-01  # rad = +1.02213999999999999e-01 , len = +1.06850362657315889e+00 
 406        362        436        336    2        470        495 +8.33003506898741808e-01  # rad = +1.81000000000000105e-01 , len = +2.21359436211784083e-01 
 407        332        437        304    2 2147483645 2147483645 +5.27391098484848442e-01  # rad = +1.11384999999999970e-01 , len = +8.68677155219358177e-01 
 408        332        438        304    2        513        514 +4.98806818181818157e-01  # rad = +1.05347999999999983e-01 , len = +1.80648830607895050e+00 
 409        352        439        323    2 2147483645 2147483645 +9.80507955936352538e-01  # rad = +9.93333000000000133e-02 , len = +9.01886910870757341e-01 
 410        352        440        323    2        428       1049 +9.42669877995814698e-01  # rad = +9.55000000000000154e-02 , len = +9.89949493661183150e-02 
 411        415        401        385    2        372        416 +9.94983277591973247e-01  # rad = +4.16500000000000148e-01 , len = +1.21243556529819344e-01 
 412        398        394        369    2        366        413 +1.04992402988726830e+00  # rad = +1.84499999999999970e-01 , len = +9.89949493661170521e-02 
 413        394        419        412    2        390        414 +6.89550135501355022e-01  # rad = +1.27222000000000030e-01 , len = +5.98080262172226318e-01 
 414        419        441        413    2        429        430 +9.40615616795837162e-01  # rad = +1.19667000000000023e-01 , len = +2.42487113059638687e-01 
 415        442        429        955    2        400        401 +6.64052073736686732e-01  # rad = +1.54250000000000054e-01 , len = +4.02119385257662998e-01 
 416        401        443        411    2        486        967 +9.09963985594237745e-01  # rad = +3.79000000000000004e-01 , len = +3.50000000000001421e-01 
 417        444        445        418    2 2147483645 2147483645 +6.83445190156599658e-01  # rad = +7.63750000000000262e-02 , len = +5.09607692249638311e-01 
 418        446        444       1116    2        417        419 +7.25649350649350544e-01  # rad = +1.11750000000000030e-01 , len = +5.09607692249634980e-01 
 419        444        447        418    2        970        971 +1.06845637583892628e+00  # rad = +1.19399999999999992e-01 , len = +3.76961536499415495e-01 
 420        448        449        422    2 2147483645 2147483645 +8.35065846856012484e-01  # rad = +7.36250000000000099e-02 , len = +4.94974746830581791e-01 
 421        448        450        422    2 2147483645 2147483645 +7.93950550491285267e-01  # rad = +7.00000000000000067e-02 , len = +1.71464281994820250e-01 
 422        348        448        423    2        420        421 +6.96419431279620804e-01  # rad = +8.81667000000000145e-02 , len = +4.99899989997999061e-01 
 423        451        348        425    2        319        422 +8.30163934426229599e-01  # rad = +1.26600000000000018e-01 , len = +3.56931365951495327e-01 
 424        451        452        425    2        465        466 +9.21311475409836156e-01  # rad = +1.40500000000000014e-01 , len = +9.62340895940727026e-01 
 425        453        451        435    2        423        424 +6.55832175771624226e-01  # rad = +1.52499999999999997e-01 , len = +2.61916017074176999e-01 
 426        454        455        428    2 2147483645 2147483645 +9.13669064748201532e-01  # rad = +1.26999999999999946e-01 , len = +8.85437744847145880e-01 
 427        454        456        428    2 2147483645 2147483645 +6.60431654676259083e-01  # rad = +9.18000000000000205e-02 , len = +6.33876959669618212e-01 
 428        440        454        410    2        426        427 +1.45549738219895275e+00  # rad = +1.39000000000000012e-01 , len = +2.52388589282476816e-01 
 429        441        457        414    2 2147483645 2147483645 +9.18574042969239613e-01  # rad = +1.09923000000000007e-01 , len = +1.03353761421633883e+00 
 430        441        458        414    2        436        437 +7.03467121261500683e-01  # rad = +8.41818000000000288e-02 , len = +7.17286553617170974e-01 
 431        459        460        433    2 2147483645 2147483645 +7.52688172043010639e-01  # rad = +7.00000000000000344e-02 , len = +1.56524758424985505e-01 
 432        459        461        433    2 2147483645 2147483645 +7.52688172043010639e-01  # rad = +7.00000000000000344e-02 , len = +1.21243556529819857e-01 
 433        462        459        441    2        431        432 +9.73821989528795950e-01  # rad = +9.30000000000000271e-02 , len = +4.14125584816974812e-01 
 434        453        463        435    2 2147483645 2147483645 +5.33985008321542720e-01  # rad = +1.24166999999999972e-01 , len = +1.69740979141750192e+00 
 435        414        453       1124    2        425        434 +5.32102974828375208e-01  # rad = +2.32529000000000013e-01 , len = +1.19616052434445597e+00 
 436        458        464        430    2 2147483645 2147483645 +1.37797006003672995e+00  # rad = +1.16000000000000048e-01 , len = +4.48218696620301227e-01 
 437        458        465        430    2 2147483645 2147483645 +1.17602617192789904e+00  # rad = +9.90000000000000047e-02 , len = +1.21243556529823951e-01 
 438        466        410        967    2        380        439 +8.03111585852529175e-01  # rad = +2.02250000000000041e-01 , len = +2.61916017074175556e-01 
 439        410        467        438    2        450       1183 +7.43302843016069303e-01  # rad = +1.50333000000000022e-01 , len = +4.59020696701140540e-01 
 440        430        468        401    2 2147483645 2147483645 +1.03741910160246475e+00  # rad = +8.93333000000000182e-02 , len = +1.71464281994823164e-01 
 441        430        462        401    2        433        442 +1.10903240116547108e+00  # rad = +9.55000000000000293e-02 , len = +9.89949493661170521e-02 
 442        462        469        441    2        448        449 +1.12879581151832475e+00  # rad = +1.07800000000000021e-01 , len = +3.76961536499414163e-01 
 443        382        470        356    2 2147483645 2147483645 +1.08795643950696075e+00  # rad = +8.93333000000000599e-02 , len = +1.56524758424985921e-01 
 444        382        471        356    2 2147483645 2147483645 +8.52503498308998298e-01  # rad = +7.00000000000000344e-02 , len = +7.60394634384018220e-01 
 445        472        473        446    2 2147483645 2147483645 +2.62431255191604207e-01  # rad = +1.39958000000000027e-01 , len = +1.63716217889370963e+00 
 446        276        472        251    2        445        447 +8.25561919504643971e-01  # rad = +5.33313000000000037e-01 , len = +1.07990740343790614e+00 
 447        472        474        446    2        472        473 +9.06128296141290313e-01  # rad = +4.83249999999999957e-01 , len = +4.99899989998002059e-01 
 448        469        475        442    2 2147483645 2147483645 +7.03153988868274515e-01  # rad = +7.58000000000000340e-02 , len = +2.88617393793237198e-01 
 449        469        476        442    2 2147483645 2147483645 +7.83858998144712382e-01  # rad = +8.45000000000000334e-02 , len = +1.21243556529823951e-01 
 450        467        477        439    2 2147483645 2147483645 +6.28604498014407986e-01  # rad = +9.44999999999999868e-02 , len = +2.52388589282480258e-01 
 451        478        479       1183    2        455        456 +5.95345000764968435e-01  # rad = +8.95000000000000240e-02 , len = +5.68682688324518737e-01 
 452        478        480       1183    2        453        454 +8.44791230135765292e-01  # rad = +1.27000000000000057e-01 , len = +1.71464281994823164e-01 
 453        480        481        452    2 2147483645 2147483645 +7.54694488188976442e-01  # rad = +9.58462000000000203e-02 , len = +1.77225844616410289e+00 
 454        480        482        452    2        463        464 +8.37267716535433193e-01  # rad = +1.06333000000000039e-01 , len = +2.09999999999999659e-01 
 455        479        483        451    2 2147483645 2147483645 +1.26416759776536303e+00  # rad = +1.13143000000000035e-01 , len = +5.46717477313466649e-01 
 456        479        484        451    2 2147483645 2147483645 +7.82122905027932913e-01  # rad = +7.00000000000000344e-02 , len = +9.89949493661170521e-02 
 457        485        486        459    2 2147483645 2147483645 +9.91666666666666696e-01  # rad = +1.19000000000000022e-01 , len = +2.21359436211786914e-01 
 458        485        487        459    2 2147483645 2147483645 +6.63889166666666752e-01  # rad = +7.96667000000000208e-02 , len = +1.97989898732234104e-01 
 459        402        485        373    2        457        458 +9.44881889763779514e-01  # rad = +1.20000000000000009e-01 , len = +1.03353761421633905e+00 
 460        488        489        462    2 2147483645 2147483645 +8.52503498308998298e-01  # rad = +7.00000000000000344e-02 , len = +1.71464281994823164e-01 
 461        488        490        462    2        476        477 +1.21264238330749419e+00  # rad = +9.95714000000000460e-02 , len = +4.74763098818769158e-01 
 462        491        488        470    2        460        461 +7.85752153110047979e-01  # rad = +8.21111000000000341e-02 , len = +5.93969696196701480e-01 
 463        482        492        454    2 2147483645 2147483645 +9.89344794184307763e-01  # rad = +1.05200000000000057e-01 , len = +6.85857127979289327e-01 
 464        482        493        454    2 2147483645 2147483645 +7.94673337533973401e-01  # rad = +8.45000000000000334e-02 , len = +1.21243556529819857e-01 
 465        452        494        424    2        972        973 +1.03202846975088969e+00  # rad = +1.45000000000000046e-01 , len = +1.97989898732230329e-01 
 466        452        495        424    2        915       1185 +1.04056939501779344e+00  # rad = +1.46199999999999969e-01 , len = +3.63730669589463651e-01 
 467        496        497        469    2 2147483645 2147483645 +8.43071545855218263e-01  # rad = +8.78000000000000169e-02 , len = +7.70000000000001572e-01 
 468        496        498        469    2 2147483645 2147483645 +8.81480272317870628e-01  # rad = +9.18000000000000344e-02 , len = +3.20780298646909712e-01 
 469        499        496        484    2        467        468 +4.19593070104754218e-01  # rad = +1.04143000000000027e-01 , len = +5.14392845984466551e-01 
 470        436        491        406    2        462        471 +5.77348066298342455e-01  # rad = +1.04500000000000023e-01 , len = +9.74987179402885928e-01 
 471        491        500        470    2        474        475 +9.95215311004784775e-01  # rad = +1.04000000000000037e-01 , len = +1.71464281994823164e-01 
 472        474        501        447    2 2147483645 2147483645 +3.36662183135023274e-01  # rad = +1.62691999999999976e-01 , len = +9.74987179402886150e-01 
 473        474        502        447    2        496        497 +9.88308329022245302e-01  # rad = +4.77599999999999913e-01 , len = +3.20780298646910100e-01 
 474        500        503        471    2 2147483645 2147483645 +8.53365384615384581e-01  # rad = +8.87500000000000094e-02 , len = +7.66811580507232415e-01 
 475        500        504        471    2 2147483645 2147483645 +8.47756730769230749e-01  # rad = +8.81667000000000145e-02 , len = +3.83405790253615930e-01 
 476        490        505        461    2 2147483645 2147483645 +9.80201142095019295e-01  # rad = +9.76000000000000201e-02 , len = +3.28329103187636862e-01 
 477        490        506        461    2 2147483645 2147483645 +9.40280040252522320e-01  # rad = +9.36250000000000693e-02 , len = +5.09607692249634980e-01 
 478        507        508        480    2 2147483645 2147483645 +1.43548263270780030e+00  # rad = +1.19666999999999968e-01 , len = +1.71464281994823164e-01 
 479        507        509        480    2 2147483645 2147483645 +1.59542054325868854e+00  # rad = +1.33000000000000007e-01 , len = +1.56524758424982730e-01 
 480        510        507        497    2        478        479 +3.23742135922330088e-01  # rad = +8.33635999999999822e-02 , len = +1.57461106308828036e+00 
 481        511        512        483    2 2147483645 2147483645 +1.09252691867124851e+00  # rad = +1.19222000000000009e-01 , len = +6.60378679243964983e-01 
 482        511        513        483    2 2147483645 2147483645 +6.74684994272623073e-01  # rad = +7.36249999999999821e-02 , len = +5.33104117410471812e-01 
 483        514        511       1046    2        481        482 +5.31226116122499703e-01  # rad = +1.09125000000000014e-01 , len = +6.18223260642948969e-01 
 484        515        499        486    2        469       1206 +8.24584717607973583e-01  # rad = +2.48200000000000143e-01 , len = +4.02119385257664275e-01 
 485        515        516        486    2        543       1136 +7.63564784053156198e-01  # rad = +2.29833000000000010e-01 , len = +7.85748051222530886e-01 
 486        443        515        416    2        484        485 +7.94195250659630592e-01  # rad = +3.01000000000000045e-01 , len = +7.30821455623737237e-01 
 487        517        518        488    2 2147483645 2147483645 +5.91823890374905237e-01  # rad = +1.24124999999999971e-01 , len = +1.13951744172698066e+00 
 488        370        517        345    2        487        489 +6.86748526522593328e-01  # rad = +2.09733000000000003e-01 , len = +1.04999999999999694e+00 
 489        517        519        488    2        545        546 +8.64365645844955233e-01  # rad = +1.81286000000000030e-01 , len = +1.10458136866416767e+00 
 490        520        521        491    2       1056       1057 +8.99633691752416587e-01  # rad = +1.67250000000000093e-01 , len = +2.61916017074173613e-01 
 491        442        520        955    2        490        492 +8.00345264027965464e-01  # rad = +1.85908999999999991e-01 , len = +8.10308583195318732e-01 
 492        520        522        491    2        561        562 +5.13991253785454183e-01  # rad = +9.55556000000000183e-02 , len = +1.86520776322639192e+00 
 493        523        524        495    2 2147483645 2147483645 +6.80507606510110330e-01  # rad = +1.07624999999999998e-01 , len = +7.27461339178929411e-01 
 494        523        525        495    2       1134       1135 +7.08802812448626085e-01  # rad = +1.12100000000000033e-01 , len = +8.71492971859210819e-01 
 495        436        523        406    2        493        494 +8.73779005524861874e-01  # rad = +1.58154000000000045e-01 , len = +1.08669222873820415e+00 
 496        502        526        473    2        549       1218 +1.05127931323283086e+00  # rad = +5.02091000000000065e-01 , len = +7.17286553617171752e-01 
 497        502        510        473    2        480        498 +5.39154103852596323e-01  # rad = +2.57500000000000007e-01 , len = +6.37730350540100965e-01 
 498        510        527        497    2        504       1133 +3.16504854368931998e-01  # rad = +8.14999999999999891e-02 , len = +3.63730669589464706e-01 
 499        528        529        501    2 2147483645 2147483645 +7.91158207667042257e-01  # rad = +9.90000000000000047e-02 , len = +1.21243556529819857e-01 
 500        528        530        501    2 2147483645 2147483645 +9.56318477140322587e-01  # rad = +1.19667000000000023e-01 , len = +2.42487113059643794e-01 
 501        531        528        550    2        499        500 +5.15604140227119201e-01  # rad = +1.25133000000000050e-01 , len = +1.14808536267997296e+00 
 502        532        533        504    2 2147483645 2147483645 +7.40740740740740700e-01  # rad = +6.99999999999999928e-02 , len = +1.56524758424985921e-01 
 503        532        534        504    2 2147483645 2147483645 +7.40740740740740700e-01  # rad = +6.99999999999999928e-02 , len = +9.89949493661170521e-02 
 504        527        532        498    2        502        503 +1.15950920245398770e+00  # rad = +9.44999999999999868e-02 , len = +6.49153294684700510e-01 
 505        535        536        506    2 2147483645 2147483645 +1.01986890048860990e+00  # rad = +1.09999999999999973e-01 , len = +1.21243556529821897e-01 
 506        537        535       1055    2        505        507 +6.86987261146496775e-01  # rad = +1.07857000000000008e-01 , len = +5.09607692249638422e-01 
 507        535        538        506    2        508        509 +1.32582957063519280e+00  # rad = +1.43000000000000044e-01 , len = +4.48218696620299561e-01 
 508        538        539        507    2        520        521 +7.98370629370629414e-01  # rad = +1.14166999999999991e-01 , len = +4.14125584816972425e-01 
 509        538        540        507    2        515        516 +1.14685314685314688e+00  # rad = +1.64000000000000007e-01 , len = +1.21243556529820870e-01 
 510        541        542        512    2 2147483645 2147483645 +9.23482849604221556e-01  # rad = +7.00000000000000067e-02 , len = +3.76961536499415162e-01 
 511        541        543        512    2 2147483645 2147483645 +9.23482849604221556e-01  # rad = +7.00000000000000067e-02 , len = +7.13862731902989101e-01 
 512        544        541        529    2        510        511 +6.62008733624454115e-01  # rad = +7.58000000000000201e-02 , len = +7.34166193719107185e-01 
 513        438        545        408    2 2147483645 2147483645 +8.82788472491172205e-01  # rad = +9.30000000000000132e-02 , len = +2.42487113059643794e-01 
 514        438        546        408    2 2147483645 2147483645 +6.64464441660021943e-01  # rad = +6.99999999999999928e-02 , len = +6.99999999999993960e-02 
 515        540        547        509    2 2147483645 2147483645 +7.58384146341463450e-01  # rad = +1.24375000000000027e-01 , len = +5.09607692249636646e-01 
 516        540        548        509    2        524       1058 +8.10975609756097615e-01  # rad = +1.33000000000000035e-01 , len = +3.56931365951492552e-01 
 517        549        550        518    2 2147483645 2147483645 +3.76900462893319632e-01  # rad = +8.76922999999999869e-02 , len = +8.96437393240601899e-01 
 518        551        549       1206    2        517        519 +9.37417405318291652e-01  # rad = +2.32667000000000040e-01 , len = +7.03491293478459845e-01 
 519        549        552        518    2        528       1203 +1.01432519437651236e+00  # rad = +2.36000000000000099e-01 , len = +2.96984848098349907e-01 
 520        539        553        508    2 2147483645 2147483645 +1.02262475146057974e+00  # rad = +1.16750000000000048e-01 , len = +5.37680202350802161e-01 
 521        539        554        508    2 2147483645 2147483645 +9.38195800888172671e-01  # rad = +1.07110999999999970e-01 , len = +6.29999999999998561e-01 
 522        555        556        524    2 2147483645 2147483645 +7.81351981351981362e-01  # rad = +8.37999999999999995e-02 , len = +2.88617393793235921e-01 
 523        555        557        524    2        539       1061 +1.01631701631701632e+00  # rad = +1.09000000000000014e-01 , len = +2.42487113059643294e-01 
 524        548        555        516    2        522        523 +8.06390977443608992e-01  # rad = +1.07250000000000012e-01 , len = +3.28329103187639526e-01 
 525        558        559        530    2 2147483645 2147483645 +7.71111943422415069e-01  # rad = +7.00000000000000344e-02 , len = +9.89949493661170521e-02 
 526        558        560        530    2 2147483645 2147483645 +7.71111943422415069e-01  # rad = +7.00000000000000344e-02 , len = +8.54458893101359140e-01 
 527        561        562        528    2 2147483645 2147483645 +5.84875301689461002e-01  # rad = +9.08750000000000391e-02 , len = +5.09607692249635758e-01 
 528        552        561        519    2        527        529 +6.58368644067796605e-01  # rad = +1.55375000000000041e-01 , len = +6.06217782649108750e-01 
 529        561        544        528    2        512        536 +7.36926790024135192e-01  # rad = +1.14500000000000088e-01 , len = +2.32163735324879217e-01 
 530        563        558        976    2        525        526 +8.46414918414918449e-01  # rad = +9.07780000000000531e-02 , len = +8.99166280506558890e-01 
 531        564        565        532    2 2147483645 2147483645 +7.30964821227637063e-01  # rad = +8.37999999999999856e-02 , len = +3.20780298646903883e-01 
 532        566        564       1190    2        531        533 +6.52392631752661822e-01  # rad = +1.14643000000000050e-01 , len = +2.12089603705604013e+00 
 533        564        567        532    2        540        541 +1.13395497326483086e+00  # rad = +1.30000000000000004e-01 , len = +9.89949493661158031e-02 
 534        568        569        536    2 2147483645 2147483645 +1.31440105540897090e+00  # rad = +9.96316000000000146e-02 , len = +1.28502918254800758e+00 
 535        568        570        536    2 2147483645 2147483645 +9.23482849604221556e-01  # rad = +7.00000000000000067e-02 , len = +1.21243556529818317e-01 
 536        544        568        529    2        534        535 +6.62008733624454115e-01  # rad = +7.58000000000000201e-02 , len = +3.42928563989645940e-01 
 537        571        572        539    2 2147483645 2147483645 +7.39176346356916536e-01  # rad = +6.99999999999999512e-02 , len = +5.09607692249637423e-01 
 538        571        573        539    2 2147483645 2147483645 +7.39176346356916536e-01  # rad = +6.99999999999999512e-02 , len = +1.21243556529822938e-01 
 539        557        571        523    2        537        538 +8.68807339449541138e-01  # rad = +9.46999999999999925e-02 , len = +6.64078308635360104e-01 
 540        567        574        533    2 2147483645 2147483645 +9.17092307692307651e-01  # rad = +1.19222000000000036e-01 , len = +6.92964645562816450e-01 
 541        567        575        533    2 2147483645 2147483645 +1.00000000000000000e+00  # rad = +1.30000000000000004e-01 , len = +7.00000000000002842e-02 
 542        576        577        543    2        615       1068 +5.70469325283189277e-01  # rad = +1.21319999999999997e-01 , len = +1.75559106855782243e+00 
 543        516        576        485    2        542        544 +9.25310986672931990e-01  # rad = +2.12667000000000023e-01 , len = +2.10000000000000270e-01 
 544        576        578        543    2        602        603 +7.08534939600408253e-01  # rad = +1.50682000000000038e-01 , len = +1.79969441850553835e+00 
 545        519        579        489    2        574        575 +8.24663790916011274e-01  # rad = +1.49500000000000022e-01 , len = +7.44110206891421933e-01 
 546        519        580        489    2        552        553 +4.81283717440949721e-01  # rad = +8.72499999999999942e-02 , len = +5.09607692249637312e-01 
 547        581        582        549    2 2147483645 2147483645 +4.15802571547075894e-01  # rad = +1.00250000000000006e-01 , len = +1.04062481231229320e+00 
 548        581        583        549    2 2147483645 2147483645 +2.90335960182496855e-01  # rad = +7.00000000000000205e-02 , len = +2.09999999999997300e-01 
 549        526        581        496    2        547        548 +4.80191837734593951e-01  # rad = +2.41099999999999981e-01 , len = +9.01886910870759451e-01 
 550        584        531       1218    2        501        551 +4.83362577700058360e-01  # rad = +2.42692000000000019e-01 , len = +1.05929221652951000e+00 
 551        531        585        550    2        556        557 +6.85366637548827318e-01  # rad = +1.66333000000000036e-01 , len = +2.42487113059642767e-01 
 552        580        586        546    2 2147483645 2147483645 +1.28366762177650440e+00  # rad = +1.12000000000000030e-01 , len = +7.13862731902990433e-01 
 553        580        587        546    2 2147483645 2147483645 +8.02292263610315137e-01  # rad = +7.00000000000000344e-02 , len = +2.10000000000001436e-01 
 554        588        589        556    2 2147483645 2147483645 +7.81841463414634119e-01  # rad = +1.28221999999999947e-01 , len = +1.92722598571106918e+00 
 555        588        590        556    2        570       1062 +9.69512195121951303e-01  # rad = +1.59000000000000002e-01 , len = +5.37680202350802938e-01 
 556        585        588        551    2        554        555 +9.85973919787414332e-01  # rad = +1.64000000000000007e-01 , len = +2.61916017074176499e-01 
 557        585        591        551    2        566        567 +5.79732223912272415e-01  # rad = +9.64286000000000032e-02 , len = +4.59020696701140263e-01 
 558        592        593        559    2 2147483645 2147483645 +3.56439318842352582e-01  # rad = +8.45000000000000334e-02 , len = +1.21243556529822924e-01 
 559        594        592       1137    2        558        560 +4.77636989682330204e-01  # rad = +2.37066999999999944e-01 , len = +9.92421281513048203e-01 
 560        592        595        559    2        584        585 +4.25335453690306953e-01  # rad = +1.00833000000000006e-01 , len = +7.82623792124925610e-01 
 561        522        596        492    2 2147483645 2147483645 +1.28911335390076554e+00  # rad = +1.23182000000000014e-01 , len = +1.55109638643122505e+00 
 562        522        597        492    2 2147483645 2147483645 +1.13154017137666463e+00  # rad = +1.08125000000000013e-01 , len = +6.02162768692984574e-01 
 563        598        599        565    2 2147483645 2147483645 +9.95658927077940237e-01  # rad = +1.25000000000000000e-01 , len = +6.10245852095693486e-01 
 564        598        600        565    2 2147483645 2147483645 +8.38902385598789269e-01  # rad = +1.05320000000000025e-01 , len = +1.42256810030311098e+00 
 565        601        598        569    2        563        564 +9.79290171606864268e-01  # rad = +1.25545000000000018e-01 , len = +7.06965345685346414e-01 
 566        591        602        557    2 2147483645 2147483645 +7.25925710836826443e-01  # rad = +7.00000000000000344e-02 , len = +1.56524758424985921e-01 
 567        591        603        557    2 2147483645 2147483645 +7.25925710836826443e-01  # rad = +7.00000000000000344e-02 , len = +1.21243556529820870e-01 
 568        604        605        570    2 2147483645 2147483645 +9.50884086444007903e-01  # rad = +1.20999999999999983e-01 , len = +1.21243556529821897e-01 
 569        604        601        570    2        565        582 +1.00746561886051089e+00  # rad = +1.28200000000000036e-01 , len = +2.88617393793237420e-01 
 570        590        604        555    2        568        569 +8.00314465408805020e-01  # rad = +1.27250000000000058e-01 , len = +4.64327470649754659e-01 
 571        606        607        573    2 2147483645 2147483645 +7.17627067669172836e-01  # rad = +9.54443999999999709e-02 , len = +6.60378679243963318e-01 
 572        606        608        573    2 2147483645 2147483645 +7.56894736842105176e-01  # rad = +1.00667000000000006e-01 , len = +7.13862731902988989e-01 
 573        609        606        577    2        571        572 +9.17241379310344884e-01  # rad = +1.33000000000000090e-01 , len = +1.97989898732234104e-01 
 574        579        610        545    2 2147483645 2147483645 +7.01451505016722376e-01  # rad = +1.04867000000000002e-01 , len = +1.24827881500889459e+00 
 575        579        611        545    2        623       1067 +8.67337792642140393e-01  # rad = +1.29667000000000032e-01 , len = +6.60378679243961875e-01 
 576        609        612        577    2 2147483645 2147483645 +6.18719310344827633e-01  # rad = +8.97143000000000107e-02 , len = +4.59020696701139763e-01 
 577        613        609        587    2        573        576 +1.04316546762589923e+00  # rad = +1.45000000000000046e-01 , len = +2.09999999999998493e-01 
 578        614        615        580    2 2147483645 2147483645 +8.44755395683453258e-01  # rad = +1.17420999999999984e-01 , len = +1.38592929112563135e+00 
 579        614        616        580    2 2147483645 2147483645 +9.21820143884892196e-01  # rad = +1.28133000000000025e-01 , len = +1.00224747442934525e+00 
 580        617        614        597    2        578        579 +9.68641114982578322e-01  # rad = +1.38999999999999929e-01 , len = +1.97989898732231578e-01 
 581        618        619        582    2 2147483645 2147483645 +1.01165501165501159e+00  # rad = +1.08499999999999999e-01 , len = +7.70000000000000240e-01 
 582        601        618        569    2        581        583 +8.36583463338533506e-01  # rad = +1.07250000000000012e-01 , len = +2.32163735324877329e-01 
 583        618        620        582    2        594        595 +8.95104895104895104e-01  # rad = +9.60000000000000020e-02 , len = +4.69574275274957764e-01 
 584        595        621        560    2 2147483645 2147483645 +1.05454563486160291e+00  # rad = +1.06333000000000011e-01 , len = +1.56524758424984339e-01 
 585        595        622        560    2 2147483645 2147483645 +9.81821427508851263e-01  # rad = +9.89999999999999769e-02 , len = +2.21359436211785221e-01 
 586        613        623        587    2        590       1138 +1.12949640287769792e+00  # rad = +1.57000000000000056e-01 , len = +9.89949493661208269e-02 
 587        624        613        933    2        577        586 +1.25225225225225212e+00  # rad = +1.38999999999999985e-01 , len = +1.71464281994823164e-01 
 588        625        626        590    2 2147483645 2147483645 +8.21104247104247231e-01  # rad = +1.06333000000000039e-01 , len = +1.40000000000000568e-01 
 589        625        627        590    2 2147483645 2147483645 +7.06212355212355258e-01  # rad = +9.14545000000000080e-02 , len = +8.22313808712950345e-01 
 590        623        625        586    2        588        589 +8.24840764331210119e-01  # rad = +1.29500000000000032e-01 , len = +5.33104117410471812e-01 
 591        628        629        592    2 2147483645 2147483645 +5.71524654545454536e-01  # rad = +9.82308000000000348e-02 , len = +2.14501748244623736e+00 
 592        630        628       1203    2        591        593 +7.28283898305084776e-01  # rad = +1.71875000000000083e-01 , len = +1.19205704561484760e+00 
 593        628        631        592    2        610        611 +7.43563636363636427e-01  # rad = +1.27800000000000052e-01 , len = +7.57165767847439275e-01 
 594        620        632        583    2       1065       1066 +1.03125000000000000e+00  # rad = +9.90000000000000185e-02 , len = +9.89949493661183150e-02 
 595        620        633        583    2        608        609 +1.00781250000000000e+00  # rad = +9.67500000000000027e-02 , len = +6.64078308635358772e-01 
 596        634        635        598    2 2147483645 2147483645 +6.83440251572327018e-01  # rad = +1.08667000000000014e-01 , len = +2.10000000000000853e-01 
 597        634        617        598    2        580        977 +9.02515723270440273e-01  # rad = +1.43500000000000016e-01 , len = +5.72974694031073817e-01 
 598        636        634        607    2        596        597 +9.69512195121951303e-01  # rad = +1.58999999999999975e-01 , len = +3.76961536499415495e-01 
 599        637        638        601    2 2147483645 2147483645 +7.46411138073510672e-01  # rad = +7.96667000000000070e-02 , len = +4.69574275274954323e-01 
 600        637        639        601    2 2147483645 2147483645 +1.07634939521984774e+00  # rad = +1.14882000000000012e-01 , len = +1.24237675445092055e+00 
 601        636        637        607    2        599        600 +6.50810975609756093e-01  # rad = +1.06732999999999995e-01 , len = +1.20635815577298855e+00 
 602        578        640        544    2 2147483645 2147483645 +7.04656163310813488e-01  # rad = +1.06179000000000023e-01 , len = +2.01910871425983629e+00 
 603        578        641        544    2        654        655 +7.41628064400525533e-01  # rad = +1.11750000000000030e-01 , len = +1.16503218839652800e+00 
 604        594        642       1137    2        605        606 +9.83642030652807642e-01  # rad = +4.88213999999999926e-01 , len = +9.44351629426241623e-01 
 605        642        643        604    2        613        978 +9.89832327626819386e-01  # rad = +4.83249999999999957e-01 , len = +2.52388589282480258e-01 
 606        642        644        604    2        638       1192 +7.75069948833913003e-01  # rad = +3.78400000000000070e-01 , len = +9.69948452238570069e-01 
 607        645        636        935    2        598        601 +6.89904675366196374e-01  # rad = +1.64000000000000007e-01 , len = +2.61916017074174112e-01 
 608        633        646        595    2 2147483645 2147483645 +1.05167958656330751e+00  # rad = +1.01749999999999993e-01 , len = +2.32163735324877857e-01 
 609        633        647        595    2 2147483645 2147483645 +7.23514211886304826e-01  # rad = +7.00000000000000344e-02 , len = +6.49153294684698290e-01 
 610        631        648        593    2        646        647 +9.67660406885758939e-01  # rad = +1.23667000000000082e-01 , len = +5.64358042380900704e-01 
 611        631        649        593    2        619        620 +6.54869327073552387e-01  # rad = +8.36923000000000111e-02 , len = +8.90954544295047057e-01 
 612        650        651        613    2        933       1139 +4.64386962369488787e-01  # rad = +2.08199999999999968e-01 , len = +8.10308583195316290e-01 
 613        643        650        605    2        612        614 +9.27745473357475370e-01  # rad = +4.48332999999999815e-01 , len = +2.10000000000000853e-01 
 614        650        652        613    2        632        633 +8.84014783654114344e-01  # rad = +3.96333000000000046e-01 , len = +4.31508980207828075e-01 
 615        577        653        542    2 2147483645 2147483645 +9.75383283877349183e-01  # rad = +1.18333500000000022e-01 , len = +1.04999999999999893e+00 
 616        654        655        618    2 2147483645 2147483645 +8.85601183431952710e-01  # rad = +7.48333000000000054e-02 , len = +3.63730669589465372e-01 
 617        654        656        618    2 2147483645 2147483645 +9.14201183431952669e-01  # rad = +7.72499999999999715e-02 , len = +1.71464281994823886e-01 
 618        657        654        625    2        616        617 +1.00000000000000000e+00  # rad = +8.45000000000000057e-02 , len = +4.31508980207827519e-01 
 619        649        658        611    2 2147483645 2147483645 +1.28147989719484356e+00  # rad = +1.07250000000000054e-01 , len = +2.21359436211783528e-01 
 620        649        659        611    2 2147483645 2147483645 +1.07195405073107097e+00  # rad = +8.97143000000000385e-02 , len = +4.48218696620301227e-01 
 621        660        661        623    2 2147483645 2147483645 +1.06390001320248206e+00  # rad = +1.20874999999999996e-01 , len = +5.37680202350803160e-01 
 622        660        662        623    2 2147483645 2147483645 +7.37578664788980265e-01  # rad = +8.37999999999999717e-02 , len = +3.20780298646910100e-01 
 623        611        660        575    2        621        622 +8.76205973763563573e-01  # rad = +1.13615000000000008e-01 , len = +1.05465634213235560e+00 
 624        657        663        625    2 2147483645 2147483645 +8.59602366863905343e-01  # rad = +7.26363999999999899e-02 , len = +8.45813218151619473e-01 
 625        664        657        627    2        618        624 +1.00000000000000000e+00  # rad = +8.45000000000000057e-02 , len = +9.89949493661183150e-02 
 626        665        666        640    2 2147483645 2147483645 +8.08291444067666731e-01  # rad = +8.45000000000000057e-02 , len = +1.21243556529820870e-01 
 627        665        664        640    2        625        631 +8.08291444067666731e-01  # rad = +8.45000000000000057e-02 , len = +1.21243556529822938e-01 
 628        667        668        629    2 2147483645 2147483645 +9.00745159105105109e-01  # rad = +1.02385000000000032e-01 , len = +1.14380942468577262e+00 
 629        669        667        981    2        628        630 +8.92205651491365770e-01  # rad = +1.13667000000000018e-01 , len = +2.42487113059643794e-01 
 630        667        670        629    2        641        642 +1.05571537913378544e+00  # rad = +1.20000000000000037e-01 , len = +3.28329103187642524e-01 
 631        664        671        627    2 2147483645 2147483645 +8.66534911242603623e-01  # rad = +7.32222000000000012e-02 , len = +6.06217782649107861e-01 
 632        652        672        614    2 2147483645 2147483645 +2.48212992609749883e-01  # rad = +9.83749999999999764e-02 , len = +1.84937827390720622e+00 
 633        652        673        614    2        651        652 +9.65728314321542824e-01  # rad = +3.82749999999999979e-01 , len = +2.52388589282476816e-01 
 634        674        675        636    2 2147483645 2147483645 +7.35387185806725685e-01  # rad = +7.96667000000000070e-02 , len = +1.56524758424985921e-01 
 635        674        676        636    2 2147483645 2147483645 +7.13079117166514398e-01  # rad = +7.72499999999999715e-02 , len = +2.32163735324875720e-01 
 636        677        674        651    2        634        635 +6.80423832075068624e-01  # rad = +1.08333000000000026e-01 , len = +7.06965345685345858e-01 
 637        678        679        638    2        676        711 +8.47874720357941758e-01  # rad = +2.84250000000000058e-01 , len = +6.06217782649107084e-01 
 638        644        678        606    2        637        639 +8.85967230443974629e-01  # rad = +3.35250000000000048e-01 , len = +2.96984848098349907e-01 
 639        678        680        638    2        686        693 +6.94630872483221418e-01  # rad = +2.32875000000000054e-01 , len = +7.03491293478463953e-01 
 640        681        665        978    2        626        627 +3.11492334967149898e-01  # rad = +1.04541500000000009e-01 , len = +1.24040316026685304e+00 
 641        670        682        630    2 2147483645 2147483645 +6.92500000000000004e-01  # rad = +8.30999999999999933e-02 , len = +6.67757440991858187e-01 
 642        670        683        630    2        645        653 +7.95833333333333282e-01  # rad = +9.55000000000000293e-02 , len = +2.61916017074175056e-01 
 643        684        685        645    2 2147483645 2147483645 +1.05672251308900522e+00  # rad = +1.00916999999999965e-01 , len = +7.85748051222527000e-01 
 644        684        686        645    2 2147483645 2147483645 +1.26701570680628284e+00  # rad = +1.20999999999999983e-01 , len = +1.21243556529820884e-01 
 645        683        684        642    2        643        644 +1.00000000000000000e+00  # rad = +9.55000000000000293e-02 , len = +1.21243556529818830e-01 
 646        648        687        610    2 2147483645 2147483645 +6.44203384896536724e-01  # rad = +7.96667000000000347e-02 , len = +1.56524758424985116e-01 
 647        648        688        610    2       1140       1141 +6.83286567960733282e-01  # rad = +8.45000000000000057e-02 , len = +1.21243556529820870e-01 
 648        689        690        650    2 2147483645 2147483645 +6.08695652173913082e-01  # rad = +7.00000000000000205e-02 , len = +2.21359436211786914e-01 
 649        689        691        650    2 2147483645 2147483645 +6.71739130434782616e-01  # rad = +7.72499999999999715e-02 , len = +2.61916017074176000e-01 
 650        692        689        663    2        648        649 +8.84615384615384470e-01  # rad = +1.14999999999999977e-01 , len = +9.49526197637538316e-01 
 651        673        677        633    2        636        699 +4.15973873285434392e-01  # rad = +1.59214000000000050e-01 , len = +9.97346479414251363e-01 
 652        673        693        633    2        670       1142 +1.00674853037230561e+00  # rad = +3.85333000000000037e-01 , len = +2.10000000000002046e-01 
 653        683        694        642    2 2147483645 2147483645 +1.13762303664921482e+00  # rad = +1.08643000000000017e-01 , len = +1.07079409785448454e+00 
 654        641        695        603    2 2147483645 2147483645 +1.04876957494407153e+00  # rad = +1.17199999999999985e-01 , len = +6.29999999999999005e-01 
 655        641        696        603    2 2147483645 2147483645 +8.83668903803132122e-01  # rad = +9.87500000000000044e-02 , len = +8.96437393240597458e-01 
 656        697        698        658    2 2147483645 2147483645 +7.75229357798165042e-01  # rad = +8.45000000000000057e-02 , len = +9.89949493661158031e-02 
 657        697        699        658    2 2147483645 2147483645 +9.08256880733944838e-01  # rad = +9.89999999999999769e-02 , len = +9.89949493661145402e-02 
 658        700        697        686    2        656        657 +6.36496350364963548e-01  # rad = +1.09000000000000014e-01 , len = +1.20635815577298988e+00 
 659        701        702        661    2 2147483645 2147483645 +9.71645614345022390e-01  # rad = +9.89999999999999630e-02 , len = +1.21243556529821897e-01 
 660        701        703        661    2       1070       1071 +1.01417228552640615e+00  # rad = +1.03333000000000008e-01 , len = +3.20780298646905826e-01 
 661        704        701        695    2        659        660 +9.26263636363636400e-01  # rad = +1.01888999999999993e-01 , len = +6.92964645562818449e-01 
 662        692        705        663    2 2147483645 2147483645 +1.06923076923076921e+00  # rad = +1.38999999999999957e-01 , len = +7.00000000000020606e-02 
 663        706        692        666    2        650        662 +1.07438016528925617e+00  # rad = +1.30000000000000004e-01 , len = +1.21243556529820870e-01 
 664        707        708        703    2 2147483645 2147483645 +3.78338556883576815e-01  # rad = +1.06833350000000007e-01 , len = +9.52102935611479961e-01 
 665        706        709        666    2 2147483645 2147483645 +7.80401652892562026e-01  # rad = +9.44286000000000153e-02 , len = +4.94974746830583512e-01 
 666        710        706        682    2        663        665 +1.26701570680628284e+00  # rad = +1.20999999999999983e-01 , len = +3.56931365951495327e-01 
 667        711        712        669    2 2147483645 2147483645 +9.45895875334281766e-01  # rad = +8.45000000000000334e-02 , len = +2.21359436211784638e-01 
 668        711        713        669    2 2147483645 2147483645 +9.45895875334281766e-01  # rad = +8.45000000000000334e-02 , len = +1.21243556529818830e-01 
 669        714        711        691    2        667        668 +9.02356565656565746e-01  # rad = +8.93333000000000182e-02 , len = +2.10000000000002046e-01 
 670        693        715        652    2        671        672 +8.23184103100435216e-01  # rad = +3.17200000000000093e-01 , len = +2.96984848098347409e-01 
 671        715        716        670    2        691        696 +4.67370744010088213e-01  # rad = +1.48249999999999965e-01 , len = +6.30000000000000782e-01 
 672        715        717        670    2        673        674 +5.31525851197982346e-01  # rad = +1.68600000000000055e-01 , len = +7.57165767847436944e-01 
 673        717        718        672    2        680       1195 +7.39027283511269339e-01  # rad = +1.24600000000000030e-01 , len = +4.08166632639171800e-01 
 674        717        719        672    2        688        689 +8.24436536180308432e-01  # rad = +1.38999999999999957e-01 , len = +1.21243556529822938e-01 
 675        720        721        676    2 2147483645 2147483645 +3.69063858255458288e-01  # rad = +8.77142999999999951e-02 , len = +8.31203946092653134e-01 
 676        679        720        637    2        675        677 +8.36119613016710672e-01  # rad = +2.37666999999999989e-01 , len = +1.97989898732234104e-01 
 677        720        722        676    2        694        695 +6.11245987032276283e-01  # rad = +1.45273000000000069e-01 , len = +9.99799979995998123e-01 
 678        723        724        680    2 2147483645 2147483645 +6.26118067978532977e-01  # rad = +7.00000000000000205e-02 , len = +9.89949493661170521e-02 
 679        723        725        680    2 2147483645 2147483645 +6.26118067978532977e-01  # rad = +7.00000000000000205e-02 , len = +3.83405790253615875e-01 
 680        718        723        673    2        678        679 +8.97271268057785010e-01  # rad = +1.11800000000000038e-01 , len = +5.37680202350800829e-01 
 681        710        726        682    2 2147483645 2147483645 +1.26701570680628284e+00  # rad = +1.20999999999999983e-01 , len = +9.89949493661183150e-02 
 682        727        710        684    2        666        681 +9.87930693817002048e-01  # rad = +9.55000000000000571e-02 , len = +2.61916017074176499e-01 
 683        728        729        685    2 2147483645 2147483645 +7.10084033613445409e-01  # rad = +8.45000000000000334e-02 , len = +1.21243556529822938e-01 
 684        728        727        685    2        682        982 +8.12325210084033689e-01  # rad = +9.66667000000000359e-02 , len = +1.71464281994821000e-01 
 685        730        728        687    2        683        684 +9.15384615384615352e-01  # rad = +1.19000000000000022e-01 , len = +1.21243556529820870e-01 
 686        680        700        639    2        658        687 +7.35373054213633970e-01  # rad = +1.71250000000000013e-01 , len = +3.05122926047844301e-01 
 687        700        730        686    2        685        692 +7.59124087591240948e-01  # rad = +1.30000000000000004e-01 , len = +9.89949493661157892e-02 
 688        719        731        674    2 2147483645 2147483645 +6.74660431654676263e-01  # rad = +9.37778000000000223e-02 , len = +7.00000000000001399e-01 
 689        719        732        674    2       1143       1144 +9.73618705035971255e-01  # rad = +1.35333000000000009e-01 , len = +4.02119385257661166e-01 
 690        714        733        691    2 2147483645 2147483645 +1.15656565656565657e+00  # rad = +1.14500000000000032e-01 , len = +2.32163735324878412e-01 
 691        716        714        671    2        669        690 +6.67790893760539683e-01  # rad = +9.89999999999999769e-02 , len = +1.21243556529818830e-01 
 692        730        734        687    2 2147483645 2147483645 +1.06923076923076921e+00  # rad = +1.38999999999999957e-01 , len = +6.99999999999985079e-02 
 693        680        735        639    2        724        725 +8.53754159957058611e-01  # rad = +1.98818000000000022e-01 , len = +7.06965345685346191e-01 
 694        722        736        677    2 2147483645 2147483645 +7.82437204435786460e-01  # rad = +1.13666999999999990e-01 , len = +2.10000000000000270e-01 
 695        722        704        677    2        661        708 +7.57195074101863375e-01  # rad = +1.10000000000000014e-01 , len = +2.61916017074175778e-01 
 696        716        737        671    2 2147483645 2147483645 +7.51433389544688080e-01  # rad = +1.11399999999999999e-01 , len = +3.13049516849971843e-01 
 697        738        739        699    2 2147483645 2147483645 +9.01574803149606252e-01  # rad = +1.14500000000000032e-01 , len = +2.32163735324876275e-01 
 698        738        740        699    2 2147483645 2147483645 +6.85039370078740162e-01  # rad = +8.70000000000000356e-02 , len = +1.71464281994821000e-01 
 699        677        738        651    2        697        698 +7.97668546735839756e-01  # rad = +1.27000000000000002e-01 , len = +1.97989898732234104e-01 
 700        741        742        701    2 2147483645 2147483645 +5.51724137931034475e-01  # rad = +7.00000000000000205e-02 , len = +9.89949493661183150e-02 
 701        743        741        711    2        700        702 +4.81804407347351082e-01  # rad = +1.26874999999999960e-01 , len = +6.37730350540101965e-01 
 702        741        744        701    2        705        706 +7.52709359605911232e-01  # rad = +9.55000000000000293e-02 , len = +9.89949493661157892e-02 
 703        681        707        978    2        664        704 +8.41365850751605304e-01  # rad = +2.82374999999999987e-01 , len = +6.06217782649106640e-01 
 704        707        745        703    2        726        727 +9.93951305887560865e-01  # rad = +2.80666999999999944e-01 , len = +6.75055553269508613e-01 
 705        744        746        702    2 2147483645 2147483645 +8.52655497382198924e-01  # rad = +8.14286000000000038e-02 , len = +4.48218696620301227e-01 
 706        744        747        702    2        717        718 +1.10247120418848166e+00  # rad = +1.05285999999999977e-01 , len = +5.46717477313467426e-01 
 707        748        749        708    2 2147483645 2147483645 +8.54922279792746154e-01  # rad = +9.89999999999999630e-02 , len = +9.89949493661170521e-02 
 708        704        748        695    2        707        709 +1.05272727272727251e+00  # rad = +1.15799999999999972e-01 , len = +3.56931365951494994e-01 
 709        748        750        708    2        712        713 +9.41278065630397398e-01  # rad = +1.09000000000000014e-01 , len = +3.05122926047848408e-01 
 710        743        751        711    2        755        920 +9.67478439846126359e-01  # rad = +2.54769000000000134e-01 , len = +1.12871608476179719e+00 
 711        679        743        637    2        701        710 +9.26413368513632429e-01  # rad = +2.63332999999999928e-01 , len = +7.76337555448658456e-01 
 712        750        752        709    2 2147483645 2147483645 +1.00393577981651361e+00  # rad = +1.09428999999999998e-01 , len = +1.95123038106728997e+00 
 713        750        753        709    2 2147483645 2147483645 +1.09174311926605494e+00  # rad = +1.19000000000000022e-01 , len = +9.89949493661170521e-02 
 714        754        755        716    2 2147483645 2147483645 +8.68844696969696906e-01  # rad = +9.17500000000000121e-02 , len = +2.52388589282480258e-01 
 715        754        756        716    2 2147483645 2147483645 +9.37500000000000000e-01  # rad = +9.90000000000000185e-02 , len = +4.02119385257662387e-01 
 716        757        754        726    2        714        715 +5.70810810810810865e-01  # rad = +1.05600000000000013e-01 , len = +3.50000000000001421e-01 
 717        747        758        706    2 2147483645 2147483645 +1.00994434207776940e+00  # rad = +1.06333000000000039e-01 , len = +1.56524758424985921e-01 
 718        747        759        706    2 2147483645 2147483645 +1.12455597135421614e+00  # rad = +1.18399999999999977e-01 , len = +7.57165767847433502e-01 
 719        760        761        721    2 2147483645 2147483645 +9.38166311300639655e-01  # rad = +1.10000000000000014e-01 , len = +1.21243556529819857e-01 
 720        760        762        721    2 2147483645 2147483645 +9.06490405117270637e-01  # rad = +1.06285999999999978e-01 , len = +1.30958008537087878e+00 
 721        763        760        723    2        719        720 +1.03152190169530300e+00  # rad = +1.17250000000000063e-01 , len = +4.90000000000000213e-01 
 722        763        764        723    2 2147483645 2147483645 +7.43399579473373873e-01  # rad = +8.45000000000000057e-02 , len = +1.21243556529821897e-01 
 723        765        763       1215    2        721        722 +6.14416216216216227e-01  # rad = +1.13667000000000018e-01 , len = +1.71464281994823164e-01 
 724        735        766        693    2        735        736 +6.69959460411029162e-01  # rad = +1.33200000000000013e-01 , len = +7.20694109869089328e-01 
 725        735        767        693    2        728        731 +9.27144423543139862e-01  # rad = +1.84332999999999941e-01 , len = +2.10000000000002046e-01 
 726        745        757        704    2        716       1215 +6.59144110280154072e-01  # rad = +1.85000000000000081e-01 , len = +4.19999999999998153e-01 
 727        745        768        704    2        744        745 +8.95188960583182314e-01  # rad = +2.51250000000000029e-01 , len = +3.63730669589464706e-01 
 728        767        769        725    2        729        730 +6.93656317642527331e-01  # rad = +1.27863750000000026e-01 , len = +1.07079409785448432e+00 
 729        769        770        728    2 2147483645 2147483645 +5.47457743105454031e-01  # rad = +7.00000000000000205e-02 , len = +1.56524758424985921e-01 
 730        769        771        728    2 2147483645 2147483645 +5.47457743105454031e-01  # rad = +7.00000000000000205e-02 , len = +1.97989898732234104e-01 
 731        767        772        725    2        737        738 +9.62931216873809892e-01  # rad = +1.77500000000000019e-01 , len = +9.89949493661132912e-02 
 732        773        774        733    2 2147483645 2147483645 +8.70108243130724324e-01  # rad = +1.04499999999999996e-01 , len = +4.31508980207830128e-01 
 733        775        773        760    2        732        734 +9.07558961105695561e-01  # rad = +1.20100000000000012e-01 , len = +8.01186619958171420e-01 
 734        773        776        733    2        748        749 +6.31140716069941710e-01  # rad = +7.57999999999999646e-02 , len = +3.13049516849971010e-01 
 735        766        777        724    2 2147483645 2147483645 +8.93393393393393298e-01  # rad = +1.19000000000000022e-01 , len = +1.21243556529821897e-01 
 736        766        778        724    2        746        747 +8.53355855855855827e-01  # rad = +1.13666999999999990e-01 , len = +1.56524758424985921e-01 
 737        772        779        731    2 2147483645 2147483645 +7.04225352112676117e-01  # rad = +1.25000000000000000e-01 , len = +4.42718872423574938e-01 
 738        772        780        731    2        789       1072 +8.84507042253521170e-01  # rad = +1.56999999999999973e-01 , len = +9.89949493661145541e-02 
 739        781        782        741    2 2147483645 2147483645 +6.93158940397350931e-01  # rad = +1.04666999999999968e-01 , len = +1.10458136866416634e+00 
 740        781        783        741    2        985        986 +8.90728476821192050e-01  # rad = +1.34499999999999981e-01 , len = +3.05122926047848408e-01 
 741        784        781        743    2        739        740 +1.01070950468540821e+00  # rad = +1.50999999999999995e-01 , len = +4.94974746830581513e-01 
 742        784        785        743    2 2147483645 2147483645 +7.96519410977242215e-01  # rad = +1.19000000000000022e-01 , len = +3.83405790253616208e-01 
 743        786        784        752    2        741        742 +9.86138613861386237e-01  # rad = +1.49400000000000033e-01 , len = +9.01886910870760339e-01 
 744        768        787        727    2        936       1193 +8.12664676616915327e-01  # rad = +2.04182000000000058e-01 , len = +8.68677155219360841e-01 
 745        768        788        727    2        802        803 +8.41126368159203941e-01  # rad = +2.11333000000000076e-01 , len = +9.92421281513046538e-01 
 746        778        789        736    2 2147483645 2147483645 +1.02680637300183863e+00  # rad = +1.16714000000000012e-01 , len = +4.14125584816972425e-01 
 747        778        790        736    2        983        984 +1.17762411253925947e+00  # rad = +1.33857000000000004e-01 , len = +4.74763098818769158e-01 
 748        776        791        734    2 2147483645 2147483645 +9.23482849604221556e-01  # rad = +7.00000000000000067e-02 , len = +6.89420046125723274e-01 
 749        776        792        734    2 2147483645 2147483645 +9.23482849604221556e-01  # rad = +7.00000000000000067e-02 , len = +3.49999999999997535e-01 
 750        793        794        751    2 2147483645 2147483645 +6.06548767416934642e-01  # rad = +1.13182000000000019e-01 , len = +6.92964645562815007e-01 
 751        795        793        938    2        750        752 +9.21481481481481568e-01  # rad = +1.86600000000000044e-01 , len = +3.20780298646906992e-01 
 752        793        786        751    2        743       1075 +8.11897106109324640e-01  # rad = +1.51499999999999996e-01 , len = +2.61916017074175556e-01 
 753        796        797        755    2 2147483645 2147483645 +6.04802076573653480e-01  # rad = +9.32000000000000051e-02 , len = +2.96984848098351184e-01 
 754        796        798        755    2 2147483645 2147483645 +4.54250486696950007e-01  # rad = +7.00000000000000205e-02 , len = +1.71464281994822804e-01 
 755        751        796        710    2        753        754 +6.04861658993048668e-01  # rad = +1.54100000000000070e-01 , len = +6.14247507117446800e-01 
 756        799        800        757    2 2147483645 2147483645 +7.11320766459016651e-01  # rad = +1.14300000000000013e-01 , len = +8.19328993750374157e-01 
 757        801        799       1142    2        756        758 +4.36541507398985618e-01  # rad = +1.60687000000000052e-01 , len = +1.09567330897489401e+00 
 758        799        802        757    2        762        763 +6.61739904285972180e-01  # rad = +1.06333000000000011e-01 , len = +2.10000000000000853e-01 
 759        803        804        761    2 2147483645 2147483645 +6.31539611360239062e-01  # rad = +8.45000000000000334e-02 , len = +1.21243556529823437e-01 
 760        803        775        761    2        733       1151 +9.89035874439461726e-01  # rad = +1.32332999999999978e-01 , len = +3.56931365951496382e-01 
 761        805        803        794    2        759        760 +5.76413570274636577e-01  # rad = +1.33800000000000030e-01 , len = +4.02119385257659945e-01 
 762        802        806        758    2 2147483645 2147483645 +9.31037401371164086e-01  # rad = +9.90000000000000047e-02 , len = +9.89949493661145402e-02 
 763        802        807        758    2 2147483645 2147483645 +1.18182502139505119e+00  # rad = +1.25667000000000001e-01 , len = +1.56524758424985921e-01 
 764        808        809        765    2 2147483645 2147483645 +6.70572916666666741e-01  # rad = +7.72500000000000131e-02 , len = +2.10000000000000270e-01 
 765        795        808        938    2        764        766 +5.68888888888888888e-01  # rad = +1.15200000000000011e-01 , len = +3.76961536499415162e-01 
 766        808        810        765    2        770        771 +7.33506944444444531e-01  # rad = +8.45000000000000334e-02 , len = +1.21243556529820870e-01 
 767        811        812        768    2 2147483645 2147483645 +6.80118110236220486e-01  # rad = +8.63750000000000212e-02 , len = +6.49153294684697846e-01 
 768        813        811        988    2        767        769 +1.20623824630055299e+00  # rad = +1.26999999999999974e-01 , len = +1.71464281994822443e-01 
 769        811        814        768    2        775        776 +7.51968503937007871e-01  # rad = +9.55000000000000293e-02 , len = +9.89949493661170521e-02 
 770        810        815        766    2 2147483645 2147483645 +1.37278106508875730e+00  # rad = +1.15999999999999992e-01 , len = +4.08166632639170246e-01 
 771        810        816        766    2 2147483645 2147483645 +8.28402366863905337e-01  # rad = +7.00000000000000344e-02 , len = +1.40000000000000568e-01 
 772        817        818        773    2       1077       1078 +6.40883977900552404e-01  # rad = +1.15999999999999923e-01 , len = +1.56524758424984339e-01 
 773        819        817        790    2        772        774 +1.04745370370370372e+00  # rad = +1.81000000000000022e-01 , len = +2.21359436211787469e-01 
 774        817        820        773    2        987        988 +5.95895027624309348e-01  # rad = +1.07856999999999981e-01 , len = +5.46717477313466871e-01 
 775        814        821        769    2 2147483645 2147483645 +9.99127748691099549e-01  # rad = +9.54166999999999932e-02 , len = +7.17286553617170419e-01 
 776        814        822        769    2        783       1079 +9.13612565445026226e-01  # rad = +8.72499999999999942e-02 , len = +2.96984848098347409e-01 
 777        823        824        780    2 2147483645 2147483645 +6.29251457725947483e-01  # rad = +8.63333000000000156e-02 , len = +4.14125584816974368e-01 
 778        825        826       1184    2 2147483645 2147483645 +5.82048833819241995e-01  # rad = +7.98571000000000142e-02 , len = +5.51180551180827649e-01 
 779        825        827       1184    2 2147483645 2147483645 +7.81166180758017470e-01  # rad = +1.07176000000000021e-01 , len = +1.13304898393670594e+00 
 780        828        823        796    2        777       1184 +9.27027027027027106e-01  # rad = +1.37200000000000072e-01 , len = +6.67757440991864626e-01 
 781        829        830        783    2 2147483645 2147483645 +1.00000000000000000e+00  # rad = +7.00000000000000067e-02 , len = +6.06217782649105641e-01 
 782        829        831        783    2 2147483645 2147483645 +1.00000000000000000e+00  # rad = +7.00000000000000067e-02 , len = +1.21243556529819857e-01 
 783        822        829        776    2        781        782 +8.02292263610315137e-01  # rad = +7.00000000000000067e-02 , len = +5.33104117410475808e-01 
 784        832        833        785    2 2147483645 2147483645 +9.52755905511810997e-01  # rad = +1.20999999999999983e-01 , len = +9.89949493661170521e-02 
 785        834        832        941    2        784        786 +1.19436111084987706e+00  # rad = +1.27000000000000002e-01 , len = +1.71464281994823164e-01 
 786        832        835        785    2        800        801 +8.15944881889763662e-01  # rad = +1.03624999999999967e-01 , len = +6.37730350540101631e-01 
 787        836        837        789    2 2147483645 2147483645 +8.56897058823529401e-01  # rad = +1.16538000000000030e-01 , len = +2.04921936356262346e+00 
 788        836        838        789    2 2147483645 2147483645 +8.80654411764705713e-01  # rad = +1.19768999999999931e-01 , len = +9.12688336728372240e-01 
 789        780        836        738    2        787        788 +8.66242038216560539e-01  # rad = +1.36000000000000010e-01 , len = +7.85748051222527111e-01 
 790        805        819        794    2        773        831 +7.44426494345718837e-01  # rad = +1.72800000000000037e-01 , len = +7.03491293478461399e-01 
 791        839        840       1074    2        792        793 +9.46708463949843315e-01  # rad = +2.26500000000000007e-01 , len = +4.94974746830583512e-01 
 792        840        841        791    2        808        989 +7.54966887417218513e-01  # rad = +1.71000000000000013e-01 , len = +4.08166632639172411e-01 
 793        840        842        791    2        798        799 +9.24944812362030966e-01  # rad = +2.09499999999999992e-01 , len = +2.52388589282477316e-01 
 794        843        805       1081    2        761        790 +6.92024243580608656e-01  # rad = +2.32124999999999998e-01 , len = +5.85662018573854137e-01 
 795        844        845        797    2 2147483645 2147483645 +4.52955403987408189e-01  # rad = +8.63333000000000156e-02 , len = +3.63730669589464151e-01 
 796        844        828        797    2        780        822 +7.76495278069255002e-01  # rad = +1.47999999999999993e-01 , len = +9.89949493661145541e-02 
 797        846        844        798    2        795        796 +9.31573802541544538e-01  # rad = +1.90600000000000047e-01 , len = +3.56931365951495327e-01 
 798        842        846        793    2        797       1080 +9.76610978520286221e-01  # rad = +2.04599999999999921e-01 , len = +3.20780298646910100e-01 
 799        842        847        793    2 2147483645 2147483645 +7.08556085918854328e-01  # rad = +1.48442500000000061e-01 , len = +1.11561642153564611e+00 
 800        835        848        786    2 2147483645 2147483645 +6.75512665862484929e-01  # rad = +7.00000000000000344e-02 , len = +2.21359436211785776e-01 
 801        835        849        786    2 2147483645 2147483645 +6.75512665862484929e-01  # rad = +7.00000000000000344e-02 , len = +9.89949493661145402e-02 
 802        788        850        745    2        814        815 +9.52998348577836829e-01  # rad = +2.01400000000000023e-01 , len = +3.20780298646910100e-01 
 803        788        851        745    2        812        813 +4.85352500555994548e-01  # rad = +1.02571000000000023e-01 , len = +5.04777178564957629e-01 
 804        852        853        805    2 2147483645 2147483645 +4.17973972445104647e-01  # rad = +7.99090999999999968e-02 , len = +7.85748051222527777e-01 
 805        854        852       1147    2        804        806 +5.32540389972144923e-01  # rad = +1.91182000000000019e-01 , len = +9.89949493661166802e-01 
 806        852        855        805    2        816        817 +5.94548649977508337e-01  # rad = +1.13666999999999990e-01 , len = +2.09999999999997883e-01 
 807        856        857        808    2 2147483645 2147483645 +7.56043846153846122e-01  # rad = +9.82857000000000314e-02 , len = +9.77496803063825914e-01 
 808        841        856        792    2        807        809 +7.60233918128655040e-01  # rad = +1.30000000000000032e-01 , len = +3.28329103187639915e-01 
 809        856        858        808    2        810        811 +9.30769230769230682e-01  # rad = +1.20999999999999983e-01 , len = +9.89949493661164276e-02 
 810        858        859        809    2 2147483645 2147483645 +6.48760330578512456e-01  # rad = +7.85000000000000142e-02 , len = +3.76961536499416328e-01 
 811        858        860        809    2 2147483645 2147483645 +9.30876033057851271e-01  # rad = +1.12636000000000014e-01 , len = +7.95047168412037153e-01 
 812        851        861        803    2 2147483645 2147483645 +1.16667479112029726e+00  # rad = +1.19667000000000023e-01 , len = +3.83405790253617818e-01 
 813        851        862        803    2 2147483645 2147483645 +7.76698092053309530e-01  # rad = +7.96667000000000347e-02 , len = +4.02119385257662110e-01 
 814        850        863        802    2        852        853 +7.00099304865938410e-01  # rad = +1.41000000000000042e-01 , len = +1.28693434175951538e+00 
 815        850        864        802    2        840        841 +8.29195630585898735e-01  # rad = +1.67000000000000065e-01 , len = +7.85748051222528554e-01 
 816        855        865        806    2 2147483645 2147483645 +6.52281664863152866e-01  # rad = +7.41429000000000255e-02 , len = +4.14125584816974812e-01 
 817        855        866        806    2        820        821 +9.67739097539303428e-01  # rad = +1.09999999999999973e-01 , len = +1.21243556529821897e-01 
 818        867        868        820    2 2147483645 2147483645 +6.28366247755834717e-01  # rad = +7.00000000000000205e-02 , len = +1.71464281994823164e-01 
 819        867        869        820    2 2147483645 2147483645 +6.28366247755834717e-01  # rad = +7.00000000000000205e-02 , len = +1.71464281994823164e-01 
 820        866        867        817    2        818        819 +1.01272727272727270e+00  # rad = +1.11399999999999999e-01 , len = +6.64078308635357883e-01 
 821        866        870        817    2 2147483645 2147483645 +1.00848181818181803e+00  # rad = +1.10932999999999990e-01 , len = +9.36536171218176006e-01 
 822        828        871        796    2        823        824 +1.03462837837837829e+00  # rad = +1.53124999999999956e-01 , len = +5.81463670404266164e-01 
 823        871        872        822    2        829       1202 +8.74168163265306108e-01  # rad = +1.33856999999999976e-01 , len = +4.74763098818770324e-01 
 824        871        873        822    2        858        859 +7.93279999999999985e-01  # rad = +1.21471000000000051e-01 , len = +1.24631456703353960e+00 
 825        874        875        827    2 2147483645 2147483645 +6.89655172413793149e-01  # rad = +7.00000000000000205e-02 , len = +3.56931365951496382e-01 
 826        874        876        827    2 2147483645 2147483645 +6.89655172413793149e-01  # rad = +7.00000000000000205e-02 , len = +2.88617393793237420e-01 
 827        877        874        829    2        825        826 +8.11500115928587951e-01  # rad = +1.01499999999999965e-01 , len = +3.56931365951492885e-01 
 828        877        878        829    2 2147483645 2147483645 +5.59655252364543387e-01  # rad = +6.99999999999999928e-02 , len = +3.63730669589463984e-01 
 829        872        877        823    2        827        828 +9.34407614095639327e-01  # rad = +1.25077000000000021e-01 , len = +8.42911620515460536e-01 
 830        879        880        831    2        836       1083 +8.62015503875968925e-01  # rad = +1.38999999999999929e-01 , len = +3.28329103187641413e-01 
 831        819        879        790    2        830        832 +9.33159722222222210e-01  # rad = +1.61249999999999977e-01 , len = +9.92421281513048092e-01 
 832        879        881        831    2        833        834 +6.85271317829457383e-01  # rad = +1.10500000000000001e-01 , len = +4.99899989997998451e-01 
 833        881        882        832    2 2147483645 2147483645 +6.33484162895927572e-01  # rad = +7.00000000000000067e-02 , len = +5.64358042380897595e-01 
 834        881        883        832    2 2147483645 2147483645 +6.33484162895927572e-01  # rad = +7.00000000000000067e-02 , len = +6.02162768692985240e-01 
 835        884        885        836    2       1084       1085 +8.10761038961038905e-01  # rad = +9.36428999999999595e-02 , len = +9.23363417079100857e-01 
 836        880        884        830    2        835        837 +8.30935251798561203e-01  # rad = +1.15499999999999978e-01 , len = +4.99899989998000061e-01 
 837        884        886        836    2        838        839 +9.04761904761904656e-01  # rad = +1.04499999999999954e-01 , len = +9.89949493661164276e-02 
 838        886        887        837    2 2147483645 2147483645 +1.01754066985645952e+00  # rad = +1.06333000000000011e-01 , len = +5.77234787586473064e-01 
 839        886        888        837    2 2147483645 2147483645 +1.09835406698564597e+00  # rad = +1.14777999999999991e-01 , len = +7.73175271203107140e-01 
 840        864        889        815    2 2147483645 2147483645 +5.21813772455089864e-01  # rad = +8.71429000000000092e-02 , len = +4.64327470649754159e-01 
 841        864        890        815    2        842        843 +8.32335329341317376e-01  # rad = +1.39000000000000040e-01 , len = +1.21243556529819857e-01 
 842        890        891        841    2        893        894 +7.38705035971223056e-01  # rad = +1.02679999999999980e-01 , len = +1.73876392877239083e+00 
 843        890        892        841    2        847        848 +8.19489208633093491e-01  # rad = +1.13908999999999982e-01 , len = +8.79886356298359096e-01 
 844        893        894        846    2 2147483645 2147483645 +1.33351851851851855e+00  # rad = +1.22417000000000040e-01 , len = +7.85748051222529109e-01 
 845        893        895        846    2 2147483645 2147483645 +7.62527233115468328e-01  # rad = +6.99999999999999928e-02 , len = +1.21243556529821897e-01 
 846        896        893       1202    2        844        845 +6.85806494990923166e-01  # rad = +9.17999999999999927e-02 , len = +7.03491293478461288e-01 
 847        892        897        843    2 2147483645 2147483645 +7.23531064270601987e-01  # rad = +8.24167000000000233e-02 , len = +8.65852181379707875e-01 
 848        892        898        843    2        854        855 +8.05906469199097586e-01  # rad = +9.18000000000000205e-02 , len = +7.50666370633451874e-01 
 849        899        900        850    2 2147483645 2147483645 +8.82407941281887487e-01  # rad = +2.26500000000000007e-01 , len = +9.89949493661170521e-02 
 850        843        899       1081    2        849        851 +7.65240930271383735e-01  # rad = +2.56683999999999968e-01 , len = +1.54000000000000137e+00 
 851        899        901        850    2        867        868 +8.65850617880351003e-01  # rad = +2.22250000000000059e-01 , len = +1.00468900660851412e+00 
 852        863        902        814    2        862        863 +8.46000000000000085e-01  # rad = +1.19286000000000003e-01 , len = +5.68682688324519514e-01 
 853        863        903        814    2        856        857 +9.43262411347517871e-01  # rad = +1.33000000000000035e-01 , len = +1.97989898732234104e-01 
 854        898        904        848    2 2147483645 2147483645 +8.15177559912854011e-01  # rad = +7.48333000000000192e-02 , len = +3.63730669589463984e-01 
 855        898        905        848    2        860        861 +1.29629629629629628e+00  # rad = +1.19000000000000022e-01 , len = +7.00000000000002842e-02 
 856        903        906        853    2 2147483645 2147483645 +7.26817293233082751e-01  # rad = +9.66667000000000221e-02 , len = +1.56524758424982730e-01 
 857        903        907        853    2       1153       1154 +7.49373684210526303e-01  # rad = +9.96667000000000386e-02 , len = +3.56931365951496382e-01 
 858        873        908        824    2 2147483645 2147483645 +1.01807838908052117e+00  # rad = +1.23666999999999999e-01 , len = +5.51180551180826539e-01 
 859        873        909        824    2 2147483645 2147483645 +9.79657696075606488e-01  # rad = +1.18999999999999995e-01 , len = +9.89949493661170521e-02 
 860        905        910        855    2 2147483645 2147483645 +9.43277310924369838e-01  # rad = +1.12250000000000003e-01 , len = +5.68682688324517294e-01 
 861        905        911        855    2 2147483645 2147483645 +8.55042016806722760e-01  # rad = +1.01750000000000021e-01 , len = +2.61916017074176999e-01 
 862        902        912        852    2 2147483645 2147483645 +1.00746105997350899e+00  # rad = +1.20176000000000047e-01 , len = +1.14166545012100507e+00 
 863        902        913        852    2 2147483645 2147483645 +9.21507972435994027e-01  # rad = +1.09923000000000007e-01 , len = +9.20706250657612579e-01 
 864        914        915        866    2 2147483645 2147483645 +7.52066115702479387e-01  # rad = +9.09999999999999837e-02 , len = +6.33876959669617657e-01 
 865        914        916        866    2 2147483645 2147483645 +6.72176033057851230e-01  # rad = +8.13333000000000111e-02 , len = +7.03491293478459179e-01 
 866        917        914        871    2        864        865 +9.44257587226770001e-01  # rad = +1.20999999999999983e-01 , len = +9.89949493661195640e-02 
 867        901        918        851    2        880       1086 +1.03037120359955003e+00  # rad = +2.28999999999999981e-01 , len = +2.09999999999999659e-01 
 868        901        919        851    2        875        876 +7.54780652418447606e-01  # rad = +1.67749999999999955e-01 , len = +3.28329103187639526e-01 
 869        920        921        870    2 2147483645 2147483645 +5.82956772334293993e-01  # rad = +1.01143000000000052e-01 , len = +4.31508980207828685e-01 
 870        922        920       1086    2        869        871 +8.05104408352668277e-01  # rad = +1.73500000000000015e-01 , len = +2.61916017074176000e-01 
 871        920        917        870    2        866       1196 +7.38576368876080691e-01  # rad = +1.28142999999999979e-01 , len = +5.46717477313465094e-01 
 872        923        924        873    2 2147483645 2147483645 +9.79231392378019039e-01  # rad = +1.09999999999999973e-01 , len = +1.21243556529819344e-01 
 873        925        923        878    2        872        874 +1.04739393939393932e+00  # rad = +1.12332999999999988e-01 , len = +1.97989898732233466e-01 
 874        923        926        873    2        992       1197 +9.46587378597562701e-01  # rad = +1.06333000000000011e-01 , len = +3.63730669589463984e-01 
 875        919        927        868    2 2147483645 2147483645 +5.69299552906110229e-01  # rad = +9.54999999999999599e-02 , len = +3.83405790253616208e-01 
 876        919        928        868    2        883        884 +7.66390461997019323e-01  # rad = +1.28562000000000010e-01 , len = +8.68677155219359620e-01 
 877        929        930        879    2 2147483645 2147483645 +1.23103405826411771e+00  # rad = +1.19000000000000022e-01 , len = +7.00000000000002842e-02 
 878        929        925        879    2        873        995 +1.10948237604055988e+00  # rad = +1.07250000000000040e-01 , len = +2.32163735324875720e-01 
 879        931        929        880    2        877        878 +5.93567976814014742e-01  # rad = +9.66667000000000359e-02 , len = +2.42487113059643794e-01 
 880        918        931        867    2        879        881 +7.11165938864628866e-01  # rad = +1.62856999999999974e-01 , len = +5.46717477313467093e-01 
 881        931        932        880    2        900        901 +5.99298771314711654e-01  # rad = +9.76000000000000201e-02 , len = +7.69999999999998019e-01 
 882        933        934        995    2        892        996 +1.05734808594867502e+00  # rad = +1.36750000000000010e-01 , len = +2.88617393793237420e-01 
 883        928        935        876    2 2147483645 2147483645 +1.05318834492307212e+00  # rad = +1.35399999999999965e-01 , len = +3.13049516849971843e-01 
 884        928        936        876    2       1156       1157 +1.08119039840699416e+00  # rad = +1.38999999999999929e-01 , len = +4.08166632639169635e-01 
 885        922        937       1086    2        886        887 +7.52668213457076685e-01  # rad = +1.62199999999999983e-01 , len = +3.76961536499414496e-01 
 886        937        938        885    2        898        899 +7.45992601726263804e-01  # rad = +1.20999999999999983e-01 , len = +1.97989898732232855e-01 
 887        937        939        885    2        888        889 +5.93094944512946864e-01  # rad = +9.61999999999999800e-02 , len = +3.56931365951496382e-01 
 888        939        940        887    2 2147483645 2147483645 +1.10309771309771310e+00  # rad = +1.06117999999999990e-01 , len = +1.12436648829462826e+00 
 889        939        941        887    2 2147483645 2147483645 +7.55056133056133061e-01  # rad = +7.26363999999999899e-02 , len = +8.90954544295051054e-01 
 890        942        943        892    2 2147483645 2147483645 +8.93554621848739572e-01  # rad = +1.06333000000000011e-01 , len = +1.71464281994823164e-01 
 891        942        944        892    2 2147483645 2147483645 +7.75210084033613467e-01  # rad = +9.22500000000000264e-02 , len = +4.99899989998001559e-01 
 892        934        942        882    2        890        891 +8.70201096892138981e-01  # rad = +1.19000000000000050e-01 , len = +9.89949493661145541e-02 
 893        891        945        842    2 2147483645 2147483645 +1.09261784183872224e+00  # rad = +1.12190000000000040e-01 , len = +1.61152102065098757e+00 
 894        891        946        842    2 2147483645 2147483645 +1.18019088430074004e+00  # rad = +1.21182000000000067e-01 , len = +8.63017960415656371e-01 
 895        947        948        896    2 2147483645 2147483645 +4.54233642301224094e-01  # rad = +1.16143000000000010e-01 , len = +5.85662018573853360e-01 
 896        949        947       1150    2        895        897 +7.28461538461538605e-01  # rad = +2.55690000000000028e-01 , len = +3.03351281520286520e+00 
 897        947        950        896    2        902        903 +7.97841135750322561e-01  # rad = +2.03999999999999987e-01 , len = +7.60394634384014001e-01 
 898        938        951        886    2 2147483645 2147483645 +1.04958677685950419e+00  # rad = +1.26999999999999974e-01 , len = +1.71464281994821000e-01 
 899        938        952        886    2        904       1087 +1.03777685950413234e+00  # rad = +1.25571000000000016e-01 , len = +4.31508980207828075e-01 
 900        932        953        881    2 2147483645 2147483645 +1.21029713114754101e+00  # rad = +1.18125000000000022e-01 , len = +5.14392845984466995e-01 
 901        932        954        881    2 2147483645 2147483645 +8.00888319672131144e-01  # rad = +7.81667000000000195e-02 , len = +7.76337555448658678e-01 
 902        950        955        897    2 2147483645 2147483645 +6.12931372549019637e-01  # rad = +1.25038000000000038e-01 , len = +1.88350736659031881e+00 
 903        950        956        897    2        905        906 +1.00122549019607843e+00  # rad = +2.04250000000000043e-01 , len = +9.89949493661166136e-01 
 904        952        957        899    2 2147483645 2147483645 +9.13674335634820145e-01  # rad = +1.14731000000000027e-01 , len = +1.27161314872094522e+00 
 905        956        958        903    2       1088       1089 +7.66438188494492079e-01  # rad = +1.56544999999999990e-01 , len = +7.17286553617171307e-01 
 906        956        959        903    2        907        908 +5.58957160342717252e-01  # rad = +1.14167000000000018e-01 , len = +3.76961536499416161e-01 
 907        959        960        906    2 2147483645 2147483645 +9.63500836493908164e-01  # rad = +1.09999999999999973e-01 , len = +7.00000000000002842e-02 
 908        959        961        906    2        909        910 +8.04085243546734274e-01  # rad = +9.18000000000000205e-02 , len = +4.20000000000000540e-01 
 909        961        962        908    2 2147483645 2147483645 +1.04030501089324612e+00  # rad = +9.55000000000000293e-02 , len = +9.89949493661195640e-02 
 910        961        963        908    2        911        912 +1.31652505446623080e+00  # rad = +1.20857000000000020e-01 , len = +4.64327470649754659e-01 
 911        963        964        910    2 2147483645 2147483645 +8.05783694779781068e-01  # rad = +9.73846000000000017e-02 , len = +9.41753683295161181e-01 
 912        963        965        910    2        922       1187 +9.10166560480568099e-01  # rad = +1.10000000000000014e-01 , len = +7.00000000000002842e-02 
 913        966        967        915    2 2147483645 2147483645 +7.32984293193717273e-01  # rad = +7.00000000000000067e-02 , len = +1.21243556529816776e-01 
 914        966        968        915    2 2147483645 2147483645 +7.32984293193717273e-01  # rad = +7.00000000000000067e-02 , len = +8.88200427831463024e-01 
 915        495        966        466    2        913        914 +6.53214774281805743e-01  # rad = +9.55000000000000154e-02 , len = +9.89949493661220759e-02 
 916        969        970       1185    2 2147483645 2147483645 +6.56634746922024615e-01  # rad = +9.59999999999999742e-02 , len = +2.00937801321702603e+00 
 917        969        971       1185    2 2147483645 2147483645 +5.05629958960328363e-01  # rad = +7.39231000000000055e-02 , len = +1.09790709989506485e+00 
 918        972        973        920    2 2147483645 2147483645 +3.53168644067796633e-01  # rad = +8.33478000000000274e-02 , len = +1.69162643630324272e+00 
 919        974        975       1186    2 2147483645 2147483645 +3.27560593220339036e-01  # rad = +7.73043000000000202e-02 , len = +1.72745477509543188e+00 
 920        751        972        710    2        918       1186 +9.26329341481891499e-01  # rad = +2.36000000000000015e-01 , len = +7.00000000000002842e-02 
 921        974        976       1186    2       1073       1074 +9.66707627118644108e-01  # rad = +2.28143000000000040e-01 , len = +6.14247507117447578e-01 
 922        965        977        912    2 2147483645 2147483645 +1.20909090909090899e+00  # rad = +1.33000000000000007e-01 , len = +3.76961536499415162e-01 
 923        978        979       1187    2 2147483645 2147483645 +6.75000000000000044e-01  # rad = +7.42500000000000104e-02 , len = +7.85748051222528332e-01 
 924        978        980       1187    2 2147483645 2147483645 +1.13272727272727258e+00  # rad = +1.24600000000000016e-01 , len = +3.56931365951496049e-01 
 925        981        982       1188    2 2147483645 2147483645 +5.80103100775193781e-01  # rad = +7.48333000000000192e-02 , len = +3.76961536499415162e-01 
 926        981        983       1188    2 2147483645 2147483645 +7.70886821705426328e-01  # rad = +9.94444000000000161e-02 , len = +6.29999999999997784e-01 
 927        984        985       1189    2 2147483645 2147483645 +1.07044830741079600e+00  # rad = +2.34000000000000014e-01 , len = +9.97346479414250697e-01 
 928        984        986       1189    2       1044       1045 +6.48215919487648673e-01  # rad = +1.41700000000000020e-01 , len = +1.33917885287963112e+00 
 929        271        987        265    2 2147483645 2147483645 +1.03824242424242419e+00  # rad = +1.19916999999999982e-01 , len = +8.10308583195314847e-01 
 930        566        988       1190    2       1052       1053 +6.08187700239576134e-01  # rad = +1.06875000000000026e-01 , len = +7.03491293478467283e-01 
 931        989        990       1191    2 2147483645 2147483645 +6.98545045045044999e-01  # rad = +7.75385000000000241e-02 , len = +9.97346479414253029e-01 
 932        989        991       1191    2 2147483645 2147483645 +7.74081981981981859e-01  # rad = +8.59231000000000161e-02 , len = +9.49526197637539870e-01 
 933        651        624        612    2        587       1191 +5.33141210374639907e-01  # rad = +1.11000000000000043e-01 , len = +5.14392845984465108e-01 
 934        992        993       1192    2 2147483645 2147483645 +3.41966173361522241e-01  # rad = +1.29399999999999987e-01 , len = +1.17341382299681429e+00 
 935        992        645       1192    2        607        979 +6.28208245243128904e-01  # rad = +2.37713999999999953e-01 , len = +5.51180551180827871e-01 
 936        787        994        744    2 2147483645 2147483645 +6.29340490346847359e-01  # rad = +1.28500000000000031e-01 , len = +8.90954544295050832e-01 
 937        995        996       1193    2        941       1204 +7.01986463057468368e-01  # rad = +1.43332999999999988e-01 , len = +3.63730669589461930e-01 
 938        995        795       1193    2        751        765 +9.91762251324798449e-01  # rad = +2.02500000000000097e-01 , len = +4.08166632639171800e-01 
 939        997        998       1194    2 2147483645 2147483645 +1.22257436543688214e+00  # rad = +1.30000000000000032e-01 , len = +9.89949493661170521e-02 
 940        997        999       1194    2 2147483645 2147483645 +8.63325590362352235e-01  # rad = +9.18000000000000205e-02 , len = +6.96491205974633099e-01 
 941        996        834        937    2        785       1194 +7.41859864790383350e-01  # rad = +1.06333000000000011e-01 , len = +5.28488410468953451e-01 
 942       1000       1001       1207    2 2147483645 2147483645 +6.74054835924006945e-01  # rad = +7.80555500000000568e-02 , len = +8.10308583195316623e-01 
 943         39         54         33    2         47        945 +6.40238881829733097e-01  # rad = +1.25966999999999996e-01 , len = +1.37349918092439993e+00 
 944         39         44         33    2         38       1198 +8.47522236340533697e-01  # rad = +1.66750000000000009e-01 , len = +2.88617393793237420e-01 
 945         54       1002        943    2       1015       1016 +9.34268498892567245e-01  # rad = +1.17687000000000028e-01 , len = +1.19820699380365858e+00 
 946         56         73         49    2         62       1011 +9.93537964458804490e-01  # rad = +1.23000000000000012e-01 , len = +4.74763098818767049e-01 
 947        137       1003        123    2 2147483645 2147483645 +8.62518442622950743e-01  # rad = +8.41817999999999872e-02 , len = +7.13862731902990322e-01 
 948        137       1004        123    2 2147483645 2147483645 +1.17516393442622946e+00  # rad = +1.14696000000000076e-01 , len = +1.64462761742589914e+00 
 949         90        155         80    2        139        142 +7.24229753117775044e-01  # rad = +2.76600000000000068e-01 , len = +3.56931365951493274e-01 
 950        257       1005        234    2        951        952 +8.87949367088607500e-01  # rad = +2.10444000000000048e-01 , len = +6.14247507117449798e-01 
 951       1005        241        950    2        219       1040 +9.02853015529071934e-01  # rad = +1.90000000000000085e-01 , len = +5.14392845984467106e-01 
 952       1005        136        950    2        122       1029 +9.88386459105510373e-01  # rad = +2.08000000000000018e-01 , len = +9.92421281513049314e-01 
 953        303       1006        333    2 2147483645 2147483645 +7.07960153153983418e-01  # rad = +8.45000000000000473e-02 , len = +1.21243556529824978e-01 
 954        324        248        386    2        226        240 +5.58411703239289459e-01  # rad = +1.33600000000000024e-01 , len = +3.42928563989646329e-01 
 955        254        442        261    2        415        491 +7.59104575163398687e-01  # rad = +2.32286000000000048e-01 , len = +1.09343495462693108e+00 
 956        384       1007        358    2 2147483645 2147483645 +9.97542997542997356e-01  # rad = +1.01500000000000035e-01 , len = +4.14125584816974812e-01 
 957        384       1008        358    2 2147483645 2147483645 +1.30057002457002446e+00  # rad = +1.32333000000000034e-01 , len = +3.83405790253615264e-01 
 958        376       1009        400    2       1047       1048 +8.38848920863309311e-01  # rad = +1.16599999999999995e-01 , len = +3.95979797464465044e-01 
 959        309       1010        281    2 2147483645 2147483645 +8.10511811023622020e-01  # rad = +1.02934999999999971e-01 , len = +2.25091092671389514e+00 
 960        309       1011        281    2 2147483645 2147483645 +7.85826771653543310e-01  # rad = +9.97999999999999998e-02 , len = +6.89420046125730157e-01 
 961        434       1012        404    2 2147483645 2147483645 +1.14135789473684213e+00  # rad = +1.08429000000000039e-01 , len = +5.14392845984467328e-01 
 962        434       1013        404    2 2147483645 2147483645 +7.75000000000000022e-01  # rad = +7.36250000000000099e-02 , len = +4.89999999999999714e-01 
 963        433       1014        403    2 2147483645 2147483645 +1.20052424639580613e+00  # rad = +1.14500000000000032e-01 , len = +2.21359436211787469e-01 
 964        433       1015        403    2 2147483645 2147483645 +7.61587418086500656e-01  # rad = +7.26364000000000176e-02 , len = +5.81463670404265387e-01 
 965        424       1016        396    2 2147483645 2147483645 +1.13585334284280326e+00  # rad = +1.29000000000000031e-01 , len = +2.32163735324878412e-01 
 966        424       1017        396    2 2147483645 2147483645 +8.29143883561824779e-01  # rad = +9.41667000000000198e-02 , len = +3.83405790253614542e-01 
 967        443        466        416    2        438       1131 +6.64467018469657056e-01  # rad = +2.51833000000000085e-01 , len = +9.54672718789009278e-01 
 968       1018       1019       1048    2 2147483645 2147483645 +1.09858153736792774e+00  # rad = +1.18999999999999995e-01 , len = +5.72974694031073484e-01 
 969       1018       1020       1048    2 2147483645 2147483645 +7.35465258512852937e-01  # rad = +7.96667000000000208e-02 , len = +4.53651848888551534e-01 
 970        447       1021        419    2 2147483645 2147483645 +8.63693467336683507e-01  # rad = +1.03125000000000050e-01 , len = +6.49153294684696514e-01 
 971        447       1022        419    2 2147483645 2147483645 +9.70477386934673336e-01  # rad = +1.15875000000000075e-01 , len = +5.14392845984469438e-01 
 972        494       1023        465    2 2147483645 2147483645 +8.96551724137931050e-01  # rad = +1.30000000000000004e-01 , len = +9.89949493661195640e-02 
 973        494       1024        465    2 2147483645 2147483645 +5.44061379310344817e-01  # rad = +7.88888999999999979e-02 , len = +6.29999999999999005e-01 
 974       1025       1026        975    2 2147483645 2147483645 +4.89615686274509798e-01  # rad = +8.11538000000000259e-02 , len = +1.19411054764623659e+00 
 975        630       1025       1203    2        974        976 +7.02330508474576343e-01  # rad = +1.65750000000000036e-01 , len = +2.32163735324876247e-01 
 976       1025        563        975    2        530       1201 +6.47058823529411797e-01  # rad = +1.07250000000000068e-01 , len = +6.18223260642949746e-01 
 977        617       1027        597    2       1063       1064 +8.79317073170731600e-01  # rad = +1.26182000000000016e-01 , len = +8.16333265278340492e-01 
 978        643        681        605    2        640        703 +6.94495602690119007e-01  # rad = +3.35614999999999941e-01 , len = +1.07763630228384510e+00 
 979        645       1028        935    2 2147483645 2147483645 +4.58534204968996439e-01  # rad = +1.09000000000000014e-01 , len = +3.05122926047848020e-01 
 980       1029       1030       1195    2 2147483645 2147483645 +6.15302568218298540e-01  # rad = +7.66667000000000182e-02 , len = +7.17286553617171307e-01 
 981       1029        669       1195    2        629       1069 +1.02247191011235961e+00  # rad = +1.27400000000000041e-01 , len = +3.20780298646909712e-01 
 982        727       1031        684    2 2147483645 2147483645 +7.24137681331833982e-01  # rad = +7.00000000000000205e-02 , len = +1.71464281994823164e-01 
 983        790       1032        747    2 2147483645 2147483645 +7.26521586469142444e-01  # rad = +9.72500000000000309e-02 , len = +2.21359436211787469e-01 
 984        790       1033        747    2 2147483645 2147483645 +5.82711400972679816e-01  # rad = +7.80000000000000138e-02 , len = +6.14247507117449021e-01 
 985        783       1034        740    2 2147483645 2147483645 +6.78704089219330897e-01  # rad = +9.12856999999999696e-02 , len = +4.25793377120877115e-01 
 986        783       1035        740    2       1145       1146 +8.48825278810408923e-01  # rad = +1.14167000000000060e-01 , len = +3.83405790253616208e-01 
 987        820       1036        774    2 2147483645 2147483645 +9.51880730967855526e-01  # rad = +1.02666999999999967e-01 , len = +1.71464281994821721e-01 
 988        820        813        774    2        768       1152 +9.76162882334943416e-01  # rad = +1.05285999999999949e-01 , len = +4.48218696620300727e-01 
 989        841       1037        792    2 2147483645 2147483645 +5.08771929824561431e-01  # rad = +8.70000000000000218e-02 , len = +2.09999999999998493e-01 
 990       1038       1039       1196    2 2147483645 2147483645 +6.80879954425914757e-01  # rad = +8.72499999999999942e-02 , len = +8.99166280506558335e-01 
 991       1038       1040       1196    2 2147483645 2147483645 +9.44257587226770001e-01  # rad = +1.20999999999999983e-01 , len = +9.89949493661164276e-02 
 992        926       1041        874    2 2147483645 2147483645 +7.18915106316947661e-01  # rad = +7.64444000000000096e-02 , len = +5.68682688324516072e-01 
 993       1042       1043       1197    2 2147483645 2147483645 +6.58309273696782604e-01  # rad = +7.00000000000000067e-02 , len = +3.56931365951494661e-01 
 994       1042       1044       1197    2 2147483645 2147483645 +6.58309273696782604e-01  # rad = +7.00000000000000067e-02 , len = +3.05122926047845966e-01 
 995        925        933        878    2        882       1155 +1.20590209790209801e+00  # rad = +1.29332999999999976e-01 , len = +4.31508980207829074e-01 
 996        934       1045        882    2 2147483645 2147483645 +6.10298720292504648e-01  # rad = +8.34583500000000145e-02 , len = +4.69574275274954045e-01 
 997          3       1046          1    2 2147483645 2147483645 +1.02653775507406619e+00  # rad = +1.12333000000000044e-01 , len = +1.71464281994823886e-01 
 998          3       1047          1    2 2147483645 2147483645 +9.04696195706805373e-01  # rad = +9.90000000000000463e-02 , len = +2.61916017074174612e-01 
 999          7       1048          4    2 2147483645 2147483645 +9.15755663707435552e-01  # rad = +1.12333000000000044e-01 , len = +4.08166632639169635e-01 
1000          7       1049          4    2 2147483645 2147483645 +8.36956964790856572e-01  # rad = +1.02667000000000022e-01 , len = +4.14125584816974812e-01 
1001       1000       1050       1207    2 2147483645 2147483645 +7.54461571675302256e-01  # rad = +8.73666500000000040e-02 , len = +8.65852181379711539e-01 
1002       1051       1052       1004    2 2147483645 2147483645 +1.00593899353387695e+00  # rad = +1.14500000000000032e-01 , len = +3.05122926047848408e-01 
1003       1051       1053       1004    2 2147483645 2147483645 +7.67852122575203855e-01  # rad = +8.74000000000000610e-02 , len = +4.48218696620300117e-01 
1004        135       1051        121    2       1002       1003 +1.21954329269403305e+00  # rad = +1.13824000000000050e-01 , len = +1.19820699380365991e+00 
1005       1054       1055       1198    2 2147483645 2147483645 +7.97601199400299943e-01  # rad = +1.33000000000000035e-01 , len = +1.56524758424985921e-01 
1006       1054       1056       1198    2 2147483645 2147483645 +6.59670164917541269e-01  # rad = +1.10000000000000028e-01 , len = +1.21243556529821897e-01 
1007         43       1057         37    2 2147483645 2147483645 +6.48648648648648685e-01  # rad = +9.60000000000000020e-02 , len = +4.53651848888550702e-01 
1008       1058       1059       1010    2 2147483645 2147483645 +6.84251385654191302e-01  # rad = +7.58000000000000063e-02 , len = +3.56931365951496382e-01 
1009       1058       1060       1010    2 2147483645 2147483645 +6.84251385654191302e-01  # rad = +7.58000000000000063e-02 , len = +3.28329103187640248e-01 
1010       1061       1058       1094    2       1008       1009 +1.06811038046936768e+00  # rad = +1.10778000000000029e-01 , len = +6.99999999999999289e-01 
1011         73       1062        946    2 2147483645 2147483645 +8.07379674796747993e-01  # rad = +9.93076999999999988e-02 , len = +1.00468900660851435e+00 
1012         78       1063         78    2 2147483645 2147483645 +8.14501847703914650e-01  # rad = +1.00726999999999983e-01 , len = +7.17286553617171307e-01 
1013         98       1064       1014    2 2147483645 2147483645 +1.10526621957401550e+00  # rad = +1.33000000000000035e-01 , len = +1.40000000000000568e-01 
1014       1065         98       1102    2         86       1013 +7.21853629274145203e-01  # rad = +1.20333000000000037e-01 , len = +4.02119385257661166e-01 
1015       1002       1066        945    2 2147483645 2147483645 +7.64740370644166223e-01  # rad = +9.00000000000000105e-02 , len = +3.05122926047847576e-01 
1016       1002       1067        945    2       1017       1018 +1.07913363413121233e+00  # rad = +1.27000000000000002e-01 , len = +2.09999999999998493e-01 
1017       1067       1068       1016    2 2147483645 2147483645 +6.59229921259842477e-01  # rad = +8.37221999999999966e-02 , len = +1.26194294641239813e+00 
1018       1067       1069       1016    2 2147483645 2147483645 +8.96984251968503954e-01  # rad = +1.13917000000000004e-01 , len = +7.82623792124924500e-01 
1019       1070       1071       1199    2 2147483645 2147483645 +9.04115598401480813e-01  # rad = +8.45000000000000334e-02 , len = +1.21243556529821897e-01 
1020       1070       1072       1199    2 2147483645 2147483645 +9.38220550708045553e-01  # rad = +8.76875000000000016e-02 , len = +1.24040316026685304e+00 
1021        189        109        169    2         97       1199 +5.84134374999999983e-01  # rad = +9.34615000000000168e-02 , len = +1.05929221652951333e+00 
1022        150         83        212    2         72         94 +5.85609443112074524e-01  # rad = +1.21846000000000051e-01 , len = +9.74987179402885262e-01 
1023       1073       1074       1026    2 2147483645 2147483645 +7.88346529562982012e-01  # rad = +7.66667000000000182e-02 , len = +8.65852181379708874e-01 
1024       1075       1076       1200    2 2147483645 2147483645 +8.11196915167095023e-01  # rad = +7.88888999999999979e-02 , len = +5.81463670404265276e-01 
1025       1075       1077       1200    2 2147483645 2147483645 +1.39228791773778915e+00  # rad = +1.35399999999999993e-01 , len = +3.56931365951492718e-01 
1026        152       1073        136    2       1023       1200 +7.87449392712550544e-01  # rad = +9.72500000000000309e-02 , len = +3.28329103187639137e-01 
1027        152       1078        136    2 2147483645 2147483645 +5.96153846153846034e-01  # rad = +7.36250000000000099e-02 , len = +4.90000000000001212e-01 
1028        168       1079        226    2 2147483645 2147483645 +8.91837144528555781e-01  # rad = +1.02143000000000053e-01 , len = +5.14392845984466440e-01 
1029        136       1080        952    2       1100       1208 +7.54120192307692339e-01  # rad = +1.56856999999999996e-01 , len = +9.74987179402888038e-01 
1030        173       1081       1031    2 2147483645 2147483645 +7.52702702702702786e-01  # rad = +1.11400000000000041e-01 , len = +7.70000000000001239e-01 
1031         95        173        235    2        153       1030 +8.84902840059790696e-01  # rad = +1.48000000000000048e-01 , len = +2.32163735324880549e-01 
1032        311       1082        282    2 2147483645 2147483645 +7.21449892060819997e-01  # rad = +9.25714000000000536e-02 , len = +9.23363417079103854e-01 
1033        311       1083        282    2 2147483645 2147483645 +1.01191617373142217e+00  # rad = +1.29842000000000013e-01 , len = +1.27929668177479927e+00 
1034       1084       1085       1036    2 2147483645 2147483645 +9.75982532751091592e-01  # rad = +1.11750000000000030e-01 , len = +2.21359436211787469e-01 
1035       1084       1086       1036    2 2147483645 2147483645 +7.62008733624454204e-01  # rad = +8.72500000000000220e-02 , len = +1.71464281994823164e-01 
1036        183       1084        162    2       1034       1035 +8.06855097280651745e-01  # rad = +1.14500000000000032e-01 , len = +2.32163735324878939e-01 
1037        217        293        196    2        268       1211 +1.01419712793733674e+00  # rad = +3.10750000000000137e-01 , len = +2.88617393793237420e-01 
1038        217       1087        196    2 2147483645 2147483645 +4.17677382506527417e-01  # rad = +1.27976350000000016e-01 , len = +1.31890105769917243e+00 
1039        154       1088        138    2 2147483645 2147483645 +7.55699007044171367e-01  # rad = +1.02667000000000022e-01 , len = +1.97989898732234104e-01 
1040        241        346        951    2        317        332 +8.44736842105263230e-01  # rad = +1.60500000000000059e-01 , len = +2.88617393793233090e-01 
1041        290       1089       1042    2 2147483645 2147483645 +6.30011454753722888e-01  # rad = +1.10000000000000070e-01 , len = +2.96984848098347798e-01 
1042       1090        290       1214    2        264       1041 +8.15887850467289621e-01  # rad = +1.74600000000000005e-01 , len = +3.20780298646910100e-01 
1043        250       1091        227    2 2147483645 2147483645 +6.08855030295445854e-01  # rad = +1.16765000000000022e-01 , len = +1.45828666591997580e+00 
1044        986       1092        928    2 2147483645 2147483645 +6.47690896259703552e-01  # rad = +9.17777999999999927e-02 , len = +7.17286553617174749e-01 
1045        986       1093        928    2 2147483645 2147483645 +6.26804516584333116e-01  # rad = +8.88182000000000138e-02 , len = +6.64078308635358994e-01 
1046        370        514        345    2        483       1216 +6.72629338572364066e-01  # rad = +2.05420999999999965e-01 , len = +1.38061580463212241e+00 
1047       1009       1094        958    2 2147483645 2147483645 +6.73241852487135528e-01  # rad = +7.84999999999999865e-02 , len = +3.83405790253617040e-01 
1048       1009       1018        958    2        968        969 +9.29000857632933164e-01  # rad = +1.08321500000000015e-01 , len = +6.56658206375279385e-01 
1049        440       1095        410    2 2147483645 2147483645 +7.71129842931937204e-01  # rad = +7.36428999999999834e-02 , len = +9.54672718789009611e-01 
1050       1096        428       1216    2        399       1051 +9.04917218784836996e-01  # rad = +1.85888999999999999e-01 , len = +5.81463670404264166e-01 
1051        428       1097       1050    2       1055       1132 +8.01967841023406458e-01  # rad = +1.49077000000000043e-01 , len = +1.09790709989506774e+00 
1052        988       1098        930    2 2147483645 2147483645 +9.37899415204678344e-01  # rad = +1.00238000000000022e-01 , len = +1.29452694062348317e+00 
1053        988       1099        930    2 2147483645 2147483645 +6.83533099415204681e-01  # rad = +7.30526000000000092e-02 , len = +1.26194294641239080e+00 
1054        537       1100       1055    2 2147483645 2147483645 +8.03611464968152833e-01  # rad = +1.26167000000000001e-01 , len = +2.44399263501345354e+00 
1055       1097        537       1051    2        506       1054 +1.05314703139988075e+00  # rad = +1.56999999999999973e-01 , len = +1.56524758424985921e-01 
1056        521       1101        490    2 2147483645 2147483645 +7.29004484304932698e-01  # rad = +1.21926000000000034e-01 , len = +1.82000000000000139e+00 
1057        521       1102        490    2 2147483645 2147483645 +7.08023916292974564e-01  # rad = +1.18417000000000008e-01 , len = +8.48704895708748630e-01 
1058        548       1103        516    2 2147483645 2147483645 +7.10526315789473562e-01  # rad = +9.45000000000000145e-02 , len = +2.52388589282480258e-01 
1059       1104       1105       1201    2 2147483645 2147483645 +9.08572494172494194e-01  # rad = +9.74444000000000699e-02 , len = +5.60000000000000497e-01 
1060       1104       1106       1201    2 2147483645 2147483645 +7.59241025641025580e-01  # rad = +8.14286000000000176e-02 , len = +4.48218696620297896e-01 
1061        557       1107        523    2 2147483645 2147483645 +7.75229357798165042e-01  # rad = +8.45000000000000057e-02 , len = +1.21243556529821897e-01 
1062        590       1108        555    2 2147483645 2147483645 +5.49685534591194958e-01  # rad = +8.74000000000000193e-02 , len = +2.96984848098347409e-01 
1063       1027       1109        977    2 2147483645 2147483645 +6.81555213897386380e-01  # rad = +8.60000000000000209e-02 , len = +2.96984848098350740e-01 
1064       1027       1110        977    2 2147483645 2147483645 +7.05330395777527763e-01  # rad = +8.90000000000000097e-02 , len = +9.49526197637539315e-01 
1065        632       1111        594    2 2147483645 2147483645 +7.90764646464646503e-01  # rad = +7.82856999999999997e-02 , len = +4.74763098818766494e-01 
1066        632       1112        594    2 2147483645 2147483645 +8.53535353535353480e-01  # rad = +8.45000000000000057e-02 , len = +2.10000000000000853e-01 
1067        611       1113        575    2 2147483645 2147483645 +6.63237369569743995e-01  # rad = +8.59999999999999931e-02 , len = +1.06160256216721804e+00 
1068        577       1114        542    2 2147483645 2147483645 +9.22490108803165065e-01  # rad = +1.11916499999999988e-01 , len = +1.10458136866416168e+00 
1069        669       1115        981    2 2147483645 2147483645 +7.58765306122448968e-01  # rad = +9.66667000000000776e-02 , len = +1.71464281994823164e-01 
1070        703       1116        660    2 2147483645 2147483645 +7.38125284275110594e-01  # rad = +7.62726999999999988e-02 , len = +8.10308583195318621e-01 
1071        703       1117        660    2 2147483645 2147483645 +8.45163694076432437e-01  # rad = +8.73332999999999887e-02 , len = +6.60378679243964983e-01 
1072        780       1118        738    2 2147483645 2147483645 +7.99076433121019059e-01  # rad = +1.25455000000000039e-01 , len = +2.31529695719577200e+00 
1073        976       1119        921    2 2147483645 2147483645 +6.14965175350547733e-01  # rad = +1.40299999999999980e-01 , len = +8.25287828578611382e-01 
1074        976        839        921    2        791       1076 +1.04868437778060253e+00  # rad = +2.39249999999999990e-01 , len = +2.52388589282480258e-01 
1075        786       1120        752    2 2147483645 2147483645 +7.94277227722772317e-01  # rad = +1.20332999999999982e-01 , len = +1.30770791845885892e+00 
1076        839       1121       1074    2 2147483645 2147483645 +5.23510971786833812e-01  # rad = +1.25250000000000000e-01 , len = +8.79886356298355987e-01 
1077        818       1122        772    2 2147483645 2147483645 +6.03448275862068950e-01  # rad = +7.00000000000000067e-02 , len = +7.03491293478462287e-01 
1078        818       1123        772    2 2147483645 2147483645 +6.34698275862068950e-01  # rad = +7.36249999999999960e-02 , len = +5.64358042380899039e-01 
1079        822       1124        776    2 2147483645 2147483645 +8.02292263610315137e-01  # rad = +7.00000000000000067e-02 , len = +6.49153294684698512e-01 
1080        846       1125        798    2 2147483645 2147483645 +5.45630498533724362e-01  # rad = +1.11636000000000013e-01 , len = +7.57165767847436944e-01 
1081        949        843       1150    2        794        850 +9.55638176638176740e-01  # rad = +3.35429000000000033e-01 , len = +4.74763098818767826e-01 
1082        896       1126       1202    2 2147483645 2147483645 +5.97652718946338313e-01  # rad = +8.00000000000000433e-02 , len = +5.04777178564959073e-01 
1083        880       1127        830    2 2147483645 2147483645 +8.70503597122302186e-01  # rad = +1.20999999999999969e-01 , len = +9.89949493661157892e-02 
1084        885       1128        835    2 2147483645 2147483645 +8.24942414213998054e-01  # rad = +7.72499999999999715e-02 , len = +2.09999999999999659e-01 
1085        885       1129        835    2 2147483645 2147483645 +7.47520634239221549e-01  # rad = +6.99999999999999650e-02 , len = +1.56524758424985921e-01 
1086        918        922        867    2        870        885 +9.41048034934497735e-01  # rad = +2.15500000000000025e-01 , len = +1.21243556529821897e-01 
1087        952       1130        899    2 2147483645 2147483645 +9.23780172173511271e-01  # rad = +1.15999999999999964e-01 , len = +4.31508980207829684e-01 
1088        958       1131        905    2 2147483645 2147483645 +7.36031173145102025e-01  # rad = +1.15221999999999949e-01 , len = +6.96491205974634653e-01 
1089        958       1132        905    2       1090       1091 +7.86879172123031712e-01  # rad = +1.23181999999999972e-01 , len = +8.99166280506559557e-01 
1090       1132       1133       1089    2 2147483645 2147483645 +8.04500657563605115e-01  # rad = +9.91000000000000214e-02 , len = +7.03491293478461066e-01 
1091       1132       1134       1089    2 2147483645 2147483645 +9.01105681024825245e-01  # rad = +1.11000000000000057e-01 , len = +4.74763098818769935e-01 
1092       1135         33       1093    2         28         31 +8.27114427860696555e-01  # rad = +1.33000000000000035e-01 , len = +6.41560597293820201e-01 
1093         50       1135        107    2       1092       1094 +8.86766335967529407e-01  # rad = +1.60800000000000054e-01 , len = +3.49999999999996481e-01 
1094       1135       1061       1093    2       1010       1095 +6.44987562189054620e-01  # rad = +1.03714000000000028e-01 , len = +4.69574275274956987e-01 
1095       1061       1136       1094    2 2147483645 2147483645 +8.32417031451877287e-01  # rad = +8.63332999999999878e-02 , len = +3.95979797464465710e-01 
1096        135       1137        121    2 2147483645 2147483645 +8.27678867028166732e-01  # rad = +7.72500000000000131e-02 , len = +4.99899989997998340e-01 
1097         75       1138         65    2 2147483645 2147483645 +9.33638443935926765e-01  # rad = +8.16000000000000336e-02 , len = +3.05122926047843912e-01 
1098         75       1139         65    2 2147483645 2147483645 +8.00915331807780295e-01  # rad = +6.99999999999999928e-02 , len = +1.56524758424987503e-01 
1099         61       1140         73    2 2147483645 2147483645 +6.62360182370820616e-01  # rad = +4.35833000000000137e-01 , len = +8.65852181379708763e-01 
1100       1080         59       1029    2         51         66 +7.34975168465545003e-01  # rad = +1.15285999999999986e-01 , len = +1.78465682975747342e+00 
1101       1065       1141       1102    2 2147483645 2147483645 +6.39046190761847654e-01  # rad = +1.06529000000000026e-01 , len = +1.28883668476653845e+00 
1102         90       1065         80    2       1014       1101 +4.36475415201493466e-01  # rad = +1.66700000000000043e-01 , len = +6.89420046125726937e-01 
1103        186       1142        165    2 2147483645 2147483645 +6.87200244684935679e-01  # rad = +1.05600000000000013e-01 , len = +2.96984848098347021e-01 
1104        186       1143        165    2 2147483645 2147483645 +6.09109307788920251e-01  # rad = +9.36000000000000165e-02 , len = +8.01186619958175084e-01 
1105        189       1144        169    2 2147483645 2147483645 +6.64581250000000012e-01  # rad = +1.06333000000000052e-01 , len = +4.48218696620300117e-01 
1106        141       1145        131    2 2147483645 2147483645 +1.60238571428571430e+00  # rad = +1.12167000000000017e-01 , len = +1.12654338576017632e+00 
1107        184       1146        163    2 2147483645 2147483645 +1.00000000000000000e+00  # rad = +1.05000000000000024e-01 , len = +7.13862731902989323e-01 
1108        184       1147        163    2 2147483645 2147483645 +1.07532380952380935e+00  # rad = +1.12908999999999995e-01 , len = +7.44110206891427928e-01 
1109        201       1148        184    2 2147483645 2147483645 +8.63553398548225659e-01  # rad = +1.02667000000000078e-01 , len = +1.56524758424987503e-01 
1110        204       1149        198    2 2147483645 2147483645 +1.17159763313609466e+00  # rad = +9.89999999999999769e-02 , len = +1.56524758424985921e-01 
1111        229       1150        209    2 2147483645 2147483645 +6.96186206896551862e-01  # rad = +1.00946999999999995e-01 , len = +1.46331814722568199e+00 
1112        223       1151        202    2 2147483645 2147483645 +1.07005549673226463e+00  # rad = +1.17230999999999988e-01 , len = +1.02878569196893599e+00 
1113        223       1152        202    2 2147483645 2147483645 +7.84986673482054753e-01  # rad = +8.59999999999999792e-02 , len = +3.56931365951496382e-01 
1114        267       1153        244    2 2147483645 2147483645 +7.60975609756097571e-01  # rad = +1.09200000000000005e-01 , len = +1.00468900660851324e+00 
1115        267        285        244    2        259       1213 +8.49177700348431985e-01  # rad = +1.21856999999999993e-01 , len = +4.64327470649754659e-01 
1116        257        446        234    2        418       1123 +6.49789029535864926e-01  # rad = +1.53999999999999998e-01 , len = +7.00000000000002842e-01 
1117        302       1154        275    2 2147483645 2147483645 +9.42003494553073750e-01  # rad = +8.93333000000000044e-02 , len = +3.50000000000001421e-01 
1118        302       1155        275    2 2147483645 2147483645 +7.38137342051789824e-01  # rad = +7.00000000000000344e-02 , len = +1.21243556529820870e-01 
1119        220       1156        200    2 2147483645 2147483645 +1.18242399765016892e+00  # rad = +1.28818000000000044e-01 , len = +7.85748051222527000e-01 
1120        220       1157        200    2 2147483645 2147483645 +7.47737369657805795e-01  # rad = +8.14614999999999922e-02 , len = +1.01197826063606655e+00 
1121        427       1158        398    2 2147483645 2147483645 +9.11561971397816362e-01  # rad = +9.48461999999999916e-02 , len = +8.42911620515460536e-01 
1122        427       1159        398    2 2147483645 2147483645 +1.09244771643856686e+00  # rad = +1.13667000000000018e-01 , len = +1.56524758424985116e-01 
1123        446       1160       1116    2 2147483645 2147483645 +7.32837662337662343e-01  # rad = +1.12857000000000027e-01 , len = +1.07079409785448609e+00 
1124        368        414        342    2        384        435 +9.98042739981318205e-01  # rad = +4.36999999999999944e-01 , len = +1.71464281994821721e-01 
1125        397       1161        371    2 2147483645 2147483645 +6.18194786030496823e-01  # rad = +1.25678999999999985e-01 , len = +2.36968352317350561e+00 
1126        402       1162        373    2 2147483645 2147483645 +7.38681102362204745e-01  # rad = +9.38125000000000209e-02 , len = +1.15021737076084740e+00 
1127        351       1163        322    2 2147483645 2147483645 +1.03772953808074386e+00  # rad = +1.24100000000000030e-01 , len = +7.20694109869092103e-01 
1128        351       1164        322    2 2147483645 2147483645 +1.00066060139813340e+00  # rad = +1.19667000000000023e-01 , len = +1.56524758424985921e-01 
1129        331       1165        302    2 2147483645 2147483645 +8.14034104489298027e-01  # rad = +9.87692000000000153e-02 , len = +9.64883412646316718e-01 
1130        331       1166        302    2 2147483645 2147483645 +8.04397814279709578e-01  # rad = +9.76000000000000201e-02 , len = +3.56931365951496049e-01 
1131        466       1167        967    2       1170       1212 +6.52487958289818981e-01  # rad = +1.64318000000000020e-01 , len = +1.91575050567656180e+00 
1132       1097       1168       1051    2 2147483645 2147483645 +8.29665206571100877e-01  # rad = +1.23683999999999988e-01 , len = +1.26775391933923776e+00 
1133        527       1169        498    2 2147483645 2147483645 +8.58895705521472430e-01  # rad = +7.00000000000000067e-02 , len = +4.69574275274954545e-01 
1134        525       1170        494    2 2147483645 2147483645 +7.32232827832292599e-01  # rad = +8.20833000000000257e-02 , len = +8.10308583195318732e-01 
1135        525       1171        494    2 2147483645 2147483645 +7.86288135593220305e-01  # rad = +8.81429000000000518e-02 , len = +4.42718872423570997e-01 
1136        516       1172        485    2 2147483645 2147483645 +5.38556256064185779e-01  # rad = +1.23778000000000069e-01 , len = +1.26968500030519293e+00 
1137        584        594       1218    2        559        604 +9.88531959346015010e-01  # rad = +4.96332999999999969e-01 , len = +3.63730669589462985e-01 
1138        623       1173        586    2 2147483645 2147483645 +5.46178343949044631e-01  # rad = +8.57500000000000068e-02 , len = +7.66811580507232748e-01 
1139        651       1174        612    2 2147483645 2147483645 +3.51524975984630228e-01  # rad = +7.31875000000000303e-02 , len = +1.06160256216721760e+00 
1140        688       1175        647    2 2147483645 2147483645 +1.26809467455621294e+00  # rad = +1.07154000000000055e-01 , len = +8.79886356298356209e-01 
1141        688       1176        647    2 2147483645 2147483645 +1.33727810650887569e+00  # rad = +1.13000000000000073e-01 , len = +8.45813218151618362e-01 
1142        693        801        652    2        757       1147 +9.55254286552150944e-01  # rad = +3.68091000000000057e-01 , len = +1.65945774275815738e+00 
1143        732       1177        689    2 2147483645 2147483645 +7.92489636673981979e-01  # rad = +1.07250000000000012e-01 , len = +2.21359436211787469e-01 
1144        732       1178        689    2 2147483645 2147483645 +7.35223485772132479e-01  # rad = +9.95000000000000467e-02 , len = +5.09607692249638311e-01 
1145       1035       1179        986    2 2147483645 2147483645 +1.02481452608897494e+00  # rad = +1.16999999999999993e-01 , len = +1.01439637223326318e+00 
1146       1035       1180        986    2       1148       1149 +1.04583636252156920e+00  # rad = +1.19399999999999964e-01 , len = +3.95979797464466932e-01 
1147        801        854       1142    2        805       1150 +9.75302302963125922e-01  # rad = +3.59000000000000097e-01 , len = +1.71464281994823886e-01 
1148       1180       1181       1146    2 2147483645 2147483645 +9.38718592964824183e-01  # rad = +1.12083000000000002e-01 , len = +8.65852181379706320e-01 
1149       1180       1182       1146    2 2147483645 2147483645 +9.46398659966499078e-01  # rad = +1.13000000000000031e-01 , len = +1.10236110236165263e+00 
1150        854        949       1147    2        896       1081 +9.77715877437325909e-01  # rad = +3.50999999999999979e-01 , len = +4.99899989997999561e-01 
1151        775       1183        760    2 2147483645 2147483645 +6.44837644427315948e-01  # rad = +8.53333000000000008e-02 , len = +5.81463670404263722e-01 
1152        813       1184        988    2 2147483645 2147483645 +1.05486959329825436e+00  # rad = +1.11062999999999981e-01 , len = +1.08669222873820170e+00 
1153        907       1185        857    2 2147483645 2147483645 +1.08737421826949232e+00  # rad = +1.08375000000000069e-01 , len = +1.16503218839652600e+00 
1154        907       1186        857    2 2147483645 2147483645 +7.50835534837613783e-01  # rad = +7.48333000000000192e-02 , len = +3.63730669589463318e-01 
1155        933       1187        995    2 2147483645 2147483645 +1.00515722978667466e+00  # rad = +1.30000000000000032e-01 , len = +2.21359436211787469e-01 
1156        936       1188        884    2 2147483645 2147483645 +6.93200000000000038e-01  # rad = +9.63548000000000043e-02 , len = +1.99346432122574391e+00 
1157        936       1189        884    2 2147483645 2147483645 +7.02158273381294995e-01  # rad = +9.75999999999999784e-02 , len = +3.56931365951496382e-01 
1158       1190       1191       1204    2 2147483645 2147483645 +5.73838543810566981e-01  # rad = +8.22499999999999898e-02 , len = +5.64358042380899705e-01 
1159       1192       1193       1205    2 2147483645 2147483645 +9.06978853439194044e-01  # rad = +1.30000000000000032e-01 , len = +9.89949493661157892e-02 
1160       1192       1194       1205    2 2147483645 2147483645 +8.07560017581436251e-01  # rad = +1.15750000000000047e-01 , len = +1.71178269648924863e+00 
1161        551       1195       1206    2 2147483645 2147483645 +9.46817082997582604e-01  # rad = +2.35000000000000014e-01 , len = +1.71464281994821721e-01 
1162       1196       1197       1208    2 2147483645 2147483645 +5.89818752111796130e-01  # rad = +9.25171999999999939e-02 , len = +2.01546520684431263e+00 
1163       1196       1198       1208    2 2147483645 2147483645 +5.69520646193666824e-01  # rad = +8.93333000000000044e-02 , len = +4.31508980207828075e-01 
1164       1199       1200       1209    2 2147483645 2147483645 +6.47059030787335621e-01  # rad = +9.18235000000000301e-02 , len = +1.33917885287962957e+00 
1165       1199       1201       1209    2 2147483645 2147483645 +7.39910787899287659e-01  # rad = +1.05000000000000024e-01 , len = +6.06217782649106973e-01 
1166        273       1202        249    2 2147483645 2147483645 +6.30629146145724628e-01  # rad = +1.03333000000000008e-01 , len = +4.53651848888552089e-01 
1167       1203       1204       1210    2 2147483645 2147483645 +5.29119903330342867e-01  # rad = +8.66999999999999854e-02 , len = +6.45368112010501260e-01 
1168       1203       1205       1210    2 2147483645 2147483645 +7.93844632820080887e-01  # rad = +1.30077000000000026e-01 , len = +8.90954544295049278e-01 
1169        330       1206       1211    2 2147483645 2147483645 +3.43320997586484322e-01  # rad = +1.06687000000000018e-01 , len = +1.08669222873819837e+00 
1170       1167       1207       1131    2 2147483645 2147483645 +7.42158497547438456e-01  # rad = +1.21950000000000031e-01 , len = +1.44478372083852036e+00 
1171       1208       1209       1212    2 2147483645 2147483645 +7.07104516851470799e-01  # rad = +1.16190000000000002e-01 , len = +1.64015243194039528e+00 
1172       1208       1210       1212    2 2147483645 2147483645 +5.14425686778076652e-01  # rad = +8.45294000000000045e-02 , len = +1.14808536267996830e+00 
1173       1211       1212       1213    2 2147483645 2147483645 +9.92967166432786041e-01  # rad = +1.20999999999999983e-01 , len = +1.56524758424981147e-01 
1174       1211       1213       1213    2 2147483645 2147483645 +6.34232748221275844e-01  # rad = +7.72856999999999850e-02 , len = +4.48218696620299284e-01 
1175       1090        431       1214    2        402       1217 +6.30060747663551357e-01  # rad = +1.34832999999999981e-01 , len = +7.85748051222529331e-01 
1176        765       1214       1215    2 2147483645 2147483645 +5.99999999999999978e-01  # rad = +1.11000000000000043e-01 , len = +4.53651848888550702e-01 
1177       1096       1215       1216    2 2147483645 2147483645 +6.32846690455211580e-01  # rad = +1.30000000000000004e-01 , len = +9.74987179402888482e-01 
1178       1216       1217       1217    2 2147483645 2147483645 +6.57294579220220498e-01  # rad = +8.86250000000000232e-02 , len = +6.02162768692984129e-01 
1179       1216       1218       1217    2 2147483645 2147483645 +7.64835018133542932e-01  # rad = +1.03125000000000008e-01 , len = +5.64358042380897929e-01 
1180          2       1219          2    2 2147483645 2147483645 +1.10287157777023381e+00  # rad = +1.10457000000000041e-01 , len = +1.26968500030519560e+00 
1181        208        212        188    2        192        193 +1.00000000000000000e+00  # rad = +1.63200000000000012e-01 , len = +0                       
1182        280        282        259    2        257        258 +1.00000000000000000e+00  # rad = +1.28200000000000008e-01 , len = +0                       
1183        467        478        439    2        451        452 +1.00000000000000000e+00  # rad = +1.50333000000000022e-01 , len = +0                       
1184        823        825        780    2        778        779 +1.00000000000000000e+00  # rad = +1.37200000000000072e-01 , len = +0                       
1185        495        969        466    2        916        917 +1.00000000000000000e+00  # rad = +1.46199999999999969e-01 , len = +0                       
1186        972        974        920    2        919        921 +1.00000000000000000e+00  # rad = +2.36000000000000015e-01 , len = +0                       
1187        965        978        912    2        923        924 +1.00000000000000000e+00  # rad = +1.10000000000000014e-01 , len = +0                       
1188        113        981        119    2        925        926 +1.00000000000000000e+00  # rad = +1.29000000000000031e-01 , len = +0                       
1189        159        984        143    2        927        928 +1.00000000000000000e+00  # rad = +2.18600000000000072e-01 , len = +0                       
1190        398        566        369    2        532        930 +1.00000000000000000e+00  # rad = +1.75726999999999994e-01 , len = +0                       
1191        624        989        933    2        931        932 +1.00000000000000000e+00  # rad = +1.11000000000000043e-01 , len = +0                       
1192        644        992        606    2        934        935 +1.00000000000000000e+00  # rad = +3.78400000000000070e-01 , len = +0                       
1193        787        995        744    2        937        938 +1.00000000000000000e+00  # rad = +2.04182000000000058e-01 , len = +0                       
1194        834        997        941    2        939        940 +1.00000000000000000e+00  # rad = +1.06333000000000011e-01 , len = +0                       
1195        718       1029        673    2        980        981 +1.00000000000000000e+00  # rad = +1.24600000000000030e-01 , len = +0                       
1196        917       1038        871    2        990        991 +1.00000000000000000e+00  # rad = +1.28142999999999979e-01 , len = +0                       
1197        926       1042        874    2        993        994 +1.00000000000000000e+00  # rad = +1.06333000000000011e-01 , len = +0                       
1198         44       1054        944    2       1005       1006 +1.00000000000000000e+00  # rad = +1.66750000000000009e-01 , len = +0                       
1199        109       1070       1021    2       1019       1020 +1.00000000000000000e+00  # rad = +9.34615000000000168e-02 , len = +0                       
1200       1073       1075       1026    2       1024       1025 +1.00000000000000000e+00  # rad = +9.72500000000000309e-02 , len = +0                       
1201        563       1104        976    2       1059       1060 +1.00000000000000000e+00  # rad = +1.07250000000000068e-01 , len = +0                       
1202        872        896        823    2        846       1082 +1.00000000000000000e+00  # rad = +1.33856999999999976e-01 , len = +0                       
1203        552        630        519    2        592        975 +1.00000000000000000e+00  # rad = +2.36000000000000099e-01 , len = +0                       
1204        996       1190        937    2       1158       1205 +1.00000000000000000e+00  # rad = +1.43332999999999988e-01 , len = +0                       
1205       1190       1192       1204    2       1159       1160 +1.00000000000000000e+00  # rad = +1.43332999999999988e-01 , len = +0                       
1206        499        551        484    2        518       1161 +1.00000000000000000e+00  # rad = +2.48200000000000143e-01 , len = +0                       
1207         13       1000          9    2        942       1001 +1.00000000000000000e+00  # rad = +1.15800000000000014e-01 , len = +0                       
1208       1080       1196       1029    2       1162       1163 +1.00000000000000000e+00  # rad = +1.56856999999999996e-01 , len = +0                       
1209        183       1199        162    2       1164       1165 +1.00000000000000000e+00  # rad = +1.41909000000000007e-01 , len = +0                       
1210        273       1203        249    2       1167       1168 +1.00000000000000000e+00  # rad = +1.63857000000000086e-01 , len = +0                       
1211        293        330       1037    2        301       1169 +1.00000000000000000e+00  # rad = +3.10750000000000137e-01 , len = +0                       
1212       1167       1208       1131    2       1171       1172 +1.00000000000000000e+00  # rad = +1.64318000000000020e-01 , len = +0                       
1213        285       1211       1115    2       1173       1174 +1.00000000000000000e+00  # rad = +1.21856999999999993e-01 , len = +0                       
1214        265       1090        295    2       1042       1175 +1.00000000000000000e+00  # rad = +2.14000000000000107e-01 , len = +0                       
1215        757        765        726    2        723       1176 +1.00000000000000000e+00  # rad = +1.85000000000000081e-01 , len = +0                       
1216        514       1096       1046    2       1050       1177 +1.00000000000000000e+00  # rad = +2.05420999999999965e-01 , len = +0                       
1217        431       1216       1175    2       1178       1179 +1.00000000000000000e+00  # rad = +1.34832999999999981e-01 , len = +0                       
1218        526        584        496    2        550       1137 +1.00000000000000000e+00  # rad = +5.02091000000000065e-01 , len = +0                       
