# Supplementary material for: Quantification of Hepatic Vascular and Parenchymal Regeneration in Mice
Source: PLoS One. 2016 Aug 5;11(8):e0160581. doi: 10.1371/journal.pone.0160581 (PMC4975469; doi:10.1371/journal.pone.0160581)
Supplement: S1 Dataset — Vascular trees are stored in text format, can thus be read using any text editor or imported in spreadsheets, and viewed interactively in 3D using the viewer tool from [35]. (ZIP) [file pone.0160581.s001.zip › regenerationQuantificationVascularTrees/PV-POD02/PVM-012-PV5.tree]

# numNodes
1124
# id xCoord [mm]               yCoord [mm]               zCoord [mm]
   0 +2.19100000000000001e+01  +8.89000000000000057e+00  +2.02300000000000040e+01  
   1 +2.19100000000000001e+01  +8.89000000000000057e+00  +2.02300000000000040e+01  
   2 +1.98800000000000026e+01  +1.56800000000000015e+01  +2.33800000000000026e+01  
   3 +2.03000000000000007e+01  +1.61000000000000014e+01  +2.34500000000000028e+01  
   4 +2.00900000000000034e+01  +1.54000000000000004e+01  +2.31700000000000017e+01  
   5 +2.20500000000000007e+01  +1.39300000000000015e+01  +2.33100000000000023e+01  
   6 +2.24000000000000021e+01  +1.38599999999999994e+01  +2.34500000000000028e+01  
   7 +2.21900000000000013e+01  +1.47699999999999996e+01  +2.34500000000000028e+01  
   8 +2.17699999999999996e+01  +1.36500000000000004e+01  +2.28200000000000003e+01  
   9 +2.02300000000000040e+01  +1.54000000000000004e+01  +2.31000000000000014e+01  
  10 +1.99500000000000028e+01  +1.51900000000000013e+01  +2.31000000000000014e+01  
  11 +2.03000000000000007e+01  +1.47699999999999996e+01  +2.30300000000000011e+01  
  12 +2.09300000000000033e+01  +1.58200000000000003e+01  +2.34500000000000028e+01  
  13 +2.03700000000000010e+01  +1.45600000000000005e+01  +2.29600000000000009e+01  
  14 +2.02300000000000040e+01  +1.48400000000000016e+01  +2.29600000000000009e+01  
  15 +2.03000000000000007e+01  +1.47699999999999996e+01  +2.28900000000000006e+01  
  16 +2.03700000000000010e+01  +1.45600000000000005e+01  +2.28200000000000003e+01  
  17 +2.05100000000000016e+01  +1.40700000000000003e+01  +2.27500000000000000e+01  
  18 +2.19800000000000040e+01  +1.42800000000000011e+01  +2.26800000000000033e+01  
  19 +2.15600000000000023e+01  +1.34400000000000013e+01  +2.25400000000000027e+01  
  20 +1.96000000000000014e+01  +1.39300000000000015e+01  +2.26099999999999994e+01  
  21 +2.07199999999999989e+01  +1.39300000000000015e+01  +2.26800000000000033e+01  
  22 +2.07199999999999989e+01  +1.39300000000000015e+01  +2.26800000000000033e+01  
  23 +2.09300000000000033e+01  +1.39300000000000015e+01  +2.28900000000000006e+01  
  24 +2.08599999999999994e+01  +1.38599999999999994e+01  +2.25400000000000027e+01  
  25 +2.09300000000000033e+01  +1.42800000000000011e+01  +2.26099999999999994e+01  
  26 +2.04400000000000013e+01  +1.45600000000000005e+01  +2.24699999999999989e+01  
  27 +2.11400000000000006e+01  +1.45600000000000005e+01  +2.26800000000000033e+01  
  28 +1.91099999999999994e+01  +1.40700000000000003e+01  +2.26099999999999994e+01  
  29 +1.81300000000000026e+01  +1.49100000000000001e+01  +2.26800000000000033e+01  
  30 +1.86200000000000010e+01  +1.37900000000000009e+01  +2.24000000000000021e+01  
  31 +1.93900000000000006e+01  +1.35099999999999998e+01  +2.26800000000000033e+01  
  32 +2.02300000000000040e+01  +1.37199999999999989e+01  +2.19100000000000001e+01  
  33 +2.19800000000000040e+01  +1.29500000000000011e+01  +2.19100000000000001e+01  
  34 +2.25400000000000027e+01  +1.28800000000000026e+01  +2.24699999999999989e+01  
  35 +2.28200000000000003e+01  +1.26000000000000014e+01  +2.26800000000000033e+01  
  36 +2.26099999999999994e+01  +1.30199999999999996e+01  +2.29600000000000009e+01  
  37 +2.23300000000000018e+01  +7.35000000000000053e+00  +2.14900000000000020e+01  
  38 +2.24000000000000021e+01  +7.20999999999999996e+00  +2.15600000000000023e+01  
  39 +2.22600000000000016e+01  +7.28000000000000025e+00  +2.15600000000000023e+01  
  40 +2.22600000000000016e+01  +7.42000000000000082e+00  +2.14200000000000017e+01  
  41 +2.18400000000000034e+01  +1.25300000000000011e+01  +2.11400000000000006e+01  
  42 +2.20500000000000007e+01  +1.21099999999999994e+01  +2.12800000000000011e+01  
  43 +2.18400000000000034e+01  +1.27400000000000020e+01  +2.15600000000000023e+01  
  44 +2.18400000000000034e+01  +1.26700000000000017e+01  +2.09300000000000033e+01  
  45 +2.05100000000000016e+01  +8.33000000000000007e+00  +2.11400000000000006e+01  
  46 +2.07199999999999989e+01  +8.05000000000000071e+00  +2.14200000000000017e+01  
  47 +2.03700000000000010e+01  +8.25999999999999979e+00  +2.14900000000000020e+01  
  48 +2.15600000000000023e+01  +9.09999999999999964e+00  +2.02300000000000040e+01  
  49 +2.26800000000000033e+01  +1.14100000000000001e+01  +2.10700000000000003e+01  
  50 +2.31000000000000014e+01  +1.10600000000000005e+01  +2.11400000000000006e+01  
  51 +2.25400000000000027e+01  +1.15500000000000007e+01  +2.13500000000000014e+01  
  52 +2.19100000000000001e+01  +1.19700000000000006e+01  +2.00900000000000034e+01  
  53 +2.20500000000000007e+01  +1.30900000000000016e+01  +2.06500000000000021e+01  
  54 +2.19100000000000001e+01  +1.23900000000000006e+01  +2.03700000000000010e+01  
  55 +2.28200000000000003e+01  +1.20400000000000009e+01  +2.13500000000000014e+01  
  56 +2.18400000000000034e+01  +1.24600000000000009e+01  +2.03000000000000007e+01  
  57 +2.09300000000000033e+01  +1.39300000000000015e+01  +1.98100000000000023e+01  
  58 +2.19100000000000001e+01  +1.21799999999999997e+01  +2.00199999999999996e+01  
  59 +2.09300000000000033e+01  +9.59000000000000163e+00  +2.00900000000000034e+01  
  60 +2.05100000000000016e+01  +1.02900000000000009e+01  +2.01600000000000001e+01  
  61 +2.05800000000000018e+01  +1.02200000000000006e+01  +2.02300000000000040e+01  
  62 +2.07199999999999989e+01  +1.00099999999999998e+01  +2.00900000000000034e+01  
  63 +2.04400000000000013e+01  +1.03599999999999994e+01  +2.00900000000000034e+01  
  64 +2.17699999999999996e+01  +1.14800000000000004e+01  +2.00199999999999996e+01  
  65 +2.02300000000000040e+01  +1.02200000000000006e+01  +2.00199999999999996e+01  
  66 +2.04400000000000013e+01  +1.04299999999999997e+01  +2.01600000000000001e+01  
  67 +2.07900000000000027e+01  +9.94000000000000128e+00  +2.00199999999999996e+01  
  68 +2.19800000000000040e+01  +1.22500000000000000e+01  +1.99500000000000028e+01  
  69 +2.18400000000000034e+01  +1.53300000000000018e+01  +1.99500000000000028e+01  
  70 +2.14900000000000020e+01  +1.55400000000000009e+01  +2.00199999999999996e+01  
  71 +2.19100000000000001e+01  +1.53300000000000018e+01  +2.00900000000000034e+01  
  72 +2.18400000000000034e+01  +1.52599999999999998e+01  +1.97400000000000020e+01  
  73 +2.09300000000000033e+01  +1.40700000000000003e+01  +1.99500000000000028e+01  
  74 +2.05800000000000018e+01  +1.42800000000000011e+01  +2.00199999999999996e+01  
  75 +2.08599999999999994e+01  +1.47000000000000011e+01  +1.98800000000000026e+01  
  76 +2.31000000000000014e+01  +1.26000000000000014e+01  +1.99500000000000028e+01  
  77 +2.19800000000000040e+01  +1.23900000000000006e+01  +1.98100000000000023e+01  
  78 +2.12800000000000011e+01  +1.15500000000000007e+01  +1.99500000000000028e+01  
  79 +2.12100000000000009e+01  +1.14800000000000004e+01  +2.00199999999999996e+01  
  80 +2.09300000000000033e+01  +1.16900000000000013e+01  +1.98800000000000026e+01  
  81 +2.17000000000000028e+01  +1.14100000000000001e+01  +1.99500000000000028e+01  
  82 +2.20500000000000007e+01  +1.61699999999999982e+01  +1.98800000000000026e+01  
  83 +2.21200000000000010e+01  +1.56800000000000015e+01  +2.00199999999999996e+01  
  84 +2.20500000000000007e+01  +1.63800000000000026e+01  +1.98800000000000026e+01  
  85 +2.21200000000000010e+01  +1.56099999999999994e+01  +1.97400000000000020e+01  
  86 +2.05100000000000016e+01  +1.39300000000000015e+01  +1.96700000000000017e+01  
  87 +2.29600000000000009e+01  +1.32300000000000022e+01  +1.98100000000000023e+01  
  88 +2.30300000000000011e+01  +1.32300000000000022e+01  +1.99500000000000028e+01  
  89 +2.32400000000000020e+01  +1.33000000000000007e+01  +1.99500000000000028e+01  
  90 +2.21200000000000010e+01  +1.28800000000000026e+01  +1.96700000000000017e+01  
  91 +2.21900000000000013e+01  +1.22500000000000000e+01  +1.94600000000000009e+01  
  92 +2.16300000000000026e+01  +1.06400000000000006e+01  +1.98100000000000023e+01  
  93 +1.94600000000000009e+01  +1.20400000000000009e+01  +1.77100000000000009e+01  
  94 +2.21200000000000010e+01  +9.16999999999999993e+00  +1.97400000000000020e+01  
  95 +2.22600000000000016e+01  +1.56099999999999994e+01  +1.96700000000000017e+01  
  96 +2.20500000000000007e+01  +1.55400000000000009e+01  +1.96700000000000017e+01  
  97 +2.24000000000000021e+01  +1.38599999999999994e+01  +1.97400000000000020e+01  
  98 +2.24699999999999989e+01  +1.43500000000000014e+01  +2.00900000000000034e+01  
  99 +2.26099999999999994e+01  +1.40000000000000000e+01  +1.96700000000000017e+01  
 100 +2.20500000000000007e+01  +1.35099999999999998e+01  +1.95300000000000011e+01  
 101 +2.19100000000000001e+01  +8.89000000000000057e+00  +2.02300000000000040e+01  
 102 +2.22600000000000016e+01  +9.31000000000000050e+00  +1.95300000000000011e+01  
 103 +2.19800000000000040e+01  +1.63099999999999987e+01  +1.95300000000000011e+01  
 104 +2.03000000000000007e+01  +1.40000000000000000e+01  +1.98800000000000026e+01  
 105 +2.00199999999999996e+01  +1.40700000000000003e+01  +1.93900000000000006e+01  
 106 +2.17699999999999996e+01  +1.40000000000000000e+01  +1.92500000000000000e+01  
 107 +2.32400000000000020e+01  +9.16999999999999993e+00  +1.96700000000000017e+01  
 108 +2.24000000000000021e+01  +9.80000000000000071e+00  +1.90400000000000027e+01  
 109 +2.06500000000000021e+01  +1.61000000000000014e+01  +1.93900000000000006e+01  
 110 +2.05800000000000018e+01  +1.61699999999999982e+01  +1.95300000000000011e+01  
 111 +2.12800000000000011e+01  +1.74300000000000033e+01  +1.96700000000000017e+01  
 112 +2.03700000000000010e+01  +1.54699999999999989e+01  +1.87600000000000016e+01  
 113 +2.17699999999999996e+01  +1.49100000000000001e+01  +1.93900000000000006e+01  
 114 +2.17699999999999996e+01  +1.54699999999999989e+01  +1.93200000000000003e+01  
 115 +2.14200000000000017e+01  +1.44900000000000020e+01  +1.93200000000000003e+01  
 116 +2.12800000000000011e+01  +1.46300000000000026e+01  +1.93200000000000003e+01  
 117 +2.26800000000000033e+01  +1.24600000000000009e+01  +1.93200000000000003e+01  
 118 +2.33100000000000023e+01  +1.25300000000000011e+01  +1.93200000000000003e+01  
 119 +2.38000000000000007e+01  +1.33000000000000007e+01  +1.95300000000000011e+01  
 120 +1.98100000000000023e+01  +1.44900000000000020e+01  +1.92500000000000000e+01  
 121 +2.00199999999999996e+01  +1.51900000000000013e+01  +1.93200000000000003e+01  
 122 +1.95300000000000011e+01  +1.47699999999999996e+01  +1.87600000000000016e+01  
 123 +2.03000000000000007e+01  +1.73599999999999994e+01  +1.91800000000000033e+01  
 124 +1.98800000000000026e+01  +1.79199999999999982e+01  +1.91800000000000033e+01  
 125 +2.05100000000000016e+01  +1.76400000000000006e+01  +1.93200000000000003e+01  
 126 +2.17699999999999996e+01  +1.40000000000000000e+01  +1.92500000000000000e+01  
 127 +2.19800000000000040e+01  +1.42100000000000009e+01  +1.90400000000000027e+01  
 128 +2.27500000000000000e+01  +1.17599999999999998e+01  +1.84800000000000004e+01  
 129 +2.15600000000000023e+01  +8.95999999999999908e+00  +1.77100000000000009e+01  
 130 +1.92500000000000000e+01  +1.30199999999999996e+01  +1.89699999999999989e+01  
 131 +1.91800000000000033e+01  +1.28800000000000026e+01  +1.89699999999999989e+01  
 132 +1.93200000000000003e+01  +1.29500000000000011e+01  +1.90400000000000027e+01  
 133 +1.92500000000000000e+01  +1.33000000000000007e+01  +1.86900000000000013e+01  
 134 +2.01600000000000001e+01  +1.56099999999999994e+01  +1.86200000000000010e+01  
 135 +2.00199999999999996e+01  +1.59600000000000009e+01  +1.89699999999999989e+01  
 136 +2.10700000000000003e+01  +1.56099999999999994e+01  +1.89000000000000021e+01  
 137 +2.10700000000000003e+01  +1.63099999999999987e+01  +1.88300000000000018e+01  
 138 +2.13500000000000014e+01  +1.63800000000000026e+01  +1.90400000000000027e+01  
 139 +2.11400000000000006e+01  +1.55400000000000009e+01  +1.88300000000000018e+01  
 140 +2.07900000000000027e+01  +1.51199999999999992e+01  +1.89699999999999989e+01  
 141 +2.06500000000000021e+01  +1.51900000000000013e+01  +1.89000000000000021e+01  
 142 +2.01600000000000001e+01  +1.47699999999999996e+01  +1.82699999999999996e+01  
 143 +2.15600000000000023e+01  +1.37900000000000009e+01  +1.89000000000000021e+01  
 144 +2.10000000000000000e+01  +1.39300000000000015e+01  +1.86200000000000010e+01  
 145 +2.14200000000000017e+01  +1.30900000000000016e+01  +1.86900000000000013e+01  
 146 +2.14200000000000017e+01  +1.55400000000000009e+01  +1.88300000000000018e+01  
 147 +2.07900000000000027e+01  +1.51199999999999992e+01  +1.89699999999999989e+01  
 148 +1.94600000000000009e+01  +1.48400000000000016e+01  +1.87600000000000016e+01  
 149 +1.91099999999999994e+01  +1.47000000000000011e+01  +1.86200000000000010e+01  
 150 +1.92500000000000000e+01  +1.51900000000000013e+01  +1.86900000000000013e+01  
 151 +1.96000000000000014e+01  +1.48400000000000016e+01  +1.86900000000000013e+01  
 152 +1.99500000000000028e+01  +1.57500000000000000e+01  +1.84800000000000004e+01  
 153 +1.98100000000000023e+01  +1.57500000000000000e+01  +1.83399999999999999e+01  
 154 +1.86200000000000010e+01  +1.31600000000000001e+01  +1.84800000000000004e+01  
 155 +1.86200000000000010e+01  +1.31600000000000001e+01  +1.84100000000000001e+01  
 156 +1.84100000000000001e+01  +1.27400000000000020e+01  +1.84800000000000004e+01  
 157 +1.89000000000000021e+01  +1.35800000000000018e+01  +1.84800000000000004e+01  
 158 +1.84100000000000001e+01  +1.51900000000000013e+01  +1.73599999999999994e+01  
 159 +1.96700000000000017e+01  +1.59600000000000009e+01  +1.82699999999999996e+01  
 160 +1.90400000000000027e+01  +8.25999999999999979e+00  +1.83399999999999999e+01  
 161 +1.86200000000000010e+01  +8.19000000000000128e+00  +1.87600000000000016e+01  
 162 +1.92500000000000000e+01  +8.19000000000000128e+00  +1.83399999999999999e+01  
 163 +1.90400000000000027e+01  +8.33000000000000007e+00  +1.82699999999999996e+01  
 164 +1.93900000000000006e+01  +8.12000000000000099e+00  +1.83399999999999999e+01  
 165 +2.00199999999999996e+01  +8.47000000000000064e+00  +1.82699999999999996e+01  
 166 +1.96700000000000017e+01  +8.05000000000000071e+00  +1.84800000000000004e+01  
 167 +1.96000000000000014e+01  +1.73599999999999994e+01  +1.89699999999999989e+01  
 168 +1.94600000000000009e+01  +1.61699999999999982e+01  +1.81999999999999993e+01  
 169 +1.97400000000000020e+01  +1.43500000000000014e+01  +1.79199999999999982e+01  
 170 +2.03000000000000007e+01  +1.48400000000000016e+01  +1.81300000000000026e+01  
 171 +1.90400000000000027e+01  +8.47000000000000064e+00  +1.82699999999999996e+01  
 172 +1.94600000000000009e+01  +8.54000000000000092e+00  +1.81999999999999993e+01  
 173 +1.90400000000000027e+01  +8.54000000000000092e+00  +1.83399999999999999e+01  
 174 +1.84800000000000004e+01  +8.40000000000000036e+00  +1.72199999999999989e+01  
 175 +1.89000000000000021e+01  +1.58900000000000006e+01  +1.82699999999999996e+01  
 176 +1.93900000000000006e+01  +1.63099999999999987e+01  +1.80599999999999987e+01  
 177 +1.84800000000000004e+01  +1.69400000000000013e+01  +1.81300000000000026e+01  
 178 +1.84100000000000001e+01  +1.73599999999999994e+01  +1.81999999999999993e+01  
 179 +1.80599999999999987e+01  +1.70100000000000016e+01  +1.79900000000000020e+01  
 180 +1.87600000000000016e+01  +1.67300000000000004e+01  +1.81300000000000026e+01  
 181 +1.81999999999999993e+01  +1.63099999999999987e+01  +1.80599999999999987e+01  
 182 +1.89699999999999989e+01  +1.67300000000000004e+01  +1.81300000000000026e+01  
 183 +2.07199999999999989e+01  +1.51199999999999992e+01  +1.81300000000000026e+01  
 184 +2.01600000000000001e+01  +1.50500000000000007e+01  +1.79199999999999982e+01  
 185 +1.96000000000000014e+01  +1.62400000000000020e+01  +1.77800000000000011e+01  
 186 +1.92500000000000000e+01  +1.65199999999999996e+01  +1.80599999999999987e+01  
 187 +1.72199999999999989e+01  +8.25999999999999979e+00  +1.80599999999999987e+01  
 188 +1.75700000000000003e+01  +8.12000000000000099e+00  +1.85500000000000007e+01  
 189 +1.73599999999999994e+01  +8.12000000000000099e+00  +1.77800000000000011e+01  
 190 +1.71500000000000021e+01  +8.25999999999999979e+00  +1.80599999999999987e+01  
 191 +1.70100000000000016e+01  +8.40000000000000036e+00  +1.79900000000000020e+01  
 192 +1.68700000000000010e+01  +8.40000000000000036e+00  +1.81999999999999993e+01  
 193 +1.65899999999999999e+01  +7.91000000000000014e+00  +1.78500000000000014e+01  
 194 +1.63099999999999987e+01  +7.84000000000000075e+00  +1.83399999999999999e+01  
 195 +1.49100000000000001e+01  +7.84000000000000075e+00  +1.80599999999999987e+01  
 196 +1.45600000000000005e+01  +8.12000000000000099e+00  +1.80599999999999987e+01  
 197 +1.48400000000000016e+01  +7.98000000000000043e+00  +1.81300000000000026e+01  
 198 +1.54000000000000004e+01  +7.62999999999999989e+00  +1.79900000000000020e+01  
 199 +1.61000000000000014e+01  +9.24000000000000021e+00  +1.79900000000000020e+01  
 200 +1.55400000000000009e+01  +9.59000000000000163e+00  +1.79199999999999982e+01  
 201 +1.62400000000000020e+01  +9.16999999999999993e+00  +1.81300000000000026e+01  
 202 +1.63800000000000026e+01  +9.02999999999999936e+00  +1.76400000000000006e+01  
 203 +2.00900000000000034e+01  +1.50500000000000007e+01  +1.77100000000000009e+01  
 204 +2.05100000000000016e+01  +1.56099999999999994e+01  +1.81300000000000026e+01  
 205 +1.93200000000000003e+01  +6.65000000000000036e+00  +1.65199999999999996e+01  
 206 +1.86900000000000013e+01  +6.08999999999999986e+00  +1.81300000000000026e+01  
 207 +1.64499999999999993e+01  +7.84000000000000075e+00  +1.77100000000000009e+01  
 208 +1.56099999999999994e+01  +7.62999999999999989e+00  +1.78500000000000014e+01  
 209 +1.56800000000000015e+01  +7.70000000000000018e+00  +1.79199999999999982e+01  
 210 +2.30300000000000011e+01  +7.55999999999999961e+00  +1.78500000000000014e+01  
 211 +2.28900000000000006e+01  +7.00000000000000000e+00  +1.79900000000000020e+01  
 212 +2.33100000000000023e+01  +7.55999999999999961e+00  +1.79900000000000020e+01  
 213 +2.28900000000000006e+01  +7.70000000000000018e+00  +1.78500000000000014e+01  
 214 +2.17699999999999996e+01  +8.67999999999999972e+00  +1.77800000000000011e+01  
 215 +2.21200000000000010e+01  +8.25999999999999979e+00  +1.76400000000000006e+01  
 216 +2.13500000000000014e+01  +7.77000000000000046e+00  +1.81300000000000026e+01  
 217 +1.81999999999999993e+01  +8.19000000000000128e+00  +1.74300000000000033e+01  
 218 +2.12800000000000011e+01  +9.02999999999999936e+00  +1.73599999999999994e+01  
 219 +2.21900000000000013e+01  +8.19000000000000128e+00  +1.77100000000000009e+01  
 220 +2.24000000000000021e+01  +8.12000000000000099e+00  +1.77800000000000011e+01  
 221 +2.22600000000000016e+01  +8.25999999999999979e+00  +1.77800000000000011e+01  
 222 +1.81999999999999993e+01  +7.84000000000000075e+00  +1.77100000000000009e+01  
 223 +1.80599999999999987e+01  +6.85999999999999943e+00  +1.75700000000000003e+01  
 224 +1.81300000000000026e+01  +7.70000000000000018e+00  +1.79199999999999982e+01  
 225 +2.30300000000000011e+01  +7.62999999999999989e+00  +1.77100000000000009e+01  
 226 +2.31000000000000014e+01  +7.62999999999999989e+00  +1.76400000000000006e+01  
 227 +2.28900000000000006e+01  +7.77000000000000046e+00  +1.75700000000000003e+01  
 228 +1.45600000000000005e+01  +8.82000000000000028e+00  +1.78500000000000014e+01  
 229 +1.72900000000000027e+01  +9.09999999999999964e+00  +1.72199999999999989e+01  
 230 +1.72900000000000027e+01  +1.63099999999999987e+01  +1.75700000000000003e+01  
 231 +1.69400000000000013e+01  +1.63099999999999987e+01  +1.75000000000000000e+01  
 232 +1.73599999999999994e+01  +1.63800000000000026e+01  +1.76400000000000006e+01  
 233 +1.75700000000000003e+01  +1.61000000000000014e+01  +1.75000000000000000e+01  
 234 +1.79900000000000020e+01  +1.36500000000000004e+01  +1.75700000000000003e+01  
 235 +1.73599999999999994e+01  +1.40700000000000003e+01  +1.73599999999999994e+01  
 236 +1.85500000000000007e+01  +1.37199999999999989e+01  +1.80599999999999987e+01  
 237 +1.72900000000000027e+01  +1.32300000000000022e+01  +1.72900000000000027e+01  
 238 +1.71500000000000021e+01  +9.38000000000000078e+00  +1.75700000000000003e+01  
 239 +1.66600000000000001e+01  +9.80000000000000071e+00  +1.76400000000000006e+01  
 240 +1.72199999999999989e+01  +9.24000000000000021e+00  +1.77100000000000009e+01  
 241 +2.30300000000000011e+01  +7.55999999999999961e+00  +1.74300000000000033e+01  
 242 +2.22600000000000016e+01  +8.19000000000000128e+00  +1.75000000000000000e+01  
 243 +1.76400000000000006e+01  +1.61699999999999982e+01  +1.75700000000000003e+01  
 244 +1.77800000000000011e+01  +1.59600000000000009e+01  +1.73599999999999994e+01  
 245 +1.66600000000000001e+01  +1.19700000000000006e+01  +1.75000000000000000e+01  
 246 +1.66600000000000001e+01  +1.19000000000000004e+01  +1.75700000000000003e+01  
 247 +1.70800000000000018e+01  +1.19700000000000006e+01  +1.78500000000000014e+01  
 248 +1.68000000000000007e+01  +1.25300000000000011e+01  +1.71500000000000021e+01  
 249 +2.25400000000000027e+01  +8.19000000000000128e+00  +1.70100000000000016e+01  
 250 +1.78500000000000014e+01  +1.59600000000000009e+01  +1.74300000000000033e+01  
 251 +1.81999999999999993e+01  +1.52599999999999998e+01  +1.72199999999999989e+01  
 252 +1.82699999999999996e+01  +1.52599999999999998e+01  +1.79199999999999982e+01  
 253 +1.91099999999999994e+01  +1.37900000000000009e+01  +1.73599999999999994e+01  
 254 +1.92500000000000000e+01  +1.38599999999999994e+01  +1.72199999999999989e+01  
 255 +1.89000000000000021e+01  +1.37199999999999989e+01  +1.72199999999999989e+01  
 256 +2.12100000000000009e+01  +9.52000000000000135e+00  +1.68000000000000007e+01  
 257 +2.10000000000000000e+01  +8.75000000000000000e+00  +1.71500000000000021e+01  
 258 +1.72199999999999989e+01  +1.31600000000000001e+01  +1.73599999999999994e+01  
 259 +1.72900000000000027e+01  +1.32300000000000022e+01  +1.72900000000000027e+01  
 260 +1.68000000000000007e+01  +1.33699999999999992e+01  +1.69400000000000013e+01  
 261 +1.69400000000000013e+01  +1.27400000000000020e+01  +1.72199999999999989e+01  
 262 +1.63800000000000026e+01  +6.16000000000000014e+00  +1.72900000000000027e+01  
 263 +1.63099999999999987e+01  +6.16000000000000014e+00  +1.79199999999999982e+01  
 264 +1.56800000000000015e+01  +6.23000000000000043e+00  +1.71500000000000021e+01  
 265 +1.72900000000000027e+01  +6.23000000000000043e+00  +1.68000000000000007e+01  
 266 +1.70100000000000016e+01  +1.26700000000000017e+01  +1.71500000000000021e+01  
 267 +1.68700000000000010e+01  +1.26000000000000014e+01  +1.72199999999999989e+01  
 268 +1.79199999999999982e+01  +9.52000000000000135e+00  +1.72199999999999989e+01  
 269 +1.75700000000000003e+01  +1.02900000000000009e+01  +1.72199999999999989e+01  
 270 +1.71500000000000021e+01  +1.07100000000000009e+01  +1.71500000000000021e+01  
 271 +1.79199999999999982e+01  +1.08500000000000014e+01  +1.71500000000000021e+01  
 272 +1.85500000000000007e+01  +8.54000000000000092e+00  +1.70800000000000018e+01  
 273 +1.78500000000000014e+01  +1.51199999999999992e+01  +1.71500000000000021e+01  
 274 +1.75700000000000003e+01  +1.51199999999999992e+01  +1.72199999999999989e+01  
 275 +1.79199999999999982e+01  +1.50500000000000007e+01  +1.70800000000000018e+01  
 276 +1.61699999999999982e+01  +1.21799999999999997e+01  +1.71500000000000021e+01  
 277 +1.79199999999999982e+01  +1.12000000000000011e+01  +1.70100000000000016e+01  
 278 +1.85500000000000007e+01  +1.13400000000000016e+01  +1.72900000000000027e+01  
 279 +1.79900000000000020e+01  +1.50500000000000007e+01  +1.70800000000000018e+01  
 280 +1.78500000000000014e+01  +1.49800000000000022e+01  +1.70100000000000016e+01  
 281 +1.77800000000000011e+01  +1.50500000000000007e+01  +1.70100000000000016e+01  
 282 +1.72199999999999989e+01  +1.41400000000000006e+01  +1.63800000000000026e+01  
 283 +1.59600000000000009e+01  +1.44900000000000020e+01  +1.70100000000000016e+01  
 284 +1.57500000000000000e+01  +1.44199999999999999e+01  +1.69400000000000013e+01  
 285 +1.57500000000000000e+01  +1.47000000000000011e+01  +1.70800000000000018e+01  
 286 +1.69400000000000013e+01  +1.49100000000000001e+01  +1.70100000000000016e+01  
 287 +1.63099999999999987e+01  +1.35099999999999998e+01  +1.70100000000000016e+01  
 288 +1.61000000000000014e+01  +1.37199999999999989e+01  +1.70100000000000016e+01  
 289 +1.63800000000000026e+01  +1.35800000000000018e+01  +1.70800000000000018e+01  
 290 +1.63800000000000026e+01  +1.34400000000000013e+01  +1.69400000000000013e+01  
 291 +2.12100000000000009e+01  +9.80000000000000071e+00  +1.70100000000000016e+01  
 292 +2.11400000000000006e+01  +1.07800000000000011e+01  +1.69400000000000013e+01  
 293 +2.10700000000000003e+01  +1.07100000000000009e+01  +1.78500000000000014e+01  
 294 +2.18400000000000034e+01  +7.20999999999999996e+00  +1.70100000000000016e+01  
 295 +2.17699999999999996e+01  +7.28000000000000025e+00  +1.68700000000000010e+01  
 296 +2.17000000000000028e+01  +7.20999999999999996e+00  +1.70800000000000018e+01  
 297 +2.21200000000000010e+01  +7.20999999999999996e+00  +1.69400000000000013e+01  
 298 +1.72900000000000027e+01  +5.87999999999999989e+00  +1.70100000000000016e+01  
 299 +1.68700000000000010e+01  +5.17999999999999972e+00  +1.70100000000000016e+01  
 300 +1.77800000000000011e+01  +5.25000000000000000e+00  +1.70100000000000016e+01  
 301 +1.73599999999999994e+01  +6.08999999999999986e+00  +1.68000000000000007e+01  
 302 +1.56800000000000015e+01  +1.32300000000000022e+01  +1.68000000000000007e+01  
 303 +1.51199999999999992e+01  +9.73000000000000043e+00  +1.69400000000000013e+01  
 304 +1.51199999999999992e+01  +9.80000000000000071e+00  +1.67300000000000004e+01  
 305 +1.51900000000000013e+01  +9.94000000000000128e+00  +1.70100000000000016e+01  
 306 +1.51900000000000013e+01  +9.52000000000000135e+00  +1.69400000000000013e+01  
 307 +1.52599999999999998e+01  +9.52000000000000135e+00  +1.70100000000000016e+01  
 308 +1.53300000000000018e+01  +9.31000000000000050e+00  +1.68700000000000010e+01  
 309 +1.78500000000000014e+01  +9.02999999999999936e+00  +1.69400000000000013e+01  
 310 +1.76400000000000006e+01  +9.16999999999999993e+00  +1.69400000000000013e+01  
 311 +1.75000000000000000e+01  +9.38000000000000078e+00  +1.68000000000000007e+01  
 312 +2.10000000000000000e+01  +8.54000000000000092e+00  +1.69400000000000013e+01  
 313 +2.23300000000000018e+01  +8.47000000000000064e+00  +1.65199999999999996e+01  
 314 +2.09300000000000033e+01  +8.05000000000000071e+00  +1.65899999999999999e+01  
 315 +2.24000000000000021e+01  +7.20999999999999996e+00  +1.68700000000000010e+01  
 316 +2.36600000000000001e+01  +7.00000000000000000e+00  +1.72199999999999989e+01  
 317 +1.54000000000000004e+01  +6.30000000000000071e+00  +1.69400000000000013e+01  
 318 +1.49800000000000022e+01  +6.37000000000000099e+00  +1.70100000000000016e+01  
 319 +1.54699999999999989e+01  +6.44000000000000128e+00  +1.68000000000000007e+01  
 320 +1.96700000000000017e+01  +5.95000000000000018e+00  +1.69400000000000013e+01  
 321 +1.94600000000000009e+01  +5.74000000000000021e+00  +1.74300000000000033e+01  
 322 +2.05100000000000016e+01  +6.30000000000000071e+00  +1.75700000000000003e+01  
 323 +1.93200000000000003e+01  +6.50999999999999979e+00  +1.63800000000000026e+01  
 324 +1.51900000000000013e+01  +1.28800000000000026e+01  +1.68700000000000010e+01  
 325 +1.53300000000000018e+01  +1.33699999999999992e+01  +1.68000000000000007e+01  
 326 +1.50500000000000007e+01  +1.35099999999999998e+01  +1.68000000000000007e+01  
 327 +1.49800000000000022e+01  +1.32300000000000022e+01  +1.68000000000000007e+01  
 328 +1.71500000000000021e+01  +9.59000000000000163e+00  +1.68000000000000007e+01  
 329 +1.70800000000000018e+01  +9.59000000000000163e+00  +1.68700000000000010e+01  
 330 +1.70100000000000016e+01  +9.73000000000000043e+00  +1.67300000000000004e+01  
 331 +1.96000000000000014e+01  +8.75000000000000000e+00  +1.68000000000000007e+01  
 332 +1.93900000000000006e+01  +1.00099999999999998e+01  +1.47699999999999996e+01  
 333 +1.93200000000000003e+01  +8.54000000000000092e+00  +1.68000000000000007e+01  
 334 +1.83399999999999999e+01  +8.12000000000000099e+00  +1.58900000000000006e+01  
 335 +1.63800000000000026e+01  +6.72000000000000064e+00  +1.66600000000000001e+01  
 336 +1.73599999999999994e+01  +6.08999999999999986e+00  +1.68000000000000007e+01  
 337 +1.83399999999999999e+01  +1.37199999999999989e+01  +1.67300000000000004e+01  
 338 +1.77800000000000011e+01  +1.35099999999999998e+01  +1.66600000000000001e+01  
 339 +1.80599999999999987e+01  +1.39300000000000015e+01  +1.66600000000000001e+01  
 340 +1.44900000000000020e+01  +7.91000000000000014e+00  +1.67300000000000004e+01  
 341 +1.41400000000000006e+01  +8.25999999999999979e+00  +1.66600000000000001e+01  
 342 +1.41400000000000006e+01  +7.70000000000000018e+00  +1.76400000000000006e+01  
 343 +1.45600000000000005e+01  +7.84000000000000075e+00  +1.66600000000000001e+01  
 344 +1.67300000000000004e+01  +5.74000000000000021e+00  +1.67300000000000004e+01  
 345 +1.57500000000000000e+01  +5.81000000000000050e+00  +1.64499999999999993e+01  
 346 +1.68000000000000007e+01  +5.74000000000000021e+00  +1.68000000000000007e+01  
 347 +1.73599999999999994e+01  +6.08999999999999986e+00  +1.68000000000000007e+01  
 348 +2.02300000000000040e+01  +1.21099999999999994e+01  +1.66600000000000001e+01  
 349 +2.02300000000000040e+01  +1.20400000000000009e+01  +1.65199999999999996e+01  
 350 +1.99500000000000028e+01  +1.25300000000000011e+01  +1.69400000000000013e+01  
 351 +2.05100000000000016e+01  +1.15500000000000007e+01  +1.65199999999999996e+01  
 352 +1.37900000000000009e+01  +7.62999999999999989e+00  +1.66600000000000001e+01  
 353 +1.47000000000000011e+01  +7.84000000000000075e+00  +1.65899999999999999e+01  
 354 +1.67300000000000004e+01  +1.01500000000000004e+01  +1.65899999999999999e+01  
 355 +1.66600000000000001e+01  +1.00099999999999998e+01  +1.63800000000000026e+01  
 356 +1.64499999999999993e+01  +1.05000000000000000e+01  +1.67300000000000004e+01  
 357 +2.02300000000000040e+01  +8.67999999999999972e+00  +1.60300000000000011e+01  
 358 +2.10000000000000000e+01  +7.77000000000000046e+00  +1.64499999999999993e+01  
 359 +2.07199999999999989e+01  +1.21099999999999994e+01  +1.65899999999999999e+01  
 360 +2.07900000000000027e+01  +1.02900000000000009e+01  +1.59600000000000009e+01  
 361 +1.96700000000000017e+01  +7.77000000000000046e+00  +1.74300000000000033e+01  
 362 +1.93200000000000003e+01  +6.50999999999999979e+00  +1.63800000000000026e+01  
 363 +2.14200000000000017e+01  +6.02000000000000046e+00  +1.65199999999999996e+01  
 364 +2.10700000000000003e+01  +5.25000000000000000e+00  +1.68700000000000010e+01  
 365 +2.19100000000000001e+01  +5.95000000000000018e+00  +1.69400000000000013e+01  
 366 +1.49800000000000022e+01  +9.31000000000000050e+00  +1.64499999999999993e+01  
 367 +1.51900000000000013e+01  +9.24000000000000021e+00  +1.63800000000000026e+01  
 368 +1.44900000000000020e+01  +9.87000000000000099e+00  +1.65199999999999996e+01  
 369 +2.10000000000000000e+01  +7.42000000000000082e+00  +1.61699999999999982e+01  
 370 +1.68700000000000010e+01  +1.37900000000000009e+01  +1.63800000000000026e+01  
 371 +1.66600000000000001e+01  +1.41400000000000006e+01  +1.63800000000000026e+01  
 372 +1.89699999999999989e+01  +6.30000000000000071e+00  +1.63800000000000026e+01  
 373 +1.89000000000000021e+01  +5.81000000000000050e+00  +1.62400000000000020e+01  
 374 +1.79199999999999982e+01  +6.30000000000000071e+00  +1.63800000000000026e+01  
 375 +1.42100000000000009e+01  +8.60999999999999943e+00  +1.62400000000000020e+01  
 376 +1.39300000000000015e+01  +8.60999999999999943e+00  +1.63099999999999987e+01  
 377 +1.41400000000000006e+01  +9.02999999999999936e+00  +1.63099999999999987e+01  
 378 +1.43500000000000014e+01  +8.54000000000000092e+00  +1.61000000000000014e+01  
 379 +1.48400000000000016e+01  +7.98000000000000043e+00  +1.62400000000000020e+01  
 380 +1.46300000000000026e+01  +8.12000000000000099e+00  +1.61699999999999982e+01  
 381 +1.51199999999999992e+01  +7.84000000000000075e+00  +1.59600000000000009e+01  
 382 +2.13500000000000014e+01  +9.80000000000000071e+00  +1.61699999999999982e+01  
 383 +2.20500000000000007e+01  +1.03599999999999994e+01  +1.59600000000000009e+01  
 384 +2.12800000000000011e+01  +9.73000000000000043e+00  +1.58900000000000006e+01  
 385 +2.26099999999999994e+01  +7.20999999999999996e+00  +1.61699999999999982e+01  
 386 +2.26099999999999994e+01  +7.28000000000000025e+00  +1.63800000000000026e+01  
 387 +2.24000000000000021e+01  +6.85999999999999943e+00  +1.60300000000000011e+01  
 388 +2.26800000000000033e+01  +7.28000000000000025e+00  +1.60300000000000011e+01  
 389 +2.32400000000000020e+01  +6.44000000000000128e+00  +1.61699999999999982e+01  
 390 +2.34500000000000028e+01  +6.37000000000000099e+00  +1.65899999999999999e+01  
 391 +2.36600000000000001e+01  +6.23000000000000043e+00  +1.58200000000000003e+01  
 392 +2.31000000000000014e+01  +6.50999999999999979e+00  +1.61000000000000014e+01  
 393 +1.43500000000000014e+01  +9.38000000000000078e+00  +1.58900000000000006e+01  
 394 +2.26099999999999994e+01  +6.72000000000000064e+00  +1.61000000000000014e+01  
 395 +2.26800000000000033e+01  +6.72000000000000064e+00  +1.59600000000000009e+01  
 396 +2.24000000000000021e+01  +6.85999999999999943e+00  +1.60300000000000011e+01  
 397 +2.28900000000000006e+01  +6.65000000000000036e+00  +1.61000000000000014e+01  
 398 +2.31000000000000014e+01  +6.50999999999999979e+00  +1.60300000000000011e+01  
 399 +1.56800000000000015e+01  +7.70000000000000018e+00  +1.60300000000000011e+01  
 400 +1.56800000000000015e+01  +7.62999999999999989e+00  +1.63099999999999987e+01  
 401 +1.65199999999999996e+01  +7.77000000000000046e+00  +1.56800000000000015e+01  
 402 +1.54000000000000004e+01  +7.70000000000000018e+00  +1.60300000000000011e+01  
 403 +1.52599999999999998e+01  +7.14000000000000057e+00  +1.61699999999999982e+01  
 404 +2.21200000000000010e+01  +6.92999999999999972e+00  +1.60300000000000011e+01  
 405 +2.20500000000000007e+01  +7.00000000000000000e+00  +1.61000000000000014e+01  
 406 +2.17699999999999996e+01  +7.14000000000000057e+00  +1.58200000000000003e+01  
 407 +2.22600000000000016e+01  +6.92999999999999972e+00  +1.59600000000000009e+01  
 408 +2.07900000000000027e+01  +1.03599999999999994e+01  +1.58200000000000003e+01  
 409 +2.23300000000000018e+01  +6.85999999999999943e+00  +1.58200000000000003e+01  
 410 +1.75000000000000000e+01  +6.16000000000000014e+00  +1.58200000000000003e+01  
 411 +1.72199999999999989e+01  +5.74000000000000021e+00  +1.58900000000000006e+01  
 412 +1.71500000000000021e+01  +5.11000000000000032e+00  +1.61000000000000014e+01  
 413 +1.82699999999999996e+01  +8.47000000000000064e+00  +1.56800000000000015e+01  
 414 +1.79900000000000020e+01  +7.91000000000000014e+00  +1.57500000000000000e+01  
 415 +2.37300000000000040e+01  +6.16000000000000014e+00  +1.58900000000000006e+01  
 416 +2.38700000000000010e+01  +6.16000000000000014e+00  +1.59600000000000009e+01  
 417 +2.36600000000000001e+01  +6.23000000000000043e+00  +1.59600000000000009e+01  
 418 +1.79900000000000020e+01  +8.60999999999999943e+00  +1.58200000000000003e+01  
 419 +1.72199999999999989e+01  +9.52000000000000135e+00  +1.59600000000000009e+01  
 420 +1.77800000000000011e+01  +8.75000000000000000e+00  +1.56099999999999994e+01  
 421 +2.17000000000000028e+01  +7.20999999999999996e+00  +1.58200000000000003e+01  
 422 +2.18400000000000034e+01  +7.28000000000000025e+00  +1.56099999999999994e+01  
 423 +2.18400000000000034e+01  +7.07000000000000028e+00  +1.57500000000000000e+01  
 424 +1.46300000000000026e+01  +7.07000000000000028e+00  +1.58200000000000003e+01  
 425 +1.47000000000000011e+01  +6.85999999999999943e+00  +1.58200000000000003e+01  
 426 +1.42800000000000011e+01  +7.07000000000000028e+00  +1.58900000000000006e+01  
 427 +1.48400000000000016e+01  +7.55999999999999961e+00  +1.56099999999999994e+01  
 428 +2.00199999999999996e+01  +6.65000000000000036e+00  +1.58200000000000003e+01  
 429 +1.96700000000000017e+01  +6.37000000000000099e+00  +1.54000000000000004e+01  
 430 +2.03000000000000007e+01  +6.79000000000000092e+00  +1.57500000000000000e+01  
 431 +1.72199999999999989e+01  +6.30000000000000071e+00  +1.58200000000000003e+01  
 432 +1.71500000000000021e+01  +6.30000000000000071e+00  +1.58900000000000006e+01  
 433 +1.68000000000000007e+01  +6.23000000000000043e+00  +1.54699999999999989e+01  
 434 +1.75700000000000003e+01  +5.95000000000000018e+00  +1.57500000000000000e+01  
 435 +1.70100000000000016e+01  +5.60000000000000053e+00  +1.58200000000000003e+01  
 436 +1.69400000000000013e+01  +5.04000000000000004e+00  +1.58200000000000003e+01  
 437 +1.64499999999999993e+01  +5.60000000000000053e+00  +1.58200000000000003e+01  
 438 +1.43500000000000014e+01  +9.38000000000000078e+00  +1.57500000000000000e+01  
 439 +1.44199999999999999e+01  +8.75000000000000000e+00  +1.57500000000000000e+01  
 440 +1.43500000000000014e+01  +9.59000000000000163e+00  +1.54699999999999989e+01  
 441 +2.06500000000000021e+01  +6.92999999999999972e+00  +1.58200000000000003e+01  
 442 +1.96700000000000017e+01  +7.07000000000000028e+00  +1.44199999999999999e+01  
 443 +2.03700000000000010e+01  +1.28100000000000005e+01  +1.56800000000000015e+01  
 444 +2.03000000000000007e+01  +1.34400000000000013e+01  +1.56800000000000015e+01  
 445 +2.01600000000000001e+01  +1.29500000000000011e+01  +1.60300000000000011e+01  
 446 +1.61000000000000014e+01  +7.77000000000000046e+00  +1.50500000000000007e+01  
 447 +2.06500000000000021e+01  +1.09900000000000020e+01  +1.56099999999999994e+01  
 448 +2.03700000000000010e+01  +1.09900000000000020e+01  +1.56099999999999994e+01  
 449 +2.11400000000000006e+01  +1.14100000000000001e+01  +1.56099999999999994e+01  
 450 +2.06500000000000021e+01  +1.09200000000000017e+01  +1.57500000000000000e+01  
 451 +1.75700000000000003e+01  +8.82000000000000028e+00  +1.56800000000000015e+01  
 452 +1.75000000000000000e+01  +9.38000000000000078e+00  +1.56800000000000015e+01  
 453 +1.49800000000000022e+01  +8.19000000000000128e+00  +1.56099999999999994e+01  
 454 +1.48400000000000016e+01  +8.33000000000000007e+00  +1.56800000000000015e+01  
 455 +1.51199999999999992e+01  +7.84000000000000075e+00  +1.59600000000000009e+01  
 456 +1.47000000000000011e+01  +8.60999999999999943e+00  +1.52599999999999998e+01  
 457 +1.47000000000000011e+01  +7.49000000000000110e+00  +1.54699999999999989e+01  
 458 +2.17699999999999996e+01  +7.55999999999999961e+00  +1.42100000000000009e+01  
 459 +2.18400000000000034e+01  +7.28000000000000025e+00  +1.56099999999999994e+01  
 460 +2.28900000000000006e+01  +6.92999999999999972e+00  +1.44900000000000020e+01  
 461 +2.17000000000000028e+01  +7.14000000000000057e+00  +1.42100000000000009e+01  
 462 +2.05800000000000018e+01  +7.91000000000000014e+00  +1.55400000000000009e+01  
 463 +2.06500000000000021e+01  +7.84000000000000075e+00  +1.52599999999999998e+01  
 464 +2.10000000000000000e+01  +7.42000000000000082e+00  +1.61699999999999982e+01  
 465 +1.98800000000000026e+01  +8.25999999999999979e+00  +1.51199999999999992e+01  
 466 +1.47699999999999996e+01  +6.85999999999999943e+00  +1.54699999999999989e+01  
 467 +1.41400000000000006e+01  +7.55999999999999961e+00  +1.54699999999999989e+01  
 468 +1.70100000000000016e+01  +7.00000000000000000e+00  +1.51900000000000013e+01  
 469 +1.63099999999999987e+01  +6.23000000000000043e+00  +1.54000000000000004e+01  
 470 +2.10000000000000000e+01  +1.17599999999999998e+01  +1.40000000000000000e+01  
 471 +2.08599999999999994e+01  +1.20400000000000009e+01  +1.54000000000000004e+01  
 472 +1.80599999999999987e+01  +1.03599999999999994e+01  +1.56800000000000015e+01  
 473 +1.81300000000000026e+01  +1.00800000000000001e+01  +1.54000000000000004e+01  
 474 +1.81999999999999993e+01  +1.00099999999999998e+01  +1.53300000000000018e+01  
 475 +1.84800000000000004e+01  +9.45000000000000107e+00  +1.49100000000000001e+01  
 476 +1.96000000000000014e+01  +6.30000000000000071e+00  +1.53300000000000018e+01  
 477 +1.86200000000000010e+01  +7.00000000000000000e+00  +1.51900000000000013e+01  
 478 +1.59600000000000009e+01  +5.87999999999999989e+00  +1.51199999999999992e+01  
 479 +1.56099999999999994e+01  +6.23000000000000043e+00  +1.55400000000000009e+01  
 480 +1.93900000000000006e+01  +6.44000000000000128e+00  +1.54000000000000004e+01  
 481 +1.94600000000000009e+01  +6.08999999999999986e+00  +1.50500000000000007e+01  
 482 +2.10700000000000003e+01  +1.15500000000000007e+01  +1.40700000000000003e+01  
 483 +1.45600000000000005e+01  +8.75000000000000000e+00  +1.49800000000000022e+01  
 484 +1.47000000000000011e+01  +8.75000000000000000e+00  +1.51199999999999992e+01  
 485 +1.86900000000000013e+01  +7.07000000000000028e+00  +1.52599999999999998e+01  
 486 +1.84800000000000004e+01  +7.20999999999999996e+00  +1.52599999999999998e+01  
 487 +1.70100000000000016e+01  +7.07000000000000028e+00  +1.51199999999999992e+01  
 488 +1.70100000000000016e+01  +7.20999999999999996e+00  +1.54699999999999989e+01  
 489 +2.14900000000000020e+01  +5.60000000000000053e+00  +1.51900000000000013e+01  
 490 +2.16300000000000026e+01  +5.39000000000000057e+00  +1.54000000000000004e+01  
 491 +2.13500000000000014e+01  +5.74000000000000021e+00  +1.50500000000000007e+01  
 492 +2.15600000000000023e+01  +5.60000000000000053e+00  +1.51199999999999992e+01  
 493 +2.01600000000000001e+01  +8.40000000000000036e+00  +1.49100000000000001e+01  
 494 +1.95300000000000011e+01  +8.40000000000000036e+00  +1.53300000000000018e+01  
 495 +2.12800000000000011e+01  +5.81000000000000050e+00  +1.51199999999999992e+01  
 496 +2.12800000000000011e+01  +5.81000000000000050e+00  +1.51900000000000013e+01  
 497 +2.12100000000000009e+01  +6.08999999999999986e+00  +1.49800000000000022e+01  
 498 +2.13500000000000014e+01  +5.11000000000000032e+00  +1.49800000000000022e+01  
 499 +2.17000000000000028e+01  +5.60000000000000053e+00  +1.51199999999999992e+01  
 500 +1.93900000000000006e+01  +6.08999999999999986e+00  +1.42100000000000009e+01  
 501 +1.93200000000000003e+01  +5.95000000000000018e+00  +1.51199999999999992e+01  
 502 +2.13500000000000014e+01  +5.74000000000000021e+00  +1.49800000000000022e+01  
 503 +2.25400000000000027e+01  +9.02999999999999936e+00  +1.49800000000000022e+01  
 504 +2.31700000000000017e+01  +8.25999999999999979e+00  +1.49800000000000022e+01  
 505 +2.27500000000000000e+01  +9.02999999999999936e+00  +1.53300000000000018e+01  
 506 +2.24699999999999989e+01  +9.09999999999999964e+00  +1.48400000000000016e+01  
 507 +1.56800000000000015e+01  +8.54000000000000092e+00  +1.49800000000000022e+01  
 508 +1.54699999999999989e+01  +8.89000000000000057e+00  +1.48400000000000016e+01  
 509 +1.56800000000000015e+01  +8.47000000000000064e+00  +1.54000000000000004e+01  
 510 +1.58900000000000006e+01  +8.33000000000000007e+00  +1.47699999999999996e+01  
 511 +1.91099999999999994e+01  +5.25000000000000000e+00  +1.49800000000000022e+01  
 512 +1.86900000000000013e+01  +4.62000000000000011e+00  +1.51199999999999992e+01  
 513 +1.89699999999999989e+01  +5.87999999999999989e+00  +1.50500000000000007e+01  
 514 +1.92500000000000000e+01  +5.11000000000000032e+00  +1.48400000000000016e+01  
 515 +1.47000000000000011e+01  +9.02999999999999936e+00  +1.49100000000000001e+01  
 516 +1.45600000000000005e+01  +9.73000000000000043e+00  +1.43500000000000014e+01  
 517 +1.47000000000000011e+01  +9.09999999999999964e+00  +1.49800000000000022e+01  
 518 +1.60300000000000011e+01  +7.84000000000000075e+00  +1.49100000000000001e+01  
 519 +1.59600000000000009e+01  +7.77000000000000046e+00  +1.48400000000000016e+01  
 520 +2.29600000000000009e+01  +8.60999999999999943e+00  +1.47699999999999996e+01  
 521 +1.58900000000000006e+01  +7.14000000000000057e+00  +1.49100000000000001e+01  
 522 +1.55400000000000009e+01  +7.77000000000000046e+00  +1.43500000000000014e+01  
 523 +1.94600000000000009e+01  +1.02900000000000009e+01  +1.42100000000000009e+01  
 524 +1.79900000000000020e+01  +9.24000000000000021e+00  +1.42800000000000011e+01  
 525 +2.09300000000000033e+01  +6.50999999999999979e+00  +1.47699999999999996e+01  
 526 +2.08599999999999994e+01  +6.65000000000000036e+00  +1.46300000000000026e+01  
 527 +2.11400000000000006e+01  +6.37000000000000099e+00  +1.47000000000000011e+01  
 528 +1.83399999999999999e+01  +5.67000000000000082e+00  +1.47699999999999996e+01  
 529 +1.68700000000000010e+01  +5.11000000000000032e+00  +1.48400000000000016e+01  
 530 +1.89699999999999989e+01  +5.87999999999999989e+00  +1.50500000000000007e+01  
 531 +1.82699999999999996e+01  +5.67000000000000082e+00  +1.46300000000000026e+01  
 532 +1.87600000000000016e+01  +4.76000000000000068e+00  +1.47699999999999996e+01  
 533 +1.86900000000000013e+01  +4.62000000000000011e+00  +1.47699999999999996e+01  
 534 +1.87600000000000016e+01  +4.90000000000000036e+00  +1.48400000000000016e+01  
 535 +2.14900000000000020e+01  +5.95000000000000018e+00  +1.42100000000000009e+01  
 536 +2.10700000000000003e+01  +7.28000000000000025e+00  +1.42100000000000009e+01  
 537 +2.06500000000000021e+01  +6.92999999999999972e+00  +1.37900000000000009e+01  
 538 +1.83399999999999999e+01  +5.53000000000000025e+00  +1.44900000000000020e+01  
 539 +1.82699999999999996e+01  +5.53000000000000025e+00  +1.41400000000000006e+01  
 540 +1.84100000000000001e+01  +4.54999999999999982e+00  +1.45600000000000005e+01  
 541 +2.12100000000000009e+01  +5.32000000000000028e+00  +1.43500000000000014e+01  
 542 +2.18400000000000034e+01  +5.17999999999999972e+00  +1.43500000000000014e+01  
 543 +2.17699999999999996e+01  +1.08500000000000014e+01  +1.43500000000000014e+01  
 544 +2.21900000000000013e+01  +1.11300000000000008e+01  +1.42100000000000009e+01  
 545 +2.14200000000000017e+01  +1.05700000000000003e+01  +1.39300000000000015e+01  
 546 +2.17000000000000028e+01  +1.09900000000000020e+01  +1.47000000000000011e+01  
 547 +1.54699999999999989e+01  +7.84000000000000075e+00  +1.41400000000000006e+01  
 548 +1.53300000000000018e+01  +7.62999999999999989e+00  +1.42800000000000011e+01  
 549 +2.39400000000000013e+01  +5.74000000000000021e+00  +1.43500000000000014e+01  
 550 +2.42900000000000027e+01  +5.46000000000000085e+00  +1.43500000000000014e+01  
 551 +2.42199999999999989e+01  +5.87999999999999989e+00  +1.44199999999999999e+01  
 552 +2.35900000000000034e+01  +5.81000000000000050e+00  +1.42100000000000009e+01  
 553 +2.10000000000000000e+01  +5.11000000000000032e+00  +1.43500000000000014e+01  
 554 +2.05800000000000018e+01  +4.90000000000000036e+00  +1.43500000000000014e+01  
 555 +2.09300000000000033e+01  +5.11000000000000032e+00  +1.44199999999999999e+01  
 556 +1.75700000000000003e+01  +7.77000000000000046e+00  +1.42800000000000011e+01  
 557 +1.72900000000000027e+01  +8.47000000000000064e+00  +1.42100000000000009e+01  
 558 +1.70800000000000018e+01  +7.62999999999999989e+00  +1.38599999999999994e+01  
 559 +1.76400000000000006e+01  +7.70000000000000018e+00  +1.42800000000000011e+01  
 560 +1.75000000000000000e+01  +7.91000000000000014e+00  +1.17599999999999998e+01  
 561 +1.53300000000000018e+01  +7.07000000000000028e+00  +1.41400000000000006e+01  
 562 +1.52599999999999998e+01  +7.70000000000000018e+00  +1.42100000000000009e+01  
 563 +2.15600000000000023e+01  +9.80000000000000071e+00  +1.48400000000000016e+01  
 564 +2.16300000000000026e+01  +1.00099999999999998e+01  +1.42100000000000009e+01  
 565 +2.15600000000000023e+01  +9.94000000000000128e+00  +1.40700000000000003e+01  
 566 +2.22600000000000016e+01  +1.00800000000000001e+01  +1.40700000000000003e+01  
 567 +1.47699999999999996e+01  +7.62999999999999989e+00  +1.42100000000000009e+01  
 568 +1.48400000000000016e+01  +7.98000000000000043e+00  +1.33000000000000007e+01  
 569 +1.72900000000000027e+01  +6.02000000000000046e+00  +1.42100000000000009e+01  
 570 +1.68000000000000007e+01  +5.95000000000000018e+00  +1.43500000000000014e+01  
 571 +1.72199999999999989e+01  +6.02000000000000046e+00  +1.41400000000000006e+01  
 572 +2.18400000000000034e+01  +6.02000000000000046e+00  +1.39300000000000015e+01  
 573 +1.54000000000000004e+01  +8.05000000000000071e+00  +1.40700000000000003e+01  
 574 +1.54000000000000004e+01  +7.91000000000000014e+00  +1.41400000000000006e+01  
 575 +1.64499999999999993e+01  +6.44000000000000128e+00  +1.40000000000000000e+01  
 576 +1.72199999999999989e+01  +5.74000000000000021e+00  +1.36500000000000004e+01  
 577 +2.12100000000000009e+01  +1.30900000000000016e+01  +1.40700000000000003e+01  
 578 +2.12800000000000011e+01  +1.31600000000000001e+01  +1.40700000000000003e+01  
 579 +2.12100000000000009e+01  +1.31600000000000001e+01  +1.42100000000000009e+01  
 580 +2.09300000000000033e+01  +1.29500000000000011e+01  +1.40000000000000000e+01  
 581 +2.12800000000000011e+01  +1.12000000000000011e+01  +1.37900000000000009e+01  
 582 +2.25400000000000027e+01  +1.04299999999999997e+01  +1.35099999999999998e+01  
 583 +2.24000000000000021e+01  +1.00800000000000001e+01  +1.42100000000000009e+01  
 584 +2.06500000000000021e+01  +9.02999999999999936e+00  +1.40700000000000003e+01  
 585 +2.15600000000000023e+01  +1.00800000000000001e+01  +1.39300000000000015e+01  
 586 +1.53300000000000018e+01  +8.25999999999999979e+00  +1.42100000000000009e+01  
 587 +1.53300000000000018e+01  +8.12000000000000099e+00  +1.40000000000000000e+01  
 588 +1.49800000000000022e+01  +7.91000000000000014e+00  +1.40000000000000000e+01  
 589 +2.03700000000000010e+01  +1.40700000000000003e+01  +1.49800000000000022e+01  
 590 +2.08599999999999994e+01  +1.28800000000000026e+01  +1.39300000000000015e+01  
 591 +2.09300000000000033e+01  +1.18300000000000001e+01  +1.39300000000000015e+01  
 592 +1.52599999999999998e+01  +8.33000000000000007e+00  +1.37199999999999989e+01  
 593 +2.07900000000000027e+01  +1.30900000000000016e+01  +1.37199999999999989e+01  
 594 +2.06500000000000021e+01  +1.19000000000000004e+01  +1.39300000000000015e+01  
 595 +2.03000000000000007e+01  +1.23900000000000006e+01  +1.33699999999999992e+01  
 596 +2.05100000000000016e+01  +1.19700000000000006e+01  +1.40700000000000003e+01  
 597 +2.07900000000000027e+01  +1.18300000000000001e+01  +1.37900000000000009e+01  
 598 +2.13500000000000014e+01  +1.04299999999999997e+01  +1.39300000000000015e+01  
 599 +2.07199999999999989e+01  +1.05000000000000000e+01  +1.41400000000000006e+01  
 600 +2.15600000000000023e+01  +9.94000000000000128e+00  +1.35800000000000018e+01  
 601 +2.17699999999999996e+01  +5.87999999999999989e+00  +1.35099999999999998e+01  
 602 +2.24699999999999989e+01  +5.95000000000000018e+00  +1.39300000000000015e+01  
 603 +2.40100000000000016e+01  +6.23000000000000043e+00  +1.17599999999999998e+01  
 604 +2.28200000000000003e+01  +5.81000000000000050e+00  +1.42800000000000011e+01  
 605 +2.08599999999999994e+01  +1.34400000000000013e+01  +1.38599999999999994e+01  
 606 +2.09300000000000033e+01  +1.36500000000000004e+01  +1.40000000000000000e+01  
 607 +2.08599999999999994e+01  +1.35800000000000018e+01  +1.37199999999999989e+01  
 608 +1.45600000000000005e+01  +8.19000000000000128e+00  +1.38599999999999994e+01  
 609 +1.43500000000000014e+01  +8.33000000000000007e+00  +1.38599999999999994e+01  
 610 +1.68700000000000010e+01  +8.19000000000000128e+00  +1.35099999999999998e+01  
 611 +1.68000000000000007e+01  +7.49000000000000110e+00  +1.37199999999999989e+01  
 612 +2.05100000000000016e+01  +1.19700000000000006e+01  +1.24600000000000009e+01  
 613 +2.14900000000000020e+01  +1.14800000000000004e+01  +1.35099999999999998e+01  
 614 +2.04400000000000013e+01  +7.28000000000000025e+00  +1.36500000000000004e+01  
 615 +2.08599999999999994e+01  +6.85999999999999943e+00  +1.35800000000000018e+01  
 616 +2.08599999999999994e+01  +1.35099999999999998e+01  +1.36500000000000004e+01  
 617 +2.08599999999999994e+01  +1.40700000000000003e+01  +1.37199999999999989e+01  
 618 +1.52599999999999998e+01  +8.19000000000000128e+00  +1.37199999999999989e+01  
 619 +1.52599999999999998e+01  +8.40000000000000036e+00  +1.36500000000000004e+01  
 620 +1.61699999999999982e+01  +8.25999999999999979e+00  +1.18300000000000001e+01  
 621 +1.63099999999999987e+01  +7.28000000000000025e+00  +1.37199999999999989e+01  
 622 +1.50500000000000007e+01  +8.60999999999999943e+00  +1.33000000000000007e+01  
 623 +1.49100000000000001e+01  +8.95999999999999908e+00  +1.36500000000000004e+01  
 624 +2.07199999999999989e+01  +1.42100000000000009e+01  +1.35800000000000018e+01  
 625 +2.08599999999999994e+01  +1.51199999999999992e+01  +1.24600000000000009e+01  
 626 +2.07900000000000027e+01  +1.43500000000000014e+01  +1.36500000000000004e+01  
 627 +2.12800000000000011e+01  +8.95999999999999908e+00  +1.36500000000000004e+01  
 628 +2.15600000000000023e+01  +9.94000000000000128e+00  +1.32300000000000022e+01  
 629 +2.19100000000000001e+01  +6.79000000000000092e+00  +1.26700000000000017e+01  
 630 +2.03700000000000010e+01  +7.00000000000000000e+00  +1.23900000000000006e+01  
 631 +2.06500000000000021e+01  +1.30900000000000016e+01  +1.35099999999999998e+01  
 632 +2.02300000000000040e+01  +1.35099999999999998e+01  +1.38599999999999994e+01  
 633 +2.06500000000000021e+01  +1.31600000000000001e+01  +1.33000000000000007e+01  
 634 +2.19100000000000001e+01  +1.16200000000000010e+01  +1.36500000000000004e+01  
 635 +2.14900000000000020e+01  +1.15500000000000007e+01  +1.34400000000000013e+01  
 636 +2.19100000000000001e+01  +5.32000000000000028e+00  +1.35800000000000018e+01  
 637 +2.15600000000000023e+01  +5.95000000000000018e+00  +1.28100000000000005e+01  
 638 +2.18400000000000034e+01  +1.16900000000000013e+01  +1.34400000000000013e+01  
 639 +2.19800000000000040e+01  +1.18300000000000001e+01  +1.33699999999999992e+01  
 640 +2.19100000000000001e+01  +1.16200000000000010e+01  +1.35099999999999998e+01  
 641 +2.17000000000000028e+01  +1.15500000000000007e+01  +1.33000000000000007e+01  
 642 +2.14900000000000020e+01  +1.19000000000000004e+01  +1.33000000000000007e+01  
 643 +1.86200000000000010e+01  +6.37000000000000099e+00  +1.33699999999999992e+01  
 644 +1.86900000000000013e+01  +6.02000000000000046e+00  +1.26700000000000017e+01  
 645 +1.81999999999999993e+01  +6.65000000000000036e+00  +1.28800000000000026e+01  
 646 +2.00900000000000034e+01  +5.11000000000000032e+00  +1.33699999999999992e+01  
 647 +2.02300000000000040e+01  +5.32000000000000028e+00  +1.29500000000000011e+01  
 648 +1.99500000000000028e+01  +4.83000000000000007e+00  +1.41400000000000006e+01  
 649 +1.96000000000000014e+01  +5.74000000000000021e+00  +1.35800000000000018e+01  
 650 +2.07199999999999989e+01  +1.33000000000000007e+01  +1.23200000000000003e+01  
 651 +2.06500000000000021e+01  +1.36500000000000004e+01  +1.28100000000000005e+01  
 652 +2.17000000000000028e+01  +1.25300000000000011e+01  +1.35099999999999998e+01  
 653 +2.15600000000000023e+01  +1.23200000000000003e+01  +1.29500000000000011e+01  
 654 +2.17699999999999996e+01  +1.14800000000000004e+01  +1.32300000000000022e+01  
 655 +1.49100000000000001e+01  +7.98000000000000043e+00  +1.29500000000000011e+01  
 656 +2.21200000000000010e+01  +9.38000000000000078e+00  +1.30199999999999996e+01  
 657 +2.12800000000000011e+01  +9.94000000000000128e+00  +1.25300000000000011e+01  
 658 +2.19800000000000040e+01  +1.23900000000000006e+01  +1.28800000000000026e+01  
 659 +2.14900000000000020e+01  +1.26000000000000014e+01  +1.28100000000000005e+01  
 660 +2.21900000000000013e+01  +9.24000000000000021e+00  +1.28800000000000026e+01  
 661 +2.27500000000000000e+01  +9.73000000000000043e+00  +1.28800000000000026e+01  
 662 +2.23300000000000018e+01  +8.95999999999999908e+00  +1.26700000000000017e+01  
 663 +1.76400000000000006e+01  +7.07000000000000028e+00  +1.19000000000000004e+01  
 664 +1.86200000000000010e+01  +6.50999999999999979e+00  +1.20400000000000009e+01  
 665 +2.14200000000000017e+01  +1.34400000000000013e+01  +1.28800000000000026e+01  
 666 +2.14900000000000020e+01  +1.33699999999999992e+01  +1.21799999999999997e+01  
 667 +2.27500000000000000e+01  +6.44000000000000128e+00  +1.10600000000000005e+01  
 668 +2.12100000000000009e+01  +5.87999999999999989e+00  +1.29500000000000011e+01  
 669 +2.11400000000000006e+01  +5.81000000000000050e+00  +1.28100000000000005e+01  
 670 +2.10700000000000003e+01  +5.46000000000000085e+00  +1.26700000000000017e+01  
 671 +2.04400000000000013e+01  +6.08999999999999986e+00  +1.17599999999999998e+01  
 672 +2.27500000000000000e+01  +8.54000000000000092e+00  +1.27400000000000020e+01  
 673 +2.31700000000000017e+01  +8.82000000000000028e+00  +1.27400000000000020e+01  
 674 +2.26800000000000033e+01  +8.54000000000000092e+00  +1.28100000000000005e+01  
 675 +2.30300000000000011e+01  +8.25999999999999979e+00  +1.26700000000000017e+01  
 676 +2.24000000000000021e+01  +8.95999999999999908e+00  +1.23900000000000006e+01  
 677 +1.86900000000000013e+01  +8.82000000000000028e+00  +1.26700000000000017e+01  
 678 +1.79199999999999982e+01  +8.75000000000000000e+00  +1.25300000000000011e+01  
 679 +1.93200000000000003e+01  +8.95999999999999908e+00  +1.38599999999999994e+01  
 680 +1.89699999999999989e+01  +8.89000000000000057e+00  +1.26000000000000014e+01  
 681 +2.32400000000000020e+01  +8.47000000000000064e+00  +1.27400000000000020e+01  
 682 +2.30300000000000011e+01  +8.19000000000000128e+00  +1.27400000000000020e+01  
 683 +2.08599999999999994e+01  +5.25000000000000000e+00  +1.27400000000000020e+01  
 684 +2.10000000000000000e+01  +5.39000000000000057e+00  +1.27400000000000020e+01  
 685 +2.14900000000000020e+01  +1.01500000000000004e+01  +1.20400000000000009e+01  
 686 +2.11400000000000006e+01  +9.87000000000000099e+00  +1.23900000000000006e+01  
 687 +2.32400000000000020e+01  +7.98000000000000043e+00  +1.25300000000000011e+01  
 688 +2.33800000000000026e+01  +7.55999999999999961e+00  +1.26000000000000014e+01  
 689 +2.33100000000000023e+01  +7.91000000000000014e+00  +1.24600000000000009e+01  
 690 +2.32400000000000020e+01  +7.70000000000000018e+00  +1.22500000000000000e+01  
 691 +2.34500000000000028e+01  +7.91000000000000014e+00  +1.25300000000000011e+01  
 692 +2.07900000000000027e+01  +9.59000000000000163e+00  +1.21099999999999994e+01  
 693 +2.03000000000000007e+01  +9.31000000000000050e+00  +1.34400000000000013e+01  
 694 +2.27500000000000000e+01  +9.31000000000000050e+00  +1.19700000000000006e+01  
 695 +2.27500000000000000e+01  +8.47000000000000064e+00  +1.17599999999999998e+01  
 696 +2.15600000000000023e+01  +1.33699999999999992e+01  +1.21099999999999994e+01  
 697 +2.11400000000000006e+01  +1.45600000000000005e+01  +1.22500000000000000e+01  
 698 +2.03000000000000007e+01  +1.00800000000000001e+01  +1.25300000000000011e+01  
 699 +2.06500000000000021e+01  +9.45000000000000107e+00  +1.19700000000000006e+01  
 700 +2.24000000000000021e+01  +1.02900000000000009e+01  +1.23200000000000003e+01  
 701 +2.14900000000000020e+01  +1.02200000000000006e+01  +1.16200000000000010e+01  
 702 +2.10700000000000003e+01  +9.02999999999999936e+00  +1.12000000000000011e+01  
 703 +2.04400000000000013e+01  +9.52000000000000135e+00  +1.18300000000000001e+01  
 704 +1.99500000000000028e+01  +9.09999999999999964e+00  +1.19000000000000004e+01  
 705 +1.97400000000000020e+01  +9.09999999999999964e+00  +1.20400000000000009e+01  
 706 +1.79199999999999982e+01  +8.95999999999999908e+00  +1.04299999999999997e+01  
 707 +2.00900000000000034e+01  +9.16999999999999993e+00  +1.18300000000000001e+01  
 708 +2.21200000000000010e+01  +1.09900000000000020e+01  +1.18300000000000001e+01  
 709 +2.21900000000000013e+01  +1.09900000000000020e+01  +1.21799999999999997e+01  
 710 +2.21900000000000013e+01  +1.10600000000000005e+01  +1.17599999999999998e+01  
 711 +2.19800000000000040e+01  +1.07800000000000011e+01  +1.16900000000000013e+01  
 712 +2.02300000000000040e+01  +9.73000000000000043e+00  +1.16200000000000010e+01  
 713 +2.00900000000000034e+01  +9.02999999999999936e+00  +1.16200000000000010e+01  
 714 +2.19100000000000001e+01  +1.08500000000000014e+01  +1.17599999999999998e+01  
 715 +2.17699999999999996e+01  +1.07100000000000009e+01  +1.15500000000000007e+01  
 716 +2.14900000000000020e+01  +1.05700000000000003e+01  +1.15500000000000007e+01  
 717 +2.15600000000000023e+01  +9.87000000000000099e+00  +1.02200000000000006e+01  
 718 +2.00199999999999996e+01  +9.94000000000000128e+00  +1.18300000000000001e+01  
 719 +2.00199999999999996e+01  +9.94000000000000128e+00  +1.09900000000000020e+01  
 720 +2.17000000000000028e+01  +1.07100000000000009e+01  +1.14100000000000001e+01  
 721 +2.19800000000000040e+01  +1.07100000000000009e+01  +1.14800000000000004e+01  
 722 +2.15600000000000023e+01  +1.07800000000000011e+01  +1.14100000000000001e+01  
 723 +2.14200000000000017e+01  +1.14800000000000004e+01  +1.08500000000000014e+01  
 724 +2.23300000000000018e+01  +1.04299999999999997e+01  +1.14100000000000001e+01  
 725 +2.25400000000000027e+01  +1.06400000000000006e+01  +1.14100000000000001e+01  
 726 +2.28200000000000003e+01  +9.94000000000000128e+00  +1.14800000000000004e+01  
 727 +2.17699999999999996e+01  +8.25999999999999979e+00  +1.11300000000000008e+01  
 728 +1.97400000000000020e+01  +7.28000000000000025e+00  +1.14100000000000001e+01  
 729 +1.89699999999999989e+01  +7.49000000000000110e+00  +1.12000000000000011e+01  
 730 +2.09300000000000033e+01  +8.82000000000000028e+00  +1.06400000000000006e+01  
 731 +1.93200000000000003e+01  +9.59000000000000163e+00  +1.10600000000000005e+01  
 732 +1.91800000000000033e+01  +9.59000000000000163e+00  +1.09900000000000020e+01  
 733 +1.90400000000000027e+01  +9.45000000000000107e+00  +1.11300000000000008e+01  
 734 +2.32400000000000020e+01  +7.70000000000000018e+00  +1.10600000000000005e+01  
 735 +2.31700000000000017e+01  +7.98000000000000043e+00  +1.07100000000000009e+01  
 736 +2.33100000000000023e+01  +7.70000000000000018e+00  +1.11300000000000008e+01  
 737 +1.87600000000000016e+01  +7.55999999999999961e+00  +1.10600000000000005e+01  
 738 +1.79199999999999982e+01  +7.91000000000000014e+00  +1.09900000000000020e+01  
 739 +1.88300000000000018e+01  +7.62999999999999989e+00  +1.09900000000000020e+01  
 740 +2.12100000000000009e+01  +7.00000000000000000e+00  +1.11300000000000008e+01  
 741 +2.19800000000000040e+01  +6.92999999999999972e+00  +1.03599999999999994e+01  
 742 +1.89000000000000021e+01  +7.84000000000000075e+00  +1.06400000000000006e+01  
 743 +1.88300000000000018e+01  +7.98000000000000043e+00  +1.09900000000000020e+01  
 744 +2.11400000000000006e+01  +1.32300000000000022e+01  +1.08500000000000014e+01  
 745 +2.11400000000000006e+01  +1.32300000000000022e+01  +1.11300000000000008e+01  
 746 +2.12100000000000009e+01  +1.33699999999999992e+01  +1.07800000000000011e+01  
 747 +2.12100000000000009e+01  +1.25300000000000011e+01  +1.04299999999999997e+01  
 748 +2.17699999999999996e+01  +1.20400000000000009e+01  +1.11300000000000008e+01  
 749 +2.13500000000000014e+01  +1.16200000000000010e+01  +1.06400000000000006e+01  
 750 +2.02300000000000040e+01  +9.38000000000000078e+00  +8.12000000000000099e+00  
 751 +2.12800000000000011e+01  +8.40000000000000036e+00  +1.02200000000000006e+01  
 752 +2.12100000000000009e+01  +1.19700000000000006e+01  +1.02900000000000009e+01  
 753 +2.18400000000000034e+01  +1.30900000000000016e+01  +1.04299999999999997e+01  
 754 +1.98800000000000026e+01  +1.01500000000000004e+01  +1.03599999999999994e+01  
 755 +2.03000000000000007e+01  +1.08500000000000014e+01  +1.02900000000000009e+01  
 756 +1.97400000000000020e+01  +1.00800000000000001e+01  +1.02200000000000006e+01  
 757 +2.00199999999999996e+01  +9.94000000000000128e+00  +1.09900000000000020e+01  
 758 +2.25400000000000027e+01  +9.73000000000000043e+00  +1.03599999999999994e+01  
 759 +2.26099999999999994e+01  +9.45000000000000107e+00  +1.06400000000000006e+01  
 760 +2.26800000000000033e+01  +9.73000000000000043e+00  +1.02900000000000009e+01  
 761 +2.12100000000000009e+01  +1.18300000000000001e+01  +1.05000000000000000e+01  
 762 +2.11400000000000006e+01  +1.19700000000000006e+01  +1.00800000000000001e+01  
 763 +2.11400000000000006e+01  +1.07800000000000011e+01  +8.82000000000000028e+00  
 764 +2.16300000000000026e+01  +9.73000000000000043e+00  +1.00800000000000001e+01  
 765 +2.25400000000000027e+01  +8.54000000000000092e+00  +1.01500000000000004e+01  
 766 +2.29600000000000009e+01  +8.05000000000000071e+00  +1.01500000000000004e+01  
 767 +2.29600000000000009e+01  +8.75000000000000000e+00  +1.02200000000000006e+01  
 768 +2.23300000000000018e+01  +8.60999999999999943e+00  +1.02900000000000009e+01  
 769 +2.17000000000000028e+01  +9.59000000000000163e+00  +9.94000000000000128e+00  
 770 +2.19100000000000001e+01  +9.09999999999999964e+00  +1.00800000000000001e+01  
 771 +2.19800000000000040e+01  +9.16999999999999993e+00  +1.00099999999999998e+01  
 772 +2.10700000000000003e+01  +1.19000000000000004e+01  +1.00099999999999998e+01  
 773 +1.93200000000000003e+01  +1.09900000000000020e+01  +8.75000000000000000e+00  
 774 +2.08599999999999994e+01  +1.25300000000000011e+01  +8.54000000000000092e+00  
 775 +1.79900000000000020e+01  +1.00800000000000001e+01  +9.24000000000000021e+00  
 776 +2.27500000000000000e+01  +8.19000000000000128e+00  +9.59000000000000163e+00  
 777 +2.28200000000000003e+01  +8.19000000000000128e+00  +9.73000000000000043e+00  
 778 +2.29600000000000009e+01  +8.12000000000000099e+00  +9.52000000000000135e+00  
 779 +2.26099999999999994e+01  +8.33000000000000007e+00  +9.52000000000000135e+00  
 780 +2.23300000000000018e+01  +8.75000000000000000e+00  +9.52000000000000135e+00  
 781 +2.23300000000000018e+01  +8.82000000000000028e+00  +9.59000000000000163e+00  
 782 +2.23300000000000018e+01  +9.09999999999999964e+00  +9.24000000000000021e+00  
 783 +2.24699999999999989e+01  +8.47000000000000064e+00  +9.66000000000000014e+00  
 784 +2.35900000000000034e+01  +7.70000000000000018e+00  +9.38000000000000078e+00  
 785 +2.31700000000000017e+01  +8.33000000000000007e+00  +9.59000000000000163e+00  
 786 +2.17699999999999996e+01  +9.52000000000000135e+00  +9.73000000000000043e+00  
 787 +2.24000000000000021e+01  +9.02999999999999936e+00  +9.09999999999999964e+00  
 788 +2.27500000000000000e+01  +9.52000000000000135e+00  +8.05000000000000071e+00  
 789 +2.26099999999999994e+01  +8.82000000000000028e+00  +8.82000000000000028e+00  
 790 +2.12100000000000009e+01  +9.52000000000000135e+00  +8.95999999999999908e+00  
 791 +2.10000000000000000e+01  +9.59000000000000163e+00  +8.47000000000000064e+00  
 792 +2.09300000000000033e+01  +9.24000000000000021e+00  +8.95999999999999908e+00  
 793 +2.07900000000000027e+01  +9.31000000000000050e+00  +8.95999999999999908e+00  
 794 +2.10000000000000000e+01  +8.95999999999999908e+00  +8.89000000000000057e+00  
 795 +2.07199999999999989e+01  +8.60999999999999943e+00  +8.89000000000000057e+00  
 796 +2.12100000000000009e+01  +8.67999999999999972e+00  +8.82000000000000028e+00  
 797 +2.13500000000000014e+01  +8.67999999999999972e+00  +8.60999999999999943e+00  
 798 +2.13500000000000014e+01  +8.40000000000000036e+00  +8.89000000000000057e+00  
 799 +2.08599999999999994e+01  +1.09900000000000020e+01  +8.60999999999999943e+00  
 800 +2.08599999999999994e+01  +1.12700000000000014e+01  +8.19000000000000128e+00  
 801 +2.00900000000000034e+01  +1.06400000000000006e+01  +8.40000000000000036e+00  
 802 +1.90400000000000027e+01  +1.41400000000000006e+01  +6.85999999999999943e+00  
 803 +2.07900000000000027e+01  +1.33000000000000007e+01  +7.42000000000000082e+00  
 804 +2.01600000000000001e+01  +1.06400000000000006e+01  +7.91000000000000014e+00  
 805 +1.93900000000000006e+01  +1.02200000000000006e+01  +8.25999999999999979e+00  
 806 +2.07900000000000027e+01  +9.73000000000000043e+00  +8.25999999999999979e+00  
 807 +2.11400000000000006e+01  +1.02200000000000006e+01  +7.42000000000000082e+00  
 808 +2.07199999999999989e+01  +9.73000000000000043e+00  +8.25999999999999979e+00  
 809 +1.89699999999999989e+01  +1.16200000000000010e+01  +7.91000000000000014e+00  
 810 +1.81999999999999993e+01  +1.13400000000000016e+01  +7.98000000000000043e+00  
 811 +1.89699999999999989e+01  +1.16200000000000010e+01  +7.98000000000000043e+00  
 812 +1.93900000000000006e+01  +1.18300000000000001e+01  +7.70000000000000018e+00  
 813 +2.07199999999999989e+01  +1.14100000000000001e+01  +7.91000000000000014e+00  
 814 +2.05100000000000016e+01  +1.16200000000000010e+01  +7.77000000000000046e+00  
 815 +2.05100000000000016e+01  +1.25300000000000011e+01  +7.07000000000000028e+00  
 816 +1.99500000000000028e+01  +1.15500000000000007e+01  +7.70000000000000018e+00  
 817 +1.98800000000000026e+01  +1.14800000000000004e+01  +7.62999999999999989e+00  
 818 +1.99500000000000028e+01  +1.14800000000000004e+01  +7.55999999999999961e+00  
 819 +1.94600000000000009e+01  +1.12000000000000011e+01  +7.70000000000000018e+00  
 820 +1.89000000000000021e+01  +1.23200000000000003e+01  +7.49000000000000110e+00  
 821 +1.88300000000000018e+01  +1.23900000000000006e+01  +7.42000000000000082e+00  
 822 +1.84800000000000004e+01  +1.26000000000000014e+01  +7.42000000000000082e+00  
 823 +1.84100000000000001e+01  +1.26700000000000017e+01  +7.35000000000000053e+00  
 824 +1.82699999999999996e+01  +1.25300000000000011e+01  +7.42000000000000082e+00  
 825 +1.98800000000000026e+01  +1.50500000000000007e+01  +7.07000000000000028e+00  
 826 +1.99500000000000028e+01  +1.51900000000000013e+01  +7.14000000000000057e+00  
 827 +1.97400000000000020e+01  +1.51199999999999992e+01  +6.92999999999999972e+00  
 828 +2.01600000000000001e+01  +1.47000000000000011e+01  +7.07000000000000028e+00  
 829 +2.02300000000000040e+01  +1.46300000000000026e+01  +6.50999999999999979e+00  
 830 +2.00900000000000034e+01  +1.27400000000000020e+01  +6.92999999999999972e+00  
 831 +2.06500000000000021e+01  +1.27400000000000020e+01  +6.85999999999999943e+00  
 832 +1.96700000000000017e+01  +1.58200000000000003e+01  +6.85999999999999943e+00  
 833 +1.96700000000000017e+01  +1.58900000000000006e+01  +6.79000000000000092e+00  
 834 +1.93900000000000006e+01  +1.62400000000000020e+01  +6.79000000000000092e+00  
 835 +1.98800000000000026e+01  +1.54000000000000004e+01  +6.72000000000000064e+00  
 836 +1.93900000000000006e+01  +1.51900000000000013e+01  +6.85999999999999943e+00  
 837 +1.91800000000000033e+01  +1.50500000000000007e+01  +6.72000000000000064e+00  
 838 +1.90400000000000027e+01  +1.55400000000000009e+01  +6.79000000000000092e+00  
 839 +2.12100000000000009e+01  +1.28100000000000005e+01  +6.37000000000000099e+00  
 840 +2.05800000000000018e+01  +1.30900000000000016e+01  +6.85999999999999943e+00  
 841 +1.98800000000000026e+01  +1.54699999999999989e+01  +6.37000000000000099e+00  
 842 +1.54000000000000004e+01  +9.24000000000000021e+00  +1.68700000000000010e+01  
 843 +1.53300000000000018e+01  +9.16999999999999993e+00  +1.67300000000000004e+01  
 844 +1.54000000000000004e+01  +9.24000000000000021e+00  +1.68700000000000010e+01  
 845 +1.43500000000000014e+01  +9.59000000000000163e+00  +1.69400000000000013e+01  
 846 +1.58200000000000003e+01  +8.95999999999999908e+00  +1.66600000000000001e+01  
 847 +1.72900000000000027e+01  +1.14100000000000001e+01  +1.68700000000000010e+01  
 848 +1.71500000000000021e+01  +1.07100000000000009e+01  +1.71500000000000021e+01  
 849 +1.67300000000000004e+01  +1.08500000000000014e+01  +1.71500000000000021e+01  
 850 +1.83399999999999999e+01  +1.19700000000000006e+01  +1.75000000000000000e+01  
 851 +2.06500000000000021e+01  +1.09200000000000017e+01  +1.57500000000000000e+01  
 852 +2.11400000000000006e+01  +1.15500000000000007e+01  +1.58200000000000003e+01  
 853 +1.98800000000000026e+01  +1.23900000000000006e+01  +1.58900000000000006e+01  
 854 +1.97400000000000020e+01  +5.25000000000000000e+00  +1.55400000000000009e+01  
 855 +2.00900000000000034e+01  +5.04000000000000004e+00  +1.54000000000000004e+01  
 856 +1.97400000000000020e+01  +5.25000000000000000e+00  +1.55400000000000009e+01  
 857 +1.96700000000000017e+01  +5.25000000000000000e+00  +1.57500000000000000e+01  
 858 +1.98100000000000023e+01  +5.11000000000000032e+00  +1.58200000000000003e+01  
 859 +1.96000000000000014e+01  +5.46000000000000085e+00  +1.53300000000000018e+01  
 860 +2.30300000000000011e+01  +8.19000000000000128e+00  +1.27400000000000020e+01  
 861 +2.27500000000000000e+01  +7.98000000000000043e+00  +1.26000000000000014e+01  
 862 +2.33800000000000026e+01  +7.84000000000000075e+00  +1.30199999999999996e+01  
 863 +1.99500000000000028e+01  +7.55999999999999961e+00  +1.05700000000000003e+01  
 864 +2.01600000000000001e+01  +1.08500000000000014e+01  +1.10600000000000005e+01  
 865 +2.13500000000000014e+01  +1.26000000000000014e+01  +2.19800000000000040e+01  
 866 +1.88300000000000018e+01  +1.23900000000000006e+01  +2.13500000000000014e+01  
 867 +2.17000000000000028e+01  +1.26000000000000014e+01  +2.26099999999999994e+01  
 868 +2.20500000000000007e+01  +1.32300000000000022e+01  +2.05100000000000016e+01  
 869 +2.21900000000000013e+01  +1.32300000000000022e+01  +2.07900000000000027e+01  
 870 +1.92500000000000000e+01  +1.35800000000000018e+01  +1.86900000000000013e+01  
 871 +1.91099999999999994e+01  +8.67999999999999972e+00  +1.84800000000000004e+01  
 872 +1.93200000000000003e+01  +9.16999999999999993e+00  +1.84100000000000001e+01  
 873 +1.93900000000000006e+01  +9.16999999999999993e+00  +1.87600000000000016e+01  
 874 +1.93900000000000006e+01  +1.02900000000000009e+01  +1.86200000000000010e+01  
 875 +1.86200000000000010e+01  +7.28000000000000025e+00  +1.81999999999999993e+01  
 876 +1.91099999999999994e+01  +7.28000000000000025e+00  +1.86900000000000013e+01  
 877 +1.81300000000000026e+01  +7.55999999999999961e+00  +1.81300000000000026e+01  
 878 +1.87600000000000016e+01  +7.14000000000000057e+00  +1.81300000000000026e+01  
 879 +1.82699999999999996e+01  +1.42800000000000011e+01  +1.79900000000000020e+01  
 880 +1.79900000000000020e+01  +1.75000000000000000e+01  +1.82699999999999996e+01  
 881 +1.79900000000000020e+01  +1.69400000000000013e+01  +1.79199999999999982e+01  
 882 +2.28900000000000006e+01  +7.70000000000000018e+00  +1.78500000000000014e+01  
 883 +2.28200000000000003e+01  +7.77000000000000046e+00  +1.77800000000000011e+01  
 884 +2.28900000000000006e+01  +7.77000000000000046e+00  +1.79199999999999982e+01  
 885 +1.73599999999999994e+01  +1.52599999999999998e+01  +1.74300000000000033e+01  
 886 +1.72199999999999989e+01  +1.53300000000000018e+01  +1.74300000000000033e+01  
 887 +1.74300000000000033e+01  +1.54000000000000004e+01  +1.75700000000000003e+01  
 888 +1.89000000000000021e+01  +1.34400000000000013e+01  +1.73599999999999994e+01  
 889 +1.63800000000000026e+01  +1.27400000000000020e+01  +1.72199999999999989e+01  
 890 +1.54000000000000004e+01  +6.50999999999999979e+00  +1.65199999999999996e+01  
 891 +1.54000000000000004e+01  +7.14000000000000057e+00  +1.70100000000000016e+01  
 892 +1.59600000000000009e+01  +9.80000000000000071e+00  +1.72900000000000027e+01  
 893 +1.42800000000000011e+01  +7.00000000000000000e+00  +1.72900000000000027e+01  
 894 +2.34500000000000028e+01  +6.92999999999999972e+00  +1.60300000000000011e+01  
 895 +1.65199999999999996e+01  +6.92999999999999972e+00  +1.58200000000000003e+01  
 896 +1.71500000000000021e+01  +6.44000000000000128e+00  +1.60300000000000011e+01  
 897 +1.44199999999999999e+01  +9.66000000000000014e+00  +1.52599999999999998e+01  
 898 +1.44900000000000020e+01  +9.80000000000000071e+00  +1.56099999999999994e+01  
 899 +2.03000000000000007e+01  +5.39000000000000057e+00  +1.51199999999999992e+01  
 900 +1.61000000000000014e+01  +7.77000000000000046e+00  +1.50500000000000007e+01  
 901 +1.59600000000000009e+01  +7.28000000000000025e+00  +1.51900000000000013e+01  
 902 +1.57500000000000000e+01  +7.98000000000000043e+00  +1.51900000000000013e+01  
 903 +1.57500000000000000e+01  +8.47000000000000064e+00  +1.44199999999999999e+01  
 904 +2.19800000000000040e+01  +1.09200000000000017e+01  +1.51199999999999992e+01  
 905 +2.16300000000000026e+01  +1.14100000000000001e+01  +1.51900000000000013e+01  
 906 +2.19800000000000040e+01  +9.52000000000000135e+00  +1.47000000000000011e+01  
 907 +2.20500000000000007e+01  +9.38000000000000078e+00  +1.48400000000000016e+01  
 908 +2.21200000000000010e+01  +9.31000000000000050e+00  +1.46300000000000026e+01  
 909 +1.43500000000000014e+01  +7.77000000000000046e+00  +1.40700000000000003e+01  
 910 +2.31000000000000014e+01  +7.98000000000000043e+00  +1.37199999999999989e+01  
 911 +2.31700000000000017e+01  +7.98000000000000043e+00  +1.35800000000000018e+01  
 912 +2.34500000000000028e+01  +7.77000000000000046e+00  +1.38599999999999994e+01  
 913 +2.25400000000000027e+01  +8.82000000000000028e+00  +1.41400000000000006e+01  
 914 +2.04400000000000013e+01  +7.35000000000000053e+00  +1.35800000000000018e+01  
 915 +1.93200000000000003e+01  +7.91000000000000014e+00  +1.37199999999999989e+01  
 916 +1.68700000000000010e+01  +8.25999999999999979e+00  +1.32300000000000022e+01  
 917 +1.65199999999999996e+01  +8.33000000000000007e+00  +1.36500000000000004e+01  
 918 +1.91099999999999994e+01  +8.89000000000000057e+00  +1.27400000000000020e+01  
 919 +2.28900000000000006e+01  +9.59000000000000163e+00  +1.01500000000000004e+01  
 920 +2.27500000000000000e+01  +9.87000000000000099e+00  +1.03599999999999994e+01  
 921 +2.23300000000000018e+01  +8.60999999999999943e+00  +1.02900000000000009e+01  
 922 +2.22600000000000016e+01  +8.60999999999999943e+00  +1.03599999999999994e+01  
 923 +2.24000000000000021e+01  +8.54000000000000092e+00  +1.04299999999999997e+01  
 924 +1.97400000000000020e+01  +1.00800000000000001e+01  +1.02200000000000006e+01  
 925 +1.94600000000000009e+01  +9.94000000000000128e+00  +9.24000000000000021e+00  
 926 +1.88300000000000018e+01  +9.66000000000000014e+00  +1.01500000000000004e+01  
 927 +2.21900000000000013e+01  +1.07800000000000011e+01  +9.38000000000000078e+00  
 928 +2.22600000000000016e+01  +1.09200000000000017e+01  +7.00000000000000000e+00  
 929 +1.79900000000000020e+01  +1.33000000000000007e+01  +2.19100000000000001e+01  
 930 +1.78500000000000014e+01  +1.41400000000000006e+01  +2.22600000000000016e+01  
 931 +2.22600000000000016e+01  +7.42000000000000082e+00  +2.14200000000000017e+01  
 932 +2.21200000000000010e+01  +7.35000000000000053e+00  +2.15600000000000023e+01  
 933 +2.25400000000000027e+01  +7.28000000000000025e+00  +2.12800000000000011e+01  
 934 +2.05800000000000018e+01  +9.38000000000000078e+00  +1.99500000000000028e+01  
 935 +2.05800000000000018e+01  +1.53300000000000018e+01  +1.98100000000000023e+01  
 936 +2.10000000000000000e+01  +1.52599999999999998e+01  +2.00199999999999996e+01  
 937 +2.26800000000000033e+01  +1.57500000000000000e+01  +1.95300000000000011e+01  
 938 +2.30300000000000011e+01  +1.61699999999999982e+01  +2.00199999999999996e+01  
 939 +2.31000000000000014e+01  +1.40000000000000000e+01  +1.99500000000000028e+01  
 940 +2.30300000000000011e+01  +1.44199999999999999e+01  +1.97400000000000020e+01  
 941 +2.08599999999999994e+01  +1.50500000000000007e+01  +1.96000000000000014e+01  
 942 +2.12100000000000009e+01  +1.58900000000000006e+01  +1.97400000000000020e+01  
 943 +1.96000000000000014e+01  +7.77000000000000046e+00  +1.82699999999999996e+01  
 944 +1.91099999999999994e+01  +1.77800000000000011e+01  +1.87600000000000016e+01  
 945 +2.21900000000000013e+01  +7.77000000000000046e+00  +1.81300000000000026e+01  
 946 +2.11400000000000006e+01  +7.62999999999999989e+00  +1.82699999999999996e+01  
 947 +1.51900000000000013e+01  +7.35000000000000053e+00  +1.80599999999999987e+01  
 948 +1.49800000000000022e+01  +6.92999999999999972e+00  +1.79900000000000020e+01  
 949 +1.51900000000000013e+01  +7.28000000000000025e+00  +1.82699999999999996e+01  
 950 +1.98800000000000026e+01  +1.35099999999999998e+01  +1.79900000000000020e+01  
 951 +1.75000000000000000e+01  +1.63800000000000026e+01  +1.76400000000000006e+01  
 952 +1.72900000000000027e+01  +1.65899999999999999e+01  +1.77800000000000011e+01  
 953 +1.81999999999999993e+01  +9.94000000000000128e+00  +1.81999999999999993e+01  
 954 +1.78500000000000014e+01  +9.02999999999999936e+00  +1.69400000000000013e+01  
 955 +2.17000000000000028e+01  +7.07000000000000028e+00  +1.72900000000000027e+01  
 956 +1.79199999999999982e+01  +1.03599999999999994e+01  +1.57500000000000000e+01  
 957 +1.55400000000000009e+01  +8.75000000000000000e+00  +1.66600000000000001e+01  
 958 +1.63099999999999987e+01  +8.95999999999999908e+00  +1.63800000000000026e+01  
 959 +2.15600000000000023e+01  +5.87999999999999989e+00  +1.61699999999999982e+01  
 960 +1.83399999999999999e+01  +5.25000000000000000e+00  +1.63099999999999987e+01  
 961 +1.81300000000000026e+01  +5.04000000000000004e+00  +1.55400000000000009e+01  
 962 +1.81300000000000026e+01  +4.69000000000000039e+00  +1.62400000000000020e+01  
 963 +1.86900000000000013e+01  +5.53000000000000025e+00  +1.63099999999999987e+01  
 964 +1.89000000000000021e+01  +5.87999999999999989e+00  +1.61000000000000014e+01  
 965 +1.41400000000000006e+01  +7.98000000000000043e+00  +1.62400000000000020e+01  
 966 +2.06500000000000021e+01  +6.92999999999999972e+00  +1.58200000000000003e+01  
 967 +2.15600000000000023e+01  +5.87999999999999989e+00  +1.61699999999999982e+01  
 968 +2.28900000000000006e+01  +5.60000000000000053e+00  +1.61000000000000014e+01  
 969 +2.21200000000000010e+01  +5.74000000000000021e+00  +1.60300000000000011e+01  
 970 +2.26800000000000033e+01  +7.20999999999999996e+00  +1.59600000000000009e+01  
 971 +2.27500000000000000e+01  +7.49000000000000110e+00  +1.58200000000000003e+01  
 972 +2.23300000000000018e+01  +6.85999999999999943e+00  +1.61699999999999982e+01  
 973 +1.72900000000000027e+01  +1.01500000000000004e+01  +1.56800000000000015e+01  
 974 +1.87600000000000016e+01  +1.09900000000000020e+01  +1.56800000000000015e+01  
 975 +1.43500000000000014e+01  +8.82000000000000028e+00  +1.42800000000000011e+01  
 976 +2.19800000000000040e+01  +6.30000000000000071e+00  +1.50500000000000007e+01  
 977 +1.94600000000000009e+01  +1.16900000000000013e+01  +1.51199999999999992e+01  
 978 +2.03000000000000007e+01  +1.26000000000000014e+01  +1.44900000000000020e+01  
 979 +1.43500000000000014e+01  +8.89000000000000057e+00  +1.37199999999999989e+01  
 980 +1.41400000000000006e+01  +8.33000000000000007e+00  +1.39300000000000015e+01  
 981 +2.06500000000000021e+01  +1.50500000000000007e+01  +1.35800000000000018e+01  
 982 +2.08599999999999994e+01  +1.44199999999999999e+01  +1.37199999999999989e+01  
 983 +2.20500000000000007e+01  +1.16200000000000010e+01  +1.26000000000000014e+01  
 984 +2.22600000000000016e+01  +1.13400000000000016e+01  +1.32300000000000022e+01  
 985 +2.23300000000000018e+01  +9.24000000000000021e+00  +1.32300000000000022e+01  
 986 +2.24000000000000021e+01  +7.98000000000000043e+00  +1.32300000000000022e+01  
 987 +2.30300000000000011e+01  +9.45000000000000107e+00  +1.33000000000000007e+01  
 988 +2.21200000000000010e+01  +9.38000000000000078e+00  +1.30199999999999996e+01  
 989 +2.10700000000000003e+01  +6.08999999999999986e+00  +1.31600000000000001e+01  
 990 +2.24000000000000021e+01  +8.12000000000000099e+00  +1.30199999999999996e+01  
 991 +2.21900000000000013e+01  +6.72000000000000064e+00  +1.24600000000000009e+01  
 992 +2.28200000000000003e+01  +7.00000000000000000e+00  +1.09200000000000017e+01  
 993 +2.33100000000000023e+01  +6.65000000000000036e+00  +1.21099999999999994e+01  
 994 +2.28200000000000003e+01  +1.02200000000000006e+01  +1.21799999999999997e+01  
 995 +2.20500000000000007e+01  +1.06400000000000006e+01  +1.29500000000000011e+01  
 996 +2.00199999999999996e+01  +8.89000000000000057e+00  +1.09200000000000017e+01  
 997 +2.04400000000000013e+01  +8.67999999999999972e+00  +1.15500000000000007e+01  
 998 +2.18400000000000034e+01  +1.27400000000000020e+01  +1.11300000000000008e+01  
 999 +2.19800000000000040e+01  +1.25300000000000011e+01  +1.12700000000000014e+01  
1000 +2.18400000000000034e+01  +1.28800000000000026e+01  +1.09900000000000020e+01  
1001 +2.14900000000000020e+01  +7.49000000000000110e+00  +1.01500000000000004e+01  
1002 +2.12100000000000009e+01  +1.36500000000000004e+01  +1.09200000000000017e+01  
1003 +2.13500000000000014e+01  +1.41400000000000006e+01  +1.12700000000000014e+01  
1004 +2.12100000000000009e+01  +1.39300000000000015e+01  +1.07100000000000009e+01  
1005 +2.12800000000000011e+01  +1.34400000000000013e+01  +1.07100000000000009e+01  
1006 +2.17699999999999996e+01  +1.16200000000000010e+01  +1.02900000000000009e+01  
1007 +2.20500000000000007e+01  +1.14100000000000001e+01  +9.52000000000000135e+00  
1008 +2.19100000000000001e+01  +1.20400000000000009e+01  +1.02900000000000009e+01  
1009 +2.31700000000000017e+01  +8.89000000000000057e+00  +8.25999999999999979e+00  
1010 +2.26099999999999994e+01  +8.82000000000000028e+00  +8.82000000000000028e+00  
1011 +2.24000000000000021e+01  +8.67999999999999972e+00  +8.40000000000000036e+00  
1012 +2.34500000000000028e+01  +8.25999999999999979e+00  +9.02999999999999936e+00  
1013 +2.13500000000000014e+01  +1.17599999999999998e+01  +7.91000000000000014e+00  
1014 +2.28900000000000006e+01  +9.94000000000000128e+00  +7.42000000000000082e+00  
1015 +2.33800000000000026e+01  +9.45000000000000107e+00  +7.62999999999999989e+00  
1016 +2.16300000000000026e+01  +1.18300000000000001e+01  +6.58000000000000007e+00  
1017 +2.15600000000000023e+01  +1.46300000000000026e+01  +2.26099999999999994e+01  
1018 +2.11400000000000006e+01  +1.47000000000000011e+01  +2.26800000000000033e+01  
1019 +2.26099999999999994e+01  +7.35000000000000053e+00  +2.10000000000000000e+01  
1020 +2.28900000000000006e+01  +7.42000000000000082e+00  +2.14900000000000020e+01  
1021 +2.16300000000000026e+01  +1.16200000000000010e+01  +2.11400000000000006e+01  
1022 +2.05100000000000016e+01  +1.13400000000000016e+01  +1.98800000000000026e+01  
1023 +2.05100000000000016e+01  +1.21799999999999997e+01  +1.98800000000000026e+01  
1024 +2.20500000000000007e+01  +1.23900000000000006e+01  +1.91800000000000033e+01  
1025 +1.91099999999999994e+01  +1.27400000000000020e+01  +1.84800000000000004e+01  
1026 +1.79900000000000020e+01  +1.22500000000000000e+01  +1.82699999999999996e+01  
1027 +1.86200000000000010e+01  +1.23200000000000003e+01  +1.88300000000000018e+01  
1028 +1.60300000000000011e+01  +7.98000000000000043e+00  +1.83399999999999999e+01  
1029 +1.64499999999999993e+01  +7.70000000000000018e+00  +1.86900000000000013e+01  
1030 +1.92500000000000000e+01  +7.20999999999999996e+00  +1.81300000000000026e+01  
1031 +1.87600000000000016e+01  +6.92999999999999972e+00  +1.81300000000000026e+01  
1032 +1.79900000000000020e+01  +1.69400000000000013e+01  +1.77800000000000011e+01  
1033 +1.77800000000000011e+01  +1.68700000000000010e+01  +1.79900000000000020e+01  
1034 +1.81999999999999993e+01  +7.84000000000000075e+00  +1.79900000000000020e+01  
1035 +1.59600000000000009e+01  +7.62999999999999989e+00  +1.75000000000000000e+01  
1036 +2.06500000000000021e+01  +6.30000000000000071e+00  +1.73599999999999994e+01  
1037 +2.04400000000000013e+01  +6.30000000000000071e+00  +1.78500000000000014e+01  
1038 +1.79900000000000020e+01  +1.23900000000000006e+01  +1.72199999999999989e+01  
1039 +1.91800000000000033e+01  +1.34400000000000013e+01  +1.73599999999999994e+01  
1040 +1.53300000000000018e+01  +6.44000000000000128e+00  +1.77800000000000011e+01  
1041 +1.64499999999999993e+01  +1.54000000000000004e+01  +1.72900000000000027e+01  
1042 +1.70100000000000016e+01  +1.35800000000000018e+01  +1.68700000000000010e+01  
1043 +1.49800000000000022e+01  +1.28800000000000026e+01  +1.68700000000000010e+01  
1044 +1.52599999999999998e+01  +1.25300000000000011e+01  +1.69400000000000013e+01  
1045 +1.53300000000000018e+01  +9.45000000000000107e+00  +1.58200000000000003e+01  
1046 +1.44900000000000020e+01  +1.02200000000000006e+01  +1.58200000000000003e+01  
1047 +2.08599999999999994e+01  +1.02200000000000006e+01  +1.57500000000000000e+01  
1048 +2.28900000000000006e+01  +7.35000000000000053e+00  +1.55400000000000009e+01  
1049 +2.27500000000000000e+01  +7.62999999999999989e+00  +1.58900000000000006e+01  
1050 +2.39400000000000013e+01  +5.95000000000000018e+00  +1.54699999999999989e+01  
1051 +1.80599999999999987e+01  +5.74000000000000021e+00  +1.53300000000000018e+01  
1052 +1.85500000000000007e+01  +8.67999999999999972e+00  +1.56099999999999994e+01  
1053 +1.88300000000000018e+01  +8.60999999999999943e+00  +1.51199999999999992e+01  
1054 +1.88300000000000018e+01  +8.82000000000000028e+00  +1.56800000000000015e+01  
1055 +2.31700000000000017e+01  +8.25999999999999979e+00  +1.47699999999999996e+01  
1056 +2.32400000000000020e+01  +8.75000000000000000e+00  +1.47699999999999996e+01  
1057 +2.04400000000000013e+01  +1.26000000000000014e+01  +1.46300000000000026e+01  
1058 +2.00900000000000034e+01  +1.28800000000000026e+01  +1.46300000000000026e+01  
1059 +1.97400000000000020e+01  +6.92999999999999972e+00  +1.35800000000000018e+01  
1060 +1.97400000000000020e+01  +7.14000000000000057e+00  +1.43500000000000014e+01  
1061 +2.28200000000000003e+01  +5.81000000000000050e+00  +1.47000000000000011e+01  
1062 +2.29600000000000009e+01  +8.25999999999999979e+00  +1.42800000000000011e+01  
1063 +2.04400000000000013e+01  +1.50500000000000007e+01  +1.43500000000000014e+01  
1064 +2.17699999999999996e+01  +4.97000000000000064e+00  +1.35800000000000018e+01  
1065 +2.21900000000000013e+01  +5.17999999999999972e+00  +1.35800000000000018e+01  
1066 +2.17699999999999996e+01  +6.85999999999999943e+00  +1.26700000000000017e+01  
1067 +1.84800000000000004e+01  +8.67999999999999972e+00  +1.16900000000000013e+01  
1068 +1.93900000000000006e+01  +9.45000000000000107e+00  +1.28800000000000026e+01  
1069 +1.98800000000000026e+01  +1.05000000000000000e+01  +1.25300000000000011e+01  
1070 +2.24000000000000021e+01  +1.14800000000000004e+01  +1.16900000000000013e+01  
1071 +2.26099999999999994e+01  +1.09900000000000020e+01  +1.17599999999999998e+01  
1072 +2.27500000000000000e+01  +8.60999999999999943e+00  +1.14800000000000004e+01  
1073 +2.05800000000000018e+01  +1.14100000000000001e+01  +1.19700000000000006e+01  
1074 +2.21200000000000010e+01  +1.08500000000000014e+01  +1.15500000000000007e+01  
1075 +2.21900000000000013e+01  +1.21099999999999994e+01  +1.11300000000000008e+01  
1076 +2.18400000000000034e+01  +1.29500000000000011e+01  +1.07100000000000009e+01  
1077 +2.18400000000000034e+01  +1.30900000000000016e+01  +1.10600000000000005e+01  
1078 +2.12100000000000009e+01  +1.45600000000000005e+01  +1.00800000000000001e+01  
1079 +2.11400000000000006e+01  +1.42800000000000011e+01  +1.08500000000000014e+01  
1080 +2.13500000000000014e+01  +9.16999999999999993e+00  +7.98000000000000043e+00  
1081 +2.00199999999999996e+01  +1.25300000000000011e+01  +6.65000000000000036e+00  
1082 +1.98100000000000023e+01  +1.35099999999999998e+01  +6.65000000000000036e+00  
1083 +2.05800000000000018e+01  +1.36500000000000004e+01  +6.37000000000000099e+00  
1084 +2.06500000000000021e+01  +1.31600000000000001e+01  +6.92999999999999972e+00  
1085 +1.92500000000000000e+01  +5.11000000000000032e+00  +1.48400000000000016e+01  
1086 +1.98100000000000023e+01  +4.41000000000000014e+00  +1.47000000000000011e+01  
1087 +1.95300000000000011e+01  +4.69000000000000039e+00  +1.50500000000000007e+01  
1088 +2.16300000000000026e+01  +8.60999999999999943e+00  +1.32300000000000022e+01  
1089 +1.77800000000000011e+01  +6.02000000000000046e+00  +1.78500000000000014e+01  
1090 +1.96000000000000014e+01  +5.74000000000000021e+00  +1.35800000000000018e+01  
1091 +1.96000000000000014e+01  +6.08999999999999986e+00  +1.21799999999999997e+01  
1092 +1.92500000000000000e+01  +5.39000000000000057e+00  +1.35099999999999998e+01  
1093 +1.86900000000000013e+01  +5.53000000000000025e+00  +1.63099999999999987e+01  
1094 +1.87600000000000016e+01  +4.97000000000000064e+00  +1.62400000000000020e+01  
1095 +1.87600000000000016e+01  +5.53000000000000025e+00  +1.66600000000000001e+01  
1096 +2.06500000000000021e+01  +1.19000000000000004e+01  +1.10600000000000005e+01  
1097 +1.99500000000000028e+01  +1.51900000000000013e+01  +2.31000000000000014e+01  
1098 +1.89699999999999989e+01  +1.56800000000000015e+01  +2.31000000000000014e+01  
1099 +2.00199999999999996e+01  +1.51199999999999992e+01  +2.32400000000000020e+01  
1100 +2.35900000000000034e+01  +1.41400000000000006e+01  +1.97400000000000020e+01  
1101 +2.30300000000000011e+01  +1.44199999999999999e+01  +1.97400000000000020e+01  
1102 +2.34500000000000028e+01  +1.51900000000000013e+01  +1.99500000000000028e+01  
1103 +2.26800000000000033e+01  +1.49100000000000001e+01  +2.00900000000000034e+01  
1104 +2.18400000000000034e+01  +1.63800000000000026e+01  +2.00199999999999996e+01  
1105 +2.20500000000000007e+01  +1.63800000000000026e+01  +1.98800000000000026e+01  
1106 +2.24699999999999989e+01  +1.66600000000000001e+01  +2.00199999999999996e+01  
1107 +2.20500000000000007e+01  +1.70800000000000018e+01  +2.00199999999999996e+01  
1108 +1.81300000000000026e+01  +7.55999999999999961e+00  +1.81300000000000026e+01  
1109 +1.78500000000000014e+01  +7.91000000000000014e+00  +1.81999999999999993e+01  
1110 +1.63800000000000026e+01  +6.85999999999999943e+00  +1.82699999999999996e+01  
1111 +1.92500000000000000e+01  +1.65199999999999996e+01  +1.80599999999999987e+01  
1112 +1.88300000000000018e+01  +1.63099999999999987e+01  +1.75700000000000003e+01  
1113 +1.99500000000000028e+01  +1.68000000000000007e+01  +1.81300000000000026e+01  
1114 +2.35900000000000034e+01  +5.81000000000000050e+00  +1.42100000000000009e+01  
1115 +2.33800000000000026e+01  +5.67000000000000082e+00  +1.40700000000000003e+01  
1116 +2.41500000000000021e+01  +5.87999999999999989e+00  +1.41400000000000006e+01  
1117 +1.75000000000000000e+01  +6.58000000000000007e+00  +1.51900000000000013e+01  
1118 +1.89699999999999989e+01  +7.49000000000000110e+00  +1.12000000000000011e+01  
1119 +1.90400000000000027e+01  +7.42000000000000082e+00  +1.10600000000000005e+01  
1120 +1.90400000000000027e+01  +7.62999999999999989e+00  +1.13400000000000016e+01  
1121 +2.32400000000000020e+01  +1.26000000000000014e+01  +2.34500000000000028e+01  
1122 +2.26800000000000033e+01  +1.30900000000000016e+01  +2.29600000000000009e+01  
1123 +1.96000000000000014e+01  +1.58900000000000006e+01  +2.33800000000000026e+01  
# numEdges
1123
# id   initNode   termNode parentEdge nDau   dauEdges      ...   radiusRelativeToParent
   0          0          1 2147483646    2         53       1122 +5.09941333333333358e-01  # rad = +5.09941333333333358e-01 , len = +0                       
   1          2          3          2    2 2147483645 2147483645 +7.30688935281837093e-01  # rad = +6.99999999999999928e-02 , len = +5.98080262172225874e-01 
   2          4          2          7    2          1       1099 +8.74885844748858443e-01  # rad = +9.57999999999999685e-02 , len = +4.08166632639172688e-01 
   3          5          6          5    2 2147483645 2147483645 +6.96555945419103373e-01  # rad = +8.93333000000000044e-02 , len = +3.83405790253618206e-01 
   4          5          7          5    2 2147483645 2147483645 +7.24546588693957161e-01  # rad = +9.29231000000000085e-02 , len = +8.63017960415655039e-01 
   5          8          5         16    2          3          4 +7.58875739644970460e-01  # rad = +1.28250000000000003e-01 , len = +6.30000000000002558e-01 
   6          4          9          7    2 2147483645 2147483645 +7.27549771689497748e-01  # rad = +7.96667000000000070e-02 , len = +1.56524758424985921e-01 
   7         10          4         12    2          2          6 +9.35897435897435903e-01  # rad = +1.09499999999999986e-01 , len = +2.61916017074175556e-01 
   8         11         12          9    2 2147483645 2147483645 +8.75730684326710751e-01  # rad = +9.91764999999999730e-02 , len = +1.29452694062348761e+00 
   9         13         11         14    2          8         10 +8.49109653233364625e-01  # rad = +1.13249999999999976e-01 , len = +2.32163735324877329e-01 
  10         11         14          9    2         11         12 +1.06843267108167761e+00  # rad = +1.20999999999999969e-01 , len = +1.21243556529820884e-01 
  11         14         15         10    2 2147483645 2147483645 +1.00000000000000000e+00  # rad = +1.20999999999999969e-01 , len = +1.21243556529820884e-01 
  12         14         10         10    2          7       1114 +9.66942148760330578e-01  # rad = +1.16999999999999979e-01 , len = +4.69574275274956376e-01 
  13         13         16         14    2 2147483645 2147483645 +7.74755388940955969e-01  # rad = +1.03333000000000008e-01 , len = +1.40000000000000568e-01 
  14         17         13         18    2          9         13 +7.82258064516129004e-01  # rad = +1.33374999999999966e-01 , len = +5.51180551180827427e-01 
  15          8         18         16    2 2147483645 2147483645 +4.73372781065088788e-01  # rad = +7.99999999999999878e-02 , len = +6.78675180038287529e-01 
  16         19          8         30    2          5         15 +8.03613884926295707e-01  # rad = +1.69000000000000011e-01 , len = +4.08166632639167526e-01 
  17         17         20         18    2         26         27 +8.16087976539589421e-01  # rad = +1.39142999999999989e-01 , len = +9.31289428695505017e-01 
  18         21         17         20    2         14         17 +1.07684437230394181e+00  # rad = +1.70499999999999985e-01 , len = +2.61916017074172225e-01 
  19         22         23       1083    2 2147483645 2147483645 +8.25791212192025781e-01  # rad = +1.30750000000000005e-01 , len = +2.96984848098351184e-01 
  20         24         21         29    2         18       1083 +9.22982307849252392e-01  # rad = +1.58333000000000029e-01 , len = +2.10000000000001463e-01 
  21         22         25       1083    2         22         23 +9.24210366758666968e-01  # rad = +1.46333000000000019e-01 , len = +4.14125584816975700e-01 
  22         25         26         21    2 2147483645 2147483645 +6.15035569557106032e-01  # rad = +8.99999999999999828e-02 , len = +5.81463670404266719e-01 
  23         25         27         21    2        978        979 +6.84739600773578094e-01  # rad = +1.00199999999999997e-01 , len = +3.56931365951493607e-01 
  24         28         29         26    2 2147483645 2147483645 +8.90299184043517711e-01  # rad = +1.22749999999999970e-01 , len = +1.29263297188335491e+00 
  25         28         30         26    2        879        880 +9.32003626473254743e-01  # rad = +1.28500000000000031e-01 , len = +6.02162768692981354e-01 
  26         20         28         17    2         24         25 +9.90887073011218700e-01  # rad = +1.37875000000000025e-01 , len = +5.09607692249637867e-01 
  27         20         31         17    2 2147483645 2147483645 +5.03079565626729286e-01  # rad = +6.99999999999999928e-02 , len = +4.74763098818771268e-01 
  28         24         32         29    2 2147483645 2147483645 +5.87175376723308884e-01  # rad = +1.00727000000000025e-01 , len = +9.01886910870757452e-01 
  29         19         24         30    2         20         28 +8.15715644317641320e-01  # rad = +1.71544999999999975e-01 , len = +8.16333265278343601e-01 
  30         33         19        881    2         16         29 +9.10389610389610415e-01  # rad = +2.10299999999999987e-01 , len = +9.01886910870761449e-01 
  31         34         35         33    2 2147483645 2147483645 +7.40238506186278289e-01  # rad = +8.76442391324553371e-02 , len = +4.48218696620300672e-01 
  32         34         36         33    2       1081       1082 +1.07263513513513531e+00  # rad = +1.27000000000000002e-01 , len = +5.14392845984467995e-01 
  33         33         34        881    2         31         32 +5.12554112554112540e-01  # rad = +1.18399999999999991e-01 , len = +7.95047168412036376e-01 
  34         37         38         36    2 2147483645 2147483645 +6.24836862745098087e-01  # rad = +7.96667000000000070e-02 , len = +1.71464281994823164e-01 
  35         37         39         36    2 2147483645 2147483645 +6.62745098039215663e-01  # rad = +8.44999999999999918e-02 , len = +1.21243556529821897e-01 
  36         40         37        884    2         34         35 +3.68064155747430011e-01  # rad = +1.27500000000000002e-01 , len = +1.21243556529821897e-01 
  37         41         42         39    2 2147483645 2147483645 +5.20105147864184048e-01  # rad = +1.18714000000000028e-01 , len = +4.90000000000000491e-01 
  38         41         43         39    2        817        881 +1.04647097480832407e+00  # rad = +2.38856999999999958e-01 , len = +4.69574275274957764e-01 
  39         44         41         47    2         37         38 +8.49213849347788985e-01  # rad = +2.28250000000000036e-01 , len = +2.52388589282477316e-01 
  40         45         46         42    2 2147483645 2147483645 +6.23869237007923183e-01  # rad = +8.99999999999999967e-02 , len = +4.48218696620298451e-01 
  41         45         47         42    2 2147483645 2147483645 +5.77656469870581835e-01  # rad = +8.33333000000000129e-02 , len = +3.83405790253617818e-01 
  42         48         45         53    2         40         41 +2.78675287395178772e-01  # rad = +1.44261000000000000e-01 , len = +1.58855280050742875e+00 
  43         49         50         45    2 2147483645 2147483645 +6.71099601085500930e-01  # rad = +9.47142999999999735e-02 , len = +5.51180551180825096e-01 
  44         49         51         45    2 2147483645 2147483645 +9.70715566168082633e-01  # rad = +1.37000000000000011e-01 , len = +3.42928563989646329e-01 
  45         52         49         57    2         43         44 +3.86930774503084274e-01  # rad = +1.41132999999999953e-01 , len = +1.36634549071601930e+00 
  46         44         53         47    2        818        819 +4.52310084902782239e-01  # rad = +1.21570999999999999e-01 , len = +5.46717477313465317e-01 
  47         54         44         49    2         39         46 +8.81239344262295110e-01  # rad = +2.68777999999999961e-01 , len = +6.30000000000002114e-01 
  48         54         55         49    2 2147483645 2147483645 +4.34222950819672104e-01  # rad = +1.32437999999999972e-01 , len = +1.38238923606920516e+00 
  49         56         54         51    2         47         48 +9.06120023767082561e-01  # rad = +3.05000000000000049e-01 , len = +1.21243556529819857e-01 
  50         56         57         51    2         69         78 +6.13487819370172272e-01  # rad = +2.06500000000000017e-01 , len = +1.79696967141908126e+00 
  51         58         56         58    2         49         50 +9.22823851953392782e-01  # rad = +3.36599999999999955e-01 , len = +4.02119385257662998e-01 
  52         48         59         53    2         62        885 +3.43850390308827913e-01  # rad = +1.78000000000000019e-01 , len = +8.10308583195316290e-01 
  53          1         48          0    2         42         52 +1.01515010877068201e+00  # rad = +5.17666999999999988e-01 , len = +4.08166632639168747e-01 
  54         60         61         55    2 2147483645 2147483645 +1.18627450980392157e+00  # rad = +1.21000000000000010e-01 , len = +1.21243556529823951e-01 
  55         62         60         62    2         54         56 +9.16557338748809403e-01  # rad = +1.02000000000000007e-01 , len = +3.56931365951493607e-01 
  56         60         63         55    2         59         60 +1.07843137254901977e+00  # rad = +1.10000000000000042e-01 , len = +1.21243556529818830e-01 
  57         64         52        886    2         45         58 +9.68791500664010541e-01  # rad = +3.64749999999999908e-01 , len = +5.14392845984468217e-01 
  58         52         58         57    2         51         63 +1.00000000000000000e+00  # rad = +3.64749999999999908e-01 , len = +2.21359436211786886e-01 
  59         63         65         56    2 2147483645 2147483645 +7.94545454545454444e-01  # rad = +8.74000000000000193e-02 , len = +2.61916017074174112e-01 
  60         63         66         56    2 2147483645 2147483645 +1.00000000000000000e+00  # rad = +1.10000000000000042e-01 , len = +9.89949493661145541e-02 
  61         62         67         62    2 2147483645 2147483645 +9.88444188846755334e-01  # rad = +1.10000000000000028e-01 , len = +1.21243556529824978e-01 
  62         59         62         52    2         55         61 +6.25202247191011251e-01  # rad = +1.11286000000000010e-01 , len = +4.69574275274956154e-01 
  63         58         68         58    2         70         71 +9.69156956819739568e-01  # rad = +3.53499999999999981e-01 , len = +1.21243556529821897e-01 
  64         69         70         66    2 2147483645 2147483645 +6.81265206812652013e-01  # rad = +7.00000000000000067e-02 , len = +4.14125584816973313e-01 
  65         69         71         66    2 2147483645 2147483645 +1.14192700729926999e+00  # rad = +1.17333000000000007e-01 , len = +1.56524758424984339e-01 
  66         72         69        106    2         64         65 +8.53199810676830372e-01  # rad = +1.02749999999999994e-01 , len = +2.21359436211788024e-01 
  67         73         74         69    2 2147483645 2147483645 +5.72208643620282342e-01  # rad = +6.99999999999999928e-02 , len = +4.14125584816974202e-01 
  68         73         75         69    2        887        888 +9.06541979678418763e-01  # rad = +1.10899999999999971e-01 , len = +6.37730350540102076e-01 
  69         57         73         50    2         67         68 +5.92411622276029060e-01  # rad = +1.22332999999999997e-01 , len = +1.97989898732232855e-01 
  70         68         76         63    2 2147483645 2147483645 +3.25318246110325282e-01  # rad = +1.14999999999999977e-01 , len = +1.17341382299681274e+00 
  71         68         77         63    2         82         83 +8.96746817538896734e-01  # rad = +3.16999999999999893e-01 , len = +1.97989898732234104e-01 
  72         78         79         74    2 2147483645 2147483645 +4.12482853893203605e-01  # rad = +8.45000000000000057e-02 , len = +1.21243556529819857e-01 
  73         78         80         74    2        983        984 +3.88889322795901604e-01  # rad = +7.96667000000000070e-02 , len = +3.83405790253614598e-01 
  74         81         78         84    2         72         73 +5.91502975460034053e-01  # rad = +2.04856999999999956e-01 , len = +4.42718872423574938e-01 
  75         82         83         77    2 2147483645 2147483645 +5.52860857801733996e-01  # rad = +7.88749999999999868e-02 , len = +5.14392845984463443e-01 
  76         82         84         77    2       1069       1116 +9.88315447861103036e-01  # rad = +1.40999999999999959e-01 , len = +2.10000000000004405e-01 
  77         85         82         88    2         75         76 +9.14532051282051284e-01  # rad = +1.42667000000000016e-01 , len = +5.81463670404264166e-01 
  78         57         86         50    2         96         97 +8.61292978208232474e-01  # rad = +1.77857000000000015e-01 , len = +4.42718872423574938e-01 
  79         87         88         81    2 2147483645 2147483645 +9.03222986825167440e-01  # rad = +1.13667000000000004e-01 , len = +1.56524758424985921e-01 
  80         87         89         81    2 2147483645 2147483645 +8.88387394116618823e-01  # rad = +1.11800000000000010e-01 , len = +3.20780298646909712e-01 
  81         90         87         83    2         79         80 +4.62669117647058759e-01  # rad = +1.25845999999999986e-01 , len = +9.20706250657613245e-01 
  82         77         91         71    2        112        985 +5.32596214511041111e-01  # rad = +1.68832999999999983e-01 , len = +4.31508980207828408e-01 
  83         77         90         71    2         81         98 +8.58044164037854995e-01  # rad = +2.71999999999999964e-01 , len = +5.28488410468953673e-01 
  84         92         81         86    2         74        886 +8.38118031977581279e-01  # rad = +3.46332999999999946e-01 , len = +7.85748051222527333e-01 
  85         92         93         86    2 2147483645 2147483645 +2.55823070612520465e-01  # rad = +1.05713000000000001e-01 , len = +3.32849815983124975e+00 
  86         94         92         92    2         84         85 +6.20693954187007124e-01  # rad = +4.13227000000000011e-01 , len = +1.55109638643122394e+00 
  87         85         95         88    2        889        890 +8.03416666666666668e-01  # rad = +1.25333000000000000e-01 , len = +1.56524758424985921e-01 
  88         96         85         95    2         77         87 +1.30872483221476510e+00  # rad = +1.56000000000000028e-01 , len = +1.21243556529820870e-01 
  89         97         98         91    2 2147483645 2147483645 +7.09796349452158637e-01  # rad = +1.09545000000000045e-01 , len = +6.06217782649109083e-01 
  90         97         99         91    2        891        892 +6.65768176605133100e-01  # rad = +1.02749999999999994e-01 , len = +2.61916017074174112e-01 
  91        100         97         98    2         89         90 +5.93132205995388184e-01  # rad = +1.54333000000000026e-01 , len = +5.37680202350803604e-01 
  92        101         94       1122    2         86         93 +1.30554233689627042e+00  # rad = +6.65750000000000064e-01 , len = +6.02162768692985462e-01 
  93         94        102         92    2        100        101 +9.74464889222681152e-01  # rad = +6.48750000000000049e-01 , len = +2.88617393793237420e-01 
  94         96        103         95    2 2147483645 2147483645 +6.47371644295302029e-01  # rad = +7.71667000000000047e-02 , len = +7.85748051222525445e-01 
  95         72         96        106    2         88         94 +9.89794816863047822e-01  # rad = +1.19200000000000000e-01 , len = +3.56931365951494273e-01 
  96         86        104         78    2 2147483645 2147483645 +5.55221329495043769e-01  # rad = +9.87499999999999767e-02 , len = +3.05122926047848020e-01 
  97         86        105         78    2        114        821 +1.08373581022956644e+00  # rad = +1.92749999999999949e-01 , len = +5.81463670404267163e-01 
  98         90        100         83    2         91         99 +9.56617647058823461e-01  # rad = +2.60200000000000042e-01 , len = +6.49153294684696736e-01 
  99        100        106         98    2        108       1100 +9.52686395080707071e-01  # rad = +2.47888999999999998e-01 , len = +6.30000000000001115e-01 
 100        102        107         93    2 2147483645 2147483645 +3.63776493256262046e-01  # rad = +2.35999999999999988e-01 , len = +9.99799979995999566e-01 
 101        102        108         93    2        119        120 +9.77092870905587718e-01  # rad = +6.33889000000000036e-01 , len = +7.06965345685344637e-01 
 102        109        110        104    2 2147483645 2147483645 +9.18699186991869809e-01  # rad = +1.12999999999999948e-01 , len = +1.71464281994821721e-01 
 103        109        111        104    2 2147483645 2147483645 +8.18699186991869832e-01  # rad = +1.00700000000000012e-01 , len = +1.49806541913229041e+00 
 104        112        109        130    2        102        103 +5.62072447939753084e-01  # rad = +1.22999999999999984e-01 , len = +9.33916484488844789e-01 
 105        113        114        107    2 2147483645 2147483645 +5.00664648295633619e-01  # rad = +7.78889000000000109e-02 , len = +5.64358042380897151e-01 
 106        113         72        107    2         66         95 +7.74109570549781245e-01  # rad = +1.20429000000000008e-01 , len = +4.99899989998000782e-01 
 107        115        113        108    2        105        106 +6.30480243161094300e-01  # rad = +1.55570999999999987e-01 , len = +5.51180551180823985e-01 
 108        106        115         99    2        107        109 +9.95405201521648797e-01  # rad = +2.46750000000000025e-01 , len = +6.06217782649107417e-01 
 109        115        116        108    2        893        894 +9.83452887537994092e-01  # rad = +2.42666999999999994e-01 , len = +1.97989898732234104e-01 
 110        117        118        112    2 2147483645 2147483645 +6.56506447831184059e-01  # rad = +7.00000000000000067e-02 , len = +6.33876959669618212e-01 
 111        117        119        112    2 2147483645 2147483645 +7.01836342321219275e-01  # rad = +7.48333000000000054e-02 , len = +1.41566238913096587e+00 
 112         91        117         82    2        110        111 +6.31541227129767235e-01  # rad = +1.06624999999999998e-01 , len = +5.51180551180829092e-01 
 113        120        121        114    2 2147483645 2147483645 +7.65725170983980297e-01  # rad = +1.00090999999999986e-01 , len = +7.34166193719104632e-01 
 114        105        120         97    2        113        115 +6.78153047989623836e-01  # rad = +1.30713999999999941e-01 , len = +4.90000000000000491e-01 
 115        120        122        114    2        139        140 +8.79783343788729577e-01  # rad = +1.14999999999999991e-01 , len = +6.29999999999998228e-01 
 116        123        124        141    2 2147483645 2147483645 +9.50923720331158129e-01  # rad = +1.22555999999999957e-01 , len = +6.99999999999997846e-01 
 117        123        125        141    2 2147483645 2147483645 +5.88139446466119931e-01  # rad = +7.57999999999999924e-02 , len = +3.76961536499415495e-01 
 118        126        127       1100    2 2147483645 2147483645 +5.18881434835753108e-01  # rad = +1.28625000000000017e-01 , len = +3.63730669589465705e-01 
 119        108        128        101    2 2147483645 2147483645 +8.30886795637721942e-01  # rad = +5.26689999999999992e-01 , len = +2.06826013837718126e+00 
 120        108        129        101    2        198        201 +9.29342518958366504e-01  # rad = +5.89100000000000068e-01 , len = +1.78328348839998174e+00 
 121        130        131        123    2 2147483645 2147483645 +8.85185555555555559e-01  # rad = +7.96667000000000070e-02 , len = +1.56524758424981147e-01 
 122        130        132        123    2 2147483645 2147483645 +9.38888888888888884e-01  # rad = +8.45000000000000057e-02 , len = +1.21243556529822924e-01 
 123        133        130        820    2        121        122 +6.63716814159291957e-01  # rad = +8.99999999999999689e-02 , len = +3.95979797464465710e-01 
 124        134        135        136    2 2147483645 2147483645 +5.89575757575757531e-01  # rad = +1.21599999999999972e-01 , len = +5.14392845984467106e-01 
 125        136        137        127    2 2147483645 2147483645 +1.00000000000000000e+00  # rad = +7.00000000000000067e-02 , len = +7.03491293478461621e-01 
 126        136        138        127    2 2147483645 2147483645 +1.00000000000000000e+00  # rad = +7.00000000000000067e-02 , len = +8.31203946092657686e-01 
 127        139        136        135    2        125        126 +4.17377201664738740e-01  # rad = +7.00000000000000067e-02 , len = +1.21243556529820870e-01 
 128        140        141        894    2        129        130 +1.01942031776600861e+00  # rad = +2.64666999999999930e-01 , len = +1.71464281994822443e-01 
 129        141        142        128    2        157        158 +5.89419912569379645e-01  # rad = +1.56000000000000028e-01 , len = +9.01886910870762448e-01 
 130        141        112        128    2        104        136 +8.26823895687788912e-01  # rad = +2.18833000000000000e-01 , len = +4.19999999999999318e-01 
 131        143        144        133    2 2147483645 2147483645 +7.80487241302288415e-01  # rad = +1.01333000000000006e-01 , len = +6.41560597293820201e-01 
 132        143        145        133    2 2147483645 2147483645 +6.56087435397780250e-01  # rad = +8.51818000000000297e-02 , len = +7.44110206891425152e-01 
 133        126        143       1100    2        131        132 +5.23754583704803434e-01  # rad = +1.29832999999999976e-01 , len = +4.59020696701136766e-01 
 134        139        146        135    2 2147483645 2147483645 +4.17377201664738740e-01  # rad = +7.00000000000000067e-02 , len = +2.80000000000001137e-01 
 135        147        139       1101    2        127        134 +6.45985556090515223e-01  # rad = +1.67714000000000002e-01 , len = +5.64358042380897706e-01 
 136        112        134        130    2        124        142 +9.42499531606293295e-01  # rad = +2.06249999999999961e-01 , len = +2.88617393793237420e-01 
 137        148        149        139    2 2147483645 2147483645 +7.40072202166064952e-01  # rad = +1.02500000000000022e-01 , len = +4.02119385257663664e-01 
 138        148        150        139    2 2147483645 2147483645 +7.13597833935018078e-01  # rad = +9.88333000000000267e-02 , len = +4.14125584816973313e-01 
 139        122        148        115    2        137        138 +1.20434782608695667e+00  # rad = +1.38499999999999984e-01 , len = +9.89949493661183150e-02 
 140        122        151        115    2 2147483645 2147483645 +8.30434782608695632e-01  # rad = +9.54999999999999738e-02 , len = +1.21243556529822938e-01 
 141        152        123        142    2        116        117 +6.24877575757575743e-01  # rad = +1.28880999999999968e-01 , len = +1.79013965935621933e+00 
 142        134        152        136    2        141        143 +1.00000000000000000e+00  # rad = +2.06249999999999961e-01 , len = +2.88617393793234867e-01 
 143        152        153        142    2        147        148 +1.01656727272727276e+00  # rad = +2.09667000000000048e-01 , len = +1.97989898732234104e-01 
 144        154        155        146    2 2147483645 2147483645 +1.01663083883685013e+00  # rad = +1.31000000000000005e-01 , len = +7.00000000000002842e-02 
 145        154        156        146    2        987        988 +8.58090751763582849e-01  # rad = +1.10570999999999989e-01 , len = +4.69574275274954545e-01 
 146        157        154        822    2        144        145 +7.85713414634146345e-01  # rad = +1.28856999999999999e-01 , len = +5.04777178564960516e-01 
 147        153        158        143    2        233        234 +7.70917693294605244e-01  # rad = +1.61636000000000002e-01 , len = +1.79833256101311956e+00 
 148        153        159        143    2        155        156 +7.89346916777556751e-01  # rad = +1.65499999999999980e-01 , len = +2.61916017074176999e-01 
 149        160        161        151    2 2147483645 2147483645 +9.95260663507109067e-01  # rad = +1.05000000000000038e-01 , len = +5.98080262172229427e-01 
 150        160        162        151    2        153        896 +1.28909952606635092e+00  # rad = +1.36000000000000010e-01 , len = +2.21359436211783528e-01 
 151        163        160        162    2        149        150 +7.22602739726027399e-01  # rad = +1.05500000000000010e-01 , len = +9.89949493661170521e-02 
 152        164        165        153    2 2147483645 2147483645 +6.41347092823774667e-01  # rad = +7.29000000000000203e-02 , len = +7.24085630295201010e-01 
 153        162        164        150    2        152        154 +8.35786764705882312e-01  # rad = +1.13667000000000004e-01 , len = +1.56524758424985921e-01 
 154        164        166        153    2 2147483645 2147483645 +7.17886457810974044e-01  # rad = +8.15999999999999920e-02 , len = +3.20780298646910100e-01 
 155        159        167        148    2 2147483645 2147483645 +5.88980060422960694e-01  # rad = +9.74762000000000128e-02 , len = +1.56681204999195578e+00 
 156        159        168        148    2        163        164 +7.83987915407855063e-01  # rad = +1.29750000000000004e-01 , len = +3.05122926047845966e-01 
 157        142        169        129    2        236        904 +7.93955128205128147e-01  # rad = +1.23856999999999995e-01 , len = +6.89420046125725827e-01 
 158        142        170        129    2        170        171 +7.71365384615384619e-01  # rad = +1.20332999999999982e-01 , len = +2.09999999999999076e-01 
 159        171        172        161    2 2147483645 2147483645 +6.83038019994374968e-01  # rad = +8.01429000000000308e-02 , len = +4.31508980207826631e-01 
 160        171        173        161    2        826        827 +1.20170795939761188e+00  # rad = +1.40999999999999986e-01 , len = +9.89949493661170521e-02 
 161        163        171        162    2        159        160 +8.03650684931506820e-01  # rad = +1.17332999999999993e-01 , len = +1.40000000000000568e-01 
 162        174        163        251    2        151        161 +5.78600500132761097e-01  # rad = +1.46000000000000019e-01 , len = +1.19205704561484982e+00 
 163        168        175        156    2 2147483645 2147483645 +9.80516377649325532e-01  # rad = +1.27221999999999974e-01 , len = +6.29999999999997784e-01 
 164        168        176        156    2        172        173 +8.76046242774566442e-01  # rad = +1.13666999999999990e-01 , len = +2.10000000000000853e-01 
 165        177        178        167    2 2147483645 2147483645 +1.02436434108527141e+00  # rad = +1.32143000000000038e-01 , len = +4.31508980207826076e-01 
 166        177        179        167    2        832        833 +9.11403100775193820e-01  # rad = +1.17571000000000009e-01 , len = +4.48218696620301227e-01 
 167        180        177        169    2        165        166 +9.84732824427480891e-01  # rad = +1.28999999999999976e-01 , len = +3.50000000000001421e-01 
 168        180        181        169    2 2147483645 2147483645 +6.51399236641221346e-01  # rad = +8.53333000000000008e-02 , len = +7.03491293478465507e-01 
 169        182        180        898    2        167        168 +9.70370370370370328e-01  # rad = +1.31000000000000089e-01 , len = +2.09999999999997300e-01 
 170        170        183        158    2 2147483645 2147483645 +6.11843800121329884e-01  # rad = +7.36249999999999682e-02 , len = +5.04777178564955631e-01 
 171        170        184        158    2        186        187 +8.68423458236726398e-01  # rad = +1.04499999999999996e-01 , len = +3.28329103187642524e-01 
 172        176        185        164    2 2147483645 2147483645 +8.93839020999938394e-01  # rad = +1.01600000000000010e-01 , len = +3.56931365951492940e-01 
 173        176        186        164    2        898       1118 +1.17008454520661220e+00  # rad = +1.32999999999999952e-01 , len = +2.52388589282480258e-01 
 174        187        188        175    2 2147483645 2147483645 +8.18965517241379226e-01  # rad = +1.04499999999999996e-01 , len = +6.18223260642951411e-01 
 175        189        187        199    2        174        176 +7.84304083790229423e-01  # rad = +1.27599999999999963e-01 , len = +3.42928563989642721e-01 
 176        187        190        175    2        177        178 +6.62225705329153591e-01  # rad = +8.45000000000000195e-02 , len = +6.99999999999967315e-02 
 177        190        191        176    2 2147483645 2147483645 +8.28402366863905337e-01  # rad = +6.99999999999999928e-02 , len = +2.09999999999999659e-01 
 178        190        192        176    2 2147483645 2147483645 +8.28402366863905337e-01  # rad = +6.99999999999999928e-02 , len = +3.42928563989646329e-01 
 179        193        194        190    2        989        990 +6.90235690235690091e-01  # rad = +1.02499999999999980e-01 , len = +5.68682688324516405e-01 
 180        195        196        182    2 2147483645 2147483645 +6.98200222965440376e-01  # rad = +7.82856999999999997e-02 , len = +4.48218696620299284e-01 
 181        195        197        182    2 2147483645 2147483645 +6.88963210702341011e-01  # rad = +7.72499999999999853e-02 , len = +1.71464281994823164e-01 
 182        198        195        192    2        180        181 +8.91650099403578533e-01  # rad = +1.12125000000000016e-01 , len = +5.37680202350802605e-01 
 183        199        200        185    2 2147483645 2147483645 +8.97306433916197910e-01  # rad = +9.07778000000000057e-02 , len = +6.64078308635361214e-01 
 184        199        201        185    2 2147483645 2147483645 +7.87477141755710819e-01  # rad = +7.96667000000000347e-02 , len = +2.10000000000000853e-01 
 185        202        199        212    2        183        184 +8.45573915732637960e-01  # rad = +1.01167000000000035e-01 , len = +4.94974746830585288e-01 
 186        184        203        171    2 2147483645 2147483645 +1.20574162679425845e+00  # rad = +1.25999999999999973e-01 , len = +2.21359436211782973e-01 
 187        184        204        171    2 2147483645 2147483645 +7.78309090909090950e-01  # rad = +8.13332999999999695e-02 , len = +6.92964645562817561e-01 
 188        205        206        335    2 2147483645 2147483645 +4.27552039360056257e-01  # rad = +9.97619999999999896e-02 , len = +1.81730569800460628e+00 
 189        193        207        190    2        200        997 +9.49494949494949392e-01  # rad = +1.40999999999999986e-01 , len = +2.10000000000000575e-01 
 190        189        193        199    2        179        189 +9.12767683721387724e-01  # rad = +1.48500000000000049e-01 , len = +8.01186619958171642e-01 
 191        208        209        200    2 2147483645 2147483645 +7.77775967944228208e-01  # rad = +9.54999999999999599e-02 , len = +1.21243556529820884e-01 
 192        208        198        200    2        182        903 +1.02413955988467742e+00  # rad = +1.25750000000000001e-01 , len = +2.52388589282478815e-01 
 193        210        211        195    2 2147483645 2147483645 +7.00878003290312912e-01  # rad = +7.96666999999999931e-02 , len = +5.93969696196699815e-01 
 194        210        212        195    2 2147483645 2147483645 +6.66860214486174496e-01  # rad = +7.57999999999999924e-02 , len = +3.13049516849971843e-01 
 195        213        210        209    2        193        194 +9.39396694214876149e-01  # rad = +1.13667000000000004e-01 , len = +1.97989898732234104e-01 
 196        214        215        198    2        204        230 +4.45252414398595309e-01  # rad = +2.02856999999999982e-01 , len = +5.64358042380899483e-01 
 197        214        216        198    2        899        900 +3.47737050043898155e-01  # rad = +1.58429000000000014e-01 , len = +1.06160256216721605e+00 
 198        129        214        120    2        196        197 +7.73383126803598664e-01  # rad = +4.55600000000000005e-01 , len = +3.56931365951492885e-01 
 199        217        189        252    2        175        190 +7.23718861209964315e-01  # rad = +1.62691999999999976e-01 , len = +9.12688336728369909e-01 
 200        207        208        189    2        191        192 +8.70822695035461058e-01  # rad = +1.22786000000000020e-01 , len = +8.77097486029916884e-01 
 201        129        218        120    2        238        239 +1.00945000848752331e+00  # rad = +5.94667000000000057e-01 , len = +4.53651848888552089e-01 
 202        219        220        204    2 2147483645 2147483645 +8.63636363636363535e-01  # rad = +9.49999999999999872e-02 , len = +2.32163735324878967e-01 
 203        219        221        204    2 2147483645 2147483645 +7.68181818181818077e-01  # rad = +8.45000000000000195e-02 , len = +1.21243556529820870e-01 
 204        215        219        196    2        202        203 +5.42253902995706305e-01  # rad = +1.10000000000000014e-01 , len = +1.21243556529820870e-01 
 205        222        223        207    2 2147483645 2147483645 +4.72025723472668801e-01  # rad = +7.34000000000000069e-02 , len = +9.99799979996000454e-01 
 206        222        224        207    2        995        996 +8.90675241157556363e-01  # rad = +1.38499999999999984e-01 , len = +2.61916017074173169e-01 
 207        217        222        252    2        205        206 +6.91725978647686701e-01  # rad = +1.55499999999999972e-01 , len = +4.48218696620298340e-01 
 208        225        226        210    2 2147483645 2147483645 +1.00000000000000000e+00  # rad = +1.20999999999999969e-01 , len = +9.89949493661170521e-02 
 209        225        213        210    2        195       1094 +1.00000000000000000e+00  # rad = +1.20999999999999969e-01 , len = +2.10000000000000853e-01 
 210        227        225        223    2        208        209 +1.05954465849387036e+00  # rad = +1.20999999999999969e-01 , len = +2.42487113059643794e-01 
 211        202        228        212    2 2147483645 2147483645 +8.28699547821435289e-01  # rad = +9.91480999999999751e-02 , len = +1.84407158212473066e+00 
 212        229        202        288    2        185        211 +8.23233539526466829e-01  # rad = +1.19642999999999985e-01 , len = +1.00468900660851346e+00 
 213        230        231        215    2 2147483645 2147483645 +8.02932403433476383e-01  # rad = +7.48332999999999915e-02 , len = +3.56931365951496382e-01 
 214        230        232        215    2        905        906 +1.06223175965665240e+00  # rad = +9.90000000000000185e-02 , len = +1.21243556529821897e-01 
 215        233        230        225    2        213        214 +9.11491442542787356e-01  # rad = +9.31999999999999912e-02 , len = +3.56931365951491553e-01 
 216        234        235        217    2 2147483645 2147483645 +7.87042696236793904e-01  # rad = +1.17182000000000022e-01 , len = +7.85748051222529997e-01 
 217        236        234        823    2        216        218 +9.53542585962867340e-01  # rad = +1.48889000000000021e-01 , len = +7.47395477642189721e-01 
 218        234        237        217    2        240       1084 +1.00929551545110785e+00  # rad = +1.50273000000000073e-01 , len = +8.63017960415654484e-01 
 219        238        239        221    2 2147483645 2147483645 +1.36612021857923494e+00  # rad = +1.24999999999999986e-01 , len = +6.49153294684700732e-01 
 220        238        240        221    2 2147483645 2147483645 +1.31511475409836054e+00  # rad = +1.20332999999999982e-01 , len = +2.09999999999999659e-01 
 221        229        238        288    2        219        220 +6.29588599973853191e-01  # rad = +9.14999999999999980e-02 , len = +4.69574275274957764e-01 
 222        227        241        223    2 2147483645 2147483645 +8.99737302977233089e-01  # rad = +1.02750000000000036e-01 , len = +2.88617393793235699e-01 
 223        242        227        230    2        210        222 +9.43801652892561904e-01  # rad = +1.14200000000000024e-01 , len = +7.60394634384014778e-01 
 224        233        243        225    2 2147483645 2147483645 +8.26405867970660180e-01  # rad = +8.44999999999999779e-02 , len = +1.21243556529819857e-01 
 225        244        233        232    2        215        224 +9.40428780339749970e-01  # rad = +1.02249999999999966e-01 , len = +2.88617393793237420e-01 
 226        245        246        228    2 2147483645 2147483645 +9.49438202247190999e-01  # rad = +8.45000000000000057e-02 , len = +9.89949493661170521e-02 
 227        245        247        228    2 2147483645 2147483645 +1.04012808988764038e+00  # rad = +9.25714000000000120e-02 , len = +5.46717477313468092e-01 
 228        248        245        257    2        226        227 +6.79389312977099258e-01  # rad = +8.89999999999999958e-02 , len = +6.75055553269506281e-01 
 229        242        249        230    2 2147483645 2147483645 +1.06978512396694225e+00  # rad = +1.29444000000000031e-01 , len = +5.64358042380897706e-01 
 230        215        242        196    2        223        229 +5.96479293295276936e-01  # rad = +1.21000000000000010e-01 , len = +2.10000000000000270e-01 
 231        244        250        232    2 2147483645 2147483645 +1.10368169819823958e+00  # rad = +1.20000000000000009e-01 , len = +9.89949493661195640e-02 
 232        251        244        234    2        225        231 +7.12963934426229518e-01  # rad = +1.08727000000000004e-01 , len = +8.28251169633946294e-01 
 233        158        252        147    2 2147483645 2147483645 +8.35209977975203577e-01  # rad = +1.34999999999999981e-01 , len = +5.81463670404263944e-01 
 234        158        251        147    2        232        254 +9.43477938083100209e-01  # rad = +1.52499999999999969e-01 , len = +2.61916017074176499e-01 
 235        253        254        236    2 2147483645 2147483645 +1.14931232091690561e+00  # rad = +1.20332999999999982e-01 , len = +2.10000000000000270e-01 
 236        169        253        157    2        235        237 +8.45329694728598313e-01  # rad = +1.04700000000000001e-01 , len = +1.01197826063606833e+00 
 237        253        255        236    2        839        840 +9.28844317096466199e-01  # rad = +9.72499999999999754e-02 , len = +2.61916017074174612e-01 
 238        218        256        201    2        272        355 +8.52391338345662275e-01  # rad = +5.06888999999999923e-01 , len = +7.47395477642192163e-01 
 239        218        257        201    2        290        307 +9.74326808112775611e-01  # rad = +5.79399999999999915e-01 , len = +4.48218696620298451e-01 
 240        237        258        218    2 2147483645 2147483645 +8.05201200481789892e-01  # rad = +1.21000000000000010e-01 , len = +1.21243556529822938e-01 
 241        259        260       1084    2        279       1005 +8.79139965263221024e-01  # rad = +1.32110999999999978e-01 , len = +6.18223260642950967e-01 
 242        259        261       1084    2        246        247 +7.97069333812461367e-01  # rad = +1.19778000000000009e-01 , len = +6.06217782649108416e-01 
 243        262        263        245    2 2147483645 2147483645 +7.63849173084305444e-01  # rad = +9.75000000000000033e-02 , len = +6.33876959669614992e-01 
 244        262        264        245    2        295       1003 +7.32155308164176621e-01  # rad = +9.34544999999999820e-02 , len = +7.17286553617172973e-01 
 245        265        262        313    2        243        244 +7.56775184238766330e-01  # rad = +1.27642999999999979e-01 , len = +1.03590540108641305e+00 
 246        261        266        242    2 2147483645 2147483645 +7.05471789477199462e-01  # rad = +8.45000000000000057e-02 , len = +1.21243556529819857e-01 
 247        261        267        242    2        257        841 +8.68272971664245552e-01  # rad = +1.03999999999999995e-01 , len = +1.56524758424985921e-01 
 248        268        269        908    2        249        250 +6.01977750309023563e-01  # rad = +1.21750000000000025e-01 , len = +8.45813218151618806e-01 
 249        269        270        248    2        799       1087 +1.00674332648870646e+00  # rad = +1.22571000000000027e-01 , len = +5.98080262172225430e-01 
 250        269        271        248    2        258        259 +8.64887063655030763e-01  # rad = +1.05300000000000005e-01 , len = +6.64078308635358550e-01 
 251        272        174        310    2        162        252 +8.06820143884892094e-01  # rad = +2.52332999999999974e-01 , len = +2.09999999999998493e-01 
 252        174        217        251    2        199        207 +8.90886249519484252e-01  # rad = +2.24800000000000000e-01 , len = +4.08166632639173632e-01 
 253        273        274        254    2        838       1002 +9.71987751492695451e-01  # rad = +1.32999999999999952e-01 , len = +2.88617393793236532e-01 
 254        251        273        234    2        253        255 +8.97265573770491875e-01  # rad = +1.36832999999999982e-01 , len = +3.83405790253613932e-01 
 255        273        275        254    2        260        261 +8.84289608500873237e-01  # rad = +1.20999999999999969e-01 , len = +1.21243556529818830e-01 
 256        248        276        257    2 2147483645 2147483645 +8.41221374045801551e-01  # rad = +1.10199999999999992e-01 , len = +7.20694109869092991e-01 
 257        267        248        247    2        228        256 +1.25961538461538458e+00  # rad = +1.31000000000000005e-01 , len = +1.21243556529819857e-01 
 258        271        277        250    2 2147483645 2147483645 +7.10667616334283103e-01  # rad = +7.48333000000000054e-02 , len = +3.76961536499415162e-01 
 259        271        278        250    2 2147483645 2147483645 +6.92307692307692291e-01  # rad = +7.29000000000000065e-02 , len = +8.10308583195318066e-01 
 260        275        279        255    2 2147483645 2147483645 +1.08264462809917372e+00  # rad = +1.31000000000000089e-01 , len = +7.00000000000038369e-02 
 261        275        280        255    2        262        263 +9.09090909090909172e-01  # rad = +1.10000000000000001e-01 , len = +1.21243556529818830e-01 
 262        280        281        261    2 2147483645 2147483645 +1.09090909090909083e+00  # rad = +1.20000000000000009e-01 , len = +9.89949493661157892e-02 
 263        280        282        261    2        343        344 +9.55754545454545412e-01  # rad = +1.05133000000000004e-01 , len = +1.22449989791751501e+00 
 264        283        284        266    2 2147483645 2147483645 +6.76841930029001282e-01  # rad = +7.72499999999999992e-02 , len = +2.32163735324879467e-01 
 265        283        285        266    2 2147483645 2147483645 +6.76841930029001282e-01  # rad = +7.72499999999999992e-02 , len = +3.05122926047847187e-01 
 266        286        283       1002    2        264        265 +9.23137273933158697e-01  # rad = +1.14133000000000040e-01 , len = +1.06620823482094673e+00 
 267        287        288        269    2 2147483645 2147483645 +1.02938388625592436e+00  # rad = +1.08600000000000044e-01 , len = +2.96984848098347409e-01 
 268        287        289        269    2 2147483645 2147483645 +6.63507109004739304e-01  # rad = +7.00000000000000067e-02 , len = +1.21243556529824978e-01 
 269        290        287        279    2        267        268 +7.37025212549688002e-01  # rad = +1.05499999999999955e-01 , len = +1.21243556529822924e-01 
 270        291        292        272    2 2147483645 2147483645 +3.40754483611626524e-01  # rad = +1.10200000000000006e-01 , len = +9.84987309562920688e-01 
 271        291        293        272    2 2147483645 2147483645 +3.84662956091527508e-01  # rad = +1.24399999999999983e-01 , len = +1.24631456703354004e+00 
 272        256        291        238    2        270        271 +6.38009505039564884e-01  # rad = +3.23400000000000021e-01 , len = +3.49999999999999978e-01 
 273        294        295        274    2 2147483645 2147483645 +8.53425531914893676e-01  # rad = +1.20332999999999982e-01 , len = +1.71464281994824608e-01 
 274        296        294        341    2        273        275 +7.15075412563012880e-01  # rad = +1.40999999999999959e-01 , len = +1.56524758424985921e-01 
 275        294        297        274    2        292        293 +9.40425531914893753e-01  # rad = +1.32599999999999968e-01 , len = +2.88617393793233978e-01 
 276        298        299        278    2 2147483645 2147483645 +6.71462829736210964e-01  # rad = +7.00000000000000067e-02 , len = +8.16333265278343045e-01 
 277        298        300        278    2 2147483645 2147483645 +6.71462829736210964e-01  # rad = +7.00000000000000067e-02 , len = +7.98122797569395526e-01 
 278        301        298       1010    2        276        277 +5.52171610169491567e-01  # rad = +1.04249999999999982e-01 , len = +3.05122926047846965e-01 
 279        260        290        241    2        269        280 +1.08350553701054420e+00  # rad = +1.43143000000000048e-01 , len = +4.25793377120873895e-01 
 280        290        302        279    2        300        303 +9.21519040400159306e-01  # rad = +1.31908999999999971e-01 , len = +7.44110206891426373e-01 
 281        303        304        283    2 2147483645 2147483645 +1.03542234332425065e+00  # rad = +9.50000000000000011e-02 , len = +2.21359436211787469e-01 
 282        303        305        283    2 2147483645 2147483645 +8.41961852861035420e-01  # rad = +7.72500000000000270e-02 , len = +2.32163735324879467e-01 
 283        306        303        285    2        281        282 +8.92944038929440298e-01  # rad = +9.17499999999999705e-02 , len = +2.21359436211786331e-01 
 284        306        307        285    2 2147483645 2147483645 +9.29440389294403757e-01  # rad = +9.54999999999999877e-02 , len = +9.89949493661157892e-02 
 285        308        306        796    2        283        284 +7.41877256317689637e-01  # rad = +1.02750000000000008e-01 , len = +2.61916017074176999e-01 
 286        309        310        909    2        287        288 +9.00070678001179347e-01  # rad = +2.30500000000000010e-01 , len = +2.52388589282480258e-01 
 287        310        311        286    2        305        911 +6.46420824295010799e-01  # rad = +1.48999999999999966e-01 , len = +2.88617393793237420e-01 
 288        310        229        286    2        212        221 +6.30511930585683222e-01  # rad = +1.45332999999999962e-01 , len = +4.53651848888547149e-01 
 289        312        313        290    2 2147483645 2147483645 +2.85581874356333643e-01  # rad = +1.38649999999999968e-01 , len = +1.39649561402820255e+00 
 290        257        312        239    2        289        291 +8.37935795650673221e-01  # rad = +4.85500000000000043e-01 , len = +2.96984848098349907e-01 
 291        312        314        290    2        330        331 +9.16838311019567365e-01  # rad = +4.45124999999999993e-01 , len = +6.06217782649107639e-01 
 292        297        315        275    2 2147483645 2147483645 +5.71644042232277494e-01  # rad = +7.57999999999999646e-02 , len = +2.88617393793237420e-01 
 293        297        316        275    2 2147483645 2147483645 +5.56429864253393580e-01  # rad = +7.37825999999999899e-02 , len = +1.57927198417498538e+00 
 294        317        318        295    2 2147483645 2147483645 +7.29752952755905460e-01  # rad = +7.41428999999999838e-02 , len = +4.31508980207826631e-01 
 295        264        317        244    2        294        296 +1.08716006184827907e+00  # rad = +1.01599999999999982e-01 , len = +3.56931365951496382e-01 
 296        317        319        295    2        842        843 +1.11220472440944862e+00  # rad = +1.12999999999999975e-01 , len = +2.10000000000000270e-01 
 297        320        321        299    2 2147483645 2147483645 +6.96563460620043484e-01  # rad = +1.03556000000000023e-01 , len = +5.72974694031073484e-01 
 298        320        322        299    2        998        999 +7.52399658296730389e-01  # rad = +1.11857000000000012e-01 , len = +1.10679718105893232e+00 
 299        323        320        399    2        297        298 +5.14256756523032488e-01  # rad = +1.48666999999999966e-01 , len = +8.65852181379708208e-01 
 300        302        324        280    2       1006       1007 +5.93843862056417593e-01  # rad = +7.83333499999999960e-02 , len = +6.06217782649106973e-01 
 301        325        326        303    2 2147483645 2147483645 +6.91925232536301227e-01  # rad = +7.00000000000000067e-02 , len = +3.13049516849971843e-01 
 302        325        327        303    2 2147483645 2147483645 +6.91925232536301227e-01  # rad = +7.00000000000000067e-02 , len = +3.76961536499413830e-01 
 303        302        325        280    2        301        302 +7.66945394173255801e-01  # rad = +1.01166999999999993e-01 , len = +3.76961536499413830e-01 
 304        328        329        305    2 2147483645 2147483645 +1.06359658025282755e+00  # rad = +1.31000000000000033e-01 , len = +9.89949493661170521e-02 
 305        311        328        287    2        304        306 +8.26624161073825525e-01  # rad = +1.23166999999999971e-01 , len = +4.08166632639169635e-01 
 306        328        330        305    2        329        844 +7.84842530872717492e-01  # rad = +9.66667000000000082e-02 , len = +2.09999999999999659e-01 
 307        257        331        239    2        308        309 +7.04998274076631071e-01  # rad = +4.08475999999999950e-01 , len = +1.44308696896618005e+00 
 308        331        332        307    2        485        486 +4.27298054230848268e-01  # rad = +1.74540999999999974e-01 , len = +2.39845783786165478e+00 
 309        331        333        307    2        310        311 +9.58195830354782174e-01  # rad = +3.91399999999999970e-01 , len = +3.50000000000000366e-01 
 310        333        272        309    2        251        909 +7.99054675523760860e-01  # rad = +3.12749999999999972e-01 , len = +8.19328993750373713e-01 
 311        333        334        309    2        384        385 +8.14512008175779290e-01  # rad = +3.18799999999999917e-01 , len = +1.40174890761505533e+00 
 312        265        335        313    2 2147483645 2147483645 +4.66006984175920624e-01  # rad = +7.85999999999999893e-02 , len = +1.04297650980259404e+00 
 313        336        265       1108    2        245        312 +8.93363347457627133e-01  # rad = +1.68666999999999956e-01 , len = +1.56524758424984339e-01 
 314        337        338        840    2 2147483645 2147483645 +8.04859563184829319e-01  # rad = +9.00000000000000383e-02 , len = +6.02162768692982353e-01 
 315        337        339        840    2 2147483645 2147483645 +7.52990835779584700e-01  # rad = +8.41999999999999832e-02 , len = +3.56931365951497437e-01 
 316        340        341        318    2 2147483645 2147483645 +7.55891919191919226e-01  # rad = +7.48332999999999776e-02 , len = +4.99899989998000283e-01 
 317        340        342        318    2 2147483645 2147483645 +1.13203030303030316e+00  # rad = +1.12070999999999976e-01 , len = +9.97346479414251141e-01 
 318        343        340        326    2        316        317 +8.22716960434793476e-01  # rad = +9.89999999999999769e-02 , len = +1.21243556529820370e-01 
 319        344        345        321    2 2147483645 2147483645 +9.12698412698412676e-01  # rad = +1.09250000000000014e-01 , len = +1.02161636635285036e+00 
 320        344        346        321    2 2147483645 2147483645 +1.01086048454469490e+00  # rad = +1.20999999999999969e-01 , len = +9.89949493661170521e-02 
 321        347        344       1109    2        319        320 +6.34004237288135708e-01  # rad = +1.19700000000000001e-01 , len = +7.24085630295201010e-01 
 322        348        349        324    2 2147483645 2147483645 +9.03999999999999915e-01  # rad = +1.13000000000000031e-01 , len = +1.56524758424985116e-01 
 323        348        350        324    2 2147483645 2147483645 +8.72000000000000108e-01  # rad = +1.09000000000000041e-01 , len = +5.77234787586474840e-01 
 324        351        348        333    2        322        323 +9.91669972233240826e-01  # rad = +1.25000000000000056e-01 , len = +6.41560597293815538e-01 
 325        343        352        326    2 2147483645 2147483645 +6.01802498067861680e-01  # rad = +7.24167000000000005e-02 , len = +7.98122797569396414e-01 
 326        353        343        352    2        318        325 +9.20913467057482005e-01  # rad = +1.20332999999999968e-01 , len = +1.56524758424985921e-01 
 327        354        355        329    2 2147483645 2147483645 +1.45142857142857151e+00  # rad = +1.01599999999999996e-01 , len = +2.61916017074174112e-01 
 328        354        356        329    2 2147483645 2147483645 +1.13809571428571443e+00  # rad = +7.96667000000000347e-02 , len = +4.69574275274956376e-01 
 329        330        354        306    2        327        328 +7.24137681331833982e-01  # rad = +6.99999999999999928e-02 , len = +5.23832034148352554e-01 
 330        314        357        291    2 2147483645 2147483645 +3.33355798932884029e-01  # rad = +1.48384999999999961e-01 , len = +1.09567330897489534e+00 
 331        314        358        291    2        341        342 +9.68716652625666974e-01  # rad = +4.31199999999999917e-01 , len = +3.20780298646908546e-01 
 332        351        359        333    2 2147483645 2147483645 +6.00291154303847718e-01  # rad = +7.56667000000000173e-02 , len = +6.02162768692981687e-01 
 333        360        351        379    2        324        332 +5.37144123374824756e-01  # rad = +1.26049999999999995e-01 , len = +1.40698258695692413e+00 
 334        205        361        335    2 2147483645 2147483645 +4.24465034950049891e-01  # rad = +9.90417000000000380e-02 , len = +1.48492424049175242e+00 
 335        362        205       1102    2        188        334 +8.07126475746391403e-01  # rad = +2.33333000000000013e-01 , len = +1.97989898732231578e-01 
 336        363        364        914    2 2147483645 2147483645 +9.62222222222222201e-01  # rad = +8.66000000000000103e-02 , len = +9.15368778143543005e-01 
 337        363        365        914    2 2147483645 2147483645 +1.17638888888888893e+00  # rad = +1.05875000000000039e-01 , len = +6.49153294684699289e-01 
 338        366        367        340    2 2147483645 2147483645 +8.02575841042493798e-01  # rad = +8.45000000000000195e-02 , len = +2.32163735324876275e-01 
 339        366        368        340    2 2147483645 2147483645 +8.17877970480405780e-01  # rad = +8.61110999999999821e-02 , len = +7.47395477642192274e-01 
 340        308        366        796    2        338        339 +7.60187725631768840e-01  # rad = +1.05285999999999991e-01 , len = +5.46717477313466871e-01 
 341        358        296        331    2        274        910 +4.57286641929499027e-01  # rad = +1.97181999999999941e-01 , len = +1.09567330897490045e+00 
 342        358        369        331    2        392       1088 +9.92966141001855207e-01  # rad = +4.28166999999999798e-01 , len = +4.48218696620299839e-01 
 343        282        370        263    2 2147483645 2147483645 +6.65823290498701592e-01  # rad = +6.99999999999999928e-02 , len = +4.94974746830581513e-01 
 344        282        371        263    2 2147483645 2147483645 +6.65823290498701592e-01  # rad = +6.99999999999999928e-02 , len = +5.59999999999998721e-01 
 345        372        373        346    2        918        919 +5.79363193776099017e-01  # rad = +1.43875000000000003e-01 , len = +5.14392845984467328e-01 
 346        362        372       1102    2        345        347 +8.59013251882625228e-01  # rad = +2.48332999999999998e-01 , len = +4.08166632639171800e-01 
 347        372        374        346    2        382       1010 +9.13515320154792088e-01  # rad = +2.26855999999999974e-01 , len = +1.05000000000000071e+00 
 348        375        376        350    2 2147483645 2147483645 +8.24242424242424221e-01  # rad = +8.15999999999999781e-02 , len = +2.88617393793234811e-01 
 349        375        377        350    2 2147483645 2147483645 +7.48918181818181816e-01  # rad = +7.41428999999999838e-02 , len = +4.31508980207827797e-01 
 350        378        375        364    2        348        349 +8.82801423182900447e-01  # rad = +9.89999999999999769e-02 , len = +2.10000000000000270e-01 
 351        379        380        353    2        364        920 +7.49396863691194182e-01  # rad = +1.24249999999999999e-01 , len = +2.61916017074176499e-01 
 352        379        353        353    2        326        845 +7.88100120627261758e-01  # rad = +1.30666999999999950e-01 , len = +4.02119385257660222e-01 
 353        381        379        374    2        351        352 +8.58178053830227716e-01  # rad = +1.65799999999999975e-01 , len = +4.19999999999999041e-01 
 354        382        383        355    2 2147483645 2147483645 +3.39601812112541757e-01  # rad = +1.42429000000000000e-01 , len = +9.20706250657611469e-01 
 355        256        382        238    2        354        356 +8.27400081674686261e-01  # rad = +4.19399999999999995e-01 , len = +7.03491293478464508e-01 
 356        382        384        355    2        379        927 +9.48974725798760188e-01  # rad = +3.97999999999999965e-01 , len = +2.96984848098347798e-01 
 357        385        386        358    2 2147483645 2147483645 +1.46847584291564170e+00  # rad = +1.39750000000000013e-01 , len = +2.21359436211790828e-01 
 358        387        385        381    2        357        359 +8.37241239761760236e-01  # rad = +9.51666999999999791e-02 , len = +4.31508980207826520e-01 
 359        385        388        358    2        924        925 +1.41155467195983464e+00  # rad = +1.34332999999999980e-01 , len = +1.71464281994821693e-01 
 360        389        390        362    2 2147483645 2147483645 +1.30645582727686227e+00  # rad = +1.34999999999999981e-01 , len = +4.74763098818770712e-01 
 361        389        391        362    2        388       1016 +1.04654853725334585e+00  # rad = +1.08142999999999975e-01 , len = +5.85662018573850585e-01 
 362        392        389        369    2        360        361 +8.56824212271973584e-01  # rad = +1.03332999999999980e-01 , len = +1.71464281994821000e-01 
 363        378        393        364    2        410       1011 +1.03370696343061996e+00  # rad = +1.15922999999999984e-01 , len = +8.65852181379708763e-01 
 364        380        378        351    2        350        363 +9.02559356136820923e-01  # rad = +1.12143000000000020e-01 , len = +5.09607692249636424e-01 
 365        394        395        366    2 2147483645 2147483645 +8.69423844282238401e-01  # rad = +8.93332999999999905e-02 , len = +1.56524758424987503e-01 
 366        396        394       1104    2        365        367 +9.03956293383303855e-01  # rad = +1.02749999999999994e-01 , len = +2.61916017074173169e-01 
 367        394        397        366    2        369        846 +1.13090024330900230e+00  # rad = +1.16199999999999942e-01 , len = +2.88617393793237420e-01 
 368        392        398        369    2 2147483645 2147483645 +1.08623548922056390e+00  # rad = +1.31000000000000033e-01 , len = +7.00000000000002842e-02 
 369        397        392        367    2        362        368 +1.03786574870912229e+00  # rad = +1.20599999999999971e-01 , len = +2.52388589282480258e-01 
 370        399        400        371    2 2147483645 2147483645 +7.13859063824827778e-01  # rad = +1.46999999999999992e-01 , len = +2.88617393793233978e-01 
 371        401        399        416    2        370        372 +8.24893044272460574e-01  # rad = +2.05922999999999912e-01 , len = +9.12688336728368910e-01 
 372        399        402        371    2        373        374 +9.06163954487842593e-01  # rad = +1.86600000000000016e-01 , len = +2.80000000000001137e-01 
 373        402        403        372    2 2147483645 2147483645 +4.17411039657020366e-01  # rad = +7.78889000000000248e-02 , len = +5.93969696196699037e-01 
 374        402        381        372    2        353       1089 +1.03536977491961402e+00  # rad = +1.93200000000000011e-01 , len = +3.20780298646910100e-01 
 375        404        405        376    2 2147483645 2147483645 +1.30177514792899429e+00  # rad = +1.10000000000000001e-01 , len = +1.21243556529821897e-01 
 376        406        404        394    2        375        377 +7.04166666666666718e-01  # rad = +8.45000000000000195e-02 , len = +4.59020696701141928e-01 
 377        404        407        376    2        380        381 +1.34517159763313621e+00  # rad = +1.13666999999999990e-01 , len = +1.56524758424985921e-01 
 378        360        408        379    2        805       1013 +6.22158207161637500e-01  # rad = +1.46000000000000019e-01 , len = +1.56524758424985116e-01 
 379        384        360        356    2        333        378 +5.89615577889447295e-01  # rad = +2.34667000000000098e-01 , len = +7.47395477642191053e-01 
 380        407        409        377    2 2147483645 2147483645 +8.50437682000932504e-01  # rad = +9.66666999999999943e-02 , len = +1.71464281994823164e-01 
 381        407        387        377    2        358       1104 +1.00000000000000000e+00  # rad = +1.13666999999999990e-01 , len = +1.71464281994823164e-01 
 382        374        410        347    2        404        405 +6.00548365482949542e-01  # rad = +1.36238000000000026e-01 , len = +7.13862731902990655e-01 
 383        411        412       1012    2 2147483645 2147483645 +8.10330201964974961e-01  # rad = +9.78182000000000218e-02 , len = +6.67757440991861739e-01 
 384        334        413        311    2        390       1018 +6.44604767879548346e-01  # rad = +2.05500000000000016e-01 , len = +4.14125584816972425e-01 
 385        334        414        311    2        416        518 +9.59325595984943602e-01  # rad = +3.05833000000000077e-01 , len = +4.31508980207827242e-01 
 386        415        416        388    2 2147483645 2147483645 +8.99999999999999911e-01  # rad = +9.90000000000000185e-02 , len = +1.56524758424982730e-01 
 387        415        417        388    2 2147483645 2147483645 +1.00000000000000000e+00  # rad = +1.10000000000000042e-01 , len = +1.21243556529823951e-01 
 388        391        415        361    2        386        387 +1.01717170783129762e+00  # rad = +1.10000000000000042e-01 , len = +1.21243556529823951e-01 
 389        418        419        390    2 2147483645 2147483645 +6.47135607321131512e-01  # rad = +7.77856999999999993e-02 , len = +1.20024997396376065e+00 
 390        413        418        384    2        389        391 +5.84914841849148326e-01  # rad = +1.20200000000000015e-01 , len = +3.42928563989641999e-01 
 391        418        420        390    2        421        422 +7.63311148086522451e-01  # rad = +9.17499999999999705e-02 , len = +3.28329103187641413e-01 
 392        369        421        342    2        393        394 +5.80275920376862264e-01  # rad = +2.48454999999999898e-01 , len = +8.10308583195317511e-01 
 393        421        422        392    2        428       1085 +5.11158962387555094e-01  # rad = +1.26999999999999974e-01 , len = +2.61916017074176999e-01 
 394        421        406        392    2        376        395 +4.82984846350445751e-01  # rad = +1.19999999999999982e-01 , len = +9.89949493661139157e-02 
 395        406        423        394    2 2147483645 2147483645 +7.04166666666666718e-01  # rad = +8.45000000000000195e-02 , len = +1.21243556529823951e-01 
 396        424        425        398    2 2147483645 2147483645 +7.64011828584427066e-01  # rad = +7.72500000000000131e-02 , len = +2.21359436211786914e-01 
 397        424        426        398    2 2147483645 2147483645 +6.92308453086212139e-01  # rad = +6.99999999999999928e-02 , len = +3.56931365951496382e-01 
 398        427        424        426    2        396        397 +7.50822398954458015e-01  # rad = +1.01111000000000048e-01 , len = +5.72974694031070930e-01 
 399        428        323        401    2        299       1102 +8.84611383108935168e-01  # rad = +2.89091000000000098e-01 , len = +9.07303697777101403e-01 
 400        428        429        401    2        442        443 +8.53295593635250982e-01  # rad = +2.78856999999999966e-01 , len = +6.14247507117447022e-01 
 401        430        428        412    2        399        400 +8.88446659217634105e-01  # rad = +3.26800000000000035e-01 , len = +3.20780298646910100e-01 
 402        431        432        404    2        847        848 +1.13207547169811318e+00  # rad = +1.19999999999999982e-01 , len = +9.89949493661145541e-02 
 403        431        433        404    2        436        437 +1.09433962264150941e+00  # rad = +1.15999999999999992e-01 , len = +5.51180551180826317e-01 
 404        410        431        382    2        402        403 +7.78050176896313839e-01  # rad = +1.06000000000000025e-01 , len = +3.13049516849971843e-01 
 405        410        434        382    2       1012       1017 +7.90895344911111464e-01  # rad = +1.07749999999999999e-01 , len = +2.32163735324878134e-01 
 406        435        436        408    2 2147483645 2147483645 +6.92753913043478331e-01  # rad = +7.96666999999999792e-02 , len = +5.64358042380898928e-01 
 407        435        437        408    2 2147483645 2147483645 +6.36714782608695740e-01  # rad = +7.32222000000000289e-02 , len = +5.60000000000002274e-01 
 408        411        435       1012    2        406        407 +9.52664976721838253e-01  # rad = +1.14999999999999963e-01 , len = +2.61916017074173668e-01 
 409        438        439        410    2 2147483645 2147483645 +7.05486146729505492e-01  # rad = +7.28999999999999926e-02 , len = +6.33876959669619766e-01 
 410        393        438        363    2        409        411 +8.91393424945869373e-01  # rad = +1.03332999999999967e-01 , len = +1.40000000000000568e-01 
 411        438        440        410    2        849        850 +1.06451956296633221e+00  # rad = +1.10000000000000001e-01 , len = +3.50000000000001421e-01 
 412        441        430        802    2        401        413 +8.81829187893317434e-01  # rad = +3.67833000000000021e-01 , len = +3.83405790253617207e-01 
 413        430        442        412    2       1026       1027 +3.95127680224449662e-01  # rad = +1.45340999999999942e-01 , len = +1.49806541913228819e+00 
 414        443        444        448    2 2147483645 2147483645 +7.22291301524789930e-01  # rad = +8.50999999999999673e-02 , len = +6.33876959669619988e-01 
 415        443        445        448    2 2147483645 2147483645 +8.58660917759793585e-01  # rad = +1.01167000000000007e-01 , len = +4.31508980207828630e-01 
 416        414        401        385    2        371        417 +8.16249391007510594e-01  # rad = +2.49636000000000052e-01 , len = +1.47830984573600355e+00 
 417        401        446        416    2        480       1095 +7.19591725552404249e-01  # rad = +1.79636000000000046e-01 , len = +7.57165767847437388e-01 
 418        447        448        420    2 2147483645 2147483645 +6.70796460176991238e-01  # rad = +7.57999999999999924e-02 , len = +2.80000000000001137e-01 
 419        447        449        420    2 2147483645 2147483645 +7.46312389380531016e-01  # rad = +8.43332999999999722e-02 , len = +6.45368112010499706e-01 
 420        450        447        805    2        418        419 +8.71463055364896211e-01  # rad = +1.12999999999999989e-01 , len = +1.56524758424985921e-01 
 421        420        451        391    2 2147483645 2147483645 +7.62942779291553075e-01  # rad = +6.99999999999999928e-02 , len = +2.32163735324879467e-01 
 422        420        452        391    2 2147483645 2147483645 +7.62942779291553075e-01  # rad = +6.99999999999999928e-02 , len = +6.92964645562817894e-01 
 423        453        454        424    2 2147483645 2147483645 +1.03096105238506697e+00  # rad = +1.27666999999999975e-01 , len = +2.10000000000000242e-01 
 424        455        453       1089    2        423        425 +6.40957556935817796e-01  # rad = +1.23832999999999985e-01 , len = +5.14392845984467884e-01 
 425        453        456        424    2        449        450 +9.49431896182762358e-01  # rad = +1.17570999999999995e-01 , len = +6.14247507117447578e-01 
 426        455        427       1089    2        398        427 +6.97034161490683313e-01  # rad = +1.34667000000000009e-01 , len = +5.28488410468952785e-01 
 427        427        457        426    2        434        435 +7.17820252920166046e-01  # rad = +9.66667000000000359e-02 , len = +2.10000000000000270e-01 
 428        422        458        393    2 2147483645 2147483645 +9.18259842519685066e-01  # rad = +1.16618999999999987e-01 , len = +1.42944044996634823e+00 
 429        459        460       1085    2 2147483645 2147483645 +7.52175590551181106e-01  # rad = +9.55262999999999807e-02 , len = +1.57461106308827525e+00 
 430        459        461       1085    2 2147483645 2147483645 +8.84889763779527661e-01  # rad = +1.12380999999999981e-01 , len = +1.41393069137068950e+00 
 431        462        463        432    2 2147483645 2147483645 +5.50481671462529687e-01  # rad = +1.14399999999999988e-01 , len = +2.96984848098350962e-01 
 432        464        462       1088    2        431        433 +4.85366691034105846e-01  # rad = +2.07817999999999947e-01 , len = +9.01886910870755676e-01 
 433        462        465        432    2        458        459 +4.28259342309135871e-01  # rad = +8.89999999999999958e-02 , len = +8.88200427831466466e-01 
 434        457        466        427    2 2147483645 2147483645 +7.24137681331833982e-01  # rad = +6.99999999999999928e-02 , len = +6.33876959669620654e-01 
 435        457        467        427    2 2147483645 2147483645 +7.57470773285940258e-01  # rad = +7.32222000000000289e-02 , len = +5.64358042380898817e-01 
 436        433        468        403    2        453        454 +6.24281896551724169e-01  # rad = +7.24166999999999866e-02 , len = +8.45813218151619028e-01 
 437        433        469        403    2        444        445 +1.03448275862068972e+00  # rad = +1.19999999999999982e-01 , len = +4.94974746830585011e-01 
 438        470        471        537    2 2147483645 2147483645 +5.68133137829911927e-01  # rad = +9.68667000000000000e-02 , len = +1.43457310723434439e+00 
 439        472        473        929    2        440        441 +8.09842579368562077e-01  # rad = +1.01499999999999979e-01 , len = +4.02119385257662998e-01 
 440        473        474        439    2 2147483645 2147483645 +6.89655172413793149e-01  # rad = +6.99999999999999928e-02 , len = +1.21243556529818830e-01 
 441        473        475        439    2 2147483645 2147483645 +8.85605911330049289e-01  # rad = +8.98890000000000106e-02 , len = +8.71492971859209820e-01 
 442        429        476        400    2        446        447 +9.23412358305511494e-01  # rad = +2.57500000000000062e-01 , len = +1.21243556529820870e-01 
 443        429        477        400    2        451        452 +3.53560606332277816e-01  # rad = +9.85928499999999958e-02 , len = +1.24237675445091922e+00 
 444        469        478        437    2 2147483645 2147483645 +8.83333333333333415e-01  # rad = +1.06000000000000080e-01 , len = +5.68682688324516850e-01 
 445        469        479        437    2 2147483645 2147483645 +8.34091666666666676e-01  # rad = +1.00091000000000041e-01 , len = +7.13862731902989323e-01 
 446        476        480        442    2 2147483645 2147483645 +6.23300970873786331e-01  # rad = +1.60499999999999976e-01 , len = +2.61916017074176499e-01 
 447        476        481        442    2        465        466 +9.89514563106796086e-01  # rad = +2.54799999999999971e-01 , len = +3.76961536499416827e-01 
 448        482        443        536    2        414        415 +6.05236121171025432e-01  # rad = +1.17819499999999966e-01 , len = +2.16094886566063904e+00 
 449        456        483        425    2        932        933 +7.34662459279924462e-01  # rad = +8.63750000000000073e-02 , len = +3.42928563989643442e-01 
 450        456        484        425    2 2147483645 2147483645 +7.59824276394689191e-01  # rad = +8.93333000000000044e-02 , len = +1.97989898732234104e-01 
 451        477        485        443    2 2147483645 2147483645 +7.09990633195003440e-01  # rad = +6.99999999999999928e-02 , len = +1.21243556529820870e-01 
 452        477        486        443    2 2147483645 2147483645 +7.09990633195003440e-01  # rad = +6.99999999999999928e-02 , len = +2.61916017074175778e-01 
 453        468        487        436    2 2147483645 2147483645 +1.45684627993266735e+00  # rad = +1.05499999999999997e-01 , len = +9.89949493661183150e-02 
 454        468        488        436    2 2147483645 2147483645 +1.24280725302312867e+00  # rad = +9.00000000000000105e-02 , len = +3.49999999999998035e-01 
 455        489        490        456    2 2147483645 2147483645 +8.48507779293947495e-01  # rad = +7.57999999999999924e-02 , len = +3.28329103187639693e-01 
 456        491        489        462    2        455        457 +8.12120909090909060e-01  # rad = +8.93332999999999905e-02 , len = +2.42487113059643294e-01 
 457        489        492        456    2        463        464 +1.34328408331495641e+00  # rad = +1.20000000000000023e-01 , len = +9.89949493661183150e-02 
 458        465        493        433    2 2147483645 2147483645 +1.33033707865168527e+00  # rad = +1.18399999999999964e-01 , len = +3.76961536499413163e-01 
 459        465        494        433    2 2147483645 2147483645 +9.73783146067415672e-01  # rad = +8.66666999999999577e-02 , len = +4.31508980207831017e-01 
 460        495        496        461    2 2147483645 2147483645 +1.42701525054466227e+00  # rad = +1.31000000000000005e-01 , len = +7.00000000000020606e-02 
 461        497        495        494    2        460        462 +5.70186335403726652e-01  # rad = +9.17999999999999788e-02 , len = +3.20780298646906992e-01 
 462        495        491        461    2        456        467 +1.19825708061002190e+00  # rad = +1.09999999999999987e-01 , len = +1.21243556529820870e-01 
 463        492        498        457    2 2147483645 2147483645 +7.47916666666666674e-01  # rad = +8.97500000000000103e-02 , len = +5.51180551180826539e-01 
 464        492        499        457    2 2147483645 2147483645 +1.21666666666666679e+00  # rad = +1.45999999999999963e-01 , len = +1.40000000000000568e-01 
 465        481        500        447    2        604       1030 +8.57986656200941944e-01  # rad = +2.18615000000000004e-01 , len = +8.42911620515460536e-01 
 466        481        501        447    2        852       1021 +9.35372841444270020e-01  # rad = +2.38333000000000017e-01 , len = +2.09999999999999659e-01 
 467        491        502        462    2 2147483645 2147483645 +1.00000000000000000e+00  # rad = +1.09999999999999987e-01 , len = +6.99999999999985079e-02 
 468        503        504        470    2 2147483645 2147483645 +6.37095199134313339e-01  # rad = +7.24167000000000005e-02 , len = +9.94886928248631675e-01 
 469        503        505        470    2 2147483645 2147483645 +8.14408755399544271e-01  # rad = +9.25713999999999843e-02 , len = +4.08166632639169358e-01 
 470        506        503        935    2        468        469 +9.97954345917471564e-01  # rad = +1.13667000000000004e-01 , len = +1.71464281994824608e-01 
 471        507        508        473    2 2147483645 2147483645 +8.16257172131147568e-01  # rad = +7.96667000000000070e-02 , len = +4.31508980207829573e-01 
 472        507        509        473    2 2147483645 2147483645 +1.16949795081967212e+00  # rad = +1.14142999999999994e-01 , len = +4.25793377120873617e-01 
 473        510        507        479    2        471        472 +7.27001862197392934e-01  # rad = +9.76000000000000062e-02 , len = +3.63730669589465705e-01 
 474        511        512        475    2 2147483645 2147483645 +9.30254476908576877e-01  # rad = +9.86999999999999822e-02 , len = +7.69999999999998352e-01 
 475        513        511       1021    2        474        476 +5.34958882283835702e-01  # rad = +1.06099999999999986e-01 , len = +6.49153294684699178e-01 
 476        511        514        475    2        798       1106 +1.07131950989632441e+00  # rad = +1.13666999999999990e-01 , len = +2.42487113059643294e-01 
 477        515        516        932    2 2147483645 2147483645 +1.32612940547555880e+00  # rad = +1.12500000000000003e-01 , len = +9.07303697777100515e-01 
 478        515        517        932    2 2147483645 2147483645 +1.41453803250726251e+00  # rad = +1.19999999999999982e-01 , len = +9.89949493661183150e-02 
 479        518        510        480    2        473        855 +7.34943914335922766e-01  # rad = +1.34249999999999980e-01 , len = +5.28488410468952119e-01 
 480        446        518        417    2        479        481 +1.01687300986439255e+00  # rad = +1.82667000000000052e-01 , len = +1.71464281994823164e-01 
 481        518        519        480    2        483        484 +9.58027448855020336e-01  # rad = +1.75000000000000044e-01 , len = +1.21243556529820870e-01 
 482        506        520        935    2       1022       1023 +9.30640913081650645e-01  # rad = +1.06000000000000011e-01 , len = +6.96491205974635763e-01 
 483        519        521        481    2 2147483645 2147483645 +4.57142857142857184e-01  # rad = +7.99999999999999878e-02 , len = +6.37730350540100632e-01 
 484        519        522        481    2        505        506 +8.27857142857142847e-01  # rad = +1.44875000000000032e-01 , len = +6.45368112010502260e-01 
 485        332        523        308    2 2147483645 2147483645 +7.04705484671223403e-01  # rad = +1.22999999999999984e-01 , len = +6.29999999999999449e-01 
 486        332        524        308    2 2147483645 2147483645 +6.49870231063188641e-01  # rad = +1.13428999999999988e-01 , len = +1.67122709408386316e+00 
 487        525        526        931    2        496        497 +8.44716445579053898e-01  # rad = +2.70666999999999935e-01 , len = +2.09999999999999659e-01 
 488        525        527        931    2        494        495 +7.96601997044536381e-01  # rad = +2.55249999999999977e-01 , len = +2.61916017074172724e-01 
 489        528        529        490    2 2147483645 2147483645 +6.59730985915493062e-01  # rad = +9.36818000000000373e-02 , len = +1.57461106308827814e+00 
 490        530        528       1120    2        489        491 +7.15967589861495557e-01  # rad = +1.42000000000000015e-01 , len = +7.20694109869089328e-01 
 491        528        531        490    2        500        527 +9.92957746478873249e-01  # rad = +1.41000000000000042e-01 , len = +1.56524758424982730e-01 
 492        532        533        798    2 2147483645 2147483645 +7.97618749999999932e-01  # rad = +8.93333000000000044e-02 , len = +1.56524758424985921e-01 
 493        532        534        798    2 2147483645 2147483645 +7.11309821428571354e-01  # rad = +7.96667000000000070e-02 , len = +1.56524758424985921e-01 
 494        527        497        488    2        461        934 +6.30754162585700273e-01  # rad = +1.60999999999999976e-01 , len = +4.02119385257663664e-01 
 495        527        535        488    2        510        529 +8.68056807051909907e-01  # rad = +2.21571500000000005e-01 , len = +7.34166193719107407e-01 
 496        526        536        487    2 2147483645 2147483645 +4.83136104512186582e-01  # rad = +1.30768999999999996e-01 , len = +7.85748051222528776e-01 
 497        526        537        487    2        574        575 +8.23321646155608211e-01  # rad = +2.22845999999999933e-01 , len = +9.10000000000000697e-01 
 498        538        539        500    2 2147483645 2147483645 +1.11452295007403235e+00  # rad = +1.15166999999999992e-01 , len = +3.56931365951496382e-01 
 499        538        540        500    2 2147483645 2147483645 +6.77421540069483963e-01  # rad = +6.99999999999999928e-02 , len = +9.84987309562920466e-01 
 500        531        538        491    2        498        499 +7.32858156028368901e-01  # rad = +1.03333000000000022e-01 , len = +2.10000000000000853e-01 
 501        541        542        510    2 2147483645 2147483645 +9.47834008097166114e-01  # rad = +9.36459999999999931e-02 , len = +6.45368112010504813e-01 
 502        543        544        503    2 2147483645 2147483645 +5.13209175638489334e-01  # rad = +9.15714000000000111e-02 , len = +5.23832034148352998e-01 
 503        545        543        555    2        502        504 +6.51993115720930883e-01  # rad = +1.78429000000000032e-01 , len = +6.14247507117447800e-01 
 504        543        546        503    2        856        857 +6.94954295546127643e-01  # rad = +1.23999999999999985e-01 , len = +3.83405790253615597e-01 
 505        522        547        484    2 2147483645 2147483645 +8.35202761000862770e-01  # rad = +1.21000000000000010e-01 , len = +2.32163735324879467e-01 
 506        522        548        484    2        519        520 +1.01811906816220898e+00  # rad = +1.47500000000000048e-01 , len = +2.61916017074175556e-01 
 507        549        550        509    2 2147483645 2147483645 +9.44122768329806350e-01  # rad = +6.99999999999999928e-02 , len = +4.48218696620300117e-01 
 508        549        551        509    2 2147483645 2147483645 +9.44122768329806350e-01  # rad = +6.99999999999999928e-02 , len = +3.20780298646906215e-01 
 509        552        549       1029    2        507        508 +7.66995252760257595e-01  # rad = +7.41428999999999838e-02 , len = +3.83405790253614542e-01 
 510        535        541        495    2        501        511 +4.45905723434647461e-01  # rad = +9.87999999999999851e-02 , len = +7.03491293478462842e-01 
 511        541        553        510    2        512        513 +1.05769230769230771e+00  # rad = +1.04499999999999996e-01 , len = +2.96984848098350518e-01 
 512        553        554        511    2 2147483645 2147483645 +9.07723444976076710e-01  # rad = +9.48570999999999998e-02 , len = +4.69574275274954156e-01 
 513        553        555        511    2 2147483645 2147483645 +9.47368421052631637e-01  # rad = +9.89999999999999908e-02 , len = +9.89949493661132912e-02 
 514        556        557        516    2 2147483645 2147483645 +5.42230496453900757e-01  # rad = +7.64544999999999947e-02 , len = +7.57165767847437055e-01 
 515        556        558        516    2        568        569 +9.84241134751773106e-01  # rad = +1.38777999999999985e-01 , len = +6.60378679243962319e-01 
 516        559        556        518    2        514        515 +6.67095626502147820e-01  # rad = +1.40999999999999986e-01 , len = +9.89949493661170521e-02 
 517        559        560        518    2 2147483645 2147483645 +6.03291005090743848e-01  # rad = +1.27513999999999988e-01 , len = +2.53260735211757737e+00 
 518        414        559        385    2        516        517 +6.91109200119019218e-01  # rad = +2.11364000000000024e-01 , len = +1.52561463023923505e+00 
 519        548        561        506    2 2147483645 2147483645 +6.47080677966101581e-01  # rad = +9.54444000000000264e-02 , len = +5.77234787586472287e-01 
 520        548        562        506    2        524        525 +8.88135593220338970e-01  # rad = +1.31000000000000089e-01 , len = +1.21243556529822938e-01 
 521        563        564        927    2        522        523 +1.01089185247423829e+00  # rad = +4.23500000000000099e-01 , len = +6.67757440991862405e-01 
 522        564        565        521    2        540        541 +9.50807556080283334e-01  # rad = +4.02667000000000053e-01 , len = +1.71464281994822443e-01 
 523        564        566        521    2        538        539 +5.09563164108618571e-01  # rad = +2.15799999999999936e-01 , len = +6.49153294684698401e-01 
 524        562        567        520    2 2147483645 2147483645 +6.89568702290076274e-01  # rad = +9.03335000000000249e-02 , len = +4.94974746830583512e-01 
 525        562        568        520    2        567        614 +7.10804580152671783e-01  # rad = +9.31154000000000287e-02 , len = +1.04062481231229476e+00 
 526        569        570        527    2 2147483645 2147483645 +7.07957850141815892e-01  # rad = +7.88750000000000145e-02 , len = +5.14392845984469549e-01 
 527        531        569        491    2        526        528 +7.90156028368794394e-01  # rad = +1.11412000000000011e-01 , len = +1.12218536793169577e+00 
 528        569        571        527    2        531        532 +1.17581589056834090e+00  # rad = +1.31000000000000033e-01 , len = +9.89949493661195640e-02 
 529        535        572        495    2        558        559 +9.44765008135071360e-01  # rad = +2.09332999999999964e-01 , len = +4.53651848888550979e-01 
 530        573        574        543    2 2147483645 2147483645 +9.02356565656565746e-01  # rad = +8.93333000000000321e-02 , len = +1.56524758424985921e-01 
 531        571        575        528    2 2147483645 2147483645 +6.81297709923664119e-01  # rad = +8.92500000000000376e-02 , len = +8.88200427831466466e-01 
 532        571        576        528    2 2147483645 2147483645 +7.23600572519083940e-01  # rad = +9.47916749999999780e-02 , len = +5.64358042380898817e-01 
 533        577        578        535    2 2147483645 2147483645 +8.84955752212389313e-01  # rad = +1.20000000000000037e-01 , len = +9.89949493661157892e-02 
 534        577        579        535    2 2147483645 2147483645 +7.84166666666666679e-01  # rad = +1.06332999999999983e-01 , len = +1.56524758424985116e-01 
 535        580        577        546    2        533        534 +9.13131313131313127e-01  # rad = +1.35599999999999998e-01 , len = +3.20780298646906992e-01 
 536        581        482        572    2        448        537 +8.38359173126614898e-01  # rad = +1.94666999999999979e-01 , len = +4.94974746830583012e-01 
 537        482        470        536    2        438        547 +8.75854664632423674e-01  # rad = +1.70500000000000013e-01 , len = +2.32163735324877329e-01 
 538        566        582        523    2 2147483645 2147483645 +4.80384615384615410e-01  # rad = +1.03666999999999954e-01 , len = +7.17286553617172529e-01 
 539        566        583        523    2 2147483645 2147483645 +3.69169138090824855e-01  # rad = +7.96666999999999931e-02 , len = +1.97989898732234104e-01 
 540        565        584        522    2 2147483645 2147483645 +3.55132156347552685e-01  # rad = +1.43000000000000016e-01 , len = +1.28693434175951782e+00 
 541        565        585        522    2        556        557 +9.90893219459255459e-01  # rad = +3.98999999999999910e-01 , len = +1.97989898732231606e-01 
 542        573        586        543    2 2147483645 2147483645 +7.80303030303030276e-01  # rad = +7.72500000000000270e-02 , len = +2.61916017074175056e-01 
 543        587        573        544    2        530        542 +1.19205298013245020e+00  # rad = +9.89999999999999908e-02 , len = +1.21243556529820870e-01 
 544        588        587        566    2        543        548 +8.84855807392301630e-01  # rad = +8.30499999999999988e-02 , len = +4.08166632639171190e-01 
 545        580        589        546    2 2147483645 2147483645 +8.03218855218855166e-01  # rad = +1.19278000000000009e-01 , len = +1.59009433682407808e+00 
 546        590        580        550    2        535        545 +9.95388369037724208e-01  # rad = +1.48500000000000021e-01 , len = +1.21243556529821897e-01 
 547        470        591        537    2        550        571 +1.08504398826979465e+00  # rad = +1.84999999999999942e-01 , len = +1.21243556529818830e-01 
 548        587        592        544    2        578        579 +1.17519566526189045e+00  # rad = +9.76000000000000201e-02 , len = +3.56931365951495716e-01 
 549        590        593        550    2        563        592 +9.11601469287074084e-01  # rad = +1.35999999999999954e-01 , len = +3.05122926047847576e-01 
 550        591        590        547    2        546        549 +8.06421621621621676e-01  # rad = +1.49187999999999987e-01 , len = +1.05233074648610625e+00 
 551        594        595        553    2 2147483645 2147483645 +7.02986301369862954e-01  # rad = +1.02635999999999949e-01 , len = +8.22313808712953342e-01 
 552        594        596        553    2        937        938 +9.54335616438356182e-01  # rad = +1.39332999999999957e-01 , len = +2.09999999999999659e-01 
 553        597        594        571    2        551        552 +8.84848484848484884e-01  # rad = +1.45999999999999991e-01 , len = +2.10000000000000853e-01 
 554        598        599        556    2 2147483645 2147483645 +3.51933895615188008e-01  # rad = +1.21300000000000047e-01 , len = +6.67757440991864071e-01 
 555        598        545        556    2        503        572 +7.94004067694325300e-01  # rad = +2.73666999999999994e-01 , len = +1.56524758424985921e-01 
 556        585        598        541    2        554        555 +8.63827067669172943e-01  # rad = +3.44667000000000001e-01 , len = +4.08166632639171190e-01 
 557        585        600        541    2        587        588 +1.01545614035087706e+00  # rad = +4.05166999999999999e-01 , len = +3.76961536499414496e-01 
 558        572        601        529    2        596        597 +8.40765670009028687e-01  # rad = +1.76000000000000018e-01 , len = +4.48218696620301782e-01 
 559        572        602        529    2        560        561 +7.52867440871721194e-01  # rad = +1.57599999999999962e-01 , len = +6.33876959669614659e-01 
 560        602        603        559    2 2147483645 2147483645 +7.79419416243654850e-01  # rad = +1.22836499999999946e-01 , len = +2.67561207950629765e+00 
 561        602        604        559    2       1028       1029 +7.18064720812182644e-01  # rad = +1.13166999999999976e-01 , len = +5.14392845984467995e-01 
 562        605        606        563    2 2147483645 2147483645 +6.16006491331244077e-01  # rad = +8.27500000000000041e-02 , len = +2.61916017074176444e-01 
 563        593        605        549    2        562        564 +9.87742647058823420e-01  # rad = +1.34333000000000008e-01 , len = +3.83405790253615597e-01 
 564        605        607        563    2        576        577 +9.00746651976803925e-01  # rad = +1.21000000000000024e-01 , len = +1.97989898732234104e-01 
 565        608        609        567    2        939        940 +9.34090909090909083e-01  # rad = +1.02750000000000036e-01 , len = +2.52388589282477815e-01 
 566        608        588        567    2        544        861 +8.53246363636363636e-01  # rad = +9.38571000000000544e-02 , len = +5.23832034148353998e-01 
 567        568        608        525    2        565        566 +1.18132983373319567e+00  # rad = +1.10000000000000042e-01 , len = +6.60378679243961875e-01 
 568        558        610        515    2        867        868 +7.28580898989753423e-01  # rad = +1.01111000000000020e-01 , len = +6.92964645562817783e-01 
 569        558        611        515    2        580        581 +9.55482857513438755e-01  # rad = +1.32599999999999968e-01 , len = +3.42928563989645607e-01 
 570        597        612        571    2 2147483645 2147483645 +7.51818181818181830e-01  # rad = +1.24050000000000007e-01 , len = +1.36634549071601974e+00 
 571        591        597        547    2        553        570 +8.91891891891891775e-01  # rad = +1.64999999999999925e-01 , len = +1.97989898732234104e-01 
 572        545        581        555    2        536        573 +8.48476433037231303e-01  # rad = +2.32199999999999990e-01 , len = +6.60378679243963318e-01 
 573        581        613        572    2        594        595 +7.63135228251507258e-01  # rad = +1.77199999999999941e-01 , len = +4.48218696620300117e-01 
 574        537        614        497    2        865        866 +5.69150893442108008e-01  # rad = +1.26833000000000001e-01 , len = +4.31508980207829407e-01 
 575        537        615        497    2        589        590 +8.92993367617098799e-01  # rad = +1.98999999999999899e-01 , len = +3.05122926047844745e-01 
 576        607        616        564    2 2147483645 2147483645 +1.00000000000000000e+00  # rad = +1.21000000000000024e-01 , len = +9.89949493661170521e-02 
 577        607        617        564    2        585       1032 +9.07024793388429673e-01  # rad = +1.09749999999999986e-01 , len = +4.89999999999998437e-01 
 578        592        618        548    2 2147483645 2147483645 +9.90437500000000082e-01  # rad = +9.66667000000000637e-02 , len = +1.39999999999998792e-01 
 579        592        619        548    2        582        583 +1.23975409836065564e+00  # rad = +1.20999999999999983e-01 , len = +9.89949493661157892e-02 
 580        611        620        569    2 2147483645 2147483645 +9.58740573152337849e-01  # rad = +1.27129000000000020e-01 , len = +2.13586048233492942e+00 
 581        611        621        569    2 2147483645 2147483645 +5.55241327300150744e-01  # rad = +7.36249999999999821e-02 , len = +5.33104117410475808e-01 
 582        619        622        579    2 2147483645 2147483645 +9.69694214876033023e-01  # rad = +1.17333000000000007e-01 , len = +4.59020696701138931e-01 
 583        619        623        579    2 2147483645 2147483645 +7.78695867768595118e-01  # rad = +9.42222000000000615e-02 , len = +6.60378679243960987e-01 
 584        624        625        585    2 2147483645 2147483645 +1.07741960457936936e+00  # rad = +1.11332999999999946e-01 , len = +1.44986206240455817e+00 
 585        617        624        577    2        584        586 +9.41530751708428371e-01  # rad = +1.03332999999999980e-01 , len = +2.42487113059641740e-01 
 586        624        626        585    2        941        942 +8.64518595221274833e-01  # rad = +8.93332999999999905e-02 , len = +1.71464281994823886e-01 
 587        600        627        557    2 2147483645 2147483645 +2.97489677096111016e-01  # rad = +1.20533000000000015e-01 , len = +1.02161636635285191e+00 
 588        600        628        557    2        615        616 +9.86013174814335924e-01  # rad = +3.99500000000000077e-01 , len = +3.49999999999999645e-01 
 589        615        629        575    2        952       1035 +7.08824120603015140e-01  # rad = +1.41055999999999987e-01 , len = +1.39122248400462589e+00 
 590        615        630        575    2        813        953 +9.68452261306532614e-01  # rad = +1.92721999999999949e-01 , len = +1.29452694062348583e+00 
 591        631        632        592    2 2147483645 2147483645 +8.46106437768240349e-01  # rad = +9.85713999999999757e-02 , len = +6.89420046125724828e-01 
 592        593        631        549    2        591        593 +8.56617647058823484e-01  # rad = +1.16500000000000020e-01 , len = +2.52388589282478815e-01 
 593        631        633        592    2        609        610 +8.34763948497854069e-01  # rad = +9.72499999999999615e-02 , len = +2.21359436211785221e-01 
 594        613        634        573    2 2147483645 2147483645 +4.87746049661399561e-01  # rad = +8.64285999999999804e-02 , len = +4.64327470649754659e-01 
 595        613        635        573    2        601        602 +8.38036117381489865e-01  # rad = +1.48499999999999993e-01 , len = +9.89949493661157892e-02 
 596        601        636        558    2       1033       1034 +4.29924431818181796e-01  # rad = +7.56667000000000034e-02 , len = +5.81463670404265276e-01 
 597        601        637        558    2        626        627 +9.35948863636363648e-01  # rad = +1.64726999999999929e-01 , len = +7.34166193719104632e-01 
 598        638        639        600    2 2147483645 2147483645 +1.07407070707070718e+00  # rad = +1.06333000000000039e-01 , len = +2.10000000000000242e-01 
 599        638        640        600    2 2147483645 2147483645 +8.53535353535353480e-01  # rad = +8.45000000000000195e-02 , len = +1.21243556529818830e-01 
 600        641        638        601    2        598        599 +7.58620689655172487e-01  # rad = +9.89999999999999769e-02 , len = +2.42487113059643794e-01 
 601        635        641        595    2        600        613 +8.78787878787878673e-01  # rad = +1.30499999999999977e-01 , len = +2.52388589282480258e-01 
 602        635        642        595    2        611        612 +9.49494949494949392e-01  # rad = +1.40999999999999986e-01 , len = +3.76961536499415162e-01 
 603        643        644        604    2 2147483645 2147483645 +7.83640010464812131e-01  # rad = +1.16818000000000033e-01 , len = +7.85748051222525667e-01 
 604        500        643        465    2        603        605 +6.81888251034924342e-01  # rad = +1.49070999999999981e-01 , len = +1.17341382299681585e+00 
 605        643        645        604    2        622        623 +7.48341394369126167e-01  # rad = +1.11555999999999989e-01 , len = +7.03491293478460733e-01 
 606        646        647        608    2 2147483645 2147483645 +1.68750000000000000e+00  # rad = +1.34999999999999981e-01 , len = +4.89999999999998548e-01 
 607        646        648        608    2 2147483645 2147483645 +1.46458749999999993e+00  # rad = +1.17167000000000021e-01 , len = +8.31203946092655688e-01 
 608        649        646       1030    2        606        607 +5.13478818998716280e-01  # rad = +7.99999999999999600e-02 , len = +8.25287828578613492e-01 
 609        633        650        593    2 2147483645 2147483645 +1.19485861182519271e+00  # rad = +1.16200000000000025e-01 , len = +9.92421281513048092e-01 
 610        633        651        593    2 2147483645 2147483645 +1.06484318766066832e+00  # rad = +1.03555999999999995e-01 , len = +6.92964645562816894e-01 
 611        642        652        602    2 2147483645 2147483645 +7.65957446808510745e-01  # rad = +1.07999999999999999e-01 , len = +6.96491205974634653e-01 
 612        642        653        602    2        617        618 +9.77836879432624095e-01  # rad = +1.37874999999999998e-01 , len = +5.51180551180826539e-01 
 613        641        654        601    2        943        944 +9.19540229885057459e-01  # rad = +1.19999999999999982e-01 , len = +1.21243556529818830e-01 
 614        568        655        525    2 2147483645 2147483645 +1.16522079054592465e+00  # rad = +1.08500000000000055e-01 , len = +3.56931365951494273e-01 
 615        628        656        588    2        620       1107 +6.34543178973717148e-01  # rad = +2.53500000000000003e-01 , len = +8.19328993750373935e-01 
 616        628        657        588    2        643        644 +1.02423529411764713e+00  # rad = +4.09181999999999990e-01 , len = +7.53923072998831989e-01 
 617        653        658        612    2 2147483645 2147483645 +5.60549048050770660e-01  # rad = +7.72856999999999988e-02 , len = +4.31508980207829851e-01 
 618        653        659        612    2        624        625 +9.35630099728014586e-01  # rad = +1.28999999999999976e-01 , len = +3.20780298646910100e-01 
 619        660        661        620    2 2147483645 2147483645 +4.84903260869565200e-01  # rad = +8.92221999999999876e-02 , len = +7.44110206891424597e-01 
 620        656        660        615    2        619        621 +7.25838264299802804e-01  # rad = +1.84000000000000052e-01 , len = +2.09999999999998493e-01 
 621        660        662        620    2        634        635 +9.80434782608695654e-01  # rad = +1.80399999999999949e-01 , len = +3.76961536499416827e-01 
 622        645        663        605    2 2147483645 2147483645 +8.88390584101258485e-01  # rad = +9.91052999999999934e-02 , len = +1.20432553738596893e+00 
 623        645        664        605    2 2147483645 2147483645 +1.05264620459679437e+00  # rad = +1.17428999999999950e-01 , len = +9.49526197637539870e-01 
 624        659        665        618    2 2147483645 2147483645 +5.90339534883720929e-01  # rad = +7.61537999999999798e-02 , len = +8.45813218151620028e-01 
 625        659        666        618    2        654        655 +8.52713178294573715e-01  # rad = +1.10000000000000042e-01 , len = +9.94886928248631452e-01 
 626        637        667        597    2 2147483645 2147483645 +6.55630224553351959e-01  # rad = +1.07999999999999999e-01 , len = +2.17225689088560525e+00 
 627        637        668        597    2        628        948 +5.55160963290778020e-01  # rad = +9.14499999999999758e-02 , len = +3.83405790253617818e-01 
 628        668        669        627    2        629        630 +8.71150355385456598e-01  # rad = +7.96666999999999792e-02 , len = +1.71464281994822804e-01 
 629        669        670        628    2        641        642 +1.18200829204673985e+00  # rad = +9.41667000000000060e-02 , len = +3.83405790253615597e-01 
 630        669        671        628    2 2147483645 2147483645 +1.30718355347968473e+00  # rad = +1.04138999999999968e-01 , len = +1.29263297188335735e+00 
 631        672        673        632    2 2147483645 2147483645 +6.72963636363636319e-01  # rad = +8.14285999999999760e-02 , len = +5.04777178564959517e-01 
 632        674        672        634    2        631        633 +9.54906324478747459e-01  # rad = +1.21000000000000024e-01 , len = +9.89949493661132912e-02 
 633        672        675        632    2        639        640 +1.03305785123966953e+00  # rad = +1.25000000000000000e-01 , len = +4.02119385257663664e-01 
 634        662        674        621    2        632        949 +7.02405764966740565e-01  # rad = +1.26714000000000049e-01 , len = +5.64358042380897706e-01 
 635        662        676        621    2        652        653 +8.95787139689578793e-01  # rad = +1.61600000000000077e-01 , len = +2.88617393793237420e-01 
 636        677        678        638    2 2147483645 2147483645 +7.98821212121212154e-01  # rad = +7.90832999999999953e-02 , len = +7.85748051222530886e-01 
 637        677        679        638    2 2147483645 2147483645 +1.09967323232323233e+00  # rad = +1.08867649999999969e-01 , len = +1.35373557240695752e+00 
 638        680        677        870    2        636        637 +8.51188224369776925e-01  # rad = +9.89999999999999630e-02 , len = +2.96984848098347853e-01 
 639        675        681        633    2 2147483645 2147483645 +7.01999999999999957e-01  # rad = +8.77499999999999947e-02 , len = +3.05122926047848408e-01 
 640        675        682        633    2        646       1092 +1.04800000000000004e+00  # rad = +1.31000000000000033e-01 , len = +9.89949493661157892e-02 
 641        670        683        629    2 2147483645 2147483645 +1.06194652674459222e+00  # rad = +1.00000000000000033e-01 , len = +3.05122926047848408e-01 
 642        670        684        629    2 2147483645 2147483645 +1.16814117941905149e+00  # rad = +1.10000000000000042e-01 , len = +1.21243556529821897e-01 
 643        657        685        616    2        658        659 +8.72472396146457996e-01  # rad = +3.57000000000000095e-01 , len = +5.72974694031071596e-01 
 644        657        686        616    2        650        651 +7.25838379987389426e-01  # rad = +2.97000000000000042e-01 , len = +2.10000000000000853e-01 
 645        687        688        646    2 2147483645 2147483645 +6.13378571428571440e-01  # rad = +7.72856999999999988e-02 , len = +4.48218696620300394e-01 
 646        682        687        640    2        645        647 +9.61832061068702227e-01  # rad = +1.26000000000000029e-01 , len = +3.63730669589465705e-01 
 647        687        689        646    2        648        649 +8.73015873015873134e-01  # rad = +1.10000000000000070e-01 , len = +1.21243556529821897e-01 
 648        689        690        647    2 2147483645 2147483645 +8.34090909090908994e-01  # rad = +9.17499999999999982e-02 , len = +3.05122926047847798e-01 
 649        689        691        647    2 2147483645 2147483645 +7.24242727272727205e-01  # rad = +7.96667000000000347e-02 , len = +1.56524758424985921e-01 
 650        686        692        644    2        656        657 +8.67003367003366998e-01  # rad = +2.57500000000000007e-01 , len = +5.28488410468951342e-01 
 651        686        693        644    2 2147483645 2147483645 +3.97306397306397274e-01  # rad = +1.17999999999999980e-01 , len = +1.45660564326793751e+00 
 652        676        694        635    2 2147483645 2147483645 +7.44121287128712727e-01  # rad = +1.20250000000000010e-01 , len = +6.49153294684698845e-01 
 653        676        695        635    2        693       1041 +8.27970297029702929e-01  # rad = +1.33800000000000030e-01 , len = +8.71492971859210042e-01 
 654        666        696        625    2 2147483645 2147483645 +1.09090909090909083e+00  # rad = +1.20000000000000009e-01 , len = +9.89949493661170521e-02 
 655        666        697        625    2 2147483645 2147483645 +7.41919090909090917e-01  # rad = +8.16111000000000059e-02 , len = +1.24237675445092099e+00 
 656        692        698        650    2 2147483645 2147483645 +4.47464077669902871e-01  # rad = +1.15221999999999991e-01 , len = +8.10308583195316956e-01 
 657        692        699        650    2        660        661 +9.72166990291262079e-01  # rad = +2.50332999999999972e-01 , len = +2.42487113059642767e-01 
 658        685        700        643    2        954        955 +3.25117647058823567e-01  # rad = +1.16067000000000045e-01 , len = +9.62340895940726471e-01 
 659        685        701        643    2        673        674 +9.51579831932773068e-01  # rad = +3.39713999999999960e-01 , len = +4.25793377120875338e-01 
 660        699        702        657    2        685        687 +7.08723979659094061e-01  # rad = +1.77417000000000047e-01 , len = +9.72471079261485905e-01 
 661        699        703        657    2        668        669 +8.23902561787698717e-01  # rad = +2.06249999999999906e-01 , len = +2.61916017074176999e-01 
 662        704        705        664    2        870       1036 +9.48239974096859228e-01  # rad = +1.43499999999999961e-01 , len = +2.52388589282480258e-01 
 663        704        706        664    2 2147483645 2147483645 +7.28264985165165579e-01  # rad = +1.10210524999999976e-01 , len = +2.51025895078575934e+00 
 664        707        704        669    2        662        663 +7.74081841432225026e-01  # rad = +1.51332999999999884e-01 , len = +1.71464281994823164e-01 
 665        708        709        667    2 2147483645 2147483645 +1.28774928774928776e+00  # rad = +1.12999999999999989e-01 , len = +3.56931365951494661e-01 
 666        708        710        667    2       1039       1040 +1.49287749287749305e+00  # rad = +1.30999999999999950e-01 , len = +1.21243556529820870e-01 
 667        711        708        672    2        665        666 +7.67045454545454586e-01  # rad = +8.77499999999999808e-02 , len = +2.88617393793234811e-01 
 668        703        712        661    2        675        676 +8.58181818181818157e-01  # rad = +1.76999999999999991e-01 , len = +3.63730669589461597e-01 
 669        703        707        661    2        664        670 +9.47878787878787876e-01  # rad = +1.95499999999999979e-01 , len = +4.94974746830582735e-01 
 670        707        713        669    2        956        957 +7.54475703324808178e-01  # rad = +1.47499999999999964e-01 , len = +2.52388589282478815e-01 
 671        711        714        672    2 2147483645 2147483645 +6.11888111888111874e-01  # rad = +6.99999999999999789e-02 , len = +1.21243556529822924e-01 
 672        715        711        677    2        667        671 +7.07627406953799998e-01  # rad = +1.14399999999999960e-01 , len = +2.61916017074179830e-01 
 673        701        716        659    2        680       1042 +9.29702632214156610e-01  # rad = +3.15833000000000030e-01 , len = +3.56931365951494661e-01 
 674        701        717        659    2        716        717 +8.60247149072455142e-01  # rad = +2.92237999999999942e-01 , len = +1.44478372083852080e+00 
 675        712        718        668    2       1037       1038 +7.58474576271186418e-01  # rad = +1.34249999999999953e-01 , len = +3.63730669589466760e-01 
 676        712        719        668    2        690       1093 +8.19209039548022599e-01  # rad = +1.44999999999999990e-01 , len = +6.96491205974634653e-01 
 677        720        715        679    2        672        678 +7.64987011020522134e-01  # rad = +1.61667000000000061e-01 , len = +1.56524758424984339e-01 
 678        715        721        677    2        684       1043 +7.76287059201939744e-01  # rad = +1.25499999999999945e-01 , len = +2.21359436211790828e-01 
 679        722        720        680    2        677        877 +8.06614503816793782e-01  # rad = +2.11332999999999993e-01 , len = +1.56524758424985921e-01 
 680        716        722        673    2        679        681 +8.29552326704302678e-01  # rad = +2.62000000000000011e-01 , len = +2.61916017074176999e-01 
 681        722        723        680    2        703        704 +9.48992366412213628e-01  # rad = +2.48635999999999968e-01 , len = +9.07303697777099183e-01 
 682        724        725        684    2 2147483645 2147483645 +7.87297993287038977e-01  # rad = +9.87500000000000044e-02 , len = +2.96984848098351184e-01 
 683        724        726        684    2 2147483645 2147483645 +8.82307919221232861e-01  # rad = +1.10667000000000001e-01 , len = +6.96491205974631766e-01 
 684        721        724        678    2        682        683 +9.99434262948207142e-01  # rad = +1.25428999999999957e-01 , len = +4.53651848888549314e-01 
 685        702        727        660    2 2147483645 2147483645 +6.58054188719232047e-01  # rad = +1.16749999999999993e-01 , len = +1.04297650980259293e+00 
 686        728        729        813    2        695       1121 +8.46788858939802158e-01  # rad = +1.17809500000000011e-01 , len = +8.25287828578614602e-01 
 687        702        730        660    2        705        706 +7.88475737950703692e-01  # rad = +1.39888999999999986e-01 , len = +6.14247507117448022e-01 
 688        731        732        690    2 2147483645 2147483645 +6.08695652173913082e-01  # rad = +6.99999999999999789e-02 , len = +1.56524758424981925e-01 
 689        731        733        690    2 2147483645 2147483645 +6.08695652173913082e-01  # rad = +6.99999999999999789e-02 , len = +3.20780298646906992e-01 
 690        719        731        676    2        688        689 +7.93103448275861989e-01  # rad = +1.14999999999999963e-01 , len = +7.85748051222526778e-01 
 691        734        735        693    2 2147483645 2147483645 +9.63226571767496931e-01  # rad = +1.01499999999999965e-01 , len = +4.53651848888550147e-01 
 692        734        736        693    2 2147483645 2147483645 +1.24317912218268090e+00  # rad = +1.30999999999999950e-01 , len = +9.89949493661170521e-02 
 693        695        734        653    2        691        692 +7.87556053811659162e-01  # rad = +1.05374999999999996e-01 , len = +1.15021737076084962e+00 
 694        737        738        695    2 2147483645 2147483645 +7.85083969465648734e-01  # rad = +1.02845999999999979e-01 , len = +9.12688336728374128e-01 
 695        729        737        686    2        694        696 +1.11196465480288098e+00  # rad = +1.30999999999999978e-01 , len = +2.61916017074173668e-01 
 696        737        739        695    2        698        699 +7.29007633587786197e-01  # rad = +9.54999999999999738e-02 , len = +1.21243556529820870e-01 
 697        740        741        953    2 2147483645 2147483645 +6.73305241090146889e-01  # rad = +8.02916499999999922e-02 , len = +1.09119200876839595e+00 
 698        739        742        696    2 2147483645 2147483645 +1.18474345549738214e+00  # rad = +1.13142999999999938e-01 , len = +4.14125584816974812e-01 
 699        739        743        696    2 2147483645 2147483645 +7.32984293193717273e-01  # rad = +6.99999999999999928e-02 , len = +3.50000000000000533e-01 
 700        744        745        702    2 2147483645 2147483645 +9.87342235899690501e-01  # rad = +1.07799999999999993e-01 , len = +2.79999999999999361e-01 
 701        744        746        702    2        964        965 +9.73905955194079742e-01  # rad = +1.06333000000000066e-01 , len = +1.71464281994820250e-01 
 702        747        744        707    2        700        701 +1.08638805970149277e+00  # rad = +1.09182000000000015e-01 , len = +8.19328993750375489e-01 
 703        723        748        681    2        960       1044 +5.56813977058832954e-01  # rad = +1.38444000000000011e-01 , len = +7.17286553617170974e-01 
 704        723        749        681    2        966        967 +9.29069000466545503e-01  # rad = +2.31000000000000122e-01 , len = +2.61916017074176999e-01 
 705        730        750        687    2 2147483645 2147483645 +7.84021617139303295e-01  # rad = +1.09675999999999996e-01 , len = +2.67469624443599141e+00 
 706        730        751        687    2 2147483645 2147483645 +7.50595114698082155e-01  # rad = +1.05000000000000024e-01 , len = +6.89420046125726160e-01 
 707        752        747        714    2        702        708 +4.79713603818615664e-01  # rad = +1.00499999999999978e-01 , len = +5.77234787586472620e-01 
 708        747        753        707    2 2147483645 2147483645 +9.91708457711442892e-01  # rad = +9.96667000000000108e-02 , len = +8.42911620515462978e-01 
 709        754        755        711    2 2147483645 2147483645 +5.62241459627329188e-01  # rad = +7.24166999999999866e-02 , len = +8.19328993750373602e-01 
 710        754        756        711    2        729       1097 +1.02484472049689446e+00  # rad = +1.32000000000000062e-01 , len = +2.09999999999999659e-01 
 711        757        754       1093    2        709        710 +8.88275862068965583e-01  # rad = +1.28799999999999998e-01 , len = +6.78675180038287529e-01 
 712        758        759        718    2 2147483645 2147483645 +7.04505571030640709e-01  # rad = +1.01167000000000035e-01 , len = +4.02119385257661777e-01 
 713        758        760        718    2        871        872 +7.91552924791086410e-01  # rad = +1.13667000000000018e-01 , len = +1.56524758424985116e-01 
 714        761        752        966    2        707        715 +9.89374262101534896e-01  # rad = +2.09500000000000047e-01 , len = +2.52388589282478815e-01 
 715        752        762        714    2        727        781 +9.71360381861575140e-01  # rad = +2.03499999999999986e-01 , len = +2.21359436211787469e-01 
 716        717        763        674    2        753        878 +7.46945982384221052e-01  # rad = +2.18285999999999980e-01 , len = +1.72177234267483881e+00 
 717        717        764        674    2        718        722 +9.15921269650079806e-01  # rad = +2.67667000000000044e-01 , len = +2.10000000000000853e-01 
 718        764        758        717    2        712        713 +5.36487501260895061e-01  # rad = +1.43600000000000005e-01 , len = +9.52102935611480961e-01 
 719        765        766        721    2 2147483645 2147483645 +8.35266821345707733e-01  # rad = +8.99999999999999689e-02 , len = +6.45368112010501038e-01 
 720        765        767        721    2 2147483645 2147483645 +6.88101160092807529e-01  # rad = +7.41429000000000255e-02 , len = +4.74763098818766771e-01 
 721        768        765        725    2        719        720 +1.08975979772439935e+00  # rad = +1.07750000000000026e-01 , len = +2.61916017074176499e-01 
 722        764        769        717    2        724       1049 +8.51804667740139743e-01  # rad = +2.28000000000000036e-01 , len = +2.09999999999998493e-01 
 723        770        771        724    2 2147483645 2147483645 +9.57128614157527480e-01  # rad = +1.20000000000000023e-01 , len = +1.21243556529823951e-01 
 724        769        770        722    2        723        725 +5.49890350877192957e-01  # rad = +1.25375000000000014e-01 , len = +5.51180551180827205e-01 
 725        770        768        724    2        721       1096 +7.88634097706879422e-01  # rad = +9.88749999999999907e-02 , len = +6.78675180038287529e-01 
 726        772        773        727    2 2147483645 2147483645 +6.71045714285714356e-01  # rad = +1.17432999999999982e-01 , len = +2.34055548962206750e+00 
 727        762        772        715    2        726        728 +8.59950859950859847e-01  # rad = +1.75000000000000044e-01 , len = +1.21243556529821897e-01 
 728        772        774        727    2        755        756 +7.08051428571428554e-01  # rad = +1.23908999999999991e-01 , len = +1.61304060705240704e+00 
 729        756        775        710    2 2147483645 2147483645 +8.49173403697766616e-01  # rad = +1.12090889288105136e-01 , len = +2.00571682946521657e+00 
 730        776        777        732    2 2147483645 2147483645 +1.28282828282828287e+00  # rad = +1.27000000000000002e-01 , len = +1.56524758424984339e-01 
 731        776        778        732    2        737        738 +1.16666666666666674e+00  # rad = +1.15500000000000061e-01 , len = +2.32163735324878967e-01 
 732        779        776        735    2        730        731 +1.11954729578439549e+00  # rad = +9.90000000000000185e-02 , len = +2.09999999999999659e-01 
 733        780        781        734    2 2147483645 2147483645 +8.86554621848739455e-01  # rad = +1.05499999999999983e-01 , len = +9.89949493661170521e-02 
 734        782        780        739    2        733        735 +6.18824752990119520e-01  # rad = +1.19000000000000022e-01 , len = +4.48218696620299839e-01 
 735        780        779        734    2        732        736 +7.43097478991596727e-01  # rad = +8.84286000000000377e-02 , len = +5.04777178564957074e-01 
 736        779        783        735    2 2147483645 2147483645 +1.36079277518811792e+00  # rad = +1.20333000000000023e-01 , len = +2.42487113059642767e-01 
 737        778        784        731    2 2147483645 2147483645 +9.41359307359307285e-01  # rad = +1.08727000000000032e-01 , len = +7.70000000000002682e-01 
 738        778        785        731    2 2147483645 2147483645 +7.79220779220779258e-01  # rad = +8.99999999999999828e-02 , len = +3.05122926047847187e-01 
 739        786        782       1049    2        734        740 +9.57907845579078598e-01  # rad = +1.92299999999999971e-01 , len = +8.54458893101361694e-01 
 740        782        787        739    2        741        742 +8.84035361414456489e-01  # rad = +1.70000000000000095e-01 , len = +1.71464281994823164e-01 
 741        787        788        740    2        975        976 +6.09929411764705942e-01  # rad = +1.03688000000000030e-01 , len = +1.21041315260534010e+00 
 742        787        789        740    2        970       1105 +8.00000000000000044e-01  # rad = +1.35999999999999954e-01 , len = +4.08166632639168692e-01 
 743        790        791        744    2        761       1050 +8.90949208934550096e-01  # rad = +1.28000000000000003e-01 , len = +5.37680202350801606e-01 
 744        786        790       1049    2        743        745 +7.15651307596513075e-01  # rad = +1.43667000000000017e-01 , len = +9.52102935611481405e-01 
 745        790        792        744    2        746        747 +5.86077526502258750e-01  # rad = +8.42000000000000248e-02 , len = +3.95979797464465710e-01 
 746        792        793        745    2 2147483645 2147483645 +8.31353919239904982e-01  # rad = +7.00000000000000205e-02 , len = +1.56524758424985921e-01 
 747        792        794        745    2        748        749 +9.00237529691211402e-01  # rad = +7.57999999999999924e-02 , len = +2.96984848098349907e-01 
 748        794        795        747    2 2147483645 2147483645 +9.23482849604221556e-01  # rad = +7.00000000000000067e-02 , len = +4.48218696620299839e-01 
 749        794        796        747    2        750        751 +1.18733509234828505e+00  # rad = +8.99999999999999828e-02 , len = +3.56931365951494994e-01 
 750        796        797        749    2 2147483645 2147483645 +1.21666666666666656e+00  # rad = +1.09500000000000042e-01 , len = +2.52388589282480258e-01 
 751        796        798        749    2 2147483645 2147483645 +1.00000000000000000e+00  # rad = +8.99999999999999828e-02 , len = +3.20780298646908546e-01 
 752        799        800        753    2        973        974 +9.50121308016877775e-01  # rad = +1.80143000000000025e-01 , len = +5.04777178564956630e-01 
 753        763        799        716    2        752        754 +8.68585250542865839e-01  # rad = +1.89600000000000019e-01 , len = +4.08166632639172688e-01 
 754        799        801        753    2        757        758 +6.38185654008438852e-01  # rad = +1.21000000000000024e-01 , len = +8.71492971859208154e-01 
 755        774        802        728    2 2147483645 2147483645 +8.04577552881550195e-01  # rad = +9.96944000000000025e-02 , len = +2.95413269844128568e+00 
 756        774        803        728    2 2147483645 2147483645 +8.88644085578932930e-01  # rad = +1.10111000000000056e-01 , len = +1.36095554666565022e+00 
 757        801        804        754    2 2147483645 2147483645 +1.02066115702479343e+00  # rad = +1.23500000000000026e-01 , len = +4.94974746830583012e-01 
 758        801        805        754    2 2147483645 2147483645 +7.12809917355371914e-01  # rad = +8.62500000000000211e-02 , len = +8.28251169633948736e-01 
 759        806        807        761    2 2147483645 2147483645 +8.57490039840637430e-01  # rad = +1.07614999999999988e-01 , len = +1.03353761421633661e+00 
 760        806        808        761    2 2147483645 2147483645 +1.12350597609561764e+00  # rad = +1.40999999999999986e-01 , len = +7.00000000000038369e-02 
 761        791        806        743    2        759        760 +9.80468749999999889e-01  # rad = +1.25499999999999945e-01 , len = +3.28329103187638416e-01 
 762        809        810        764    2 2147483645 2147483645 +8.33032574301469708e-01  # rad = +9.92500000000000326e-02 , len = +8.22313808712950456e-01 
 763        809        811        764    2 2147483645 2147483645 +1.18345181840309532e+00  # rad = +1.40999999999999986e-01 , len = +7.00000000000002842e-02 
 764        812        809        768    2        762        763 +9.55689958048240529e-01  # rad = +1.19143000000000013e-01 , len = +5.14392845984468439e-01 
 765        813        814        974    2        766        767 +8.23389021479713601e-01  # rad = +1.38000000000000067e-01 , len = +3.28329103187638749e-01 
 766        814        815        765    2        782        783 +7.02381159420289891e-01  # rad = +9.69286000000000175e-02 , len = +1.14808536267997097e+00 
 767        814        816        765    2        768        769 +9.55717391304347852e-01  # rad = +1.31889000000000006e-01 , len = +5.68682688324515961e-01 
 768        816        812        767    2        764        773 +9.45241832146729521e-01  # rad = +1.24667000000000028e-01 , len = +6.26099033699942908e-01 
 769        816        817        767    2        770        771 +9.17438148746294257e-01  # rad = +1.21000000000000024e-01 , len = +1.21243556529821897e-01 
 770        817        818        769    2 2147483645 2147483645 +1.08264462809917372e+00  # rad = +1.31000000000000033e-01 , len = +9.89949493661170521e-02 
 771        817        819        769    2 2147483645 2147483645 +9.69305785123967034e-01  # rad = +1.17286000000000071e-01 , len = +5.09607692249637312e-01 
 772        820        821        773    2 2147483645 2147483645 +7.51779359430604921e-01  # rad = +8.45000000000000195e-02 , len = +1.21243556529821897e-01 
 773        812        820        768    2        772        774 +9.01601867374686283e-01  # rad = +1.12400000000000097e-01 , len = +7.24085630295200899e-01 
 774        820        822        773    2        775        776 +8.32962633451957202e-01  # rad = +9.36250000000000415e-02 , len = +5.09607692249638311e-01 
 775        822        823        774    2 2147483645 2147483645 +7.47663551401869131e-01  # rad = +6.99999999999999928e-02 , len = +1.21243556529821897e-01 
 776        822        824        774    2 2147483645 2147483645 +7.47663551401869131e-01  # rad = +6.99999999999999928e-02 , len = +2.21359436211787469e-01 
 777        825        826        779    2 2147483645 2147483645 +6.80911965811965891e-01  # rad = +7.96667000000000347e-02 , len = +1.71464281994823164e-01 
 778        825        827        779    2        789        793 +1.12820512820512842e+00  # rad = +1.32000000000000062e-01 , len = +2.10000000000000270e-01 
 779        828        825        781    2        777        778 +8.59788359788359768e-01  # rad = +1.16999999999999993e-01 , len = +4.48218696620297619e-01 
 780        828        829        781    2 2147483645 2147483645 +8.49992651381540343e-01  # rad = +1.15667000000000048e-01 , len = +5.68682688324517960e-01 
 781        762        828        715    2        779        780 +6.68697788697788620e-01  # rad = +1.36079999999999951e-01 , len = +4.18011961551341304e+00 
 782        815        830        766    2       1051       1052 +7.22181069364460027e-01  # rad = +7.00000000000000205e-02 , len = +4.89999999999998936e-01 
 783        815        831        766    2        790        791 +7.96978394405779111e-01  # rad = +7.72500000000000131e-02 , len = +3.28329103187641413e-01 
 784        832        833        786    2 2147483645 2147483645 +1.19632599388983896e+00  # rad = +1.20999999999999983e-01 , len = +9.89949493661157892e-02 
 785        832        834        786    2 2147483645 2147483645 +1.21892765688184057e+00  # rad = +1.23286000000000007e-01 , len = +5.09607692249638089e-01 
 786        835        832        793    2        784        785 +8.11741573033707864e-01  # rad = +1.01143000000000025e-01 , len = +4.89999999999999991e-01 
 787        836        837        789    2 2147483645 2147483645 +6.54191860150038274e-01  # rad = +8.45000000000000195e-02 , len = +2.88617393793233978e-01 
 788        836        838        789    2 2147483645 2147483645 +5.79353085540424417e-01  # rad = +7.48333000000000192e-02 , len = +4.99899989997997563e-01 
 789        827        836        778    2        787        788 +9.78537878787878790e-01  # rad = +1.29167000000000004e-01 , len = +3.63730669589466038e-01 
 790        831        839        783    2 2147483645 2147483645 +1.04998187702265389e+00  # rad = +8.11111000000000332e-02 , len = +7.47395477642189721e-01 
 791        831        840        783    2       1053       1054 +1.15641812297734647e+00  # rad = +8.93333000000000599e-02 , len = +3.56931365951494661e-01 
 792        835        841        793    2 2147483645 2147483645 +8.11934189406099627e-01  # rad = +1.01167000000000007e-01 , len = +3.56931365951494273e-01 
 793        827        835        778    2        786        792 +9.43939393939393856e-01  # rad = +1.24600000000000044e-01 , len = +3.76961536499415828e-01 
 794        842        843        797    2 2147483645 2147483645 +1.05770595316872495e+00  # rad = +1.32667000000000007e-01 , len = +1.71464281994822443e-01 
 795        844        845       1086    2 2147483645 2147483645 +8.22776231971872662e-01  # rad = +1.03200000000000000e-01 , len = +1.10900856624283972e+00 
 796        844        308       1086    2        285        340 +1.10421035007853052e+00  # rad = +1.38499999999999984e-01 , len = +9.89949493661157892e-02 
 797        846        842        913    2        794       1086 +1.15072477064220169e+00  # rad = +1.25428999999999985e-01 , len = +5.46717477313466649e-01 
 798        514        532        476    2        492        493 +9.85334353858199896e-01  # rad = +1.12000000000000002e-01 , len = +6.06217782649105863e-01 
 799        270        847        249    2 2147483645 2147483645 +7.57260689722691227e-01  # rad = +9.28182000000000312e-02 , len = +7.66811580507232415e-01 
 800        848        849       1087    2 2147483645 2147483645 +8.84621974202706940e-01  # rad = +1.08429000000000011e-01 , len = +4.42718872423574938e-01 
 801        848        850       1087    2 2147483645 2147483645 +6.59209764136704401e-01  # rad = +8.07999999999999968e-02 , len = +1.76810633164411035e+00 
 802        464        441       1088    2        412       1110 +9.74210997110940280e-01  # rad = +4.17124999999999968e-01 , len = +6.96491205974632543e-01 
 803        851        852       1090    2 2147483645 2147483645 +6.80063547394479717e-01  # rad = +8.81818000000000185e-02 , len = +8.01186619958170088e-01 
 804        851        853       1090    2 2147483645 2147483645 +5.50010411284289735e-01  # rad = +7.13182000000000260e-02 , len = +1.66535281547184355e+00 
 805        408        450        378    2        420       1090 +8.88130136986301388e-01  # rad = +1.29666999999999977e-01 , len = +5.81463670404267607e-01 
 806        854        855        809    2 2147483645 2147483645 +7.75816211878009643e-01  # rad = +9.66667000000000082e-02 , len = +4.31508980207829684e-01 
 807        856        857       1091    2 2147483645 2147483645 +1.05136436597110761e+00  # rad = +1.31000000000000033e-01 , len = +2.21359436211785776e-01 
 808        856        858       1091    2 2147483645 2147483645 +1.03531300160513640e+00  # rad = +1.28999999999999976e-01 , len = +3.20780298646908157e-01 
 809        859        854        852    2        806       1091 +9.45730550284630045e-01  # rad = +1.24600000000000002e-01 , len = +3.28329103187640248e-01 
 810        860        861       1092    2 2147483645 2147483645 +7.45547328244274721e-01  # rad = +9.76667000000000368e-02 , len = +3.76961536499416827e-01 
 811        860        862       1092    2 2147483645 2147483645 +6.88549618320610679e-01  # rad = +9.02000000000000024e-02 , len = +5.68682688324517294e-01 
 812        728        863        813    2 2147483645 2147483645 +7.42555256064689972e-01  # rad = +1.03307999999999969e-01 , len = +9.09999999999999920e-01 
 813        630        728        590    2        686        812 +7.21894749950706238e-01  # rad = +1.39124999999999999e-01 , len = +1.19820699380365814e+00 
 814        757        864       1093    2 2147483645 2147483645 +5.36453103448275903e-01  # rad = +7.77856999999999993e-02 , len = +9.23363417079104520e-01 
 815        865        866        817    2 2147483645 2147483645 +7.72387483292922838e-01  # rad = +1.14999999999999977e-01 , len = +2.60603146565808030e+00 
 816        865        867        817    2 2147483645 2147483645 +7.75745689742022626e-01  # rad = +1.15500000000000005e-01 , len = +7.20694109869086663e-01 
 817         43        865         38    2        815        816 +6.23339487643234214e-01  # rad = +1.48888999999999966e-01 , len = +6.60378679243964983e-01 
 818         53        868         46    2 2147483645 2147483645 +8.67805644438229384e-01  # rad = +1.05499999999999983e-01 , len = +1.97989898732234104e-01 
 819         53        869         46    2 2147483645 2147483645 +7.21800429378716912e-01  # rad = +8.77500000000000085e-02 , len = +2.42487113059643794e-01 
 820        870        133        821    2        123        986 +7.67341580180404548e-01  # rad = +1.35599999999999998e-01 , len = +2.80000000000001137e-01 
 821        105        870         97    2        820        822 +9.16804150453955913e-01  # rad = +1.76713999999999982e-01 , len = +1.15021737076084740e+00 
 822        870        157        821    2        146        823 +9.28053238566270866e-01  # rad = +1.63999999999999951e-01 , len = +4.08166632639169635e-01 
 823        157        236        822    2        217        831 +9.52091463414634243e-01  # rad = +1.56143000000000004e-01 , len = +5.64358042380899927e-01 
 824        871        872        826    2 2147483645 2147483645 +6.64821786209934151e-01  # rad = +8.00000000000000017e-02 , len = +5.37680202350803160e-01 
 825        871        873        826    2 2147483645 2147483645 +7.47924509486175837e-01  # rad = +9.00000000000000105e-02 , len = +6.30000000000001115e-01 
 826        173        871        160    2        824        825 +8.53425531914893676e-01  # rad = +1.20332999999999982e-01 , len = +2.09999999999998493e-01 
 827        173        874        160    2 2147483645 2147483645 +6.52482269503546153e-01  # rad = +9.19999999999999984e-02 , len = +1.80648830607895139e+00 
 828        875        876        829    2 2147483645 2147483645 +8.08934010152284277e-01  # rad = +9.96000000000000218e-02 , len = +6.92964645562816894e-01 
 829        877        875        996    2        828        830 +8.36162988115449979e-01  # rad = +1.23124999999999971e-01 , len = +5.68682688324515184e-01 
 830        875        878        829    2        991        992 +5.68527918781725927e-01  # rad = +6.99999999999999928e-02 , len = +2.09999999999999076e-01 
 831        236        879        823    2 2147483645 2147483645 +5.57181557930870985e-01  # rad = +8.69999999999999940e-02 , len = +6.30000000000002114e-01 
 832        179        880        166    2 2147483645 2147483645 +8.17591072628454318e-01  # rad = +9.61249999999999882e-02 , len = +5.68682688324514296e-01 
 833        179        881        166    2        993        994 +9.35604868547516011e-01  # rad = +1.10000000000000014e-01 , len = +1.21243556529821897e-01 
 834        882        883       1094    2 2147483645 2147483645 +1.08264462809917372e+00  # rad = +1.31000000000000005e-01 , len = +1.21243556529821897e-01 
 835        882        884       1094    2 2147483645 2147483645 +1.00000000000000000e+00  # rad = +1.20999999999999969e-01 , len = +9.89949493661145541e-02 
 836        885        886        838    2 2147483645 2147483645 +9.92592222222222209e-01  # rad = +8.93333000000000044e-02 , len = +1.56524758424986699e-01 
 837        885        887        838    2 2147483645 2147483645 +8.85185555555555559e-01  # rad = +7.96667000000000070e-02 , len = +2.09999999999999659e-01 
 838        274        885        253    2        836        837 +6.76691729323308233e-01  # rad = +8.99999999999999689e-02 , len = +3.28329103187643689e-01 
 839        255        888        237    2       1000       1001 +1.15784061696658092e+00  # rad = +1.12599999999999978e-01 , len = +3.13049516849968679e-01 
 840        255        337        237    2        314        315 +1.14982776349614402e+00  # rad = +1.11820749999999983e-01 , len = +7.44110206891426151e-01 
 841        267        889        247    2 2147483645 2147483645 +7.34375000000000000e-01  # rad = +7.63749999999999707e-02 , len = +5.09607692249634980e-01 
 842        319        890        296    2 2147483645 2147483645 +8.70796460176991194e-01  # rad = +9.83999999999999320e-02 , len = +2.96984848098350351e-01 
 843        319        891        296    2 2147483645 2147483645 +7.45575221238938157e-01  # rad = +8.42500000000000054e-02 , len = +7.34166193719105520e-01 
 844        330        892        306    2 2147483645 2147483645 +1.04030653782533178e+00  # rad = +1.00562999999999986e-01 , len = +1.19205704561484982e+00 
 845        353        893        352    2 2147483645 2147483645 +7.37753220017295819e-01  # rad = +9.63999999999999718e-02 , len = +1.17132403714770805e+00 
 846        397        894        367    2 2147483645 2147483645 +8.38592082616179013e-01  # rad = +9.74444000000000005e-02 , len = +6.30000000000001781e-01 
 847        432        895        402    2 2147483645 2147483645 +6.03472500000000078e-01  # rad = +7.24166999999999866e-02 , len = +8.93700173436260514e-01 
 848        432        896        402    2 2147483645 2147483645 +6.63889166666666752e-01  # rad = +7.96666999999999792e-02 , len = +1.97989898732234104e-01 
 849        440        897        411    2 2147483645 2147483645 +1.28181818181818175e+00  # rad = +1.41000000000000014e-01 , len = +2.32163735324876247e-01 
 850        440        898        411    2 2147483645 2147483645 +8.63636363636363535e-01  # rad = +9.50000000000000011e-02 , len = +2.88617393793236143e-01 
 851        859        899        852    2 2147483645 2147483645 +6.46541176470588286e-01  # rad = +8.51817999999999742e-02 , len = +7.34166193719106186e-01 
 852        501        859        466    2        809        851 +5.52797975941225039e-01  # rad = +1.31750000000000006e-01 , len = +6.02162768692984796e-01 
 853        900        901       1095    2 2147483645 2147483645 +4.39082366563495030e-01  # rad = +7.88750000000000145e-02 , len = +5.28488410468953007e-01 
 854        900        902       1095    2 2147483645 2147483645 +5.35342024983856302e-01  # rad = +9.61667000000000077e-02 , len = +4.31508980207829684e-01 
 855        510        903        479    2 2147483645 2147483645 +7.56052141527001731e-01  # rad = +1.01499999999999979e-01 , len = +4.02119385257662110e-01 
 856        546        904        504    2 2147483645 2147483645 +9.68895161290322604e-01  # rad = +1.20143000000000041e-01 , len = +5.09607692249635424e-01 
 857        546        905        504    2 2147483645 2147483645 +8.89112903225806495e-01  # rad = +1.10250000000000015e-01 , len = +6.49153294684698179e-01 
 858        906        907        859    2 2147483645 2147483645 +4.51893828440098289e-01  # rad = +1.20333000000000009e-01 , len = +2.09999999999999659e-01 
 859        563        906        927    2        858        860 +6.35623017303317606e-01  # rad = +2.66285999999999912e-01 , len = +5.23832034148352998e-01 
 860        906        908        859    2        935        936 +5.29505869628895232e-01  # rad = +1.40999999999999986e-01 , len = +2.61916017074174612e-01 
 861        588        909        566    2 2147483645 2147483645 +7.76712683430448969e-01  # rad = +7.29000000000000203e-02 , len = +6.49153294684699955e-01 
 862        910        911        864    2 2147483645 2147483645 +1.11291559879352131e+00  # rad = +1.27667000000000030e-01 , len = +1.56524758424982730e-01 
 863        910        912        864    2 2147483645 2147483645 +8.42675697822410474e-01  # rad = +9.66667000000000082e-02 , len = +4.31508980207829684e-01 
 864        913        910        936    2        862        863 +1.03907608695652165e+00  # rad = +1.14713999999999997e-01 , len = +1.09343495462693152e+00 
 865        614        914        574    2 2147483645 2147483645 +1.03285422563528417e+00  # rad = +1.31000000000000033e-01 , len = +9.89949493661157892e-02 
 866        614        915        574    2 2147483645 2147483645 +8.75608083069863596e-01  # rad = +1.11056000000000030e-01 , len = +1.28693434175951715e+00 
 867        610        916        568    2 2147483645 2147483645 +1.23230904649345785e+00  # rad = +1.24600000000000016e-01 , len = +2.88617393793233534e-01 
 868        610        917        568    2 2147483645 2147483645 +8.71979309867373487e-01  # rad = +8.81667000000000006e-02 , len = +4.02119385257663053e-01 
 869        680        918        870    2 2147483645 2147483645 +6.84963201155552537e-01  # rad = +7.96667000000000070e-02 , len = +1.97989898732234104e-01 
 870        705        680        662    2        638        869 +8.10508710801393639e-01  # rad = +1.16307999999999967e-01 , len = +9.74987179402890924e-01 
 871        760        919        713    2 2147483645 2147483645 +7.91786534350339077e-01  # rad = +8.99999999999999689e-02 , len = +2.88617393793233978e-01 
 872        760        920        713    2 2147483645 2147483645 +8.50437682000932504e-01  # rad = +9.66667000000000082e-02 , len = +1.71464281994821000e-01 
 873        921        922       1096    2 2147483645 2147483645 +7.07964601769911495e-01  # rad = +7.00000000000000067e-02 , len = +9.89949493661157892e-02 
 874        921        923       1096    2 2147483645 2147483645 +9.77665739570164338e-01  # rad = +9.66667000000000082e-02 , len = +1.71464281994821000e-01 
 875        924        925       1097    2 2147483645 2147483645 +7.83613636363636346e-01  # rad = +1.03436999999999973e-01 , len = +1.02878569196893532e+00 
 876        924        926       1097    2 2147483645 2147483645 +7.68401515151515002e-01  # rad = +1.01428999999999964e-01 , len = +1.00468900660851279e+00 
 877        720        927        679    2 2147483645 2147483645 +4.73810053328159841e-01  # rad = +1.00131699999999990e-01 , len = +2.08947361792390085e+00 
 878        763        928        716    2 2147483645 2147483645 +5.63989445039993376e-01  # rad = +1.23110999999999998e-01 , len = +2.14158819570897041e+00 
 879         30        929         25    2 2147483645 2147483645 +8.49665369649805546e-01  # rad = +1.09182000000000001e-01 , len = +9.36536171218176117e-01 
 880         30        930         25    2 2147483645 2147483645 +9.57844357976653793e-01  # rad = +1.23082999999999998e-01 , len = +8.57321409974111881e-01 
 881         43         33         38    2         30         33 +9.67105841570479408e-01  # rad = +2.31000000000000011e-01 , len = +4.31508980207826354e-01 
 882        931        932       1098    2 2147483645 2147483645 +3.12733287722245790e-01  # rad = +1.08333000000000013e-01 , len = +2.10000000000000853e-01 
 883        931        933       1098    2        980        981 +4.11847913004067478e-01  # rad = +1.42666999999999988e-01 , len = +3.42928563989646329e-01 
 884        101         40       1122    2         36       1098 +6.79307554333047459e-01  # rad = +3.46407000000000020e-01 , len = +1.92340843296477071e+00 
 885         59        934         52    2 2147483645 2147483645 +5.14044943820224698e-01  # rad = +9.14999999999999980e-02 , len = +4.31508980207830128e-01 
 886         81         64         84    2         57        982 +1.08710402993650623e+00  # rad = +3.76500000000000001e-01 , len = +1.21243556529817817e-01 
 887         75        935         68    2 2147483645 2147483645 +8.34084761045987388e-01  # rad = +9.25000000000000128e-02 , len = +6.92964645562816339e-01 
 888         75        936         68    2 2147483645 2147483645 +6.83498647430117234e-01  # rad = +7.57999999999999924e-02 , len = +5.93969696196698149e-01 
 889         95        937         87    2 2147483645 2147483645 +6.24621608036191600e-01  # rad = +7.82857000000000136e-02 , len = +4.64327470649757934e-01 
 890         95        938         87    2 2147483645 2147483645 +8.10409070236888796e-01  # rad = +1.01570999999999995e-01 , len = +1.01439637223325896e+00 
 891         99        939         90    2 2147483645 2147483645 +8.73479318734793120e-01  # rad = +8.97499999999999687e-02 , len = +5.64358042380900704e-01 
 892         99        940         90    2       1066       1115 +1.04136253041362536e+00  # rad = +1.06999999999999998e-01 , len = +5.98080262172228316e-01 
 893        116        941        109    2 2147483645 2147483645 +4.37636761487964987e-01  # rad = +1.06199999999999989e-01 , len = +6.56658206375280495e-01 
 894        116        140        109    2        128       1101 +1.06988177214042279e+00  # rad = +2.59624999999999995e-01 , len = +7.76337555448656791e-01 
 895        147        942       1101    2 2147483645 2147483645 +6.07666827154549893e-01  # rad = +1.57765500000000031e-01 , len = +1.16713324003731689e+00 
 896        162        943        150    2 2147483645 2147483645 +5.80065441176470520e-01  # rad = +7.88888999999999979e-02 , len = +5.51180551180828315e-01 
 897        182        944        898    2 2147483645 2147483645 +7.38888888888888928e-01  # rad = +9.97499999999999776e-02 , len = +1.23247718031613074e+00 
 898        186        182        173    2        169        897 +1.01503759398496252e+00  # rad = +1.34999999999999981e-01 , len = +3.56931365951497104e-01 
 899        216        945        197    2 2147483645 2147483645 +4.55919055223475478e-01  # rad = +7.22307999999999978e-02 , len = +8.39999999999999858e-01 
 900        216        946        197    2 2147483645 2147483645 +5.33361947623225530e-01  # rad = +8.45000000000000195e-02 , len = +2.88617393793235699e-01 
 901        947        948        903    2 2147483645 2147483645 +7.54106271777003512e-01  # rad = +8.65714000000000206e-02 , len = +4.74763098818768603e-01 
 902        947        949        903    2 2147483645 2147483645 +1.04529616724738683e+00  # rad = +1.20000000000000009e-01 , len = +2.21359436211787469e-01 
 903        198        947        192    2        901        902 +9.12922465208747425e-01  # rad = +1.14799999999999985e-01 , len = +3.56931365951493274e-01 
 904        169        950        157    2 2147483645 2147483645 +6.09263101802885676e-01  # rad = +7.54615000000000147e-02 , len = +8.54458893101361250e-01 
 905        232        951        214    2 2147483645 2147483645 +8.04714141414141437e-01  # rad = +7.96667000000000070e-02 , len = +1.40000000000000568e-01 
 906        232        952        214    2 2147483645 2147483645 +9.26767676767676796e-01  # rad = +9.17500000000000260e-02 , len = +2.61916017074173169e-01 
 907        268        953        908    2 2147483645 2147483645 +6.31891223733003771e-01  # rad = +1.27800000000000025e-01 , len = +1.10236110236165419e+00 
 908        954        268       1112    2        248        907 +7.89758328094310236e-01  # rad = +2.02250000000000013e-01 , len = +5.68682688324517294e-01 
 909        272        309        310    2        286       1112 +8.18836131095123876e-01  # rad = +2.56091000000000013e-01 , len = +8.65852181379707431e-01 
 910        296        955        341    2 2147483645 2147483645 +5.46449473075635739e-01  # rad = +1.07749999999999999e-01 , len = +2.52388589282479758e-01 
 911        311        956        287    2        928        929 +8.02812080536912775e-01  # rad = +1.19619000000000003e-01 , len = +1.49642908285023557e+00 
 912        846        957        913    2 2147483645 2147483645 +6.86544036697247728e-01  # rad = +7.48333000000000054e-02 , len = +3.49999999999998923e-01 
 913        958        846       1009    2        797        912 +8.10662065477695593e-01  # rad = +1.09000000000000000e-01 , len = +5.64358042380895930e-01 
 914        959        363        921    2        336        337 +5.14112384967353897e-01  # rad = +8.99999999999999828e-02 , len = +4.02119385257663664e-01 
 915        960        961        917    2 2147483645 2147483645 +1.05794930772865459e+00  # rad = +1.18666999999999995e-01 , len = +8.25287828578608940e-01 
 916        960        962        917    2 2147483645 2147483645 +9.45019479882674984e-01  # rad = +1.06000000000000025e-01 , len = +6.02162768692982131e-01 
 917        963        960        919    2        915        916 +8.43360902255638978e-01  # rad = +1.12167000000000017e-01 , len = +4.48218696620300672e-01 
 918        373        964        345    2 2147483645 2147483645 +9.33678540399652479e-01  # rad = +1.34332999999999980e-01 , len = +1.56524758424985505e-01 
 919        373        963        345    2        917       1113 +9.24413553431798540e-01  # rad = +1.33000000000000007e-01 , len = +3.56931365951494994e-01 
 920        380        965        351    2 2147483645 2147483645 +9.82897384305835065e-01  # rad = +1.22124999999999970e-01 , len = +5.14392845984469993e-01 
 921        966        959       1110    2        914       1103 +4.19679952052742056e-01  # rad = +1.75058999999999937e-01 , len = +1.43286426433210989e+00 
 922        967        968       1103    2 2147483645 2147483645 +5.18600300470127173e-01  # rad = +9.07856499999999816e-02 , len = +1.36095554666564866e+00 
 923        967        969       1103    2 2147483645 2147483645 +4.50641783627234171e-01  # rad = +7.88888999999999702e-02 , len = +5.93969696196697927e-01 
 924        388        970        359    2 2147483645 2147483645 +9.75188524041002647e-01  # rad = +1.31000000000000033e-01 , len = +9.89949493661170521e-02 
 925        388        971        359    2       1014       1015 +7.13153134375023257e-01  # rad = +9.57999999999999963e-02 , len = +3.05122926047847576e-01 
 926        396        972       1104    2 2147483645 2147483645 +1.06451300729323362e+00  # rad = +1.20999999999999955e-01 , len = +1.56524758424982730e-01 
 927        384        563        356    2        521        859 +1.05260552763819093e+00  # rad = +4.18937000000000059e-01 , len = +1.08894444302728255e+00 
 928        956        973        911    2 2147483645 2147483645 +6.81329889064446137e-01  # rad = +8.14999999999999891e-02 , len = +6.67757440991857187e-01 
 929        956        472        911    2        439        930 +1.04776833111796619e+00  # rad = +1.25332999999999972e-01 , len = +1.56524758424985116e-01 
 930        472        974        929    2 2147483645 2147483645 +6.11704020489416189e-01  # rad = +7.66667000000000043e-02 , len = +9.41753683295163513e-01 
 931        966        525       1110    2        487        488 +7.68171411447407970e-01  # rad = +3.20423499999999972e-01 , len = +1.16503218839652756e+00 
 932        483        515        449    2        477        478 +9.82151664254703349e-01  # rad = +8.48333500000000157e-02 , len = +3.20780298646908935e-01 
 933        483        975        449    2 2147483645 2147483645 +1.33351085383502177e+00  # rad = +1.15182000000000020e-01 , len = +7.34166193719106852e-01 
 934        497        976        494    2 2147483645 2147483645 +4.49793167701863339e-01  # rad = +7.24166999999999866e-02 , len = +8.01186619958174973e-01 
 935        908        506        860    2        470        482 +8.07801418439716312e-01  # rad = +1.13899999999999973e-01 , len = +4.59020696701138375e-01 
 936        908        913        860    2        864       1031 +7.82978723404255450e-01  # rad = +1.10399999999999998e-01 , len = +8.10308583195318066e-01 
 937        596        977        552    2 2147483645 2147483645 +8.41229285237524493e-01  # rad = +1.17211000000000010e-01 , len = +1.51109232014460293e+00 
 938        596        978        552    2       1024       1025 +8.84736566355421972e-01  # rad = +1.23272999999999980e-01 , len = +7.85748051222529442e-01 
 939        609        979        565    2 2147483645 2147483645 +7.12624817518248133e-01  # rad = +7.32222000000000289e-02 , len = +5.77234787586473064e-01 
 940        609        980        565    2 2147483645 2147483645 +7.51824817518248034e-01  # rad = +7.72500000000000270e-02 , len = +2.21359436211788024e-01 
 941        626        981        586    2 2147483645 2147483645 +8.10635003968285028e-01  # rad = +7.24166999999999728e-02 , len = +7.17286553617171196e-01 
 942        626        982        586    2 2147483645 2147483645 +7.83582381933724537e-01  # rad = +6.99999999999999789e-02 , len = +1.21243556529817789e-01 
 943        654        983        613    2 2147483645 2147483645 +1.00333333333333341e+00  # rad = +1.20399999999999979e-01 , len = +7.03491293478463620e-01 
 944        654        984        613    2 2147483645 2147483645 +6.87500000000000000e-01  # rad = +8.24999999999999623e-02 , len = +5.09607692249637867e-01 
 945        985        986        947    2 2147483645 2147483645 +4.95575221238937991e-01  # rad = +6.99999999999999928e-02 , len = +1.26194294641239613e+00 
 946        985        987        947    2 2147483645 2147483645 +5.51568849557522056e-01  # rad = +7.79090999999999673e-02 , len = +7.34166193719105520e-01 
 947        988        985       1107    2        945        946 +5.57199211045364851e-01  # rad = +1.41249999999999987e-01 , len = +3.28329103187642524e-01 
 948        668        989        627    2 2147483645 2147483645 +1.19737561509021329e+00  # rad = +1.09499999999999958e-01 , len = +3.28329103187639693e-01 
 949        674        990        634    2 2147483645 2147483645 +6.48003377685180904e-01  # rad = +8.21111000000000202e-02 , len = +5.46717477313465983e-01 
 950        991        992        952    2 2147483645 2147483645 +9.24594405594405644e-01  # rad = +1.32217000000000001e-01 , len = +1.68727591104715180e+00 
 951        991        993        952    2 2147483645 2147483645 +7.89384615384615351e-01  # rad = +1.12881999999999955e-01 , len = +1.17549989366226804e+00 
 952        629        991        589    2        950        951 +1.01378176043557167e+00  # rad = +1.43000000000000044e-01 , len = +3.56931365951496382e-01 
 953        630        740        590    2        697        961 +6.18766928529176696e-01  # rad = +1.19249999999999967e-01 , len = +1.51433153569487522e+00 
 954        700        994        658    2 2147483645 2147483645 +7.10181188451497802e-01  # rad = +8.24285999999999908e-02 , len = +4.48218696620297896e-01 
 955        700        995        658    2 2147483645 2147483645 +9.41697467841849822e-01  # rad = +1.09300000000000022e-01 , len = +8.01186619958172863e-01 
 956        713        996        670    2 2147483645 2147483645 +9.05389830508474547e-01  # rad = +1.33544999999999997e-01 , len = +7.17286553617171307e-01 
 957        713        997        670    2 2147483645 2147483645 +8.65538983050847421e-01  # rad = +1.27666999999999947e-01 , len = +4.99899989997997840e-01 
 958        998        999        960    2 2147483645 2147483645 +6.19469026548672530e-01  # rad = +6.99999999999999789e-02 , len = +2.88617393793237420e-01 
 959        998       1000        960    2       1045       1046 +8.28908849557522198e-01  # rad = +9.36667000000000055e-02 , len = +1.97989898732232855e-01 
 960        748        998        703    2        958        959 +8.16214498280893319e-01  # rad = +1.12999999999999989e-01 , len = +7.03491293478463731e-01 
 961        740       1001        953    2 2147483645 2147483645 +8.05248218029350205e-01  # rad = +9.60258499999999821e-02 , len = +1.13088460949824698e+00 
 962       1002       1003        964    2 2147483645 2147483645 +7.73583090072533563e-01  # rad = +9.56667000000000073e-02 , len = +6.18223260642949302e-01 
 963       1002       1004        964    2       1047       1048 +1.07546879927547367e+00  # rad = +1.33000000000000035e-01 , len = +3.50000000000001421e-01 
 964        746       1002        701    2        962        963 +1.16301618500371462e+00  # rad = +1.23667000000000041e-01 , len = +3.13049516849971843e-01 
 965        746       1005        701    2 2147483645 2147483645 +1.03448600152351577e+00  # rad = +1.10000000000000042e-01 , len = +1.21243556529822938e-01 
 966        749        761        704    2        714       1063 +9.16666666666666741e-01  # rad = +2.11750000000000049e-01 , len = +2.88617393793236143e-01 
 967        749       1006        704    2        968        969 +6.43783549783549680e-01  # rad = +1.48713999999999985e-01 , len = +5.46717477313464095e-01 
 968       1006       1007        967    2 2147483645 2147483645 +8.19243648883090980e-01  # rad = +1.21832999999999969e-01 , len = +8.45813218151620250e-01 
 969       1006       1008        967    2 2147483645 2147483645 +4.98560323843081410e-01  # rad = +7.41428999999999838e-02 , len = +4.42718872423573218e-01 
 970        789       1009        742    2 2147483645 2147483645 +7.25735294117647034e-01  # rad = +9.86999999999999961e-02 , len = +7.95047168412040262e-01 
 971       1010       1011       1105    2 2147483645 2147483645 +8.45588235294117530e-01  # rad = +1.14999999999999977e-01 , len = +4.89999999999998936e-01 
 972       1010       1012       1105    2 2147483645 2147483645 +5.51995588235294043e-01  # rad = +7.50713999999999965e-02 , len = +1.03116439038593932e+00 
 973        800       1013        752    2 2147483645 2147483645 +5.97442032163336800e-01  # rad = +1.07625000000000026e-01 , len = +7.47395477642192496e-01 
 974        800        813        752    2        765        977 +9.30371982258539010e-01  # rad = +1.67600000000000054e-01 , len = +3.42928563989645607e-01 
 975        788       1014        741    2 2147483645 2147483645 +1.02904868451508369e+00  # rad = +1.06699999999999948e-01 , len = +7.70000000000000018e-01 
 976        788       1015        741    2 2147483645 2147483645 +8.83419489236941580e-01  # rad = +9.16000000000000147e-02 , len = +7.60394634384017665e-01 
 977        813       1016        974    2 2147483645 2147483645 +6.07696897374701672e-01  # rad = +1.01850000000000024e-01 , len = +1.66535281547184666e+00 
 978         27       1017         23    2 2147483645 2147483645 +6.98602794411177563e-01  # rad = +6.99999999999999928e-02 , len = +4.31508980207831017e-01 
 979         27       1018         23    2 2147483645 2147483645 +6.98602794411177563e-01  # rad = +6.99999999999999928e-02 , len = +1.40000000000000568e-01 
 980        933       1019        883    2 2147483645 2147483645 +7.42988918250190977e-01  # rad = +1.05999999999999997e-01 , len = +2.96984848098350351e-01 
 981        933       1020        883    2 2147483645 2147483645 +7.49998247667645668e-01  # rad = +1.07000000000000012e-01 , len = +4.31508980207827242e-01 
 982         64       1021        886    2 2147483645 2147483645 +4.41059760956175273e-01  # rad = +1.66059000000000012e-01 , len = +1.13736537664903503e+00 
 983         80       1022         73    2 2147483645 2147483645 +8.78660720225640013e-01  # rad = +7.00000000000000067e-02 , len = +5.46717477313466871e-01 
 984         80       1023         73    2 2147483645 2147483645 +8.78660720225640013e-01  # rad = +7.00000000000000067e-02 , len = +6.45368112010502037e-01 
 985         91       1024         82    2 2147483645 2147483645 +6.27839344204035976e-01  # rad = +1.06000000000000011e-01 , len = +3.42928563989643442e-01 
 986        133       1025        820    2 2147483645 2147483645 +7.66961651917404064e-01  # rad = +1.03999999999999995e-01 , len = +6.14247507117447800e-01 
 987        156       1026        145    2 2147483645 2147483645 +1.04608803393294814e+00  # rad = +1.15667000000000006e-01 , len = +6.78675180038286641e-01 
 988        156       1027        145    2 2147483645 2147483645 +9.78041258557849624e-01  # rad = +1.08142999999999975e-01 , len = +5.85662018573855248e-01 
 989        194       1028        179    2 2147483645 2147483645 +8.78048780487804992e-01  # rad = +8.99999999999999689e-02 , len = +3.13049516849968235e-01 
 990        194       1029        179    2 2147483645 2147483645 +1.17073170731707332e+00  # rad = +1.20000000000000009e-01 , len = +4.02119385257663664e-01 
 991        878       1030        830    2 2147483645 2147483645 +1.00000000000000000e+00  # rad = +6.99999999999999928e-02 , len = +4.94974746830581624e-01 
 992        878       1031        830    2 2147483645 2147483645 +1.00000000000000000e+00  # rad = +6.99999999999999928e-02 , len = +2.10000000000000853e-01 
 993        881       1032        833    2 2147483645 2147483645 +1.15454545454545454e+00  # rad = +1.27000000000000030e-01 , len = +1.39999999999997016e-01 
 994        881       1033        833    2 2147483645 2147483645 +7.02272727272727160e-01  # rad = +7.72499999999999992e-02 , len = +2.32163735324880022e-01 
 995        224       1034        206    2 2147483645 2147483645 +7.82187725631768860e-01  # rad = +1.08332999999999999e-01 , len = +1.71464281994823164e-01 
 996        224        877        206    2        829       1117 +1.06317689530685922e+00  # rad = +1.47250000000000020e-01 , len = +2.52388589282483200e-01 
 997        207       1035        189    2 2147483645 2147483645 +5.75256028368794414e-01  # rad = +8.11110999999999915e-02 , len = +5.72974694031070819e-01 
 998        322       1036        298    2 2147483645 2147483645 +1.26053800834994667e+00  # rad = +1.40999999999999959e-01 , len = +2.52388589282480258e-01 
 999        322       1037        298    2 2147483645 2147483645 +1.26053800834994667e+00  # rad = +1.40999999999999959e-01 , len = +2.88617393793237420e-01 
1000        888       1038        839    2 2147483645 2147483645 +8.70831261101243426e-01  # rad = +9.80555999999999928e-02 , len = +1.39649561402820099e+00 
1001        888       1039        839    2 2147483645 2147483645 +1.14209591474245120e+00  # rad = +1.28599999999999964e-01 , len = +2.80000000000001137e-01 
1002        274        286        253    2        266       1004 +9.29593984962405862e-01  # rad = +1.23635999999999996e-01 , len = +6.96491205974631988e-01 
1003        264       1040        244    2 2147483645 2147483645 +1.07966978583160778e+00  # rad = +1.00899999999999976e-01 , len = +7.50666370633451874e-01 
1004        286       1041       1002    2 2147483645 2147483645 +8.89708499142644715e-01  # rad = +1.10000000000000001e-01 , len = +7.47395477642193717e-01 
1005        260       1042        241    2 2147483645 2147483645 +7.19092278462807766e-01  # rad = +9.50000000000000011e-02 , len = +3.05122926047849630e-01 
1006        324       1043        300    2 2147483645 2147483645 +8.93616831145355173e-01  # rad = +7.00000000000000205e-02 , len = +2.09999999999999076e-01 
1007        324       1044        300    2 2147483645 2147483645 +8.93616831145355173e-01  # rad = +7.00000000000000205e-02 , len = +3.63730669589465372e-01 
1008        958       1045       1009    2 2147483645 2147483645 +8.91482842225824967e-01  # rad = +1.19866999999999987e-01 , len = +1.23048770818728559e+00 
1009        954        958       1112    2        913       1008 +5.25039927213373447e-01  # rad = +1.34457999999999994e-01 , len = +1.64015243194039972e+00 
1010        374        301        347    2        278       1108 +8.32246006277109651e-01  # rad = +1.88799999999999968e-01 , len = +7.30821455623736682e-01 
1011        393       1046        363    2 2147483645 2147483645 +8.11546457562347445e-01  # rad = +9.40768999999999772e-02 , len = +8.54458893101359140e-01 
1012        434        411        405    2        383        408 +1.12031554524361976e+00  # rad = +1.20714000000000030e-01 , len = +4.31508980207829684e-01 
1013        408       1047        378    2 2147483645 2147483645 +8.74431506849315032e-01  # rad = +1.27667000000000030e-01 , len = +1.71464281994820278e-01 
1014        971       1048        925    2 2147483645 2147483645 +1.16701461377870586e+00  # rad = +1.11800000000000038e-01 , len = +3.42928563989644886e-01 
1015        971       1049        925    2 2147483645 2147483645 +8.31593945720250582e-01  # rad = +7.96666999999999792e-02 , len = +1.56524758424984339e-01 
1016        391       1050        361    2 2147483645 2147483645 +9.69392378609803762e-01  # rad = +1.04833000000000023e-01 , len = +5.28488410468954117e-01 
1017        434       1051        405    2 2147483645 2147483645 +8.81670533642691434e-01  # rad = +9.49999999999999595e-02 , len = +6.78675180038283754e-01 
1018        413       1052        384    2       1019       1020 +4.37956204379562009e-01  # rad = +8.99999999999999828e-02 , len = +3.56931365951495716e-01 
1019       1052       1053       1018    2 2147483645 2147483645 +1.06805555555555554e+00  # rad = +9.61250000000000299e-02 , len = +5.68682688324518071e-01 
1020       1052       1054       1018    2 2147483645 2147483645 +7.77777777777777679e-01  # rad = +6.99999999999999928e-02 , len = +3.20780298646910489e-01 
1021        501        513        466    2        475       1120 +8.32167597437199258e-01  # rad = +1.98332999999999982e-01 , len = +3.63730669589465372e-01 
1022        520       1055        482    2 2147483645 2147483645 +1.10063207547169806e+00  # rad = +1.16667000000000007e-01 , len = +4.08166632639171190e-01 
1023        520       1056        482    2 2147483645 2147483645 +7.94339622641509369e-01  # rad = +8.41999999999999832e-02 , len = +3.13049516849971843e-01 
1024        978       1057        938    2 2147483645 2147483645 +1.03023370892247290e+00  # rad = +1.27000000000000002e-01 , len = +1.97989898732234104e-01 
1025        978       1058        938    2 2147483645 2147483645 +9.19365960104807867e-01  # rad = +1.13332999999999934e-01 , len = +3.76961536499414829e-01 
1026        442       1059        413    2 2147483645 2147483645 +8.69878423844613669e-01  # rad = +1.26428999999999930e-01 , len = +8.54458893101357475e-01 
1027        442       1060        413    2 2147483645 2147483645 +7.56840808856413694e-01  # rad = +1.10000000000000001e-01 , len = +1.21243556529820870e-01 
1028        604       1061        561    2 2147483645 2147483645 +1.01115166081985031e+00  # rad = +1.14428999999999961e-01 , len = +4.19999999999999929e-01 
1029        604        552        561    2        509       1119 +8.54195127554852607e-01  # rad = +9.66666999999999943e-02 , len = +7.73175271203111358e-01 
1030        500        649        465    2        608       1111 +7.12668389634745991e-01  # rad = +1.55800000000000022e-01 , len = +7.50666370633451874e-01 
1031        913       1062        936    2 2147483645 2147483645 +7.05515398550724648e-01  # rad = +7.78888999999999970e-02 , len = +7.13862731902989323e-01 
1032        617       1063        577    2 2147483645 2147483645 +9.26168564920273440e-01  # rad = +1.01647000000000029e-01 , len = +1.23842642090679012e+00 
1033        636       1064        596    2 2147483645 2147483645 +9.25109724621266616e-01  # rad = +6.99999999999999650e-02 , len = +3.76961536499415162e-01 
1034        636       1065        596    2 2147483645 2147483645 +9.25109724621266616e-01  # rad = +6.99999999999999650e-02 , len = +3.13049516849971843e-01 
1035        629       1066        589    2 2147483645 2147483645 +9.40527166515426449e-01  # rad = +1.32667000000000035e-01 , len = +1.56524758424985116e-01 
1036        705       1067        662    2 2147483645 2147483645 +7.13365853658536553e-01  # rad = +1.02367999999999959e-01 , len = +1.37349918092440215e+00 
1037        718       1068        675    2 2147483645 2147483645 +8.77094972067039125e-01  # rad = +1.17749999999999952e-01 , len = +1.31890105769917554e+00 
1038        718       1069        675    2 2147483645 2147483645 +9.13333333333333330e-01  # rad = +1.22614999999999946e-01 , len = +9.07303697777100071e-01 
1039        710       1070        666    2 2147483645 2147483645 +6.53216793893129699e-01  # rad = +8.55713999999999780e-02 , len = +4.74763098818768881e-01 
1040        710       1071        666    2 2147483645 2147483645 +6.21592366412213715e-01  # rad = +8.14285999999999760e-02 , len = +4.25793377120873284e-01 
1041        695       1072        653    2 2147483645 2147483645 +7.29446935724962553e-01  # rad = +9.75999999999999784e-02 , len = +3.13049516849969456e-01 
1042        716       1073        673    2 2147483645 2147483645 +4.12600963167243429e-01  # rad = +1.30312999999999957e-01 , len = +1.30770791845885825e+00 
1043        721       1074        678    2 2147483645 2147483645 +6.34794422310757001e-01  # rad = +7.96667000000000070e-02 , len = +2.09999999999998493e-01 
1044        748       1075        703    2 2147483645 2147483645 +9.75123515645315186e-01  # rad = +1.34999999999999981e-01 , len = +4.25793377120876837e-01 
1045       1000       1076        959    2 2147483645 2147483645 +1.22135187852246307e+00  # rad = +1.14399999999999932e-01 , len = +2.88617393793236976e-01 
1046       1000       1077        959    2 2147483645 2147483645 +1.01423451450729019e+00  # rad = +9.49999999999999872e-02 , len = +2.21359436211785221e-01 
1047       1004       1078        963    2 2147483645 2147483645 +8.35210526315789403e-01  # rad = +1.11083000000000057e-01 , len = +8.90954544295049722e-01 
1048       1004       1079        963    2 2147483645 2147483645 +9.04759398496240541e-01  # rad = +1.20333000000000023e-01 , len = +3.83405790253616208e-01 
1049        769        786        722    2        739        744 +8.80482456140350922e-01  # rad = +2.00750000000000012e-01 , len = +2.32163735324877885e-01 
1050        791       1080        743    2 2147483645 2147483645 +8.82812499999999889e-01  # rad = +1.12999999999999989e-01 , len = +7.34166193719107851e-01 
1051        830       1081        782    2 2147483645 2147483645 +1.55305714285714291e+00  # rad = +1.08713999999999950e-01 , len = +3.56931365951495716e-01 
1052        830       1082        782    2 2147483645 2147483645 +1.25714285714285734e+00  # rad = +8.80000000000000365e-02 , len = +8.65852181379706987e-01 
1053        840       1083        791    2 2147483645 2147483645 +1.07564480434507614e+00  # rad = +9.60909000000000346e-02 , len = +7.44110206891423376e-01 
1054        840       1084        791    2 2147483645 2147483645 +1.23134374303871019e+00  # rad = +1.10000000000000070e-01 , len = +1.21243556529820870e-01 
1055       1085       1086       1106    2 2147483645 2147483645 +7.20605804675059525e-01  # rad = +8.19090999999999986e-02 , len = +9.07303697777102069e-01 
1056       1085       1087       1106    2 2147483645 2147483645 +7.84088609710821949e-01  # rad = +8.91250000000000236e-02 , len = +5.46717477313465983e-01 
1057        988       1088       1107    2 2147483645 2147483645 +3.41071005917159775e-01  # rad = +8.64615000000000106e-02 , len = +9.36536171218176561e-01 
1058        347       1089       1109    2 2147483645 2147483645 +6.72335805084745886e-01  # rad = +1.26937000000000022e-01 , len = +1.13304898393670639e+00 
1059       1090       1091       1111    2 2147483645 2147483645 +6.85558408215661164e-01  # rad = +1.06810000000000002e-01 , len = +1.44308696896618316e+00 
1060       1090       1092       1111    2 2147483645 2147483645 +4.75885109114249027e-01  # rad = +7.41428999999999838e-02 , len = +4.99899989998000560e-01 
1061       1093       1094       1113    2 2147483645 2147483645 +6.82539849624060113e-01  # rad = +9.07778000000000057e-02 , len = +5.68682688324516405e-01 
1062       1093       1095       1113    2 2147483645 2147483645 +9.02255639097744311e-01  # rad = +1.20000000000000023e-01 , len = +3.56931365951496382e-01 
1063        761       1096        966    2 2147483645 2147483645 +5.53397874852420313e-01  # rad = +1.17182000000000036e-01 , len = +7.95047168412037708e-01 
1064       1097       1098       1114    2 2147483645 2147483645 +7.79788888888888865e-01  # rad = +9.12352999999999914e-02 , len = +1.09567330897490045e+00 
1065       1097       1099       1114    2 2147483645 2147483645 +6.80911965811965891e-01  # rad = +7.96667000000000070e-02 , len = +1.71464281994822443e-01 
1066        940       1100        892    2 2147483645 2147483645 +7.37279439252336410e-01  # rad = +7.88888999999999979e-02 , len = +6.26099033699942908e-01 
1067       1101       1102       1115    2 2147483645 2147483645 +1.02414018691588793e+00  # rad = +1.09583000000000028e-01 , len = +9.01886910870760894e-01 
1068       1101       1103       1115    2 2147483645 2147483645 +8.41121495327102786e-01  # rad = +8.99999999999999828e-02 , len = +6.96491205974633765e-01 
1069         84       1104         76    2 2147483645 2147483645 +6.22340425531914931e-01  # rad = +8.77499999999999947e-02 , len = +2.52388589282475373e-01 
1070       1105       1106       1116    2 2147483645 2147483645 +7.01241134751773076e-01  # rad = +9.88750000000000184e-02 , len = +5.23832034148348225e-01 
1071       1105       1107       1116    2 2147483645 2147483645 +5.60928368794326282e-01  # rad = +7.90909000000000195e-02 , len = +7.13862731902988545e-01 
1072       1108       1109       1117    2 2147483645 2147483645 +6.30446859083191868e-01  # rad = +9.28333000000000352e-02 , len = +4.53651848888550813e-01 
1073       1108       1110       1117    2 2147483645 2147483645 +7.53561969439728419e-01  # rad = +1.10962000000000033e-01 , len = +1.88999999999999990e+00 
1074       1111       1112       1118    2 2147483645 2147483645 +8.51293233082706768e-01  # rad = +1.13221999999999975e-01 , len = +6.78675180038284087e-01 
1075       1111       1113       1118    2 2147483645 2147483645 +6.62907518796992390e-01  # rad = +8.81666999999999590e-02 , len = +7.57165767847441273e-01 
1076       1114       1115       1119    2 2147483645 2147483645 +7.84137660642185930e-01  # rad = +7.57999999999999646e-02 , len = +2.88617393793236976e-01 
1077       1114       1116       1119    2 2147483645 2147483645 +8.24137991676554549e-01  # rad = +7.96666999999999792e-02 , len = +5.68682688324515850e-01 
1078        530       1117       1120    2 2147483645 2147483645 +5.17952131011984784e-01  # rad = +1.02726999999999957e-01 , len = +1.63416645419002426e+00 
1079       1118       1119       1121    2 2147483645 2147483645 +1.08367321820396501e+00  # rad = +1.27667000000000030e-01 , len = +1.71464281994824608e-01 
1080       1118       1120       1121    2 2147483645 2147483645 +7.95069158259733011e-01  # rad = +9.36666999999999778e-02 , len = +2.10000000000000853e-01 
1081         36       1121         32    2 2147483645 2147483645 +6.98851181102362107e-01  # rad = +8.87540999999999747e-02 , len = +9.01886910870760783e-01 
1082         36       1122         32    2 2147483645 2147483645 +1.11023622047244097e+00  # rad = +1.41000000000000014e-01 , len = +9.89949493661208269e-02 
1083         21         22         20    2         19         21 +1.00000000000000000e+00  # rad = +1.58333000000000029e-01 , len = +0                       
1084        237        259        218    2        241        242 +1.00000000000000000e+00  # rad = +1.50273000000000073e-01 , len = +0                       
1085        422        459        393    2        429        430 +1.00000000000000000e+00  # rad = +1.26999999999999974e-01 , len = +0                       
1086        842        844        797    2        795        796 +1.00000000000000000e+00  # rad = +1.25428999999999985e-01 , len = +0                       
1087        270        848        249    2        800        801 +1.00000000000000000e+00  # rad = +1.22571000000000027e-01 , len = +0                       
1088        369        464        342    2        432        802 +1.00000000000000000e+00  # rad = +4.28166999999999798e-01 , len = +0                       
1089        381        455        374    2        424        426 +1.00000000000000000e+00  # rad = +1.93200000000000011e-01 , len = +0                       
1090        450        851        805    2        803        804 +1.00000000000000000e+00  # rad = +1.29666999999999977e-01 , len = +0                       
1091        854        856        809    2        807        808 +1.00000000000000000e+00  # rad = +1.24600000000000002e-01 , len = +0                       
1092        682        860        640    2        810        811 +1.00000000000000000e+00  # rad = +1.31000000000000033e-01 , len = +0                       
1093        719        757        676    2        711        814 +1.00000000000000000e+00  # rad = +1.44999999999999990e-01 , len = +0                       
1094        213        882        209    2        834        835 +1.00000000000000000e+00  # rad = +1.20999999999999969e-01 , len = +0                       
1095        446        900        417    2        853        854 +1.00000000000000000e+00  # rad = +1.79636000000000046e-01 , len = +0                       
1096        768        921        725    2        873        874 +1.00000000000000000e+00  # rad = +9.88749999999999907e-02 , len = +0                       
1097        756        924        710    2        875        876 +1.00000000000000000e+00  # rad = +1.32000000000000062e-01 , len = +0                       
1098         40        931        884    2        882        883 +1.00000000000000000e+00  # rad = +3.46407000000000020e-01 , len = +0                       
1099          2       1123          2    2 2147483645 2147483645 +7.30688935281837093e-01  # rad = +6.99999999999999928e-02 , len = +3.50000000000000366e-01 
1100        106        126         99    2        118        133 +1.00000000000000000e+00  # rad = +2.47888999999999998e-01 , len = +0                       
1101        140        147        894    2        135        895 +1.00000000000000000e+00  # rad = +2.59624999999999995e-01 , len = +0                       
1102        323        362        399    2        335        346 +1.00000000000000000e+00  # rad = +2.89091000000000098e-01 , len = +0                       
1103        959        967        921    2        922        923 +1.00000000000000000e+00  # rad = +1.75058999999999937e-01 , len = +0                       
1104        387        396        381    2        366        926 +1.00000000000000000e+00  # rad = +1.13666999999999990e-01 , len = +0                       
1105        789       1010        742    2        971        972 +1.00000000000000000e+00  # rad = +1.35999999999999954e-01 , len = +0                       
1106        514       1085        476    2       1055       1056 +1.00000000000000000e+00  # rad = +1.13666999999999990e-01 , len = +0                       
1107        656        988        615    2        947       1057 +1.00000000000000000e+00  # rad = +2.53500000000000003e-01 , len = +0                       
1108        301        336       1010    2        313       1109 +1.00000000000000000e+00  # rad = +1.88799999999999968e-01 , len = +0                       
1109        336        347       1108    2        321       1058 +1.00000000000000000e+00  # rad = +1.88799999999999968e-01 , len = +0                       
1110        441        966        802    2        921        931 +1.00000000000000000e+00  # rad = +4.17124999999999968e-01 , len = +0                       
1111        649       1090       1030    2       1059       1060 +1.00000000000000000e+00  # rad = +1.55800000000000022e-01 , len = +0                       
1112        309        954        909    2        908       1009 +1.00000000000000000e+00  # rad = +2.56091000000000013e-01 , len = +0                       
1113        963       1093        919    2       1061       1062 +1.00000000000000000e+00  # rad = +1.33000000000000007e-01 , len = +0                       
1114         10       1097         12    2       1064       1065 +1.00000000000000000e+00  # rad = +1.16999999999999979e-01 , len = +0                       
1115        940       1101        892    2       1067       1068 +1.00000000000000000e+00  # rad = +1.06999999999999998e-01 , len = +0                       
1116         84       1105         76    2       1070       1071 +1.00000000000000000e+00  # rad = +1.40999999999999959e-01 , len = +0                       
1117        877       1108        996    2       1072       1073 +1.00000000000000000e+00  # rad = +1.47250000000000020e-01 , len = +0                       
1118        186       1111        173    2       1074       1075 +1.00000000000000000e+00  # rad = +1.32999999999999952e-01 , len = +0                       
1119        552       1114       1029    2       1076       1077 +1.00000000000000000e+00  # rad = +9.66666999999999943e-02 , len = +0                       
1120        513        530       1021    2        490       1078 +1.00000000000000000e+00  # rad = +1.98332999999999982e-01 , len = +0                       
1121        729       1118        686    2       1079       1080 +1.00000000000000000e+00  # rad = +1.17809500000000011e-01 , len = +0                       
1122          1        101          0    2         92        884 +1.00000000000000000e+00  # rad = +5.09941333333333358e-01 , len = +0                       
