# Supplementary material for: Quantification of Hepatic Vascular and Parenchymal Regeneration in Mice
Source: PLoS One. 2016 Aug 5;11(8):e0160581. doi: 10.1371/journal.pone.0160581 (PMC4975469; doi:10.1371/journal.pone.0160581)
Supplement: S1 Dataset — Vascular trees are stored in text format, can thus be read using any text editor or imported in spreadsheets, and viewed interactively in 3D using the viewer tool from [35]. (ZIP) [file pone.0160581.s001.zip › regenerationQuantificationVascularTrees/PV-POD02-RIL/PVM-006-RIL_PV9.tree]

# numNodes
 398
# id xCoord [mm]               yCoord [mm]               zCoord [mm]
   0 +1.90400000000000027e+01  +8.47000000000000064e+00  +1.42100000000000009e+01  
   1 +1.88300000000000018e+01  +8.40000000000000036e+00  +1.44199999999999999e+01  
   2 +1.62400000000000020e+01  +9.59000000000000163e+00  +2.38000000000000007e+01  
   3 +1.56099999999999994e+01  +9.80000000000000071e+00  +2.40800000000000018e+01  
   4 +1.70800000000000018e+01  +9.24000000000000021e+00  +2.35199999999999996e+01  
   5 +1.41400000000000006e+01  +9.59000000000000163e+00  +2.35900000000000034e+01  
   6 +1.42800000000000011e+01  +9.59000000000000163e+00  +2.42199999999999989e+01  
   7 +1.35800000000000018e+01  +9.73000000000000043e+00  +2.35900000000000034e+01  
   8 +1.44900000000000020e+01  +9.45000000000000107e+00  +2.33100000000000023e+01  
   9 +1.71500000000000021e+01  +9.87000000000000099e+00  +2.35199999999999996e+01  
  10 +1.76400000000000006e+01  +1.05700000000000003e+01  +2.35199999999999996e+01  
  11 +1.68700000000000010e+01  +1.00800000000000001e+01  +2.35900000000000034e+01  
  12 +1.71500000000000021e+01  +9.16999999999999993e+00  +2.35199999999999996e+01  
  13 +1.58900000000000006e+01  +8.95999999999999908e+00  +2.45700000000000003e+01  
  14 +1.79900000000000020e+01  +8.75000000000000000e+00  +2.26099999999999994e+01  
  15 +1.37900000000000009e+01  +1.14800000000000004e+01  +2.34500000000000028e+01  
  16 +1.37199999999999989e+01  +1.15500000000000007e+01  +2.33800000000000026e+01  
  17 +1.39300000000000015e+01  +1.14800000000000004e+01  +2.35199999999999996e+01  
  18 +1.39300000000000015e+01  +1.14800000000000004e+01  +2.33100000000000023e+01  
  19 +1.83399999999999999e+01  +9.73000000000000043e+00  +2.33800000000000026e+01  
  20 +1.83399999999999999e+01  +9.80000000000000071e+00  +2.33800000000000026e+01  
  21 +1.83399999999999999e+01  +9.66000000000000014e+00  +2.34500000000000028e+01  
  22 +1.84100000000000001e+01  +9.66000000000000014e+00  +2.33100000000000023e+01  
  23 +1.33699999999999992e+01  +1.09900000000000020e+01  +2.33100000000000023e+01  
  24 +1.28800000000000026e+01  +1.09900000000000020e+01  +2.35900000000000034e+01  
  25 +1.28800000000000026e+01  +1.14800000000000004e+01  +2.31000000000000014e+01  
  26 +1.43500000000000014e+01  +1.09900000000000020e+01  +2.32400000000000020e+01  
  27 +1.25300000000000011e+01  +1.00099999999999998e+01  +2.33100000000000023e+01  
  28 +1.26000000000000014e+01  +1.00800000000000001e+01  +2.33800000000000026e+01  
  29 +1.16900000000000013e+01  +1.02900000000000009e+01  +2.32400000000000020e+01  
  30 +1.86200000000000010e+01  +9.24000000000000021e+00  +2.31000000000000014e+01  
  31 +1.83399999999999999e+01  +9.94000000000000128e+00  +2.32400000000000020e+01  
  32 +1.45600000000000005e+01  +9.52000000000000135e+00  +2.33800000000000026e+01  
  33 +1.52599999999999998e+01  +9.24000000000000021e+00  +2.26099999999999994e+01  
  34 +1.42800000000000011e+01  +1.14100000000000001e+01  +2.32400000000000020e+01  
  35 +1.44199999999999999e+01  +1.09200000000000017e+01  +2.31700000000000017e+01  
  36 +1.55400000000000009e+01  +1.07800000000000011e+01  +2.32400000000000020e+01  
  37 +1.59600000000000009e+01  +1.09900000000000020e+01  +2.35199999999999996e+01  
  38 +1.51199999999999992e+01  +1.07800000000000011e+01  +2.38700000000000010e+01  
  39 +1.55400000000000009e+01  +1.07800000000000011e+01  +2.28900000000000006e+01  
  40 +1.10600000000000005e+01  +1.05700000000000003e+01  +2.31000000000000014e+01  
  41 +1.16200000000000010e+01  +1.03599999999999994e+01  +2.33100000000000023e+01  
  42 +1.83399999999999999e+01  +9.94000000000000128e+00  +2.33100000000000023e+01  
  43 +1.83399999999999999e+01  +1.05000000000000000e+01  +2.33800000000000026e+01  
  44 +1.46300000000000026e+01  +1.08500000000000014e+01  +2.33100000000000023e+01  
  45 +1.45600000000000005e+01  +1.09200000000000017e+01  +2.30300000000000011e+01  
  46 +1.27400000000000020e+01  +1.18300000000000001e+01  +2.31000000000000014e+01  
  47 +1.23200000000000003e+01  +1.14800000000000004e+01  +2.31700000000000017e+01  
  48 +1.88300000000000018e+01  +9.52000000000000135e+00  +2.31000000000000014e+01  
  49 +1.93200000000000003e+01  +9.52000000000000135e+00  +2.30300000000000011e+01  
  50 +1.86200000000000010e+01  +9.24000000000000021e+00  +2.31000000000000014e+01  
  51 +1.88300000000000018e+01  +9.59000000000000163e+00  +2.30300000000000011e+01  
  52 +1.89000000000000021e+01  +1.04299999999999997e+01  +2.30300000000000011e+01  
  53 +1.89000000000000021e+01  +9.73000000000000043e+00  +2.31000000000000014e+01  
  54 +1.83399999999999999e+01  +8.89000000000000057e+00  +2.30300000000000011e+01  
  55 +1.84100000000000001e+01  +8.75000000000000000e+00  +2.33800000000000026e+01  
  56 +1.79900000000000020e+01  +8.75000000000000000e+00  +2.26099999999999994e+01  
  57 +1.42100000000000009e+01  +9.80000000000000071e+00  +2.25400000000000027e+01  
  58 +1.33699999999999992e+01  +1.00099999999999998e+01  +2.25400000000000027e+01  
  59 +1.38599999999999994e+01  +1.02900000000000009e+01  +2.26099999999999994e+01  
  60 +1.54000000000000004e+01  +9.16999999999999993e+00  +2.24699999999999989e+01  
  61 +1.44900000000000020e+01  +8.75000000000000000e+00  +2.24000000000000021e+01  
  62 +1.66600000000000001e+01  +9.66000000000000014e+00  +2.14200000000000017e+01  
  63 +1.89000000000000021e+01  +8.12000000000000099e+00  +2.24699999999999989e+01  
  64 +1.98100000000000023e+01  +7.42000000000000082e+00  +2.30300000000000011e+01  
  65 +1.88300000000000018e+01  +8.25999999999999979e+00  +2.23300000000000018e+01  
  66 +1.96000000000000014e+01  +7.49000000000000110e+00  +2.23300000000000018e+01  
  67 +1.58900000000000006e+01  +1.07800000000000011e+01  +2.23300000000000018e+01  
  68 +1.53300000000000018e+01  +1.12000000000000011e+01  +2.22600000000000016e+01  
  69 +1.63800000000000026e+01  +1.07800000000000011e+01  +2.18400000000000034e+01  
  70 +1.82699999999999996e+01  +9.16999999999999993e+00  +2.23300000000000018e+01  
  71 +1.84100000000000001e+01  +9.16999999999999993e+00  +2.24699999999999989e+01  
  72 +1.86200000000000010e+01  +9.52000000000000135e+00  +2.20500000000000007e+01  
  73 +2.01600000000000001e+01  +7.55999999999999961e+00  +2.21900000000000013e+01  
  74 +2.01600000000000001e+01  +7.20999999999999996e+00  +2.24000000000000021e+01  
  75 +1.93200000000000003e+01  +8.54000000000000092e+00  +2.22600000000000016e+01  
  76 +1.96000000000000014e+01  +8.47000000000000064e+00  +2.23300000000000018e+01  
  77 +1.94600000000000009e+01  +8.75000000000000000e+00  +2.20500000000000007e+01  
  78 +1.65199999999999996e+01  +1.12700000000000014e+01  +2.21900000000000013e+01  
  79 +1.68000000000000007e+01  +1.17599999999999998e+01  +2.22600000000000016e+01  
  80 +1.56800000000000015e+01  +1.21799999999999997e+01  +2.26800000000000033e+01  
  81 +1.65199999999999996e+01  +1.09900000000000020e+01  +2.19800000000000040e+01  
  82 +1.71500000000000021e+01  +1.09900000000000020e+01  +2.21900000000000013e+01  
  83 +1.75000000000000000e+01  +1.09200000000000017e+01  +2.30300000000000011e+01  
  84 +1.77800000000000011e+01  +1.12000000000000011e+01  +2.20500000000000007e+01  
  85 +1.52599999999999998e+01  +1.28800000000000026e+01  +2.21200000000000010e+01  
  86 +1.51900000000000013e+01  +1.32300000000000022e+01  +2.20500000000000007e+01  
  87 +1.47699999999999996e+01  +1.30199999999999996e+01  +2.21200000000000010e+01  
  88 +1.57500000000000000e+01  +1.25300000000000011e+01  +2.19100000000000001e+01  
  89 +1.68700000000000010e+01  +1.22500000000000000e+01  +2.20500000000000007e+01  
  90 +1.65899999999999999e+01  +1.33000000000000007e+01  +2.19800000000000040e+01  
  91 +1.75000000000000000e+01  +1.28800000000000026e+01  +2.15600000000000023e+01  
  92 +1.87600000000000016e+01  +1.12700000000000014e+01  +2.21200000000000010e+01  
  93 +1.82699999999999996e+01  +1.17599999999999998e+01  +2.21200000000000010e+01  
  94 +1.92500000000000000e+01  +9.52000000000000135e+00  +2.20500000000000007e+01  
  95 +1.93200000000000003e+01  +9.52000000000000135e+00  +2.19800000000000040e+01  
  96 +1.91099999999999994e+01  +9.59000000000000163e+00  +2.21200000000000010e+01  
  97 +1.88300000000000018e+01  +1.00099999999999998e+01  +2.17699999999999996e+01  
  98 +1.81300000000000026e+01  +8.54000000000000092e+00  +2.20500000000000007e+01  
  99 +1.79900000000000020e+01  +8.67999999999999972e+00  +2.24000000000000021e+01  
 100 +1.81300000000000026e+01  +8.54000000000000092e+00  +2.08599999999999994e+01  
 101 +1.70800000000000018e+01  +1.18300000000000001e+01  +2.19800000000000040e+01  
 102 +1.82699999999999996e+01  +1.23900000000000006e+01  +2.16300000000000026e+01  
 103 +1.73599999999999994e+01  +1.19700000000000006e+01  +2.21200000000000010e+01  
 104 +1.68700000000000010e+01  +1.18300000000000001e+01  +2.21200000000000010e+01  
 105 +1.64499999999999993e+01  +1.09200000000000017e+01  +2.19800000000000040e+01  
 106 +1.62400000000000020e+01  +1.16900000000000013e+01  +2.17699999999999996e+01  
 107 +1.56800000000000015e+01  +1.34400000000000013e+01  +2.16300000000000026e+01  
 108 +1.73599999999999994e+01  +8.95999999999999908e+00  +2.07199999999999989e+01  
 109 +1.68000000000000007e+01  +1.23900000000000006e+01  +2.12800000000000011e+01  
 110 +1.68700000000000010e+01  +1.23900000000000006e+01  +2.13500000000000014e+01  
 111 +1.62400000000000020e+01  +1.16900000000000013e+01  +2.17699999999999996e+01  
 112 +1.70100000000000016e+01  +1.27400000000000020e+01  +2.10000000000000000e+01  
 113 +1.70800000000000018e+01  +1.29500000000000011e+01  +2.11400000000000006e+01  
 114 +1.71500000000000021e+01  +1.29500000000000011e+01  +2.12100000000000009e+01  
 115 +1.70100000000000016e+01  +1.30199999999999996e+01  +2.10700000000000003e+01  
 116 +1.91099999999999994e+01  +7.98000000000000043e+00  +2.11400000000000006e+01  
 117 +1.90400000000000027e+01  +8.25999999999999979e+00  +2.12800000000000011e+01  
 118 +1.92500000000000000e+01  +7.91000000000000014e+00  +2.10700000000000003e+01  
 119 +1.90400000000000027e+01  +7.91000000000000014e+00  +2.11400000000000006e+01  
 120 +1.90400000000000027e+01  +7.91000000000000014e+00  +2.11400000000000006e+01  
 121 +1.89699999999999989e+01  +7.42000000000000082e+00  +2.10000000000000000e+01  
 122 +1.89000000000000021e+01  +7.62999999999999989e+00  +2.13500000000000014e+01  
 123 +1.89699999999999989e+01  +7.98000000000000043e+00  +2.10700000000000003e+01  
 124 +1.93900000000000006e+01  +7.77000000000000046e+00  +2.11400000000000006e+01  
 125 +1.93900000000000006e+01  +7.77000000000000046e+00  +2.12100000000000009e+01  
 126 +1.96000000000000014e+01  +7.62999999999999989e+00  +2.11400000000000006e+01  
 127 +1.90400000000000027e+01  +7.98000000000000043e+00  +2.10000000000000000e+01  
 128 +1.87600000000000016e+01  +8.19000000000000128e+00  +2.10000000000000000e+01  
 129 +2.00900000000000034e+01  +8.12000000000000099e+00  +2.10700000000000003e+01  
 130 +1.67300000000000004e+01  +1.34400000000000013e+01  +2.10000000000000000e+01  
 131 +1.64499999999999993e+01  +1.39300000000000015e+01  +2.11400000000000006e+01  
 132 +1.68000000000000007e+01  +1.35099999999999998e+01  +2.10000000000000000e+01  
 133 +1.77100000000000009e+01  +1.42800000000000011e+01  +1.97400000000000020e+01  
 134 +1.88300000000000018e+01  +8.25999999999999979e+00  +2.10700000000000003e+01  
 135 +1.69400000000000013e+01  +1.35800000000000018e+01  +2.09300000000000033e+01  
 136 +1.70100000000000016e+01  +1.42100000000000009e+01  +2.05100000000000016e+01  
 137 +1.49800000000000022e+01  +9.66000000000000014e+00  +2.08599999999999994e+01  
 138 +1.50500000000000007e+01  +1.00099999999999998e+01  +2.07900000000000027e+01  
 139 +1.49100000000000001e+01  +1.00099999999999998e+01  +2.12800000000000011e+01  
 140 +1.48400000000000016e+01  +9.31000000000000050e+00  +2.08599999999999994e+01  
 141 +1.39300000000000015e+01  +9.16999999999999993e+00  +2.08599999999999994e+01  
 142 +1.37199999999999989e+01  +9.52000000000000135e+00  +2.14900000000000020e+01  
 143 +1.31600000000000001e+01  +9.16999999999999993e+00  +2.09300000000000033e+01  
 144 +1.44900000000000020e+01  +8.95999999999999908e+00  +2.05800000000000018e+01  
 145 +1.77800000000000011e+01  +8.75000000000000000e+00  +2.04400000000000013e+01  
 146 +1.45600000000000005e+01  +8.89000000000000057e+00  +2.06500000000000021e+01  
 147 +1.47000000000000011e+01  +9.02999999999999936e+00  +2.04400000000000013e+01  
 148 +1.50500000000000007e+01  +8.67999999999999972e+00  +2.01600000000000001e+01  
 149 +1.79199999999999982e+01  +8.60999999999999943e+00  +2.00900000000000034e+01  
 150 +1.44900000000000020e+01  +8.25999999999999979e+00  +2.03000000000000007e+01  
 151 +1.45600000000000005e+01  +7.77000000000000046e+00  +2.03000000000000007e+01  
 152 +1.25300000000000011e+01  +8.75000000000000000e+00  +2.03700000000000010e+01  
 153 +1.82699999999999996e+01  +8.12000000000000099e+00  +2.02300000000000040e+01  
 154 +1.79199999999999982e+01  +7.62999999999999989e+00  +2.05800000000000018e+01  
 155 +1.86200000000000010e+01  +7.91000000000000014e+00  +2.01600000000000001e+01  
 156 +1.78500000000000014e+01  +8.54000000000000092e+00  +2.00199999999999996e+01  
 157 +1.52599999999999998e+01  +8.54000000000000092e+00  +2.00900000000000034e+01  
 158 +1.86900000000000013e+01  +9.38000000000000078e+00  +2.06500000000000021e+01  
 159 +1.54699999999999989e+01  +7.98000000000000043e+00  +2.03000000000000007e+01  
 160 +1.54699999999999989e+01  +8.54000000000000092e+00  +1.98800000000000026e+01  
 161 +1.79900000000000020e+01  +1.20400000000000009e+01  +2.00199999999999996e+01  
 162 +1.76400000000000006e+01  +1.18300000000000001e+01  +2.00900000000000034e+01  
 163 +1.78500000000000014e+01  +1.23200000000000003e+01  +2.00900000000000034e+01  
 164 +1.82699999999999996e+01  +1.19000000000000004e+01  +1.99500000000000028e+01  
 165 +1.75000000000000000e+01  +8.40000000000000036e+00  +1.89699999999999989e+01  
 166 +1.91800000000000033e+01  +7.49000000000000110e+00  +2.00199999999999996e+01  
 167 +1.91800000000000033e+01  +7.00000000000000000e+00  +1.99500000000000028e+01  
 168 +1.96000000000000014e+01  +7.35000000000000053e+00  +2.00900000000000034e+01  
 169 +1.83399999999999999e+01  +1.16900000000000013e+01  +1.98800000000000026e+01  
 170 +1.83399999999999999e+01  +1.23200000000000003e+01  +1.98100000000000023e+01  
 171 +1.99500000000000028e+01  +7.07000000000000028e+00  +1.99500000000000028e+01  
 172 +2.03000000000000007e+01  +6.85999999999999943e+00  +2.00199999999999996e+01  
 173 +2.00199999999999996e+01  +7.14000000000000057e+00  +2.00199999999999996e+01  
 174 +1.48400000000000016e+01  +9.02999999999999936e+00  +1.96700000000000017e+01  
 175 +1.56099999999999994e+01  +8.40000000000000036e+00  +1.97400000000000020e+01  
 176 +1.70100000000000016e+01  +7.84000000000000075e+00  +1.98800000000000026e+01  
 177 +1.70100000000000016e+01  +7.91000000000000014e+00  +1.98800000000000026e+01  
 178 +1.71500000000000021e+01  +7.62999999999999989e+00  +2.04400000000000013e+01  
 179 +1.70800000000000018e+01  +7.77000000000000046e+00  +1.98100000000000023e+01  
 180 +1.84100000000000001e+01  +1.27400000000000020e+01  +1.93900000000000006e+01  
 181 +1.83399999999999999e+01  +1.29500000000000011e+01  +2.04400000000000013e+01  
 182 +1.75000000000000000e+01  +7.49000000000000110e+00  +1.98100000000000023e+01  
 183 +1.67300000000000004e+01  +8.33000000000000007e+00  +1.94600000000000009e+01  
 184 +1.58200000000000003e+01  +8.54000000000000092e+00  +1.97400000000000020e+01  
 185 +1.58200000000000003e+01  +9.24000000000000021e+00  +1.96700000000000017e+01  
 186 +1.60300000000000011e+01  +8.40000000000000036e+00  +1.96000000000000014e+01  
 187 +1.82699999999999996e+01  +1.07100000000000009e+01  +1.96700000000000017e+01  
 188 +1.77100000000000009e+01  +1.08500000000000014e+01  +1.98800000000000026e+01  
 189 +1.83399999999999999e+01  +1.14100000000000001e+01  +2.00199999999999996e+01  
 190 +1.81999999999999993e+01  +1.02900000000000009e+01  +1.91099999999999994e+01  
 191 +1.49100000000000001e+01  +7.77000000000000046e+00  +1.93900000000000006e+01  
 192 +1.62400000000000020e+01  +8.40000000000000036e+00  +1.95300000000000011e+01  
 193 +1.58200000000000003e+01  +8.12000000000000099e+00  +1.92500000000000000e+01  
 194 +1.63099999999999987e+01  +8.33000000000000007e+00  +1.95300000000000011e+01  
 195 +1.64499999999999993e+01  +8.33000000000000007e+00  +1.94600000000000009e+01  
 196 +1.56800000000000015e+01  +7.28000000000000025e+00  +1.91800000000000033e+01  
 197 +1.70800000000000018e+01  +7.42000000000000082e+00  +1.93200000000000003e+01  
 198 +1.70100000000000016e+01  +7.28000000000000025e+00  +1.93200000000000003e+01  
 199 +1.71500000000000021e+01  +7.35000000000000053e+00  +1.93900000000000006e+01  
 200 +1.75000000000000000e+01  +8.33000000000000007e+00  +1.89000000000000021e+01  
 201 +1.84100000000000001e+01  +1.09200000000000017e+01  +1.89000000000000021e+01  
 202 +1.81300000000000026e+01  +1.01500000000000004e+01  +1.89699999999999989e+01  
 203 +1.75000000000000000e+01  +1.00800000000000001e+01  +1.95300000000000011e+01  
 204 +1.79900000000000020e+01  +9.73000000000000043e+00  +1.84100000000000001e+01  
 205 +1.75000000000000000e+01  +8.33000000000000007e+00  +1.89000000000000021e+01  
 206 +1.79900000000000020e+01  +1.12700000000000014e+01  +1.84800000000000004e+01  
 207 +1.89000000000000021e+01  +1.19700000000000006e+01  +1.89699999999999989e+01  
 208 +1.79900000000000020e+01  +7.62999999999999989e+00  +1.89000000000000021e+01  
 209 +1.79199999999999982e+01  +7.35000000000000053e+00  +1.84800000000000004e+01  
 210 +1.81300000000000026e+01  +7.42000000000000082e+00  +1.91800000000000033e+01  
 211 +1.84100000000000001e+01  +1.02900000000000009e+01  +1.81999999999999993e+01  
 212 +1.78500000000000014e+01  +9.52000000000000135e+00  +1.82699999999999996e+01  
 213 +1.38599999999999994e+01  +8.19000000000000128e+00  +1.83399999999999999e+01  
 214 +1.35099999999999998e+01  +8.95999999999999908e+00  +1.83399999999999999e+01  
 215 +1.37199999999999989e+01  +8.12000000000000099e+00  +1.84800000000000004e+01  
 216 +1.46300000000000026e+01  +8.40000000000000036e+00  +1.76400000000000006e+01  
 217 +1.72199999999999989e+01  +9.94000000000000128e+00  +1.87600000000000016e+01  
 218 +1.79199999999999982e+01  +9.24000000000000021e+00  +1.80599999999999987e+01  
 219 +1.85500000000000007e+01  +1.08500000000000014e+01  +1.81999999999999993e+01  
 220 +1.86900000000000013e+01  +1.01500000000000004e+01  +1.83399999999999999e+01  
 221 +1.87600000000000016e+01  +1.19700000000000006e+01  +1.81300000000000026e+01  
 222 +1.89000000000000021e+01  +1.21799999999999997e+01  +1.80599999999999987e+01  
 223 +1.89000000000000021e+01  +1.21799999999999997e+01  +1.81999999999999993e+01  
 224 +1.86900000000000013e+01  +1.16200000000000010e+01  +1.80599999999999987e+01  
 225 +1.88300000000000018e+01  +9.16999999999999993e+00  +1.86900000000000013e+01  
 226 +1.76400000000000006e+01  +8.54000000000000092e+00  +1.78500000000000014e+01  
 227 +1.76400000000000006e+01  +8.47000000000000064e+00  +1.76400000000000006e+01  
 228 +1.25300000000000011e+01  +8.60999999999999943e+00  +1.77800000000000011e+01  
 229 +1.09200000000000017e+01  +8.95999999999999908e+00  +1.72900000000000027e+01  
 230 +1.17599999999999998e+01  +8.60999999999999943e+00  +1.91099999999999994e+01  
 231 +1.38599999999999994e+01  +8.60999999999999943e+00  +1.73599999999999994e+01  
 232 +1.42100000000000009e+01  +8.60999999999999943e+00  +1.75700000000000003e+01  
 233 +1.50500000000000007e+01  +8.33000000000000007e+00  +1.75000000000000000e+01  
 234 +1.51199999999999992e+01  +8.40000000000000036e+00  +1.75700000000000003e+01  
 235 +1.51900000000000013e+01  +8.19000000000000128e+00  +1.80599999999999987e+01  
 236 +1.51900000000000013e+01  +8.47000000000000064e+00  +1.75000000000000000e+01  
 237 +1.51199999999999992e+01  +9.02999999999999936e+00  +1.72199999999999989e+01  
 238 +1.65199999999999996e+01  +8.19000000000000128e+00  +1.75700000000000003e+01  
 239 +1.47000000000000011e+01  +7.70000000000000018e+00  +1.70100000000000016e+01  
 240 +1.79900000000000020e+01  +8.25999999999999979e+00  +1.68000000000000007e+01  
 241 +1.86900000000000013e+01  +7.70000000000000018e+00  +1.74300000000000033e+01  
 242 +1.89699999999999989e+01  +7.42000000000000082e+00  +1.79199999999999982e+01  
 243 +1.89699999999999989e+01  +7.35000000000000053e+00  +1.70100000000000016e+01  
 244 +1.37199999999999989e+01  +8.67999999999999972e+00  +1.70800000000000018e+01  
 245 +1.54000000000000004e+01  +9.45000000000000107e+00  +1.70800000000000018e+01  
 246 +1.54699999999999989e+01  +9.52000000000000135e+00  +1.70800000000000018e+01  
 247 +1.54699999999999989e+01  +9.38000000000000078e+00  +1.71500000000000021e+01  
 248 +1.53300000000000018e+01  +9.24000000000000021e+00  +1.72900000000000027e+01  
 249 +1.36500000000000004e+01  +9.09999999999999964e+00  +1.68000000000000007e+01  
 250 +1.33699999999999992e+01  +8.60999999999999943e+00  +1.68700000000000010e+01  
 251 +1.30900000000000016e+01  +9.45000000000000107e+00  +1.68700000000000010e+01  
 252 +1.30199999999999996e+01  +9.31000000000000050e+00  +1.63800000000000026e+01  
 253 +1.29500000000000011e+01  +9.66000000000000014e+00  +1.69400000000000013e+01  
 254 +1.17599999999999998e+01  +9.02999999999999936e+00  +1.49800000000000022e+01  
 255 +1.30900000000000016e+01  +8.40000000000000036e+00  +1.69400000000000013e+01  
 256 +1.37199999999999989e+01  +9.31000000000000050e+00  +1.62400000000000020e+01  
 257 +1.81300000000000026e+01  +8.19000000000000128e+00  +1.61000000000000014e+01  
 258 +1.81999999999999993e+01  +8.40000000000000036e+00  +1.56099999999999994e+01  
 259 +1.77800000000000011e+01  +7.62999999999999989e+00  +1.60300000000000011e+01  
 260 +1.78500000000000014e+01  +7.55999999999999961e+00  +1.60300000000000011e+01  
 261 +1.76400000000000006e+01  +7.20999999999999996e+00  +1.67300000000000004e+01  
 262 +1.80599999999999987e+01  +7.28000000000000025e+00  +1.59600000000000009e+01  
 263 +1.49100000000000001e+01  +9.45000000000000107e+00  +1.59600000000000009e+01  
 264 +1.49800000000000022e+01  +9.52000000000000135e+00  +1.60300000000000011e+01  
 265 +1.51199999999999992e+01  +9.16999999999999993e+00  +1.58900000000000006e+01  
 266 +1.46300000000000026e+01  +9.73000000000000043e+00  +1.58900000000000006e+01  
 267 +1.48400000000000016e+01  +1.00800000000000001e+01  +1.59600000000000009e+01  
 268 +1.45600000000000005e+01  +9.80000000000000071e+00  +1.58200000000000003e+01  
 269 +1.44900000000000020e+01  +9.09999999999999964e+00  +1.61699999999999982e+01  
 270 +1.51900000000000013e+01  +9.09999999999999964e+00  +1.58900000000000006e+01  
 271 +1.55400000000000009e+01  +9.66000000000000014e+00  +1.61699999999999982e+01  
 272 +1.51900000000000013e+01  +8.95999999999999908e+00  +1.57500000000000000e+01  
 273 +1.73599999999999994e+01  +7.70000000000000018e+00  +1.58900000000000006e+01  
 274 +1.73599999999999994e+01  +7.62999999999999989e+00  +1.57500000000000000e+01  
 275 +1.64499999999999993e+01  +7.55999999999999961e+00  +1.60300000000000011e+01  
 276 +1.48400000000000016e+01  +9.94000000000000128e+00  +1.57500000000000000e+01  
 277 +1.43500000000000014e+01  +1.01500000000000004e+01  +1.59600000000000009e+01  
 278 +1.54000000000000004e+01  +8.89000000000000057e+00  +1.56800000000000015e+01  
 279 +1.53300000000000018e+01  +8.82000000000000028e+00  +1.55400000000000009e+01  
 280 +1.70800000000000018e+01  +8.89000000000000057e+00  +1.54000000000000004e+01  
 281 +1.77100000000000009e+01  +8.75000000000000000e+00  +1.55400000000000009e+01  
 282 +1.75000000000000000e+01  +9.02999999999999936e+00  +1.58900000000000006e+01  
 283 +1.83399999999999999e+01  +8.47000000000000064e+00  +1.53300000000000018e+01  
 284 +1.86900000000000013e+01  +9.59000000000000163e+00  +1.58200000000000003e+01  
 285 +1.86200000000000010e+01  +8.54000000000000092e+00  +1.47000000000000011e+01  
 286 +1.35800000000000018e+01  +9.16999999999999993e+00  +1.49100000000000001e+01  
 287 +1.30199999999999996e+01  +9.09999999999999964e+00  +1.49800000000000022e+01  
 288 +1.43500000000000014e+01  +8.89000000000000057e+00  +1.53300000000000018e+01  
 289 +1.33699999999999992e+01  +9.38000000000000078e+00  +1.47699999999999996e+01  
 290 +1.31600000000000001e+01  +9.52000000000000135e+00  +1.48400000000000016e+01  
 291 +1.32300000000000022e+01  +9.59000000000000163e+00  +1.49100000000000001e+01  
 292 +1.26700000000000017e+01  +9.66000000000000014e+00  +1.49100000000000001e+01  
 293 +1.33000000000000007e+01  +9.45000000000000107e+00  +1.47000000000000011e+01  
 294 +1.35099999999999998e+01  +9.87000000000000099e+00  +1.49100000000000001e+01  
 295 +1.30900000000000016e+01  +9.38000000000000078e+00  +1.45600000000000005e+01  
 296 +1.61699999999999982e+01  +9.66000000000000014e+00  +2.37300000000000040e+01  
 297 +1.86900000000000013e+01  +8.40000000000000036e+00  +1.45600000000000005e+01  
 298 +1.86200000000000010e+01  +7.98000000000000043e+00  +1.41400000000000006e+01  
 299 +1.60300000000000011e+01  +9.31000000000000050e+00  +1.42800000000000011e+01  
 300 +1.43500000000000014e+01  +9.59000000000000163e+00  +1.37900000000000009e+01  
 301 +1.59600000000000009e+01  +9.52000000000000135e+00  +1.35800000000000018e+01  
 302 +1.79900000000000020e+01  +8.67999999999999972e+00  +1.41400000000000006e+01  
 303 +1.75700000000000003e+01  +9.02999999999999936e+00  +1.35800000000000018e+01  
 304 +1.75700000000000003e+01  +8.40000000000000036e+00  +1.37199999999999989e+01  
 305 +1.87600000000000016e+01  +7.70000000000000018e+00  +1.40700000000000003e+01  
 306 +1.75000000000000000e+01  +7.62999999999999989e+00  +1.46300000000000026e+01  
 307 +1.58200000000000003e+01  +9.24000000000000021e+00  +1.34400000000000013e+01  
 308 +1.59600000000000009e+01  +9.31000000000000050e+00  +1.29500000000000011e+01  
 309 +1.51900000000000013e+01  +9.52000000000000135e+00  +1.35800000000000018e+01  
 310 +1.58200000000000003e+01  +1.00099999999999998e+01  +1.31600000000000001e+01  
 311 +1.59600000000000009e+01  +1.09200000000000017e+01  +1.26700000000000017e+01  
 312 +1.54699999999999989e+01  +1.00800000000000001e+01  +1.29500000000000011e+01  
 313 +1.56099999999999994e+01  +1.02200000000000006e+01  +1.25300000000000011e+01  
 314 +1.51199999999999992e+01  +1.03599999999999994e+01  +1.29500000000000011e+01  
 315 +1.58200000000000003e+01  +1.11300000000000008e+01  +1.28100000000000005e+01  
 316 +1.55400000000000009e+01  +1.12700000000000014e+01  +1.28100000000000005e+01  
 317 +1.59600000000000009e+01  +1.15500000000000007e+01  +1.28100000000000005e+01  
 318 +1.58200000000000003e+01  +1.11300000000000008e+01  +1.26700000000000017e+01  
 319 +1.93900000000000006e+01  +8.95999999999999908e+00  +2.32400000000000020e+01  
 320 +1.39300000000000015e+01  +1.17599999999999998e+01  +2.33100000000000023e+01  
 321 +1.43500000000000014e+01  +1.14800000000000004e+01  +2.30300000000000011e+01  
 322 +1.96000000000000014e+01  +7.35000000000000053e+00  +2.00900000000000034e+01  
 323 +1.96000000000000014e+01  +7.42000000000000082e+00  +2.01600000000000001e+01  
 324 +2.00900000000000034e+01  +7.00000000000000000e+00  +2.02300000000000040e+01  
 325 +1.52599999999999998e+01  +7.70000000000000018e+00  +1.96700000000000017e+01  
 326 +1.98100000000000023e+01  +6.65000000000000036e+00  +1.67300000000000004e+01  
 327 +1.87600000000000016e+01  +7.55999999999999961e+00  +1.69400000000000013e+01  
 328 +1.86900000000000013e+01  +8.40000000000000036e+00  +1.45600000000000005e+01  
 329 +1.93200000000000003e+01  +7.07000000000000028e+00  +1.54699999999999989e+01  
 330 +1.66600000000000001e+01  +1.06400000000000006e+01  +2.35900000000000034e+01  
 331 +1.66600000000000001e+01  +1.03599999999999994e+01  +2.38700000000000010e+01  
 332 +1.59600000000000009e+01  +1.23200000000000003e+01  +2.26099999999999994e+01  
 333 +1.56099999999999994e+01  +1.22500000000000000e+01  +2.27500000000000000e+01  
 334 +1.51900000000000013e+01  +1.16200000000000010e+01  +2.21200000000000010e+01  
 335 +1.42800000000000011e+01  +1.19700000000000006e+01  +2.26800000000000033e+01  
 336 +1.61000000000000014e+01  +1.16200000000000010e+01  +2.16300000000000026e+01  
 337 +1.78500000000000014e+01  +1.28800000000000026e+01  +2.13500000000000014e+01  
 338 +1.75700000000000003e+01  +1.30199999999999996e+01  +2.15600000000000023e+01  
 339 +1.67300000000000004e+01  +8.40000000000000036e+00  +2.14200000000000017e+01  
 340 +1.65899999999999999e+01  +8.54000000000000092e+00  +2.22600000000000016e+01  
 341 +1.62400000000000020e+01  +8.19000000000000128e+00  +2.14900000000000020e+01  
 342 +1.84800000000000004e+01  +7.35000000000000053e+00  +2.12800000000000011e+01  
 343 +1.89000000000000021e+01  +7.62999999999999989e+00  +2.15600000000000023e+01  
 344 +2.04400000000000013e+01  +6.85999999999999943e+00  +2.14200000000000017e+01  
 345 +1.95300000000000011e+01  +7.35000000000000053e+00  +2.14900000000000020e+01  
 346 +1.75000000000000000e+01  +1.35800000000000018e+01  +2.10700000000000003e+01  
 347 +1.61000000000000014e+01  +7.70000000000000018e+00  +1.96700000000000017e+01  
 348 +1.65899999999999999e+01  +9.87000000000000099e+00  +1.89699999999999989e+01  
 349 +1.56800000000000015e+01  +9.80000000000000071e+00  +1.88300000000000018e+01  
 350 +1.64499999999999993e+01  +1.04299999999999997e+01  +1.98100000000000023e+01  
 351 +1.87600000000000016e+01  +1.02200000000000006e+01  +1.84100000000000001e+01  
 352 +1.86900000000000013e+01  +1.02200000000000006e+01  +1.85500000000000007e+01  
 353 +1.88300000000000018e+01  +1.16200000000000010e+01  +1.79900000000000020e+01  
 354 +1.82699999999999996e+01  +7.00000000000000000e+00  +1.77800000000000011e+01  
 355 +2.01600000000000001e+01  +6.72000000000000064e+00  +1.92500000000000000e+01  
 356 +1.38599999999999994e+01  +9.16999999999999993e+00  +1.90400000000000027e+01  
 357 +1.65199999999999996e+01  +8.19000000000000128e+00  +1.75700000000000003e+01  
 358 +1.63800000000000026e+01  +7.62999999999999989e+00  +1.70800000000000018e+01  
 359 +1.63099999999999987e+01  +7.62999999999999989e+00  +1.84100000000000001e+01  
 360 +1.54000000000000004e+01  +9.80000000000000071e+00  +1.75000000000000000e+01  
 361 +1.46300000000000026e+01  +9.73000000000000043e+00  +1.71500000000000021e+01  
 362 +1.83399999999999999e+01  +7.28000000000000025e+00  +1.56099999999999994e+01  
 363 +1.87600000000000016e+01  +6.79000000000000092e+00  +1.61000000000000014e+01  
 364 +1.37900000000000009e+01  +8.75000000000000000e+00  +1.55400000000000009e+01  
 365 +1.70800000000000018e+01  +1.00800000000000001e+01  +1.26700000000000017e+01  
 366 +1.33699999999999992e+01  +9.80000000000000071e+00  +2.40800000000000018e+01  
 367 +1.93900000000000006e+01  +8.25999999999999979e+00  +2.34500000000000028e+01  
 368 +1.84100000000000001e+01  +8.82000000000000028e+00  +2.35199999999999996e+01  
 369 +1.68000000000000007e+01  +8.47000000000000064e+00  +2.28900000000000006e+01  
 370 +1.66600000000000001e+01  +1.18300000000000001e+01  +2.26800000000000033e+01  
 371 +1.93900000000000006e+01  +8.67999999999999972e+00  +2.19100000000000001e+01  
 372 +1.96000000000000014e+01  +8.95999999999999908e+00  +2.21200000000000010e+01  
 373 +1.59600000000000009e+01  +8.05000000000000071e+00  +2.14200000000000017e+01  
 374 +1.59600000000000009e+01  +8.25999999999999979e+00  +2.17000000000000028e+01  
 375 +1.17599999999999998e+01  +9.02999999999999936e+00  +2.08599999999999994e+01  
 376 +1.26000000000000014e+01  +1.01500000000000004e+01  +2.22600000000000016e+01  
 377 +1.47699999999999996e+01  +9.24000000000000021e+00  +2.10700000000000003e+01  
 378 +1.86200000000000010e+01  +9.59000000000000163e+00  +2.07199999999999989e+01  
 379 +1.87600000000000016e+01  +1.01500000000000004e+01  +2.05800000000000018e+01  
 380 +1.86200000000000010e+01  +9.73000000000000043e+00  +2.09300000000000033e+01  
 381 +1.91099999999999994e+01  +9.31000000000000050e+00  +2.12100000000000009e+01  
 382 +1.87600000000000016e+01  +1.14800000000000004e+01  +2.11400000000000006e+01  
 383 +1.83399999999999999e+01  +1.16900000000000013e+01  +1.96700000000000017e+01  
 384 +1.72199999999999989e+01  +1.07800000000000011e+01  +1.93200000000000003e+01  
 385 +1.28100000000000005e+01  +7.98000000000000043e+00  +1.83399999999999999e+01  
 386 +1.30199999999999996e+01  +8.25999999999999979e+00  +1.89699999999999989e+01  
 387 +1.69400000000000013e+01  +9.87000000000000099e+00  +1.52599999999999998e+01  
 388 +1.72900000000000027e+01  +9.24000000000000021e+00  +1.61699999999999982e+01  
 389 +1.42800000000000011e+01  +1.14100000000000001e+01  +2.32400000000000020e+01  
 390 +1.42800000000000011e+01  +1.18300000000000001e+01  +2.32400000000000020e+01  
 391 +1.44199999999999999e+01  +1.14800000000000004e+01  +2.34500000000000028e+01  
 392 +1.86200000000000010e+01  +7.91000000000000014e+00  +2.01600000000000001e+01  
 393 +1.87600000000000016e+01  +7.91000000000000014e+00  +2.03000000000000007e+01  
 394 +1.86200000000000010e+01  +8.05000000000000071e+00  +2.03000000000000007e+01  
 395 +1.85500000000000007e+01  +1.08500000000000014e+01  +1.81999999999999993e+01  
 396 +1.86200000000000010e+01  +1.07100000000000009e+01  +1.82699999999999996e+01  
 397 +1.86900000000000013e+01  +1.08500000000000014e+01  +1.82699999999999996e+01  
# numEdges
 397
# id   initNode   termNode parentEdge nDau   dauEdges      ...   radiusRelativeToParent
   0          0          1 2147483646    2        278        279 +4.75000000000000033e-01  # rad = +4.75000000000000033e-01 , len = +3.05122926047847187e-01 
   1          2          3          2    2 2147483645 2147483645 +9.83591737106179198e-01  # rad = +1.08800000000000077e-01 , len = +7.20694109869092436e-01 
   2          4          2          9    2          1        277 +7.04554140127388484e-01  # rad = +1.10614999999999991e-01 , len = +9.52102935611481738e-01 
   3          5          6          5    2 2147483645 2147483645 +1.05710248130925977e+00  # rad = +1.33899999999999991e-01 , len = +6.45368112010497819e-01 
   4          5          7          5    2         22        356 +8.53505648669345640e-01  # rad = +1.08111000000000013e-01 , len = +5.77234787586470954e-01 
   5          8          5         27    2          3          4 +8.60778504152112656e-01  # rad = +1.26667000000000057e-01 , len = +4.69574275274957764e-01 
   6          9         10          8    2 2147483645 2147483645 +8.08865079365079342e-01  # rad = +1.01917000000000008e-01 , len = +8.54458893101357808e-01 
   7          9         11          8    2        315        316 +8.44444444444444442e-01  # rad = +1.06399999999999995e-01 , len = +3.56931365951496049e-01 
   8          4          9          9    2          6          7 +8.02547770700636875e-01  # rad = +1.26000000000000056e-01 , len = +6.33876959669619988e-01 
   9         12          4         11    2          2          8 +9.97034299250001643e-01  # rad = +1.57000000000000084e-01 , len = +9.89949493661170521e-02 
  10         12         13         11    2 2147483645 2147483645 +5.88290879993903504e-01  # rad = +9.26364000000000215e-02 , len = +1.65354165354248206e+00 
  11         14         12        319    2          9         10 +7.39281690140845105e-01  # rad = +1.57466999999999996e-01 , len = +1.30770791845885825e+00 
  12         15         16         14    2 2147483645 2147483645 +7.81132370238630136e-01  # rad = +6.90000000000000197e-02 , len = +1.21243556529822938e-01 
  13         15         17         14    2 2147483645 2147483645 +7.81132370238630136e-01  # rad = +6.90000000000000197e-02 , len = +1.56524758424984339e-01 
  14         18         15        302    2         12         13 +1.19638835051392811e+00  # rad = +8.83333000000000035e-02 , len = +1.97989898732234104e-01 
  15         19         20         17    2 2147483645 2147483645 +1.00000000000000000e+00  # rad = +1.09500000000000028e-01 , len = +7.00000000000002842e-02 
  16         19         21         17    2 2147483645 2147483645 +1.10502283105022836e+00  # rad = +1.21000000000000010e-01 , len = +9.89949493661170521e-02 
  17         22         19         24    2         15         16 +9.26842893781265054e-01  # rad = +1.09500000000000028e-01 , len = +1.21243556529821897e-01 
  18         23         24         20    2 2147483645 2147483645 +9.33243897459826721e-01  # rad = +9.59999999999999881e-02 , len = +5.64358042380896152e-01 
  19         23         25         20    2         39         40 +8.11727764978078525e-01  # rad = +8.35000000000000187e-02 , len = +7.24085630295199012e-01 
  20         26         23         29    2         18         19 +8.50140495867768631e-01  # rad = +1.02867000000000028e-01 , len = +9.82496819333276150e-01 
  21         27         28         22    2 2147483645 2147483645 +9.23928077455048347e-01  # rad = +8.35000000000000187e-02 , len = +1.21243556529821897e-01 
  22          7         27          4    2         21         23 +8.35946388434109400e-01  # rad = +9.03750000000000109e-02 , len = +1.12218536793169865e+00 
  23         27         29         22    2         33         34 +1.25715076071922538e+00  # rad = +1.13615000000000022e-01 , len = +8.88200427831466688e-01 
  24         30         22         48    2         17         25 +9.27827036196429811e-01  # rad = +1.18143000000000054e-01 , len = +5.14392845984467995e-01 
  25         22         31         24    2         35         36 +8.90446323523188088e-01  # rad = +1.05200000000000030e-01 , len = +2.96984848098351184e-01 
  26          8         32         27    2 2147483645 2147483645 +5.67432757519333419e-01  # rad = +8.35000000000000187e-02 , len = +1.21243556529820870e-01 
  27         33          8         53    2          5         26 +7.95427027027027056e-01  # rad = +1.47154000000000063e-01 , len = +1.06160256216721760e+00 
  28         26         34         29    2        302        394 +8.29991735537190078e-01  # rad = +1.00429000000000004e-01 , len = +4.25793377120873617e-01 
  29         35         26         38    2         20         28 +9.50264267707507049e-01  # rad = +1.20999999999999983e-01 , len = +1.21243556529820870e-01 
  30         36         37         32    2 2147483645 2147483645 +9.32846153846153769e-01  # rad = +1.09142999999999990e-01 , len = +5.46717477313464872e-01 
  31         36         38         32    2 2147483645 2147483645 +1.07264957264957261e+00  # rad = +1.25499999999999973e-01 , len = +7.57165767847437832e-01 
  32         39         36         58    2         30         31 +8.48508582990666338e-01  # rad = +1.16999999999999965e-01 , len = +3.50000000000001421e-01 
  33         29         40         23    2 2147483645 2147483645 +1.03419442855256793e+00  # rad = +1.17500000000000035e-01 , len = +7.03491293478462842e-01 
  34         29         41         23    2 2147483645 2147483645 +9.63781190863882364e-01  # rad = +1.09500000000000028e-01 , len = +1.21243556529820870e-01 
  35         31         42         25    2 2147483645 2147483645 +1.04087452471482877e+00  # rad = +1.09500000000000028e-01 , len = +7.00000000000002842e-02 
  36         31         43         25    2 2147483645 2147483645 +7.17152091254752877e-01  # rad = +7.54444000000000226e-02 , len = +5.77234787586471398e-01 
  37         35         44         38    2 2147483645 2147483645 +7.46075251505893933e-01  # rad = +9.50000000000000150e-02 , len = +2.61916017074178387e-01 
  38         45         35        304    2         29         37 +1.15199080817493438e+00  # rad = +1.27333000000000002e-01 , len = +1.97989898732234104e-01 
  39         25         46         19    2 2147483645 2147483645 +8.26347305389221520e-01  # rad = +6.90000000000000197e-02 , len = +3.76961536499415162e-01 
  40         25         47         19    2 2147483645 2147483645 +9.42116167664670656e-01  # rad = +7.86667000000000199e-02 , len = +5.64358042380900704e-01 
  41         48         49         42    2 2147483645 2147483645 +5.88923556942277715e-01  # rad = +7.55000000000000254e-02 , len = +4.94974746830581791e-01 
  42         50         48        387    2         41         43 +1.00680891834795383e+00  # rad = +1.28200000000000008e-01 , len = +3.50000000000001421e-01 
  43         48         51         42    2         44         45 +7.41029641185647403e-01  # rad = +9.50000000000000289e-02 , len = +9.89949493661170521e-02 
  44         51         52         43    2 2147483645 2147483645 +1.01943368421052649e+00  # rad = +9.68462000000000489e-02 , len = +8.42911620515458759e-01 
  45         51         53         43    2 2147483645 2147483645 +1.15789473684210531e+00  # rad = +1.10000000000000014e-01 , len = +1.71464281994821721e-01 
  46         54         55         47    2        357        358 +7.59207188784238207e-01  # rad = +1.15833000000000033e-01 , len = +3.83405790253617818e-01 
  47         56         54        391    2         46         48 +7.16295774647887296e-01  # rad = +1.52570999999999957e-01 , len = +5.64358042380898595e-01 
  48         54         30         47    2         24        387 +8.34581932346251998e-01  # rad = +1.27333000000000002e-01 , len = +4.53651848888550702e-01 
  49         57         58         51    2 2147483645 2147483645 +7.54613807245386070e-01  # rad = +6.90000000000000197e-02 , len = +8.65852181379710095e-01 
  50         57         59         51    2 2147483645 2147483645 +7.54613807245386070e-01  # rad = +6.90000000000000197e-02 , len = +6.06217782649107639e-01 
  51         33         57         53    2         49         50 +4.94256756756756732e-01  # rad = +9.14375000000000049e-02 , len = +1.19205704561484715e+00 
  52         60         61         54    2 2147483645 2147483645 +5.80988380969428286e-01  # rad = +1.10357000000000025e-01 , len = +1.00468900660851101e+00 
  53         60         33         54    2         27         51 +9.73955892959615155e-01  # rad = +1.84999999999999998e-01 , len = +2.10000000000000853e-01 
  54         62         60         97    2         52         53 +6.42075089662072829e-01  # rad = +1.89947000000000032e-01 , len = +1.71178269648924597e+00 
  55         63         64         56    2 2147483645 2147483645 +8.65917293233082641e-01  # rad = +1.15167000000000047e-01 , len = +1.27738013136262740e+00 
  56         65         63         87    2         55         57 +1.16387948159232724e+00  # rad = +1.33000000000000035e-01 , len = +2.09999999999997300e-01 
  57         63         66         56    2         64         65 +7.83210526315789468e-01  # rad = +1.04167000000000037e-01 , len = +9.52102935611480072e-01 
  58         67         39         60    2         32        304 +8.20157620817843824e-01  # rad = +1.37889000000000012e-01 , len = +6.60378679243960987e-01 
  59         67         68         60    2        320        321 +7.65965799256505542e-01  # rad = +1.28778000000000031e-01 , len = +7.03491293478461288e-01 
  60         69         67         98    2         58         59 +6.59769095532602878e-01  # rad = +1.68124999999999997e-01 , len = +6.92964645562816894e-01 
  61         70         71         62    2 2147483645 2147483645 +7.21540306317109081e-01  # rad = +9.26666999999999907e-02 , len = +1.97989898732231578e-01 
  62         56         70        391    2         61         63 +6.02953051643192461e-01  # rad = +1.28428999999999960e-01 , len = +5.77234787586470066e-01 
  63         70         72         62    2         84         85 +1.01353276907863510e+00  # rad = +1.30167000000000033e-01 , len = +5.68682688324519514e-01 
  64         66         73         57    2 2147483645 2147483645 +7.03997907206696860e-01  # rad = +7.33333500000000055e-02 , len = +5.81463670404263944e-01 
  65         66         74         57    2 2147483645 2147483645 +1.00687693799379829e+00  # rad = +1.04883350000000000e-01 , len = +6.29999999999999338e-01 
  66         75         76         68    2 2147483645 2147483645 +7.41202672605790536e-01  # rad = +8.31999999999999962e-02 , len = +2.96984848098351184e-01 
  67         75         77         68    2        361        362 +7.41202672605790536e-01  # rad = +8.31999999999999962e-02 , len = +3.28329103187640248e-01 
  68         65         75         87    2         66         67 +9.82296780516832557e-01  # rad = +1.12250000000000044e-01 , len = +5.68682688324516517e-01 
  69         78         79         71    2        305        360 +8.76760563380281854e-01  # rad = +1.24500000000000000e-01 , len = +5.68682688324516517e-01 
  70         78         80         71    2        317        318 +8.11816901408450642e-01  # rad = +1.15278000000000019e-01 , len = +1.33184083133082987e+00 
  71         81         78         92    2         69         70 +7.22646310432569883e-01  # rad = +1.41999999999999987e-01 , len = +3.49999999999997868e-01 
  72         82         83         73    2 2147483645 2147483645 +8.06666666666666643e-01  # rad = +1.21000000000000010e-01 , len = +9.12688336728369909e-01 
  73         81         82         92    2         72         74 +7.63358778625954137e-01  # rad = +1.50000000000000022e-01 , len = +6.64078308635361214e-01 
  74         82         84         73    2         80         81 +8.16666666666666763e-01  # rad = +1.22500000000000053e-01 , len = +6.78675180038284975e-01 
  75         85         86         77    2 2147483645 2147483645 +8.58551080773606423e-01  # rad = +9.43332999999999949e-02 , len = +3.63730669589463651e-01 
  76         85         87         77    2 2147483645 2147483645 +6.57312400455062673e-01  # rad = +7.22222000000000142e-02 , len = +5.09607692249635646e-01 
  77         88         85         96    2         75         76 +8.88295120137114647e-01  # rad = +1.09874999999999987e-01 , len = +6.37730350540102187e-01 
  78         89         90        306    2 2147483645 2147483645 +8.44259222836191259e-01  # rad = +1.13749999999999990e-01 , len = +1.08894444302728388e+00 
  79         89         91        306    2        323        324 +9.35795477739389092e-01  # rad = +1.26083000000000001e-01 , len = +1.01680873324337684e+00 
  80         84         92         74    2 2147483645 2147483645 +6.07346938775510159e-01  # rad = +7.43999999999999800e-02 , len = +9.84987309562920688e-01 
  81         84         93         74    2 2147483645 2147483645 +8.21771428571428486e-01  # rad = +1.00666999999999993e-01 , len = +7.47395477642189721e-01 
  82         94         95         84    2 2147483645 2147483645 +1.04374999999999996e+00  # rad = +8.35000000000000187e-02 , len = +9.89949493661145541e-02 
  83         94         96         84    2 2147483645 2147483645 +9.83333750000000006e-01  # rad = +7.86667000000000199e-02 , len = +1.71464281994823164e-01 
  84         72         94         63    2         82         83 +6.14595097067613172e-01  # rad = +8.00000000000000294e-02 , len = +6.29999999999999005e-01 
  85         72         97         63    2 2147483645 2147483645 +8.59472831055490105e-01  # rad = +1.11874999999999988e-01 , len = +6.02162768692983463e-01 
  86         98         99         88    2        319        359 +8.78000684473851378e-01  # rad = +2.15500000000000136e-01 , len = +4.02119385257662998e-01 
  87         98         65         88    2         56         68 +4.65576669219862793e-01  # rad = +1.14273000000000041e-01 , len = +8.04238770515324219e-01 
  88        100         98        130    2         86         87 +9.17791264223401293e-01  # rad = +2.45444000000000134e-01 , len = +1.19000000000000128e+00 
  89        101        102         91    2 2147483645 2147483645 +9.45526612392999621e-01  # rad = +1.12833000000000003e-01 , len = +1.36095554666564911e+00 
  90        101        103         91    2 2147483645 2147483645 +8.91618866454097270e-01  # rad = +1.06399999999999981e-01 , len = +3.42928563989641999e-01 
  91        104        101        305    2         89         90 +8.92767100331420482e-01  # rad = +1.19333499999999967e-01 , len = +2.52388589282478315e-01 
  92        105         81         93    2         71         73 +9.95778709085657243e-01  # rad = +1.96500000000000008e-01 , len = +9.89949493661170521e-02 
  93         69        105         98    2         92         94 +7.74389382475748067e-01  # rad = +1.97332999999999981e-01 , len = +2.09999999999999659e-01 
  94        105        106         93    2         96        392 +7.02523146153963052e-01  # rad = +1.38631000000000004e-01 , len = +8.25287828578611715e-01 
  95         88        107         96    2 2147483645 2147483645 +8.65625909517187875e-01  # rad = +1.07071000000000000e-01 , len = +9.54672718789009278e-01 
  96        106         88         94    2         77         95 +8.92239109578665701e-01  # rad = +1.23692000000000010e-01 , len = +9.82496819333274929e-01 
  97        108         62        135    2         54         98 +9.69944262295082016e-01  # rad = +2.95833000000000068e-01 , len = +1.21243556529821594e+00 
  98         62         69         97    2         60         93 +8.61377871975066878e-01  # rad = +2.54824000000000106e-01 , len = +1.22849501423489804e+00 
  99        109        110        100    2 2147483645 2147483645 +8.96314061898876080e-01  # rad = +1.09500000000000028e-01 , len = +9.89949493661170521e-02 
 100        111        109        392    2         99        101 +8.81238683988429750e-01  # rad = +1.22166999999999970e-01 , len = +1.02161636635284769e+00 
 101        109        112        100    2        104        119 +9.76802246105740513e-01  # rad = +1.19333000000000009e-01 , len = +4.94974746830585288e-01 
 102        113        114        104    2 2147483645 2147483645 +6.38888888888888840e-01  # rad = +6.90000000000000197e-02 , len = +9.89949493661170521e-02 
 103        113        115        104    2        332        333 +1.04629629629629606e+00  # rad = +1.13000000000000003e-01 , len = +1.21243556529820870e-01 
 104        112        113        101    2        102        103 +9.05030460978941353e-01  # rad = +1.08000000000000054e-01 , len = +2.61916017074175556e-01 
 105        116        117        107    2 2147483645 2147483645 +6.56198347107438074e-01  # rad = +7.94000000000000122e-02 , len = +3.20780298646907769e-01 
 106        116        118        107    2        113        116 +1.15151239669421490e+00  # rad = +1.39333000000000012e-01 , len = +1.71464281994823164e-01 
 107        119        116        110    2        105        106 +8.70503597122302186e-01  # rad = +1.21000000000000038e-01 , len = +9.89949493661145541e-02 
 108        120        121        386    2 2147483645 2147483645 +6.88848920863309400e-01  # rad = +9.57500000000000434e-02 , len = +5.14392845984467439e-01 
 109        120        122        386    2        328        329 +8.58992805755395716e-01  # rad = +1.19400000000000034e-01 , len = +3.76961536499416161e-01 
 110        123        119        115    2        107        386 +1.00724637681159424e+00  # rad = +1.39000000000000012e-01 , len = +1.21243556529823951e-01 
 111        124        125        113    2 2147483645 2147483645 +1.01113924473747985e+00  # rad = +1.21000000000000010e-01 , len = +7.00000000000002842e-02 
 112        124        126        113    2        330        331 +1.01113924473747985e+00  # rad = +1.21000000000000010e-01 , len = +2.52388589282480258e-01 
 113        118        124        106    2        111        112 +8.58856121665362737e-01  # rad = +1.19667000000000023e-01 , len = +2.10000000000000270e-01 
 114        123        127        115    2 2147483645 2147483645 +1.00724637681159424e+00  # rad = +1.39000000000000012e-01 , len = +9.89949493661195640e-02 
 115        128        123        121    2        110        114 +1.00363636363636366e+00  # rad = +1.38000000000000039e-01 , len = +3.05122926047845966e-01 
 116        118        129        106    2 2147483645 2147483645 +6.82371728162029068e-01  # rad = +9.50769000000000336e-02 , len = +8.65852181379712316e-01 
 117        130        131        333    2 2147483645 2147483645 +7.29296450067189350e-01  # rad = +9.68750000000000028e-02 , len = +5.81463670404266164e-01 
 118        130        132        333    2        122        123 +8.95858348985760333e-01  # rad = +1.18999999999999995e-01 , len = +9.89949493661157892e-02 
 119        112        133        101    2 2147483645 2147483645 +9.14055625853703479e-01  # rad = +1.09077000000000035e-01 , len = +2.10931268426470897e+00 
 120        128        134        121    2 2147483645 2147483645 +6.07272727272727297e-01  # rad = +8.35000000000000464e-02 , len = +1.21243556529820870e-01 
 121        100        128        130    2        115        120 +5.14155158939382018e-01  # rad = +1.37500000000000039e-01 , len = +7.34166193719105187e-01 
 122        132        135        118    2 2147483645 2147483645 +6.61064705882352999e-01  # rad = +7.86667000000000338e-02 , len = +1.71464281994822443e-01 
 123        132        136        118    2 2147483645 2147483645 +7.60502941176470659e-01  # rad = +9.04998500000000067e-02 , len = +8.79886356298357541e-01 
 124        137        138        126    2 2147483645 2147483645 +1.21565313574547140e+00  # rad = +1.06166999999999997e-01 , len = +3.63730669589462985e-01 
 125        137        139        126    2 2147483645 2147483645 +1.28735545318910427e+00  # rad = +1.12429000000000001e-01 , len = +5.51180551180828093e-01 
 126        140        137        133    2        124        125 +6.65396571428571448e-01  # rad = +8.73333000000000165e-02 , len = +3.76961536499415162e-01 
 127        141        142        129    2 2147483645 2147483645 +7.83234386491670986e-01  # rad = +1.03300000000000003e-01 , len = +7.50666370633456093e-01 
 128        141        143        129    2        365        366 +1.02169248383110034e+00  # rad = +1.34750000000000009e-01 , len = +7.73175271203110026e-01 
 129        144        141        132    2        127        128 +9.82413407821228990e-01  # rad = +1.31889000000000062e-01 , len = +6.60378679243961875e-01 
 130        145        100        136    2         88        121 +7.55805704951205803e-01  # rad = +2.67429000000000083e-01 , len = +5.85662018573852139e-01 
 131        144        146        132    2 2147483645 2147483645 +5.13966480446927276e-01  # rad = +6.90000000000000197e-02 , len = +1.21243556529819843e-01 
 132        147        144        134    2        129        131 +7.95947043582917901e-01  # rad = +1.34250000000000036e-01 , len = +2.61916017074175556e-01 
 133        147        140        134    2        126        367 +7.78160517469333124e-01  # rad = +1.31250000000000033e-01 , len = +5.23832034148351111e-01 
 134        148        147        143    2        132        133 +8.67182519280205621e-01  # rad = +1.68667000000000039e-01 , len = +5.68682688324517294e-01 
 135        145        108        136    2         97        327 +8.61988565227098547e-01  # rad = +3.05000000000000104e-01 , len = +5.46717477313465539e-01 
 136        149        145        145    2        130        135 +1.01384813753581660e+00  # rad = +3.53833000000000175e-01 , len = +4.02119385257659334e-01 
 137        150        151        139    2 2147483645 2147483645 +5.33506529656004203e-01  # rad = +6.90000000000000197e-02 , len = +4.94974746830582402e-01 
 138        150        152        139    2 2147483645 2147483645 +5.93762612790239119e-01  # rad = +7.67931000000000308e-02 , len = +2.02153407094711213e+00 
 139        148        150        143    2        137        138 +6.64951156812339406e-01  # rad = +1.29333000000000031e-01 , len = +7.13862731902988878e-01 
 140        153        154        142    2 2147483645 2147483645 +5.21827376044375457e-01  # rad = +9.05000000000000249e-02 , len = +6.96491205974634431e-01 
 141        153        155        142    2        153        395 +5.31437648836123100e-01  # rad = +9.21667000000000319e-02 , len = +4.14125584816975423e-01 
 142        156        153        151    2        140        141 +4.42350954695940990e-01  # rad = +1.73429000000000000e-01 , len = +6.30000000000000226e-01 
 143        157        148        147    2        134        139 +1.00000000000000000e+00  # rad = +1.94500000000000006e-01 , len = +2.61916017074173613e-01 
 144        149        158        145    2        370        371 +4.20664756446991417e-01  # rad = +1.46812000000000026e-01 , len = +1.22449989791751546e+00 
 145        156        149        151    2        136        144 +8.90165330993567427e-01  # rad = +3.49000000000000143e-01 , len = +1.21243556529820870e-01 
 146        157        159        147    2 2147483645 2147483645 +4.53584575835475512e-01  # rad = +8.82222000000000006e-02 , len = +6.33876959669618323e-01 
 147        160        157        161    2        143        146 +1.03183023872679058e+00  # rad = +1.94500000000000006e-01 , len = +2.96984848098349907e-01 
 148        161        162        150    2 2147483645 2147483645 +5.95237849779086781e-01  # rad = +8.08333000000000246e-02 , len = +4.14125584816975423e-01 
 149        161        163        150    2 2147483645 2147483645 +6.98085419734904233e-01  # rad = +9.47999999999999815e-02 , len = +3.20780298646909323e-01 
 150        164        161        155    2        148        149 +9.41421143847487096e-01  # rad = +1.35800000000000004e-01 , len = +3.20780298646906215e-01 
 151        165        156        190    2        142        145 +1.03583091149273443e+00  # rad = +3.92062000000000077e-01 , len = +1.11561642153564722e+00 
 152        166        167        153    2 2147483645 2147483645 +6.54307524536532070e-01  # rad = +6.90000000000000197e-02 , len = +4.94974746830583900e-01 
 153        155        166        141    2        152        154 +1.14417680138271205e+00  # rad = +1.05455000000000007e-01 , len = +7.13862731902991210e-01 
 154        166        168        153    2        159        388 +9.69949267460054054e-01  # rad = +1.02286000000000002e-01 , len = +4.48218696620298451e-01 
 155        169        164        373    2        150        156 +1.12871674491392793e+00  # rad = +1.44250000000000017e-01 , len = +2.32163735324877329e-01 
 156        164        170        155    2        165        166 +9.87376083188908238e-01  # rad = +1.42429000000000083e-01 , len = +4.48218696620299561e-01 
 157        171        172        159    2 2147483645 2147483645 +9.43358822250690010e-01  # rad = +6.90000000000000197e-02 , len = +4.14125584816971204e-01 
 158        171        173        159    2 2147483645 2147483645 +9.43358822250690010e-01  # rad = +6.90000000000000197e-02 , len = +1.21243556529817817e-01 
 159        168        171        154    2        157        158 +7.15082220440725003e-01  # rad = +7.31429000000000246e-02 , len = +4.69574275274957209e-01 
 160        160        174        161    2 2147483645 2147483645 +4.62985145888594185e-01  # rad = +8.72727000000000225e-02 , len = +8.25287828578608940e-01 
 161        175        160        170    2        147        160 +1.03856749311294760e+00  # rad = +1.88500000000000001e-01 , len = +2.42487113059643794e-01 
 162        176        177        164    2 2147483645 2147483645 +1.00000000000000000e+00  # rad = +1.30500000000000033e-01 , len = +6.99999999999993960e-02 
 163        176        178        164    2 2147483645 2147483645 +1.00468199233716482e+00  # rad = +1.31111000000000033e-01 , len = +6.14247507117447800e-01 
 164        179        176        168    2        162        163 +1.06385580473966113e+00  # rad = +1.30500000000000033e-01 , len = +1.21243556529821897e-01 
 165        170        180        156    2 2147483645 2147483645 +7.10880508885128659e-01  # rad = +1.01250000000000007e-01 , len = +5.98080262172229649e-01 
 166        170        181        156    2 2147483645 2147483645 +8.58905138700685966e-01  # rad = +1.22333000000000067e-01 , len = +8.90954544295049722e-01 
 167        179        182        168    2 2147483645 2147483645 +9.35459414512460619e-01  # rad = +1.14750000000000005e-01 , len = +5.04777178564956630e-01 
 168        183        179        179    2        164        167 +4.37186144563284307e-01  # rad = +1.22666999999999971e-01 , len = +7.47395477642192829e-01 
 169        184        185        171    2 2147483645 2147483645 +4.26735218508997372e-01  # rad = +8.30000000000000321e-02 , len = +7.03491293478461621e-01 
 170        184        175        171    2        161        309 +9.33161953727506321e-01  # rad = +1.81499999999999995e-01 , len = +2.52388589282480258e-01 
 171        186        184        176    2        169        170 +9.27294398092967764e-01  # rad = +1.94500000000000034e-01 , len = +2.88617393793237420e-01 
 172        187        188        174    2 2147483645 2147483645 +9.32562633866590440e-01  # rad = +1.33667000000000008e-01 , len = +6.14247507117447800e-01 
 173        187        189        174    2        372        373 +8.71460166186433072e-01  # rad = +1.24909000000000020e-01 , len = +7.85748051222526112e-01 
 174        190        187        187    2        172        173 +9.12949044585987246e-01  # rad = +1.43333000000000044e-01 , len = +7.03491293478464175e-01 
 175        186        191        176    2 2147483645 2147483645 +3.80004290822407609e-01  # rad = +7.97058999999999962e-02 , len = +1.30207526664168016e+00 
 176        192        186        178    2        171        175 +1.00358851674641159e+00  # rad = +2.09750000000000048e-01 , len = +2.21359436211787469e-01 
 177        192        193        178    2 2147483645 2147483645 +5.09909090909090867e-01  # rad = +1.06571000000000013e-01 , len = +5.77234787586473952e-01 
 178        194        192        182    2        176        177 +1.00000000000000000e+00  # rad = +2.08999999999999991e-01 , len = +9.89949493661145541e-02 
 179        165        183        190    2        168        180 +7.41302509907529661e-01  # rad = +2.80583000000000027e-01 , len = +9.15368778143542117e-01 
 180        183        195        179    2        181        182 +7.37749614196155812e-01  # rad = +2.07000000000000017e-01 , len = +2.80000000000001137e-01 
 181        195        196        180    2 2147483645 2147483645 +4.91681159420289837e-01  # rad = +1.01777999999999980e-01 , len = +1.33184083133082942e+00 
 182        195        194        180    2        178        334 +1.00966183574879231e+00  # rad = +2.08999999999999991e-01 , len = +1.56524758424985921e-01 
 183        197        198        185    2 2147483645 2147483645 +4.62423097028428931e-01  # rad = +6.90000000000000197e-02 , len = +1.56524758424985921e-01 
 184        197        199        185    2 2147483645 2147483645 +4.62423097028428931e-01  # rad = +6.90000000000000197e-02 , len = +1.21243556529821897e-01 
 185        200        197        211    2        183        184 +3.44207612456747414e-01  # rad = +1.49214000000000013e-01 , len = +1.08669222873819948e+00 
 186        190        201        187    2        191        192 +8.39490445859872647e-01  # rad = +1.31800000000000000e-01 , len = +6.96491205974634098e-01 
 187        202        190        189    2        174        186 +9.21723917267939896e-01  # rad = +1.57000000000000056e-01 , len = +2.09999999999999659e-01 
 188        202        203        189    2 2147483645 2147483645 +6.74561006968702470e-01  # rad = +1.14900000000000030e-01 , len = +8.45813218151623469e-01 
 189        204        202        197    2        187        188 +7.62969764837626019e-01  # rad = +1.70333000000000068e-01 , len = +7.13862731902988989e-01 
 190        205        165        389    2        151        179 +8.73125720876586020e-01  # rad = +3.78500000000000170e-01 , len = +9.89949493661145541e-02 
 191        201        206        186    2 2147483645 2147483645 +6.33535660091047004e-01  # rad = +8.35000000000000187e-02 , len = +6.89420046125727048e-01 
 192        201        207        186    2 2147483645 2147483645 +5.64776176024279208e-01  # rad = +7.44375000000000175e-02 , len = +1.16081867662438953e+00 
 193        208        209        195    2 2147483645 2147483645 +6.37322049246913713e-01  # rad = +9.57142999999999883e-02 , len = +5.09607692249637867e-01 
 194        208        210        195    2 2147483645 2147483645 +6.69853910588485979e-01  # rad = +1.00599999999999967e-01 , len = +3.76961536499415828e-01 
 195        205        208        389    2        193        194 +3.46440599769319457e-01  # rad = +1.50182000000000010e-01 , len = +8.54458893101360473e-01 
 196        204        211        197    2        203        204 +5.83301231802911491e-01  # rad = +1.30222000000000004e-01 , len = +7.30821455623738125e-01 
 197        212        204        202    2        189        196 +9.79166666666666741e-01  # rad = +2.23250000000000032e-01 , len = +2.88617393793236143e-01 
 198        213        214        200    2 2147483645 2147483645 +5.97728631201434601e-01  # rad = +6.90000000000000197e-02 , len = +8.45813218151617918e-01 
 199        213        215        200    2        376        377 +9.52900716408084270e-01  # rad = +1.10000000000000056e-01 , len = +2.10000000000000853e-01 
 200        216        213        216    2        198        199 +5.05668328324995864e-01  # rad = +1.15437000000000026e-01 , len = +1.06160256216721871e+00 
 201        212        217        202    2        337        375 +5.21929824561403577e-01  # rad = +1.19000000000000022e-01 , len = +9.01886910870761671e-01 
 202        218        212        209    2        197        201 +7.34836740547839984e-01  # rad = +2.28000000000000036e-01 , len = +3.56931365951495716e-01 
 203        211        219        196    2        341        396 +8.13994563130653881e-01  # rad = +1.05999999999999997e-01 , len = +5.77234787586473064e-01 
 204        211        220        196    2        338        339 +5.74403710586536831e-01  # rad = +7.48000000000000193e-02 , len = +3.42928563989646329e-01 
 205        221        222        207    2 2147483645 2147483645 +6.95798085446021619e-01  # rad = +6.90000000000000058e-02 , len = +2.61916017074176499e-01 
 206        221        223        207    2 2147483645 2147483645 +6.95798085446021619e-01  # rad = +6.90000000000000058e-02 , len = +2.61916017074174612e-01 
 207        224        221        341    2        205        206 +9.65906279525066469e-01  # rad = +9.91666999999999965e-02 , len = +3.63730669589464706e-01 
 208        218        225        209    2 2147483645 2147483645 +3.35649573117867195e-01  # rad = +1.04143000000000027e-01 , len = +1.10900856624284461e+00 
 209        226        218        210    2        202        208 +6.64752008569898245e-01  # rad = +3.10273000000000077e-01 , len = +7.82623792124924278e-01 
 210        227        226        344    2        209        211 +9.81676769121402004e-01  # rad = +4.66750000000000109e-01 , len = +2.21359436211787469e-01 
 211        226        200        210    2        185        389 +9.28762720942688746e-01  # rad = +4.33500000000000052e-01 , len = +1.07990740343790681e+00 
 212        228        229        214    2 2147483645 2147483645 +6.27291238027669396e-01  # rad = +8.84167000000000286e-02 , len = +1.71892408209321346e+00 
 213        228        230        214    2 2147483645 2147483645 +7.27917701312522203e-01  # rad = +1.02600000000000052e-01 , len = +1.53681488800700961e+00 
 214        231        228        226    2        212        213 +6.85331142088910661e-01  # rad = +1.40950000000000047e-01 , len = +1.39474011916198815e+00 
 215        216        232        216    2        226        346 +9.11137783306904536e-01  # rad = +2.08000000000000074e-01 , len = +4.74763098818769935e-01 
 216        233        216        218    2        200        215 +1.01011504424778775e+00  # rad = +2.28286000000000017e-01 , len = +4.48218696620297896e-01 
 217        234        235        219    2 2147483645 2147483645 +6.90265486725663791e-01  # rad = +1.56000000000000028e-01 , len = +5.37680202350801051e-01 
 218        234        233        219    2        216        222 +1.00000000000000000e+00  # rad = +2.26000000000000006e-01 , len = +1.21243556529820870e-01 
 219        236        234        221    2        217        218 +9.17207792207792139e-01  # rad = +2.26000000000000006e-01 , len = +1.21243556529822938e-01 
 220        236        237        221    2        350        351 +4.92311969786932924e-01  # rad = +1.21305669355500287e-01 , len = +6.29999999999999560e-01 
 221        238        236        345    2        219        220 +8.02451646100586502e-01  # rad = +2.46399999999999980e-01 , len = +1.36095554666564889e+00 
 222        233        239        218    2 2147483645 2147483645 +4.09121681415929250e-01  # rad = +9.24615000000000159e-02 , len = +8.71492971859210153e-01 
 223        240        241        239    2        224        225 +5.10112266112266122e-01  # rad = +2.45363999999999943e-01 , len = +1.09567330897489779e+00 
 224        241        242        223    2        342        343 +5.77203664759296409e-01  # rad = +1.41625000000000001e-01 , len = +6.29999999999994675e-01 
 225        241        243        223    2        310        311 +4.47730718442803377e-01  # rad = +1.09857000000000010e-01 , len = +6.14247507117448466e-01 
 226        232        231        215    2        214        227 +9.88783653846153854e-01  # rad = +2.05667000000000016e-01 , len = +4.08166632639172688e-01 
 227        231        244        226    2        231        232 +8.58669596969859006e-01  # rad = +1.76600000000000035e-01 , len = +3.20780298646906992e-01 
 228        245        246        230    2 2147483645 2147483645 +9.22459893048128254e-01  # rad = +6.90000000000000197e-02 , len = +9.89949493661157892e-02 
 229        245        247        230    2 2147483645 2147483645 +9.22459893048128254e-01  # rad = +6.90000000000000197e-02 , len = +1.21243556529820870e-01 
 230        248        245        350    2        228        229 +7.43538767395626188e-01  # rad = +7.48000000000000193e-02 , len = +3.05122926047848020e-01 
 231        244        249        227    2        235        238 +5.51387315968289937e-01  # rad = +9.73750000000000310e-02 , len = +5.09607692249636646e-01 
 232        244        250        227    2        236        237 +7.33295583238958049e-01  # rad = +1.29500000000000032e-01 , len = +4.14125584816973313e-01 
 233        251        252        235    2 2147483645 2147483645 +8.94456886898096215e-01  # rad = +7.98750000000000016e-02 , len = +5.14392845984466329e-01 
 234        251        253        235    2 2147483645 2147483645 +8.53863381858902537e-01  # rad = +7.62500000000000261e-02 , len = +2.61916017074175556e-01 
 235        249        251        231    2        233        234 +9.17073170731707354e-01  # rad = +8.93000000000000460e-02 , len = +6.64078308635359327e-01 
 236        250        254        232    2 2147483645 2147483645 +7.08380694980695003e-01  # rad = +9.17353000000000196e-02 , len = +2.51805480480469157e+00 
 237        250        255        232    2 2147483645 2147483645 +5.77606177606177607e-01  # rad = +7.48000000000000193e-02 , len = +3.56931365951492552e-01 
 238        249        256        231    2 2147483645 2147483645 +7.74782028241335019e-01  # rad = +7.54444000000000226e-02 , len = +6.02162768692982797e-01 
 239        257        240        240    2        223        344 +1.00838574423480076e+00  # rad = +4.80999999999999983e-01 , len = +7.17286553617171196e-01 
 240        258        257        267    2        239        241 +9.64415689446016966e-01  # rad = +4.77000000000000035e-01 , len = +5.37680202350803604e-01 
 241        257        259        240    2        244        256 +5.15025157232704478e-01  # rad = +2.45667000000000052e-01 , len = +6.64078308635361547e-01 
 242        260        261        244    2 2147483645 2147483645 +6.60623794212218618e-01  # rad = +1.02727000000000013e-01 , len = +8.10308583195315180e-01 
 243        260        262        244    2        352        353 +8.27009646302250823e-01  # rad = +1.28600000000000020e-01 , len = +3.56931365951492885e-01 
 244        259        260        241    2        242        243 +6.32970647258280561e-01  # rad = +1.55500000000000027e-01 , len = +9.89949493661170521e-02 
 245        263        264        246    2 2147483645 2147483645 +6.94675540765391064e-01  # rad = +8.35000000000000048e-02 , len = +1.21243556529822938e-01 
 246        265        263        251    2        245        247 +9.21072796934865878e-01  # rad = +1.20199999999999974e-01 , len = +3.56931365951495327e-01 
 247        263        266        246    2        248        249 +1.11980033277870228e+00  # rad = +1.34600000000000025e-01 , len = +4.02119385257659889e-01 
 248        266        267        247    2 2147483645 2147483645 +6.36453937592867725e-01  # rad = +8.56667000000000123e-02 , len = +4.14125584816972425e-01 
 249        266        268        247    2        257        258 +9.69539375928677449e-01  # rad = +1.30499999999999949e-01 , len = +1.21243556529822938e-01 
 250        265        269        251    2 2147483645 2147483645 +7.96934865900383205e-01  # rad = +1.03999999999999981e-01 , len = +6.92964645562813120e-01 
 251        270        265        253    2        246        250 +1.02487179285809638e+00  # rad = +1.30499999999999977e-01 , len = +9.89949493661183150e-02 
 252        270        271        253    2 2147483645 2147483645 +7.34295115955800881e-01  # rad = +9.35000000000000137e-02 , len = +7.17286553617171196e-01 
 253        272        270        261    2        251        252 +1.01258846918489076e+00  # rad = +1.27333000000000002e-01 , len = +1.97989898732234104e-01 
 254        273        274        256    2 2147483645 2147483645 +8.60913669064748199e-01  # rad = +1.19667000000000023e-01 , len = +1.56524758424985921e-01 
 255        273        275        256    2 2147483645 2147483645 +6.92189208633093522e-01  # rad = +9.62143000000000304e-02 , len = +9.31289428695505239e-01 
 256        259        273        241    2        254        255 +5.65806559285536914e-01  # rad = +1.39000000000000012e-01 , len = +4.48218696620301227e-01 
 257        268        276        249    2 2147483645 2147483645 +6.08429118773946453e-01  # rad = +7.94000000000000122e-02 , len = +3.20780298646910100e-01 
 258        268        277        249    2 2147483645 2147483645 +7.33716475095785525e-01  # rad = +9.57500000000000295e-02 , len = +4.31508980207827797e-01 
 259        278        279        260    2 2147483645 2147483645 +7.26533278327832877e-01  # rad = +1.05666999999999997e-01 , len = +1.71464281994822443e-01 
 260        280        278        263    2        259        261 +6.98223715794527022e-01  # rad = +1.45440000000000014e-01 , len = +1.70317350848350313e+00 
 261        278        272        260    2        253        312 +8.64617711771177189e-01  # rad = +1.25750000000000001e-01 , len = +2.32163735324876275e-01 
 262        281        282        264    2        378        379 +5.26789366053169728e-01  # rad = +1.60999999999999976e-01 , len = +4.94974746830583012e-01 
 263        281        280        264    2        260        282 +6.81554192229038902e-01  # rad = +2.08300000000000013e-01 , len = +6.60378679243961542e-01 
 264        258        281        267    2        262        263 +6.17923574605741988e-01  # rad = +3.05624999999999980e-01 , len = +6.06217782649105419e-01 
 265        283        284        266    2 2147483645 2147483645 +3.30372373621801552e-01  # rad = +1.58810000000000062e-01 , len = +1.27161314872094722e+00 
 266        285        283        314    2        265        267 +1.05493704832695800e+00  # rad = +4.80700000000000016e-01 , len = +6.92964645562817783e-01 
 267        283        258        266    2        240        264 +1.02891616392760543e+00  # rad = +4.94599999999999929e-01 , len = +3.20780298646906992e-01 
 268        286        287        269    2 2147483645 2147483645 +9.04918032786885207e-01  # rad = +6.90000000000000058e-02 , len = +5.68682688324519736e-01 
 269        288        286        312    2        268        270 +8.69517620133124503e-01  # rad = +7.62499999999999983e-02 , len = +9.20706250657613579e-01 
 270        286        289        269    2        274        275 +1.09508196721311468e+00  # rad = +8.35000000000000048e-02 , len = +3.28329103187642579e-01 
 271        290        291        273    2 2147483645 2147483645 +1.00000000000000000e+00  # rad = +6.89999999999999919e-02 , len = +1.21243556529821897e-01 
 272        290        292        273    2 2147483645 2147483645 +1.00000000000000000e+00  # rad = +6.89999999999999919e-02 , len = +5.14392845984465441e-01 
 273        293        290        275    2        271        272 +8.26347305389221520e-01  # rad = +6.89999999999999919e-02 , len = +2.10000000000000853e-01 
 274        289        294        270    2 2147483645 2147483645 +9.13173652694610816e-01  # rad = +7.62499999999999983e-02 , len = +5.28488410468953007e-01 
 275        289        293        270    2        273        276 +1.00000000000000000e+00  # rad = +8.35000000000000048e-02 , len = +1.21243556529819843e-01 
 276        293        295        275    2 2147483645 2147483645 +8.26347305389221520e-01  # rad = +6.89999999999999919e-02 , len = +2.61916017074175556e-01 
 277          2        296          2    2 2147483645 2147483645 +1.09388419292139405e+00  # rad = +1.21000000000000010e-01 , len = +1.21243556529820870e-01 
 278          1        297          0    2        285        390 +9.15789473684210487e-01  # rad = +4.34999999999999998e-01 , len = +1.97989898732234104e-01 
 279          1        298          0    2        286        287 +5.48570526315789508e-01  # rad = +2.60571000000000053e-01 , len = +5.46717477313465761e-01 
 280        299        300        282    2 2147483645 2147483645 +5.16486404992265169e-01  # rad = +7.87930999999999909e-02 , len = +1.77225844616410289e+00 
 281        299        301        282    2        290        291 +7.62762526547628439e-01  # rad = +1.16363999999999981e-01 , len = +7.34166193719105631e-01 
 282        280        299        263    2        280        281 +7.32385981757081028e-01  # rad = +1.52555999999999942e-01 , len = +1.59163438012628999e+00 
 283        302        303        285    2 2147483645 2147483645 +4.41405721283475327e-01  # rad = +8.21818000000000132e-02 , len = +7.82623792124926165e-01 
 284        302        304        285    2 2147483645 2147483645 +3.98925245190190236e-01  # rad = +7.42727000000000109e-02 , len = +6.56658206375282050e-01 
 285        297        302        278    2        283        284 +4.28004597701149458e-01  # rad = +1.86182000000000014e-01 , len = +8.63017960415655927e-01 
 286        298        305        279    2 2147483645 2147483645 +3.09320684189721806e-01  # rad = +8.06000000000000050e-02 , len = +3.20780298646909323e-01 
 287        298        306        279    2 2147483645 2147483645 +2.90989787812150957e-01  # rad = +7.58235000000000020e-02 , len = +1.27161314872094833e+00 
 288        307        308        290    2 2147483645 2147483645 +8.37912087912087822e-01  # rad = +7.62499999999999983e-02 , len = +5.14392845984467773e-01 
 289        307        309        290    2 2147483645 2147483645 +7.58241758241758212e-01  # rad = +6.89999999999999919e-02 , len = +7.03491293478461954e-01 
 290        301        307        281    2        288        289 +7.82028806159980716e-01  # rad = +9.09999999999999837e-02 , len = +3.42928563989646329e-01 
 291        301        310        281    2        292        293 +8.92793303770925806e-01  # rad = +1.03889000000000037e-01 , len = +6.60378679243962319e-01 
 292        310        311        291    2        298        299 +6.84109000952940027e-01  # rad = +7.10713999999999929e-02 , len = +1.04297650980259471e+00 
 293        310        312        291    2        294        295 +7.10694106209512011e-01  # rad = +7.38332999999999906e-02 , len = +4.14125584816973924e-01 
 294        312        313        293    2 2147483645 2147483645 +9.90649205710702363e-01  # rad = +7.31428999999999968e-02 , len = +4.64327470649756269e-01 
 295        312        314        293    2 2147483645 2147483645 +9.34537667962829666e-01  # rad = +6.90000000000000058e-02 , len = +4.48218696620298729e-01 
 296        315        316        298    2 2147483645 2147483645 +9.04918032786885207e-01  # rad = +6.89999999999999919e-02 , len = +3.13049516849970233e-01 
 297        315        317        298    2 2147483645 2147483645 +9.04918032786885207e-01  # rad = +6.89999999999999919e-02 , len = +4.42718872423573218e-01 
 298        311        315        292    2        296        297 +1.07286475291045336e+00  # rad = +7.62499999999999983e-02 , len = +2.88617393793235255e-01 
 299        311        318        292    2 2147483645 2147483645 +1.17487484417079169e+00  # rad = +8.34999999999999770e-02 , len = +2.52388589282478815e-01 
 300         50        319        387    2 2147483645 2147483645 +6.33710821232516208e-01  # rad = +8.06922999999999946e-02 , len = +8.31203946092654355e-01 
 301         18        320        302    2 2147483645 2147483645 +1.01309300816840087e+00  # rad = +7.48000000000000193e-02 , len = +2.79999999999999361e-01 
 302         34         18         28    2         14        301 +7.35179081739338325e-01  # rad = +7.38332999999999906e-02 , len = +3.63730669589463984e-01 
 303         45        321        304    2 2147483645 2147483645 +7.24770882903748248e-01  # rad = +8.01111000000000045e-02 , len = +5.98080262172225652e-01 
 304         39         45         58    2         38        303 +8.01608540202626729e-01  # rad = +1.10532999999999978e-01 , len = +9.99799979995999566e-01 
 305         79        104         69    2         91        306 +1.07363052208835330e+00  # rad = +1.33666999999999980e-01 , len = +1.71464281994823164e-01 
 306        104         89        305    2         78         79 +1.00797878309530420e+00  # rad = +1.34733500000000089e-01 , len = +4.25793377120875338e-01 
 307        322        323        388    2 2147483645 2147483645 +9.28768355395655165e-01  # rad = +9.50000000000000150e-02 , len = +9.89949493661145541e-02 
 308        322        324        388    2 2147483645 2147483645 +6.74579121287370631e-01  # rad = +6.90000000000000197e-02 , len = +6.18223260642951300e-01 
 309        175        325        170    2 2147483645 2147483645 +4.38768044077134989e-01  # rad = +7.96364000000000100e-02 , len = +7.85748051222527777e-01 
 310        243        326        225    2 2147483645 2147483645 +7.29619414329537475e-01  # rad = +8.01538000000000112e-02 , len = +1.12871608476179985e+00 
 311        243        327        225    2 2147483645 2147483645 +6.94084127547630048e-01  # rad = +7.62499999999999983e-02 , len = +3.05122926047844745e-01 
 312        272        288        261    2        269        354 +6.97354274353876757e-01  # rad = +8.76923000000000008e-02 , len = +9.41753683295158628e-01 
 313        328        329        390    2 2147483645 2147483645 +3.54241379310344884e-01  # rad = +1.54095000000000037e-01 , len = +1.73028899320315732e+00 
 314        328        285        390    2        266        355 +1.04751034482758643e+00  # rad = +4.55667000000000100e-01 , len = +2.10000000000000853e-01 
 315         11        330          7    2 2147483645 2147483645 +6.78780075187969900e-01  # rad = +7.22222000000000142e-02 , len = +5.98080262172227983e-01 
 316         11        331          7    2 2147483645 2147483645 +7.39348684210526241e-01  # rad = +7.86667000000000199e-02 , len = +4.48218696620297896e-01 
 317         80        332         70    2 2147483645 2147483645 +6.48866219053071736e-01  # rad = +7.48000000000000193e-02 , len = +3.20780298646909323e-01 
 318         80        333         70    2 2147483645 2147483645 +9.49877686982772085e-01  # rad = +1.09500000000000028e-01 , len = +1.21243556529820884e-01 
 319         99         14         86    2         11        391 +9.88399071925754047e-01  # rad = +2.12999999999999995e-01 , len = +2.21359436211784083e-01 
 320         68        334         59    2 2147483645 2147483645 +6.90141173181754719e-01  # rad = +8.88750000000000095e-02 , len = +4.64327470649756269e-01 
 321         68        335         59    2 2147483645 2147483645 +9.46908633462237526e-01  # rad = +1.21941000000000049e-01 , len = +1.36813741999844529e+00 
 322        111        336        392    2 2147483645 2147483645 +8.34351624095620803e-01  # rad = +1.15667000000000006e-01 , len = +2.09999999999998493e-01 
 323         91        337         79    2 2147483645 2147483645 +7.94452860417344198e-01  # rad = +1.00167000000000020e-01 , len = +4.08166632639172688e-01 
 324         91        338         79    2 2147483645 2147483645 +8.11632020177184943e-01  # rad = +1.02333000000000049e-01 , len = +1.56524758424982730e-01 
 325        339        340        327    2 2147483645 2147483645 +9.45007961075593816e-01  # rad = +1.16923000000000041e-01 , len = +8.63017960415656815e-01 
 326        339        341        327    2        363        364 +8.28436800375019100e-01  # rad = +1.02499999999999994e-01 , len = +5.37680202350800829e-01 
 327        108        339        135    2        325        326 +4.05662295081967272e-01  # rad = +1.23727000000000045e-01 , len = +1.09567330897489756e+00 
 328        122        342        109    2 2147483645 2147483645 +6.12587102177554410e-01  # rad = +7.31429000000000246e-02 , len = +5.09607692249637312e-01 
 329        122        343        109    2 2147483645 2147483645 +8.47989949748743754e-01  # rad = +1.01250000000000034e-01 , len = +2.10000000000000853e-01 
 330        126        344        112    2 2147483645 2147483645 +9.02008264462809906e-01  # rad = +1.09143000000000032e-01 , len = +1.17341382299681518e+00 
 331        126        345        112    2 2147483645 2147483645 +7.27272727272727293e-01  # rad = +8.80000000000000088e-02 , len = +4.53651848888550979e-01 
 332        115        346        103    2 2147483645 2147483645 +1.04070796460176984e+00  # rad = +1.17599999999999982e-01 , len = +7.44110206891426151e-01 
 333        115        130        103    2        117        118 +1.17551769911504445e+00  # rad = +1.32833500000000049e-01 , len = +5.09607692249638311e-01 
 334        194        347        182    2 2147483645 2147483645 +4.69856459330143583e-01  # rad = +9.82000000000000095e-02 , len = +6.78675180038285197e-01 
 335        348        349        337    2 2147483645 2147483645 +8.02339466421343128e-01  # rad = +8.72142999999999946e-02 , len = +9.23363417079102300e-01 
 336        348        350        337    2 2147483645 2147483645 +9.61361545538178430e-01  # rad = +1.04500000000000010e-01 , len = +1.01921538449927485e+00 
 337        217        348        201    2        335        336 +9.13445378151260479e-01  # rad = +1.08700000000000005e-01 , len = +6.67757440991860185e-01 
 338        220        351        204    2 2147483645 2147483645 +9.22459893048128254e-01  # rad = +6.90000000000000058e-02 , len = +1.21243556529821897e-01 
 339        220        352        204    2 2147483645 2147483645 +9.22459893048128254e-01  # rad = +6.90000000000000058e-02 , len = +2.21359436211787469e-01 
 340        224        353        341    2 2147483645 2147483645 +7.66231603144145623e-01  # rad = +7.86667000000000338e-02 , len = +1.56524758424984339e-01 
 341        219        224        203    2        207        340 +9.68556603773584879e-01  # rad = +1.02667000000000036e-01 , len = +7.95047168412038041e-01 
 342        242        354        224    2 2147483645 2147483645 +6.48960988526037008e-01  # rad = +9.19090999999999797e-02 , len = +8.28251169633945517e-01 
 343        242        355        224    2 2147483645 2147483645 +7.69977052074139356e-01  # rad = +1.09048000000000006e-01 , len = +1.91702895126808359e+00 
 344        240        227        239    2        210        345 +9.88486486486486626e-01  # rad = +4.75461999999999996e-01 , len = +9.33916484488844012e-01 
 345        227        238        344    2        221        393 +6.45811862987999086e-01  # rad = +3.07059000000000026e-01 , len = +1.15658981493008217e+00 
 346        232        356        215    2 2147483645 2147483645 +5.32610576923076895e-01  # rad = +1.10783000000000020e-01 , len = +1.61152102065099001e+00 
 347        357        358        393    2 2147483645 2147483645 +4.57384411464897556e-01  # rad = +1.40443999999999986e-01 , len = +7.57165767847437277e-01 
 348        357        359        393    2 2147483645 2147483645 +4.18020640984305969e-01  # rad = +1.28357000000000027e-01 , len = +1.03116439038593732e+00 
 349        248        360        350    2 2147483645 2147483645 +8.92423459244532813e-01  # rad = +8.97778000000000048e-02 , len = +6.02162768692983241e-01 
 350        237        248        220    2        230        349 +8.29309961640622761e-01  # rad = +1.00599999999999995e-01 , len = +3.05122926047850462e-01 
 351        237        361        220    2 2147483645 2147483645 +6.28577381462201656e-01  # rad = +7.62500000000000261e-02 , len = +8.57321409974110993e-01 
 352        262        362        243    2 2147483645 2147483645 +7.34836702954898890e-01  # rad = +9.45000000000000423e-02 , len = +4.48218696620301227e-01 
 353        262        363        243    2 2147483645 2147483645 +9.18989113530326640e-01  # rad = +1.18182000000000037e-01 , len = +8.65852181379710761e-01 
 354        288        364        312    2 2147483645 2147483645 +7.86842174284401175e-01  # rad = +6.90000000000000058e-02 , len = +6.14247507117448799e-01 
 355        285        365        314    2 2147483645 2147483645 +2.64952256801567809e-01  # rad = +1.20730000000000046e-01 , len = +2.97726384453914195e+00 
 356          7        366          4    2 2147483645 2147483645 +9.63130486259492602e-01  # rad = +1.04125000000000051e-01 , len = +5.37680202350802272e-01 
 357         55        367         46    2 2147483645 2147483645 +6.53239577667849347e-01  # rad = +7.56666999999999895e-02 , len = +1.09790709989506907e+00 
 358         55        368         46    2 2147483645 2147483645 +1.08777291445442992e+00  # rad = +1.26000000000000029e-01 , len = +1.56524758424982730e-01 
 359         99        369         86    2 2147483645 2147483645 +4.53982830626450173e-01  # rad = +9.78333000000000397e-02 , len = +1.30395552071380139e+00 
 360         79        370         69    2 2147483645 2147483645 +1.03269879518072272e+00  # rad = +1.28570999999999963e-01 , len = +4.48218696620301227e-01 
 361         77        371         67    2 2147483645 2147483645 +9.45513221153846173e-01  # rad = +7.86667000000000199e-02 , len = +1.71464281994823164e-01 
 362         77        372         67    2 2147483645 2147483645 +9.85576923076923017e-01  # rad = +8.20000000000000173e-02 , len = +2.61916017074175556e-01 
 363        341        373        326    2 2147483645 2147483645 +7.29756097560975703e-01  # rad = +7.48000000000000470e-02 , len = +3.20780298646910100e-01 
 364        341        374        326    2 2147483645 2147483645 +7.20324878048780537e-01  # rad = +7.38333000000000045e-02 , len = +3.56931365951496049e-01 
 365        143        375        128    2 2147483645 2147483645 +6.94407421150278314e-01  # rad = +9.35713999999999713e-02 , len = +1.40872282582486807e+00 
 366        143        376        128    2 2147483645 2147483645 +7.76519480519480498e-01  # rad = +1.04635999999999993e-01 , len = +1.74439101121279427e+00 
 367        140        377        133    2 2147483645 2147483645 +8.70476190476190514e-01  # rad = +1.14250000000000004e-01 , len = +2.32163735324879467e-01 
 368        378        379        370    2 2147483645 2147483645 +6.17754592720970552e-01  # rad = +8.91111000000000264e-02 , len = +5.93969696196698149e-01 
 369        378        380        370    2 2147483645 2147483645 +8.97746967071057167e-01  # rad = +1.29500000000000060e-01 , len = +2.52388589282482256e-01 
 370        158        378        144    2        368        369 +9.82549110426940486e-01  # rad = +1.44250000000000045e-01 , len = +2.32163735324877885e-01 
 371        158        381        144    2 2147483645 2147483645 +9.53600523118001142e-01  # rad = +1.40000000000000013e-01 , len = +7.03491293478460178e-01 
 372        189        382        173    2 2147483645 2147483645 +1.01909390035946168e+00  # rad = +1.27294000000000018e-01 , len = +1.19820699380365991e+00 
 373        189        169        173    2        155        374 +1.02314484945039985e+00  # rad = +1.27800000000000052e-01 , len = +3.13049516849970233e-01 
 374        169        383        373    2 2147483645 2147483645 +1.09546165884194036e+00  # rad = +1.39999999999999986e-01 , len = +2.10000000000000853e-01 
 375        217        384        201    2 2147483645 2147483645 +8.85151260504201787e-01  # rad = +1.05332999999999996e-01 , len = +1.00955435712991615e+00 
 376        215        385        199    2 2147483645 2147483645 +8.28571818181818132e-01  # rad = +9.11429000000000406e-02 , len = +9.31289428695503574e-01 
 377        215        386        199    2 2147483645 2147483645 +1.08711818181818165e+00  # rad = +1.19583000000000050e-01 , len = +8.65852181379707098e-01 
 378        282        387        262    2 2147483645 2147483645 +5.94332298136645898e-01  # rad = +9.56875000000000087e-02 , len = +1.19000000000000106e+00 
 379        282        388        262    2 2147483645 2147483645 +7.09111801242235940e-01  # rad = +1.14167000000000005e-01 , len = +4.08166632639168414e-01 
 380        389        390        394    2 2147483645 2147483645 +7.23147696382518967e-01  # rad = +7.26249999999999951e-02 , len = +4.19999999999999929e-01 
 381        389        391        394    2 2147483645 2147483645 +1.00817492955222110e+00  # rad = +1.01250000000000007e-01 , len = +2.61916017074176000e-01 
 382        392        393        395    2 2147483645 2147483645 +9.58407971642686540e-01  # rad = +8.83333000000000035e-02 , len = +1.97989898732234104e-01 
 383        392        394        395    2 2147483645 2147483645 +9.58407971642686540e-01  # rad = +8.83333000000000035e-02 , len = +1.97989898732234104e-01 
 384        395        396        396    2 2147483645 2147483645 +9.65405660377358532e-01  # rad = +1.02333000000000007e-01 , len = +1.71464281994823164e-01 
 385        395        397        396    2 2147483645 2147483645 +9.65405660377358532e-01  # rad = +1.02333000000000007e-01 , len = +1.56524758424985921e-01 
 386        119        120        110    2        108        109 +1.00000000000000000e+00  # rad = +1.39000000000000012e-01 , len = +0                       
 387         30         50         48    2         42        300 +1.00000000000000000e+00  # rad = +1.27333000000000002e-01 , len = +0                       
 388        168        322        154    2        307        308 +1.00000000000000000e+00  # rad = +1.02286000000000002e-01 , len = +0                       
 389        200        205        211    2        190        195 +1.00000000000000000e+00  # rad = +4.33500000000000052e-01 , len = +0                       
 390        297        328        278    2        313        314 +1.00000000000000000e+00  # rad = +4.34999999999999998e-01 , len = +0                       
 391         14         56        319    2         47         62 +1.00000000000000000e+00  # rad = +2.12999999999999995e-01 , len = +0                       
 392        106        111         94    2        100        322 +1.00000000000000000e+00  # rad = +1.38631000000000004e-01 , len = +0                       
 393        238        357        345    2        347        348 +1.00000000000000000e+00  # rad = +3.07059000000000026e-01 , len = +0                       
 394         34        389         28    2        380        381 +1.00000000000000000e+00  # rad = +1.00429000000000004e-01 , len = +0                       
 395        155        392        141    2        382        383 +1.00000000000000000e+00  # rad = +9.21667000000000319e-02 , len = +0                       
 396        219        395        203    2        384        385 +1.00000000000000000e+00  # rad = +1.05999999999999997e-01 , len = +0                       
