# Supplementary material for: Quantification of Hepatic Vascular and Parenchymal Regeneration in Mice
Source: PLoS One. 2016 Aug 5;11(8):e0160581. doi: 10.1371/journal.pone.0160581 (PMC4975469; doi:10.1371/journal.pone.0160581)
Supplement: S1 Dataset — Vascular trees are stored in text format, can thus be read using any text editor or imported in spreadsheets, and viewed interactively in 3D using the viewer tool from [35]. (ZIP) [file pone.0160581.s001.zip › regenerationQuantificationVascularTrees/PV-POD02-RIL/PVM-007-RIL_PV4.tree]

# numNodes
 492
# id xCoord [mm]               yCoord [mm]               zCoord [mm]
   0 +2.08599999999999994e+01  +1.05000000000000000e+01  +1.72199999999999989e+01  
   1 +2.08599999999999994e+01  +1.05000000000000000e+01  +1.72199999999999989e+01  
   2 +2.06500000000000021e+01  +1.05000000000000000e+01  +1.77800000000000011e+01  
   3 +2.06500000000000021e+01  +1.07800000000000011e+01  +1.79900000000000020e+01  
   4 +2.07900000000000027e+01  +1.05700000000000003e+01  +1.75000000000000000e+01  
   5 +2.05800000000000018e+01  +1.06400000000000006e+01  +1.78500000000000014e+01  
   6 +2.21900000000000013e+01  +1.11300000000000008e+01  +1.76400000000000006e+01  
   7 +2.23300000000000018e+01  +1.11300000000000008e+01  +1.75700000000000003e+01  
   8 +2.21900000000000013e+01  +1.11300000000000008e+01  +1.77100000000000009e+01  
   9 +2.14900000000000020e+01  +1.12000000000000011e+01  +1.74300000000000033e+01  
  10 +2.10000000000000000e+01  +1.06400000000000006e+01  +1.72900000000000027e+01  
  11 +2.12100000000000009e+01  +1.09900000000000020e+01  +1.76400000000000006e+01  
  12 +2.14200000000000017e+01  +1.12700000000000014e+01  +1.72900000000000027e+01  
  13 +2.07900000000000027e+01  +1.05000000000000000e+01  +1.69400000000000013e+01  
  14 +2.05800000000000018e+01  +1.21099999999999994e+01  +1.71500000000000021e+01  
  15 +2.08599999999999994e+01  +1.05000000000000000e+01  +1.72199999999999989e+01  
  16 +2.07199999999999989e+01  +1.04299999999999997e+01  +1.64499999999999993e+01  
  17 +2.21900000000000013e+01  +1.09900000000000020e+01  +1.66600000000000001e+01  
  18 +2.21900000000000013e+01  +1.10600000000000005e+01  +1.64499999999999993e+01  
  19 +2.23300000000000018e+01  +1.09900000000000020e+01  +1.68000000000000007e+01  
  20 +1.98800000000000026e+01  +1.09200000000000017e+01  +1.65199999999999996e+01  
  21 +2.08599999999999994e+01  +1.05000000000000000e+01  +1.61699999999999982e+01  
  22 +2.03000000000000007e+01  +1.26000000000000014e+01  +1.63800000000000026e+01  
  23 +2.02300000000000040e+01  +1.27400000000000020e+01  +1.63099999999999987e+01  
  24 +2.03000000000000007e+01  +1.26700000000000017e+01  +1.65199999999999996e+01  
  25 +2.07900000000000027e+01  +1.11300000000000008e+01  +1.61000000000000014e+01  
  26 +2.09300000000000033e+01  +1.03599999999999994e+01  +1.54699999999999989e+01  
  27 +2.07199999999999989e+01  +1.14800000000000004e+01  +1.60300000000000011e+01  
  28 +1.92500000000000000e+01  +1.08500000000000014e+01  +1.61000000000000014e+01  
  29 +1.91800000000000033e+01  +1.09200000000000017e+01  +1.60300000000000011e+01  
  30 +1.91099999999999994e+01  +1.09900000000000020e+01  +1.62400000000000020e+01  
  31 +2.00900000000000034e+01  +1.09900000000000020e+01  +1.53300000000000018e+01  
  32 +2.11400000000000006e+01  +1.19700000000000006e+01  +1.59600000000000009e+01  
  33 +2.12800000000000011e+01  +1.19000000000000004e+01  +1.59600000000000009e+01  
  34 +2.11400000000000006e+01  +1.20400000000000009e+01  +1.60300000000000011e+01  
  35 +2.15600000000000023e+01  +1.09900000000000020e+01  +1.53300000000000018e+01  
  36 +2.15600000000000023e+01  +1.17599999999999998e+01  +1.46300000000000026e+01  
  37 +2.17699999999999996e+01  +1.09900000000000020e+01  +1.53300000000000018e+01  
  38 +2.09300000000000033e+01  +1.03599999999999994e+01  +1.54699999999999989e+01  
  39 +1.99500000000000028e+01  +1.11300000000000008e+01  +1.51900000000000013e+01  
  40 +1.98100000000000023e+01  +1.13400000000000016e+01  +1.52599999999999998e+01  
  41 +1.93200000000000003e+01  +1.28800000000000026e+01  +1.63099999999999987e+01  
  42 +1.94600000000000009e+01  +1.16900000000000013e+01  +1.50500000000000007e+01  
  43 +1.96000000000000014e+01  +1.09200000000000017e+01  +1.49800000000000022e+01  
  44 +2.08599999999999994e+01  +1.12700000000000014e+01  +1.50500000000000007e+01  
  45 +2.09300000000000033e+01  +1.13400000000000016e+01  +1.51199999999999992e+01  
  46 +2.10000000000000000e+01  +1.02900000000000009e+01  +1.51199999999999992e+01  
  47 +2.08599999999999994e+01  +1.19700000000000006e+01  +1.47000000000000011e+01  
  48 +1.91800000000000033e+01  +1.30900000000000016e+01  +1.49800000000000022e+01  
  49 +1.87600000000000016e+01  +1.35099999999999998e+01  +1.51199999999999992e+01  
  50 +1.78500000000000014e+01  +1.33699999999999992e+01  +1.54000000000000004e+01  
  51 +1.92500000000000000e+01  +1.23900000000000006e+01  +1.49100000000000001e+01  
  52 +1.94600000000000009e+01  +1.08500000000000014e+01  +1.49800000000000022e+01  
  53 +1.95300000000000011e+01  +1.09900000000000020e+01  +1.50500000000000007e+01  
  54 +1.93200000000000003e+01  +1.21099999999999994e+01  +1.49100000000000001e+01  
  55 +1.93900000000000006e+01  +1.20400000000000009e+01  +1.49800000000000022e+01  
  56 +2.28900000000000006e+01  +1.00800000000000001e+01  +1.49100000000000001e+01  
  57 +2.33100000000000023e+01  +9.94000000000000128e+00  +1.54000000000000004e+01  
  58 +2.27500000000000000e+01  +1.05000000000000000e+01  +1.54699999999999989e+01  
  59 +2.27500000000000000e+01  +1.00800000000000001e+01  +1.47699999999999996e+01  
  60 +2.29600000000000009e+01  +1.04299999999999997e+01  +1.45600000000000005e+01  
  61 +2.26099999999999994e+01  +1.00099999999999998e+01  +1.46300000000000026e+01  
  62 +1.91099999999999994e+01  +9.73000000000000043e+00  +1.47699999999999996e+01  
  63 +1.81300000000000026e+01  +9.73000000000000043e+00  +1.57500000000000000e+01  
  64 +1.93200000000000003e+01  +9.73000000000000043e+00  +1.57500000000000000e+01  
  65 +1.92500000000000000e+01  +9.73000000000000043e+00  +1.46300000000000026e+01  
  66 +1.93200000000000003e+01  +1.24600000000000009e+01  +1.47000000000000011e+01  
  67 +1.86900000000000013e+01  +1.28800000000000026e+01  +1.45600000000000005e+01  
  68 +1.96700000000000017e+01  +1.26000000000000014e+01  +1.44199999999999999e+01  
  69 +2.07900000000000027e+01  +1.19700000000000006e+01  +1.45600000000000005e+01  
  70 +2.08599999999999994e+01  +1.21799999999999997e+01  +1.47699999999999996e+01  
  71 +2.26800000000000033e+01  +1.00099999999999998e+01  +1.45600000000000005e+01  
  72 +2.24699999999999989e+01  +9.94000000000000128e+00  +1.45600000000000005e+01  
  73 +2.31700000000000017e+01  +9.80000000000000071e+00  +1.45600000000000005e+01  
  74 +2.31700000000000017e+01  +9.80000000000000071e+00  +1.47000000000000011e+01  
  75 +2.36600000000000001e+01  +9.24000000000000021e+00  +1.49100000000000001e+01  
  76 +1.97400000000000020e+01  +1.26000000000000014e+01  +1.44900000000000020e+01  
  77 +1.93900000000000006e+01  +1.29500000000000011e+01  +1.39300000000000015e+01  
  78 +1.97400000000000020e+01  +9.52000000000000135e+00  +1.44199999999999999e+01  
  79 +1.98800000000000026e+01  +9.59000000000000163e+00  +1.45600000000000005e+01  
  80 +1.99500000000000028e+01  +9.38000000000000078e+00  +1.41400000000000006e+01  
  81 +1.91099999999999994e+01  +8.54000000000000092e+00  +1.43500000000000014e+01  
  82 +1.88300000000000018e+01  +8.19000000000000128e+00  +1.42100000000000009e+01  
  83 +1.80599999999999987e+01  +8.33000000000000007e+00  +1.49800000000000022e+01  
  84 +2.11400000000000006e+01  +1.00800000000000001e+01  +1.42100000000000009e+01  
  85 +2.12800000000000011e+01  +1.00800000000000001e+01  +1.40000000000000000e+01  
  86 +2.05800000000000018e+01  +9.52000000000000135e+00  +1.36500000000000004e+01  
  87 +2.01600000000000001e+01  +9.45000000000000107e+00  +1.40000000000000000e+01  
  88 +1.94600000000000009e+01  +1.31600000000000001e+01  +1.38599999999999994e+01  
  89 +1.87600000000000016e+01  +1.30900000000000016e+01  +1.40000000000000000e+01  
  90 +2.14200000000000017e+01  +1.00099999999999998e+01  +1.38599999999999994e+01  
  91 +2.20500000000000007e+01  +1.01500000000000004e+01  +1.43500000000000014e+01  
  92 +2.16300000000000026e+01  +9.87000000000000099e+00  +1.35099999999999998e+01  
  93 +2.05800000000000018e+01  +1.23200000000000003e+01  +1.37199999999999989e+01  
  94 +2.05100000000000016e+01  +1.26700000000000017e+01  +1.36500000000000004e+01  
  95 +2.06500000000000021e+01  +1.24600000000000009e+01  +1.37900000000000009e+01  
  96 +2.03700000000000010e+01  +1.19700000000000006e+01  +1.35800000000000018e+01  
  97 +1.97400000000000020e+01  +1.25300000000000011e+01  +1.36500000000000004e+01  
  98 +2.03700000000000010e+01  +1.19000000000000004e+01  +1.35099999999999998e+01  
  99 +2.04400000000000013e+01  +1.18300000000000001e+01  +1.35800000000000018e+01  
 100 +2.05100000000000016e+01  +1.19000000000000004e+01  +1.36500000000000004e+01  
 101 +2.10000000000000000e+01  +1.07800000000000011e+01  +1.32300000000000022e+01  
 102 +2.33800000000000026e+01  +8.75000000000000000e+00  +1.35800000000000018e+01  
 103 +2.41500000000000021e+01  +8.40000000000000036e+00  +1.43500000000000014e+01  
 104 +2.32400000000000020e+01  +8.89000000000000057e+00  +1.34400000000000013e+01  
 105 +2.35900000000000034e+01  +8.60999999999999943e+00  +1.33699999999999992e+01  
 106 +2.00199999999999996e+01  +1.23900000000000006e+01  +1.34400000000000013e+01  
 107 +2.24699999999999989e+01  +8.25999999999999979e+00  +1.38599999999999994e+01  
 108 +2.17699999999999996e+01  +9.87000000000000099e+00  +1.33000000000000007e+01  
 109 +2.18400000000000034e+01  +1.12700000000000014e+01  +1.34400000000000013e+01  
 110 +2.17699999999999996e+01  +1.14100000000000001e+01  +1.34400000000000013e+01  
 111 +2.19100000000000001e+01  +1.14800000000000004e+01  +1.35099999999999998e+01  
 112 +2.19800000000000040e+01  +1.07800000000000011e+01  +1.29500000000000011e+01  
 113 +2.05800000000000018e+01  +9.31000000000000050e+00  +1.34400000000000013e+01  
 114 +2.06500000000000021e+01  +8.82000000000000028e+00  +1.30900000000000016e+01  
 115 +2.01600000000000001e+01  +9.59000000000000163e+00  +1.29500000000000011e+01  
 116 +2.42199999999999989e+01  +8.82000000000000028e+00  +1.34400000000000013e+01  
 117 +2.37300000000000040e+01  +8.40000000000000036e+00  +1.33000000000000007e+01  
 118 +2.38000000000000007e+01  +8.33000000000000007e+00  +1.33699999999999992e+01  
 119 +2.45000000000000000e+01  +7.98000000000000043e+00  +1.34400000000000013e+01  
 120 +2.37300000000000040e+01  +8.40000000000000036e+00  +1.34400000000000013e+01  
 121 +1.89699999999999989e+01  +1.14800000000000004e+01  +1.33000000000000007e+01  
 122 +1.89699999999999989e+01  +1.16900000000000013e+01  +1.32300000000000022e+01  
 123 +1.89000000000000021e+01  +1.16900000000000013e+01  +1.34400000000000013e+01  
 124 +1.93900000000000006e+01  +1.06400000000000006e+01  +1.31600000000000001e+01  
 125 +2.18400000000000034e+01  +9.73000000000000043e+00  +1.31600000000000001e+01  
 126 +2.42900000000000027e+01  +7.62999999999999989e+00  +1.28100000000000005e+01  
 127 +1.91099999999999994e+01  +8.95999999999999908e+00  +1.32300000000000022e+01  
 128 +1.90400000000000027e+01  +8.95999999999999908e+00  +1.31600000000000001e+01  
 129 +1.91099999999999994e+01  +8.89000000000000057e+00  +1.33000000000000007e+01  
 130 +1.99500000000000028e+01  +9.80000000000000071e+00  +1.30199999999999996e+01  
 131 +1.91099999999999994e+01  +7.55999999999999961e+00  +1.32300000000000022e+01  
 132 +1.91800000000000033e+01  +7.49000000000000110e+00  +1.33000000000000007e+01  
 133 +1.88300000000000018e+01  +7.42000000000000082e+00  +1.33000000000000007e+01  
 134 +1.96700000000000017e+01  +7.77000000000000046e+00  +1.28800000000000026e+01  
 135 +1.93900000000000006e+01  +1.06400000000000006e+01  +1.32300000000000022e+01  
 136 +1.94600000000000009e+01  +1.05700000000000003e+01  +1.30900000000000016e+01  
 137 +1.98100000000000023e+01  +1.02900000000000009e+01  +1.33000000000000007e+01  
 138 +1.96700000000000017e+01  +1.02900000000000009e+01  +1.30199999999999996e+01  
 139 +2.26800000000000033e+01  +1.02900000000000009e+01  +1.30900000000000016e+01  
 140 +2.27500000000000000e+01  +1.05000000000000000e+01  +1.30900000000000016e+01  
 141 +2.27500000000000000e+01  +1.02200000000000006e+01  +1.31600000000000001e+01  
 142 +2.26099999999999994e+01  +1.01500000000000004e+01  +1.29500000000000011e+01  
 143 +2.21200000000000010e+01  +9.66000000000000014e+00  +1.30900000000000016e+01  
 144 +2.25400000000000027e+01  +1.00800000000000001e+01  +1.28800000000000026e+01  
 145 +2.27500000000000000e+01  +9.24000000000000021e+00  +1.30900000000000016e+01  
 146 +2.29600000000000009e+01  +8.95999999999999908e+00  +1.33000000000000007e+01  
 147 +2.28200000000000003e+01  +9.31000000000000050e+00  +1.30199999999999996e+01  
 148 +2.05100000000000016e+01  +8.67999999999999972e+00  +1.30900000000000016e+01  
 149 +2.03700000000000010e+01  +7.91000000000000014e+00  +1.33699999999999992e+01  
 150 +1.98100000000000023e+01  +7.98000000000000043e+00  +1.29500000000000011e+01  
 151 +2.28900000000000006e+01  +8.47000000000000064e+00  +1.30900000000000016e+01  
 152 +2.28200000000000003e+01  +8.40000000000000036e+00  +1.30900000000000016e+01  
 153 +2.30300000000000011e+01  +8.12000000000000099e+00  +1.31600000000000001e+01  
 154 +1.96700000000000017e+01  +1.02200000000000006e+01  +1.30900000000000016e+01  
 155 +1.98100000000000023e+01  +1.00800000000000001e+01  +1.29500000000000011e+01  
 156 +1.98800000000000026e+01  +9.94000000000000128e+00  +1.30199999999999996e+01  
 157 +1.98100000000000023e+01  +9.87000000000000099e+00  +1.30900000000000016e+01  
 158 +1.99500000000000028e+01  +9.87000000000000099e+00  +1.29500000000000011e+01  
 159 +2.32400000000000020e+01  +9.87000000000000099e+00  +1.30199999999999996e+01  
 160 +2.31000000000000014e+01  +9.24000000000000021e+00  +1.27400000000000020e+01  
 161 +2.28200000000000003e+01  +1.02200000000000006e+01  +1.28800000000000026e+01  
 162 +1.99500000000000028e+01  +9.87000000000000099e+00  +1.28800000000000026e+01  
 163 +2.00900000000000034e+01  +9.52000000000000135e+00  +1.22500000000000000e+01  
 164 +1.99500000000000028e+01  +8.12000000000000099e+00  +1.28800000000000026e+01  
 165 +2.25400000000000027e+01  +1.02200000000000006e+01  +1.26000000000000014e+01  
 166 +2.19800000000000040e+01  +1.09200000000000017e+01  +1.28100000000000005e+01  
 167 +2.20500000000000007e+01  +1.09900000000000020e+01  +1.26000000000000014e+01  
 168 +2.20500000000000007e+01  +1.10600000000000005e+01  +1.28800000000000026e+01  
 169 +2.14900000000000020e+01  +7.98000000000000043e+00  +1.28100000000000005e+01  
 170 +2.14900000000000020e+01  +7.91000000000000014e+00  +1.28800000000000026e+01  
 171 +2.10000000000000000e+01  +8.33000000000000007e+00  +1.26000000000000014e+01  
 172 +2.15600000000000023e+01  +7.98000000000000043e+00  +1.27400000000000020e+01  
 173 +2.09300000000000033e+01  +1.11300000000000008e+01  +1.27400000000000020e+01  
 174 +2.09300000000000033e+01  +1.19000000000000004e+01  +1.33000000000000007e+01  
 175 +2.07900000000000027e+01  +1.14800000000000004e+01  +1.21799999999999997e+01  
 176 +2.19800000000000040e+01  +7.91000000000000014e+00  +1.28800000000000026e+01  
 177 +2.18400000000000034e+01  +7.55999999999999961e+00  +1.25300000000000011e+01  
 178 +1.96000000000000014e+01  +7.49000000000000110e+00  +1.26700000000000017e+01  
 179 +1.96700000000000017e+01  +7.49000000000000110e+00  +1.26000000000000014e+01  
 180 +1.93900000000000006e+01  +7.28000000000000025e+00  +1.26000000000000014e+01  
 181 +2.07199999999999989e+01  +7.49000000000000110e+00  +1.19000000000000004e+01  
 182 +1.75700000000000003e+01  +6.58000000000000007e+00  +1.25300000000000011e+01  
 183 +1.93200000000000003e+01  +7.28000000000000025e+00  +1.26700000000000017e+01  
 184 +2.13500000000000014e+01  +1.17599999999999998e+01  +1.25300000000000011e+01  
 185 +2.15600000000000023e+01  +1.17599999999999998e+01  +1.23900000000000006e+01  
 186 +2.14200000000000017e+01  +1.20400000000000009e+01  +1.28100000000000005e+01  
 187 +2.10700000000000003e+01  +1.17599999999999998e+01  +1.23200000000000003e+01  
 188 +2.18400000000000034e+01  +7.62999999999999989e+00  +1.23900000000000006e+01  
 189 +2.24699999999999989e+01  +7.14000000000000057e+00  +1.25300000000000011e+01  
 190 +2.10000000000000000e+01  +1.23900000000000006e+01  +1.23900000000000006e+01  
 191 +2.09300000000000033e+01  +1.24600000000000009e+01  +1.23200000000000003e+01  
 192 +2.03000000000000007e+01  +1.30199999999999996e+01  +1.33000000000000007e+01  
 193 +2.10000000000000000e+01  +1.19000000000000004e+01  +1.23900000000000006e+01  
 194 +2.10700000000000003e+01  +1.19700000000000006e+01  +1.24600000000000009e+01  
 195 +2.10700000000000003e+01  +1.17599999999999998e+01  +1.23200000000000003e+01  
 196 +2.00900000000000034e+01  +9.38000000000000078e+00  +1.21799999999999997e+01  
 197 +1.98100000000000023e+01  +1.01500000000000004e+01  +1.20400000000000009e+01  
 198 +2.05800000000000018e+01  +1.16900000000000013e+01  +1.19700000000000006e+01  
 199 +2.33100000000000023e+01  +7.42000000000000082e+00  +1.21099999999999994e+01  
 200 +2.34500000000000028e+01  +7.20999999999999996e+00  +1.24600000000000009e+01  
 201 +2.29600000000000009e+01  +7.77000000000000046e+00  +1.14800000000000004e+01  
 202 +2.35900000000000034e+01  +7.42000000000000082e+00  +1.19700000000000006e+01  
 203 +1.98800000000000026e+01  +1.00800000000000001e+01  +1.19700000000000006e+01  
 204 +1.98100000000000023e+01  +1.02900000000000009e+01  +1.19700000000000006e+01  
 205 +1.99500000000000028e+01  +9.38000000000000078e+00  +1.20400000000000009e+01  
 206 +1.95300000000000011e+01  +9.24000000000000021e+00  +1.20400000000000009e+01  
 207 +2.00199999999999996e+01  +9.38000000000000078e+00  +1.19700000000000006e+01  
 208 +1.89000000000000021e+01  +1.41400000000000006e+01  +1.19700000000000006e+01  
 209 +1.84100000000000001e+01  +1.40000000000000000e+01  +1.29500000000000011e+01  
 210 +1.88300000000000018e+01  +1.43500000000000014e+01  +1.17599999999999998e+01  
 211 +1.92500000000000000e+01  +1.37900000000000009e+01  +1.19700000000000006e+01  
 212 +1.93200000000000003e+01  +1.39300000000000015e+01  +1.23200000000000003e+01  
 213 +1.97400000000000020e+01  +1.31600000000000001e+01  +1.15500000000000007e+01  
 214 +2.00199999999999996e+01  +1.23200000000000003e+01  +1.17599999999999998e+01  
 215 +2.06500000000000021e+01  +1.15500000000000007e+01  +1.09900000000000020e+01  
 216 +1.97400000000000020e+01  +1.05000000000000000e+01  +1.16200000000000010e+01  
 217 +1.96000000000000014e+01  +1.07100000000000009e+01  +1.20400000000000009e+01  
 218 +2.42199999999999989e+01  +7.14000000000000057e+00  +1.19700000000000006e+01  
 219 +2.38700000000000010e+01  +7.62999999999999989e+00  +1.19700000000000006e+01  
 220 +1.98800000000000026e+01  +1.29500000000000011e+01  +1.16200000000000010e+01  
 221 +2.04400000000000013e+01  +1.33000000000000007e+01  +1.18300000000000001e+01  
 222 +2.00199999999999996e+01  +1.26700000000000017e+01  +1.15500000000000007e+01  
 223 +2.03000000000000007e+01  +7.84000000000000075e+00  +1.16200000000000010e+01  
 224 +2.00199999999999996e+01  +7.77000000000000046e+00  +1.15500000000000007e+01  
 225 +2.01600000000000001e+01  +7.91000000000000014e+00  +1.16900000000000013e+01  
 226 +2.28900000000000006e+01  +8.67999999999999972e+00  +1.15500000000000007e+01  
 227 +2.34500000000000028e+01  +8.47000000000000064e+00  +1.21099999999999994e+01  
 228 +2.18400000000000034e+01  +8.95999999999999908e+00  +1.16900000000000013e+01  
 229 +2.30300000000000011e+01  +8.60999999999999943e+00  +1.14100000000000001e+01  
 230 +2.26099999999999994e+01  +7.84000000000000075e+00  +1.14800000000000004e+01  
 231 +2.26800000000000033e+01  +7.91000000000000014e+00  +1.15500000000000007e+01  
 232 +2.23300000000000018e+01  +7.70000000000000018e+00  +1.12000000000000011e+01  
 233 +2.30300000000000011e+01  +8.54000000000000092e+00  +1.13400000000000016e+01  
 234 +2.31700000000000017e+01  +8.60999999999999943e+00  +1.14800000000000004e+01  
 235 +2.03000000000000007e+01  +1.28100000000000005e+01  +1.13400000000000016e+01  
 236 +2.04400000000000013e+01  +1.29500000000000011e+01  +1.14100000000000001e+01  
 237 +2.03700000000000010e+01  +1.27400000000000020e+01  +1.12700000000000014e+01  
 238 +2.35900000000000034e+01  +6.58000000000000007e+00  +1.13400000000000016e+01  
 239 +2.40800000000000018e+01  +7.00000000000000000e+00  +1.14100000000000001e+01  
 240 +2.34500000000000028e+01  +6.65000000000000036e+00  +1.14100000000000001e+01  
 241 +2.35900000000000034e+01  +6.50999999999999979e+00  +1.12700000000000014e+01  
 242 +2.03700000000000010e+01  +1.29500000000000011e+01  +1.09200000000000017e+01  
 243 +2.05100000000000016e+01  +1.27400000000000020e+01  +1.12700000000000014e+01  
 244 +2.26099999999999994e+01  +7.07000000000000028e+00  +1.12700000000000014e+01  
 245 +2.25400000000000027e+01  +6.92999999999999972e+00  +1.12700000000000014e+01  
 246 +2.26099999999999994e+01  +7.14000000000000057e+00  +1.10600000000000005e+01  
 247 +2.30300000000000011e+01  +6.72000000000000064e+00  +1.12700000000000014e+01  
 248 +2.41500000000000021e+01  +6.16000000000000014e+00  +1.09900000000000020e+01  
 249 +2.38000000000000007e+01  +6.30000000000000071e+00  +1.12700000000000014e+01  
 250 +1.85500000000000007e+01  +6.23000000000000043e+00  +1.12700000000000014e+01  
 251 +1.81999999999999993e+01  +6.02000000000000046e+00  +1.12000000000000011e+01  
 252 +1.85500000000000007e+01  +6.23000000000000043e+00  +1.12700000000000014e+01  
 253 +1.81999999999999993e+01  +6.65000000000000036e+00  +1.12000000000000011e+01  
 254 +1.75000000000000000e+01  +6.16000000000000014e+00  +1.16900000000000013e+01  
 255 +1.91800000000000033e+01  +6.30000000000000071e+00  +1.10600000000000005e+01  
 256 +2.42900000000000027e+01  +6.08999999999999986e+00  +1.12700000000000014e+01  
 257 +2.47800000000000011e+01  +5.74000000000000021e+00  +1.13400000000000016e+01  
 258 +2.43599999999999994e+01  +6.16000000000000014e+00  +1.13400000000000016e+01  
 259 +1.93200000000000003e+01  +1.26000000000000014e+01  +1.12000000000000011e+01  
 260 +1.93900000000000006e+01  +1.26000000000000014e+01  +1.11300000000000008e+01  
 261 +1.93900000000000006e+01  +1.25300000000000011e+01  +1.13400000000000016e+01  
 262 +1.89699999999999989e+01  +1.30900000000000016e+01  +1.09900000000000020e+01  
 263 +1.99500000000000028e+01  +9.52000000000000135e+00  +1.12000000000000011e+01  
 264 +1.95300000000000011e+01  +8.54000000000000092e+00  +9.45000000000000107e+00  
 265 +1.98800000000000026e+01  +9.87000000000000099e+00  +1.03599999999999994e+01  
 266 +2.19800000000000040e+01  +8.05000000000000071e+00  +1.09200000000000017e+01  
 267 +2.03700000000000010e+01  +6.85999999999999943e+00  +1.14100000000000001e+01  
 268 +2.00199999999999996e+01  +6.58000000000000007e+00  +1.12000000000000011e+01  
 269 +2.02300000000000040e+01  +6.30000000000000071e+00  +1.09900000000000020e+01  
 270 +1.98100000000000023e+01  +6.58000000000000007e+00  +1.10600000000000005e+01  
 271 +1.92500000000000000e+01  +6.30000000000000071e+00  +1.11300000000000008e+01  
 272 +1.91800000000000033e+01  +5.95000000000000018e+00  +1.12000000000000011e+01  
 273 +1.95300000000000011e+01  +6.50999999999999979e+00  +1.12000000000000011e+01  
 274 +1.96700000000000017e+01  +7.20999999999999996e+00  +1.01500000000000004e+01  
 275 +1.89699999999999989e+01  +1.33000000000000007e+01  +1.09200000000000017e+01  
 276 +1.89699999999999989e+01  +1.31600000000000001e+01  +1.10600000000000005e+01  
 277 +2.05100000000000016e+01  +1.14800000000000004e+01  +1.07100000000000009e+01  
 278 +2.10700000000000003e+01  +1.15500000000000007e+01  +1.07100000000000009e+01  
 279 +2.18400000000000034e+01  +8.54000000000000092e+00  +1.12000000000000011e+01  
 280 +2.16300000000000026e+01  +7.28000000000000025e+00  +9.73000000000000043e+00  
 281 +2.17699999999999996e+01  +9.59000000000000163e+00  +1.08500000000000014e+01  
 282 +2.24699999999999989e+01  +9.24000000000000021e+00  +1.07800000000000011e+01  
 283 +2.17699999999999996e+01  +8.89000000000000057e+00  +1.15500000000000007e+01  
 284 +2.16300000000000026e+01  +9.66000000000000014e+00  +1.07100000000000009e+01  
 285 +2.03700000000000010e+01  +6.08999999999999986e+00  +1.07800000000000011e+01  
 286 +2.12800000000000011e+01  +5.74000000000000021e+00  +1.08500000000000014e+01  
 287 +2.03000000000000007e+01  +6.02000000000000046e+00  +1.07800000000000011e+01  
 288 +2.05800000000000018e+01  +5.81000000000000050e+00  +1.06400000000000006e+01  
 289 +1.97400000000000020e+01  +5.46000000000000085e+00  +1.07100000000000009e+01  
 290 +2.12100000000000009e+01  +1.14800000000000004e+01  +1.03599999999999994e+01  
 291 +2.12100000000000009e+01  +1.19000000000000004e+01  +1.08500000000000014e+01  
 292 +2.04400000000000013e+01  +1.08500000000000014e+01  +9.59000000000000163e+00  
 293 +2.03000000000000007e+01  +1.19000000000000004e+01  +1.00800000000000001e+01  
 294 +2.12800000000000011e+01  +9.87000000000000099e+00  +1.07800000000000011e+01  
 295 +2.17000000000000028e+01  +9.73000000000000043e+00  +1.06400000000000006e+01  
 296 +2.19100000000000001e+01  +1.03599999999999994e+01  +1.06400000000000006e+01  
 297 +2.20500000000000007e+01  +1.04299999999999997e+01  +1.05700000000000003e+01  
 298 +2.17699999999999996e+01  +1.04299999999999997e+01  +1.07100000000000009e+01  
 299 +2.14900000000000020e+01  +9.66000000000000014e+00  +9.73000000000000043e+00  
 300 +1.89000000000000021e+01  +6.16000000000000014e+00  +1.05700000000000003e+01  
 301 +1.84800000000000004e+01  +5.95000000000000018e+00  +1.05000000000000000e+01  
 302 +1.84800000000000004e+01  +6.50999999999999979e+00  +9.45000000000000107e+00  
 303 +1.72900000000000027e+01  +6.02000000000000046e+00  +1.05700000000000003e+01  
 304 +1.69400000000000013e+01  +6.02000000000000046e+00  +1.05000000000000000e+01  
 305 +1.70100000000000016e+01  +6.02000000000000046e+00  +1.06400000000000006e+01  
 306 +1.76400000000000006e+01  +5.95000000000000018e+00  +1.05700000000000003e+01  
 307 +1.75700000000000003e+01  +5.60000000000000053e+00  +1.05000000000000000e+01  
 308 +2.28900000000000006e+01  +6.37000000000000099e+00  +1.05000000000000000e+01  
 309 +2.31000000000000014e+01  +6.16000000000000014e+00  +1.03599999999999994e+01  
 310 +2.25400000000000027e+01  +6.02000000000000046e+00  +1.04299999999999997e+01  
 311 +2.26099999999999994e+01  +5.46000000000000085e+00  +1.04299999999999997e+01  
 312 +2.20500000000000007e+01  +5.67000000000000082e+00  +1.04299999999999997e+01  
 313 +2.34500000000000028e+01  +5.81000000000000050e+00  +1.02900000000000009e+01  
 314 +2.43599999999999994e+01  +5.67000000000000082e+00  +1.03599999999999994e+01  
 315 +2.34500000000000028e+01  +5.87999999999999989e+00  +1.02200000000000006e+01  
 316 +2.34500000000000028e+01  +6.02000000000000046e+00  +9.66000000000000014e+00  
 317 +2.40100000000000016e+01  +5.67000000000000082e+00  +9.73000000000000043e+00  
 318 +1.90400000000000027e+01  +1.44900000000000020e+01  +1.01500000000000004e+01  
 319 +1.91800000000000033e+01  +1.44199999999999999e+01  +1.00099999999999998e+01  
 320 +1.86200000000000010e+01  +1.53300000000000018e+01  +1.02200000000000006e+01  
 321 +2.07199999999999989e+01  +1.20400000000000009e+01  +9.94000000000000128e+00  
 322 +2.02300000000000040e+01  +1.19700000000000006e+01  +1.00099999999999998e+01  
 323 +1.98800000000000026e+01  +1.16900000000000013e+01  +8.33000000000000007e+00  
 324 +1.97400000000000020e+01  +1.26700000000000017e+01  +9.80000000000000071e+00  
 325 +1.86200000000000010e+01  +5.67000000000000082e+00  +9.87000000000000099e+00  
 326 +1.87600000000000016e+01  +5.60000000000000053e+00  +9.09999999999999964e+00  
 327 +1.86900000000000013e+01  +5.60000000000000053e+00  +9.94000000000000128e+00  
 328 +1.84800000000000004e+01  +5.95000000000000018e+00  +1.05000000000000000e+01  
 329 +1.92500000000000000e+01  +1.33699999999999992e+01  +9.94000000000000128e+00  
 330 +1.95300000000000011e+01  +1.33000000000000007e+01  +9.45000000000000107e+00  
 331 +2.17000000000000028e+01  +7.28000000000000025e+00  +9.66000000000000014e+00  
 332 +2.12100000000000009e+01  +6.79000000000000092e+00  +8.95999999999999908e+00  
 333 +2.01600000000000001e+01  +1.05000000000000000e+01  +9.24000000000000021e+00  
 334 +2.05800000000000018e+01  +1.08500000000000014e+01  +9.45000000000000107e+00  
 335 +1.96000000000000014e+01  +1.36500000000000004e+01  +9.52000000000000135e+00  
 336 +1.95300000000000011e+01  +1.33000000000000007e+01  +9.38000000000000078e+00  
 337 +2.07199999999999989e+01  +1.09200000000000017e+01  +9.45000000000000107e+00  
 338 +2.06500000000000021e+01  +1.08500000000000014e+01  +9.09999999999999964e+00  
 339 +1.81300000000000026e+01  +6.44000000000000128e+00  +9.02999999999999936e+00  
 340 +1.85500000000000007e+01  +6.50999999999999979e+00  +9.38000000000000078e+00  
 341 +1.91800000000000033e+01  +1.35800000000000018e+01  +9.02999999999999936e+00  
 342 +1.97400000000000020e+01  +1.31600000000000001e+01  +9.31000000000000050e+00  
 343 +1.99500000000000028e+01  +1.04299999999999997e+01  +8.12000000000000099e+00  
 344 +1.99500000000000028e+01  +9.80000000000000071e+00  +8.67999999999999972e+00  
 345 +2.07199999999999989e+01  +5.95000000000000018e+00  +9.09999999999999964e+00  
 346 +2.05100000000000016e+01  +5.39000000000000057e+00  +8.89000000000000057e+00  
 347 +2.02300000000000040e+01  +5.53000000000000025e+00  +9.38000000000000078e+00  
 348 +2.07900000000000027e+01  +6.02000000000000046e+00  +9.09999999999999964e+00  
 349 +2.12800000000000011e+01  +6.65000000000000036e+00  +8.82000000000000028e+00  
 350 +2.10000000000000000e+01  +6.92999999999999972e+00  +8.75000000000000000e+00  
 351 +2.10000000000000000e+01  +6.44000000000000128e+00  +8.82000000000000028e+00  
 352 +2.09300000000000033e+01  +6.02000000000000046e+00  +8.75000000000000000e+00  
 353 +2.12100000000000009e+01  +6.58000000000000007e+00  +8.75000000000000000e+00  
 354 +2.20500000000000007e+01  +6.02000000000000046e+00  +8.82000000000000028e+00  
 355 +2.19800000000000040e+01  +6.08999999999999986e+00  +8.89000000000000057e+00  
 356 +2.20500000000000007e+01  +6.16000000000000014e+00  +8.67999999999999972e+00  
 357 +2.21200000000000010e+01  +5.67000000000000082e+00  +8.89000000000000057e+00  
 358 +2.10700000000000003e+01  +7.07000000000000028e+00  +8.40000000000000036e+00  
 359 +2.01600000000000001e+01  +7.00000000000000000e+00  +8.54000000000000092e+00  
 360 +2.18400000000000034e+01  +6.23000000000000043e+00  +8.75000000000000000e+00  
 361 +2.18400000000000034e+01  +6.23000000000000043e+00  +8.82000000000000028e+00  
 362 +2.17000000000000028e+01  +6.37000000000000099e+00  +8.60999999999999943e+00  
 363 +2.28900000000000006e+01  +5.74000000000000021e+00  +8.75000000000000000e+00  
 364 +2.29600000000000009e+01  +5.67000000000000082e+00  +8.75000000000000000e+00  
 365 +2.29600000000000009e+01  +5.81000000000000050e+00  +8.82000000000000028e+00  
 366 +2.26800000000000033e+01  +5.95000000000000018e+00  +8.47000000000000064e+00  
 367 +2.21200000000000010e+01  +6.50999999999999979e+00  +7.98000000000000043e+00  
 368 +2.04400000000000013e+01  +7.00000000000000000e+00  +8.40000000000000036e+00  
 369 +1.98100000000000023e+01  +7.00000000000000000e+00  +8.33000000000000007e+00  
 370 +2.10700000000000003e+01  +6.37000000000000099e+00  +8.47000000000000064e+00  
 371 +2.10700000000000003e+01  +6.50999999999999979e+00  +8.33000000000000007e+00  
 372 +2.08599999999999994e+01  +6.08999999999999986e+00  +8.40000000000000036e+00  
 373 +2.24000000000000021e+01  +5.95000000000000018e+00  +8.47000000000000064e+00  
 374 +2.23300000000000018e+01  +5.95000000000000018e+00  +8.33000000000000007e+00  
 375 +1.97400000000000020e+01  +6.02000000000000046e+00  +8.33000000000000007e+00  
 376 +2.14900000000000020e+01  +5.46000000000000085e+00  +8.40000000000000036e+00  
 377 +2.27500000000000000e+01  +5.95000000000000018e+00  +8.40000000000000036e+00  
 378 +2.28900000000000006e+01  +5.87999999999999989e+00  +8.33000000000000007e+00  
 379 +2.32400000000000020e+01  +6.02000000000000046e+00  +8.47000000000000064e+00  
 380 +1.96700000000000017e+01  +1.09200000000000017e+01  +6.92999999999999972e+00  
 381 +1.96000000000000014e+01  +1.21099999999999994e+01  +7.62999999999999989e+00  
 382 +2.08599999999999994e+01  +8.60999999999999943e+00  +8.33000000000000007e+00  
 383 +2.12100000000000009e+01  +8.40000000000000036e+00  +7.91000000000000014e+00  
 384 +2.04400000000000013e+01  +8.67999999999999972e+00  +7.70000000000000018e+00  
 385 +2.11400000000000006e+01  +6.44000000000000128e+00  +8.19000000000000128e+00  
 386 +2.10000000000000000e+01  +6.44000000000000128e+00  +7.91000000000000014e+00  
 387 +2.20500000000000007e+01  +6.65000000000000036e+00  +7.49000000000000110e+00  
 388 +2.28900000000000006e+01  +6.44000000000000128e+00  +7.91000000000000014e+00  
 389 +2.05800000000000018e+01  +7.84000000000000075e+00  +6.02000000000000046e+00  
 390 +1.97400000000000020e+01  +8.67999999999999972e+00  +7.00000000000000000e+00  
 391 +1.96700000000000017e+01  +8.82000000000000028e+00  +6.30000000000000071e+00  
 392 +1.93900000000000006e+01  +8.54000000000000092e+00  +7.00000000000000000e+00  
 393 +1.93900000000000006e+01  +8.54000000000000092e+00  +7.07000000000000028e+00  
 394 +1.91099999999999994e+01  +8.40000000000000036e+00  +6.72000000000000064e+00  
 395 +1.91800000000000033e+01  +8.40000000000000036e+00  +6.65000000000000036e+00  
 396 +1.86900000000000013e+01  +8.25999999999999979e+00  +6.58000000000000007e+00  
 397 +1.80599999999999987e+01  +7.70000000000000018e+00  +7.00000000000000000e+00  
 398 +1.86900000000000013e+01  +8.25999999999999979e+00  +6.50999999999999979e+00  
 399 +2.07199999999999989e+01  +7.42000000000000082e+00  +1.19000000000000004e+01  
 400 +2.22600000000000016e+01  +6.72000000000000064e+00  +1.19000000000000004e+01  
 401 +2.07199999999999989e+01  +7.42000000000000082e+00  +1.19000000000000004e+01  
 402 +2.22600000000000016e+01  +6.65000000000000036e+00  +1.20400000000000009e+01  
 403 +2.03700000000000010e+01  +7.00000000000000000e+00  +1.16200000000000010e+01  
 404 +1.86900000000000013e+01  +8.40000000000000036e+00  +6.16000000000000014e+00  
 405 +1.86900000000000013e+01  +8.25999999999999979e+00  +6.50999999999999979e+00  
 406 +1.83399999999999999e+01  +7.55999999999999961e+00  +6.44000000000000128e+00  
 407 +1.84100000000000001e+01  +8.47000000000000064e+00  +6.44000000000000128e+00  
 408 +2.08599999999999994e+01  +1.05000000000000000e+01  +1.72199999999999989e+01  
 409 +2.07900000000000027e+01  +1.05700000000000003e+01  +1.75000000000000000e+01  
 410 +2.14200000000000017e+01  +1.04299999999999997e+01  +1.79900000000000020e+01  
 411 +2.24699999999999989e+01  +9.94000000000000128e+00  +1.45600000000000005e+01  
 412 +2.31000000000000014e+01  +9.16999999999999993e+00  +1.44900000000000020e+01  
 413 +2.28900000000000006e+01  +9.09999999999999964e+00  +1.47000000000000011e+01  
 414 +2.05800000000000018e+01  +9.52000000000000135e+00  +1.36500000000000004e+01  
 415 +2.10700000000000003e+01  +8.54000000000000092e+00  +1.40700000000000003e+01  
 416 +1.97400000000000020e+01  +1.26700000000000017e+01  +1.25300000000000011e+01  
 417 +2.00199999999999996e+01  +1.23200000000000003e+01  +1.17599999999999998e+01  
 418 +1.96700000000000017e+01  +1.22500000000000000e+01  +1.16900000000000013e+01  
 419 +1.93900000000000006e+01  +1.25300000000000011e+01  +1.13400000000000016e+01  
 420 +1.94600000000000009e+01  +1.25300000000000011e+01  +1.12700000000000014e+01  
 421 +1.87600000000000016e+01  +1.27400000000000020e+01  +1.15500000000000007e+01  
 422 +2.12100000000000009e+01  +1.07100000000000009e+01  +1.79199999999999982e+01  
 423 +1.88300000000000018e+01  +1.04299999999999997e+01  +1.46300000000000026e+01  
 424 +2.02300000000000040e+01  +9.66000000000000014e+00  +1.42100000000000009e+01  
 425 +2.29600000000000009e+01  +8.95999999999999908e+00  +1.33000000000000007e+01  
 426 +2.30300000000000011e+01  +8.25999999999999979e+00  +1.34400000000000013e+01  
 427 +1.97400000000000020e+01  +1.00099999999999998e+01  +1.30900000000000016e+01  
 428 +1.95300000000000011e+01  +1.09200000000000017e+01  +1.20400000000000009e+01  
 429 +1.92500000000000000e+01  +1.11300000000000008e+01  +1.23200000000000003e+01  
 430 +1.84100000000000001e+01  +1.42800000000000011e+01  +1.17599999999999998e+01  
 431 +1.86900000000000013e+01  +1.47000000000000011e+01  +1.18300000000000001e+01  
 432 +2.31000000000000014e+01  +6.79000000000000092e+00  +1.14100000000000001e+01  
 433 +2.03000000000000007e+01  +6.16000000000000014e+00  +1.11300000000000008e+01  
 434 +2.07900000000000027e+01  +6.02000000000000046e+00  +9.09999999999999964e+00  
 435 +2.13500000000000014e+01  +5.32000000000000028e+00  +9.02999999999999936e+00  
 436 +2.07900000000000027e+01  +6.08999999999999986e+00  +9.16999999999999993e+00  
 437 +2.26099999999999994e+01  +5.39000000000000057e+00  +8.82000000000000028e+00  
 438 +2.21200000000000010e+01  +5.67000000000000082e+00  +8.89000000000000057e+00  
 439 +2.20500000000000007e+01  +5.39000000000000057e+00  +9.09999999999999964e+00  
 440 +2.20500000000000007e+01  +5.87999999999999989e+00  +9.09999999999999964e+00  
 441 +1.91800000000000033e+01  +1.16200000000000010e+01  +1.49800000000000022e+01  
 442 +1.85500000000000007e+01  +1.03599999999999994e+01  +1.47000000000000011e+01  
 443 +1.84100000000000001e+01  +1.12700000000000014e+01  +1.47699999999999996e+01  
 444 +2.01600000000000001e+01  +1.28100000000000005e+01  +1.45600000000000005e+01  
 445 +1.96000000000000014e+01  +1.26700000000000017e+01  +1.46300000000000026e+01  
 446 +2.33100000000000023e+01  +8.82000000000000028e+00  +1.33000000000000007e+01  
 447 +1.81999999999999993e+01  +6.92999999999999972e+00  +1.31600000000000001e+01  
 448 +1.82699999999999996e+01  +7.20999999999999996e+00  +1.35800000000000018e+01  
 449 +1.94600000000000009e+01  +8.47000000000000064e+00  +1.21799999999999997e+01  
 450 +1.93200000000000003e+01  +8.47000000000000064e+00  +1.21099999999999994e+01  
 451 +1.93200000000000003e+01  +8.47000000000000064e+00  +1.23200000000000003e+01  
 452 +2.03700000000000010e+01  +8.47000000000000064e+00  +9.87000000000000099e+00  
 453 +2.01600000000000001e+01  +6.50999999999999979e+00  +1.22500000000000000e+01  
 454 +2.11400000000000006e+01  +6.44000000000000128e+00  +1.13400000000000016e+01  
 455 +2.21200000000000010e+01  +6.37000000000000099e+00  +1.12000000000000011e+01  
 456 +2.21900000000000013e+01  +6.50999999999999979e+00  +1.14100000000000001e+01  
 457 +2.37300000000000040e+01  +5.67000000000000082e+00  +1.14100000000000001e+01  
 458 +1.89000000000000021e+01  +6.92999999999999972e+00  +1.12000000000000011e+01  
 459 +1.81999999999999993e+01  +5.53000000000000025e+00  +1.05000000000000000e+01  
 460 +2.31000000000000014e+01  +6.23000000000000043e+00  +1.02900000000000009e+01  
 461 +2.45000000000000000e+01  +5.60000000000000053e+00  +1.02200000000000006e+01  
 462 +2.45000000000000000e+01  +5.67000000000000082e+00  +1.04299999999999997e+01  
 463 +2.06500000000000021e+01  +6.72000000000000064e+00  +6.72000000000000064e+00  
 464 +2.13500000000000014e+01  +6.30000000000000071e+00  +7.70000000000000018e+00  
 465 +1.93200000000000003e+01  +9.16999999999999993e+00  +5.81000000000000050e+00  
 466 +1.96000000000000014e+01  +8.25999999999999979e+00  +5.60000000000000053e+00  
 467 +2.00199999999999996e+01  +7.98000000000000043e+00  +5.11000000000000032e+00  
 468 +1.95300000000000011e+01  +8.47000000000000064e+00  +5.17999999999999972e+00  
 469 +2.09300000000000033e+01  +1.22500000000000000e+01  +1.69400000000000013e+01  
 470 +2.05100000000000016e+01  +1.19000000000000004e+01  +1.60300000000000011e+01  
 471 +2.29600000000000009e+01  +1.07100000000000009e+01  +1.44199999999999999e+01  
 472 +2.21900000000000013e+01  +1.12000000000000011e+01  +1.44199999999999999e+01  
 473 +2.30300000000000011e+01  +9.24000000000000021e+00  +1.25300000000000011e+01  
 474 +2.35900000000000034e+01  +9.24000000000000021e+00  +1.28800000000000026e+01  
 475 +1.83399999999999999e+01  +1.49800000000000022e+01  +1.27400000000000020e+01  
 476 +1.86900000000000013e+01  +1.49800000000000022e+01  +1.15500000000000007e+01  
 477 +1.85500000000000007e+01  +1.54699999999999989e+01  +1.08500000000000014e+01  
 478 +1.84100000000000001e+01  +1.59600000000000009e+01  +1.11300000000000008e+01  
 479 +2.35199999999999996e+01  +7.70000000000000018e+00  +1.13400000000000016e+01  
 480 +2.44300000000000033e+01  +6.44000000000000128e+00  +1.18300000000000001e+01  
 481 +2.06500000000000021e+01  +1.02200000000000006e+01  +8.12000000000000099e+00  
 482 +2.07199999999999989e+01  +1.12000000000000011e+01  +9.02999999999999936e+00  
 483 +1.79199999999999982e+01  +6.92999999999999972e+00  +7.70000000000000018e+00  
 484 +1.95300000000000011e+01  +6.92999999999999972e+00  +8.54000000000000092e+00  
 485 +1.96700000000000017e+01  +1.22500000000000000e+01  +1.16900000000000013e+01  
 486 +1.92500000000000000e+01  +1.19000000000000004e+01  +1.15500000000000007e+01  
 487 +1.96700000000000017e+01  +1.22500000000000000e+01  +1.16900000000000013e+01  
 488 +1.97400000000000020e+01  +1.22500000000000000e+01  +1.17599999999999998e+01  
 489 +1.86200000000000010e+01  +1.27400000000000020e+01  +1.29500000000000011e+01  
 490 +2.13500000000000014e+01  +1.18300000000000001e+01  +1.19700000000000006e+01  
 491 +2.12100000000000009e+01  +1.05000000000000000e+01  +1.79199999999999982e+01  
# numEdges
 491
# id   initNode   termNode parentEdge nDau   dauEdges      ...   radiusRelativeToParent
   0          0          1 2147483646    2         10        489 +3.74641750000000051e-01  # rad = +3.74641750000000051e-01 , len = +0                       
   1          2          3          2    2 2147483645 2147483645 +3.53087037037037033e-01  # rad = +9.53335000000000016e-02 , len = +3.50000000000001421e-01 
   2          4          2        480    2          1          3 +6.46551724137931050e-01  # rad = +2.70000000000000018e-01 , len = +3.20780298646910100e-01 
   3          2          5          2    2 2147483645 2147483645 +5.91359259259259251e-01  # rad = +1.59667000000000031e-01 , len = +1.71464281994823164e-01 
   4          6          7          6    2 2147483645 2147483645 +1.13762585545881256e+00  # rad = +1.27000000000000002e-01 , len = +1.56524758424985921e-01 
   5          6          8          6    2 2147483645 2147483645 +1.16449890716256399e+00  # rad = +1.30000000000000004e-01 , len = +7.00000000000002842e-02 
   6          9          6          8    2          4          5 +8.52726738035312515e-01  # rad = +1.11636000000000013e-01 , len = +7.34166193719104632e-01 
   7         10         11         10    2 2147483645 2147483645 +4.27248677248677267e-01  # rad = +1.61500000000000005e-01 , len = +5.37680202350802494e-01 
   8         10          9         10    2          6          9 +3.46339947089947142e-01  # rad = +1.30916500000000019e-01 , len = +7.57165767847439497e-01 
   9          9         12          8    2         16        448 +9.70083984830025114e-01  # rad = +1.27000000000000002e-01 , len = +1.71464281994823164e-01 
  10          1         10          0    2          7          8 +1.00896389684278365e+00  # rad = +3.78000000000000003e-01 , len = +2.10000000000002046e-01 
  11         13         14         12    2 2147483645 2147483645 +2.88097982708933775e-01  # rad = +1.39958000000000027e-01 , len = +1.63716217889370963e+00 
  12         15         13        489    2         11         13 +1.29670545260905912e+00  # rad = +4.85800000000000065e-01 , len = +2.88617393793233090e-01 
  13         13         16         12    2         17         18 +9.94750926307122252e-01  # rad = +4.83250000000000013e-01 , len = +4.99899989998002059e-01 
  14         17         18         16    2 2147483645 2147483645 +9.91666666666666696e-01  # rad = +1.18999999999999995e-01 , len = +2.21359436211786914e-01 
  15         17         19         16    2 2147483645 2147483645 +6.63889166666666752e-01  # rad = +7.96667000000000070e-02 , len = +1.97989898732234104e-01 
  16         12         17          9    2         14         15 +9.44881889763779514e-01  # rad = +1.19999999999999982e-01 , len = +1.03353761421633905e+00 
  17         16         20         13    2 2147483645 2147483645 +3.36662183135023274e-01  # rad = +1.62692000000000031e-01 , len = +9.74987179402886150e-01 
  18         16         21         13    2         22         23 +9.88308329022245302e-01  # rad = +4.77600000000000080e-01 , len = +3.20780298646910100e-01 
  19         22         23         21    2 2147483645 2147483645 +1.43548263270780030e+00  # rad = +1.19667000000000009e-01 , len = +1.71464281994823164e-01 
  20         22         24         21    2 2147483645 2147483645 +1.59542054325868854e+00  # rad = +1.33000000000000007e-01 , len = +1.56524758424982730e-01 
  21         25         22         23    2         19         20 +3.23742135922330088e-01  # rad = +8.33635999999999960e-02 , len = +1.57461106308828036e+00 
  22         21         26         18    2         33        488 +1.05127931323283086e+00  # rad = +5.02091000000000065e-01 , len = +7.17286553617171752e-01 
  23         21         25         18    2         21         24 +5.39154103852596323e-01  # rad = +2.57500000000000062e-01 , len = +6.37730350540100965e-01 
  24         25         27         23    2         30        449 +3.16504854368931998e-01  # rad = +8.15000000000000030e-02 , len = +3.63730669589464706e-01 
  25         28         29         27    2 2147483645 2147483645 +7.91158207667042257e-01  # rad = +9.90000000000000324e-02 , len = +1.21243556529819857e-01 
  26         28         30         27    2 2147483645 2147483645 +9.56318477140322587e-01  # rad = +1.19667000000000051e-01 , len = +2.42487113059643794e-01 
  27         31         28         34    2         25         26 +5.15604140227119201e-01  # rad = +1.25133000000000022e-01 , len = +1.14808536267997296e+00 
  28         32         33         30    2 2147483645 2147483645 +7.40740740740740700e-01  # rad = +6.99999999999999928e-02 , len = +1.56524758424985921e-01 
  29         32         34         30    2 2147483645 2147483645 +7.40740740740740700e-01  # rad = +6.99999999999999928e-02 , len = +9.89949493661170521e-02 
  30         27         32         24    2         28         29 +1.15950920245398770e+00  # rad = +9.45000000000000007e-02 , len = +6.49153294684700510e-01 
  31         35         36         33    2 2147483645 2147483645 +4.15802571547075894e-01  # rad = +1.00250000000000020e-01 , len = +1.04062481231229320e+00 
  32         35         37         33    2 2147483645 2147483645 +2.90335960182496855e-01  # rad = +7.00000000000000205e-02 , len = +2.09999999999997300e-01 
  33         26         35         22    2         31         32 +4.80191837734593951e-01  # rad = +2.41100000000000037e-01 , len = +9.01886910870759451e-01 
  34         38         31        488    2         27         35 +4.83362577700058360e-01  # rad = +2.42692000000000074e-01 , len = +1.05929221652951000e+00 
  35         31         39         34    2         38         39 +6.85366637548827318e-01  # rad = +1.66333000000000064e-01 , len = +2.42487113059642767e-01 
  36         40         41         38    2 2147483645 2147483645 +7.81841463414634119e-01  # rad = +1.28222000000000003e-01 , len = +1.92722598571106918e+00 
  37         40         42         38    2         50        418 +9.69512195121951303e-01  # rad = +1.59000000000000030e-01 , len = +5.37680202350802938e-01 
  38         39         40         35    2         36         37 +9.85973919787414332e-01  # rad = +1.64000000000000035e-01 , len = +2.61916017074176499e-01 
  39         39         43         35    2         46         47 +5.79732223912272415e-01  # rad = +9.64286000000000310e-02 , len = +4.59020696701140263e-01 
  40         44         45         41    2 2147483645 2147483645 +3.56439318842352582e-01  # rad = +8.45000000000000195e-02 , len = +1.21243556529822924e-01 
  41         46         44        450    2         40         42 +4.77636989682330204e-01  # rad = +2.37067000000000028e-01 , len = +9.92421281513048203e-01 
  42         44         47         41    2         62         63 +4.25335453690306953e-01  # rad = +1.00833000000000006e-01 , len = +7.82623792124925610e-01 
  43         48         49         45    2 2147483645 2147483645 +9.95658927077940237e-01  # rad = +1.25000000000000056e-01 , len = +6.10245852095693486e-01 
  44         48         50         45    2 2147483645 2147483645 +8.38902385598789269e-01  # rad = +1.05320000000000052e-01 , len = +1.42256810030311098e+00 
  45         51         48         49    2         43         44 +9.79290171606864268e-01  # rad = +1.25545000000000045e-01 , len = +7.06965345685346414e-01 
  46         43         52         39    2 2147483645 2147483645 +7.25925710836826443e-01  # rad = +7.00000000000000344e-02 , len = +1.56524758424985921e-01 
  47         43         53         39    2 2147483645 2147483645 +7.25925710836826443e-01  # rad = +7.00000000000000344e-02 , len = +1.21243556529820870e-01 
  48         54         55         50    2 2147483645 2147483645 +9.50884086444007903e-01  # rad = +1.21000000000000010e-01 , len = +1.21243556529821897e-01 
  49         54         51         50    2         45         60 +1.00746561886051089e+00  # rad = +1.28200000000000036e-01 , len = +2.88617393793237420e-01 
  50         42         54         37    2         48         49 +8.00314465408805020e-01  # rad = +1.27250000000000058e-01 , len = +4.64327470649754659e-01 
  51         56         57         53    2 2147483645 2147483645 +7.17627067669172836e-01  # rad = +9.54443999999999987e-02 , len = +6.60378679243963318e-01 
  52         56         58         53    2 2147483645 2147483645 +7.56894736842105176e-01  # rad = +1.00667000000000020e-01 , len = +7.13862731902988989e-01 
  53         59         56         55    2         51         52 +9.17241379310344884e-01  # rad = +1.33000000000000090e-01 , len = +1.97989898732234104e-01 
  54         59         60         55    2 2147483645 2147483645 +6.18719310344827633e-01  # rad = +8.97143000000000385e-02 , len = +4.59020696701139763e-01 
  55         61         59         65    2         53         54 +1.04316546762589923e+00  # rad = +1.45000000000000046e-01 , len = +2.09999999999998493e-01 
  56         62         63         58    2 2147483645 2147483645 +8.44755395683453258e-01  # rad = +1.17421000000000025e-01 , len = +1.38592929112563135e+00 
  57         62         64         58    2 2147483645 2147483645 +9.21820143884892196e-01  # rad = +1.28133000000000052e-01 , len = +1.00224747442934525e+00 
  58         65         62         72    2         56         57 +9.68641114982578322e-01  # rad = +1.38999999999999957e-01 , len = +1.97989898732231578e-01 
  59         66         67         60    2 2147483645 2147483645 +1.01165501165501159e+00  # rad = +1.08500000000000013e-01 , len = +7.70000000000000240e-01 
  60         51         66         49    2         59         61 +8.36583463338533506e-01  # rad = +1.07250000000000040e-01 , len = +2.32163735324877329e-01 
  61         66         68         60    2         69         70 +8.95104895104895104e-01  # rad = +9.60000000000000159e-02 , len = +4.69574275274957764e-01 
  62         47         69         42    2 2147483645 2147483645 +1.05454563486160291e+00  # rad = +1.06333000000000025e-01 , len = +1.56524758424984339e-01 
  63         47         70         42    2 2147483645 2147483645 +9.81821427508851263e-01  # rad = +9.90000000000000047e-02 , len = +2.21359436211785221e-01 
  64         61         71         65    2         68        451 +1.12949640287769792e+00  # rad = +1.57000000000000084e-01 , len = +9.89949493661208269e-02 
  65         72         61        390    2         55         64 +1.25225225225225212e+00  # rad = +1.39000000000000012e-01 , len = +1.71464281994823164e-01 
  66         73         74         68    2 2147483645 2147483645 +8.21104247104247231e-01  # rad = +1.06333000000000052e-01 , len = +1.40000000000000568e-01 
  67         73         75         68    2 2147483645 2147483645 +7.06212355212355258e-01  # rad = +9.14545000000000358e-02 , len = +8.22313808712950345e-01 
  68         71         73         64    2         66         67 +8.24840764331210119e-01  # rad = +1.29500000000000032e-01 , len = +5.33104117410471812e-01 
  69         68         76         61    2        421        422 +1.03125000000000000e+00  # rad = +9.90000000000000324e-02 , len = +9.89949493661183150e-02 
  70         68         77         61    2         81         82 +1.00781250000000000e+00  # rad = +9.67500000000000304e-02 , len = +6.64078308635358772e-01 
  71         78         79         73    2 2147483645 2147483645 +6.83440251572327018e-01  # rad = +1.08667000000000027e-01 , len = +2.10000000000000853e-01 
  72         78         65         73    2         58        400 +9.02515723270440273e-01  # rad = +1.43500000000000016e-01 , len = +5.72974694031073817e-01 
  73         80         78         80    2         71         72 +9.69512195121951303e-01  # rad = +1.59000000000000030e-01 , len = +3.76961536499415495e-01 
  74         81         82         76    2 2147483645 2147483645 +7.46411138073510672e-01  # rad = +7.96667000000000208e-02 , len = +4.69574275274954323e-01 
  75         81         83         76    2 2147483645 2147483645 +1.07634939521984774e+00  # rad = +1.14882000000000040e-01 , len = +1.24237675445092055e+00 
  76         80         81         80    2         74         75 +6.50810975609756093e-01  # rad = +1.06733000000000022e-01 , len = +1.20635815577298855e+00 
  77         46         84        450    2         78         79 +9.83642030652807642e-01  # rad = +4.88214000000000037e-01 , len = +9.44351629426241623e-01 
  78         84         85         77    2         84        401 +9.89832327626819386e-01  # rad = +4.83250000000000013e-01 , len = +2.52388589282480258e-01 
  79         84         86         77    2        104        477 +7.75069948833913003e-01  # rad = +3.78400000000000070e-01 , len = +9.69948452238570069e-01 
  80         87         80        392    2         73         76 +6.89904675366196374e-01  # rad = +1.64000000000000035e-01 , len = +2.61916017074174112e-01 
  81         77         88         70    2 2147483645 2147483645 +1.05167958656330751e+00  # rad = +1.01750000000000021e-01 , len = +2.32163735324877857e-01 
  82         77         89         70    2 2147483645 2147483645 +7.23514211886304826e-01  # rad = +7.00000000000000344e-02 , len = +6.49153294684698290e-01 
  83         90         91         84    2        390        452 +4.64386962369488787e-01  # rad = +2.08200000000000024e-01 , len = +8.10308583195316290e-01 
  84         85         90         78    2         83         85 +9.27745473357475370e-01  # rad = +4.48333000000000037e-01 , len = +2.10000000000000853e-01 
  85         90         92         84    2         98         99 +8.84014783654114344e-01  # rad = +3.96333000000000046e-01 , len = +4.31508980207828075e-01 
  86         93         94         88    2 2147483645 2147483645 +8.85601183431952710e-01  # rad = +7.48333000000000331e-02 , len = +3.63730669589465372e-01 
  87         93         95         88    2 2147483645 2147483645 +9.14201183431952669e-01  # rad = +7.72499999999999992e-02 , len = +1.71464281994823886e-01 
  88         96         93         90    2         86         87 +1.00000000000000000e+00  # rad = +8.45000000000000334e-02 , len = +4.31508980207827519e-01 
  89         96         97         90    2 2147483645 2147483645 +8.59602366863905343e-01  # rad = +7.26364000000000176e-02 , len = +8.45813218151619473e-01 
  90         98         96         93    2         88         89 +1.00000000000000000e+00  # rad = +8.45000000000000334e-02 , len = +9.89949493661183150e-02 
  91         99        100         92    2 2147483645 2147483645 +7.67017346392295352e-01  # rad = +8.45000000000000334e-02 , len = +1.21243556529820870e-01 
  92        101         99        401    2         91         93 +3.28254100680839656e-01  # rad = +1.10167000000000029e-01 , len = +1.24040316026685304e+00 
  93         99         98         92    2         90         97 +7.67017346392295352e-01  # rad = +8.45000000000000334e-02 , len = +1.21243556529822938e-01 
  94        102        103         95    2 2147483645 2147483645 +9.00745159105105109e-01  # rad = +1.02385000000000059e-01 , len = +1.14380942468577262e+00 
  95        104        102        404    2         94         96 +8.92205651491365770e-01  # rad = +1.13667000000000060e-01 , len = +2.42487113059643794e-01 
  96        102        105         95    2        106        107 +1.05571537913378544e+00  # rad = +1.20000000000000051e-01 , len = +3.28329103187642524e-01 
  97         98        106         93    2 2147483645 2147483645 +8.66534911242603623e-01  # rad = +7.32222000000000151e-02 , len = +6.06217782649107861e-01 
  98         92        107         85    2 2147483645 2147483645 +2.48212992609749883e-01  # rad = +9.83750000000000041e-02 , len = +1.84937827390720622e+00 
  99         92        108         85    2        114        115 +9.65728314321542824e-01  # rad = +3.82750000000000090e-01 , len = +2.52388589282476816e-01 
 100        109        110        102    2 2147483645 2147483645 +7.35387185806725685e-01  # rad = +7.96667000000000208e-02 , len = +1.56524758424985921e-01 
 101        109        111        102    2 2147483645 2147483645 +7.13079117166514398e-01  # rad = +7.72499999999999992e-02 , len = +2.32163735324875720e-01 
 102        112        109        114    2        100        101 +6.80423832075068624e-01  # rad = +1.08333000000000054e-01 , len = +7.06965345685345858e-01 
 103        113        114        104    2        136        172 +8.47874720357941758e-01  # rad = +2.84250000000000058e-01 , len = +6.06217782649107084e-01 
 104         86        113         79    2        103        105 +8.85967230443974629e-01  # rad = +3.35250000000000103e-01 , len = +2.96984848098349907e-01 
 105        113        115        104    2        146        153 +6.94630872483221418e-01  # rad = +2.32875000000000082e-01 , len = +7.03491293478463953e-01 
 106        105        116         96    2 2147483645 2147483645 +6.92500000000000004e-01  # rad = +8.31000000000000211e-02 , len = +6.67757440991858187e-01 
 107        105        117         96    2        110        116 +7.95833333333333282e-01  # rad = +9.55000000000000293e-02 , len = +2.61916017074175056e-01 
 108        118        119        110    2 2147483645 2147483645 +1.05672251308900522e+00  # rad = +1.00916999999999993e-01 , len = +7.85748051222527000e-01 
 109        118        120        110    2 2147483645 2147483645 +1.26701570680628284e+00  # rad = +1.21000000000000010e-01 , len = +1.21243556529820884e-01 
 110        117        118        107    2        108        109 +1.00000000000000000e+00  # rad = +9.55000000000000293e-02 , len = +1.21243556529818830e-01 
 111        121        122        113    2 2147483645 2147483645 +6.08695652173913082e-01  # rad = +7.00000000000000205e-02 , len = +2.21359436211786914e-01 
 112        121        123        113    2 2147483645 2147483645 +6.71739130434782616e-01  # rad = +7.72499999999999992e-02 , len = +2.61916017074176000e-01 
 113        124        121        124    2        111        112 +8.84615384615384470e-01  # rad = +1.15000000000000005e-01 , len = +9.49526197637538316e-01 
 114        108        112         99    2        102        159 +4.15973873285434392e-01  # rad = +1.59214000000000105e-01 , len = +9.97346479414251363e-01 
 115        108        125         99    2        130        453 +1.00674853037230561e+00  # rad = +3.85333000000000092e-01 , len = +2.10000000000002046e-01 
 116        117        126        107    2 2147483645 2147483645 +1.13762303664921482e+00  # rad = +1.08643000000000045e-01 , len = +1.07079409785448454e+00 
 117        127        128        119    2 2147483645 2147483645 +7.75229357798165042e-01  # rad = +8.45000000000000195e-02 , len = +9.89949493661158031e-02 
 118        127        129        119    2 2147483645 2147483645 +9.08256880733944838e-01  # rad = +9.90000000000000047e-02 , len = +9.89949493661145402e-02 
 119        130        127        146    2        117        118 +6.36496350364963548e-01  # rad = +1.09000000000000014e-01 , len = +1.20635815577298988e+00 
 120        131        132        122    2 2147483645 2147483645 +9.71645614345022390e-01  # rad = +9.89999999999999908e-02 , len = +1.21243556529821897e-01 
 121        131        133        122    2        424        425 +1.01417228552640615e+00  # rad = +1.03333000000000022e-01 , len = +3.20780298646905826e-01 
 122        134        131        155    2        120        121 +9.26263636363636400e-01  # rad = +1.01888999999999993e-01 , len = +6.92964645562818449e-01 
 123        124        135        124    2 2147483645 2147483645 +1.06923076923076921e+00  # rad = +1.38999999999999985e-01 , len = +7.00000000000020606e-02 
 124        136        124        126    2        113        123 +1.07438016528925617e+00  # rad = +1.30000000000000032e-01 , len = +1.21243556529820870e-01 
 125        136        137        126    2 2147483645 2147483645 +7.80401652892562026e-01  # rad = +9.44286000000000431e-02 , len = +4.94974746830583512e-01 
 126        138        136        142    2        124        125 +1.26701570680628284e+00  # rad = +1.21000000000000010e-01 , len = +3.56931365951495327e-01 
 127        139        140        129    2 2147483645 2147483645 +9.45895875334281766e-01  # rad = +8.45000000000000334e-02 , len = +2.21359436211784638e-01 
 128        139        141        129    2 2147483645 2147483645 +9.45895875334281766e-01  # rad = +8.45000000000000334e-02 , len = +1.21243556529818830e-01 
 129        142        139        151    2        127        128 +9.02356565656565746e-01  # rad = +8.93333000000000460e-02 , len = +2.10000000000002046e-01 
 130        125        143        115    2        131        132 +8.23184103100435216e-01  # rad = +3.17200000000000093e-01 , len = +2.96984848098347409e-01 
 131        143        144        130    2        151        156 +4.67370744010088213e-01  # rad = +1.48249999999999993e-01 , len = +6.30000000000000782e-01 
 132        143        145        130    2        133        134 +5.31525851197982346e-01  # rad = +1.68600000000000083e-01 , len = +7.57165767847436944e-01 
 133        145        146        132    2        140        481 +7.39027283511269339e-01  # rad = +1.24600000000000058e-01 , len = +4.08166632639171800e-01 
 134        145        147        132    2        148        149 +8.24436536180308432e-01  # rad = +1.38999999999999985e-01 , len = +1.21243556529822938e-01 
 135        148        149        136    2 2147483645 2147483645 +3.69063858255458288e-01  # rad = +8.77143000000000228e-02 , len = +8.31203946092653134e-01 
 136        114        148        103    2        135        137 +8.36119613016710672e-01  # rad = +2.37667000000000045e-01 , len = +1.97989898732234104e-01 
 137        148        150        136    2        154        155 +6.11245987032276283e-01  # rad = +1.45273000000000041e-01 , len = +9.99799979995998123e-01 
 138        151        152        140    2 2147483645 2147483645 +6.26118067978532977e-01  # rad = +7.00000000000000205e-02 , len = +9.89949493661170521e-02 
 139        151        153        140    2 2147483645 2147483645 +6.26118067978532977e-01  # rad = +7.00000000000000205e-02 , len = +3.83405790253615875e-01 
 140        146        151        133    2        138        139 +8.97271268057785010e-01  # rad = +1.11800000000000024e-01 , len = +5.37680202350800829e-01 
 141        138        154        142    2 2147483645 2147483645 +1.26701570680628284e+00  # rad = +1.21000000000000010e-01 , len = +9.89949493661183150e-02 
 142        155        138        144    2        126        141 +9.87930693817002048e-01  # rad = +9.55000000000000432e-02 , len = +2.61916017074176499e-01 
 143        156        157        145    2 2147483645 2147483645 +7.10084033613445409e-01  # rad = +8.45000000000000334e-02 , len = +1.21243556529822938e-01 
 144        156        155        145    2        142        405 +8.12325210084033689e-01  # rad = +9.66667000000000498e-02 , len = +1.71464281994821000e-01 
 145        158        156        147    2        143        144 +9.15384615384615352e-01  # rad = +1.19000000000000022e-01 , len = +1.21243556529820870e-01 
 146        115        130        105    2        119        147 +7.35373054213633970e-01  # rad = +1.71250000000000041e-01 , len = +3.05122926047844301e-01 
 147        130        158        146    2        145        152 +7.59124087591240948e-01  # rad = +1.30000000000000032e-01 , len = +9.89949493661157892e-02 
 148        147        159        134    2 2147483645 2147483645 +6.74660431654676263e-01  # rad = +9.37778000000000639e-02 , len = +7.00000000000001399e-01 
 149        147        160        134    2        454        455 +9.73618705035971255e-01  # rad = +1.35333000000000037e-01 , len = +4.02119385257661166e-01 
 150        142        161        151    2 2147483645 2147483645 +1.15656565656565657e+00  # rad = +1.14500000000000046e-01 , len = +2.32163735324878412e-01 
 151        144        142        131    2        129        150 +6.67790893760539683e-01  # rad = +9.90000000000000047e-02 , len = +1.21243556529818830e-01 
 152        158        162        147    2 2147483645 2147483645 +1.06923076923076921e+00  # rad = +1.38999999999999985e-01 , len = +6.99999999999985079e-02 
 153        115        163        105    2        185        186 +8.53754159957058611e-01  # rad = +1.98818000000000078e-01 , len = +7.06965345685346191e-01 
 154        150        164        137    2 2147483645 2147483645 +7.82437204435786460e-01  # rad = +1.13667000000000032e-01 , len = +2.10000000000000270e-01 
 155        150        134        137    2        122        169 +7.57195074101863375e-01  # rad = +1.10000000000000028e-01 , len = +2.61916017074175778e-01 
 156        144        165        131    2 2147483645 2147483645 +7.51433389544688080e-01  # rad = +1.11400000000000027e-01 , len = +3.13049516849971843e-01 
 157        166        167        159    2 2147483645 2147483645 +9.01574803149606252e-01  # rad = +1.14500000000000046e-01 , len = +2.32163735324876275e-01 
 158        166        168        159    2 2147483645 2147483645 +6.85039370078740162e-01  # rad = +8.70000000000000356e-02 , len = +1.71464281994821000e-01 
 159        112        166        114    2        157        158 +7.97668546735839756e-01  # rad = +1.27000000000000030e-01 , len = +1.97989898732234104e-01 
 160        169        170        161    2 2147483645 2147483645 +5.51724137931034475e-01  # rad = +7.00000000000000205e-02 , len = +9.89949493661183150e-02 
 161        171        169        172    2        160        162 +4.81804407347351082e-01  # rad = +1.26875000000000016e-01 , len = +6.37730350540101965e-01 
 162        169        172        161    2        166        167 +7.52709359605911232e-01  # rad = +9.55000000000000293e-02 , len = +9.89949493661157892e-02 
 163        173        174        164    2 2147483645 2147483645 +4.05783089862771118e-01  # rad = +1.14583000000000018e-01 , len = +9.52102935611479961e-01 
 164        101        173        401    2        163        165 +8.41365850751605304e-01  # rad = +2.82375000000000043e-01 , len = +6.06217782649106640e-01 
 165        173        175        164    2        187        188 +9.93951305887560865e-01  # rad = +2.80667000000000000e-01 , len = +6.75055553269508613e-01 
 166        172        176        162    2 2147483645 2147483645 +8.52655497382198924e-01  # rad = +8.14286000000000038e-02 , len = +4.48218696620301227e-01 
 167        172        177        162    2        178        179 +1.10247120418848166e+00  # rad = +1.05286000000000005e-01 , len = +5.46717477313467426e-01 
 168        178        179        169    2 2147483645 2147483645 +8.54922279792746154e-01  # rad = +9.89999999999999908e-02 , len = +9.89949493661170521e-02 
 169        134        178        155    2        168        170 +1.05272727272727251e+00  # rad = +1.15800000000000000e-01 , len = +3.56931365951494994e-01 
 170        178        180        169    2        173        174 +9.41278065630397398e-01  # rad = +1.09000000000000014e-01 , len = +3.05122926047848408e-01 
 171        171        181        172    2        213        381 +9.67478439846126359e-01  # rad = +2.54769000000000134e-01 , len = +1.12871608476179719e+00 
 172        114        171        103    2        161        171 +9.26413368513632429e-01  # rad = +2.63333000000000039e-01 , len = +7.76337555448658456e-01 
 173        180        182        170    2 2147483645 2147483645 +1.00393577981651361e+00  # rad = +1.09429000000000012e-01 , len = +1.95123038106728997e+00 
 174        180        183        170    2 2147483645 2147483645 +1.09174311926605494e+00  # rad = +1.18999999999999995e-01 , len = +9.89949493661170521e-02 
 175        184        185        177    2 2147483645 2147483645 +8.68844696969696906e-01  # rad = +9.17500000000000260e-02 , len = +2.52388589282480258e-01 
 176        184        186        177    2 2147483645 2147483645 +9.37500000000000000e-01  # rad = +9.90000000000000324e-02 , len = +4.02119385257662387e-01 
 177        187        184        187    2        175        176 +5.70810810810810865e-01  # rad = +1.05600000000000055e-01 , len = +3.50000000000001421e-01 
 178        177        188        167    2 2147483645 2147483645 +1.00994434207776940e+00  # rad = +1.06333000000000052e-01 , len = +1.56524758424985921e-01 
 179        177        189        167    2 2147483645 2147483645 +1.12455597135421614e+00  # rad = +1.18400000000000005e-01 , len = +7.57165767847433502e-01 
 180        190        191        182    2 2147483645 2147483645 +9.38166311300639655e-01  # rad = +1.10000000000000042e-01 , len = +1.21243556529819857e-01 
 181        190        192        182    2 2147483645 2147483645 +9.06490405117270637e-01  # rad = +1.06286000000000033e-01 , len = +1.30958008537087878e+00 
 182        193        190        184    2        180        181 +1.03152190169530300e+00  # rad = +1.17250000000000076e-01 , len = +4.90000000000000213e-01 
 183        193        194        184    2 2147483645 2147483645 +7.43399579473373873e-01  # rad = +8.45000000000000195e-02 , len = +1.21243556529821897e-01 
 184        195        193        487    2        182        183 +6.14416216216216227e-01  # rad = +1.13667000000000060e-01 , len = +1.71464281994823164e-01 
 185        163        196        153    2        196        426 +8.81876892434286686e-01  # rad = +1.75333000000000072e-01 , len = +1.56524758424985921e-01 
 186        163        197        153    2        192        193 +6.69959460411029162e-01  # rad = +1.33200000000000041e-01 , len = +7.20694109869089328e-01 
 187        175        187        165    2        177        487 +6.59144110280154072e-01  # rad = +1.85000000000000053e-01 , len = +4.19999999999998153e-01 
 188        175        198        165    2        202        203 +8.95188960583182314e-01  # rad = +2.51250000000000084e-01 , len = +3.63730669589464706e-01 
 189        199        200        190    2 2147483645 2147483645 +8.70108243130724324e-01  # rad = +1.04499999999999982e-01 , len = +4.31508980207830128e-01 
 190        201        199        218    2        189        191 +9.07558961105695561e-01  # rad = +1.20100000000000040e-01 , len = +8.01186619958171420e-01 
 191        199        202        190    2        206        207 +6.31140716069941710e-01  # rad = +7.57999999999999646e-02 , len = +3.13049516849971010e-01 
 192        197        203        186    2 2147483645 2147483645 +8.93393393393393298e-01  # rad = +1.19000000000000022e-01 , len = +1.21243556529821897e-01 
 193        197        204        186    2        204        205 +8.53355855855855827e-01  # rad = +1.13667000000000032e-01 , len = +1.56524758424985921e-01 
 194        205        206        196    2 2147483645 2147483645 +8.18009314010436639e-01  # rad = +1.22429000000000066e-01 , len = +4.42718872423574938e-01 
 195        205        207        196    2        247        429 +9.88861940173852649e-01  # rad = +1.48000000000000048e-01 , len = +9.89949493661145541e-02 
 196        196        205        185    2        194        195 +8.53615691284584144e-01  # rad = +1.49666999999999994e-01 , len = +1.97989898732232855e-01 
 197        208        209        199    2 2147483645 2147483645 +6.93158940397350931e-01  # rad = +1.04667000000000010e-01 , len = +1.10458136866416634e+00 
 198        208        210        199    2        408        409 +8.90728476821192050e-01  # rad = +1.34500000000000008e-01 , len = +3.05122926047848408e-01 
 199        211        208        201    2        197        198 +1.01070950468540821e+00  # rad = +1.51000000000000023e-01 , len = +4.94974746830581513e-01 
 200        211        212        201    2 2147483645 2147483645 +7.96519410977242215e-01  # rad = +1.19000000000000036e-01 , len = +3.83405790253616208e-01 
 201        213        211        210    2        199        200 +9.86138613861386237e-01  # rad = +1.49400000000000061e-01 , len = +9.01886910870760339e-01 
 202        198        214        188    2        393        478 +8.12664676616915327e-01  # rad = +2.04182000000000030e-01 , len = +8.68677155219360841e-01 
 203        198        215        188    2        260        261 +8.41126368159203941e-01  # rad = +2.11333000000000076e-01 , len = +9.92421281513046538e-01 
 204        204        216        193    2 2147483645 2147483645 +1.02680637300183863e+00  # rad = +1.16714000000000012e-01 , len = +4.14125584816972425e-01 
 205        204        217        193    2        406        407 +1.17762411253925947e+00  # rad = +1.33857000000000004e-01 , len = +4.74763098818769158e-01 
 206        202        218        191    2 2147483645 2147483645 +9.23482849604221556e-01  # rad = +7.00000000000000067e-02 , len = +6.89420046125723274e-01 
 207        202        219        191    2 2147483645 2147483645 +9.23482849604221556e-01  # rad = +7.00000000000000067e-02 , len = +3.49999999999997535e-01 
 208        220        221        209    2 2147483645 2147483645 +6.06548767416934642e-01  # rad = +1.13182000000000060e-01 , len = +6.92964645562815007e-01 
 209        222        220        395    2        208        210 +9.21481481481481568e-01  # rad = +1.86600000000000071e-01 , len = +3.20780298646906992e-01 
 210        220        213        209    2        201        302 +8.11897106109324640e-01  # rad = +1.51500000000000024e-01 , len = +2.61916017074175556e-01 
 211        223        224        213    2 2147483645 2147483645 +6.04802076573653480e-01  # rad = +9.32000000000000328e-02 , len = +2.96984848098351184e-01 
 212        223        225        213    2 2147483645 2147483645 +4.54250486696950007e-01  # rad = +7.00000000000000205e-02 , len = +1.71464281994822804e-01 
 213        181        223        171    2        211        212 +6.04861658993048668e-01  # rad = +1.54100000000000098e-01 , len = +6.14247507117446800e-01 
 214        226        227        215    2 2147483645 2147483645 +7.11320766459016651e-01  # rad = +1.14300000000000054e-01 , len = +8.19328993750374157e-01 
 215        228        226        453    2        214        216 +4.36541507398985618e-01  # rad = +1.60687000000000024e-01 , len = +1.09567330897489401e+00 
 216        226        229        215    2        220        221 +6.61739904285972180e-01  # rad = +1.06333000000000025e-01 , len = +2.10000000000000853e-01 
 217        230        231        219    2 2147483645 2147483645 +6.31539611360239062e-01  # rad = +8.44999999999999918e-02 , len = +1.21243556529823437e-01 
 218        230        201        219    2        190        462 +9.89035874439461726e-01  # rad = +1.32333000000000006e-01 , len = +3.56931365951496382e-01 
 219        232        230        249    2        217        218 +6.04647379409452013e-01  # rad = +1.33800000000000030e-01 , len = +4.19999999999998153e-01 
 220        229        233        216    2 2147483645 2147483645 +9.31037401371164086e-01  # rad = +9.90000000000000324e-02 , len = +9.89949493661145402e-02 
 221        229        234        216    2 2147483645 2147483645 +1.18182502139505119e+00  # rad = +1.25667000000000029e-01 , len = +1.56524758424985921e-01 
 222        235        236        223    2 2147483645 2147483645 +6.70572916666666741e-01  # rad = +7.72500000000000131e-02 , len = +2.10000000000000270e-01 
 223        222        235        395    2        222        224 +5.68888888888888888e-01  # rad = +1.15200000000000025e-01 , len = +3.76961536499415162e-01 
 224        235        237        223    2        228        229 +7.33506944444444531e-01  # rad = +8.45000000000000334e-02 , len = +1.21243556529820870e-01 
 225        238        239        226    2 2147483645 2147483645 +6.80118110236220486e-01  # rad = +8.63750000000000073e-02 , len = +6.49153294684697846e-01 
 226        240        238        411    2        225        227 +1.20623824630055299e+00  # rad = +1.27000000000000030e-01 , len = +1.71464281994822443e-01 
 227        238        241        226    2        233        234 +7.51968503937007871e-01  # rad = +9.55000000000000293e-02 , len = +9.89949493661170521e-02 
 228        237        242        224    2 2147483645 2147483645 +1.37278106508875730e+00  # rad = +1.16000000000000034e-01 , len = +4.08166632639170246e-01 
 229        237        243        224    2 2147483645 2147483645 +8.28402366863905337e-01  # rad = +7.00000000000000344e-02 , len = +1.40000000000000568e-01 
 230        244        245        231    2        433        434 +6.40883977900552404e-01  # rad = +1.15999999999999992e-01 , len = +1.56524758424984339e-01 
 231        246        244        248    2        230        232 +1.06470588235294117e+00  # rad = +1.81000000000000022e-01 , len = +2.21359436211787469e-01 
 232        244        247        231    2        410        411 +5.95895027624309348e-01  # rad = +1.07857000000000022e-01 , len = +5.46717477313466871e-01 
 233        241        248        227    2 2147483645 2147483645 +9.99127748691099549e-01  # rad = +9.54167000000000487e-02 , len = +7.17286553617170419e-01 
 234        241        249        227    2        241        435 +9.13612565445026226e-01  # rad = +8.72500000000000359e-02 , len = +2.96984848098347409e-01 
 235        250        251        238    2 2147483645 2147483645 +6.29251457725947483e-01  # rad = +8.63333000000000295e-02 , len = +4.14125584816974368e-01 
 236        252        253        472    2 2147483645 2147483645 +5.82048833819241995e-01  # rad = +7.98571000000000281e-02 , len = +5.51180551180827649e-01 
 237        252        254        472    2 2147483645 2147483645 +7.81166180758017470e-01  # rad = +1.07176000000000049e-01 , len = +1.13304898393670594e+00 
 238        255        250        254    2        235        472 +9.27027027027027106e-01  # rad = +1.37200000000000072e-01 , len = +6.67757440991864626e-01 
 239        256        257        241    2 2147483645 2147483645 +1.00000000000000000e+00  # rad = +7.00000000000000344e-02 , len = +6.06217782649105641e-01 
 240        256        258        241    2 2147483645 2147483645 +1.00000000000000000e+00  # rad = +7.00000000000000344e-02 , len = +1.21243556529819857e-01 
 241        249        256        234    2        239        240 +8.02292263610315137e-01  # rad = +7.00000000000000344e-02 , len = +5.33104117410475808e-01 
 242        259        260        243    2 2147483645 2147483645 +9.52755905511810997e-01  # rad = +1.21000000000000010e-01 , len = +9.89949493661170521e-02 
 243        261        259        398    2        242        244 +1.19436111084987706e+00  # rad = +1.27000000000000030e-01 , len = +1.71464281994823164e-01 
 244        259        262        243    2        258        259 +8.15944881889763662e-01  # rad = +1.03624999999999981e-01 , len = +6.37730350540101631e-01 
 245        263        264        247    2 2147483645 2147483645 +8.56897058823529401e-01  # rad = +1.16538000000000030e-01 , len = +2.04921936356262346e+00 
 246        263        265        247    2 2147483645 2147483645 +8.80654411764705713e-01  # rad = +1.19769000000000000e-01 , len = +9.12688336728372240e-01 
 247        207        263        195    2        245        246 +9.18918918918918970e-01  # rad = +1.36000000000000038e-01 , len = +7.85748051222527111e-01 
 248        232        246        249    2        231        291 +7.68236580714550366e-01  # rad = +1.70000000000000040e-01 , len = +6.41560597293816315e-01 
 249        266        232        262    2        219        248 +6.87490485436893173e-01  # rad = +2.21286000000000066e-01 , len = +5.68682688324515961e-01 
 250        267        268        431    2        251        252 +9.46708463949843315e-01  # rad = +2.26500000000000062e-01 , len = +4.94974746830583512e-01 
 251        268        269        250    2        268        412 +7.54966887417218513e-01  # rad = +1.71000000000000013e-01 , len = +4.08166632639172411e-01 
 252        268        270        250    2        256        257 +9.24944812362030966e-01  # rad = +2.09500000000000047e-01 , len = +2.52388589282477316e-01 
 253        271        272        255    2 2147483645 2147483645 +4.52955403987408189e-01  # rad = +8.63333000000000295e-02 , len = +3.63730669589464151e-01 
 254        271        255        255    2        238        282 +7.76495278069255002e-01  # rad = +1.48000000000000048e-01 , len = +9.89949493661145541e-02 
 255        273        271        256    2        253        254 +9.31573802541544538e-01  # rad = +1.90600000000000047e-01 , len = +3.56931365951495327e-01 
 256        270        273        252    2        255        436 +9.76610978520286221e-01  # rad = +2.04599999999999976e-01 , len = +3.20780298646910100e-01 
 257        270        274        252    2 2147483645 2147483645 +7.08556085918854328e-01  # rad = +1.48442500000000088e-01 , len = +1.11561642153564611e+00 
 258        262        275        244    2 2147483645 2147483645 +6.75512665862484929e-01  # rad = +7.00000000000000344e-02 , len = +2.21359436211785776e-01 
 259        262        276        244    2 2147483645 2147483645 +6.75512665862484929e-01  # rad = +7.00000000000000344e-02 , len = +9.89949493661145402e-02 
 260        215        277        203    2        274        275 +9.52998348577836829e-01  # rad = +2.01400000000000023e-01 , len = +3.20780298646910100e-01 
 261        215        278        203    2        272        273 +4.85352500555994548e-01  # rad = +1.02571000000000023e-01 , len = +5.04777178564957629e-01 
 262        279        266        461    2        249        263 +9.17022792022792133e-01  # rad = +3.21875000000000022e-01 , len = +5.81463670404265276e-01 
 263        266        280        262    2        312        313 +7.89126213592233006e-01  # rad = +2.54000000000000059e-01 , len = +1.45996575302299636e+00 
 264        281        282        265    2 2147483645 2147483645 +4.17973972445104647e-01  # rad = +7.99090999999999968e-02 , len = +7.85748051222527777e-01 
 265        283        281        458    2        264        266 +5.32540389972144923e-01  # rad = +1.91182000000000019e-01 , len = +9.89949493661166802e-01 
 266        281        284        265    2        276        277 +5.94548649977508337e-01  # rad = +1.13667000000000032e-01 , len = +2.09999999999997883e-01 
 267        285        286        268    2 2147483645 2147483645 +7.56043846153846122e-01  # rad = +9.82857000000000453e-02 , len = +9.77496803063825914e-01 
 268        269        285        251    2        267        269 +7.60233918128655040e-01  # rad = +1.30000000000000088e-01 , len = +3.28329103187639915e-01 
 269        285        287        268    2        270        271 +9.30769230769230682e-01  # rad = +1.21000000000000010e-01 , len = +9.89949493661164276e-02 
 270        287        288        269    2 2147483645 2147483645 +6.48760330578512456e-01  # rad = +7.85000000000000281e-02 , len = +3.76961536499416328e-01 
 271        287        289        269    2 2147483645 2147483645 +9.30876033057851271e-01  # rad = +1.12636000000000042e-01 , len = +7.95047168412037153e-01 
 272        278        290        261    2 2147483645 2147483645 +1.16667479112029726e+00  # rad = +1.19667000000000051e-01 , len = +3.83405790253617818e-01 
 273        278        291        261    2 2147483645 2147483645 +7.76698092053309530e-01  # rad = +7.96667000000000486e-02 , len = +4.02119385257662110e-01 
 274        277        292        260    2        314        315 +7.00099304865938410e-01  # rad = +1.41000000000000070e-01 , len = +1.28693434175951538e+00 
 275        277        293        260    2        303        304 +8.29195630585898735e-01  # rad = +1.67000000000000121e-01 , len = +7.85748051222528554e-01 
 276        284        294        266    2 2147483645 2147483645 +6.52281664863152866e-01  # rad = +7.41429000000000532e-02 , len = +4.14125584816974812e-01 
 277        284        295        266    2        280        281 +9.67739097539303428e-01  # rad = +1.10000000000000028e-01 , len = +1.21243556529821897e-01 
 278        296        297        280    2 2147483645 2147483645 +6.28366247755834717e-01  # rad = +7.00000000000000205e-02 , len = +1.71464281994823164e-01 
 279        296        298        280    2 2147483645 2147483645 +6.28366247755834717e-01  # rad = +7.00000000000000205e-02 , len = +1.71464281994823164e-01 
 280        295        296        277    2        278        279 +1.01272727272727270e+00  # rad = +1.11400000000000027e-01 , len = +6.64078308635357883e-01 
 281        295        299        277    2 2147483645 2147483645 +1.00848181818181803e+00  # rad = +1.10932999999999990e-01 , len = +9.36536171218176006e-01 
 282        255        300        254    2        283        284 +1.03462837837837829e+00  # rad = +1.53124999999999983e-01 , len = +5.81463670404266164e-01 
 283        300        301        282    2        289        484 +8.74168163265306108e-01  # rad = +1.33856999999999976e-01 , len = +4.74763098818770324e-01 
 284        300        302        282    2        320        321 +7.93279999999999985e-01  # rad = +1.21471000000000037e-01 , len = +1.24631456703353960e+00 
 285        303        304        287    2 2147483645 2147483645 +6.89655172413793149e-01  # rad = +7.00000000000000205e-02 , len = +3.56931365951496382e-01 
 286        303        305        287    2 2147483645 2147483645 +6.89655172413793149e-01  # rad = +7.00000000000000205e-02 , len = +2.88617393793237420e-01 
 287        306        303        289    2        285        286 +8.11500115928587951e-01  # rad = +1.01499999999999993e-01 , len = +3.56931365951492885e-01 
 288        306        307        289    2 2147483645 2147483645 +5.59655252364543387e-01  # rad = +6.99999999999999928e-02 , len = +3.63730669589463984e-01 
 289        301        306        283    2        287        288 +9.34407614095639327e-01  # rad = +1.25077000000000049e-01 , len = +8.42911620515460536e-01 
 290        308        309        291    2        296        438 +8.62015503875968925e-01  # rad = +1.38999999999999985e-01 , len = +3.28329103187641413e-01 
 291        246        308        248    2        290        292 +9.48529411764705954e-01  # rad = +1.61250000000000088e-01 , len = +9.92421281513048092e-01 
 292        308        310        291    2        293        294 +6.85271317829457383e-01  # rad = +1.10500000000000015e-01 , len = +4.99899989997998451e-01 
 293        310        311        292    2 2147483645 2147483645 +6.33484162895927572e-01  # rad = +7.00000000000000205e-02 , len = +5.64358042380897595e-01 
 294        310        312        292    2 2147483645 2147483645 +6.33484162895927572e-01  # rad = +7.00000000000000205e-02 , len = +6.02162768692985240e-01 
 295        313        314        296    2        439        440 +8.10761038961038905e-01  # rad = +9.36428999999999873e-02 , len = +9.23363417079100857e-01 
 296        309        313        290    2        295        297 +8.30935251798561203e-01  # rad = +1.15500000000000061e-01 , len = +4.99899989998000061e-01 
 297        313        315        296    2        298        299 +9.04761904761904656e-01  # rad = +1.04499999999999982e-01 , len = +9.89949493661164276e-02 
 298        315        316        297    2 2147483645 2147483645 +1.01754066985645952e+00  # rad = +1.06333000000000025e-01 , len = +5.77234787586473064e-01 
 299        315        317        297    2 2147483645 2147483645 +1.09835406698564597e+00  # rad = +1.14778000000000019e-01 , len = +7.73175271203107140e-01 
 300        318        319        302    2 2147483645 2147483645 +9.34886010954905755e-01  # rad = +1.06333000000000052e-01 , len = +2.10000000000001463e-01 
 301        318        320        302    2 2147483645 2147483645 +9.12343171647368223e-01  # rad = +1.03769000000000070e-01 , len = +9.41753683295160404e-01 
 302        213        318        210    2        300        301 +7.50752475247524753e-01  # rad = +1.13738999999999979e-01 , len = +2.05399610515697040e+00 
 303        293        321        275    2 2147483645 2147483645 +5.21813772455089864e-01  # rad = +8.71429000000000231e-02 , len = +4.64327470649754159e-01 
 304        293        322        275    2        305        306 +8.32335329341317376e-01  # rad = +1.39000000000000040e-01 , len = +1.21243556529819857e-01 
 305        322        323        304    2        360        361 +7.38705035971223056e-01  # rad = +1.02679999999999993e-01 , len = +1.73876392877239083e+00 
 306        322        324        304    2        310        311 +8.19489208633093491e-01  # rad = +1.13909000000000010e-01 , len = +8.79886356298359096e-01 
 307        325        326        309    2 2147483645 2147483645 +1.33351851851851855e+00  # rad = +1.22417000000000054e-01 , len = +7.85748051222529109e-01 
 308        325        327        309    2 2147483645 2147483645 +7.62527233115468328e-01  # rad = +6.99999999999999928e-02 , len = +1.21243556529821897e-01 
 309        328        325        484    2        307        308 +6.85806494990923166e-01  # rad = +9.18000000000000066e-02 , len = +7.03491293478461288e-01 
 310        324        329        306    2 2147483645 2147483645 +7.23531064270601987e-01  # rad = +8.24167000000000372e-02 , len = +8.65852181379707875e-01 
 311        324        330        306    2        316        317 +8.05906469199097586e-01  # rad = +9.18000000000000205e-02 , len = +7.50666370633451874e-01 
 312        280        331        263    2 2147483645 2147483645 +8.91732283464567010e-01  # rad = +2.26500000000000062e-01 , len = +9.89949493661170521e-02 
 313        280        332        263    2        329        330 +8.75000000000000000e-01  # rad = +2.22250000000000086e-01 , len = +1.00468900660851412e+00 
 314        292        333        274    2        324        325 +8.46000000000000085e-01  # rad = +1.19286000000000017e-01 , len = +5.68682688324519514e-01 
 315        292        334        274    2        318        319 +9.43262411347517871e-01  # rad = +1.33000000000000063e-01 , len = +1.97989898732234104e-01 
 316        330        335        311    2 2147483645 2147483645 +8.15177559912854011e-01  # rad = +7.48333000000000470e-02 , len = +3.63730669589463984e-01 
 317        330        336        311    2        322        323 +1.29629629629629628e+00  # rad = +1.18999999999999995e-01 , len = +7.00000000000002842e-02 
 318        334        337        315    2 2147483645 2147483645 +7.26817293233082751e-01  # rad = +9.66667000000000359e-02 , len = +1.56524758424982730e-01 
 319        334        338        315    2        464        465 +7.49373684210526303e-01  # rad = +9.96667000000000386e-02 , len = +3.56931365951496382e-01 
 320        302        339        284    2 2147483645 2147483645 +1.01807838908052117e+00  # rad = +1.23667000000000013e-01 , len = +5.51180551180826539e-01 
 321        302        340        284    2 2147483645 2147483645 +9.79657696075606488e-01  # rad = +1.18999999999999995e-01 , len = +9.89949493661170521e-02 
 322        336        341        317    2 2147483645 2147483645 +9.43277310924369838e-01  # rad = +1.12250000000000016e-01 , len = +5.68682688324517294e-01 
 323        336        342        317    2 2147483645 2147483645 +8.55042016806722760e-01  # rad = +1.01750000000000063e-01 , len = +2.61916017074176999e-01 
 324        333        343        314    2 2147483645 2147483645 +1.00746105997350899e+00  # rad = +1.20176000000000061e-01 , len = +1.14166545012100507e+00 
 325        333        344        314    2 2147483645 2147483645 +9.21507972435994027e-01  # rad = +1.09923000000000035e-01 , len = +9.20706250657612579e-01 
 326        345        346        328    2 2147483645 2147483645 +7.52066115702479387e-01  # rad = +9.10000000000000114e-02 , len = +6.33876959669617657e-01 
 327        345        347        328    2 2147483645 2147483645 +6.72176033057851230e-01  # rad = +8.13333000000000111e-02 , len = +7.03491293478459179e-01 
 328        348        345        333    2        326        327 +9.44257587226770001e-01  # rad = +1.21000000000000010e-01 , len = +9.89949493661195640e-02 
 329        332        349        313    2        345        441 +1.03037120359955003e+00  # rad = +2.29000000000000009e-01 , len = +2.09999999999999659e-01 
 330        332        350        313    2        337        338 +7.54780652418447606e-01  # rad = +1.67749999999999982e-01 , len = +3.28329103187639526e-01 
 331        351        352        332    2 2147483645 2147483645 +5.82956772334293993e-01  # rad = +1.01143000000000066e-01 , len = +4.31508980207828685e-01 
 332        353        351        441    2        331        333 +8.05104408352668277e-01  # rad = +1.73500000000000043e-01 , len = +2.61916017074176000e-01 
 333        351        348        332    2        328        482 +7.38576368876080691e-01  # rad = +1.28143000000000035e-01 , len = +5.46717477313465094e-01 
 334        354        355        335    2 2147483645 2147483645 +9.79231392378019039e-01  # rad = +1.10000000000000028e-01 , len = +1.21243556529819344e-01 
 335        356        354        340    2        334        336 +1.04739393939393932e+00  # rad = +1.12333000000000002e-01 , len = +1.97989898732233466e-01 
 336        354        357        335    2        415        483 +9.46587378597562701e-01  # rad = +1.06333000000000025e-01 , len = +3.63730669589463984e-01 
 337        350        358        330    2 2147483645 2147483645 +5.69299552906110229e-01  # rad = +9.54999999999999877e-02 , len = +3.83405790253616208e-01 
 338        350        359        330    2        347        348 +7.66390461997019323e-01  # rad = +1.28562000000000010e-01 , len = +8.68677155219359620e-01 
 339        360        361        341    2 2147483645 2147483645 +1.23103405826411771e+00  # rad = +1.18999999999999995e-01 , len = +7.00000000000002842e-02 
 340        360        356        341    2        335        354 +1.10948237604055988e+00  # rad = +1.07250000000000040e-01 , len = +2.32163735324875720e-01 
 341        362        360        345    2        339        340 +5.93567976814014742e-01  # rad = +9.66667000000000498e-02 , len = +2.42487113059643794e-01 
 342        363        364        344    2 2147483645 2147483645 +1.10491071428571419e+00  # rad = +9.90000000000000047e-02 , len = +9.89949493661164276e-02 
 343        363        365        344    2 2147483645 2147483645 +9.43080357142857095e-01  # rad = +8.45000000000000195e-02 , len = +1.21243556529821897e-01 
 344        366        363        353    2        342        343 +6.61742983751846370e-01  # rad = +8.95999999999999991e-02 , len = +4.08166632639169191e-01 
 345        349        362        329    2        341        346 +7.11165938864628866e-01  # rad = +1.62857000000000085e-01 , len = +5.46717477313467093e-01 
 346        362        367        345    2        367        368 +5.99298771314711654e-01  # rad = +9.76000000000000201e-02 , len = +7.69999999999998019e-01 
 347        359        368        338    2 2147483645 2147483645 +1.05318834492307212e+00  # rad = +1.35400000000000020e-01 , len = +3.13049516849971843e-01 
 348        359        369        338    2        466        467 +1.08119039840699416e+00  # rad = +1.38999999999999957e-01 , len = +4.08166632639169635e-01 
 349        353        370        441    2        350        351 +7.52668213457076685e-01  # rad = +1.62200000000000066e-01 , len = +3.76961536499414496e-01 
 350        370        371        349    2        365        366 +7.45992601726263804e-01  # rad = +1.21000000000000010e-01 , len = +1.97989898732232855e-01 
 351        370        372        349    2        355        356 +5.93094944512946864e-01  # rad = +9.61999999999999800e-02 , len = +3.56931365951496382e-01 
 352        373        374        354    2 2147483645 2147483645 +9.81961293714674444e-01  # rad = +1.27000000000000030e-01 , len = +1.56524758424985921e-01 
 353        373        366        354    2        344        359 +1.04690991471627504e+00  # rad = +1.35400000000000048e-01 , len = +2.80000000000001137e-01 
 354        356        373        340    2        352        353 +1.20590209790209801e+00  # rad = +1.29333000000000059e-01 , len = +4.59020696701140651e-01 
 355        372        375        351    2 2147483645 2147483645 +1.10309771309771310e+00  # rad = +1.06118000000000004e-01 , len = +1.12436648829462826e+00 
 356        372        376        351    2 2147483645 2147483645 +7.55056133056133061e-01  # rad = +7.26364000000000037e-02 , len = +8.90954544295051054e-01 
 357        377        378        359    2 2147483645 2147483645 +8.93554621848739572e-01  # rad = +1.06333000000000025e-01 , len = +1.71464281994823164e-01 
 358        377        379        359    2 2147483645 2147483645 +7.75210084033613467e-01  # rad = +9.22499999999999848e-02 , len = +4.99899989998001559e-01 
 359        366        377        353    2        357        358 +8.78877400295420830e-01  # rad = +1.18999999999999995e-01 , len = +9.89949493661145541e-02 
 360        323        380        305    2 2147483645 2147483645 +1.09261784183872224e+00  # rad = +1.12190000000000040e-01 , len = +1.61152102065098757e+00 
 361        323        381        305    2 2147483645 2147483645 +1.18019088430074004e+00  # rad = +1.21182000000000067e-01 , len = +8.63017960415656371e-01 
 362        382        383        363    2 2147483645 2147483645 +4.54233642301224094e-01  # rad = +1.16143000000000010e-01 , len = +5.85662018573853360e-01 
 363        279        382        461    2        362        364 +7.28461538461538605e-01  # rad = +2.55690000000000084e-01 , len = +3.03351281520286520e+00 
 364        382        384        363    2        369        370 +7.97841135750322561e-01  # rad = +2.03999999999999987e-01 , len = +7.60394634384014001e-01 
 365        371        385        350    2 2147483645 2147483645 +1.04958677685950419e+00  # rad = +1.27000000000000030e-01 , len = +1.71464281994821000e-01 
 366        371        386        350    2        442        443 +1.03777685950413234e+00  # rad = +1.25571000000000044e-01 , len = +4.31508980207828075e-01 
 367        367        387        346    2 2147483645 2147483645 +1.21029713114754101e+00  # rad = +1.18125000000000036e-01 , len = +5.14392845984466995e-01 
 368        367        388        346    2 2147483645 2147483645 +8.00888319672131144e-01  # rad = +7.81667000000000473e-02 , len = +7.76337555448658678e-01 
 369        384        389        364    2 2147483645 2147483645 +6.12931372549019637e-01  # rad = +1.25038000000000066e-01 , len = +1.88350736659031881e+00 
 370        384        390        364    2        371        372 +1.00122549019607843e+00  # rad = +2.04250000000000043e-01 , len = +9.89949493661166136e-01 
 371        390        391        370    2        444        445 +7.66438188494492079e-01  # rad = +1.56545000000000017e-01 , len = +7.17286553617171307e-01 
 372        390        392        370    2        373        374 +5.58957160342717252e-01  # rad = +1.14167000000000032e-01 , len = +3.76961536499416161e-01 
 373        392        393        372    2 2147483645 2147483645 +9.63500836493908164e-01  # rad = +1.10000000000000028e-01 , len = +7.00000000000002842e-02 
 374        392        394        372    2        375        376 +8.04085243546734274e-01  # rad = +9.18000000000000344e-02 , len = +4.20000000000000540e-01 
 375        394        395        374    2 2147483645 2147483645 +1.04030501089324612e+00  # rad = +9.55000000000000293e-02 , len = +9.89949493661195640e-02 
 376        394        396        374    2        377        378 +1.31652505446623080e+00  # rad = +1.20857000000000034e-01 , len = +4.64327470649754659e-01 
 377        396        397        376    2 2147483645 2147483645 +8.05783694779781068e-01  # rad = +9.73846000000000017e-02 , len = +9.41753683295161181e-01 
 378        396        398        376    2        383        474 +9.10166560480568099e-01  # rad = +1.10000000000000042e-01 , len = +7.00000000000002842e-02 
 379        399        400        381    2 2147483645 2147483645 +3.53168644067796633e-01  # rad = +8.33478000000000413e-02 , len = +1.69162643630324272e+00 
 380        401        402        473    2 2147483645 2147483645 +3.27560593220339036e-01  # rad = +7.73043000000000341e-02 , len = +1.72745477509543188e+00 
 381        181        399        171    2        379        473 +9.26329341481891499e-01  # rad = +2.36000000000000071e-01 , len = +7.00000000000002842e-02 
 382        401        403        473    2        430        431 +9.66707627118644108e-01  # rad = +2.28143000000000040e-01 , len = +6.14247507117447578e-01 
 383        398        404        378    2 2147483645 2147483645 +1.20909090909090899e+00  # rad = +1.33000000000000007e-01 , len = +3.76961536499415162e-01 
 384        405        406        474    2 2147483645 2147483645 +6.75000000000000044e-01  # rad = +7.42500000000000243e-02 , len = +7.85748051222528332e-01 
 385        405        407        474    2 2147483645 2147483645 +1.13272727272727258e+00  # rad = +1.24600000000000030e-01 , len = +3.56931365951496049e-01 
 386        408        409        490    2        475        480 +1.11466487651202772e+00  # rad = +4.17600000000000027e-01 , len = +2.96984848098350351e-01 
 387        408        410        490    2 2147483645 2147483645 +4.25027397047752387e-01  # rad = +1.59233007827914802e-01 , len = +9.54672718789013830e-01 
 388        411        412        476    2 2147483645 2147483645 +6.98545045045044999e-01  # rad = +7.75385000000000379e-02 , len = +9.97346479414253029e-01 
 389        411        413        476    2 2147483645 2147483645 +7.74081981981981859e-01  # rad = +8.59231000000000300e-02 , len = +9.49526197637539870e-01 
 390         91         72         83    2         65        476 +5.33141210374639907e-01  # rad = +1.11000000000000029e-01 , len = +5.14392845984465108e-01 
 391        414        415        477    2 2147483645 2147483645 +3.41966173361522241e-01  # rad = +1.29400000000000015e-01 , len = +1.17341382299681429e+00 
 392        414         87        477    2         80        402 +6.28208245243128904e-01  # rad = +2.37713999999999981e-01 , len = +5.51180551180827871e-01 
 393        214        416        202    2 2147483645 2147483645 +6.29340490346847359e-01  # rad = +1.28500000000000059e-01 , len = +8.90954544295050832e-01 
 394        417        418        478    2        398        485 +7.01986463057468368e-01  # rad = +1.43333000000000016e-01 , len = +3.63730669589461930e-01 
 395        417        222        478    2        209        223 +9.91762251324798449e-01  # rad = +2.02500000000000097e-01 , len = +4.08166632639171800e-01 
 396        419        420        479    2 2147483645 2147483645 +1.22257436543688214e+00  # rad = +1.30000000000000088e-01 , len = +9.89949493661170521e-02 
 397        419        421        479    2 2147483645 2147483645 +8.63325590362352235e-01  # rad = +9.18000000000000205e-02 , len = +6.96491205974633099e-01 
 398        418        261        394    2        243        479 +7.41859864790383350e-01  # rad = +1.06333000000000025e-01 , len = +5.28488410468953451e-01 
 399          4        422        480    2 2147483645 2147483645 +3.26867816091954033e-01  # rad = +1.36500000000000010e-01 , len = +6.10245852095691932e-01 
 400         65        423         72    2        419        420 +8.79317073170731600e-01  # rad = +1.26182000000000044e-01 , len = +8.16333265278340492e-01 
 401         85        101         78    2         92        164 +6.94495602690119007e-01  # rad = +3.35614999999999997e-01 , len = +1.07763630228384510e+00 
 402         87        424        392    2 2147483645 2147483645 +4.58534204968996439e-01  # rad = +1.09000000000000014e-01 , len = +3.05122926047848020e-01 
 403        425        426        481    2 2147483645 2147483645 +6.15302568218298540e-01  # rad = +7.66667000000000182e-02 , len = +7.17286553617171307e-01 
 404        425        104        481    2         95        423 +1.02247191011235961e+00  # rad = +1.27400000000000069e-01 , len = +3.20780298646909712e-01 
 405        155        427        144    2 2147483645 2147483645 +7.24137681331833982e-01  # rad = +7.00000000000000205e-02 , len = +1.71464281994823164e-01 
 406        217        428        205    2 2147483645 2147483645 +7.26521586469142444e-01  # rad = +9.72500000000000309e-02 , len = +2.21359436211787469e-01 
 407        217        429        205    2 2147483645 2147483645 +5.82711400972679816e-01  # rad = +7.80000000000000138e-02 , len = +6.14247507117449021e-01 
 408        210        430        198    2 2147483645 2147483645 +6.78704089219330897e-01  # rad = +9.12857000000000113e-02 , len = +4.25793377120877115e-01 
 409        210        431        198    2        456        457 +8.48825278810408923e-01  # rad = +1.14167000000000046e-01 , len = +3.83405790253616208e-01 
 410        247        432        232    2 2147483645 2147483645 +9.51880730967855526e-01  # rad = +1.02666999999999994e-01 , len = +1.71464281994821721e-01 
 411        247        240        232    2        226        463 +9.76162882334943416e-01  # rad = +1.05285999999999977e-01 , len = +4.48218696620300727e-01 
 412        269        433        251    2 2147483645 2147483645 +5.08771929824561431e-01  # rad = +8.70000000000000218e-02 , len = +2.09999999999998493e-01 
 413        434        435        482    2 2147483645 2147483645 +6.80879954425914757e-01  # rad = +8.72500000000000220e-02 , len = +8.99166280506558335e-01 
 414        434        436        482    2 2147483645 2147483645 +9.44257587226770001e-01  # rad = +1.21000000000000010e-01 , len = +9.89949493661164276e-02 
 415        357        437        336    2 2147483645 2147483645 +7.18915106316947661e-01  # rad = +7.64444000000000234e-02 , len = +5.68682688324516072e-01 
 416        438        439        483    2 2147483645 2147483645 +6.58309273696782604e-01  # rad = +7.00000000000000067e-02 , len = +3.56931365951494661e-01 
 417        438        440        483    2 2147483645 2147483645 +6.58309273696782604e-01  # rad = +7.00000000000000067e-02 , len = +3.05122926047845966e-01 
 418         42        441         37    2 2147483645 2147483645 +5.49685534591194958e-01  # rad = +8.74000000000000055e-02 , len = +2.96984848098347409e-01 
 419        423        442        400    2 2147483645 2147483645 +6.81555213897386380e-01  # rad = +8.60000000000000209e-02 , len = +2.96984848098350740e-01 
 420        423        443        400    2 2147483645 2147483645 +7.05330395777527763e-01  # rad = +8.90000000000000374e-02 , len = +9.49526197637539315e-01 
 421         76        444         69    2 2147483645 2147483645 +7.90764646464646503e-01  # rad = +7.82857000000000136e-02 , len = +4.74763098818766494e-01 
 422         76        445         69    2 2147483645 2147483645 +8.53535353535353480e-01  # rad = +8.45000000000000195e-02 , len = +2.10000000000000853e-01 
 423        104        446        404    2 2147483645 2147483645 +7.58765306122448968e-01  # rad = +9.66667000000000776e-02 , len = +1.71464281994823164e-01 
 424        133        447        121    2 2147483645 2147483645 +7.38125284275110594e-01  # rad = +7.62727000000000127e-02 , len = +8.10308583195318621e-01 
 425        133        448        121    2 2147483645 2147483645 +8.45163694076432437e-01  # rad = +8.73333000000000165e-02 , len = +6.60378679243964983e-01 
 426        196        449        185    2        427        428 +6.97854938887716547e-01  # rad = +1.22357000000000021e-01 , len = +1.10679718105893432e+00 
 427        449        450        426    2 2147483645 2147483645 +5.72096406417287096e-01  # rad = +7.00000000000000344e-02 , len = +1.56524758424985921e-01 
 428        449        451        426    2 2147483645 2147483645 +5.72096406417287096e-01  # rad = +7.00000000000000344e-02 , len = +1.97989898732234104e-01 
 429        207        452        195    2 2147483645 2147483645 +8.44804054054054121e-01  # rad = +1.25031000000000031e-01 , len = +2.31529695719577200e+00 
 430        403        453        382    2 2147483645 2147483645 +6.14965175350547733e-01  # rad = +1.40299999999999980e-01 , len = +8.25287828578611382e-01 
 431        403        267        382    2        250        432 +1.04868437778060253e+00  # rad = +2.39250000000000046e-01 , len = +2.52388589282480258e-01 
 432        267        454        431    2 2147483645 2147483645 +5.23510971786833812e-01  # rad = +1.25250000000000028e-01 , len = +8.79886356298355987e-01 
 433        245        455        230    2 2147483645 2147483645 +6.03448275862068950e-01  # rad = +7.00000000000000067e-02 , len = +7.03491293478462287e-01 
 434        245        456        230    2 2147483645 2147483645 +6.34698275862068950e-01  # rad = +7.36250000000000099e-02 , len = +5.64358042380899039e-01 
 435        249        457        234    2 2147483645 2147483645 +8.02292263610315137e-01  # rad = +7.00000000000000344e-02 , len = +6.49153294684698512e-01 
 436        273        458        256    2 2147483645 2147483645 +5.45630498533724362e-01  # rad = +1.11636000000000055e-01 , len = +7.57165767847436944e-01 
 437        328        459        484    2 2147483645 2147483645 +5.97652718946338313e-01  # rad = +8.00000000000000572e-02 , len = +5.04777178564959073e-01 
 438        309        460        290    2 2147483645 2147483645 +8.70503597122302186e-01  # rad = +1.21000000000000010e-01 , len = +9.89949493661157892e-02 
 439        314        461        295    2 2147483645 2147483645 +8.24942414213998054e-01  # rad = +7.72499999999999853e-02 , len = +2.09999999999999659e-01 
 440        314        462        295    2 2147483645 2147483645 +7.47520634239221549e-01  # rad = +7.00000000000000067e-02 , len = +1.56524758424985921e-01 
 441        349        353        329    2        332        349 +9.41048034934497735e-01  # rad = +2.15500000000000025e-01 , len = +1.21243556529821897e-01 
 442        386        463        366    2 2147483645 2147483645 +9.25548096296119227e-01  # rad = +1.16221999999999978e-01 , len = +1.27161314872094522e+00 
 443        386        464        366    2 2147483645 2147483645 +9.23780172173511271e-01  # rad = +1.15999999999999992e-01 , len = +4.31508980207829684e-01 
 444        391        465        371    2 2147483645 2147483645 +7.36031173145102025e-01  # rad = +1.15221999999999991e-01 , len = +6.96491205974634653e-01 
 445        391        466        371    2        446        447 +7.86879172123031712e-01  # rad = +1.23182000000000000e-01 , len = +8.99166280506559557e-01 
 446        466        467        445    2 2147483645 2147483645 +8.04500657563605115e-01  # rad = +9.91000000000000214e-02 , len = +7.03491293478461066e-01 
 447        466        468        445    2 2147483645 2147483645 +9.01105681024825245e-01  # rad = +1.11000000000000071e-01 , len = +4.74763098818769935e-01 
 448         12        469          9    2 2147483645 2147483645 +7.38681102362204745e-01  # rad = +9.38124999999999931e-02 , len = +1.15021737076084740e+00 
 449         27        470         24    2 2147483645 2147483645 +8.58895705521472430e-01  # rad = +7.00000000000000067e-02 , len = +4.69574275274954545e-01 
 450         38         46        488    2         41         77 +9.88531959346015010e-01  # rad = +4.96333000000000024e-01 , len = +3.63730669589462985e-01 
 451         71        471         64    2 2147483645 2147483645 +5.46178343949044631e-01  # rad = +8.57500000000000207e-02 , len = +7.66811580507232748e-01 
 452         91        472         83    2 2147483645 2147483645 +3.51524975984630228e-01  # rad = +7.31875000000000303e-02 , len = +1.06160256216721760e+00 
 453        125        228        115    2        215        458 +9.55254286552150944e-01  # rad = +3.68091000000000113e-01 , len = +1.65945774275815738e+00 
 454        160        473        149    2 2147483645 2147483645 +7.92489636673981979e-01  # rad = +1.07250000000000040e-01 , len = +2.21359436211787469e-01 
 455        160        474        149    2 2147483645 2147483645 +7.35223485772132479e-01  # rad = +9.95000000000000606e-02 , len = +5.09607692249638311e-01 
 456        431        475        409    2 2147483645 2147483645 +1.02481452608897494e+00  # rad = +1.17000000000000021e-01 , len = +1.01439637223326318e+00 
 457        431        476        409    2        459        460 +1.04583636252156920e+00  # rad = +1.19399999999999992e-01 , len = +3.95979797464466932e-01 
 458        228        283        453    2        265        461 +9.75302302963125922e-01  # rad = +3.59000000000000097e-01 , len = +1.71464281994823886e-01 
 459        476        477        457    2 2147483645 2147483645 +9.38718592964824183e-01  # rad = +1.12083000000000030e-01 , len = +8.65852181379706320e-01 
 460        476        478        457    2 2147483645 2147483645 +9.46398659966499078e-01  # rad = +1.13000000000000031e-01 , len = +1.10236110236165263e+00 
 461        283        279        458    2        262        363 +9.77715877437325909e-01  # rad = +3.51000000000000034e-01 , len = +4.99899989997999561e-01 
 462        201        479        218    2 2147483645 2147483645 +6.44837644427315948e-01  # rad = +8.53332999999999731e-02 , len = +5.81463670404263722e-01 
 463        240        480        411    2 2147483645 2147483645 +1.05486959329825436e+00  # rad = +1.11063000000000009e-01 , len = +1.08669222873820170e+00 
 464        338        481        319    2 2147483645 2147483645 +1.08737421826949232e+00  # rad = +1.08375000000000055e-01 , len = +1.16503218839652600e+00 
 465        338        482        319    2 2147483645 2147483645 +7.50835534837613783e-01  # rad = +7.48333000000000331e-02 , len = +3.63730669589463318e-01 
 466        369        483        348    2 2147483645 2147483645 +6.93200000000000038e-01  # rad = +9.63548000000000182e-02 , len = +1.99346432122574391e+00 
 467        369        484        348    2 2147483645 2147483645 +7.02158273381294995e-01  # rad = +9.75999999999999784e-02 , len = +3.56931365951496382e-01 
 468        485        486        485    2 2147483645 2147483645 +5.73838543810566981e-01  # rad = +8.22500000000000037e-02 , len = +5.64358042380899705e-01 
 469        487        488        486    2 2147483645 2147483645 +9.06978853439194044e-01  # rad = +1.30000000000000088e-01 , len = +9.89949493661157892e-02 
 470        487        489        486    2 2147483645 2147483645 +8.07560017581436251e-01  # rad = +1.15750000000000033e-01 , len = +1.71178269648924863e+00 
 471        195        490        487    2 2147483645 2147483645 +5.99999999999999978e-01  # rad = +1.11000000000000029e-01 , len = +4.53651848888550702e-01 
 472        250        252        238    2        236        237 +1.00000000000000000e+00  # rad = +1.37200000000000072e-01 , len = +0                       
 473        399        401        381    2        380        382 +1.00000000000000000e+00  # rad = +2.36000000000000071e-01 , len = +0                       
 474        398        405        378    2        384        385 +1.00000000000000000e+00  # rad = +1.10000000000000042e-01 , len = +0                       
 475        409        491        386    2 2147483645 2147483645 +4.57375478927203039e-01  # rad = +1.91000000000000003e-01 , len = +5.98080262172224653e-01 
 476         72        411        390    2        388        389 +1.00000000000000000e+00  # rad = +1.11000000000000029e-01 , len = +0                       
 477         86        414         79    2        391        392 +1.00000000000000000e+00  # rad = +3.78400000000000070e-01 , len = +0                       
 478        214        417        202    2        394        395 +1.00000000000000000e+00  # rad = +2.04182000000000030e-01 , len = +0                       
 479        261        419        398    2        396        397 +1.00000000000000000e+00  # rad = +1.06333000000000025e-01 , len = +0                       
 480        409          4        386    2          2        399 +1.00000000000000000e+00  # rad = +4.17600000000000027e-01 , len = +0                       
 481        146        425        133    2        403        404 +1.00000000000000000e+00  # rad = +1.24600000000000058e-01 , len = +0                       
 482        348        434        333    2        413        414 +1.00000000000000000e+00  # rad = +1.28143000000000035e-01 , len = +0                       
 483        357        438        336    2        416        417 +1.00000000000000000e+00  # rad = +1.06333000000000025e-01 , len = +0                       
 484        301        328        283    2        309        437 +1.00000000000000000e+00  # rad = +1.33856999999999976e-01 , len = +0                       
 485        418        485        394    2        468        486 +1.00000000000000000e+00  # rad = +1.43333000000000016e-01 , len = +0                       
 486        485        487        485    2        469        470 +1.00000000000000000e+00  # rad = +1.43333000000000016e-01 , len = +0                       
 487        187        195        187    2        184        471 +1.00000000000000000e+00  # rad = +1.85000000000000053e-01 , len = +0                       
 488         26         38         22    2         34        450 +1.00000000000000000e+00  # rad = +5.02091000000000065e-01 , len = +0                       
 489          1         15          0    2         12        490 +1.00000000000000000e+00  # rad = +3.74641750000000051e-01 , len = +0                       
 490         15        408        489    2        386        387 +1.00000000000000000e+00  # rad = +3.74641750000000051e-01 , len = +0                       
