# Supplementary material for: Quantification of Hepatic Vascular and Parenchymal Regeneration in Mice
Source: PLoS One. 2016 Aug 5;11(8):e0160581. doi: 10.1371/journal.pone.0160581 (PMC4975469; doi:10.1371/journal.pone.0160581)
Supplement: S1 Dataset — Vascular trees are stored in text format, can thus be read using any text editor or imported in spreadsheets, and viewed interactively in 3D using the viewer tool from [35]. (ZIP) [file pone.0160581.s001.zip › regenerationQuantificationVascularTrees/PV-POD02-RIL/PVM-012-RIL_PV7.tree]

# numNodes
 346
# id xCoord [mm]               yCoord [mm]               zCoord [mm]
   0 +2.12100000000000009e+01  +9.52000000000000135e+00  +1.68000000000000007e+01  
   1 +2.12100000000000009e+01  +9.52000000000000135e+00  +1.68000000000000007e+01  
   2 +2.12100000000000009e+01  +9.80000000000000071e+00  +1.70100000000000016e+01  
   3 +2.10700000000000003e+01  +1.07100000000000009e+01  +1.78500000000000014e+01  
   4 +2.12100000000000009e+01  +9.52000000000000135e+00  +1.68000000000000007e+01  
   5 +2.16300000000000026e+01  +8.82000000000000028e+00  +1.70100000000000016e+01  
   6 +2.02300000000000040e+01  +1.21099999999999994e+01  +1.66600000000000001e+01  
   7 +2.02300000000000040e+01  +1.20400000000000009e+01  +1.65199999999999996e+01  
   8 +1.99500000000000028e+01  +1.25300000000000011e+01  +1.69400000000000013e+01  
   9 +2.05100000000000016e+01  +1.15500000000000007e+01  +1.65199999999999996e+01  
  10 +2.07199999999999989e+01  +1.21099999999999994e+01  +1.65899999999999999e+01  
  11 +2.07900000000000027e+01  +1.02900000000000009e+01  +1.59600000000000009e+01  
  12 +2.13500000000000014e+01  +9.80000000000000071e+00  +1.61699999999999982e+01  
  13 +2.20500000000000007e+01  +1.03599999999999994e+01  +1.59600000000000009e+01  
  14 +2.12800000000000011e+01  +9.73000000000000043e+00  +1.58900000000000006e+01  
  15 +2.07900000000000027e+01  +1.03599999999999994e+01  +1.58200000000000003e+01  
  16 +2.03700000000000010e+01  +1.28100000000000005e+01  +1.56800000000000015e+01  
  17 +2.03000000000000007e+01  +1.34400000000000013e+01  +1.56800000000000015e+01  
  18 +2.01600000000000001e+01  +1.29500000000000011e+01  +1.60300000000000011e+01  
  19 +2.06500000000000021e+01  +1.09900000000000020e+01  +1.56099999999999994e+01  
  20 +2.03700000000000010e+01  +1.09900000000000020e+01  +1.56099999999999994e+01  
  21 +2.11400000000000006e+01  +1.14100000000000001e+01  +1.56099999999999994e+01  
  22 +2.06500000000000021e+01  +1.09200000000000017e+01  +1.57500000000000000e+01  
  23 +2.10000000000000000e+01  +1.17599999999999998e+01  +1.40000000000000000e+01  
  24 +2.08599999999999994e+01  +1.20400000000000009e+01  +1.54000000000000004e+01  
  25 +2.10700000000000003e+01  +1.15500000000000007e+01  +1.40700000000000003e+01  
  26 +2.25400000000000027e+01  +9.02999999999999936e+00  +1.49800000000000022e+01  
  27 +2.31700000000000017e+01  +8.25999999999999979e+00  +1.49800000000000022e+01  
  28 +2.27500000000000000e+01  +9.02999999999999936e+00  +1.53300000000000018e+01  
  29 +2.24699999999999989e+01  +9.09999999999999964e+00  +1.48400000000000016e+01  
  30 +2.29600000000000009e+01  +8.60999999999999943e+00  +1.47699999999999996e+01  
  31 +2.21900000000000013e+01  +9.24000000000000021e+00  +1.45600000000000005e+01  
  32 +2.19800000000000040e+01  +9.45000000000000107e+00  +1.47699999999999996e+01  
  33 +2.20500000000000007e+01  +9.38000000000000078e+00  +1.48400000000000016e+01  
  34 +2.15600000000000023e+01  +9.80000000000000071e+00  +1.48400000000000016e+01  
  35 +2.25400000000000027e+01  +8.82000000000000028e+00  +1.41400000000000006e+01  
  36 +2.17699999999999996e+01  +1.08500000000000014e+01  +1.43500000000000014e+01  
  37 +2.21900000000000013e+01  +1.11300000000000008e+01  +1.42100000000000009e+01  
  38 +2.14200000000000017e+01  +1.05700000000000003e+01  +1.39300000000000015e+01  
  39 +2.17000000000000028e+01  +1.09900000000000020e+01  +1.47000000000000011e+01  
  40 +2.16300000000000026e+01  +1.00099999999999998e+01  +1.42100000000000009e+01  
  41 +2.15600000000000023e+01  +9.94000000000000128e+00  +1.40700000000000003e+01  
  42 +2.22600000000000016e+01  +1.00800000000000001e+01  +1.40700000000000003e+01  
  43 +2.12100000000000009e+01  +1.30900000000000016e+01  +1.40700000000000003e+01  
  44 +2.12800000000000011e+01  +1.31600000000000001e+01  +1.40700000000000003e+01  
  45 +2.12100000000000009e+01  +1.31600000000000001e+01  +1.42100000000000009e+01  
  46 +2.09300000000000033e+01  +1.29500000000000011e+01  +1.40000000000000000e+01  
  47 +2.12800000000000011e+01  +1.12000000000000011e+01  +1.37900000000000009e+01  
  48 +2.25400000000000027e+01  +1.04299999999999997e+01  +1.35099999999999998e+01  
  49 +2.24000000000000021e+01  +1.00800000000000001e+01  +1.42100000000000009e+01  
  50 +2.06500000000000021e+01  +9.02999999999999936e+00  +1.40700000000000003e+01  
  51 +2.15600000000000023e+01  +1.00800000000000001e+01  +1.39300000000000015e+01  
  52 +2.03700000000000010e+01  +1.40700000000000003e+01  +1.49800000000000022e+01  
  53 +2.08599999999999994e+01  +1.28800000000000026e+01  +1.39300000000000015e+01  
  54 +2.09300000000000033e+01  +1.18300000000000001e+01  +1.39300000000000015e+01  
  55 +2.07900000000000027e+01  +1.30900000000000016e+01  +1.37199999999999989e+01  
  56 +2.06500000000000021e+01  +1.19000000000000004e+01  +1.39300000000000015e+01  
  57 +2.03000000000000007e+01  +1.23900000000000006e+01  +1.33699999999999992e+01  
  58 +2.05100000000000016e+01  +1.19700000000000006e+01  +1.40700000000000003e+01  
  59 +2.07900000000000027e+01  +1.18300000000000001e+01  +1.37900000000000009e+01  
  60 +2.13500000000000014e+01  +1.04299999999999997e+01  +1.39300000000000015e+01  
  61 +2.07199999999999989e+01  +1.05000000000000000e+01  +1.41400000000000006e+01  
  62 +2.15600000000000023e+01  +9.94000000000000128e+00  +1.35800000000000018e+01  
  63 +2.08599999999999994e+01  +1.34400000000000013e+01  +1.38599999999999994e+01  
  64 +2.09300000000000033e+01  +1.36500000000000004e+01  +1.40000000000000000e+01  
  65 +2.08599999999999994e+01  +1.35800000000000018e+01  +1.37199999999999989e+01  
  66 +2.05100000000000016e+01  +1.19700000000000006e+01  +1.24600000000000009e+01  
  67 +2.14900000000000020e+01  +1.14800000000000004e+01  +1.35099999999999998e+01  
  68 +2.08599999999999994e+01  +1.35099999999999998e+01  +1.36500000000000004e+01  
  69 +2.08599999999999994e+01  +1.40700000000000003e+01  +1.37199999999999989e+01  
  70 +2.07199999999999989e+01  +1.42100000000000009e+01  +1.35800000000000018e+01  
  71 +2.08599999999999994e+01  +1.51199999999999992e+01  +1.24600000000000009e+01  
  72 +2.07900000000000027e+01  +1.43500000000000014e+01  +1.36500000000000004e+01  
  73 +2.12800000000000011e+01  +8.95999999999999908e+00  +1.36500000000000004e+01  
  74 +2.15600000000000023e+01  +9.94000000000000128e+00  +1.32300000000000022e+01  
  75 +2.06500000000000021e+01  +1.30900000000000016e+01  +1.35099999999999998e+01  
  76 +2.02300000000000040e+01  +1.35099999999999998e+01  +1.38599999999999994e+01  
  77 +2.06500000000000021e+01  +1.31600000000000001e+01  +1.33000000000000007e+01  
  78 +2.19100000000000001e+01  +1.16200000000000010e+01  +1.36500000000000004e+01  
  79 +2.14900000000000020e+01  +1.15500000000000007e+01  +1.34400000000000013e+01  
  80 +2.18400000000000034e+01  +1.16900000000000013e+01  +1.34400000000000013e+01  
  81 +2.19800000000000040e+01  +1.18300000000000001e+01  +1.33699999999999992e+01  
  82 +2.19100000000000001e+01  +1.16200000000000010e+01  +1.35099999999999998e+01  
  83 +2.17000000000000028e+01  +1.15500000000000007e+01  +1.33000000000000007e+01  
  84 +2.14900000000000020e+01  +1.19000000000000004e+01  +1.33000000000000007e+01  
  85 +2.07199999999999989e+01  +1.33000000000000007e+01  +1.23200000000000003e+01  
  86 +2.06500000000000021e+01  +1.36500000000000004e+01  +1.28100000000000005e+01  
  87 +2.17000000000000028e+01  +1.25300000000000011e+01  +1.35099999999999998e+01  
  88 +2.15600000000000023e+01  +1.23200000000000003e+01  +1.29500000000000011e+01  
  89 +2.17699999999999996e+01  +1.14800000000000004e+01  +1.32300000000000022e+01  
  90 +2.21200000000000010e+01  +9.38000000000000078e+00  +1.30199999999999996e+01  
  91 +2.12800000000000011e+01  +9.94000000000000128e+00  +1.25300000000000011e+01  
  92 +2.19800000000000040e+01  +1.23900000000000006e+01  +1.28800000000000026e+01  
  93 +2.14900000000000020e+01  +1.26000000000000014e+01  +1.28100000000000005e+01  
  94 +2.21900000000000013e+01  +9.24000000000000021e+00  +1.28800000000000026e+01  
  95 +2.27500000000000000e+01  +9.73000000000000043e+00  +1.28800000000000026e+01  
  96 +2.23300000000000018e+01  +8.95999999999999908e+00  +1.26700000000000017e+01  
  97 +2.14200000000000017e+01  +1.34400000000000013e+01  +1.28800000000000026e+01  
  98 +2.14900000000000020e+01  +1.33699999999999992e+01  +1.21799999999999997e+01  
  99 +2.27500000000000000e+01  +8.54000000000000092e+00  +1.27400000000000020e+01  
 100 +2.31700000000000017e+01  +8.82000000000000028e+00  +1.27400000000000020e+01  
 101 +2.26800000000000033e+01  +8.54000000000000092e+00  +1.28100000000000005e+01  
 102 +2.30300000000000011e+01  +8.25999999999999979e+00  +1.26700000000000017e+01  
 103 +2.24000000000000021e+01  +8.95999999999999908e+00  +1.23900000000000006e+01  
 104 +1.86900000000000013e+01  +8.82000000000000028e+00  +1.26700000000000017e+01  
 105 +1.79199999999999982e+01  +8.75000000000000000e+00  +1.25300000000000011e+01  
 106 +1.93200000000000003e+01  +8.95999999999999908e+00  +1.38599999999999994e+01  
 107 +1.89699999999999989e+01  +8.89000000000000057e+00  +1.26000000000000014e+01  
 108 +2.32400000000000020e+01  +8.47000000000000064e+00  +1.27400000000000020e+01  
 109 +2.30300000000000011e+01  +8.19000000000000128e+00  +1.27400000000000020e+01  
 110 +2.14900000000000020e+01  +1.01500000000000004e+01  +1.20400000000000009e+01  
 111 +2.11400000000000006e+01  +9.87000000000000099e+00  +1.23900000000000006e+01  
 112 +2.32400000000000020e+01  +7.98000000000000043e+00  +1.25300000000000011e+01  
 113 +2.33800000000000026e+01  +7.55999999999999961e+00  +1.26000000000000014e+01  
 114 +2.33100000000000023e+01  +7.91000000000000014e+00  +1.24600000000000009e+01  
 115 +2.32400000000000020e+01  +7.70000000000000018e+00  +1.22500000000000000e+01  
 116 +2.34500000000000028e+01  +7.91000000000000014e+00  +1.25300000000000011e+01  
 117 +2.03700000000000010e+01  +9.31000000000000050e+00  +1.35099999999999998e+01  
 118 +2.07900000000000027e+01  +9.59000000000000163e+00  +1.21099999999999994e+01  
 119 +2.27500000000000000e+01  +9.31000000000000050e+00  +1.19700000000000006e+01  
 120 +2.27500000000000000e+01  +8.47000000000000064e+00  +1.17599999999999998e+01  
 121 +2.15600000000000023e+01  +1.33699999999999992e+01  +1.21099999999999994e+01  
 122 +2.11400000000000006e+01  +1.45600000000000005e+01  +1.22500000000000000e+01  
 123 +2.03000000000000007e+01  +1.00800000000000001e+01  +1.25300000000000011e+01  
 124 +2.06500000000000021e+01  +9.45000000000000107e+00  +1.19700000000000006e+01  
 125 +2.24000000000000021e+01  +1.02900000000000009e+01  +1.23200000000000003e+01  
 126 +2.14900000000000020e+01  +1.02200000000000006e+01  +1.16200000000000010e+01  
 127 +2.10700000000000003e+01  +9.02999999999999936e+00  +1.12000000000000011e+01  
 128 +2.04400000000000013e+01  +9.52000000000000135e+00  +1.18300000000000001e+01  
 129 +1.99500000000000028e+01  +9.09999999999999964e+00  +1.19000000000000004e+01  
 130 +1.97400000000000020e+01  +9.09999999999999964e+00  +1.20400000000000009e+01  
 131 +1.96000000000000014e+01  +8.89000000000000057e+00  +1.15500000000000007e+01  
 132 +2.00900000000000034e+01  +9.16999999999999993e+00  +1.18300000000000001e+01  
 133 +2.21200000000000010e+01  +1.09900000000000020e+01  +1.18300000000000001e+01  
 134 +2.21900000000000013e+01  +1.09900000000000020e+01  +1.21799999999999997e+01  
 135 +2.21900000000000013e+01  +1.10600000000000005e+01  +1.17599999999999998e+01  
 136 +2.19800000000000040e+01  +1.07800000000000011e+01  +1.16900000000000013e+01  
 137 +2.02300000000000040e+01  +9.73000000000000043e+00  +1.16200000000000010e+01  
 138 +2.00900000000000034e+01  +9.02999999999999936e+00  +1.16200000000000010e+01  
 139 +2.19100000000000001e+01  +1.08500000000000014e+01  +1.17599999999999998e+01  
 140 +2.17699999999999996e+01  +1.07100000000000009e+01  +1.15500000000000007e+01  
 141 +2.14900000000000020e+01  +1.05700000000000003e+01  +1.15500000000000007e+01  
 142 +2.15600000000000023e+01  +9.87000000000000099e+00  +1.02200000000000006e+01  
 143 +2.00199999999999996e+01  +9.94000000000000128e+00  +1.18300000000000001e+01  
 144 +2.00199999999999996e+01  +9.94000000000000128e+00  +1.09900000000000020e+01  
 145 +2.17000000000000028e+01  +1.07100000000000009e+01  +1.14100000000000001e+01  
 146 +2.19800000000000040e+01  +1.07100000000000009e+01  +1.14800000000000004e+01  
 147 +1.79199999999999982e+01  +8.95999999999999908e+00  +1.04299999999999997e+01  
 148 +1.94600000000000009e+01  +8.89000000000000057e+00  +1.15500000000000007e+01  
 149 +2.15600000000000023e+01  +1.07800000000000011e+01  +1.14100000000000001e+01  
 150 +2.14200000000000017e+01  +1.14800000000000004e+01  +1.08500000000000014e+01  
 151 +2.23300000000000018e+01  +1.04299999999999997e+01  +1.14100000000000001e+01  
 152 +2.25400000000000027e+01  +1.06400000000000006e+01  +1.14100000000000001e+01  
 153 +2.28200000000000003e+01  +9.94000000000000128e+00  +1.14800000000000004e+01  
 154 +2.17699999999999996e+01  +8.25999999999999979e+00  +1.11300000000000008e+01  
 155 +2.09300000000000033e+01  +8.82000000000000028e+00  +1.06400000000000006e+01  
 156 +1.93200000000000003e+01  +9.59000000000000163e+00  +1.10600000000000005e+01  
 157 +1.91800000000000033e+01  +9.59000000000000163e+00  +1.09900000000000020e+01  
 158 +1.90400000000000027e+01  +9.45000000000000107e+00  +1.11300000000000008e+01  
 159 +2.32400000000000020e+01  +7.70000000000000018e+00  +1.10600000000000005e+01  
 160 +2.31700000000000017e+01  +7.98000000000000043e+00  +1.07100000000000009e+01  
 161 +2.33100000000000023e+01  +7.70000000000000018e+00  +1.11300000000000008e+01  
 162 +2.11400000000000006e+01  +1.32300000000000022e+01  +1.08500000000000014e+01  
 163 +2.11400000000000006e+01  +1.32300000000000022e+01  +1.11300000000000008e+01  
 164 +2.12100000000000009e+01  +1.33699999999999992e+01  +1.07800000000000011e+01  
 165 +2.12100000000000009e+01  +1.26700000000000017e+01  +1.05700000000000003e+01  
 166 +2.17699999999999996e+01  +1.20400000000000009e+01  +1.11300000000000008e+01  
 167 +2.13500000000000014e+01  +1.16200000000000010e+01  +1.06400000000000006e+01  
 168 +2.02300000000000040e+01  +9.38000000000000078e+00  +8.12000000000000099e+00  
 169 +2.12800000000000011e+01  +8.40000000000000036e+00  +1.02200000000000006e+01  
 170 +2.12800000000000011e+01  +1.23900000000000006e+01  +1.07100000000000009e+01  
 171 +2.12100000000000009e+01  +1.25300000000000011e+01  +1.04299999999999997e+01  
 172 +2.18400000000000034e+01  +1.30900000000000016e+01  +1.04299999999999997e+01  
 173 +2.11400000000000006e+01  +1.19700000000000006e+01  +1.01500000000000004e+01  
 174 +1.98800000000000026e+01  +1.01500000000000004e+01  +1.03599999999999994e+01  
 175 +2.03000000000000007e+01  +1.08500000000000014e+01  +1.02900000000000009e+01  
 176 +1.97400000000000020e+01  +1.00800000000000001e+01  +1.02200000000000006e+01  
 177 +2.00199999999999996e+01  +9.94000000000000128e+00  +1.09900000000000020e+01  
 178 +2.25400000000000027e+01  +9.73000000000000043e+00  +1.03599999999999994e+01  
 179 +2.26099999999999994e+01  +9.45000000000000107e+00  +1.06400000000000006e+01  
 180 +2.26800000000000033e+01  +9.73000000000000043e+00  +1.02900000000000009e+01  
 181 +2.11400000000000006e+01  +1.07800000000000011e+01  +8.82000000000000028e+00  
 182 +2.16300000000000026e+01  +9.73000000000000043e+00  +1.00800000000000001e+01  
 183 +2.25400000000000027e+01  +8.54000000000000092e+00  +1.01500000000000004e+01  
 184 +2.29600000000000009e+01  +8.05000000000000071e+00  +1.01500000000000004e+01  
 185 +2.29600000000000009e+01  +8.75000000000000000e+00  +1.02200000000000006e+01  
 186 +2.23300000000000018e+01  +8.60999999999999943e+00  +1.02900000000000009e+01  
 187 +2.17000000000000028e+01  +9.59000000000000163e+00  +9.94000000000000128e+00  
 188 +2.19100000000000001e+01  +9.09999999999999964e+00  +1.00800000000000001e+01  
 189 +2.19800000000000040e+01  +9.16999999999999993e+00  +1.00099999999999998e+01  
 190 +2.10700000000000003e+01  +1.19000000000000004e+01  +1.00099999999999998e+01  
 191 +1.93200000000000003e+01  +1.09900000000000020e+01  +8.75000000000000000e+00  
 192 +2.11400000000000006e+01  +1.19700000000000006e+01  +1.01500000000000004e+01  
 193 +2.08599999999999994e+01  +1.25300000000000011e+01  +8.54000000000000092e+00  
 194 +1.79900000000000020e+01  +1.00800000000000001e+01  +9.24000000000000021e+00  
 195 +2.27500000000000000e+01  +8.19000000000000128e+00  +9.59000000000000163e+00  
 196 +2.28200000000000003e+01  +8.19000000000000128e+00  +9.73000000000000043e+00  
 197 +2.29600000000000009e+01  +8.12000000000000099e+00  +9.52000000000000135e+00  
 198 +2.26099999999999994e+01  +8.33000000000000007e+00  +9.52000000000000135e+00  
 199 +2.23300000000000018e+01  +8.75000000000000000e+00  +9.52000000000000135e+00  
 200 +2.23300000000000018e+01  +8.82000000000000028e+00  +9.59000000000000163e+00  
 201 +2.23300000000000018e+01  +9.09999999999999964e+00  +9.24000000000000021e+00  
 202 +2.24699999999999989e+01  +8.47000000000000064e+00  +9.66000000000000014e+00  
 203 +2.35900000000000034e+01  +7.70000000000000018e+00  +9.38000000000000078e+00  
 204 +2.31700000000000017e+01  +8.33000000000000007e+00  +9.59000000000000163e+00  
 205 +2.17699999999999996e+01  +9.52000000000000135e+00  +9.73000000000000043e+00  
 206 +2.24000000000000021e+01  +9.02999999999999936e+00  +9.09999999999999964e+00  
 207 +2.27500000000000000e+01  +9.52000000000000135e+00  +8.05000000000000071e+00  
 208 +2.26099999999999994e+01  +8.82000000000000028e+00  +8.82000000000000028e+00  
 209 +2.12100000000000009e+01  +9.52000000000000135e+00  +8.95999999999999908e+00  
 210 +2.10000000000000000e+01  +9.59000000000000163e+00  +8.47000000000000064e+00  
 211 +2.09300000000000033e+01  +9.24000000000000021e+00  +8.95999999999999908e+00  
 212 +2.07900000000000027e+01  +9.31000000000000050e+00  +8.95999999999999908e+00  
 213 +2.10000000000000000e+01  +8.95999999999999908e+00  +8.89000000000000057e+00  
 214 +2.07199999999999989e+01  +8.60999999999999943e+00  +8.89000000000000057e+00  
 215 +2.12100000000000009e+01  +8.67999999999999972e+00  +8.82000000000000028e+00  
 216 +2.13500000000000014e+01  +8.67999999999999972e+00  +8.60999999999999943e+00  
 217 +2.13500000000000014e+01  +8.40000000000000036e+00  +8.89000000000000057e+00  
 218 +2.08599999999999994e+01  +1.09900000000000020e+01  +8.60999999999999943e+00  
 219 +2.08599999999999994e+01  +1.12700000000000014e+01  +8.19000000000000128e+00  
 220 +2.00900000000000034e+01  +1.06400000000000006e+01  +8.40000000000000036e+00  
 221 +1.90400000000000027e+01  +1.41400000000000006e+01  +6.85999999999999943e+00  
 222 +2.07900000000000027e+01  +1.33000000000000007e+01  +7.42000000000000082e+00  
 223 +2.01600000000000001e+01  +1.06400000000000006e+01  +7.91000000000000014e+00  
 224 +1.93900000000000006e+01  +1.02200000000000006e+01  +8.25999999999999979e+00  
 225 +2.07900000000000027e+01  +9.73000000000000043e+00  +8.25999999999999979e+00  
 226 +2.11400000000000006e+01  +1.02200000000000006e+01  +7.42000000000000082e+00  
 227 +2.07199999999999989e+01  +9.73000000000000043e+00  +8.25999999999999979e+00  
 228 +1.89699999999999989e+01  +1.16200000000000010e+01  +7.91000000000000014e+00  
 229 +1.81999999999999993e+01  +1.13400000000000016e+01  +7.98000000000000043e+00  
 230 +1.89699999999999989e+01  +1.16200000000000010e+01  +7.98000000000000043e+00  
 231 +1.93900000000000006e+01  +1.18300000000000001e+01  +7.70000000000000018e+00  
 232 +2.07199999999999989e+01  +1.14100000000000001e+01  +7.91000000000000014e+00  
 233 +2.05100000000000016e+01  +1.16200000000000010e+01  +7.77000000000000046e+00  
 234 +2.05100000000000016e+01  +1.25300000000000011e+01  +7.07000000000000028e+00  
 235 +1.99500000000000028e+01  +1.15500000000000007e+01  +7.70000000000000018e+00  
 236 +1.98800000000000026e+01  +1.14800000000000004e+01  +7.62999999999999989e+00  
 237 +1.99500000000000028e+01  +1.14800000000000004e+01  +7.55999999999999961e+00  
 238 +1.94600000000000009e+01  +1.12000000000000011e+01  +7.70000000000000018e+00  
 239 +1.89000000000000021e+01  +1.23200000000000003e+01  +7.49000000000000110e+00  
 240 +1.88300000000000018e+01  +1.23900000000000006e+01  +7.42000000000000082e+00  
 241 +1.84800000000000004e+01  +1.26000000000000014e+01  +7.42000000000000082e+00  
 242 +1.84100000000000001e+01  +1.26700000000000017e+01  +7.35000000000000053e+00  
 243 +1.82699999999999996e+01  +1.25300000000000011e+01  +7.42000000000000082e+00  
 244 +1.98800000000000026e+01  +1.50500000000000007e+01  +7.07000000000000028e+00  
 245 +1.99500000000000028e+01  +1.51900000000000013e+01  +7.14000000000000057e+00  
 246 +1.97400000000000020e+01  +1.51199999999999992e+01  +6.92999999999999972e+00  
 247 +2.01600000000000001e+01  +1.47000000000000011e+01  +7.07000000000000028e+00  
 248 +2.02300000000000040e+01  +1.46300000000000026e+01  +6.50999999999999979e+00  
 249 +2.00900000000000034e+01  +1.27400000000000020e+01  +6.92999999999999972e+00  
 250 +2.06500000000000021e+01  +1.27400000000000020e+01  +6.85999999999999943e+00  
 251 +1.96700000000000017e+01  +1.58200000000000003e+01  +6.85999999999999943e+00  
 252 +1.96700000000000017e+01  +1.58900000000000006e+01  +6.79000000000000092e+00  
 253 +1.93900000000000006e+01  +1.62400000000000020e+01  +6.79000000000000092e+00  
 254 +1.98800000000000026e+01  +1.54000000000000004e+01  +6.72000000000000064e+00  
 255 +1.93900000000000006e+01  +1.51900000000000013e+01  +6.85999999999999943e+00  
 256 +1.91800000000000033e+01  +1.50500000000000007e+01  +6.72000000000000064e+00  
 257 +1.90400000000000027e+01  +1.55400000000000009e+01  +6.79000000000000092e+00  
 258 +2.12100000000000009e+01  +1.28100000000000005e+01  +6.37000000000000099e+00  
 259 +2.05800000000000018e+01  +1.30900000000000016e+01  +6.85999999999999943e+00  
 260 +1.98800000000000026e+01  +1.54699999999999989e+01  +6.37000000000000099e+00  
 261 +2.06500000000000021e+01  +1.09200000000000017e+01  +1.57500000000000000e+01  
 262 +2.11400000000000006e+01  +1.15500000000000007e+01  +1.58200000000000003e+01  
 263 +1.98800000000000026e+01  +1.23900000000000006e+01  +1.58900000000000006e+01  
 264 +2.30300000000000011e+01  +8.19000000000000128e+00  +1.27400000000000020e+01  
 265 +2.27500000000000000e+01  +7.98000000000000043e+00  +1.26000000000000014e+01  
 266 +2.33800000000000026e+01  +7.84000000000000075e+00  +1.30199999999999996e+01  
 267 +2.01600000000000001e+01  +1.08500000000000014e+01  +1.10600000000000005e+01  
 268 +2.19800000000000040e+01  +1.09200000000000017e+01  +1.51199999999999992e+01  
 269 +2.16300000000000026e+01  +1.14100000000000001e+01  +1.51900000000000013e+01  
 270 +2.31000000000000014e+01  +7.98000000000000043e+00  +1.37199999999999989e+01  
 271 +2.31700000000000017e+01  +7.98000000000000043e+00  +1.35800000000000018e+01  
 272 +2.34500000000000028e+01  +7.77000000000000046e+00  +1.38599999999999994e+01  
 273 +1.91099999999999994e+01  +8.89000000000000057e+00  +1.27400000000000020e+01  
 274 +2.28900000000000006e+01  +9.59000000000000163e+00  +1.01500000000000004e+01  
 275 +2.27500000000000000e+01  +9.87000000000000099e+00  +1.03599999999999994e+01  
 276 +2.23300000000000018e+01  +8.60999999999999943e+00  +1.02900000000000009e+01  
 277 +2.22600000000000016e+01  +8.60999999999999943e+00  +1.03599999999999994e+01  
 278 +2.24000000000000021e+01  +8.54000000000000092e+00  +1.04299999999999997e+01  
 279 +1.97400000000000020e+01  +1.00800000000000001e+01  +1.02200000000000006e+01  
 280 +1.94600000000000009e+01  +9.94000000000000128e+00  +9.24000000000000021e+00  
 281 +1.88300000000000018e+01  +9.66000000000000014e+00  +1.01500000000000004e+01  
 282 +2.21900000000000013e+01  +1.07800000000000011e+01  +9.38000000000000078e+00  
 283 +2.22600000000000016e+01  +1.09200000000000017e+01  +7.00000000000000000e+00  
 284 +1.94600000000000009e+01  +1.16900000000000013e+01  +1.51199999999999992e+01  
 285 +2.03000000000000007e+01  +1.26000000000000014e+01  +1.44900000000000020e+01  
 286 +2.06500000000000021e+01  +1.50500000000000007e+01  +1.35800000000000018e+01  
 287 +2.08599999999999994e+01  +1.44199999999999999e+01  +1.37199999999999989e+01  
 288 +2.20500000000000007e+01  +1.16200000000000010e+01  +1.26000000000000014e+01  
 289 +2.22600000000000016e+01  +1.13400000000000016e+01  +1.32300000000000022e+01  
 290 +2.23300000000000018e+01  +9.24000000000000021e+00  +1.32300000000000022e+01  
 291 +2.24000000000000021e+01  +7.98000000000000043e+00  +1.32300000000000022e+01  
 292 +2.30300000000000011e+01  +9.45000000000000107e+00  +1.33000000000000007e+01  
 293 +2.21200000000000010e+01  +9.38000000000000078e+00  +1.30199999999999996e+01  
 294 +2.24000000000000021e+01  +8.12000000000000099e+00  +1.30199999999999996e+01  
 295 +2.28200000000000003e+01  +1.02200000000000006e+01  +1.21799999999999997e+01  
 296 +2.20500000000000007e+01  +1.06400000000000006e+01  +1.29500000000000011e+01  
 297 +2.00199999999999996e+01  +8.89000000000000057e+00  +1.09200000000000017e+01  
 298 +2.04400000000000013e+01  +8.67999999999999972e+00  +1.15500000000000007e+01  
 299 +2.18400000000000034e+01  +1.27400000000000020e+01  +1.11300000000000008e+01  
 300 +2.19800000000000040e+01  +1.25300000000000011e+01  +1.12700000000000014e+01  
 301 +2.18400000000000034e+01  +1.28800000000000026e+01  +1.09900000000000020e+01  
 302 +2.12100000000000009e+01  +1.36500000000000004e+01  +1.09200000000000017e+01  
 303 +2.13500000000000014e+01  +1.41400000000000006e+01  +1.12700000000000014e+01  
 304 +2.12100000000000009e+01  +1.39300000000000015e+01  +1.07100000000000009e+01  
 305 +2.12800000000000011e+01  +1.34400000000000013e+01  +1.07100000000000009e+01  
 306 +2.12800000000000011e+01  +1.16900000000000013e+01  +1.05700000000000003e+01  
 307 +2.17699999999999996e+01  +1.16200000000000010e+01  +1.02900000000000009e+01  
 308 +2.20500000000000007e+01  +1.14100000000000001e+01  +9.52000000000000135e+00  
 309 +2.19100000000000001e+01  +1.20400000000000009e+01  +1.02900000000000009e+01  
 310 +2.31700000000000017e+01  +8.89000000000000057e+00  +8.25999999999999979e+00  
 311 +2.26099999999999994e+01  +8.82000000000000028e+00  +8.82000000000000028e+00  
 312 +2.24000000000000021e+01  +8.67999999999999972e+00  +8.40000000000000036e+00  
 313 +2.34500000000000028e+01  +8.25999999999999979e+00  +9.02999999999999936e+00  
 314 +2.13500000000000014e+01  +1.17599999999999998e+01  +7.91000000000000014e+00  
 315 +2.28900000000000006e+01  +9.94000000000000128e+00  +7.42000000000000082e+00  
 316 +2.33800000000000026e+01  +9.45000000000000107e+00  +7.62999999999999989e+00  
 317 +2.16300000000000026e+01  +1.18300000000000001e+01  +6.58000000000000007e+00  
 318 +2.08599999999999994e+01  +1.02200000000000006e+01  +1.57500000000000000e+01  
 319 +2.31700000000000017e+01  +8.25999999999999979e+00  +1.47699999999999996e+01  
 320 +2.32400000000000020e+01  +8.75000000000000000e+00  +1.47699999999999996e+01  
 321 +2.04400000000000013e+01  +1.26000000000000014e+01  +1.46300000000000026e+01  
 322 +2.00900000000000034e+01  +1.28800000000000026e+01  +1.46300000000000026e+01  
 323 +2.29600000000000009e+01  +8.25999999999999979e+00  +1.42800000000000011e+01  
 324 +2.04400000000000013e+01  +1.50500000000000007e+01  +1.43500000000000014e+01  
 325 +1.84800000000000004e+01  +8.67999999999999972e+00  +1.16900000000000013e+01  
 326 +1.98800000000000026e+01  +1.05000000000000000e+01  +1.25300000000000011e+01  
 327 +1.93900000000000006e+01  +9.45000000000000107e+00  +1.28800000000000026e+01  
 328 +2.24000000000000021e+01  +1.14800000000000004e+01  +1.16900000000000013e+01  
 329 +2.26099999999999994e+01  +1.09900000000000020e+01  +1.17599999999999998e+01  
 330 +2.27500000000000000e+01  +8.60999999999999943e+00  +1.14800000000000004e+01  
 331 +2.05800000000000018e+01  +1.14100000000000001e+01  +1.19700000000000006e+01  
 332 +2.21200000000000010e+01  +1.08500000000000014e+01  +1.15500000000000007e+01  
 333 +2.21900000000000013e+01  +1.21099999999999994e+01  +1.11300000000000008e+01  
 334 +2.18400000000000034e+01  +1.29500000000000011e+01  +1.07100000000000009e+01  
 335 +2.18400000000000034e+01  +1.30900000000000016e+01  +1.10600000000000005e+01  
 336 +2.12100000000000009e+01  +1.45600000000000005e+01  +1.00800000000000001e+01  
 337 +2.11400000000000006e+01  +1.42800000000000011e+01  +1.08500000000000014e+01  
 338 +2.06500000000000021e+01  +1.19000000000000004e+01  +1.10600000000000005e+01  
 339 +2.13500000000000014e+01  +9.16999999999999993e+00  +7.98000000000000043e+00  
 340 +2.00199999999999996e+01  +1.25300000000000011e+01  +6.65000000000000036e+00  
 341 +1.98100000000000023e+01  +1.35099999999999998e+01  +6.65000000000000036e+00  
 342 +2.05800000000000018e+01  +1.36500000000000004e+01  +6.37000000000000099e+00  
 343 +2.06500000000000021e+01  +1.31600000000000001e+01  +6.92999999999999972e+00  
 344 +2.16300000000000026e+01  +8.60999999999999943e+00  +1.32300000000000022e+01  
 345 +2.11400000000000006e+01  +1.07800000000000011e+01  +1.69400000000000013e+01  
# numEdges
 345
# id   initNode   termNode parentEdge nDau   dauEdges      ...   radiusRelativeToParent
   0          0          1 2147483646    2          2        344 +3.22115000000000040e-01  # rad = +3.22115000000000040e-01 , len = +0                       
   1          2          3          2    2 2147483645 2147483645 +3.84662956091527508e-01  # rad = +1.24400000000000011e-01 , len = +1.24631456703354004e+00 
   2          1          2          0    2          1        341 +1.00398925849463705e+00  # rad = +3.23400000000000076e-01 , len = +3.49999999999999978e-01 
   3          4          5        344    2 2147483645 2147483645 +6.93991276407494251e-01  # rad = +2.23545000000000049e-01 , len = +8.42911620515462645e-01 
   4          6          7          6    2 2147483645 2147483645 +9.03999999999999915e-01  # rad = +1.13000000000000031e-01 , len = +1.56524758424985116e-01 
   5          6          8          6    2 2147483645 2147483645 +8.72000000000000108e-01  # rad = +1.09000000000000041e-01 , len = +5.77234787586474840e-01 
   6          9          6          8    2          4          5 +9.91669972233240826e-01  # rad = +1.25000000000000056e-01 , len = +6.41560597293815538e-01 
   7          9         10          8    2 2147483645 2147483645 +6.00291154303847718e-01  # rad = +7.56667000000000173e-02 , len = +6.02162768692981687e-01 
   8         11          9         13    2          6          7 +5.37144123374824756e-01  # rad = +1.26050000000000023e-01 , len = +1.40698258695692413e+00 
   9         12         13         10    2 2147483645 2147483645 +3.39601812112541757e-01  # rad = +1.42429000000000028e-01 , len = +9.20706250657611469e-01 
  10          4         12        344    2          9         11 +1.30201946509786870e+00  # rad = +4.19400000000000051e-01 , len = +7.03491293478464508e-01 
  11         12         14         10    2         13        272 +9.48974725798760188e-01  # rad = +3.98000000000000076e-01 , len = +2.96984848098347798e-01 
  12         11         15         13    2        253        306 +6.22158207161637500e-01  # rad = +1.46000000000000019e-01 , len = +1.56524758424985116e-01 
  13         14         11         11    2          8         12 +5.89615577889447295e-01  # rad = +2.34667000000000042e-01 , len = +7.47395477642191053e-01 
  14         16         17         20    2 2147483645 2147483645 +7.22291301524789930e-01  # rad = +8.50999999999999812e-02 , len = +6.33876959669619988e-01 
  15         16         18         20    2 2147483645 2147483645 +8.58660917759793585e-01  # rad = +1.01166999999999993e-01 , len = +4.31508980207828630e-01 
  16         19         20         18    2 2147483645 2147483645 +6.70796460176991238e-01  # rad = +7.58000000000000201e-02 , len = +2.80000000000001137e-01 
  17         19         21         18    2 2147483645 2147483645 +7.46312389380531016e-01  # rad = +8.43332999999999999e-02 , len = +6.45368112010499706e-01 
  18         22         19        253    2         16         17 +8.71463055364896211e-01  # rad = +1.13000000000000003e-01 , len = +1.56524758424985921e-01 
  19         23         24         40    2 2147483645 2147483645 +5.68133137829911927e-01  # rad = +9.68667000000000000e-02 , len = +1.43457310723434439e+00 
  20         25         16         39    2         14         15 +6.05236121171025432e-01  # rad = +1.17819499999999966e-01 , len = +2.16094886566063904e+00 
  21         26         27         23    2 2147483645 2147483645 +6.37095199134313339e-01  # rad = +7.24167000000000144e-02 , len = +9.94886928248631675e-01 
  22         26         28         23    2 2147483645 2147483645 +8.14408755399544271e-01  # rad = +9.25714000000000259e-02 , len = +4.08166632639169358e-01 
  23         29         26         25    2         21         22 +1.00000000000000000e+00  # rad = +1.13667000000000018e-01 , len = +1.71464281994824608e-01 
  24         29         30         25    2        307        308 +9.32548584901510491e-01  # rad = +1.06000000000000011e-01 , len = +6.96491205974635763e-01 
  25         31         29         28    2         23         24 +9.88408695652174041e-01  # rad = +1.13667000000000018e-01 , len = +4.19999999999999318e-01 
  26         32         33         27    2 2147483645 2147483645 +4.22612049822118752e-01  # rad = +1.10000000000000042e-01 , len = +1.21243556529820884e-01 
  27         34         32        272    2         26         28 +6.21301054812537501e-01  # rad = +2.60286000000000073e-01 , len = +5.51180551180828093e-01 
  28         32         31         27    2         25         29 +4.41821688450396821e-01  # rad = +1.15000000000000019e-01 , len = +3.63730669589462652e-01 
  29         31         35         28    2        261        311 +9.30434782608695832e-01  # rad = +1.07000000000000026e-01 , len = +6.89420046125727937e-01 
  30         36         37         31    2 2147483645 2147483645 +5.13209175638489334e-01  # rad = +9.15714000000000250e-02 , len = +5.23832034148352998e-01 
  31         38         36         54    2         30         32 +6.51993115720930883e-01  # rad = +1.78429000000000032e-01 , len = +6.14247507117447800e-01 
  32         36         39         31    2        257        258 +6.94954295546127643e-01  # rad = +1.23999999999999985e-01 , len = +3.83405790253615597e-01 
  33         34         40        272    2         34         35 +1.01089185247423829e+00  # rad = +4.23500000000000099e-01 , len = +6.67757440991862405e-01 
  34         40         41         33    2         43         44 +9.50807556080283334e-01  # rad = +4.02667000000000053e-01 , len = +1.71464281994822443e-01 
  35         40         42         33    2         41         42 +5.09563164108618571e-01  # rad = +2.15799999999999936e-01 , len = +6.49153294684698401e-01 
  36         43         44         38    2 2147483645 2147483645 +8.84955752212389313e-01  # rad = +1.20000000000000037e-01 , len = +9.89949493661157892e-02 
  37         43         45         38    2 2147483645 2147483645 +7.84166666666666679e-01  # rad = +1.06333000000000011e-01 , len = +1.56524758424985116e-01 
  38         46         43         46    2         36         37 +9.13131313131313127e-01  # rad = +1.35599999999999998e-01 , len = +3.20780298646906992e-01 
  39         47         25         62    2         20         40 +8.38359173126614898e-01  # rad = +1.94667000000000007e-01 , len = +4.94974746830583012e-01 
  40         25         23         39    2         19         47 +8.75854664632423674e-01  # rad = +1.70499999999999985e-01 , len = +2.32163735324877329e-01 
  41         42         48         35    2 2147483645 2147483645 +4.80384615384615410e-01  # rad = +1.03666999999999981e-01 , len = +7.17286553617172529e-01 
  42         42         49         35    2 2147483645 2147483645 +3.69169138090824855e-01  # rad = +7.96666999999999931e-02 , len = +1.97989898732234104e-01 
  43         41         50         34    2 2147483645 2147483645 +3.55132156347552685e-01  # rad = +1.42999999999999988e-01 , len = +1.28693434175951782e+00 
  44         41         51         34    2         55         56 +9.90893219459255459e-01  # rad = +3.99000000000000021e-01 , len = +1.97989898732231606e-01 
  45         46         52         46    2 2147483645 2147483645 +8.03218855218855166e-01  # rad = +1.19278000000000009e-01 , len = +1.59009433682407808e+00 
  46         53         46         49    2         38         45 +9.95388369037724208e-01  # rad = +1.48500000000000049e-01 , len = +1.21243556529821897e-01 
  47         23         54         40    2         49         61 +1.08504398826979465e+00  # rad = +1.84999999999999970e-01 , len = +1.21243556529818830e-01 
  48         53         55         49    2         58         72 +9.11601469287074084e-01  # rad = +1.35999999999999982e-01 , len = +3.05122926047847576e-01 
  49         54         53         47    2         46         48 +8.06421621621621676e-01  # rad = +1.49187999999999987e-01 , len = +1.05233074648610625e+00 
  50         56         57         52    2 2147483645 2147483645 +7.02986301369862954e-01  # rad = +1.02635999999999963e-01 , len = +8.22313808712953342e-01 
  51         56         58         52    2        273        274 +9.54335616438356182e-01  # rad = +1.39332999999999985e-01 , len = +2.09999999999999659e-01 
  52         59         56         61    2         50         51 +8.84848484848484884e-01  # rad = +1.45999999999999991e-01 , len = +2.10000000000000853e-01 
  53         60         61         55    2 2147483645 2147483645 +3.51933895615188008e-01  # rad = +1.21300000000000033e-01 , len = +6.67757440991864071e-01 
  54         60         38         55    2         31         62 +7.94004067694325300e-01  # rad = +2.73667000000000049e-01 , len = +1.56524758424985921e-01 
  55         51         60         44    2         53         54 +8.63827067669172943e-01  # rad = +3.44666999999999946e-01 , len = +4.08166632639171190e-01 
  56         51         62         44    2         69         70 +1.01545614035087706e+00  # rad = +4.05166999999999999e-01 , len = +3.76961536499414496e-01 
  57         63         64         58    2 2147483645 2147483645 +6.16006491331244077e-01  # rad = +8.27500000000000180e-02 , len = +2.61916017074176444e-01 
  58         55         63         48    2         57         59 +9.87742647058823420e-01  # rad = +1.34333000000000036e-01 , len = +3.83405790253615597e-01 
  59         63         65         58    2         64         65 +9.00746651976803925e-01  # rad = +1.20999999999999996e-01 , len = +1.97989898732234104e-01 
  60         59         66         61    2 2147483645 2147483645 +7.51818181818181830e-01  # rad = +1.24050000000000007e-01 , len = +1.36634549071601974e+00 
  61         54         59         47    2         52         60 +8.91891891891891775e-01  # rad = +1.64999999999999952e-01 , len = +1.97989898732234104e-01 
  62         38         47         54    2         39         63 +8.48476433037231303e-01  # rad = +2.32200000000000017e-01 , len = +6.60378679243963318e-01 
  63         47         67         62    2         74         75 +7.63135228251507258e-01  # rad = +1.77199999999999969e-01 , len = +4.48218696620300117e-01 
  64         65         68         59    2 2147483645 2147483645 +1.00000000000000000e+00  # rad = +1.20999999999999996e-01 , len = +9.89949493661170521e-02 
  65         65         69         59    2         67        312 +9.07024793388429673e-01  # rad = +1.09750000000000000e-01 , len = +4.89999999999998437e-01 
  66         70         71         67    2 2147483645 2147483645 +1.07741960457936936e+00  # rad = +1.11332999999999960e-01 , len = +1.44986206240455817e+00 
  67         69         70         65    2         66         68 +9.41530751708428371e-01  # rad = +1.03332999999999994e-01 , len = +2.42487113059641740e-01 
  68         70         72         67    2        275        276 +8.64518595221274833e-01  # rad = +8.93332999999999905e-02 , len = +1.71464281994823886e-01 
  69         62         73         56    2 2147483645 2147483645 +2.97489677096111016e-01  # rad = +1.20533000000000001e-01 , len = +1.02161636635285191e+00 
  70         62         74         56    2         86         87 +9.86013174814335924e-01  # rad = +3.99499999999999966e-01 , len = +3.49999999999999645e-01 
  71         75         76         72    2 2147483645 2147483645 +8.46106437768240349e-01  # rad = +9.85713999999999896e-02 , len = +6.89420046125724828e-01 
  72         55         75         48    2         71         73 +8.56617647058823484e-01  # rad = +1.16500000000000020e-01 , len = +2.52388589282478815e-01 
  73         75         77         72    2         81         82 +8.34763948497854069e-01  # rad = +9.72499999999999754e-02 , len = +2.21359436211785221e-01 
  74         67         78         63    2 2147483645 2147483645 +4.87746049661399561e-01  # rad = +8.64286000000000082e-02 , len = +4.64327470649754659e-01 
  75         67         79         63    2         79         80 +8.38036117381489865e-01  # rad = +1.48499999999999993e-01 , len = +9.89949493661157892e-02 
  76         80         81         78    2 2147483645 2147483645 +1.07407070707070718e+00  # rad = +1.06333000000000039e-01 , len = +2.10000000000000242e-01 
  77         80         82         78    2 2147483645 2147483645 +8.53535353535353480e-01  # rad = +8.45000000000000057e-02 , len = +1.21243556529818830e-01 
  78         83         80         79    2         76         77 +7.58620689655172487e-01  # rad = +9.89999999999999908e-02 , len = +2.42487113059643794e-01 
  79         79         83         75    2         78         85 +8.78787878787878673e-01  # rad = +1.30500000000000005e-01 , len = +2.52388589282480258e-01 
  80         79         84         75    2         83         84 +9.49494949494949392e-01  # rad = +1.40999999999999986e-01 , len = +3.76961536499415162e-01 
  81         77         85         73    2 2147483645 2147483645 +1.19485861182519271e+00  # rad = +1.16200000000000025e-01 , len = +9.92421281513048092e-01 
  82         77         86         73    2 2147483645 2147483645 +1.06484318766066832e+00  # rad = +1.03555999999999995e-01 , len = +6.92964645562816894e-01 
  83         84         87         80    2 2147483645 2147483645 +7.65957446808510745e-01  # rad = +1.08000000000000013e-01 , len = +6.96491205974634653e-01 
  84         84         88         80    2         88         89 +9.77836879432624095e-01  # rad = +1.37874999999999998e-01 , len = +5.51180551180826539e-01 
  85         83         89         79    2        277        278 +9.19540229885057459e-01  # rad = +1.19999999999999968e-01 , len = +1.21243556529818830e-01 
  86         74         90         70    2         91        342 +6.34543178973717148e-01  # rad = +2.53500000000000059e-01 , len = +8.19328993750373935e-01 
  87         74         91         70    2        105        106 +1.02423529411764713e+00  # rad = +4.09181999999999990e-01 , len = +7.53923072998831989e-01 
  88         88         92         84    2 2147483645 2147483645 +5.60549048050770660e-01  # rad = +7.72856999999999988e-02 , len = +4.31508980207829851e-01 
  89         88         93         84    2         93         94 +9.35630099728014586e-01  # rad = +1.28999999999999976e-01 , len = +3.20780298646910100e-01 
  90         94         95         91    2 2147483645 2147483645 +4.84903260869565200e-01  # rad = +8.92222000000000015e-02 , len = +7.44110206891424597e-01 
  91         90         94         86    2         90         92 +7.25838264299802804e-01  # rad = +1.84000000000000025e-01 , len = +2.09999999999998493e-01 
  92         94         96         91    2         98         99 +9.80434782608695654e-01  # rad = +1.80400000000000005e-01 , len = +3.76961536499416827e-01 
  93         93         97         89    2 2147483645 2147483645 +5.90339534883720929e-01  # rad = +7.61537999999999798e-02 , len = +8.45813218151620028e-01 
  94         93         98         89    2        116        117 +8.52713178294573715e-01  # rad = +1.10000000000000042e-01 , len = +9.94886928248631452e-01 
  95         99        100         96    2 2147483645 2147483645 +6.72963636363636319e-01  # rad = +8.14286000000000038e-02 , len = +5.04777178564959517e-01 
  96        101         99         98    2         95         97 +9.54906324478747459e-01  # rad = +1.20999999999999996e-01 , len = +9.89949493661132912e-02 
  97         99        102         96    2        103        104 +1.03305785123966953e+00  # rad = +1.25000000000000028e-01 , len = +4.02119385257663664e-01 
  98         96        101         92    2         96        282 +7.02405764966740565e-01  # rad = +1.26714000000000077e-01 , len = +5.64358042380897706e-01 
  99         96        103         92    2        114        115 +8.95787139689578793e-01  # rad = +1.61600000000000049e-01 , len = +2.88617393793237420e-01 
 100        104        105        102    2 2147483645 2147483645 +7.98821212121212154e-01  # rad = +7.90832999999999953e-02 , len = +7.85748051222530886e-01 
 101        104        106        102    2 2147483645 2147483645 +1.02230303030303049e+00  # rad = +1.01208000000000048e-01 , len = +1.35373557240695752e+00 
 102        107        104        263    2        100        101 +8.51188224369776925e-01  # rad = +9.89999999999999769e-02 , len = +2.96984848098347853e-01 
 103        102        108         97    2 2147483645 2147483645 +7.01999999999999957e-01  # rad = +8.77500000000000224e-02 , len = +3.05122926047848408e-01 
 104        102        109         97    2        108        336 +1.04800000000000004e+00  # rad = +1.31000000000000033e-01 , len = +9.89949493661157892e-02 
 105         91        110         87    2        120        121 +8.72472396146457996e-01  # rad = +3.57000000000000040e-01 , len = +5.72974694031071596e-01 
 106         91        111         87    2        112        113 +7.25838379987389426e-01  # rad = +2.97000000000000097e-01 , len = +2.10000000000000853e-01 
 107        112        113        108    2 2147483645 2147483645 +6.13378571428571440e-01  # rad = +7.72857000000000127e-02 , len = +4.48218696620300394e-01 
 108        109        112        104    2        107        109 +9.61832061068702227e-01  # rad = +1.26000000000000056e-01 , len = +3.63730669589465705e-01 
 109        112        114        108    2        110        111 +8.73015873015873134e-01  # rad = +1.10000000000000070e-01 , len = +1.21243556529821897e-01 
 110        114        115        109    2 2147483645 2147483645 +8.34090909090908994e-01  # rad = +9.17500000000000121e-02 , len = +3.05122926047847798e-01 
 111        114        116        109    2 2147483645 2147483645 +7.24242727272727205e-01  # rad = +7.96667000000000208e-02 , len = +1.56524758424985921e-01 
 112        111        117        106    2 2147483645 2147483645 +4.06814814814814796e-01  # rad = +1.20824000000000015e-01 , len = +1.46999999999999931e+00 
 113        111        118        106    2        118        119 +8.67003367003366998e-01  # rad = +2.57500000000000062e-01 , len = +5.28488410468951342e-01 
 114        103        119         99    2 2147483645 2147483645 +7.44121287128712727e-01  # rad = +1.20250000000000010e-01 , len = +6.49153294684698845e-01 
 115        103        120         99    2        156        318 +8.27970297029702929e-01  # rad = +1.33800000000000002e-01 , len = +8.71492971859210042e-01 
 116         98        121         94    2 2147483645 2147483645 +1.09090909090909083e+00  # rad = +1.20000000000000009e-01 , len = +9.89949493661170521e-02 
 117         98        122         94    2 2147483645 2147483645 +7.41919090909090917e-01  # rad = +8.16111000000000059e-02 , len = +1.24237675445092099e+00 
 118        118        123        113    2 2147483645 2147483645 +4.47464077669902871e-01  # rad = +1.15222000000000019e-01 , len = +8.10308583195316956e-01 
 119        118        124        113    2        122        123 +9.72166990291262079e-01  # rad = +2.50332999999999972e-01 , len = +2.42487113059642767e-01 
 120        110        125        105    2        283        284 +3.25117647058823567e-01  # rad = +1.16067000000000059e-01 , len = +9.62340895940726471e-01 
 121        110        126        105    2        135        136 +9.51579831932773068e-01  # rad = +3.39713999999999849e-01 , len = +4.25793377120875338e-01 
 122        124        127        119    2        149        150 +7.08723979659094061e-01  # rad = +1.77417000000000019e-01 , len = +9.72471079261485905e-01 
 123        124        128        119    2        130        131 +8.23902561787698717e-01  # rad = +2.06249999999999961e-01 , len = +2.61916017074176999e-01 
 124        129        130        126    2        263        313 +9.48239974096859228e-01  # rad = +1.43499999999999961e-01 , len = +2.52388589282480258e-01 
 125        129        131        126    2        141        142 +6.59850131828484177e-01  # rad = +9.98570999999999487e-02 , len = +5.37680202350802938e-01 
 126        132        129        131    2        124        125 +7.74081841432225026e-01  # rad = +1.51332999999999912e-01 , len = +1.71464281994823164e-01 
 127        133        134        129    2 2147483645 2147483645 +1.28774928774928776e+00  # rad = +1.13000000000000003e-01 , len = +3.56931365951494661e-01 
 128        133        135        129    2        316        317 +1.49287749287749305e+00  # rad = +1.30999999999999978e-01 , len = +1.21243556529820870e-01 
 129        136        133        134    2        127        128 +7.67045454545454586e-01  # rad = +8.77499999999999808e-02 , len = +2.88617393793234811e-01 
 130        128        137        123    2        137        138 +8.58181818181818157e-01  # rad = +1.76999999999999963e-01 , len = +3.63730669589461597e-01 
 131        128        132        123    2        126        132 +9.47878787878787876e-01  # rad = +1.95499999999999979e-01 , len = +4.94974746830582735e-01 
 132        132        138        131    2        285        286 +7.54475703324808178e-01  # rad = +1.47499999999999964e-01 , len = +2.52388589282478815e-01 
 133        136        139        134    2 2147483645 2147483645 +6.11888111888111874e-01  # rad = +6.99999999999999789e-02 , len = +1.21243556529822924e-01 
 134        140        136        139    2        129        133 +7.07627406953799998e-01  # rad = +1.14399999999999974e-01 , len = +2.61916017074179830e-01 
 135        126        141        121    2        144        319 +9.29702632214156610e-01  # rad = +3.15833000000000030e-01 , len = +3.56931365951494661e-01 
 136        126        142        121    2        173        174 +8.60247149072455142e-01  # rad = +2.92237999999999998e-01 , len = +1.44478372083852080e+00 
 137        137        143        130    2        314        315 +7.58474576271186418e-01  # rad = +1.34249999999999953e-01 , len = +3.63730669589466760e-01 
 138        137        144        130    2        153        337 +8.19209039548022599e-01  # rad = +1.44999999999999990e-01 , len = +6.96491205974634653e-01 
 139        145        140        143    2        134        140 +7.64987011020522134e-01  # rad = +1.61667000000000033e-01 , len = +1.56524758424984339e-01 
 140        140        146        139    2        148        320 +7.76287059201939744e-01  # rad = +1.25499999999999973e-01 , len = +2.21359436211790828e-01 
 141        131        147        125    2 2147483645 2147483645 +1.11492823244416273e+00  # rad = +1.11333499999999988e-01 , len = +2.02032175655265700e+00 
 142        131        148        125    2 2147483645 2147483645 +9.91366155897944634e-01  # rad = +9.89949493661166080e-02 , len = +1.40000000000000568e-01 
 143        149        145        144    2        139        270 +8.06614503816793782e-01  # rad = +2.11333000000000021e-01 , len = +1.56524758424985921e-01 
 144        141        149        135    2        143        145 +8.29552326704302678e-01  # rad = +2.62000000000000011e-01 , len = +2.61916017074176999e-01 
 145        149        150        144    2        160        161 +9.48992366412213628e-01  # rad = +2.48635999999999940e-01 , len = +9.07303697777099183e-01 
 146        151        152        148    2 2147483645 2147483645 +7.87297993287038977e-01  # rad = +9.87500000000000044e-02 , len = +2.96984848098351184e-01 
 147        151        153        148    2 2147483645 2147483645 +8.82307919221232861e-01  # rad = +1.10667000000000001e-01 , len = +6.96491205974631766e-01 
 148        146        151        140    2        146        147 +9.99434262948207142e-01  # rad = +1.25428999999999985e-01 , len = +4.53651848888549314e-01 
 149        127        154        122    2 2147483645 2147483645 +6.12359582227182231e-01  # rad = +1.08642999999999962e-01 , len = +1.04297650980259293e+00 
 150        127        155        122    2        162        163 +7.88475737950703692e-01  # rad = +1.39888999999999958e-01 , len = +6.14247507117448022e-01 
 151        156        157        153    2 2147483645 2147483645 +6.08695652173913082e-01  # rad = +6.99999999999999789e-02 , len = +1.56524758424981925e-01 
 152        156        158        153    2 2147483645 2147483645 +6.08695652173913082e-01  # rad = +6.99999999999999789e-02 , len = +3.20780298646906992e-01 
 153        144        156        138    2        151        152 +7.93103448275861989e-01  # rad = +1.14999999999999991e-01 , len = +7.85748051222526778e-01 
 154        159        160        156    2 2147483645 2147483645 +9.63226571767496931e-01  # rad = +1.01499999999999979e-01 , len = +4.53651848888550147e-01 
 155        159        161        156    2 2147483645 2147483645 +1.24317912218268090e+00  # rad = +1.30999999999999978e-01 , len = +9.89949493661170521e-02 
 156        120        159        115    2        154        155 +7.87556053811659162e-01  # rad = +1.05375000000000010e-01 , len = +1.15021737076084962e+00 
 157        162        163        159    2 2147483645 2147483645 +9.40113546181551740e-01  # rad = +1.07799999999999951e-01 , len = +2.79999999999999361e-01 
 158        162        164        159    2        292        293 +9.27319978720992144e-01  # rad = +1.06333000000000039e-01 , len = +1.71464281994820250e-01 
 159        165        162        165    2        157        158 +1.43933412580162101e+00  # rad = +1.14666999999999991e-01 , len = +6.30000000000001004e-01 
 160        150        166        145    2        289        321 +5.56813977058832954e-01  # rad = +1.38444000000000011e-01 , len = +7.17286553617170974e-01 
 161        150        167        145    2        294        295 +9.29069000466545503e-01  # rad = +2.31000000000000066e-01 , len = +2.61916017074176999e-01 
 162        155        168        150    2 2147483645 2147483645 +7.84021617139303295e-01  # rad = +1.09675999999999996e-01 , len = +2.67469624443599141e+00 
 163        155        169        150    2 2147483645 2147483645 +7.50595114698082155e-01  # rad = +1.05000000000000038e-01 , len = +6.89420046125726160e-01 
 164        165        170        165    2 2147483645 2147483645 +8.78660720225640013e-01  # rad = +7.00000000000000067e-02 , len = +3.20780298646910100e-01 
 165        171        165        167    2        159        164 +6.69468067226890784e-01  # rad = +7.96667000000000208e-02 , len = +1.97989898732234104e-01 
 166        171        172        167    2 2147483645 2147483645 +8.37535294117647044e-01  # rad = +9.96666999999999831e-02 , len = +8.42911620515462978e-01 
 167        173        171        327    2        165        166 +6.70894996476391836e-01  # rad = +1.19000000000000009e-01 , len = +6.30000000000000115e-01 
 168        174        175        170    2 2147483645 2147483645 +5.62241459627329188e-01  # rad = +7.24167000000000005e-02 , len = +8.19328993750373602e-01 
 169        174        176        170    2        186        339 +1.02484472049689446e+00  # rad = +1.32000000000000034e-01 , len = +2.09999999999999659e-01 
 170        177        174        337    2        168        169 +8.88275862068965583e-01  # rad = +1.28800000000000026e-01 , len = +6.78675180038287529e-01 
 171        178        179        175    2 2147483645 2147483645 +7.04505571030640709e-01  # rad = +1.01167000000000035e-01 , len = +4.02119385257661777e-01 
 172        178        180        175    2        264        265 +7.91552924791086410e-01  # rad = +1.13667000000000032e-01 , len = +1.56524758424985116e-01 
 173        142        181        136    2        210        271 +7.46945982384221052e-01  # rad = +2.18286000000000008e-01 , len = +1.72177234267483881e+00 
 174        142        182        136    2        175        179 +9.15921269650079806e-01  # rad = +2.67667000000000044e-01 , len = +2.10000000000000853e-01 
 175        182        178        174    2        171        172 +5.36487501260895061e-01  # rad = +1.43600000000000033e-01 , len = +9.52102935611480961e-01 
 176        183        184        178    2 2147483645 2147483645 +8.35266821345707733e-01  # rad = +9.00000000000000105e-02 , len = +6.45368112010501038e-01 
 177        183        185        178    2 2147483645 2147483645 +6.88101160092807529e-01  # rad = +7.41429000000000393e-02 , len = +4.74763098818766771e-01 
 178        186        183        182    2        176        177 +1.08975979772439935e+00  # rad = +1.07749999999999999e-01 , len = +2.61916017074176499e-01 
 179        182        187        174    2        181        328 +8.51804667740139743e-01  # rad = +2.28000000000000036e-01 , len = +2.09999999999998493e-01 
 180        188        189        181    2 2147483645 2147483645 +9.57128614157527480e-01  # rad = +1.20000000000000023e-01 , len = +1.21243556529823951e-01 
 181        187        188        179    2        180        182 +5.49890350877192957e-01  # rad = +1.25375000000000014e-01 , len = +5.51180551180827205e-01 
 182        188        186        181    2        178        338 +7.88634097706879422e-01  # rad = +9.88749999999999768e-02 , len = +6.78675180038287529e-01 
 183        190        191        184    2 2147483645 2147483645 +6.30231896658133617e-01  # rad = +1.17433000000000010e-01 , len = +2.34055548962206750e+00 
 184        192        190        343    2        183        185 +1.05050317124735737e+00  # rad = +1.86332999999999971e-01 , len = +1.71464281994823164e-01 
 185        190        193        184    2        212        213 +6.64986878330730558e-01  # rad = +1.23908999999999991e-01 , len = +1.61304060705240704e+00 
 186        176        194        169    2 2147483645 2147483645 +8.49173403697766616e-01  # rad = +1.12090889288105136e-01 , len = +2.00571682946521657e+00 
 187        195        196        189    2 2147483645 2147483645 +1.28282828282828287e+00  # rad = +1.27000000000000030e-01 , len = +1.56524758424984339e-01 
 188        195        197        189    2        194        195 +1.16666666666666674e+00  # rad = +1.15500000000000033e-01 , len = +2.32163735324878967e-01 
 189        198        195        192    2        187        188 +1.11954729578439549e+00  # rad = +9.90000000000000463e-02 , len = +2.09999999999999659e-01 
 190        199        200        191    2 2147483645 2147483645 +8.86554621848739455e-01  # rad = +1.05499999999999983e-01 , len = +9.89949493661170521e-02 
 191        201        199        196    2        190        192 +6.18824752990119520e-01  # rad = +1.19000000000000022e-01 , len = +4.48218696620299839e-01 
 192        199        198        191    2        189        193 +7.43097478991596727e-01  # rad = +8.84286000000000377e-02 , len = +5.04777178564957074e-01 
 193        198        202        192    2 2147483645 2147483645 +1.36079277518811792e+00  # rad = +1.20333000000000023e-01 , len = +2.42487113059642767e-01 
 194        197        203        188    2 2147483645 2147483645 +9.41359307359307285e-01  # rad = +1.08727000000000046e-01 , len = +7.70000000000002682e-01 
 195        197        204        188    2 2147483645 2147483645 +7.79220779220779258e-01  # rad = +9.00000000000000105e-02 , len = +3.05122926047847187e-01 
 196        205        201        328    2        191        197 +9.57907845579078598e-01  # rad = +1.92299999999999999e-01 , len = +8.54458893101361694e-01 
 197        201        206        196    2        198        199 +8.84035361414456489e-01  # rad = +1.70000000000000068e-01 , len = +1.71464281994823164e-01 
 198        206        207        197    2        303        304 +6.09929411764705942e-01  # rad = +1.03688000000000030e-01 , len = +1.21041315260534010e+00 
 199        206        208        197    2        298        340 +8.00000000000000044e-01  # rad = +1.35999999999999982e-01 , len = +4.08166632639168692e-01 
 200        209        210        201    2        218        329 +8.90949208934550096e-01  # rad = +1.28000000000000030e-01 , len = +5.37680202350801606e-01 
 201        205        209        328    2        200        202 +7.15651307596513075e-01  # rad = +1.43667000000000045e-01 , len = +9.52102935611481405e-01 
 202        209        211        201    2        203        204 +5.86077526502258750e-01  # rad = +8.42000000000000248e-02 , len = +3.95979797464465710e-01 
 203        211        212        202    2 2147483645 2147483645 +8.31353919239904982e-01  # rad = +7.00000000000000344e-02 , len = +1.56524758424985921e-01 
 204        211        213        202    2        205        206 +9.00237529691211402e-01  # rad = +7.58000000000000201e-02 , len = +2.96984848098349907e-01 
 205        213        214        204    2 2147483645 2147483645 +9.23482849604221556e-01  # rad = +7.00000000000000067e-02 , len = +4.48218696620299839e-01 
 206        213        215        204    2        207        208 +1.18733509234828505e+00  # rad = +9.00000000000000105e-02 , len = +3.56931365951494994e-01 
 207        215        216        206    2 2147483645 2147483645 +1.21666666666666656e+00  # rad = +1.09500000000000028e-01 , len = +2.52388589282480258e-01 
 208        215        217        206    2 2147483645 2147483645 +1.00000000000000000e+00  # rad = +9.00000000000000105e-02 , len = +3.20780298646908546e-01 
 209        218        219        210    2        301        302 +9.50121308016877775e-01  # rad = +1.80143000000000025e-01 , len = +5.04777178564956630e-01 
 210        181        218        173    2        209        211 +8.68585250542865839e-01  # rad = +1.89600000000000046e-01 , len = +4.08166632639172688e-01 
 211        218        220        210    2        214        215 +6.38185654008438852e-01  # rad = +1.20999999999999996e-01 , len = +8.71492971859208154e-01 
 212        193        221        185    2 2147483645 2147483645 +8.04577552881550195e-01  # rad = +9.96944000000000163e-02 , len = +2.95413269844128568e+00 
 213        193        222        185    2 2147483645 2147483645 +8.88644085578932930e-01  # rad = +1.10111000000000056e-01 , len = +1.36095554666565022e+00 
 214        220        223        211    2 2147483645 2147483645 +1.02066115702479343e+00  # rad = +1.23500000000000026e-01 , len = +4.94974746830583012e-01 
 215        220        224        211    2 2147483645 2147483645 +7.12809917355371914e-01  # rad = +8.62500000000000211e-02 , len = +8.28251169633948736e-01 
 216        225        226        218    2 2147483645 2147483645 +8.57490039840637430e-01  # rad = +1.07615000000000030e-01 , len = +1.03353761421633661e+00 
 217        225        227        218    2 2147483645 2147483645 +1.12350597609561764e+00  # rad = +1.41000000000000014e-01 , len = +7.00000000000038369e-02 
 218        210        225        200    2        216        217 +9.80468749999999889e-01  # rad = +1.25499999999999973e-01 , len = +3.28329103187638416e-01 
 219        228        229        221    2 2147483645 2147483645 +8.33032574301469708e-01  # rad = +9.92500000000000465e-02 , len = +8.22313808712950456e-01 
 220        228        230        221    2 2147483645 2147483645 +1.18345181840309532e+00  # rad = +1.41000000000000014e-01 , len = +7.00000000000002842e-02 
 221        231        228        225    2        219        220 +9.55689958048240529e-01  # rad = +1.19143000000000041e-01 , len = +5.14392845984468439e-01 
 222        232        233        302    2        223        224 +8.23389021479713601e-01  # rad = +1.38000000000000067e-01 , len = +3.28329103187638749e-01 
 223        233        234        222    2        239        240 +7.02381159420289891e-01  # rad = +9.69286000000000314e-02 , len = +1.14808536267997097e+00 
 224        233        235        222    2        225        226 +9.55717391304347852e-01  # rad = +1.31889000000000034e-01 , len = +5.68682688324515961e-01 
 225        235        231        224    2        221        230 +9.45241832146729521e-01  # rad = +1.24667000000000028e-01 , len = +6.26099033699942908e-01 
 226        235        236        224    2        227        228 +9.17438148746294257e-01  # rad = +1.20999999999999996e-01 , len = +1.21243556529821897e-01 
 227        236        237        226    2 2147483645 2147483645 +1.08264462809917372e+00  # rad = +1.31000000000000033e-01 , len = +9.89949493661170521e-02 
 228        236        238        226    2 2147483645 2147483645 +9.69305785123967034e-01  # rad = +1.17286000000000029e-01 , len = +5.09607692249637312e-01 
 229        239        240        230    2 2147483645 2147483645 +7.51779359430604921e-01  # rad = +8.45000000000000057e-02 , len = +1.21243556529821897e-01 
 230        231        239        225    2        229        231 +9.01601867374686283e-01  # rad = +1.12400000000000097e-01 , len = +7.24085630295200899e-01 
 231        239        241        230    2        232        233 +8.32962633451957202e-01  # rad = +9.36250000000000415e-02 , len = +5.09607692249638311e-01 
 232        241        242        231    2 2147483645 2147483645 +7.47663551401869131e-01  # rad = +6.99999999999999928e-02 , len = +1.21243556529821897e-01 
 233        241        243        231    2 2147483645 2147483645 +7.47663551401869131e-01  # rad = +6.99999999999999928e-02 , len = +2.21359436211787469e-01 
 234        244        245        236    2 2147483645 2147483645 +6.80911965811965891e-01  # rad = +7.96667000000000208e-02 , len = +1.71464281994823164e-01 
 235        244        246        236    2        246        250 +1.12820512820512842e+00  # rad = +1.32000000000000034e-01 , len = +2.10000000000000270e-01 
 236        247        244        238    2        234        235 +8.59788359788359768e-01  # rad = +1.17000000000000048e-01 , len = +4.48218696620297619e-01 
 237        247        248        238    2 2147483645 2147483645 +8.49992651381540343e-01  # rad = +1.15667000000000048e-01 , len = +5.68682688324517960e-01 
 238        192        247        343    2        236        237 +7.67188160676532838e-01  # rad = +1.36080000000000007e-01 , len = +4.23080370615324153e+00 
 239        234        249        223    2        330        331 +7.22181069364460027e-01  # rad = +7.00000000000000205e-02 , len = +4.89999999999998936e-01 
 240        234        250        223    2        247        248 +7.96978394405779111e-01  # rad = +7.72500000000000131e-02 , len = +3.28329103187641413e-01 
 241        251        252        243    2 2147483645 2147483645 +1.19632599388983896e+00  # rad = +1.21000000000000038e-01 , len = +9.89949493661157892e-02 
 242        251        253        243    2 2147483645 2147483645 +1.21892765688184057e+00  # rad = +1.23286000000000007e-01 , len = +5.09607692249638089e-01 
 243        254        251        250    2        241        242 +8.11741573033707864e-01  # rad = +1.01143000000000052e-01 , len = +4.89999999999999991e-01 
 244        255        256        246    2 2147483645 2147483645 +6.54191860150038274e-01  # rad = +8.45000000000000057e-02 , len = +2.88617393793233978e-01 
 245        255        257        246    2 2147483645 2147483645 +5.79353085540424417e-01  # rad = +7.48333000000000331e-02 , len = +4.99899989997997563e-01 
 246        246        255        235    2        244        245 +9.78537878787878790e-01  # rad = +1.29167000000000004e-01 , len = +3.63730669589466038e-01 
 247        250        258        240    2 2147483645 2147483645 +1.04998187702265389e+00  # rad = +8.11111000000000332e-02 , len = +7.47395477642189721e-01 
 248        250        259        240    2        332        333 +1.15641812297734647e+00  # rad = +8.93333000000000599e-02 , len = +3.56931365951494661e-01 
 249        254        260        250    2 2147483645 2147483645 +8.11934189406099627e-01  # rad = +1.01166999999999993e-01 , len = +3.56931365951494273e-01 
 250        246        254        235    2        243        249 +9.43939393939393856e-01  # rad = +1.24600000000000058e-01 , len = +3.76961536499415828e-01 
 251        261        262        335    2 2147483645 2147483645 +6.80063547394479717e-01  # rad = +8.81818000000000046e-02 , len = +8.01186619958170088e-01 
 252        261        263        335    2 2147483645 2147483645 +5.50010411284289735e-01  # rad = +7.13182000000000260e-02 , len = +1.66535281547184355e+00 
 253         15         22         12    2         18        335 +8.88130136986301388e-01  # rad = +1.29666999999999977e-01 , len = +5.81463670404267607e-01 
 254        264        265        336    2 2147483645 2147483645 +7.45547328244274721e-01  # rad = +9.76667000000000368e-02 , len = +3.76961536499416827e-01 
 255        264        266        336    2 2147483645 2147483645 +6.88549618320610679e-01  # rad = +9.02000000000000163e-02 , len = +5.68682688324517294e-01 
 256        177        267        337    2 2147483645 2147483645 +5.36453103448275903e-01  # rad = +7.77857000000000132e-02 , len = +9.23363417079104520e-01 
 257         39        268         32    2 2147483645 2147483645 +9.68895161290322604e-01  # rad = +1.20143000000000028e-01 , len = +5.09607692249635424e-01 
 258         39        269         32    2 2147483645 2147483645 +8.89112903225806495e-01  # rad = +1.10250000000000029e-01 , len = +6.49153294684698179e-01 
 259        270        271        261    2 2147483645 2147483645 +1.11291559879352131e+00  # rad = +1.27667000000000003e-01 , len = +1.56524758424982730e-01 
 260        270        272        261    2 2147483645 2147483645 +8.42675697822410474e-01  # rad = +9.66667000000000221e-02 , len = +4.31508980207829684e-01 
 261         35        270         29    2        259        260 +1.07209345794392519e+00  # rad = +1.14714000000000024e-01 , len = +1.09343495462693152e+00 
 262        107        273        263    2 2147483645 2147483645 +6.84963201155552537e-01  # rad = +7.96667000000000070e-02 , len = +1.97989898732234104e-01 
 263        130        107        124    2        102        262 +8.10508710801393639e-01  # rad = +1.16307999999999967e-01 , len = +9.74987179402890924e-01 
 264        180        274        172    2 2147483645 2147483645 +7.91786534350339077e-01  # rad = +9.00000000000000105e-02 , len = +2.88617393793233978e-01 
 265        180        275        172    2 2147483645 2147483645 +8.50437682000932504e-01  # rad = +9.66666999999999804e-02 , len = +1.71464281994821000e-01 
 266        276        277        338    2 2147483645 2147483645 +7.07964601769911495e-01  # rad = +7.00000000000000067e-02 , len = +9.89949493661157892e-02 
 267        276        278        338    2 2147483645 2147483645 +9.77665739570164338e-01  # rad = +9.66666999999999804e-02 , len = +1.71464281994821000e-01 
 268        279        280        339    2 2147483645 2147483645 +7.83613636363636346e-01  # rad = +1.03436999999999973e-01 , len = +1.02878569196893532e+00 
 269        279        281        339    2 2147483645 2147483645 +7.68401515151515002e-01  # rad = +1.01428999999999991e-01 , len = +1.00468900660851279e+00 
 270        145        282        143    2 2147483645 2147483645 +4.73810053328159841e-01  # rad = +1.00131699999999990e-01 , len = +2.08947361792390085e+00 
 271        181        283        173    2 2147483645 2147483645 +5.63989445039993376e-01  # rad = +1.23110999999999998e-01 , len = +2.14158819570897041e+00 
 272         14         34         11    2         27         33 +1.05260552763819093e+00  # rad = +4.18937000000000004e-01 , len = +1.08894444302728255e+00 
 273         58        284         51    2 2147483645 2147483645 +8.41229285237524493e-01  # rad = +1.17210999999999996e-01 , len = +1.51109232014460293e+00 
 274         58        285         51    2        309        310 +8.84736566355421972e-01  # rad = +1.23272999999999994e-01 , len = +7.85748051222529442e-01 
 275         72        286         68    2 2147483645 2147483645 +8.10635003968285028e-01  # rad = +7.24166999999999866e-02 , len = +7.17286553617171196e-01 
 276         72        287         68    2 2147483645 2147483645 +7.83582381933724537e-01  # rad = +6.99999999999999789e-02 , len = +1.21243556529817789e-01 
 277         89        288         85    2 2147483645 2147483645 +1.00333333333333341e+00  # rad = +1.20399999999999979e-01 , len = +7.03491293478463620e-01 
 278         89        289         85    2 2147483645 2147483645 +6.87500000000000000e-01  # rad = +8.24999999999999761e-02 , len = +5.09607692249637867e-01 
 279        290        291        281    2 2147483645 2147483645 +4.95575221238937991e-01  # rad = +6.99999999999999928e-02 , len = +1.26194294641239613e+00 
 280        290        292        281    2 2147483645 2147483645 +5.51568849557522056e-01  # rad = +7.79090999999999811e-02 , len = +7.34166193719105520e-01 
 281        293        290        342    2        279        280 +5.57199211045364851e-01  # rad = +1.41249999999999959e-01 , len = +3.28329103187642524e-01 
 282        101        294         98    2 2147483645 2147483645 +6.48003377685180904e-01  # rad = +8.21111000000000341e-02 , len = +5.46717477313465983e-01 
 283        125        295        120    2 2147483645 2147483645 +7.10181188451497802e-01  # rad = +8.24286000000000185e-02 , len = +4.48218696620297896e-01 
 284        125        296        120    2 2147483645 2147483645 +9.41697467841849822e-01  # rad = +1.09300000000000036e-01 , len = +8.01186619958172863e-01 
 285        138        297        132    2 2147483645 2147483645 +9.05389830508474547e-01  # rad = +1.33544999999999997e-01 , len = +7.17286553617171307e-01 
 286        138        298        132    2 2147483645 2147483645 +8.65538983050847421e-01  # rad = +1.27666999999999975e-01 , len = +4.99899989997997840e-01 
 287        299        300        289    2 2147483645 2147483645 +6.19469026548672530e-01  # rad = +6.99999999999999789e-02 , len = +2.88617393793237420e-01 
 288        299        301        289    2        322        323 +8.28908849557522198e-01  # rad = +9.36667000000000194e-02 , len = +1.97989898732232855e-01 
 289        166        299        160    2        287        288 +8.16214498280893319e-01  # rad = +1.13000000000000003e-01 , len = +7.03491293478463731e-01 
 290        302        303        292    2 2147483645 2147483645 +7.73583090072533563e-01  # rad = +9.56666999999999934e-02 , len = +6.18223260642949302e-01 
 291        302        304        292    2        324        325 +1.07546879927547367e+00  # rad = +1.33000000000000035e-01 , len = +3.50000000000001421e-01 
 292        164        302        158    2        290        291 +1.16301618500371462e+00  # rad = +1.23667000000000013e-01 , len = +3.13049516849971843e-01 
 293        164        305        158    2 2147483645 2147483645 +1.03448600152351577e+00  # rad = +1.10000000000000056e-01 , len = +1.21243556529822938e-01 
 294        167        306        161    2        326        327 +8.80952380952381042e-01  # rad = +2.03500000000000042e-01 , len = +1.21243556529821897e-01 
 295        167        307        161    2        296        297 +6.43783549783549680e-01  # rad = +1.48714000000000013e-01 , len = +5.46717477313464095e-01 
 296        307        308        295    2 2147483645 2147483645 +8.19243648883090980e-01  # rad = +1.21832999999999969e-01 , len = +8.45813218151620250e-01 
 297        307        309        295    2 2147483645 2147483645 +4.98560323843081410e-01  # rad = +7.41429000000000116e-02 , len = +4.42718872423573218e-01 
 298        208        310        199    2 2147483645 2147483645 +7.25735294117647034e-01  # rad = +9.87000000000000099e-02 , len = +7.95047168412040262e-01 
 299        311        312        340    2 2147483645 2147483645 +8.45588235294117530e-01  # rad = +1.15000000000000019e-01 , len = +4.89999999999998936e-01 
 300        311        313        340    2 2147483645 2147483645 +5.51995588235294043e-01  # rad = +7.50714000000000103e-02 , len = +1.03116439038593932e+00 
 301        219        314        209    2 2147483645 2147483645 +5.97442032163336800e-01  # rad = +1.07625000000000026e-01 , len = +7.47395477642192496e-01 
 302        219        232        209    2        222        305 +9.30371982258539010e-01  # rad = +1.67600000000000082e-01 , len = +3.42928563989645607e-01 
 303        207        315        198    2 2147483645 2147483645 +1.02904868451508369e+00  # rad = +1.06699999999999975e-01 , len = +7.70000000000000018e-01 
 304        207        316        198    2 2147483645 2147483645 +8.83419489236941580e-01  # rad = +9.16000000000000286e-02 , len = +7.60394634384017665e-01 
 305        232        317        302    2 2147483645 2147483645 +6.07696897374701672e-01  # rad = +1.01850000000000010e-01 , len = +1.66535281547184666e+00 
 306         15        318         12    2 2147483645 2147483645 +8.74431506849315032e-01  # rad = +1.27667000000000003e-01 , len = +1.71464281994820278e-01 
 307         30        319         24    2 2147483645 2147483645 +1.10063207547169806e+00  # rad = +1.16666999999999993e-01 , len = +4.08166632639171190e-01 
 308         30        320         24    2 2147483645 2147483645 +7.94339622641509369e-01  # rad = +8.41999999999999971e-02 , len = +3.13049516849971843e-01 
 309        285        321        274    2 2147483645 2147483645 +1.03023370892247290e+00  # rad = +1.27000000000000002e-01 , len = +1.97989898732234104e-01 
 310        285        322        274    2 2147483645 2147483645 +9.19365960104807867e-01  # rad = +1.13332999999999948e-01 , len = +3.76961536499414829e-01 
 311         35        323         29    2 2147483645 2147483645 +7.27933644859813045e-01  # rad = +7.78889000000000248e-02 , len = +7.13862731902989323e-01 
 312         69        324         65    2 2147483645 2147483645 +9.26168564920273440e-01  # rad = +1.01647000000000043e-01 , len = +1.23842642090679012e+00 
 313        130        325        124    2 2147483645 2147483645 +7.13365853658536553e-01  # rad = +1.02367999999999987e-01 , len = +1.37349918092440215e+00 
 314        143        326        137    2 2147483645 2147483645 +9.13333333333333330e-01  # rad = +1.22614999999999974e-01 , len = +9.07303697777100071e-01 
 315        143        327        137    2 2147483645 2147483645 +6.53925512104283069e-01  # rad = +8.77894999999999787e-02 , len = +1.31890105769917554e+00 
 316        135        328        128    2 2147483645 2147483645 +6.53216793893129699e-01  # rad = +8.55713999999999919e-02 , len = +4.74763098818768881e-01 
 317        135        329        128    2 2147483645 2147483645 +6.21592366412213715e-01  # rad = +8.14286000000000038e-02 , len = +4.25793377120873284e-01 
 318        120        330        115    2 2147483645 2147483645 +7.29446935724962553e-01  # rad = +9.75999999999999923e-02 , len = +3.13049516849969456e-01 
 319        141        331        135    2 2147483645 2147483645 +4.12600963167243429e-01  # rad = +1.30312999999999984e-01 , len = +1.30770791845885825e+00 
 320        146        332        140    2 2147483645 2147483645 +6.34794422310757001e-01  # rad = +7.96667000000000070e-02 , len = +2.09999999999998493e-01 
 321        166        333        160    2 2147483645 2147483645 +9.75123515645315186e-01  # rad = +1.35000000000000009e-01 , len = +4.25793377120876837e-01 
 322        301        334        288    2 2147483645 2147483645 +1.22135187852246307e+00  # rad = +1.14399999999999932e-01 , len = +2.88617393793236976e-01 
 323        301        335        288    2 2147483645 2147483645 +1.01423451450729019e+00  # rad = +9.50000000000000011e-02 , len = +2.21359436211785221e-01 
 324        304        336        291    2 2147483645 2147483645 +8.35210526315789403e-01  # rad = +1.11083000000000001e-01 , len = +8.90954544295049722e-01 
 325        304        337        291    2 2147483645 2147483645 +9.04759398496240541e-01  # rad = +1.20333000000000023e-01 , len = +3.83405790253616208e-01 
 326        306        338        294    2 2147483645 2147483645 +5.87223587223587251e-01  # rad = +1.19500000000000009e-01 , len = +8.25287828578610827e-01 
 327        306        173        294    2        167        343 +8.71621621621621490e-01  # rad = +1.77375000000000005e-01 , len = +5.23832034148351555e-01 
 328        187        205        179    2        196        201 +8.80482456140350922e-01  # rad = +2.00750000000000040e-01 , len = +2.32163735324877885e-01 
 329        210        339        200    2 2147483645 2147483645 +8.82812499999999889e-01  # rad = +1.13000000000000003e-01 , len = +7.34166193719107851e-01 
 330        249        340        239    2 2147483645 2147483645 +1.55305714285714291e+00  # rad = +1.08713999999999950e-01 , len = +3.56931365951495716e-01 
 331        249        341        239    2 2147483645 2147483645 +1.25714285714285734e+00  # rad = +8.80000000000000365e-02 , len = +8.65852181379706987e-01 
 332        259        342        248    2 2147483645 2147483645 +1.07564480434507614e+00  # rad = +9.60909000000000207e-02 , len = +7.44110206891423376e-01 
 333        259        343        248    2 2147483645 2147483645 +1.23134374303871019e+00  # rad = +1.10000000000000070e-01 , len = +1.21243556529820870e-01 
 334        293        344        342    2 2147483645 2147483645 +3.41071005917159775e-01  # rad = +8.64615000000000106e-02 , len = +9.36536171218176561e-01 
 335         22        261        253    2        251        252 +1.00000000000000000e+00  # rad = +1.29666999999999977e-01 , len = +0                       
 336        109        264        104    2        254        255 +1.00000000000000000e+00  # rad = +1.31000000000000033e-01 , len = +0                       
 337        144        177        138    2        170        256 +1.00000000000000000e+00  # rad = +1.44999999999999990e-01 , len = +0                       
 338        186        276        182    2        266        267 +1.00000000000000000e+00  # rad = +9.88749999999999768e-02 , len = +0                       
 339        176        279        169    2        268        269 +1.00000000000000000e+00  # rad = +1.32000000000000034e-01 , len = +0                       
 340        208        311        199    2        299        300 +1.00000000000000000e+00  # rad = +1.35999999999999982e-01 , len = +0                       
 341          2        345          2    2 2147483645 2147483645 +3.40754483611626524e-01  # rad = +1.10200000000000034e-01 , len = +9.84987309562920688e-01 
 342         90        293         86    2        281        334 +1.00000000000000000e+00  # rad = +2.53500000000000059e-01 , len = +0                       
 343        173        192        327    2        184        238 +1.00000000000000000e+00  # rad = +1.77375000000000005e-01 , len = +0                       
 344          1          4          0    2          3         10 +1.00000000000000000e+00  # rad = +3.22115000000000040e-01 , len = +0                       
