# Supplementary material for: Quantification of Hepatic Vascular and Parenchymal Regeneration in Mice
Source: PLoS One. 2016 Aug 5;11(8):e0160581. doi: 10.1371/journal.pone.0160581 (PMC4975469; doi:10.1371/journal.pone.0160581)
Supplement: S1 Dataset — Vascular trees are stored in text format, can thus be read using any text editor or imported in spreadsheets, and viewed interactively in 3D using the viewer tool from [35]. (ZIP) [file pone.0160581.s001.zip › regenerationQuantificationVascularTrees/PV-POD07/PVM-004-PV6.tree]

# numNodes
1356
# id xCoord [mm]               yCoord [mm]               zCoord [mm]
   0 +2.30300000000000011e+01  +1.40000000000000000e+01  +1.83399999999999999e+01  
   1 +2.30300000000000011e+01  +1.40000000000000000e+01  +1.83399999999999999e+01  
   2 +2.15600000000000023e+01  +1.49100000000000001e+01  +2.28900000000000006e+01  
   3 +2.12100000000000009e+01  +1.40000000000000000e+01  +2.35900000000000034e+01  
   4 +2.11400000000000006e+01  +1.35099999999999998e+01  +2.31700000000000017e+01  
   5 +2.12100000000000009e+01  +1.37199999999999989e+01  +2.31000000000000014e+01  
   6 +2.11400000000000006e+01  +1.33000000000000007e+01  +2.30300000000000011e+01  
   7 +2.09300000000000033e+01  +1.28800000000000026e+01  +2.30300000000000011e+01  
   8 +2.12800000000000011e+01  +1.22500000000000000e+01  +2.31000000000000014e+01  
   9 +2.04400000000000013e+01  +1.27400000000000020e+01  +2.31000000000000014e+01  
  10 +2.09300000000000033e+01  +1.29500000000000011e+01  +2.29600000000000009e+01  
  11 +2.10000000000000000e+01  +1.57500000000000000e+01  +2.28200000000000003e+01  
  12 +2.14200000000000017e+01  +1.61000000000000014e+01  +2.35199999999999996e+01  
  13 +2.07900000000000027e+01  +1.53300000000000018e+01  +2.37300000000000040e+01  
  14 +2.09300000000000033e+01  +1.56099999999999994e+01  +2.26800000000000033e+01  
  15 +2.06500000000000021e+01  +1.22500000000000000e+01  +2.27500000000000000e+01  
  16 +2.07199999999999989e+01  +1.20400000000000009e+01  +2.28200000000000003e+01  
  17 +2.08599999999999994e+01  +1.26700000000000017e+01  +2.26099999999999994e+01  
  18 +2.06500000000000021e+01  +1.21799999999999997e+01  +2.26800000000000033e+01  
  19 +2.07199999999999989e+01  +1.18300000000000001e+01  +2.24000000000000021e+01  
  20 +2.03700000000000010e+01  +1.18300000000000001e+01  +2.30300000000000011e+01  
  21 +2.09300000000000033e+01  +1.24600000000000009e+01  +2.15600000000000023e+01  
  22 +2.11400000000000006e+01  +1.34400000000000013e+01  +2.21900000000000013e+01  
  23 +2.10000000000000000e+01  +1.30900000000000016e+01  +2.17000000000000028e+01  
  24 +2.11400000000000006e+01  +1.33699999999999992e+01  +2.22600000000000016e+01  
  25 +2.37300000000000040e+01  +1.26000000000000014e+01  +2.20500000000000007e+01  
  26 +2.31000000000000014e+01  +1.23900000000000006e+01  +2.21200000000000010e+01  
  27 +2.37300000000000040e+01  +1.25300000000000011e+01  +2.21200000000000010e+01  
  28 +2.39400000000000013e+01  +1.28100000000000005e+01  +2.17699999999999996e+01  
  29 +1.72199999999999989e+01  +9.16999999999999993e+00  +2.18400000000000034e+01  
  30 +1.71500000000000021e+01  +9.16999999999999993e+00  +2.18400000000000034e+01  
  31 +1.74300000000000033e+01  +9.09999999999999964e+00  +2.21200000000000010e+01  
  32 +1.72900000000000027e+01  +9.09999999999999964e+00  +2.17699999999999996e+01  
  33 +1.84800000000000004e+01  +8.33000000000000007e+00  +2.17000000000000028e+01  
  34 +1.72900000000000027e+01  +9.24000000000000021e+00  +2.16300000000000026e+01  
  35 +1.44199999999999999e+01  +1.40000000000000000e+01  +2.17000000000000028e+01  
  36 +1.44199999999999999e+01  +1.35800000000000018e+01  +2.24699999999999989e+01  
  37 +1.41400000000000006e+01  +1.43500000000000014e+01  +2.24699999999999989e+01  
  38 +1.47699999999999996e+01  +1.42800000000000011e+01  +2.04400000000000013e+01  
  39 +2.36600000000000001e+01  +1.68700000000000010e+01  +2.16300000000000026e+01  
  40 +2.42900000000000027e+01  +1.70100000000000016e+01  +2.11400000000000006e+01  
  41 +2.38700000000000010e+01  +1.69400000000000013e+01  +2.19100000000000001e+01  
  42 +2.29600000000000009e+01  +1.68000000000000007e+01  +2.12800000000000011e+01  
  43 +1.68000000000000007e+01  +9.80000000000000071e+00  +2.16300000000000026e+01  
  44 +1.67300000000000004e+01  +9.45000000000000107e+00  +2.24000000000000021e+01  
  45 +1.66600000000000001e+01  +1.03599999999999994e+01  +2.13500000000000014e+01  
  46 +2.50600000000000023e+01  +1.37900000000000009e+01  +2.15600000000000023e+01  
  47 +2.52699999999999996e+01  +1.40000000000000000e+01  +2.15600000000000023e+01  
  48 +2.48500000000000014e+01  +1.34400000000000013e+01  +2.17000000000000028e+01  
  49 +2.42199999999999989e+01  +1.40000000000000000e+01  +2.05100000000000016e+01  
  50 +2.44300000000000033e+01  +1.33000000000000007e+01  +2.15600000000000023e+01  
  51 +2.43599999999999994e+01  +1.35099999999999998e+01  +2.11400000000000006e+01  
  52 +2.41500000000000021e+01  +1.30900000000000016e+01  +2.14900000000000020e+01  
  53 +2.41500000000000021e+01  +1.30900000000000016e+01  +2.14200000000000017e+01  
  54 +1.53300000000000018e+01  +1.23900000000000006e+01  +2.14900000000000020e+01  
  55 +1.53300000000000018e+01  +1.26700000000000017e+01  +2.14200000000000017e+01  
  56 +1.52599999999999998e+01  +1.28800000000000026e+01  +2.19100000000000001e+01  
  57 +1.55400000000000009e+01  +1.18300000000000001e+01  +2.12800000000000011e+01  
  58 +2.12100000000000009e+01  +1.61699999999999982e+01  +2.14200000000000017e+01  
  59 +2.17000000000000028e+01  +1.68000000000000007e+01  +2.21900000000000013e+01  
  60 +2.14200000000000017e+01  +1.58900000000000006e+01  +2.11400000000000006e+01  
  61 +2.11400000000000006e+01  +1.49100000000000001e+01  +2.14200000000000017e+01  
  62 +2.10000000000000000e+01  +1.49800000000000022e+01  +2.15600000000000023e+01  
  63 +2.14200000000000017e+01  +1.58200000000000003e+01  +2.10700000000000003e+01  
  64 +2.12100000000000009e+01  +1.48400000000000016e+01  +2.13500000000000014e+01  
  65 +2.11400000000000006e+01  +1.44900000000000020e+01  +2.12100000000000009e+01  
  66 +2.11400000000000006e+01  +1.47699999999999996e+01  +2.15600000000000023e+01  
  67 +1.66600000000000001e+01  +1.06400000000000006e+01  +2.14900000000000020e+01  
  68 +1.63800000000000026e+01  +1.17599999999999998e+01  +2.06500000000000021e+01  
  69 +2.18400000000000034e+01  +1.58900000000000006e+01  +2.19800000000000040e+01  
  70 +2.12800000000000011e+01  +1.58900000000000006e+01  +2.07900000000000027e+01  
  71 +1.58200000000000003e+01  +1.33699999999999992e+01  +2.10000000000000000e+01  
  72 +1.57500000000000000e+01  +1.35099999999999998e+01  +2.09300000000000033e+01  
  73 +1.57500000000000000e+01  +1.35800000000000018e+01  +2.12100000000000009e+01  
  74 +1.67300000000000004e+01  +1.22500000000000000e+01  +2.03700000000000010e+01  
  75 +2.26099999999999994e+01  +1.64499999999999993e+01  +2.07900000000000027e+01  
  76 +2.27500000000000000e+01  +1.66600000000000001e+01  +2.09300000000000033e+01  
  77 +2.35199999999999996e+01  +1.65199999999999996e+01  +2.07199999999999989e+01  
  78 +2.16300000000000026e+01  +1.31600000000000001e+01  +2.08599999999999994e+01  
  79 +2.17000000000000028e+01  +1.32300000000000022e+01  +2.09300000000000033e+01  
  80 +2.14200000000000017e+01  +1.30900000000000016e+01  +2.09300000000000033e+01  
  81 +2.17000000000000028e+01  +1.32300000000000022e+01  +2.07199999999999989e+01  
  82 +1.49100000000000001e+01  +1.67300000000000004e+01  +2.07900000000000027e+01  
  83 +1.49800000000000022e+01  +1.65899999999999999e+01  +2.12800000000000011e+01  
  84 +1.44900000000000020e+01  +1.77800000000000011e+01  +2.15600000000000023e+01  
  85 +1.49100000000000001e+01  +1.65199999999999996e+01  +2.05800000000000018e+01  
  86 +2.07199999999999989e+01  +1.59600000000000009e+01  +2.12100000000000009e+01  
  87 +2.12800000000000011e+01  +1.58900000000000006e+01  +2.03000000000000007e+01  
  88 +1.81300000000000026e+01  +9.45000000000000107e+00  +2.02300000000000040e+01  
  89 +1.85500000000000007e+01  +8.95999999999999908e+00  +2.07900000000000027e+01  
  90 +2.36600000000000001e+01  +1.63800000000000026e+01  +2.08599999999999994e+01  
  91 +2.40100000000000016e+01  +1.66600000000000001e+01  +2.05100000000000016e+01  
  92 +2.25400000000000027e+01  +1.39300000000000015e+01  +1.98800000000000026e+01  
  93 +2.16300000000000026e+01  +1.29500000000000011e+01  +2.07199999999999989e+01  
  94 +2.49200000000000017e+01  +1.46300000000000026e+01  +2.05800000000000018e+01  
  95 +2.58300000000000018e+01  +1.56800000000000015e+01  +2.04400000000000013e+01  
  96 +2.56899999999999977e+01  +1.47699999999999996e+01  +2.06500000000000021e+01  
  97 +2.61100000000000030e+01  +1.47000000000000011e+01  +2.05800000000000018e+01  
  98 +2.59699999999999989e+01  +1.47000000000000011e+01  +2.08599999999999994e+01  
  99 +2.54800000000000040e+01  +1.47699999999999996e+01  +2.05100000000000016e+01  
 100 +1.49100000000000001e+01  +1.69400000000000013e+01  +2.03000000000000007e+01  
 101 +1.49100000000000001e+01  +1.63800000000000026e+01  +2.05100000000000016e+01  
 102 +2.51300000000000026e+01  +1.45600000000000005e+01  +2.04400000000000013e+01  
 103 +1.83399999999999999e+01  +1.38599999999999994e+01  +2.05800000000000018e+01  
 104 +1.89000000000000021e+01  +1.37199999999999989e+01  +2.05100000000000016e+01  
 105 +1.81999999999999993e+01  +1.36500000000000004e+01  +2.08599999999999994e+01  
 106 +1.81300000000000026e+01  +1.40700000000000003e+01  +2.05100000000000016e+01  
 107 +2.41500000000000021e+01  +1.66600000000000001e+01  +2.04400000000000013e+01  
 108 +2.43599999999999994e+01  +1.67300000000000004e+01  +2.05800000000000018e+01  
 109 +1.82699999999999996e+01  +1.42100000000000009e+01  +2.05800000000000018e+01  
 110 +1.78500000000000014e+01  +1.42800000000000011e+01  +2.03000000000000007e+01  
 111 +1.79900000000000020e+01  +1.07800000000000011e+01  +2.04400000000000013e+01  
 112 +1.77800000000000011e+01  +1.06400000000000006e+01  +2.07900000000000027e+01  
 113 +1.83399999999999999e+01  +1.02900000000000009e+01  +2.04400000000000013e+01  
 114 +1.68000000000000007e+01  +1.54699999999999989e+01  +2.04400000000000013e+01  
 115 +1.66600000000000001e+01  +1.60300000000000011e+01  +2.05800000000000018e+01  
 116 +1.66600000000000001e+01  +1.55400000000000009e+01  +2.07199999999999989e+01  
 117 +1.72900000000000027e+01  +1.51199999999999992e+01  +2.02300000000000040e+01  
 118 +1.83399999999999999e+01  +1.26700000000000017e+01  +2.04400000000000013e+01  
 119 +1.90400000000000027e+01  +1.21799999999999997e+01  +2.04400000000000013e+01  
 120 +1.86900000000000013e+01  +1.28100000000000005e+01  +2.04400000000000013e+01  
 121 +1.76400000000000006e+01  +1.26700000000000017e+01  +2.04400000000000013e+01  
 122 +1.75000000000000000e+01  +1.26000000000000014e+01  +2.06500000000000021e+01  
 123 +1.72900000000000027e+01  +1.28100000000000005e+01  +2.00900000000000034e+01  
 124 +1.77800000000000011e+01  +1.09900000000000020e+01  +2.03700000000000010e+01  
 125 +1.86900000000000013e+01  +1.04299999999999997e+01  +2.05100000000000016e+01  
 126 +1.83399999999999999e+01  +9.80000000000000071e+00  +2.08599999999999994e+01  
 127 +2.19100000000000001e+01  +1.64499999999999993e+01  +2.03700000000000010e+01  
 128 +2.17000000000000028e+01  +1.68000000000000007e+01  +2.05100000000000016e+01  
 129 +2.14900000000000020e+01  +1.61000000000000014e+01  +2.01600000000000001e+01  
 130 +1.51900000000000013e+01  +1.59600000000000009e+01  +2.03700000000000010e+01  
 131 +1.56800000000000015e+01  +1.60300000000000011e+01  +2.09300000000000033e+01  
 132 +1.51199999999999992e+01  +1.58900000000000006e+01  +2.03700000000000010e+01  
 133 +1.44199999999999999e+01  +1.57500000000000000e+01  +2.13500000000000014e+01  
 134 +1.54699999999999989e+01  +1.55400000000000009e+01  +1.99500000000000028e+01  
 135 +1.51900000000000013e+01  +1.49100000000000001e+01  +2.03700000000000010e+01  
 136 +1.51900000000000013e+01  +1.44199999999999999e+01  +2.15600000000000023e+01  
 137 +1.49800000000000022e+01  +1.46300000000000026e+01  +2.03000000000000007e+01  
 138 +2.33800000000000026e+01  +1.33699999999999992e+01  +2.03700000000000010e+01  
 139 +2.30300000000000011e+01  +1.36500000000000004e+01  +2.13500000000000014e+01  
 140 +2.31000000000000014e+01  +1.37199999999999989e+01  +1.97400000000000020e+01  
 141 +1.88300000000000018e+01  +1.13400000000000016e+01  +2.03700000000000010e+01  
 142 +1.75700000000000003e+01  +1.11300000000000008e+01  +2.04400000000000013e+01  
 143 +1.73599999999999994e+01  +9.24000000000000021e+00  +2.03700000000000010e+01  
 144 +1.70800000000000018e+01  +9.09999999999999964e+00  +2.03000000000000007e+01  
 145 +1.71500000000000021e+01  +9.09999999999999964e+00  +2.05100000000000016e+01  
 146 +1.75700000000000003e+01  +9.73000000000000043e+00  +2.00900000000000034e+01  
 147 +1.65199999999999996e+01  +1.67300000000000004e+01  +2.03000000000000007e+01  
 148 +1.66600000000000001e+01  +1.68000000000000007e+01  +2.04400000000000013e+01  
 149 +1.58200000000000003e+01  +1.72199999999999989e+01  +2.06500000000000021e+01  
 150 +1.68000000000000007e+01  +1.66600000000000001e+01  +1.99500000000000028e+01  
 151 +2.12100000000000009e+01  +1.58200000000000003e+01  +2.01600000000000001e+01  
 152 +2.23300000000000018e+01  +1.49100000000000001e+01  +2.03000000000000007e+01  
 153 +2.26099999999999994e+01  +1.49100000000000001e+01  +2.03000000000000007e+01  
 154 +2.23300000000000018e+01  +1.54000000000000004e+01  +2.12100000000000009e+01  
 155 +2.20500000000000007e+01  +1.47000000000000011e+01  +2.03000000000000007e+01  
 156 +2.20500000000000007e+01  +1.46300000000000026e+01  +2.03000000000000007e+01  
 157 +2.19100000000000001e+01  +1.48400000000000016e+01  +2.03700000000000010e+01  
 158 +1.80599999999999987e+01  +1.47000000000000011e+01  +2.04400000000000013e+01  
 159 +1.75700000000000003e+01  +1.43500000000000014e+01  +1.98800000000000026e+01  
 160 +2.17699999999999996e+01  +1.63099999999999987e+01  +1.98100000000000023e+01  
 161 +2.15600000000000023e+01  +1.51900000000000013e+01  +2.01600000000000001e+01  
 162 +2.16300000000000026e+01  +1.54000000000000004e+01  +2.00199999999999996e+01  
 163 +2.14200000000000017e+01  +1.49100000000000001e+01  +2.00900000000000034e+01  
 164 +2.18400000000000034e+01  +1.44900000000000020e+01  +2.00199999999999996e+01  
 165 +2.11400000000000006e+01  +1.48400000000000016e+01  +2.02300000000000040e+01  
 166 +1.69400000000000013e+01  +1.23200000000000003e+01  +2.01600000000000001e+01  
 167 +1.76400000000000006e+01  +1.37900000000000009e+01  +1.96700000000000017e+01  
 168 +1.70800000000000018e+01  +1.16900000000000013e+01  +2.00900000000000034e+01  
 169 +1.69400000000000013e+01  +1.14800000000000004e+01  +1.99500000000000028e+01  
 170 +1.65199999999999996e+01  +1.84800000000000004e+01  +2.00199999999999996e+01  
 171 +1.65199999999999996e+01  +1.88300000000000018e+01  +2.00199999999999996e+01  
 172 +1.68700000000000010e+01  +1.86200000000000010e+01  +2.01600000000000001e+01  
 173 +1.62400000000000020e+01  +1.81300000000000026e+01  +2.00199999999999996e+01  
 174 +1.54699999999999989e+01  +1.85500000000000007e+01  +2.07199999999999989e+01  
 175 +1.63800000000000026e+01  +1.75700000000000003e+01  +1.96000000000000014e+01  
 176 +2.18400000000000034e+01  +1.54699999999999989e+01  +1.99500000000000028e+01  
 177 +1.64499999999999993e+01  +1.40000000000000000e+01  +2.00199999999999996e+01  
 178 +1.63800000000000026e+01  +1.40700000000000003e+01  +1.97400000000000020e+01  
 179 +1.63099999999999987e+01  +1.40000000000000000e+01  +2.00900000000000034e+01  
 180 +1.70100000000000016e+01  +1.41400000000000006e+01  +2.02300000000000040e+01  
 181 +1.72900000000000027e+01  +1.65899999999999999e+01  +2.03700000000000010e+01  
 182 +1.68700000000000010e+01  +1.68000000000000007e+01  +1.95300000000000011e+01  
 183 +1.55400000000000009e+01  +1.56099999999999994e+01  +1.98800000000000026e+01  
 184 +1.69400000000000013e+01  +1.15500000000000007e+01  +1.98800000000000026e+01  
 185 +1.68000000000000007e+01  +1.11300000000000008e+01  +1.98800000000000026e+01  
 186 +1.52599999999999998e+01  +1.51199999999999992e+01  +1.92500000000000000e+01  
 187 +1.63099999999999987e+01  +1.58900000000000006e+01  +1.93900000000000006e+01  
 188 +1.75700000000000003e+01  +1.42100000000000009e+01  +1.98100000000000023e+01  
 189 +1.66600000000000001e+01  +1.09900000000000020e+01  +1.98800000000000026e+01  
 190 +1.71500000000000021e+01  +1.04299999999999997e+01  +1.97400000000000020e+01  
 191 +2.19800000000000040e+01  +1.63800000000000026e+01  +1.89000000000000021e+01  
 192 +2.29600000000000009e+01  +1.64499999999999993e+01  +1.91800000000000033e+01  
 193 +1.93200000000000003e+01  +1.11300000000000008e+01  +1.98100000000000023e+01  
 194 +1.93900000000000006e+01  +1.11300000000000008e+01  +1.97400000000000020e+01  
 195 +1.96000000000000014e+01  +1.13400000000000016e+01  +1.98800000000000026e+01  
 196 +1.92500000000000000e+01  +1.10600000000000005e+01  +1.97400000000000020e+01  
 197 +2.31700000000000017e+01  +1.36500000000000004e+01  +1.93900000000000006e+01  
 198 +1.71500000000000021e+01  +1.05000000000000000e+01  +1.93900000000000006e+01  
 199 +2.08599999999999994e+01  +1.56800000000000015e+01  +1.96700000000000017e+01  
 200 +1.87600000000000016e+01  +1.69400000000000013e+01  +1.99500000000000028e+01  
 201 +2.07900000000000027e+01  +1.52599999999999998e+01  +1.89699999999999989e+01  
 202 +1.77100000000000009e+01  +1.33000000000000007e+01  +1.92500000000000000e+01  
 203 +1.75700000000000003e+01  +1.42100000000000009e+01  +1.98100000000000023e+01  
 204 +1.65199999999999996e+01  +1.74300000000000033e+01  +1.95300000000000011e+01  
 205 +1.63800000000000026e+01  +1.74300000000000033e+01  +1.93200000000000003e+01  
 206 +1.65899999999999999e+01  +1.72900000000000027e+01  +1.96000000000000014e+01  
 207 +1.70800000000000018e+01  +1.64499999999999993e+01  +1.93200000000000003e+01  
 208 +1.96000000000000014e+01  +1.47000000000000011e+01  +1.93900000000000006e+01  
 209 +1.93900000000000006e+01  +1.41400000000000006e+01  +1.93200000000000003e+01  
 210 +1.95300000000000011e+01  +1.43500000000000014e+01  +1.96000000000000014e+01  
 211 +1.95300000000000011e+01  +1.51199999999999992e+01  +1.92500000000000000e+01  
 212 +2.34500000000000028e+01  +1.23200000000000003e+01  +2.07199999999999989e+01  
 213 +1.84100000000000001e+01  +1.65899999999999999e+01  +1.88300000000000018e+01  
 214 +1.67300000000000004e+01  +1.61000000000000014e+01  +1.92500000000000000e+01  
 215 +1.80599999999999987e+01  +1.50500000000000007e+01  +1.93200000000000003e+01  
 216 +1.80599999999999987e+01  +1.54000000000000004e+01  +1.98100000000000023e+01  
 217 +1.89699999999999989e+01  +1.56800000000000015e+01  +1.87600000000000016e+01  
 218 +1.80599999999999987e+01  +1.21099999999999994e+01  +1.93200000000000003e+01  
 219 +1.89000000000000021e+01  +1.13400000000000016e+01  +1.95300000000000011e+01  
 220 +1.78500000000000014e+01  +1.31600000000000001e+01  +1.91800000000000033e+01  
 221 +1.78500000000000014e+01  +1.16200000000000010e+01  +1.91099999999999994e+01  
 222 +1.56800000000000015e+01  +1.63800000000000026e+01  +1.92500000000000000e+01  
 223 +1.57500000000000000e+01  +1.66600000000000001e+01  +1.91099999999999994e+01  
 224 +1.54000000000000004e+01  +1.65199999999999996e+01  +1.93900000000000006e+01  
 225 +1.68700000000000010e+01  +1.56099999999999994e+01  +1.86900000000000013e+01  
 226 +1.86900000000000013e+01  +1.45600000000000005e+01  +1.92500000000000000e+01  
 227 +2.00199999999999996e+01  +1.55400000000000009e+01  +1.89000000000000021e+01  
 228 +1.79199999999999982e+01  +1.80599999999999987e+01  +1.91800000000000033e+01  
 229 +1.79199999999999982e+01  +1.84800000000000004e+01  +1.93200000000000003e+01  
 230 +1.74300000000000033e+01  +1.78500000000000014e+01  +1.89699999999999989e+01  
 231 +1.61000000000000014e+01  +1.59600000000000009e+01  +1.91099999999999994e+01  
 232 +1.78500000000000014e+01  +1.15500000000000007e+01  +1.91800000000000033e+01  
 233 +1.75000000000000000e+01  +1.12700000000000014e+01  +1.91099999999999994e+01  
 234 +1.81300000000000026e+01  +1.07800000000000011e+01  +1.91800000000000033e+01  
 235 +1.81300000000000026e+01  +1.77100000000000009e+01  +1.91800000000000033e+01  
 236 +1.91099999999999994e+01  +1.71500000000000021e+01  +1.91099999999999994e+01  
 237 +1.96700000000000017e+01  +1.72900000000000027e+01  +1.92500000000000000e+01  
 238 +1.89699999999999989e+01  +1.77100000000000009e+01  +1.95300000000000011e+01  
 239 +1.86200000000000010e+01  +1.64499999999999993e+01  +1.88300000000000018e+01  
 240 +1.61699999999999982e+01  +1.61000000000000014e+01  +1.86900000000000013e+01  
 241 +1.63099999999999987e+01  +1.58900000000000006e+01  +1.93900000000000006e+01  
 242 +1.81300000000000026e+01  +1.30199999999999996e+01  +1.91099999999999994e+01  
 243 +1.82699999999999996e+01  +1.30199999999999996e+01  +1.92500000000000000e+01  
 244 +1.81999999999999993e+01  +1.30199999999999996e+01  +1.90400000000000027e+01  
 245 +1.77100000000000009e+01  +1.17599999999999998e+01  +1.87600000000000016e+01  
 246 +1.81300000000000026e+01  +1.30900000000000016e+01  +1.85500000000000007e+01  
 247 +1.93900000000000006e+01  +1.24600000000000009e+01  +1.92500000000000000e+01  
 248 +1.89699999999999989e+01  +6.16000000000000014e+00  +1.88300000000000018e+01  
 249 +1.95300000000000011e+01  +5.81000000000000050e+00  +1.96000000000000014e+01  
 250 +2.07900000000000027e+01  +1.52599999999999998e+01  +1.89699999999999989e+01  
 251 +1.91099999999999994e+01  +1.58200000000000003e+01  +1.87600000000000016e+01  
 252 +1.72199999999999989e+01  +1.29500000000000011e+01  +1.89000000000000021e+01  
 253 +1.71500000000000021e+01  +1.30199999999999996e+01  +1.88300000000000018e+01  
 254 +1.67300000000000004e+01  +1.26700000000000017e+01  +1.89000000000000021e+01  
 255 +1.68700000000000010e+01  +1.22500000000000000e+01  +1.85500000000000007e+01  
 256 +1.58200000000000003e+01  +1.30199999999999996e+01  +1.89000000000000021e+01  
 257 +1.94600000000000009e+01  +1.84800000000000004e+01  +1.88300000000000018e+01  
 258 +1.97400000000000020e+01  +1.86900000000000013e+01  +1.86900000000000013e+01  
 259 +1.93900000000000006e+01  +1.88300000000000018e+01  +1.89699999999999989e+01  
 260 +1.93900000000000006e+01  +1.84100000000000001e+01  +1.87600000000000016e+01  
 261 +1.93900000000000006e+01  +1.82699999999999996e+01  +1.88300000000000018e+01  
 262 +1.94600000000000009e+01  +1.81300000000000026e+01  +1.89699999999999989e+01  
 263 +1.95300000000000011e+01  +1.75700000000000003e+01  +1.86200000000000010e+01  
 264 +1.81300000000000026e+01  +1.73599999999999994e+01  +1.89000000000000021e+01  
 265 +1.84800000000000004e+01  +1.65199999999999996e+01  +1.87600000000000016e+01  
 266 +2.09300000000000033e+01  +1.51199999999999992e+01  +1.88300000000000018e+01  
 267 +2.11400000000000006e+01  +1.56800000000000015e+01  +1.85500000000000007e+01  
 268 +2.13500000000000014e+01  +1.46300000000000026e+01  +1.86200000000000010e+01  
 269 +1.86900000000000013e+01  +6.23000000000000043e+00  +1.88300000000000018e+01  
 270 +1.77800000000000011e+01  +5.39000000000000057e+00  +1.80599999999999987e+01  
 271 +1.84800000000000004e+01  +6.23000000000000043e+00  +1.90400000000000027e+01  
 272 +1.89000000000000021e+01  +6.23000000000000043e+00  +1.87600000000000016e+01  
 273 +1.91099999999999994e+01  +5.39000000000000057e+00  +1.87600000000000016e+01  
 274 +1.90400000000000027e+01  +1.84800000000000004e+01  +1.85500000000000007e+01  
 275 +1.83399999999999999e+01  +1.65899999999999999e+01  +1.85500000000000007e+01  
 276 +1.90400000000000027e+01  +1.61000000000000014e+01  +1.87600000000000016e+01  
 277 +1.93200000000000003e+01  +1.65199999999999996e+01  +1.86200000000000010e+01  
 278 +1.75000000000000000e+01  +1.44900000000000020e+01  +1.85500000000000007e+01  
 279 +2.19800000000000040e+01  +1.52599999999999998e+01  +1.87600000000000016e+01  
 280 +2.27500000000000000e+01  +1.56800000000000015e+01  +1.82699999999999996e+01  
 281 +2.21900000000000013e+01  +1.55400000000000009e+01  +1.88300000000000018e+01  
 282 +2.13500000000000014e+01  +1.46300000000000026e+01  +1.86200000000000010e+01  
 283 +1.93200000000000003e+01  +5.17999999999999972e+00  +1.86900000000000013e+01  
 284 +1.86900000000000013e+01  +5.46000000000000085e+00  +1.96000000000000014e+01  
 285 +2.07900000000000027e+01  +1.57500000000000000e+01  +1.77100000000000009e+01  
 286 +2.15600000000000023e+01  +1.44199999999999999e+01  +1.85500000000000007e+01  
 287 +2.17699999999999996e+01  +1.42100000000000009e+01  +1.86200000000000010e+01  
 288 +2.04400000000000013e+01  +1.35800000000000018e+01  +1.97400000000000020e+01  
 289 +2.22600000000000016e+01  +1.39300000000000015e+01  +1.86200000000000010e+01  
 290 +2.30300000000000011e+01  +1.40000000000000000e+01  +1.83399999999999999e+01  
 291 +2.09300000000000033e+01  +1.29500000000000011e+01  +1.80599999999999987e+01  
 292 +2.14900000000000020e+01  +1.58200000000000003e+01  +1.84100000000000001e+01  
 293 +2.08599999999999994e+01  +1.61000000000000014e+01  +1.84100000000000001e+01  
 294 +2.31000000000000014e+01  +7.98000000000000043e+00  +1.85500000000000007e+01  
 295 +2.31700000000000017e+01  +8.05000000000000071e+00  +1.86200000000000010e+01  
 296 +2.30300000000000011e+01  +7.62999999999999989e+00  +1.88300000000000018e+01  
 297 +2.31000000000000014e+01  +8.33000000000000007e+00  +1.82699999999999996e+01  
 298 +1.85500000000000007e+01  +8.12000000000000099e+00  +1.84800000000000004e+01  
 299 +1.75700000000000003e+01  +7.70000000000000018e+00  +1.84100000000000001e+01  
 300 +1.85500000000000007e+01  +7.49000000000000110e+00  +1.95300000000000011e+01  
 301 +1.96000000000000014e+01  +8.95999999999999908e+00  +1.76400000000000006e+01  
 302 +1.96000000000000014e+01  +1.69400000000000013e+01  +1.84100000000000001e+01  
 303 +1.96700000000000017e+01  +1.70100000000000016e+01  +1.82699999999999996e+01  
 304 +1.81300000000000026e+01  +1.68000000000000007e+01  +1.84100000000000001e+01  
 305 +1.83399999999999999e+01  +1.76400000000000006e+01  +1.82699999999999996e+01  
 306 +1.73599999999999994e+01  +1.68000000000000007e+01  +1.83399999999999999e+01  
 307 +2.16300000000000026e+01  +1.43500000000000014e+01  +1.84100000000000001e+01  
 308 +2.12100000000000009e+01  +1.42100000000000009e+01  +1.76400000000000006e+01  
 309 +2.20500000000000007e+01  +1.47699999999999996e+01  +1.82699999999999996e+01  
 310 +1.98800000000000026e+01  +1.76400000000000006e+01  +1.81999999999999993e+01  
 311 +1.96700000000000017e+01  +1.78500000000000014e+01  +1.81300000000000026e+01  
 312 +2.00900000000000034e+01  +1.78500000000000014e+01  +1.81300000000000026e+01  
 313 +1.96000000000000014e+01  +1.70800000000000018e+01  +1.81999999999999993e+01  
 314 +1.93900000000000006e+01  +1.68700000000000010e+01  +1.79199999999999982e+01  
 315 +2.00900000000000034e+01  +1.70100000000000016e+01  +1.81999999999999993e+01  
 316 +2.06500000000000021e+01  +1.72900000000000027e+01  +1.79199999999999982e+01  
 317 +2.04400000000000013e+01  +1.69400000000000013e+01  +1.85500000000000007e+01  
 318 +2.04400000000000013e+01  +8.40000000000000036e+00  +1.81999999999999993e+01  
 319 +2.07900000000000027e+01  +8.05000000000000071e+00  +1.96000000000000014e+01  
 320 +2.01600000000000001e+01  +8.19000000000000128e+00  +1.86900000000000013e+01  
 321 +2.03000000000000007e+01  +8.40000000000000036e+00  +1.78500000000000014e+01  
 322 +2.03000000000000007e+01  +1.79900000000000020e+01  +1.80599999999999987e+01  
 323 +2.00900000000000034e+01  +1.82699999999999996e+01  +1.81999999999999993e+01  
 324 +2.14200000000000017e+01  +1.21099999999999994e+01  +1.88300000000000018e+01  
 325 +2.00199999999999996e+01  +1.27400000000000020e+01  +1.75700000000000003e+01  
 326 +2.29600000000000009e+01  +1.43500000000000014e+01  +1.77800000000000011e+01  
 327 +2.34500000000000028e+01  +1.49800000000000022e+01  +1.80599999999999987e+01  
 328 +2.31000000000000014e+01  +1.40700000000000003e+01  +1.79900000000000020e+01  
 329 +2.45700000000000003e+01  +1.46300000000000026e+01  +1.83399999999999999e+01  
 330 +2.28900000000000006e+01  +1.42800000000000011e+01  +1.77100000000000009e+01  
 331 +1.79199999999999982e+01  +9.66000000000000014e+00  +1.79199999999999982e+01  
 332 +1.83399999999999999e+01  +1.02200000000000006e+01  +1.81300000000000026e+01  
 333 +1.77800000000000011e+01  +9.66000000000000014e+00  +1.79199999999999982e+01  
 334 +1.79900000000000020e+01  +9.59000000000000163e+00  +1.78500000000000014e+01  
 335 +1.79199999999999982e+01  +9.59000000000000163e+00  +1.77800000000000011e+01  
 336 +1.70100000000000016e+01  +9.38000000000000078e+00  +1.79199999999999982e+01  
 337 +2.06500000000000021e+01  +9.52000000000000135e+00  +1.78500000000000014e+01  
 338 +2.00900000000000034e+01  +9.59000000000000163e+00  +1.86200000000000010e+01  
 339 +2.09300000000000033e+01  +1.04299999999999997e+01  +1.87600000000000016e+01  
 340 +2.03700000000000010e+01  +9.16999999999999993e+00  +1.71500000000000021e+01  
 341 +2.26099999999999994e+01  +1.48400000000000016e+01  +1.83399999999999999e+01  
 342 +1.97400000000000020e+01  +1.23900000000000006e+01  +1.77800000000000011e+01  
 343 +1.94600000000000009e+01  +1.23900000000000006e+01  +1.77100000000000009e+01  
 344 +1.97400000000000020e+01  +1.20400000000000009e+01  +1.80599999999999987e+01  
 345 +1.99500000000000028e+01  +1.25300000000000011e+01  +1.75700000000000003e+01  
 346 +2.27500000000000000e+01  +1.43500000000000014e+01  +1.74300000000000033e+01  
 347 +1.71500000000000021e+01  +1.02900000000000009e+01  +1.72900000000000027e+01  
 348 +1.87600000000000016e+01  +9.09999999999999964e+00  +1.77100000000000009e+01  
 349 +1.84800000000000004e+01  +9.16999999999999993e+00  +1.78500000000000014e+01  
 350 +1.76400000000000006e+01  +9.24000000000000021e+00  +1.69400000000000013e+01  
 351 +1.93900000000000006e+01  +9.16999999999999993e+00  +1.75700000000000003e+01  
 352 +2.24699999999999989e+01  +6.65000000000000036e+00  +1.77100000000000009e+01  
 353 +2.27500000000000000e+01  +5.53000000000000025e+00  +1.77100000000000009e+01  
 354 +2.26099999999999994e+01  +6.50999999999999979e+00  +1.79199999999999982e+01  
 355 +2.21200000000000010e+01  +7.07000000000000028e+00  +1.75000000000000000e+01  
 356 +2.02300000000000040e+01  +9.02999999999999936e+00  +1.72199999999999989e+01  
 357 +2.31700000000000017e+01  +8.19000000000000128e+00  +1.76400000000000006e+01  
 358 +2.34500000000000028e+01  +7.49000000000000110e+00  +1.77100000000000009e+01  
 359 +2.29600000000000009e+01  +8.33000000000000007e+00  +1.69400000000000013e+01  
 360 +1.92500000000000000e+01  +9.59000000000000163e+00  +1.75700000000000003e+01  
 361 +1.91800000000000033e+01  +1.00800000000000001e+01  +1.83399999999999999e+01  
 362 +1.91800000000000033e+01  +9.80000000000000071e+00  +1.75700000000000003e+01  
 363 +1.93200000000000003e+01  +9.45000000000000107e+00  +1.74300000000000033e+01  
 364 +2.14900000000000020e+01  +6.37000000000000099e+00  +1.75700000000000003e+01  
 365 +2.10700000000000003e+01  +6.50999999999999979e+00  +1.74300000000000033e+01  
 366 +2.16300000000000026e+01  +6.50999999999999979e+00  +1.74300000000000033e+01  
 367 +2.14900000000000020e+01  +6.16000000000000014e+00  +1.75700000000000003e+01  
 368 +2.03000000000000007e+01  +5.81000000000000050e+00  +1.92500000000000000e+01  
 369 +2.14200000000000017e+01  +5.74000000000000021e+00  +1.72900000000000027e+01  
 370 +1.90400000000000027e+01  +1.16200000000000010e+01  +1.73599999999999994e+01  
 371 +2.27500000000000000e+01  +5.74000000000000021e+00  +1.73599999999999994e+01  
 372 +2.20500000000000007e+01  +7.14000000000000057e+00  +1.75000000000000000e+01  
 373 +2.30300000000000011e+01  +1.35800000000000018e+01  +1.69400000000000013e+01  
 374 +2.12800000000000011e+01  +1.59600000000000009e+01  +1.65199999999999996e+01  
 375 +1.93900000000000006e+01  +9.45000000000000107e+00  +1.72900000000000027e+01  
 376 +2.17000000000000028e+01  +6.50999999999999979e+00  +1.67300000000000004e+01  
 377 +2.20500000000000007e+01  +7.14000000000000057e+00  +1.75000000000000000e+01  
 378 +1.92500000000000000e+01  +1.30900000000000016e+01  +1.73599999999999994e+01  
 379 +1.93200000000000003e+01  +1.33000000000000007e+01  +1.77100000000000009e+01  
 380 +1.93900000000000006e+01  +1.29500000000000011e+01  +1.72199999999999989e+01  
 381 +1.91800000000000033e+01  +1.30900000000000016e+01  +1.73599999999999994e+01  
 382 +1.85500000000000007e+01  +1.34400000000000013e+01  +1.70100000000000016e+01  
 383 +1.89000000000000021e+01  +1.28100000000000005e+01  +1.75000000000000000e+01  
 384 +1.80599999999999987e+01  +7.42000000000000082e+00  +1.73599999999999994e+01  
 385 +1.77100000000000009e+01  +7.07000000000000028e+00  +1.78500000000000014e+01  
 386 +1.72199999999999989e+01  +7.49000000000000110e+00  +1.72199999999999989e+01  
 387 +1.84800000000000004e+01  +7.35000000000000053e+00  +1.71500000000000021e+01  
 388 +1.70800000000000018e+01  +6.16000000000000014e+00  +1.73599999999999994e+01  
 389 +1.70800000000000018e+01  +6.23000000000000043e+00  +1.77100000000000009e+01  
 390 +1.71500000000000021e+01  +6.30000000000000071e+00  +1.72900000000000027e+01  
 391 +1.70800000000000018e+01  +5.39000000000000057e+00  +1.73599999999999994e+01  
 392 +1.73599999999999994e+01  +5.32000000000000028e+00  +1.72900000000000027e+01  
 393 +1.72199999999999989e+01  +5.17999999999999972e+00  +1.73599999999999994e+01  
 394 +2.44300000000000033e+01  +1.23900000000000006e+01  +1.72900000000000027e+01  
 395 +2.38700000000000010e+01  +1.09900000000000020e+01  +1.82699999999999996e+01  
 396 +2.49200000000000017e+01  +1.21099999999999994e+01  +1.72199999999999989e+01  
 397 +2.43599999999999994e+01  +1.28100000000000005e+01  +1.72199999999999989e+01  
 398 +2.48500000000000014e+01  +1.17599999999999998e+01  +1.72900000000000027e+01  
 399 +2.47800000000000011e+01  +1.16900000000000013e+01  +1.72900000000000027e+01  
 400 +2.48500000000000014e+01  +1.12700000000000014e+01  +1.73599999999999994e+01  
 401 +1.75700000000000003e+01  +1.25300000000000011e+01  +1.63099999999999987e+01  
 402 +2.42199999999999989e+01  +1.29500000000000011e+01  +1.78500000000000014e+01  
 403 +2.43599999999999994e+01  +1.29500000000000011e+01  +1.70800000000000018e+01  
 404 +1.79900000000000020e+01  +6.50999999999999979e+00  +1.72199999999999989e+01  
 405 +1.87600000000000016e+01  +7.62999999999999989e+00  +1.68700000000000010e+01  
 406 +2.56899999999999977e+01  +1.35099999999999998e+01  +1.70800000000000018e+01  
 407 +2.59000000000000021e+01  +1.38599999999999994e+01  +1.71500000000000021e+01  
 408 +2.64600000000000044e+01  +1.33699999999999992e+01  +1.72199999999999989e+01  
 409 +2.51300000000000026e+01  +1.32300000000000022e+01  +1.70800000000000018e+01  
 410 +2.54100000000000001e+01  +1.28800000000000026e+01  +1.71500000000000021e+01  
 411 +2.42199999999999989e+01  +1.31600000000000001e+01  +1.70800000000000018e+01  
 412 +2.54800000000000040e+01  +1.41400000000000006e+01  +1.72199999999999989e+01  
 413 +2.41500000000000021e+01  +1.31600000000000001e+01  +1.69400000000000013e+01  
 414 +2.42900000000000027e+01  +1.30199999999999996e+01  +1.70100000000000016e+01  
 415 +2.38700000000000010e+01  +1.26700000000000017e+01  +1.70100000000000016e+01  
 416 +2.68100000000000023e+01  +1.19700000000000006e+01  +1.70100000000000016e+01  
 417 +2.68800000000000026e+01  +1.20400000000000009e+01  +1.69400000000000013e+01  
 418 +2.69500000000000028e+01  +1.19700000000000006e+01  +1.71500000000000021e+01  
 419 +2.65300000000000011e+01  +1.01500000000000004e+01  +1.70100000000000016e+01  
 420 +2.67399999999999984e+01  +9.52000000000000135e+00  +1.70800000000000018e+01  
 421 +2.68100000000000023e+01  +1.04299999999999997e+01  +1.71500000000000021e+01  
 422 +2.64600000000000044e+01  +1.02200000000000006e+01  +1.69400000000000013e+01  
 423 +2.66700000000000017e+01  +1.20400000000000009e+01  +1.68000000000000007e+01  
 424 +2.66700000000000017e+01  +9.45000000000000107e+00  +1.68700000000000010e+01  
 425 +2.61800000000000033e+01  +1.06400000000000006e+01  +1.69400000000000013e+01  
 426 +1.70800000000000018e+01  +9.94000000000000128e+00  +1.65899999999999999e+01  
 427 +1.69400000000000013e+01  +8.82000000000000028e+00  +1.69400000000000013e+01  
 428 +2.31000000000000014e+01  +8.89000000000000057e+00  +1.67300000000000004e+01  
 429 +2.28900000000000006e+01  +8.25999999999999979e+00  +1.68700000000000010e+01  
 430 +2.32400000000000020e+01  +7.49000000000000110e+00  +1.65899999999999999e+01  
 431 +1.86900000000000013e+01  +7.77000000000000046e+00  +1.58200000000000003e+01  
 432 +1.96700000000000017e+01  +8.47000000000000064e+00  +1.68700000000000010e+01  
 433 +2.31700000000000017e+01  +8.95999999999999908e+00  +1.68000000000000007e+01  
 434 +2.40100000000000016e+01  +8.95999999999999908e+00  +1.71500000000000021e+01  
 435 +2.28900000000000006e+01  +9.80000000000000071e+00  +1.86200000000000010e+01  
 436 +2.42199999999999989e+01  +1.36500000000000004e+01  +1.66600000000000001e+01  
 437 +2.42900000000000027e+01  +1.39300000000000015e+01  +1.68000000000000007e+01  
 438 +2.87000000000000028e+01  +1.11300000000000008e+01  +1.67300000000000004e+01  
 439 +2.91200000000000010e+01  +1.09200000000000017e+01  +1.67300000000000004e+01  
 440 +2.89100000000000037e+01  +1.12000000000000011e+01  +1.68000000000000007e+01  
 441 +2.77899999999999991e+01  +1.12700000000000014e+01  +1.68000000000000007e+01  
 442 +2.32400000000000020e+01  +9.66000000000000014e+00  +1.62400000000000020e+01  
 443 +1.96700000000000017e+01  +5.74000000000000021e+00  +1.67300000000000004e+01  
 444 +1.95300000000000011e+01  +5.67000000000000082e+00  +1.68000000000000007e+01  
 445 +1.96700000000000017e+01  +5.74000000000000021e+00  +1.70100000000000016e+01  
 446 +1.97400000000000020e+01  +5.60000000000000053e+00  +1.65899999999999999e+01  
 447 +1.93200000000000003e+01  +5.53000000000000025e+00  +1.67300000000000004e+01  
 448 +1.93900000000000006e+01  +5.67000000000000082e+00  +1.68700000000000010e+01  
 449 +1.91800000000000033e+01  +5.46000000000000085e+00  +1.67300000000000004e+01  
 450 +1.96700000000000017e+01  +5.67000000000000082e+00  +1.65199999999999996e+01  
 451 +2.39400000000000013e+01  +1.32300000000000022e+01  +1.69400000000000013e+01  
 452 +2.47800000000000011e+01  +1.37199999999999989e+01  +1.63099999999999987e+01  
 453 +2.75800000000000018e+01  +1.15500000000000007e+01  +1.66600000000000001e+01  
 454 +2.86300000000000026e+01  +1.15500000000000007e+01  +1.67300000000000004e+01  
 455 +2.72300000000000040e+01  +1.18300000000000001e+01  +1.64499999999999993e+01  
 456 +2.56899999999999977e+01  +1.09200000000000017e+01  +1.66600000000000001e+01  
 457 +2.56200000000000010e+01  +1.04299999999999997e+01  +1.77100000000000009e+01  
 458 +2.53400000000000034e+01  +1.11300000000000008e+01  +1.60300000000000011e+01  
 459 +2.06500000000000021e+01  +9.52000000000000135e+00  +1.66600000000000001e+01  
 460 +1.92500000000000000e+01  +1.02900000000000009e+01  +1.59600000000000009e+01  
 461 +2.08599999999999994e+01  +9.66000000000000014e+00  +1.65199999999999996e+01  
 462 +2.45700000000000003e+01  +6.92999999999999972e+00  +1.68700000000000010e+01  
 463 +2.31700000000000017e+01  +7.14000000000000057e+00  +1.63800000000000026e+01  
 464 +2.33100000000000023e+01  +6.50999999999999979e+00  +1.65899999999999999e+01  
 465 +2.39400000000000013e+01  +5.87999999999999989e+00  +1.65199999999999996e+01  
 466 +2.33100000000000023e+01  +5.95000000000000018e+00  +1.71500000000000021e+01  
 467 +2.31700000000000017e+01  +6.85999999999999943e+00  +1.63099999999999987e+01  
 468 +1.98100000000000023e+01  +5.39000000000000057e+00  +1.65899999999999999e+01  
 469 +2.04400000000000013e+01  +4.69000000000000039e+00  +1.64499999999999993e+01  
 470 +1.98100000000000023e+01  +5.17999999999999972e+00  +1.67300000000000004e+01  
 471 +1.89699999999999989e+01  +5.17999999999999972e+00  +1.65899999999999999e+01  
 472 +2.18400000000000034e+01  +1.13400000000000016e+01  +1.61000000000000014e+01  
 473 +2.10700000000000003e+01  +8.40000000000000036e+00  +1.59600000000000009e+01  
 474 +2.00900000000000034e+01  +6.37000000000000099e+00  +1.58200000000000003e+01  
 475 +2.70199999999999996e+01  +1.19700000000000006e+01  +1.66600000000000001e+01  
 476 +2.70199999999999996e+01  +1.18300000000000001e+01  +1.63099999999999987e+01  
 477 +2.63900000000000006e+01  +1.18300000000000001e+01  +1.63800000000000026e+01  
 478 +2.49200000000000017e+01  +8.25999999999999979e+00  +1.63800000000000026e+01  
 479 +2.54100000000000001e+01  +8.05000000000000071e+00  +1.69400000000000013e+01  
 480 +2.50600000000000023e+01  +7.42000000000000082e+00  +1.70100000000000016e+01  
 481 +2.49200000000000017e+01  +8.40000000000000036e+00  +1.62400000000000020e+01  
 482 +2.24699999999999989e+01  +7.00000000000000000e+00  +1.58900000000000006e+01  
 483 +2.27500000000000000e+01  +5.95000000000000018e+00  +1.62400000000000020e+01  
 484 +2.25400000000000027e+01  +5.60000000000000053e+00  +1.56800000000000015e+01  
 485 +2.27500000000000000e+01  +5.74000000000000021e+00  +1.65899999999999999e+01  
 486 +2.31700000000000017e+01  +6.50999999999999979e+00  +1.59600000000000009e+01  
 487 +2.25400000000000027e+01  +1.23200000000000003e+01  +1.61000000000000014e+01  
 488 +2.36600000000000001e+01  +1.27400000000000020e+01  +1.57500000000000000e+01  
 489 +2.25400000000000027e+01  +1.19700000000000006e+01  +1.60300000000000011e+01  
 490 +2.25400000000000027e+01  +1.27400000000000020e+01  +1.63099999999999987e+01  
 491 +2.47800000000000011e+01  +7.42000000000000082e+00  +1.61000000000000014e+01  
 492 +2.48500000000000014e+01  +7.55999999999999961e+00  +1.61699999999999982e+01  
 493 +2.47800000000000011e+01  +7.00000000000000000e+00  +1.59600000000000009e+01  
 494 +2.50600000000000023e+01  +1.11300000000000008e+01  +1.57500000000000000e+01  
 495 +1.75000000000000000e+01  +5.81000000000000050e+00  +1.60300000000000011e+01  
 496 +1.68700000000000010e+01  +5.74000000000000021e+00  +1.61000000000000014e+01  
 497 +1.75700000000000003e+01  +5.87999999999999989e+00  +1.62400000000000020e+01  
 498 +2.48500000000000014e+01  +8.75000000000000000e+00  +1.59600000000000009e+01  
 499 +2.48500000000000014e+01  +9.16999999999999993e+00  +1.60300000000000011e+01  
 500 +2.49900000000000020e+01  +8.54000000000000092e+00  +1.56800000000000015e+01  
 501 +2.07199999999999989e+01  +7.35000000000000053e+00  +1.60300000000000011e+01  
 502 +2.10700000000000003e+01  +8.25999999999999979e+00  +1.53300000000000018e+01  
 503 +2.46400000000000006e+01  +6.65000000000000036e+00  +1.58900000000000006e+01  
 504 +2.46400000000000006e+01  +6.65000000000000036e+00  +1.61000000000000014e+01  
 505 +2.33100000000000023e+01  +5.39000000000000057e+00  +1.43500000000000014e+01  
 506 +1.77800000000000011e+01  +6.02000000000000046e+00  +1.58200000000000003e+01  
 507 +2.03700000000000010e+01  +6.79000000000000092e+00  +1.57500000000000000e+01  
 508 +2.00199999999999996e+01  +6.44000000000000128e+00  +1.58900000000000006e+01  
 509 +1.78500000000000014e+01  +6.08999999999999986e+00  +1.58200000000000003e+01  
 510 +2.00900000000000034e+01  +6.16000000000000014e+00  +1.55400000000000009e+01  
 511 +1.79199999999999982e+01  +6.08999999999999986e+00  +1.57500000000000000e+01  
 512 +1.76400000000000006e+01  +6.08999999999999986e+00  +1.56800000000000015e+01  
 513 +2.53400000000000034e+01  +1.26700000000000017e+01  +1.58200000000000003e+01  
 514 +2.56899999999999977e+01  +1.30900000000000016e+01  +1.58900000000000006e+01  
 515 +2.45700000000000003e+01  +1.09900000000000020e+01  +1.56800000000000015e+01  
 516 +2.56899999999999977e+01  +1.13400000000000016e+01  +1.51900000000000013e+01  
 517 +2.37300000000000040e+01  +1.05700000000000003e+01  +1.56800000000000015e+01  
 518 +2.45000000000000000e+01  +1.10600000000000005e+01  +1.57500000000000000e+01  
 519 +2.45000000000000000e+01  +1.14800000000000004e+01  +1.57500000000000000e+01  
 520 +2.37300000000000040e+01  +1.03599999999999994e+01  +1.57500000000000000e+01  
 521 +2.41500000000000021e+01  +1.01500000000000004e+01  +1.84800000000000004e+01  
 522 +2.38000000000000007e+01  +1.04299999999999997e+01  +1.56800000000000015e+01  
 523 +2.14200000000000017e+01  +1.15500000000000007e+01  +1.56800000000000015e+01  
 524 +2.11400000000000006e+01  +1.23900000000000006e+01  +1.66600000000000001e+01  
 525 +1.99500000000000028e+01  +1.00800000000000001e+01  +1.30199999999999996e+01  
 526 +2.38700000000000010e+01  +1.02900000000000009e+01  +1.55400000000000009e+01  
 527 +2.57600000000000051e+01  +8.67999999999999972e+00  +1.63099999999999987e+01  
 528 +2.48500000000000014e+01  +8.25999999999999979e+00  +1.55400000000000009e+01  
 529 +1.73599999999999994e+01  +6.02000000000000046e+00  +1.50500000000000007e+01  
 530 +1.65899999999999999e+01  +6.65000000000000036e+00  +1.56800000000000015e+01  
 531 +2.53400000000000034e+01  +1.24600000000000009e+01  +1.55400000000000009e+01  
 532 +2.52000000000000028e+01  +1.23900000000000006e+01  +1.53300000000000018e+01  
 533 +2.56899999999999977e+01  +1.26700000000000017e+01  +1.54699999999999989e+01  
 534 +2.51300000000000026e+01  +1.23200000000000003e+01  +1.56800000000000015e+01  
 535 +2.44300000000000033e+01  +1.00800000000000001e+01  +1.35099999999999998e+01  
 536 +2.39400000000000013e+01  +1.02200000000000006e+01  +1.55400000000000009e+01  
 537 +2.26800000000000033e+01  +7.84000000000000075e+00  +1.41400000000000006e+01  
 538 +2.45000000000000000e+01  +9.87000000000000099e+00  +1.54000000000000004e+01  
 539 +1.86200000000000010e+01  +1.02200000000000006e+01  +1.55400000000000009e+01  
 540 +1.83399999999999999e+01  +9.16999999999999993e+00  +1.51199999999999992e+01  
 541 +1.84100000000000001e+01  +1.01500000000000004e+01  +1.55400000000000009e+01  
 542 +1.76400000000000006e+01  +9.87000000000000099e+00  +1.58900000000000006e+01  
 543 +1.79900000000000020e+01  +1.02900000000000009e+01  +1.53300000000000018e+01  
 544 +2.42199999999999989e+01  +7.55999999999999961e+00  +1.56099999999999994e+01  
 545 +2.49900000000000020e+01  +8.12000000000000099e+00  +1.53300000000000018e+01  
 546 +1.98100000000000023e+01  +6.02000000000000046e+00  +1.52599999999999998e+01  
 547 +2.04400000000000013e+01  +5.81000000000000050e+00  +1.52599999999999998e+01  
 548 +1.90400000000000027e+01  +1.03599999999999994e+01  +1.55400000000000009e+01  
 549 +1.77800000000000011e+01  +1.05000000000000000e+01  +1.54000000000000004e+01  
 550 +1.79199999999999982e+01  +1.05000000000000000e+01  +1.54699999999999989e+01  
 551 +1.75700000000000003e+01  +1.07100000000000009e+01  +1.52599999999999998e+01  
 552 +2.48500000000000014e+01  +9.80000000000000071e+00  +1.49800000000000022e+01  
 553 +2.18400000000000034e+01  +1.28100000000000005e+01  +1.53300000000000018e+01  
 554 +2.11400000000000006e+01  +1.33699999999999992e+01  +1.53300000000000018e+01  
 555 +2.19800000000000040e+01  +1.28100000000000005e+01  +1.49800000000000022e+01  
 556 +2.11400000000000006e+01  +8.33000000000000007e+00  +1.52599999999999998e+01  
 557 +2.03000000000000007e+01  +7.91000000000000014e+00  +1.51199999999999992e+01  
 558 +2.45700000000000003e+01  +6.50999999999999979e+00  +1.49800000000000022e+01  
 559 +2.56200000000000010e+01  +7.84000000000000075e+00  +1.57500000000000000e+01  
 560 +2.12800000000000011e+01  +6.08999999999999986e+00  +1.53300000000000018e+01  
 561 +2.03700000000000010e+01  +5.67000000000000082e+00  +1.51900000000000013e+01  
 562 +1.83399999999999999e+01  +5.25000000000000000e+00  +1.52599999999999998e+01  
 563 +1.78500000000000014e+01  +5.32000000000000028e+00  +1.49100000000000001e+01  
 564 +1.81999999999999993e+01  +5.11000000000000032e+00  +1.53300000000000018e+01  
 565 +1.87600000000000016e+01  +5.39000000000000057e+00  +1.51199999999999992e+01  
 566 +2.59000000000000021e+01  +1.17599999999999998e+01  +1.52599999999999998e+01  
 567 +2.59000000000000021e+01  +1.12700000000000014e+01  +1.50500000000000007e+01  
 568 +2.03000000000000007e+01  +7.91000000000000014e+00  +1.50500000000000007e+01  
 569 +2.01600000000000001e+01  +7.84000000000000075e+00  +1.51199999999999992e+01  
 570 +2.00199999999999996e+01  +7.77000000000000046e+00  +1.50500000000000007e+01  
 571 +1.99500000000000028e+01  +7.84000000000000075e+00  +1.51900000000000013e+01  
 572 +2.04400000000000013e+01  +5.60000000000000053e+00  +1.51199999999999992e+01  
 573 +2.07199999999999989e+01  +5.46000000000000085e+00  +1.54000000000000004e+01  
 574 +2.05100000000000016e+01  +5.25000000000000000e+00  +1.41400000000000006e+01  
 575 +2.59000000000000021e+01  +1.12700000000000014e+01  +1.49100000000000001e+01  
 576 +2.66700000000000017e+01  +1.16200000000000010e+01  +1.51900000000000013e+01  
 577 +2.74399999999999977e+01  +9.94000000000000128e+00  +1.50500000000000007e+01  
 578 +2.79300000000000033e+01  +1.00099999999999998e+01  +1.61000000000000014e+01  
 579 +2.70199999999999996e+01  +1.02200000000000006e+01  +1.48400000000000016e+01  
 580 +2.79300000000000033e+01  +9.38000000000000078e+00  +1.49800000000000022e+01  
 581 +2.18400000000000034e+01  +1.27400000000000020e+01  +1.48400000000000016e+01  
 582 +2.31700000000000017e+01  +1.33000000000000007e+01  +1.49100000000000001e+01  
 583 +1.91099999999999994e+01  +1.02900000000000009e+01  +1.49800000000000022e+01  
 584 +1.86900000000000013e+01  +1.12000000000000011e+01  +1.38599999999999994e+01  
 585 +1.90400000000000027e+01  +1.04299999999999997e+01  +1.51199999999999992e+01  
 586 +1.92500000000000000e+01  +1.00099999999999998e+01  +1.47699999999999996e+01  
 587 +2.77899999999999991e+01  +9.09999999999999964e+00  +1.49800000000000022e+01  
 588 +2.84200000000000017e+01  +9.24000000000000021e+00  +1.49100000000000001e+01  
 589 +1.87600000000000016e+01  +1.37199999999999989e+01  +1.49100000000000001e+01  
 590 +1.78500000000000014e+01  +1.36500000000000004e+01  +1.50500000000000007e+01  
 591 +1.79199999999999982e+01  +1.35800000000000018e+01  +1.59600000000000009e+01  
 592 +1.96700000000000017e+01  +1.30900000000000016e+01  +1.36500000000000004e+01  
 593 +2.38000000000000007e+01  +1.33000000000000007e+01  +1.44900000000000020e+01  
 594 +2.42199999999999989e+01  +1.35800000000000018e+01  +1.51900000000000013e+01  
 595 +2.61100000000000030e+01  +9.24000000000000021e+00  +1.49100000000000001e+01  
 596 +2.68100000000000023e+01  +9.80000000000000071e+00  +1.58200000000000003e+01  
 597 +2.64600000000000044e+01  +8.95999999999999908e+00  +1.50500000000000007e+01  
 598 +2.59699999999999989e+01  +9.31000000000000050e+00  +1.47699999999999996e+01  
 599 +2.69500000000000028e+01  +8.54000000000000092e+00  +1.49100000000000001e+01  
 600 +2.69500000000000028e+01  +8.33000000000000007e+00  +1.49100000000000001e+01  
 601 +2.75100000000000051e+01  +8.40000000000000036e+00  +1.49800000000000022e+01  
 602 +2.67399999999999984e+01  +8.75000000000000000e+00  +1.49800000000000022e+01  
 603 +2.22600000000000016e+01  +1.04299999999999997e+01  +1.48400000000000016e+01  
 604 +2.20500000000000007e+01  +1.01500000000000004e+01  +1.47699999999999996e+01  
 605 +2.23300000000000018e+01  +1.03599999999999994e+01  +1.47699999999999996e+01  
 606 +2.24000000000000021e+01  +1.08500000000000014e+01  +1.51199999999999992e+01  
 607 +2.65300000000000011e+01  +9.87000000000000099e+00  +1.44199999999999999e+01  
 608 +2.80000000000000000e+01  +1.07800000000000011e+01  +1.53300000000000018e+01  
 609 +2.59699999999999989e+01  +7.91000000000000014e+00  +1.38599999999999994e+01  
 610 +2.57600000000000051e+01  +9.66000000000000014e+00  +1.47000000000000011e+01  
 611 +1.95300000000000011e+01  +6.02000000000000046e+00  +1.47000000000000011e+01  
 612 +1.89000000000000021e+01  +5.32000000000000028e+00  +1.31600000000000001e+01  
 613 +1.90400000000000027e+01  +5.95000000000000018e+00  +1.44900000000000020e+01  
 614 +1.91099999999999994e+01  +5.95000000000000018e+00  +1.44199999999999999e+01  
 615 +1.86900000000000013e+01  +5.95000000000000018e+00  +1.43500000000000014e+01  
 616 +2.19800000000000040e+01  +1.26700000000000017e+01  +1.44199999999999999e+01  
 617 +2.26099999999999994e+01  +1.30199999999999996e+01  +1.42800000000000011e+01  
 618 +2.19100000000000001e+01  +1.23900000000000006e+01  +1.35099999999999998e+01  
 619 +1.79900000000000020e+01  +6.23000000000000043e+00  +1.44199999999999999e+01  
 620 +1.84800000000000004e+01  +5.87999999999999989e+00  +1.42100000000000009e+01  
 621 +1.82699999999999996e+01  +5.81000000000000050e+00  +1.42800000000000011e+01  
 622 +1.81999999999999993e+01  +5.67000000000000082e+00  +1.39300000000000015e+01  
 623 +2.23300000000000018e+01  +7.42000000000000082e+00  +1.47000000000000011e+01  
 624 +2.24000000000000021e+01  +7.00000000000000000e+00  +1.36500000000000004e+01  
 625 +2.34500000000000028e+01  +1.26700000000000017e+01  +1.38599999999999994e+01  
 626 +2.34500000000000028e+01  +1.28100000000000005e+01  +1.37199999999999989e+01  
 627 +2.42199999999999989e+01  +1.26000000000000014e+01  +1.39300000000000015e+01  
 628 +2.69500000000000028e+01  +9.66000000000000014e+00  +1.37900000000000009e+01  
 629 +2.68800000000000026e+01  +9.80000000000000071e+00  +1.36500000000000004e+01  
 630 +2.68800000000000026e+01  +9.80000000000000071e+00  +1.40000000000000000e+01  
 631 +2.71600000000000037e+01  +9.38000000000000078e+00  +1.36500000000000004e+01  
 632 +2.77199999999999989e+01  +8.82000000000000028e+00  +1.40000000000000000e+01  
 633 +2.73000000000000007e+01  +9.24000000000000021e+00  +1.35099999999999998e+01  
 634 +2.24000000000000021e+01  +6.50999999999999979e+00  +1.44199999999999999e+01  
 635 +2.23300000000000018e+01  +6.65000000000000036e+00  +1.33699999999999992e+01  
 636 +2.70199999999999996e+01  +8.75000000000000000e+00  +1.35800000000000018e+01  
 637 +2.70199999999999996e+01  +8.60999999999999943e+00  +1.36500000000000004e+01  
 638 +2.70899999999999999e+01  +8.54000000000000092e+00  +1.34400000000000013e+01  
 639 +2.20500000000000007e+01  +1.21099999999999994e+01  +1.27400000000000020e+01  
 640 +2.11400000000000006e+01  +1.26700000000000017e+01  +1.33699999999999992e+01  
 641 +2.72300000000000040e+01  +1.01500000000000004e+01  +1.35099999999999998e+01  
 642 +2.77199999999999989e+01  +1.01500000000000004e+01  +1.35099999999999998e+01  
 643 +2.71600000000000037e+01  +1.02200000000000006e+01  +1.35800000000000018e+01  
 644 +2.68100000000000023e+01  +8.12000000000000099e+00  +1.35099999999999998e+01  
 645 +2.67399999999999984e+01  +7.84000000000000075e+00  +1.34400000000000013e+01  
 646 +2.68100000000000023e+01  +7.98000000000000043e+00  +1.35800000000000018e+01  
 647 +2.12100000000000009e+01  +1.30900000000000016e+01  +1.34400000000000013e+01  
 648 +2.10700000000000003e+01  +1.33000000000000007e+01  +1.36500000000000004e+01  
 649 +2.11400000000000006e+01  +1.29500000000000011e+01  +1.33000000000000007e+01  
 650 +2.14200000000000017e+01  +1.33000000000000007e+01  +1.33699999999999992e+01  
 651 +2.02300000000000040e+01  +1.28800000000000026e+01  +1.34400000000000013e+01  
 652 +2.00900000000000034e+01  +1.32300000000000022e+01  +1.32300000000000022e+01  
 653 +2.82800000000000011e+01  +8.67999999999999972e+00  +1.34400000000000013e+01  
 654 +2.84899999999999984e+01  +8.67999999999999972e+00  +1.33699999999999992e+01  
 655 +2.83500000000000014e+01  +8.75000000000000000e+00  +1.35800000000000018e+01  
 656 +2.74399999999999977e+01  +8.95999999999999908e+00  +1.32300000000000022e+01  
 657 +2.73000000000000007e+01  +8.47000000000000064e+00  +1.34400000000000013e+01  
 658 +2.22600000000000016e+01  +6.08999999999999986e+00  +1.34400000000000013e+01  
 659 +2.20500000000000007e+01  +5.39000000000000057e+00  +1.38599999999999994e+01  
 660 +2.19100000000000001e+01  +5.95000000000000018e+00  +1.41400000000000006e+01  
 661 +2.24000000000000021e+01  +6.23000000000000043e+00  +1.33000000000000007e+01  
 662 +2.19100000000000001e+01  +1.35800000000000018e+01  +1.33699999999999992e+01  
 663 +2.13500000000000014e+01  +1.33000000000000007e+01  +1.34400000000000013e+01  
 664 +2.24699999999999989e+01  +5.53000000000000025e+00  +1.22500000000000000e+01  
 665 +2.00900000000000034e+01  +1.35800000000000018e+01  +1.28800000000000026e+01  
 666 +2.00900000000000034e+01  +1.35099999999999998e+01  +1.33699999999999992e+01  
 667 +2.75100000000000051e+01  +8.95999999999999908e+00  +1.30900000000000016e+01  
 668 +2.85600000000000023e+01  +8.60999999999999943e+00  +1.30900000000000016e+01  
 669 +2.75100000000000051e+01  +8.54000000000000092e+00  +1.27400000000000020e+01  
 670 +2.44300000000000033e+01  +1.17599999999999998e+01  +1.30199999999999996e+01  
 671 +2.49200000000000017e+01  +1.17599999999999998e+01  +1.29500000000000011e+01  
 672 +2.49200000000000017e+01  +1.22500000000000000e+01  +1.35099999999999998e+01  
 673 +2.42900000000000027e+01  +1.17599999999999998e+01  +1.28800000000000026e+01  
 674 +1.98100000000000023e+01  +9.80000000000000071e+00  +1.30900000000000016e+01  
 675 +1.99500000000000028e+01  +1.02200000000000006e+01  +1.26000000000000014e+01  
 676 +1.97400000000000020e+01  +9.31000000000000050e+00  +1.30199999999999996e+01  
 677 +1.98800000000000026e+01  +8.95999999999999908e+00  +1.28800000000000026e+01  
 678 +1.97400000000000020e+01  +8.25999999999999979e+00  +1.32300000000000022e+01  
 679 +2.41500000000000021e+01  +1.16900000000000013e+01  +1.28100000000000005e+01  
 680 +2.44300000000000033e+01  +1.19700000000000006e+01  +1.28100000000000005e+01  
 681 +2.48500000000000014e+01  +7.98000000000000043e+00  +1.28800000000000026e+01  
 682 +2.59699999999999989e+01  +7.84000000000000075e+00  +1.17599999999999998e+01  
 683 +2.46400000000000006e+01  +8.12000000000000099e+00  +1.30199999999999996e+01  
 684 +2.53400000000000034e+01  +7.49000000000000110e+00  +1.26000000000000014e+01  
 685 +2.44300000000000033e+01  +7.91000000000000014e+00  +1.28800000000000026e+01  
 686 +2.36600000000000001e+01  +7.84000000000000075e+00  +1.23200000000000003e+01  
 687 +2.40800000000000018e+01  +7.14000000000000057e+00  +1.25300000000000011e+01  
 688 +2.39400000000000013e+01  +1.16900000000000013e+01  +1.28800000000000026e+01  
 689 +2.38000000000000007e+01  +1.14800000000000004e+01  +1.26700000000000017e+01  
 690 +2.19100000000000001e+01  +1.18300000000000001e+01  +1.21099999999999994e+01  
 691 +2.25400000000000027e+01  +1.21099999999999994e+01  +1.28100000000000005e+01  
 692 +2.16300000000000026e+01  +9.66000000000000014e+00  +1.27400000000000020e+01  
 693 +2.17000000000000028e+01  +9.16999999999999993e+00  +1.26700000000000017e+01  
 694 +2.10700000000000003e+01  +9.45000000000000107e+00  +1.28100000000000005e+01  
 695 +2.18400000000000034e+01  +1.00800000000000001e+01  +1.24600000000000009e+01  
 696 +2.42900000000000027e+01  +8.60999999999999943e+00  +1.27400000000000020e+01  
 697 +2.42900000000000027e+01  +8.67999999999999972e+00  +1.26000000000000014e+01  
 698 +2.41500000000000021e+01  +8.67999999999999972e+00  +1.28800000000000026e+01  
 699 +2.44300000000000033e+01  +8.67999999999999972e+00  +1.28100000000000005e+01  
 700 +2.28200000000000003e+01  +1.23200000000000003e+01  +1.26700000000000017e+01  
 701 +2.26099999999999994e+01  +1.30900000000000016e+01  +1.26700000000000017e+01  
 702 +2.26800000000000033e+01  +1.21099999999999994e+01  +1.27400000000000020e+01  
 703 +2.31700000000000017e+01  +1.24600000000000009e+01  +1.22500000000000000e+01  
 704 +2.38700000000000010e+01  +1.07800000000000011e+01  +1.27400000000000020e+01  
 705 +2.38000000000000007e+01  +1.15500000000000007e+01  +1.26000000000000014e+01  
 706 +1.96000000000000014e+01  +1.04299999999999997e+01  +1.26000000000000014e+01  
 707 +2.77899999999999991e+01  +8.75000000000000000e+00  +1.26700000000000017e+01  
 708 +2.80700000000000003e+01  +8.75000000000000000e+00  +1.25300000000000011e+01  
 709 +2.80000000000000000e+01  +8.89000000000000057e+00  +1.27400000000000020e+01  
 710 +2.14900000000000020e+01  +5.95000000000000018e+00  +1.26700000000000017e+01  
 711 +2.13500000000000014e+01  +5.87999999999999989e+00  +1.26700000000000017e+01  
 712 +2.16300000000000026e+01  +6.08999999999999986e+00  +1.28100000000000005e+01  
 713 +2.15600000000000023e+01  +5.95000000000000018e+00  +1.26000000000000014e+01  
 714 +2.45000000000000000e+01  +1.11300000000000008e+01  +1.21799999999999997e+01  
 715 +2.12800000000000011e+01  +1.05000000000000000e+01  +1.26000000000000014e+01  
 716 +2.10000000000000000e+01  +1.07100000000000009e+01  +1.26000000000000014e+01  
 717 +2.14900000000000020e+01  +1.07100000000000009e+01  +1.28100000000000005e+01  
 718 +2.13500000000000014e+01  +1.05000000000000000e+01  +1.25300000000000011e+01  
 719 +2.17699999999999996e+01  +1.03599999999999994e+01  +1.26000000000000014e+01  
 720 +2.18400000000000034e+01  +1.04299999999999997e+01  +1.25300000000000011e+01  
 721 +2.55500000000000007e+01  +7.00000000000000000e+00  +1.21099999999999994e+01  
 722 +2.61100000000000030e+01  +7.49000000000000110e+00  +1.26700000000000017e+01  
 723 +2.19800000000000040e+01  +6.30000000000000071e+00  +1.27400000000000020e+01  
 724 +2.12800000000000011e+01  +5.74000000000000021e+00  +1.24600000000000009e+01  
 725 +2.10700000000000003e+01  +1.07800000000000011e+01  +1.24600000000000009e+01  
 726 +2.11400000000000006e+01  +5.67000000000000082e+00  +1.25300000000000011e+01  
 727 +2.11400000000000006e+01  +5.25000000000000000e+00  +1.26000000000000014e+01  
 728 +2.06500000000000021e+01  +5.60000000000000053e+00  +1.20400000000000009e+01  
 729 +2.03700000000000010e+01  +7.84000000000000075e+00  +1.24600000000000009e+01  
 730 +1.95300000000000011e+01  +6.85999999999999943e+00  +1.26000000000000014e+01  
 731 +2.00199999999999996e+01  +7.62999999999999989e+00  +1.33000000000000007e+01  
 732 +2.07900000000000027e+01  +8.12000000000000099e+00  +1.19000000000000004e+01  
 733 +2.12800000000000011e+01  +5.53000000000000025e+00  +1.23200000000000003e+01  
 734 +1.84800000000000004e+01  +1.22500000000000000e+01  +1.23200000000000003e+01  
 735 +1.80599999999999987e+01  +1.23900000000000006e+01  +1.23200000000000003e+01  
 736 +1.83399999999999999e+01  +1.20400000000000009e+01  +1.35800000000000018e+01  
 737 +1.93200000000000003e+01  +1.23900000000000006e+01  +1.14800000000000004e+01  
 738 +2.12800000000000011e+01  +5.39000000000000057e+00  +1.21799999999999997e+01  
 739 +2.09300000000000033e+01  +5.04000000000000004e+00  +1.23900000000000006e+01  
 740 +2.36600000000000001e+01  +1.21799999999999997e+01  +1.18300000000000001e+01  
 741 +2.31000000000000014e+01  +1.26700000000000017e+01  +1.19700000000000006e+01  
 742 +2.22600000000000016e+01  +1.09900000000000020e+01  +1.22500000000000000e+01  
 743 +2.26099999999999994e+01  +1.09200000000000017e+01  +1.32300000000000022e+01  
 744 +2.28200000000000003e+01  +1.07100000000000009e+01  +1.21099999999999994e+01  
 745 +2.21900000000000013e+01  +1.10600000000000005e+01  +1.21799999999999997e+01  
 746 +2.52699999999999996e+01  +1.11300000000000008e+01  +1.24600000000000009e+01  
 747 +2.47100000000000009e+01  +1.08500000000000014e+01  +1.21099999999999994e+01  
 748 +2.20500000000000007e+01  +1.06400000000000006e+01  +1.23900000000000006e+01  
 749 +2.20500000000000007e+01  +1.14800000000000004e+01  +1.17599999999999998e+01  
 750 +2.05100000000000016e+01  +1.33000000000000007e+01  +1.20400000000000009e+01  
 751 +2.05100000000000016e+01  +1.34400000000000013e+01  +1.21099999999999994e+01  
 752 +2.01600000000000001e+01  +1.34400000000000013e+01  +1.19000000000000004e+01  
 753 +2.10000000000000000e+01  +1.28800000000000026e+01  +1.20400000000000009e+01  
 754 +2.05800000000000018e+01  +5.46000000000000085e+00  +1.17599999999999998e+01  
 755 +2.02300000000000040e+01  +5.25000000000000000e+00  +1.22500000000000000e+01  
 756 +2.11400000000000006e+01  +1.28100000000000005e+01  +1.19700000000000006e+01  
 757 +2.13500000000000014e+01  +1.31600000000000001e+01  +1.14100000000000001e+01  
 758 +1.99500000000000028e+01  +6.58000000000000007e+00  +1.19700000000000006e+01  
 759 +1.98100000000000023e+01  +6.37000000000000099e+00  +1.19000000000000004e+01  
 760 +1.93200000000000003e+01  +6.08999999999999986e+00  +1.21099999999999994e+01  
 761 +1.89699999999999989e+01  +1.30900000000000016e+01  +1.19000000000000004e+01  
 762 +1.88300000000000018e+01  +1.33000000000000007e+01  +1.18300000000000001e+01  
 763 +1.86900000000000013e+01  +1.30199999999999996e+01  +1.21099999999999994e+01  
 764 +1.93900000000000006e+01  +1.25300000000000011e+01  +1.14800000000000004e+01  
 765 +2.15600000000000023e+01  +1.20400000000000009e+01  +1.19000000000000004e+01  
 766 +2.00900000000000034e+01  +1.25300000000000011e+01  +1.12000000000000011e+01  
 767 +2.09300000000000033e+01  +8.25999999999999979e+00  +1.16900000000000013e+01  
 768 +1.91800000000000033e+01  +1.33699999999999992e+01  +1.18300000000000001e+01  
 769 +1.93200000000000003e+01  +1.40000000000000000e+01  +1.17599999999999998e+01  
 770 +1.92500000000000000e+01  +1.37900000000000009e+01  +1.19700000000000006e+01  
 771 +2.19800000000000040e+01  +1.14800000000000004e+01  +1.16200000000000010e+01  
 772 +1.97400000000000020e+01  +7.77000000000000046e+00  +1.14800000000000004e+01  
 773 +2.10000000000000000e+01  +8.40000000000000036e+00  +1.15500000000000007e+01  
 774 +1.97400000000000020e+01  +8.60999999999999943e+00  +1.14800000000000004e+01  
 775 +2.14900000000000020e+01  +8.67999999999999972e+00  +1.11300000000000008e+01  
 776 +1.91800000000000033e+01  +1.19000000000000004e+01  +1.14800000000000004e+01  
 777 +1.87600000000000016e+01  +1.13400000000000016e+01  +1.26000000000000014e+01  
 778 +1.93200000000000003e+01  +1.23900000000000006e+01  +1.14800000000000004e+01  
 779 +1.92500000000000000e+01  +1.13400000000000016e+01  +1.12700000000000014e+01  
 780 +1.91800000000000033e+01  +1.23900000000000006e+01  +1.13400000000000016e+01  
 781 +1.88300000000000018e+01  +1.21099999999999994e+01  +1.07100000000000009e+01  
 782 +1.82699999999999996e+01  +1.28100000000000005e+01  +1.12700000000000014e+01  
 783 +1.80599999999999987e+01  +1.26700000000000017e+01  +1.12000000000000011e+01  
 784 +1.75000000000000000e+01  +1.33000000000000007e+01  +1.16200000000000010e+01  
 785 +1.99500000000000028e+01  +1.26700000000000017e+01  +1.09900000000000020e+01  
 786 +2.09300000000000033e+01  +7.28000000000000025e+00  +1.12000000000000011e+01  
 787 +2.14200000000000017e+01  +7.00000000000000000e+00  +1.12700000000000014e+01  
 788 +2.12100000000000009e+01  +7.55999999999999961e+00  +1.09900000000000020e+01  
 789 +2.08599999999999994e+01  +6.85999999999999943e+00  +1.12000000000000011e+01  
 790 +2.11400000000000006e+01  +6.58000000000000007e+00  +1.12000000000000011e+01  
 791 +1.96000000000000014e+01  +5.95000000000000018e+00  +1.14100000000000001e+01  
 792 +2.13500000000000014e+01  +7.77000000000000046e+00  +1.11300000000000008e+01  
 793 +2.17699999999999996e+01  +7.35000000000000053e+00  +1.12700000000000014e+01  
 794 +2.14200000000000017e+01  +7.84000000000000075e+00  +1.10600000000000005e+01  
 795 +2.04400000000000013e+01  +9.87000000000000099e+00  +1.10600000000000005e+01  
 796 +2.04400000000000013e+01  +9.80000000000000071e+00  +1.09900000000000020e+01  
 797 +2.20500000000000007e+01  +1.07800000000000011e+01  +1.08500000000000014e+01  
 798 +2.00199999999999996e+01  +9.80000000000000071e+00  +1.10600000000000005e+01  
 799 +1.98800000000000026e+01  +9.94000000000000128e+00  +1.09200000000000017e+01  
 800 +1.98100000000000023e+01  +9.73000000000000043e+00  +1.15500000000000007e+01  
 801 +2.14200000000000017e+01  +8.05000000000000071e+00  +1.09200000000000017e+01  
 802 +2.02300000000000040e+01  +1.28800000000000026e+01  +1.07100000000000009e+01  
 803 +1.89000000000000021e+01  +1.33000000000000007e+01  +1.04299999999999997e+01  
 804 +2.16300000000000026e+01  +8.89000000000000057e+00  +1.09900000000000020e+01  
 805 +2.06500000000000021e+01  +8.40000000000000036e+00  +1.02900000000000009e+01  
 806 +2.24699999999999989e+01  +1.00099999999999998e+01  +1.03599999999999994e+01  
 807 +2.07900000000000027e+01  +7.14000000000000057e+00  +1.09200000000000017e+01  
 808 +2.36600000000000001e+01  +1.05000000000000000e+01  +1.09200000000000017e+01  
 809 +2.36600000000000001e+01  +1.04299999999999997e+01  +1.13400000000000016e+01  
 810 +2.28200000000000003e+01  +1.03599999999999994e+01  +1.05000000000000000e+01  
 811 +2.40100000000000016e+01  +1.08500000000000014e+01  +1.07100000000000009e+01  
 812 +2.07900000000000027e+01  +6.79000000000000092e+00  +1.08500000000000014e+01  
 813 +1.98100000000000023e+01  +7.14000000000000057e+00  +1.09200000000000017e+01  
 814 +2.21200000000000010e+01  +1.07100000000000009e+01  +1.07800000000000011e+01  
 815 +2.03000000000000007e+01  +1.11300000000000008e+01  +8.60999999999999943e+00  
 816 +2.21900000000000013e+01  +1.06400000000000006e+01  +1.07800000000000011e+01  
 817 +2.31000000000000014e+01  +1.14100000000000001e+01  +1.07800000000000011e+01  
 818 +2.24699999999999989e+01  +1.00800000000000001e+01  +1.04299999999999997e+01  
 819 +1.83399999999999999e+01  +1.21099999999999994e+01  +1.00099999999999998e+01  
 820 +1.89000000000000021e+01  +1.15500000000000007e+01  +1.01500000000000004e+01  
 821 +2.41500000000000021e+01  +1.09900000000000020e+01  +1.05700000000000003e+01  
 822 +2.40800000000000018e+01  +1.09900000000000020e+01  +1.07800000000000011e+01  
 823 +2.50600000000000023e+01  +9.94000000000000128e+00  +1.07100000000000009e+01  
 824 +2.52699999999999996e+01  +9.94000000000000128e+00  +1.06400000000000006e+01  
 825 +2.54100000000000001e+01  +9.94000000000000128e+00  +1.12000000000000011e+01  
 826 +2.40800000000000018e+01  +9.45000000000000107e+00  +1.00800000000000001e+01  
 827 +1.79900000000000020e+01  +1.39300000000000015e+01  +1.05700000000000003e+01  
 828 +1.77800000000000011e+01  +1.42800000000000011e+01  +1.01500000000000004e+01  
 829 +1.70800000000000018e+01  +1.44199999999999999e+01  +1.12000000000000011e+01  
 830 +1.84800000000000004e+01  +1.34400000000000013e+01  +1.02200000000000006e+01  
 831 +2.32400000000000020e+01  +1.07100000000000009e+01  +9.94000000000000128e+00  
 832 +2.55500000000000007e+01  +9.16999999999999993e+00  +1.05000000000000000e+01  
 833 +2.60399999999999991e+01  +9.02999999999999936e+00  +1.03599999999999994e+01  
 834 +2.58300000000000018e+01  +9.16999999999999993e+00  +1.06400000000000006e+01  
 835 +2.42900000000000027e+01  +9.31000000000000050e+00  +1.00800000000000001e+01  
 836 +1.86200000000000010e+01  +1.40000000000000000e+01  +1.12000000000000011e+01  
 837 +2.27500000000000000e+01  +9.73000000000000043e+00  +1.00800000000000001e+01  
 838 +1.83399999999999999e+01  +1.34400000000000013e+01  +9.94000000000000128e+00  
 839 +1.89699999999999989e+01  +1.15500000000000007e+01  +9.66000000000000014e+00  
 840 +1.89000000000000021e+01  +1.14800000000000004e+01  +1.01500000000000004e+01  
 841 +2.05100000000000016e+01  +6.30000000000000071e+00  +1.01500000000000004e+01  
 842 +2.00199999999999996e+01  +6.23000000000000043e+00  +1.05700000000000003e+01  
 843 +2.07199999999999989e+01  +6.65000000000000036e+00  +9.94000000000000128e+00  
 844 +2.05100000000000016e+01  +5.95000000000000018e+00  +1.00099999999999998e+01  
 845 +2.26800000000000033e+01  +9.38000000000000078e+00  +9.87000000000000099e+00  
 846 +2.45700000000000003e+01  +8.54000000000000092e+00  +1.00099999999999998e+01  
 847 +2.46400000000000006e+01  +8.47000000000000064e+00  +9.94000000000000128e+00  
 848 +2.46400000000000006e+01  +8.89000000000000057e+00  +9.87000000000000099e+00  
 849 +2.42199999999999989e+01  +8.05000000000000071e+00  +1.00800000000000001e+01  
 850 +2.00199999999999996e+01  +5.60000000000000053e+00  +1.00099999999999998e+01  
 851 +2.06500000000000021e+01  +5.74000000000000021e+00  +1.00099999999999998e+01  
 852 +2.34500000000000028e+01  +1.07800000000000011e+01  +9.94000000000000128e+00  
 853 +2.35900000000000034e+01  +1.10600000000000005e+01  +1.00099999999999998e+01  
 854 +2.37300000000000040e+01  +1.06400000000000006e+01  +9.73000000000000043e+00  
 855 +2.47100000000000009e+01  +8.82000000000000028e+00  +9.80000000000000071e+00  
 856 +2.55500000000000007e+01  +8.47000000000000064e+00  +9.87000000000000099e+00  
 857 +2.59699999999999989e+01  +8.54000000000000092e+00  +9.80000000000000071e+00  
 858 +2.62500000000000000e+01  +8.47000000000000064e+00  +1.00099999999999998e+01  
 859 +2.49900000000000020e+01  +8.60999999999999943e+00  +9.66000000000000014e+00  
 860 +1.99500000000000028e+01  +6.85999999999999943e+00  +9.87000000000000099e+00  
 861 +1.96700000000000017e+01  +7.07000000000000028e+00  +9.80000000000000071e+00  
 862 +1.97400000000000020e+01  +7.07000000000000028e+00  +9.94000000000000128e+00  
 863 +2.49900000000000020e+01  +8.67999999999999972e+00  +9.73000000000000043e+00  
 864 +2.40100000000000016e+01  +8.05000000000000071e+00  +9.80000000000000071e+00  
 865 +2.36600000000000001e+01  +1.05700000000000003e+01  +9.31000000000000050e+00  
 866 +2.39400000000000013e+01  +1.08500000000000014e+01  +9.80000000000000071e+00  
 867 +2.56899999999999977e+01  +9.09999999999999964e+00  +9.80000000000000071e+00  
 868 +2.54100000000000001e+01  +8.33000000000000007e+00  +9.31000000000000050e+00  
 869 +2.36600000000000001e+01  +7.55999999999999961e+00  +9.52000000000000135e+00  
 870 +2.40800000000000018e+01  +7.49000000000000110e+00  +9.52000000000000135e+00  
 871 +2.38000000000000007e+01  +7.62999999999999989e+00  +9.59000000000000163e+00  
 872 +2.22600000000000016e+01  +8.12000000000000099e+00  +9.59000000000000163e+00  
 873 +2.21200000000000010e+01  +7.98000000000000043e+00  +9.66000000000000014e+00  
 874 +2.19100000000000001e+01  +7.62999999999999989e+00  +9.38000000000000078e+00  
 875 +2.24000000000000021e+01  +7.14000000000000057e+00  +9.16999999999999993e+00  
 876 +2.18400000000000034e+01  +7.62999999999999989e+00  +9.38000000000000078e+00  
 877 +2.07199999999999989e+01  +8.33000000000000007e+00  +9.31000000000000050e+00  
 878 +2.14900000000000020e+01  +7.42000000000000082e+00  +9.31000000000000050e+00  
 879 +2.12800000000000011e+01  +7.28000000000000025e+00  +9.38000000000000078e+00  
 880 +2.00900000000000034e+01  +6.79000000000000092e+00  +8.54000000000000092e+00  
 881 +2.09300000000000033e+01  +6.85999999999999943e+00  +9.73000000000000043e+00  
 882 +2.14900000000000020e+01  +7.42000000000000082e+00  +9.24000000000000021e+00  
 883 +2.28200000000000003e+01  +6.65000000000000036e+00  +8.89000000000000057e+00  
 884 +2.19800000000000040e+01  +6.44000000000000128e+00  +9.16999999999999993e+00  
 885 +2.20500000000000007e+01  +6.23000000000000043e+00  +8.82000000000000028e+00  
 886 +2.19800000000000040e+01  +6.30000000000000071e+00  +9.31000000000000050e+00  
 887 +1.90400000000000027e+01  +6.23000000000000043e+00  +9.09999999999999964e+00  
 888 +1.93200000000000003e+01  +5.81000000000000050e+00  +9.02999999999999936e+00  
 889 +1.88300000000000018e+01  +6.02000000000000046e+00  +9.24000000000000021e+00  
 890 +1.99500000000000028e+01  +6.85999999999999943e+00  +8.47000000000000064e+00  
 891 +2.27500000000000000e+01  +9.24000000000000021e+00  +9.02999999999999936e+00  
 892 +2.19800000000000040e+01  +9.73000000000000043e+00  +8.33000000000000007e+00  
 893 +2.27500000000000000e+01  +9.09999999999999964e+00  +8.60999999999999943e+00  
 894 +2.28900000000000006e+01  +9.59000000000000163e+00  +7.62999999999999989e+00  
 895 +2.28200000000000003e+01  +8.75000000000000000e+00  +8.12000000000000099e+00  
 896 +1.70100000000000016e+01  +1.37900000000000009e+01  +8.54000000000000092e+00  
 897 +1.69400000000000013e+01  +1.32300000000000022e+01  +7.07000000000000028e+00  
 898 +1.63800000000000026e+01  +1.40700000000000003e+01  +8.47000000000000064e+00  
 899 +1.77800000000000011e+01  +1.37199999999999989e+01  +9.45000000000000107e+00  
 900 +1.99500000000000028e+01  +1.03599999999999994e+01  +8.54000000000000092e+00  
 901 +1.98800000000000026e+01  +1.00800000000000001e+01  +8.82000000000000028e+00  
 902 +1.89699999999999989e+01  +8.40000000000000036e+00  +6.72000000000000064e+00  
 903 +1.98800000000000026e+01  +1.19700000000000006e+01  +8.47000000000000064e+00  
 904 +2.00199999999999996e+01  +1.21099999999999994e+01  +8.47000000000000064e+00  
 905 +2.00199999999999996e+01  +1.18300000000000001e+01  +8.47000000000000064e+00  
 906 +1.93900000000000006e+01  +1.23900000000000006e+01  +8.19000000000000128e+00  
 907 +1.94600000000000009e+01  +6.85999999999999943e+00  +7.84000000000000075e+00  
 908 +1.96000000000000014e+01  +1.23200000000000003e+01  +7.70000000000000018e+00  
 909 +1.89000000000000021e+01  +1.27400000000000020e+01  +7.91000000000000014e+00  
 910 +2.03000000000000007e+01  +1.11300000000000008e+01  +8.60999999999999943e+00  
 911 +2.00900000000000034e+01  +1.11300000000000008e+01  +8.19000000000000128e+00  
 912 +1.93200000000000003e+01  +1.11300000000000008e+01  +7.20999999999999996e+00  
 913 +2.03000000000000007e+01  +1.11300000000000008e+01  +7.98000000000000043e+00  
 914 +2.20500000000000007e+01  +1.00800000000000001e+01  +8.12000000000000099e+00  
 915 +2.19800000000000040e+01  +1.07100000000000009e+01  +8.05000000000000071e+00  
 916 +2.21900000000000013e+01  +1.01500000000000004e+01  +7.98000000000000043e+00  
 917 +2.12100000000000009e+01  +1.08500000000000014e+01  +7.35000000000000053e+00  
 918 +2.02300000000000040e+01  +1.12000000000000011e+01  +7.84000000000000075e+00  
 919 +2.23300000000000018e+01  +1.00800000000000001e+01  +7.49000000000000110e+00  
 920 +2.26099999999999994e+01  +1.04299999999999997e+01  +8.05000000000000071e+00  
 921 +2.03700000000000010e+01  +1.12700000000000014e+01  +6.92999999999999972e+00  
 922 +2.04400000000000013e+01  +1.16200000000000010e+01  +7.84000000000000075e+00  
 923 +1.93200000000000003e+01  +6.85999999999999943e+00  +7.91000000000000014e+00  
 924 +1.91800000000000033e+01  +6.79000000000000092e+00  +7.62999999999999989e+00  
 925 +2.35199999999999996e+01  +8.95999999999999908e+00  +7.70000000000000018e+00  
 926 +2.34500000000000028e+01  +9.02999999999999936e+00  +7.42000000000000082e+00  
 927 +2.36600000000000001e+01  +9.02999999999999936e+00  +7.77000000000000046e+00  
 928 +2.28200000000000003e+01  +8.75000000000000000e+00  +8.12000000000000099e+00  
 929 +2.22600000000000016e+01  +8.75000000000000000e+00  +7.62999999999999989e+00  
 930 +2.12100000000000009e+01  +8.19000000000000128e+00  +6.72000000000000064e+00  
 931 +2.20500000000000007e+01  +8.95999999999999908e+00  +7.07000000000000028e+00  
 932 +2.30300000000000011e+01  +8.33000000000000007e+00  +7.62999999999999989e+00  
 933 +2.29600000000000009e+01  +8.19000000000000128e+00  +7.49000000000000110e+00  
 934 +2.47100000000000009e+01  +8.05000000000000071e+00  +7.49000000000000110e+00  
 935 +1.87600000000000016e+01  +1.14800000000000004e+01  +7.55999999999999961e+00  
 936 +1.84100000000000001e+01  +1.19700000000000006e+01  +7.70000000000000018e+00  
 937 +1.87600000000000016e+01  +1.15500000000000007e+01  +7.84000000000000075e+00  
 938 +2.52699999999999996e+01  +7.70000000000000018e+00  +7.55999999999999961e+00  
 939 +2.54800000000000040e+01  +7.49000000000000110e+00  +7.00000000000000000e+00  
 940 +2.59000000000000021e+01  +7.55999999999999961e+00  +7.49000000000000110e+00  
 941 +2.50600000000000023e+01  +7.91000000000000014e+00  +7.62999999999999989e+00  
 942 +2.46400000000000006e+01  +7.98000000000000043e+00  +7.28000000000000025e+00  
 943 +1.79199999999999982e+01  +6.16000000000000014e+00  +7.49000000000000110e+00  
 944 +1.82699999999999996e+01  +5.67000000000000082e+00  +7.55999999999999961e+00  
 945 +1.72199999999999989e+01  +5.95000000000000018e+00  +7.62999999999999989e+00  
 946 +1.85500000000000007e+01  +6.58000000000000007e+00  +7.20999999999999996e+00  
 947 +1.83399999999999999e+01  +6.58000000000000007e+00  +6.79000000000000092e+00  
 948 +2.07900000000000027e+01  +9.80000000000000071e+00  +7.14000000000000057e+00  
 949 +2.03700000000000010e+01  +1.02200000000000006e+01  +6.30000000000000071e+00  
 950 +2.06500000000000021e+01  +9.31000000000000050e+00  +6.79000000000000092e+00  
 951 +1.92500000000000000e+01  +1.11300000000000008e+01  +7.07000000000000028e+00  
 952 +1.89000000000000021e+01  +1.14800000000000004e+01  +6.79000000000000092e+00  
 953 +1.91099999999999994e+01  +1.08500000000000014e+01  +6.58000000000000007e+00  
 954 +2.17699999999999996e+01  +6.92999999999999972e+00  +6.85999999999999943e+00  
 955 +2.16300000000000026e+01  +6.30000000000000071e+00  +7.49000000000000110e+00  
 956 +2.21900000000000013e+01  +7.35000000000000053e+00  +6.65000000000000036e+00  
 957 +2.17000000000000028e+01  +6.92999999999999972e+00  +6.79000000000000092e+00  
 958 +1.89000000000000021e+01  +1.05700000000000003e+01  +6.79000000000000092e+00  
 959 +1.85500000000000007e+01  +1.05700000000000003e+01  +6.79000000000000092e+00  
 960 +1.88300000000000018e+01  +9.94000000000000128e+00  +6.85999999999999943e+00  
 961 +2.02300000000000040e+01  +6.37000000000000099e+00  +6.58000000000000007e+00  
 962 +2.19800000000000040e+01  +6.16000000000000014e+00  +6.72000000000000064e+00  
 963 +1.81300000000000026e+01  +1.24600000000000009e+01  +6.72000000000000064e+00  
 964 +1.82699999999999996e+01  +1.24600000000000009e+01  +6.65000000000000036e+00  
 965 +1.80599999999999987e+01  +1.26700000000000017e+01  +6.79000000000000092e+00  
 966 +1.79199999999999982e+01  +1.21799999999999997e+01  +6.58000000000000007e+00  
 967 +1.77100000000000009e+01  +1.22500000000000000e+01  +6.72000000000000064e+00  
 968 +1.74300000000000033e+01  +1.25300000000000011e+01  +6.65000000000000036e+00  
 969 +1.75700000000000003e+01  +1.23900000000000006e+01  +7.28000000000000025e+00  
 970 +1.79199999999999982e+01  +1.21799999999999997e+01  +6.58000000000000007e+00  
 971 +1.91099999999999994e+01  +8.40000000000000036e+00  +5.60000000000000053e+00  
 972 +1.86900000000000013e+01  +8.33000000000000007e+00  +6.79000000000000092e+00  
 973 +2.20500000000000007e+01  +6.08999999999999986e+00  +6.72000000000000064e+00  
 974 +2.20500000000000007e+01  +6.23000000000000043e+00  +6.79000000000000092e+00  
 975 +1.85500000000000007e+01  +1.16200000000000010e+01  +6.65000000000000036e+00  
 976 +1.84800000000000004e+01  +1.16900000000000013e+01  +6.72000000000000064e+00  
 977 +2.29600000000000009e+01  +6.58000000000000007e+00  +7.00000000000000000e+00  
 978 +2.23300000000000018e+01  +7.49000000000000110e+00  +6.50999999999999979e+00  
 979 +1.88300000000000018e+01  +1.07100000000000009e+01  +5.95000000000000018e+00  
 980 +1.94600000000000009e+01  +6.02000000000000046e+00  +6.58000000000000007e+00  
 981 +1.93200000000000003e+01  +6.92999999999999972e+00  +6.58000000000000007e+00  
 982 +2.03000000000000007e+01  +7.77000000000000046e+00  +6.50999999999999979e+00  
 983 +2.01600000000000001e+01  +7.91000000000000014e+00  +6.23000000000000043e+00  
 984 +2.00900000000000034e+01  +7.55999999999999961e+00  +6.72000000000000064e+00  
 985 +2.23300000000000018e+01  +7.49000000000000110e+00  +6.50999999999999979e+00  
 986 +2.22600000000000016e+01  +7.62999999999999989e+00  +6.23000000000000043e+00  
 987 +2.24000000000000021e+01  +7.14000000000000057e+00  +6.08999999999999986e+00  
 988 +2.26800000000000033e+01  +7.84000000000000075e+00  +6.92999999999999972e+00  
 989 +2.12100000000000009e+01  +9.31000000000000050e+00  +6.08999999999999986e+00  
 990 +2.13500000000000014e+01  +9.09999999999999964e+00  +5.74000000000000021e+00  
 991 +2.05100000000000016e+01  +9.24000000000000021e+00  +5.53000000000000025e+00  
 992 +1.87600000000000016e+01  +1.06400000000000006e+01  +5.87999999999999989e+00  
 993 +1.82699999999999996e+01  +9.80000000000000071e+00  +5.32000000000000028e+00  
 994 +1.86200000000000010e+01  +1.07800000000000011e+01  +5.74000000000000021e+00  
 995 +1.82699999999999996e+01  +1.14800000000000004e+01  +5.60000000000000053e+00  
 996 +1.80599999999999987e+01  +1.07100000000000009e+01  +5.32000000000000028e+00  
 997 +2.00900000000000034e+01  +7.20999999999999996e+00  +5.39000000000000057e+00  
 998 +2.00199999999999996e+01  +7.28000000000000025e+00  +5.46000000000000085e+00  
 999 +2.00900000000000034e+01  +7.20999999999999996e+00  +5.39000000000000057e+00  
1000 +2.02300000000000040e+01  +7.28000000000000025e+00  +5.46000000000000085e+00  
1001 +2.16300000000000026e+01  +7.62999999999999989e+00  +5.60000000000000053e+00  
1002 +1.98800000000000026e+01  +7.20999999999999996e+00  +5.25000000000000000e+00  
1003 +1.97400000000000020e+01  +7.07000000000000028e+00  +5.39000000000000057e+00  
1004 +1.92500000000000000e+01  +6.85999999999999943e+00  +5.39000000000000057e+00  
1005 +1.97400000000000020e+01  +7.14000000000000057e+00  +5.46000000000000085e+00  
1006 +1.55400000000000009e+01  +1.01500000000000004e+01  +2.93999999999999995e+00  
1007 +1.78500000000000014e+01  +1.05000000000000000e+01  +5.17999999999999972e+00  
1008 +2.01600000000000001e+01  +9.24000000000000021e+00  +5.32000000000000028e+00  
1009 +1.96000000000000014e+01  +8.67999999999999972e+00  +5.25000000000000000e+00  
1010 +1.96000000000000014e+01  +9.09999999999999964e+00  +4.69000000000000039e+00  
1011 +2.15600000000000023e+01  +7.70000000000000018e+00  +5.32000000000000028e+00  
1012 +2.07900000000000027e+01  +7.98000000000000043e+00  +4.62000000000000011e+00  
1013 +2.17000000000000028e+01  +7.62999999999999989e+00  +4.69000000000000039e+00  
1014 +1.89699999999999989e+01  +7.42000000000000082e+00  +4.69000000000000039e+00  
1015 +1.76400000000000006e+01  +8.40000000000000036e+00  +5.04000000000000004e+00  
1016 +1.78500000000000014e+01  +8.33000000000000007e+00  +4.83000000000000007e+00  
1017 +1.77100000000000009e+01  +8.54000000000000092e+00  +5.25000000000000000e+00  
1018 +1.69400000000000013e+01  +8.05000000000000071e+00  +4.97000000000000064e+00  
1019 +1.67300000000000004e+01  +7.98000000000000043e+00  +4.90000000000000036e+00  
1020 +1.66600000000000001e+01  +7.91000000000000014e+00  +5.04000000000000004e+00  
1021 +2.21200000000000010e+01  +7.91000000000000014e+00  +3.99000000000000021e+00  
1022 +2.03700000000000010e+01  +7.14000000000000057e+00  +4.69000000000000039e+00  
1023 +1.96700000000000017e+01  +8.05000000000000071e+00  +3.36000000000000032e+00  
1024 +2.10000000000000000e+01  +7.98000000000000043e+00  +3.99000000000000021e+00  
1025 +1.72199999999999989e+01  +9.16999999999999993e+00  +3.85000000000000009e+00  
1026 +1.66600000000000001e+01  +9.02999999999999936e+00  +3.77999999999999980e+00  
1027 +1.72900000000000027e+01  +9.09999999999999964e+00  +3.71000000000000041e+00  
1028 +1.63099999999999987e+01  +8.67999999999999972e+00  +3.71000000000000041e+00  
1029 +1.57500000000000000e+01  +9.09999999999999964e+00  +3.85000000000000009e+00  
1030 +1.72199999999999989e+01  +8.54000000000000092e+00  +3.71000000000000041e+00  
1031 +1.69400000000000013e+01  +8.25999999999999979e+00  +3.77999999999999980e+00  
1032 +1.72900000000000027e+01  +8.47000000000000064e+00  +3.77999999999999980e+00  
1033 +1.72199999999999989e+01  +9.24000000000000021e+00  +3.57000000000000028e+00  
1034 +1.71500000000000021e+01  +9.66000000000000014e+00  +3.57000000000000028e+00  
1035 +1.72900000000000027e+01  +9.09999999999999964e+00  +3.71000000000000041e+00  
1036 +1.71500000000000021e+01  +9.09999999999999964e+00  +3.22000000000000064e+00  
1037 +1.72199999999999989e+01  +9.09999999999999964e+00  +2.93999999999999995e+00  
1038 +1.68700000000000010e+01  +9.31000000000000050e+00  +2.93999999999999995e+00  
1039 +2.03700000000000010e+01  +9.16999999999999993e+00  +1.71500000000000021e+01  
1040 +2.01600000000000001e+01  +8.67999999999999972e+00  +1.62400000000000020e+01  
1041 +2.48500000000000014e+01  +9.16999999999999993e+00  +1.60300000000000011e+01  
1042 +2.55500000000000007e+01  +9.52000000000000135e+00  +1.71500000000000021e+01  
1043 +2.46400000000000006e+01  +8.89000000000000057e+00  +1.70100000000000016e+01  
1044 +1.96000000000000014e+01  +8.12000000000000099e+00  +1.58900000000000006e+01  
1045 +2.07199999999999989e+01  +7.35000000000000053e+00  +1.60300000000000011e+01  
1046 +2.07199999999999989e+01  +7.14000000000000057e+00  +1.64499999999999993e+01  
1047 +2.05800000000000018e+01  +7.07000000000000028e+00  +1.58900000000000006e+01  
1048 +2.09300000000000033e+01  +5.25000000000000000e+00  +1.52599999999999998e+01  
1049 +2.07199999999999989e+01  +5.46000000000000085e+00  +1.54000000000000004e+01  
1050 +2.13500000000000014e+01  +5.53000000000000025e+00  +1.54000000000000004e+01  
1051 +2.06500000000000021e+01  +5.39000000000000057e+00  +1.54699999999999989e+01  
1052 +1.79199999999999982e+01  +5.74000000000000021e+00  +8.82000000000000028e+00  
1053 +1.88300000000000018e+01  +6.02000000000000046e+00  +9.24000000000000021e+00  
1054 +1.89699999999999989e+01  +5.87999999999999989e+00  +1.00800000000000001e+01  
1055 +1.85500000000000007e+01  +5.74000000000000021e+00  +9.45000000000000107e+00  
1056 +1.79900000000000020e+01  +9.24000000000000021e+00  +3.57000000000000028e+00  
1057 +2.05800000000000018e+01  +1.48400000000000016e+01  +2.26099999999999994e+01  
1058 +2.38000000000000007e+01  +1.26000000000000014e+01  +2.17699999999999996e+01  
1059 +2.54800000000000040e+01  +1.42800000000000011e+01  +2.03000000000000007e+01  
1060 +2.17699999999999996e+01  +1.45600000000000005e+01  +2.08599999999999994e+01  
1061 +2.24699999999999989e+01  +1.57500000000000000e+01  +2.00199999999999996e+01  
1062 +2.26099999999999994e+01  +1.57500000000000000e+01  +2.00900000000000034e+01  
1063 +2.25400000000000027e+01  +1.56099999999999994e+01  +2.01600000000000001e+01  
1064 +2.19800000000000040e+01  +1.55400000000000009e+01  +1.98100000000000023e+01  
1065 +2.31000000000000014e+01  +1.47000000000000011e+01  +1.96700000000000017e+01  
1066 +2.33100000000000023e+01  +1.47000000000000011e+01  +1.94600000000000009e+01  
1067 +2.33100000000000023e+01  +1.50500000000000007e+01  +2.01600000000000001e+01  
1068 +1.67300000000000004e+01  +1.76400000000000006e+01  +2.01600000000000001e+01  
1069 +1.56099999999999994e+01  +1.40700000000000003e+01  +1.89699999999999989e+01  
1070 +1.83399999999999999e+01  +1.91099999999999994e+01  +1.93200000000000003e+01  
1071 +1.75000000000000000e+01  +1.91099999999999994e+01  +1.98100000000000023e+01  
1072 +1.81300000000000026e+01  +1.77100000000000009e+01  +1.91800000000000033e+01  
1073 +1.84800000000000004e+01  +1.80599999999999987e+01  +1.95300000000000011e+01  
1074 +1.77800000000000011e+01  +1.76400000000000006e+01  +1.98800000000000026e+01  
1075 +2.02300000000000040e+01  +9.02999999999999936e+00  +1.72199999999999989e+01  
1076 +2.72300000000000040e+01  +1.25300000000000011e+01  +1.72199999999999989e+01  
1077 +2.70899999999999999e+01  +1.18300000000000001e+01  +1.73599999999999994e+01  
1078 +2.49200000000000017e+01  +8.40000000000000036e+00  +1.77100000000000009e+01  
1079 +2.45700000000000003e+01  +9.02999999999999936e+00  +1.77800000000000011e+01  
1080 +2.61800000000000033e+01  +1.06400000000000006e+01  +1.69400000000000013e+01  
1081 +2.62500000000000000e+01  +1.05700000000000003e+01  +1.68700000000000010e+01  
1082 +2.72300000000000040e+01  +1.09900000000000020e+01  +1.70100000000000016e+01  
1083 +2.24699999999999989e+01  +1.00800000000000001e+01  +1.56800000000000015e+01  
1084 +2.21900000000000013e+01  +9.87000000000000099e+00  +1.56800000000000015e+01  
1085 +2.24000000000000021e+01  +1.02200000000000006e+01  +1.58200000000000003e+01  
1086 +2.33800000000000026e+01  +1.09200000000000017e+01  +1.58200000000000003e+01  
1087 +2.00199999999999996e+01  +1.39300000000000015e+01  +1.53300000000000018e+01  
1088 +2.09300000000000033e+01  +1.35800000000000018e+01  +1.56099999999999994e+01  
1089 +1.93200000000000003e+01  +9.38000000000000078e+00  +1.44900000000000020e+01  
1090 +1.92500000000000000e+01  +1.00099999999999998e+01  +1.47000000000000011e+01  
1091 +2.73000000000000007e+01  +9.24000000000000021e+00  +1.35099999999999998e+01  
1092 +2.82800000000000011e+01  +9.52000000000000135e+00  +1.34400000000000013e+01  
1093 +2.24699999999999989e+01  +5.95000000000000018e+00  +1.13400000000000016e+01  
1094 +2.21200000000000010e+01  +6.65000000000000036e+00  +1.32300000000000022e+01  
1095 +2.20500000000000007e+01  +1.03599999999999994e+01  +1.29500000000000011e+01  
1096 +2.20500000000000007e+01  +1.19000000000000004e+01  +1.11300000000000008e+01  
1097 +2.26800000000000033e+01  +1.22500000000000000e+01  +1.10600000000000005e+01  
1098 +2.17699999999999996e+01  +1.22500000000000000e+01  +1.07800000000000011e+01  
1099 +2.30300000000000011e+01  +9.02999999999999936e+00  +1.02200000000000006e+01  
1100 +2.33800000000000026e+01  +8.47000000000000064e+00  +1.01500000000000004e+01  
1101 +2.33800000000000026e+01  +8.75000000000000000e+00  +1.09900000000000020e+01  
1102 +2.26800000000000033e+01  +9.38000000000000078e+00  +9.87000000000000099e+00  
1103 +2.15600000000000023e+01  +6.50999999999999979e+00  +1.00099999999999998e+01  
1104 +1.81300000000000026e+01  +5.32000000000000028e+00  +9.31000000000000050e+00  
1105 +1.84100000000000001e+01  +5.39000000000000057e+00  +1.00800000000000001e+01  
1106 +1.95300000000000011e+01  +5.81000000000000050e+00  +8.89000000000000057e+00  
1107 +1.94600000000000009e+01  +5.67000000000000082e+00  +9.09999999999999964e+00  
1108 +1.99500000000000028e+01  +1.26000000000000014e+01  +8.75000000000000000e+00  
1109 +2.40800000000000018e+01  +7.91000000000000014e+00  +5.95000000000000018e+00  
1110 +1.78500000000000014e+01  +1.21799999999999997e+01  +6.23000000000000043e+00  
1111 +2.07199999999999989e+01  +9.31000000000000050e+00  +5.60000000000000053e+00  
1112 +1.90400000000000027e+01  +8.82000000000000028e+00  +4.06000000000000050e+00  
1113 +1.96700000000000017e+01  +9.02999999999999936e+00  +4.54999999999999982e+00  
1114 +2.28900000000000006e+01  +1.62400000000000020e+01  +2.31700000000000017e+01  
1115 +2.36600000000000001e+01  +1.66600000000000001e+01  +2.33800000000000026e+01  
1116 +2.24000000000000021e+01  +1.56800000000000015e+01  +2.50600000000000023e+01  
1117 +2.17699999999999996e+01  +1.28800000000000026e+01  +2.29600000000000009e+01  
1118 +2.04400000000000013e+01  +1.47000000000000011e+01  +2.24699999999999989e+01  
1119 +2.03000000000000007e+01  +1.42100000000000009e+01  +2.26800000000000033e+01  
1120 +2.17699999999999996e+01  +1.55400000000000009e+01  +2.21900000000000013e+01  
1121 +2.18400000000000034e+01  +1.51199999999999992e+01  +2.19100000000000001e+01  
1122 +2.46400000000000006e+01  +1.33000000000000007e+01  +2.21900000000000013e+01  
1123 +1.77100000000000009e+01  +8.75000000000000000e+00  +2.14900000000000020e+01  
1124 +1.51199999999999992e+01  +1.16200000000000010e+01  +2.14200000000000017e+01  
1125 +1.49100000000000001e+01  +1.16900000000000013e+01  +2.14200000000000017e+01  
1126 +1.51199999999999992e+01  +1.12700000000000014e+01  +2.14900000000000020e+01  
1127 +1.53300000000000018e+01  +1.16900000000000013e+01  +2.14900000000000020e+01  
1128 +1.40700000000000003e+01  +1.65199999999999996e+01  +2.19800000000000040e+01  
1129 +1.38599999999999994e+01  +1.55400000000000009e+01  +2.24699999999999989e+01  
1130 +2.20500000000000007e+01  +1.29500000000000011e+01  +2.02300000000000040e+01  
1131 +2.17000000000000028e+01  +1.26000000000000014e+01  +2.04400000000000013e+01  
1132 +1.46300000000000026e+01  +1.63099999999999987e+01  +2.04400000000000013e+01  
1133 +2.60399999999999991e+01  +1.51900000000000013e+01  +2.04400000000000013e+01  
1134 +1.83399999999999999e+01  +1.51900000000000013e+01  +2.04400000000000013e+01  
1135 +1.79900000000000020e+01  +1.47000000000000011e+01  +2.06500000000000021e+01  
1136 +1.51199999999999992e+01  +1.26000000000000014e+01  +1.98100000000000023e+01  
1137 +1.91099999999999994e+01  +1.31600000000000001e+01  +2.03700000000000010e+01  
1138 +1.92500000000000000e+01  +1.27400000000000020e+01  +2.04400000000000013e+01  
1139 +1.72900000000000027e+01  +1.07100000000000009e+01  +2.05800000000000018e+01  
1140 +1.76400000000000006e+01  +1.55400000000000009e+01  +2.03000000000000007e+01  
1141 +1.70100000000000016e+01  +1.41400000000000006e+01  +2.02300000000000040e+01  
1142 +1.72900000000000027e+01  +1.37199999999999989e+01  +2.09300000000000033e+01  
1143 +1.62400000000000020e+01  +1.44900000000000020e+01  +2.10700000000000003e+01  
1144 +1.90400000000000027e+01  +9.45000000000000107e+00  +2.01600000000000001e+01  
1145 +1.63099999999999987e+01  +9.52000000000000135e+00  +2.06500000000000021e+01  
1146 +1.64499999999999993e+01  +1.09200000000000017e+01  +1.98100000000000023e+01  
1147 +2.21900000000000013e+01  +1.50500000000000007e+01  +1.95300000000000011e+01  
1148 +1.57500000000000000e+01  +1.76400000000000006e+01  +1.96000000000000014e+01  
1149 +1.88300000000000018e+01  +1.10600000000000005e+01  +1.93900000000000006e+01  
1150 +2.33100000000000023e+01  +1.63800000000000026e+01  +1.86200000000000010e+01  
1151 +2.38700000000000010e+01  +1.63800000000000026e+01  +1.91800000000000033e+01  
1152 +1.77100000000000009e+01  +1.75700000000000003e+01  +1.86900000000000013e+01  
1153 +1.72900000000000027e+01  +1.28100000000000005e+01  +1.85500000000000007e+01  
1154 +1.67300000000000004e+01  +1.35099999999999998e+01  +1.85500000000000007e+01  
1155 +2.00900000000000034e+01  +1.77800000000000011e+01  +1.87600000000000016e+01  
1156 +1.98800000000000026e+01  +1.67300000000000004e+01  +1.88300000000000018e+01  
1157 +1.77800000000000011e+01  +1.60300000000000011e+01  +1.81999999999999993e+01  
1158 +2.31000000000000014e+01  +8.40000000000000036e+00  +1.83399999999999999e+01  
1159 +2.32400000000000020e+01  +8.60999999999999943e+00  +1.84100000000000001e+01  
1160 +2.30300000000000011e+01  +8.54000000000000092e+00  +1.88300000000000018e+01  
1161 +2.37300000000000040e+01  +6.85999999999999943e+00  +1.77100000000000009e+01  
1162 +2.35199999999999996e+01  +7.35000000000000053e+00  +1.80599999999999987e+01  
1163 +1.86900000000000013e+01  +1.02900000000000009e+01  +1.75000000000000000e+01  
1164 +1.93900000000000006e+01  +1.02900000000000009e+01  +1.75700000000000003e+01  
1165 +2.17000000000000028e+01  +7.28000000000000025e+00  +1.86200000000000010e+01  
1166 +2.12800000000000011e+01  +5.67000000000000082e+00  +1.73599999999999994e+01  
1167 +2.08599999999999994e+01  +5.04000000000000004e+00  +1.72199999999999989e+01  
1168 +2.05800000000000018e+01  +5.25000000000000000e+00  +1.77800000000000011e+01  
1169 +1.67300000000000004e+01  +6.58000000000000007e+00  +1.72900000000000027e+01  
1170 +1.70100000000000016e+01  +7.62999999999999989e+00  +1.72199999999999989e+01  
1171 +1.68000000000000007e+01  +7.42000000000000082e+00  +1.73599999999999994e+01  
1172 +1.79900000000000020e+01  +6.65000000000000036e+00  +1.73599999999999994e+01  
1173 +2.66700000000000017e+01  +1.20400000000000009e+01  +1.68000000000000007e+01  
1174 +2.64600000000000044e+01  +1.19000000000000004e+01  +1.75700000000000003e+01  
1175 +2.42199999999999989e+01  +1.30900000000000016e+01  +1.68700000000000010e+01  
1176 +1.92500000000000000e+01  +8.47000000000000064e+00  +1.58200000000000003e+01  
1177 +2.77199999999999989e+01  +1.04299999999999997e+01  +1.68000000000000007e+01  
1178 +1.84100000000000001e+01  +5.04000000000000004e+00  +1.72199999999999989e+01  
1179 +1.96700000000000017e+01  +4.62000000000000011e+00  +1.66600000000000001e+01  
1180 +1.98100000000000023e+01  +5.17999999999999972e+00  +1.67300000000000004e+01  
1181 +2.00199999999999996e+01  +4.90000000000000036e+00  +1.67300000000000004e+01  
1182 +1.97400000000000020e+01  +5.25000000000000000e+00  +1.69400000000000013e+01  
1183 +2.23300000000000018e+01  +9.16999999999999993e+00  +1.59600000000000009e+01  
1184 +1.86900000000000013e+01  +1.03599999999999994e+01  +1.63800000000000026e+01  
1185 +2.04400000000000013e+01  +7.00000000000000000e+00  +1.58900000000000006e+01  
1186 +1.97400000000000020e+01  +7.20999999999999996e+00  +1.59600000000000009e+01  
1187 +2.51300000000000026e+01  +1.29500000000000011e+01  +1.58900000000000006e+01  
1188 +2.29600000000000009e+01  +1.15500000000000007e+01  +1.58200000000000003e+01  
1189 +2.45000000000000000e+01  +1.29500000000000011e+01  +1.53300000000000018e+01  
1190 +2.32400000000000020e+01  +1.12000000000000011e+01  +1.58200000000000003e+01  
1191 +2.45700000000000003e+01  +1.14100000000000001e+01  +1.58900000000000006e+01  
1192 +2.03000000000000007e+01  +6.85999999999999943e+00  +1.51199999999999992e+01  
1193 +2.06500000000000021e+01  +4.69000000000000039e+00  +1.54000000000000004e+01  
1194 +2.06500000000000021e+01  +5.39000000000000057e+00  +1.56800000000000015e+01  
1195 +1.80599999999999987e+01  +1.04299999999999997e+01  +1.54699999999999989e+01  
1196 +1.74300000000000033e+01  +1.11300000000000008e+01  +1.51900000000000013e+01  
1197 +1.72199999999999989e+01  +1.09900000000000020e+01  +1.56800000000000015e+01  
1198 +2.77899999999999991e+01  +1.16200000000000010e+01  +1.52599999999999998e+01  
1199 +2.70899999999999999e+01  +1.23200000000000003e+01  +1.52599999999999998e+01  
1200 +1.98100000000000023e+01  +7.77000000000000046e+00  +1.51199999999999992e+01  
1201 +1.88300000000000018e+01  +7.14000000000000057e+00  +1.52599999999999998e+01  
1202 +1.98100000000000023e+01  +4.97000000000000064e+00  +1.51199999999999992e+01  
1203 +2.22600000000000016e+01  +1.07800000000000011e+01  +1.51900000000000013e+01  
1204 +1.83399999999999999e+01  +1.11300000000000008e+01  +1.46300000000000026e+01  
1205 +1.88300000000000018e+01  +5.17999999999999972e+00  +1.48400000000000016e+01  
1206 +2.64600000000000044e+01  +9.09999999999999964e+00  +1.61699999999999982e+01  
1207 +2.68100000000000023e+01  +8.19000000000000128e+00  +1.50500000000000007e+01  
1208 +1.98100000000000023e+01  +1.32300000000000022e+01  +1.55400000000000009e+01  
1209 +2.25400000000000027e+01  +1.33000000000000007e+01  +1.39300000000000015e+01  
1210 +2.80000000000000000e+01  +1.00099999999999998e+01  +1.43500000000000014e+01  
1211 +1.78500000000000014e+01  +1.41400000000000006e+01  +1.30900000000000016e+01  
1212 +2.86300000000000026e+01  +9.52000000000000135e+00  +1.33699999999999992e+01  
1213 +2.86300000000000026e+01  +9.38000000000000078e+00  +1.35099999999999998e+01  
1214 +2.10700000000000003e+01  +1.32300000000000022e+01  +1.29500000000000011e+01  
1215 +1.79199999999999982e+01  +1.43500000000000014e+01  +1.28800000000000026e+01  
1216 +1.75700000000000003e+01  +1.42100000000000009e+01  +1.32300000000000022e+01  
1217 +2.45700000000000003e+01  +8.33000000000000007e+00  +1.31600000000000001e+01  
1218 +2.29600000000000009e+01  +1.16200000000000010e+01  +1.33000000000000007e+01  
1219 +1.98100000000000023e+01  +9.87000000000000099e+00  +1.21799999999999997e+01  
1220 +2.42199999999999989e+01  +6.65000000000000036e+00  +1.13400000000000016e+01  
1221 +2.40800000000000018e+01  +6.72000000000000064e+00  +1.24600000000000009e+01  
1222 +2.20500000000000007e+01  +1.06400000000000006e+01  +1.23900000000000006e+01  
1223 +2.27500000000000000e+01  +1.02200000000000006e+01  +1.23200000000000003e+01  
1224 +2.24699999999999989e+01  +1.03599999999999994e+01  +1.26000000000000014e+01  
1225 +2.46400000000000006e+01  +1.02200000000000006e+01  +1.20400000000000009e+01  
1226 +2.56899999999999977e+01  +1.02900000000000009e+01  +1.20400000000000009e+01  
1227 +2.33800000000000026e+01  +1.00800000000000001e+01  +1.19700000000000006e+01  
1228 +2.33100000000000023e+01  +1.02200000000000006e+01  +1.21799999999999997e+01  
1229 +1.82699999999999996e+01  +1.38599999999999994e+01  +1.19000000000000004e+01  
1230 +1.74300000000000033e+01  +1.33699999999999992e+01  +1.15500000000000007e+01  
1231 +1.70800000000000018e+01  +1.37900000000000009e+01  +1.21799999999999997e+01  
1232 +1.66600000000000001e+01  +1.42100000000000009e+01  +1.09900000000000020e+01  
1233 +1.62400000000000020e+01  +1.49800000000000022e+01  +1.14800000000000004e+01  
1234 +2.17699999999999996e+01  +1.23900000000000006e+01  +1.00800000000000001e+01  
1235 +2.16300000000000026e+01  +1.24600000000000009e+01  +1.07800000000000011e+01  
1236 +2.30300000000000011e+01  +1.17599999999999998e+01  +1.05000000000000000e+01  
1237 +2.38700000000000010e+01  +1.14800000000000004e+01  +1.09900000000000020e+01  
1238 +2.00199999999999996e+01  +7.55999999999999961e+00  +1.02200000000000006e+01  
1239 +1.99500000000000028e+01  +8.33000000000000007e+00  +1.02200000000000006e+01  
1240 +2.40800000000000018e+01  +9.45000000000000107e+00  +1.00800000000000001e+01  
1241 +2.24000000000000021e+01  +7.49000000000000110e+00  +1.03599999999999994e+01  
1242 +2.00199999999999996e+01  +5.87999999999999989e+00  +7.20999999999999996e+00  
1243 +2.54100000000000001e+01  +8.12000000000000099e+00  +7.62999999999999989e+00  
1244 +2.39400000000000013e+01  +7.14000000000000057e+00  +7.91000000000000014e+00  
1245 +2.22600000000000016e+01  +8.54000000000000092e+00  +6.08999999999999986e+00  
1246 +1.91099999999999994e+01  +1.19000000000000004e+01  +6.72000000000000064e+00  
1247 +2.12100000000000009e+01  +8.19000000000000128e+00  +6.08999999999999986e+00  
1248 +2.32400000000000020e+01  +7.14000000000000057e+00  +5.60000000000000053e+00  
1249 +2.19800000000000040e+01  +6.72000000000000064e+00  +5.81000000000000050e+00  
1250 +1.98100000000000023e+01  +8.82000000000000028e+00  +4.27000000000000046e+00  
1251 +1.97400000000000020e+01  +9.16999999999999993e+00  +4.54999999999999982e+00  
1252 +1.88300000000000018e+01  +8.67999999999999972e+00  +3.42999999999999972e+00  
1253 +1.91800000000000033e+01  +8.75000000000000000e+00  +3.77999999999999980e+00  
1254 +1.54699999999999989e+01  +1.15500000000000007e+01  +2.24000000000000021e+01  
1255 +2.27500000000000000e+01  +1.69400000000000013e+01  +2.16300000000000026e+01  
1256 +2.19100000000000001e+01  +1.55400000000000009e+01  +2.00900000000000034e+01  
1257 +1.63099999999999987e+01  +1.10600000000000005e+01  +1.93200000000000003e+01  
1258 +1.56099999999999994e+01  +1.08500000000000014e+01  +2.00199999999999996e+01  
1259 +1.93900000000000006e+01  +1.04299999999999997e+01  +2.00199999999999996e+01  
1260 +1.84800000000000004e+01  +6.23000000000000043e+00  +1.96000000000000014e+01  
1261 +1.81999999999999993e+01  +6.16000000000000014e+00  +1.89699999999999989e+01  
1262 +1.77800000000000011e+01  +5.25000000000000000e+00  +1.89699999999999989e+01  
1263 +1.77100000000000009e+01  +6.44000000000000128e+00  +1.89699999999999989e+01  
1264 +1.95300000000000011e+01  +7.70000000000000018e+00  +1.97400000000000020e+01  
1265 +1.98800000000000026e+01  +6.85999999999999943e+00  +2.00199999999999996e+01  
1266 +2.56200000000000010e+01  +1.21799999999999997e+01  +1.72900000000000027e+01  
1267 +1.86900000000000013e+01  +1.05000000000000000e+01  +1.66600000000000001e+01  
1268 +1.77100000000000009e+01  +1.08500000000000014e+01  +1.66600000000000001e+01  
1269 +2.14900000000000020e+01  +6.58000000000000007e+00  +1.59600000000000009e+01  
1270 +2.33800000000000026e+01  +1.09200000000000017e+01  +1.58200000000000003e+01  
1271 +2.32400000000000020e+01  +1.06400000000000006e+01  +1.75000000000000000e+01  
1272 +2.32400000000000020e+01  +1.12000000000000011e+01  +1.58200000000000003e+01  
1273 +2.46400000000000006e+01  +1.10600000000000005e+01  +1.51199999999999992e+01  
1274 +2.83500000000000014e+01  +1.12000000000000011e+01  +1.53300000000000018e+01  
1275 +2.87000000000000028e+01  +1.05700000000000003e+01  +1.61000000000000014e+01  
1276 +1.78500000000000014e+01  +4.76000000000000068e+00  +1.53300000000000018e+01  
1277 +1.73599999999999994e+01  +5.32000000000000028e+00  +1.53300000000000018e+01  
1278 +2.04400000000000013e+01  +6.92999999999999972e+00  +1.42800000000000011e+01  
1279 +1.98100000000000023e+01  +6.85999999999999943e+00  +1.49100000000000001e+01  
1280 +2.82800000000000011e+01  +1.00099999999999998e+01  +1.40700000000000003e+01  
1281 +2.89100000000000037e+01  +1.01500000000000004e+01  +1.54699999999999989e+01  
1282 +1.77100000000000009e+01  +5.53000000000000025e+00  +1.35800000000000018e+01  
1283 +1.77800000000000011e+01  +5.74000000000000021e+00  +1.40000000000000000e+01  
1284 +2.67399999999999984e+01  +9.45000000000000107e+00  +1.28800000000000026e+01  
1285 +2.03000000000000007e+01  +6.50999999999999979e+00  +1.34400000000000013e+01  
1286 +2.48500000000000014e+01  +9.80000000000000071e+00  +1.49800000000000022e+01  
1287 +1.92500000000000000e+01  +9.94000000000000128e+00  +1.31600000000000001e+01  
1288 +2.16300000000000026e+01  +4.90000000000000036e+00  +1.26000000000000014e+01  
1289 +2.07199999999999989e+01  +4.97000000000000064e+00  +1.26000000000000014e+01  
1290 +2.24000000000000021e+01  +9.73000000000000043e+00  +1.22500000000000000e+01  
1291 +1.88300000000000018e+01  +1.29500000000000011e+01  +1.21799999999999997e+01  
1292 +1.76400000000000006e+01  +1.32300000000000022e+01  +1.26000000000000014e+01  
1293 +1.94600000000000009e+01  +1.07800000000000011e+01  +1.04299999999999997e+01  
1294 +1.93200000000000003e+01  +1.09900000000000020e+01  +1.13400000000000016e+01  
1295 +2.05800000000000018e+01  +1.27400000000000020e+01  +9.94000000000000128e+00  
1296 +2.08599999999999994e+01  +1.32300000000000022e+01  +1.07100000000000009e+01  
1297 +2.31000000000000014e+01  +1.09900000000000020e+01  +9.59000000000000163e+00  
1298 +1.58200000000000003e+01  +1.49800000000000022e+01  +1.00099999999999998e+01  
1299 +1.91800000000000033e+01  +6.79000000000000092e+00  +7.49000000000000110e+00  
1300 +1.79900000000000020e+01  +6.72000000000000064e+00  +6.02000000000000046e+00  
1301 +1.71500000000000021e+01  +6.50999999999999979e+00  +6.65000000000000036e+00  
1302 +2.35900000000000034e+01  +7.70000000000000018e+00  +4.97000000000000064e+00  
1303 +1.93900000000000006e+01  +1.04299999999999997e+01  +5.32000000000000028e+00  
1304 +1.76400000000000006e+01  +8.47000000000000064e+00  +5.32000000000000028e+00  
1305 +2.14200000000000017e+01  +5.74000000000000021e+00  +1.72900000000000027e+01  
1306 +2.14900000000000020e+01  +5.46000000000000085e+00  +1.65199999999999996e+01  
1307 +2.23300000000000018e+01  +5.25000000000000000e+00  +1.74300000000000033e+01  
1308 +2.66700000000000017e+01  +1.28800000000000026e+01  +1.67300000000000004e+01  
1309 +1.94600000000000009e+01  +4.69000000000000039e+00  +1.50500000000000007e+01  
1310 +1.96700000000000017e+01  +4.69000000000000039e+00  +1.53300000000000018e+01  
1311 +2.44300000000000033e+01  +8.67999999999999972e+00  +1.28100000000000005e+01  
1312 +2.49900000000000020e+01  +8.95999999999999908e+00  +1.24600000000000009e+01  
1313 +2.46400000000000006e+01  +8.82000000000000028e+00  +1.28800000000000026e+01  
1314 +2.66000000000000014e+01  +1.50500000000000007e+01  +2.12100000000000009e+01  
1315 +2.59699999999999989e+01  +1.47000000000000011e+01  +2.08599999999999994e+01  
1316 +2.61100000000000030e+01  +1.42100000000000009e+01  +2.14200000000000017e+01  
1317 +2.61800000000000033e+01  +1.51199999999999992e+01  +2.15600000000000023e+01  
1318 +2.10000000000000000e+01  +1.28800000000000026e+01  +1.20400000000000009e+01  
1319 +2.17000000000000028e+01  +1.33000000000000007e+01  +1.21099999999999994e+01  
1320 +2.07199999999999989e+01  +1.32300000000000022e+01  +1.21099999999999994e+01  
1321 +2.45000000000000000e+01  +1.70800000000000018e+01  +2.18400000000000034e+01  
1322 +2.38700000000000010e+01  +1.69400000000000013e+01  +2.19100000000000001e+01  
1323 +2.49200000000000017e+01  +1.68700000000000010e+01  +2.21900000000000013e+01  
1324 +2.38000000000000007e+01  +1.72900000000000027e+01  +2.24000000000000021e+01  
1325 +2.21200000000000010e+01  +1.50500000000000007e+01  +2.17000000000000028e+01  
1326 +2.18400000000000034e+01  +1.51199999999999992e+01  +2.19100000000000001e+01  
1327 +2.15600000000000023e+01  +1.41400000000000006e+01  +2.17699999999999996e+01  
1328 +2.24699999999999989e+01  +1.51900000000000013e+01  +2.20500000000000007e+01  
1329 +1.68700000000000010e+01  +8.67999999999999972e+00  +1.82699999999999996e+01  
1330 +2.10700000000000003e+01  +7.55999999999999961e+00  +1.43500000000000014e+01  
1331 +2.11400000000000006e+01  +8.33000000000000007e+00  +1.52599999999999998e+01  
1332 +2.12100000000000009e+01  +8.40000000000000036e+00  +1.46300000000000026e+01  
1333 +2.07900000000000027e+01  +9.24000000000000021e+00  +1.52599999999999998e+01  
1334 +2.42199999999999989e+01  +9.87000000000000099e+00  +9.45000000000000107e+00  
1335 +2.49200000000000017e+01  +1.04299999999999997e+01  +1.42800000000000011e+01  
1336 +2.34500000000000028e+01  +6.23000000000000043e+00  +7.98000000000000043e+00  
1337 +2.39400000000000013e+01  +7.14000000000000057e+00  +7.91000000000000014e+00  
1338 +2.46400000000000006e+01  +6.92999999999999972e+00  +8.05000000000000071e+00  
1339 +2.38700000000000010e+01  +7.20999999999999996e+00  +8.47000000000000064e+00  
1340 +2.26099999999999994e+01  +1.64499999999999993e+01  +2.07900000000000027e+01  
1341 +2.30300000000000011e+01  +1.61000000000000014e+01  +2.04400000000000013e+01  
1342 +2.32400000000000020e+01  +1.62400000000000020e+01  +2.14200000000000017e+01  
1343 +2.44300000000000033e+01  +1.18300000000000001e+01  +1.46300000000000026e+01  
1344 +1.49800000000000022e+01  +1.46300000000000026e+01  +2.03000000000000007e+01  
1345 +1.51199999999999992e+01  +1.37900000000000009e+01  +1.93900000000000006e+01  
1346 +1.45600000000000005e+01  +1.50500000000000007e+01  +2.02300000000000040e+01  
1347 +2.14900000000000020e+01  +1.64499999999999993e+01  +1.87600000000000016e+01  
1348 +2.76500000000000021e+01  +1.21099999999999994e+01  +1.62400000000000020e+01  
1349 +2.75100000000000051e+01  +8.54000000000000092e+00  +1.27400000000000020e+01  
1350 +2.77199999999999989e+01  +8.05000000000000071e+00  +1.23900000000000006e+01  
1351 +2.72300000000000040e+01  +8.05000000000000071e+00  +1.24600000000000009e+01  
1352 +1.83399999999999999e+01  +1.34400000000000013e+01  +9.94000000000000128e+00  
1353 +1.79900000000000020e+01  +1.24600000000000009e+01  +8.75000000000000000e+00  
1354 +1.70800000000000018e+01  +1.33699999999999992e+01  +1.02900000000000009e+01  
1355 +2.07900000000000027e+01  +1.40700000000000003e+01  +2.50600000000000023e+01  
# numEdges
1355
# id   initNode   termNode parentEdge nDau   dauEdges      ...   radiusRelativeToParent
   0          0          1 2147483646    2        195       1354 +5.75882000000000005e-01  # rad = +5.75882000000000005e-01 , len = +0                       
   1          2          3       1063    2          2       1323 +9.41157757496740577e-01  # rad = +1.80466999999999989e-01 , len = +1.20024997396375954e+00 
   2          3          4          1    2          3          4 +4.97320839821130734e-01  # rad = +8.97499999999999826e-02 , len = +6.49153294684700510e-01 
   3          4          5          2    2 2147483645 2147483645 +7.79944289693593307e-01  # rad = +6.99999999999999928e-02 , len = +2.32163735324877329e-01 
   4          4          6          2    2       1058       1059 +9.41504178272980496e-01  # rad = +8.45000000000000057e-02 , len = +2.52388589282478815e-01 
   5          7          8          7    2 2147483645 2147483645 +8.28402366863905337e-01  # rad = +6.99999999999999928e-02 , len = +7.24085630295203231e-01 
   6          7          9          7    2 2147483645 2147483645 +8.28402366863905337e-01  # rad = +6.99999999999999928e-02 , len = +5.14392845984469438e-01 
   7         10          7       1059    2          5          6 +8.97344815099180404e-01  # rad = +8.45000000000000057e-02 , len = +9.89949493661157892e-02 
   8         11         12         10    2 2147483645 2147483645 +9.01629067772040216e-01  # rad = +8.05455000000000199e-02 , len = +8.88200427831467243e-01 
   9         11         13         10    2 2147483645 2147483645 +9.22708553249460106e-01  # rad = +8.24286000000000185e-02 , len = +1.02401171868294738e+00 
  10         14         11         50    2          8          9 +1.01055769230769243e+00  # rad = +8.93333000000000044e-02 , len = +2.09999999999997300e-01 
  11         15         16         12    2 2147483645 2147483645 +8.94160747109625342e-01  # rad = +6.99999999999999928e-02 , len = +2.32163735324876275e-01 
  12         17         15         17    2         11         13 +7.90764646464646503e-01  # rad = +7.82856999999999859e-02 , len = +4.90000000000000491e-01 
  13         15         18         12    2         14         15 +8.94160747109625342e-01  # rad = +6.99999999999999928e-02 , len = +9.89949493661145541e-02 
  14         18         19         13    2 2147483645 2147483645 +1.00000000000000000e+00  # rad = +6.99999999999999928e-02 , len = +4.53651848888550147e-01 
  15         18         20         13    2 2147483645 2147483645 +1.05918428571428569e+00  # rad = +7.41429000000000116e-02 , len = +5.68682688324516294e-01 
  16         17         21         17    2 2147483645 2147483645 +8.90151515151515138e-01  # rad = +8.81249999999999811e-02 , len = +1.07307968017291011e+00 
  17         10         17       1059    2         12         16 +1.05132706147714639e+00  # rad = +9.89999999999999630e-02 , len = +4.53651848888551534e-01 
  18         22         23         20    2 2147483645 2147483645 +8.30097219160633726e-01  # rad = +7.64443999999999818e-02 , len = +6.18223260642947969e-01 
  19         22         24         20    2 2147483645 2147483645 +7.60118535056123812e-01  # rad = +6.99999999999999928e-02 , len = +9.89949493661183150e-02 
  20          2         22       1063    2         18         19 +4.80265449804432865e-01  # rad = +9.20909000000000033e-02 , len = +1.68145770092500313e+00 
  21         25         26         23    2 2147483645 2147483645 +8.62721893491124270e-01  # rad = +7.29000000000000065e-02 , len = +6.67757440991864626e-01 
  22         25         27         23    2 2147483645 2147483645 +8.28402366863905337e-01  # rad = +6.99999999999999928e-02 , len = +9.89949493661170521e-02 
  23         28         25         45    2         21         22 +1.06066901227237964e+00  # rad = +8.44999999999999779e-02 , len = +4.08166632639169968e-01 
  24         29         30         26    2 2147483645 2147483645 +1.00000000000000000e+00  # rad = +6.99999999999999928e-02 , len = +6.99999999999967315e-02 
  25         29         31         26    2 2147483645 2147483645 +1.00000000000000000e+00  # rad = +6.99999999999999928e-02 , len = +3.56931365951495716e-01 
  26         32         29         28    2         24         25 +7.83582381933724537e-01  # rad = +6.99999999999999928e-02 , len = +1.21243556529825991e-01 
  27         32         33         28    2 2147483645 2147483645 +8.17753290206451489e-01  # rad = +7.30525999999999676e-02 , len = +1.41911944528992828e+00 
  28         34         32         36    2         26         27 +9.50354255319149077e-01  # rad = +8.93332999999999627e-02 , len = +1.97989898732231578e-01 
  29         35         36         31    2 2147483645 2147483645 +8.59338759682161335e-01  # rad = +7.72500000000000131e-02 , len = +8.77097486029912332e-01 
  30         35         37         31    2 2147483645 2147483645 +8.05572519848222424e-01  # rad = +7.24167000000000005e-02 , len = +8.90954544295046835e-01 
  31         38         35       1082    2         29         30 +7.40892420034121035e-01  # rad = +8.98946999999999941e-02 , len = +1.33734812221799748e+00 
  32         39         40         34    2 2147483645 2147483645 +9.29952027760396427e-01  # rad = +6.99999999999999928e-02 , len = +8.10308583195319065e-01 
  33         39         41         34    2       1285       1338 +1.16111153180369508e+00  # rad = +8.74000000000000055e-02 , len = +3.56931365951493662e-01 
  34         42         39         66    2         32         33 +8.52144095148715142e-01  # rad = +7.52726999999999979e-02 , len = +7.85748051222527666e-01 
  35         43         44         37    2 2147483645 2147483645 +7.14884160982047878e-01  # rad = +8.99167000000000438e-02 , len = +8.48704895708749296e-01 
  36         43         34         37    2         28       1066 +7.47348502917839386e-01  # rad = +9.39999999999999725e-02 , len = +7.44110206891427151e-01 
  37         45         43         58    2         35         36 +9.45699248120300595e-01  # rad = +1.25777999999999973e-01 , len = +6.41560597293817092e-01 
  38         46         47         40    2 2147483645 2147483645 +1.08847428109172029e+00  # rad = +8.44999999999999779e-02 , len = +2.96984848098347409e-01 
  39         46         48         40    2         42       1065 +1.21299445071336942e+00  # rad = +9.41667000000000060e-02 , len = +4.31508980207828630e-01 
  40         49         46        121    2         38         39 +6.28234780005017313e-01  # rad = +7.76315999999999812e-02 , len = +1.36095554666565310e+00 
  41         50         51         42    2 2147483645 2147483645 +9.52145858794012812e-01  # rad = +8.24285999999999769e-02 , len = +4.74763098818770435e-01 
  42         48         50         39    2         41         43 +9.19341975454167959e-01  # rad = +8.65714000000000206e-02 , len = +4.64327470649754659e-01 
  43         50         52         42    2         44         45 +1.00957129028755466e+00  # rad = +8.74000000000000055e-02 , len = +3.56931365951495327e-01 
  44         52         53         43    2 2147483645 2147483645 +1.13272311212814647e+00  # rad = +9.89999999999999769e-02 , len = +7.00000000000002842e-02 
  45         52         28         43    2         23        992 +9.11518306636155629e-01  # rad = +7.96666999999999931e-02 , len = +4.48218696620299006e-01 
  46         54         55         48    2 2147483645 2147483645 +8.86075949367088556e-01  # rad = +7.00000000000000067e-02 , len = +2.88617393793237420e-01 
  47         54         56         48    2 2147483645 2147483645 +9.31962025316455556e-01  # rad = +7.36250000000000099e-02 , len = +6.49153294684699733e-01 
  48         57         54       1073    2         46         47 +7.40983914083384265e-01  # rad = +7.90000000000000008e-02 , len = +6.33876959669619544e-01 
  49         58         59         51    2 2147483645 2147483645 +5.32097468354430281e-01  # rad = +8.40713999999999906e-02 , len = +1.10900856624284216e+00 
  50         58         14         51    2         10        991 +5.59493670886075933e-01  # rad = +8.84000000000000064e-02 , len = +1.40698258695692502e+00 
  51         60         58         60    2         49         50 +6.78111587982832664e-01  # rad = +1.58000000000000029e-01 , len = +4.48218696620299006e-01 
  52         61         62         53    2 2147483645 2147483645 +7.65503358284248203e-01  # rad = +7.96666999999999931e-02 , len = +2.10000000000001463e-01 
  53         63         61         61    2         52         54 +3.80376461988304049e-01  # rad = +1.04071000000000025e-01 , len = +1.01439637223326162e+00 
  54         61         64         53    2         55         56 +6.72617732125183720e-01  # rad = +6.99999999999999928e-02 , len = +1.21243556529820870e-01 
  55         64         65         54    2 2147483645 2147483645 +1.06904714285714286e+00  # rad = +7.48332999999999776e-02 , len = +3.83405790253616208e-01 
  56         64         66         54    2 2147483645 2147483645 +1.00000000000000000e+00  # rad = +6.99999999999999928e-02 , len = +2.32163735324879467e-01 
  57         45         67         58    2 2147483645 2147483645 +6.04511278195488777e-01  # rad = +8.03999999999999992e-02 , len = +3.13049516849971843e-01 
  58         68         45       1076    2         37         57 +6.87338501291989701e-01  # rad = +1.32999999999999924e-01 , len = +1.59009433682407608e+00 
  59         60         69         60    2       1057       1064 +1.10696566523605133e+00  # rad = +2.57923000000000013e-01 , len = +9.39148550549915528e-01 
  60         63         60         61    2         51         59 +8.51608187134502925e-01  # rad = +2.33000000000000013e-01 , len = +9.89949493661170521e-02 
  61         70         63         75    2         53         60 +9.68067226890756416e-01  # rad = +2.73599999999999954e-01 , len = +3.20780298646906992e-01 
  62         71         72         64    2 2147483645 2147483645 +8.77727795056888915e-01  # rad = +7.96666999999999792e-02 , len = +1.71464281994821721e-01 
  63         71         73         64    2 2147483645 2147483645 +9.30978673427004133e-01  # rad = +8.44999999999999779e-02 , len = +3.05122926047849630e-01 
  64         74         71        996    2         62         63 +4.34280861244019156e-01  # rad = +9.07646999999999621e-02 , len = +1.57461106308827814e+00 
  65         75         76        110    2         66         67 +9.90938870603319533e-01  # rad = +1.26750000000000029e-01 , len = +2.88617393793237420e-01 
  66         76         42         65    2         34       1220 +6.96909664694280062e-01  # rad = +8.83332999999999757e-02 , len = +4.31508980207827242e-01 
  67         76         77         65    2         77         78 +6.24589349112426029e-01  # rad = +7.91666999999999649e-02 , len = +8.10308583195316623e-01 
  68         78         79         70    2 2147483645 2147483645 +1.06066901227237964e+00  # rad = +8.44999999999999779e-02 , len = +1.21243556529824978e-01 
  69         78         80         70    2 2147483645 2147483645 +9.39330360112820006e-01  # rad = +7.48333499999999929e-02 , len = +2.32163735324879467e-01 
  70         81         78         79    2         68         69 +8.96642656162070950e-01  # rad = +7.96666999999999931e-02 , len = +1.71464281994823886e-01 
  71         82         83         73    2 2147483645 2147483645 +9.14201183431952669e-01  # rad = +7.72499999999999715e-02 , len = +5.14392845984466329e-01 
  72         82         84         73    2 2147483645 2147483645 +9.09153846153846201e-01  # rad = +7.68234999999999751e-02 , len = +1.36813741999844418e+00 
  73         85         82         86    2         71         72 +1.06066901227237964e+00  # rad = +8.44999999999999779e-02 , len = +2.96984848098351184e-01 
  74         70         86         75    2 2147483645 2147483645 +4.23019902697921280e-01  # rad = +1.19555999999999968e-01 , len = +7.03491293478463064e-01 
  75         87         70        131    2         61         74 +9.34813599573979692e-01  # rad = +2.82624999999999960e-01 , len = +4.90000000000001990e-01 
  76         88         89       1090    2 2147483645 2147483645 +1.04215220473965386e+00  # rad = +7.96666999999999653e-02 , len = +8.54458893101358585e-01 
  77         77         90         67    2 2147483645 2147483645 +8.84210154016777161e-01  # rad = +6.99999999999999928e-02 , len = +2.42487113059641740e-01 
  78         77         91         67    2         92         93 +9.29999608421217427e-01  # rad = +7.36250000000000099e-02 , len = +5.51180551180827649e-01 
  79         92         81        177    2         70         80 +3.78981761102864634e-01  # rad = +8.88499999999999984e-02 , len = +1.37884009225145210e+00 
  80         81         93         79    2       1074       1075 +9.18401800787844613e-01  # rad = +8.15999999999999781e-02 , len = +2.88617393793237420e-01 
  81         94         95         88    2 2147483645 2147483645 +9.12858263518480650e-01  # rad = +7.77333499999999927e-02 , len = +1.39649561402819966e+00 
  82         96         97         84    2 2147483645 2147483645 +1.05918428571428569e+00  # rad = +7.41428999999999977e-02 , len = +4.31508980207833293e-01 
  83         96         98         84    2       1280       1336 +1.00000000000000000e+00  # rad = +6.99999999999999928e-02 , len = +3.56931365951493940e-01 
  84         99         96        994    2         82         83 +7.75193798449612337e-01  # rad = +6.99999999999999928e-02 , len = +2.52388589282474374e-01 
  85         85        100         86    2 2147483645 2147483645 +9.30663627337394384e-01  # rad = +7.41428999999999422e-02 , len = +5.04777178564960516e-01 
  86        101         85        113    2         73         85 +7.64974122120545719e-01  # rad = +7.96666999999999931e-02 , len = +1.56524758424982730e-01 
  87         94        102         88    2        993        994 +1.07746219193976067e+00  # rad = +9.17499999999999982e-02 , len = +2.61916017074177443e-01 
  88         49         94        121    2         81         87 +6.89108285924691089e-01  # rad = +8.51538000000000017e-02 , len = +9.44351629426246730e-01 
  89        103        104         91    2 2147483645 2147483645 +9.04667455621301797e-01  # rad = +7.64443999999999541e-02 , len = +5.81463670404267607e-01 
  90        103        105         91    2 2147483645 2147483645 +8.28402366863905337e-01  # rad = +6.99999999999999928e-02 , len = +3.76961536499413163e-01 
  91        106        103         95    2         89         90 +1.11477572559366744e+00  # rad = +8.44999999999999918e-02 , len = +3.05122926047845966e-01 
  92         91        107         78    2 2147483645 2147483645 +9.50764006791171457e-01  # rad = +6.99999999999999928e-02 , len = +1.56524758424985921e-01 
  93         91        108         78    2 2147483645 2147483645 +9.50764006791171457e-01  # rad = +6.99999999999999928e-02 , len = +3.63730669589462263e-01 
  94        106        109         95    2 2147483645 2147483645 +1.05101187335092350e+00  # rad = +7.96666999999999931e-02 , len = +2.09999999999998493e-01 
  95        110        106        139    2         91         94 +5.52707757596085925e-01  # rad = +7.57999999999999646e-02 , len = +4.08166632639172688e-01 
  96        111        112        106    2 2147483645 2147483645 +1.00000000000000000e+00  # rad = +7.72499999999999992e-02 , len = +4.31508980207830128e-01 
  97        111        113        106    2        107        108 +1.13407313915857610e+00  # rad = +8.76071499999999809e-02 , len = +6.02162768692982797e-01 
  98        114        115        100    2 2147483645 2147483645 +9.45216692426584237e-01  # rad = +7.64443999999999818e-02 , len = +5.93969696196702368e-01 
  99        114        116        100    2 2147483645 2147483645 +1.00896445131375567e+00  # rad = +8.15999999999999642e-02 , len = +3.20780298646907380e-01 
 100        117        114        168    2         98         99 +8.13495117017563385e-01  # rad = +8.08749999999999747e-02 , len = +6.37730350540101409e-01 
 101        118        119        103    2 2147483645 2147483645 +9.94162558271458274e-01  # rad = +7.48332999999999499e-02 , len = +8.54458893101362693e-01 
 102        118        120        103    2       1083       1084 +1.05837441728541681e+00  # rad = +7.96666999999999792e-02 , len = +3.76961536499416161e-01 
 103        121        118        105    2        101        102 +6.47045120473124569e-01  # rad = +7.52726999999999841e-02 , len = +6.99999999999999289e-01 
 104        121        122        105    2 2147483645 2147483645 +7.26363112788288801e-01  # rad = +8.44999999999999779e-02 , len = +2.61916017074176999e-01 
 105        123        121        147    2        103        104 +4.73668566775244271e-01  # rad = +1.16332999999999964e-01 , len = +5.14392845984464220e-01 
 106        124        111        124    2         96         97 +8.55955678670360154e-01  # rad = +7.72499999999999992e-02 , len = +3.05122926047848408e-01 
 107        113        125         97    2 2147483645 2147483645 +7.99021541050016992e-01  # rad = +7.00000000000000067e-02 , len = +3.83405790253617207e-01 
 108        113        126         97    2 2147483645 2147483645 +8.35801644043893677e-01  # rad = +7.32222000000000012e-02 , len = +6.45368112010501038e-01 
 109        127        128        111    2 2147483645 2147483645 +5.57730072003954191e-01  # rad = +8.34999999999999909e-02 , len = +4.31508980207828408e-01 
 110        127         75        111    2         65       1344 +8.54355638083278857e-01  # rad = +1.27909000000000023e-01 , len = +8.16333265278342379e-01 
 111        129        127        132    2        109        110 +6.60988962472406127e-01  # rad = +1.49714000000000014e-01 , len = +5.85662018573850585e-01 
 112        130        131        114    2 2147483645 2147483645 +6.25263878326996259e-01  # rad = +8.22221999999999537e-02 , len = +7.47395477642193606e-01 
 113        130        101        114    2         86       1077 +7.91961977186311894e-01  # rad = +1.04142999999999999e-01 , len = +5.23832034148353998e-01 
 114        132        130        116    2        112        113 +8.71686431521241922e-01  # rad = +1.31499999999999923e-01 , len = +9.89949493661183150e-02 
 115        132        133        116    2       1070       1071 +6.46970309630975016e-01  # rad = +9.75999999999999646e-02 , len = +1.21243556529821417e+00 
 116        134        132        163    2        114        115 +7.43137931034482779e-01  # rad = +1.50857000000000102e-01 , len = +6.49153294684697624e-01 
 117        135        136        119    2 2147483645 2147483645 +5.54436534586971064e-01  # rad = +8.25555999999999790e-02 , len = +1.28693434175951782e+00 
 118        135        137        119    2       1082       1346 +8.70382807253190061e-01  # rad = +1.29600000000000048e-01 , len = +3.56931365951492552e-01 
 119        134        135        163    2        117        118 +7.33497536945812878e-01  # rad = +1.48899999999999977e-01 , len = +8.07279381626954562e-01 
 120        138        139        122    2 2147483645 2147483645 +3.02022178734507540e-01  # rad = +9.26000000000000018e-02 , len = +1.07763630228384688e+00 
 121        138         49        122    2         40         88 +4.03036529680365352e-01  # rad = +1.23570999999999986e-01 , len = +1.05929221652950645e+00 
 122        140        138        178    2        120        121 +6.47518479408658809e-01  # rad = +3.06599999999999928e-01 , len = +7.73175271203107695e-01 
 123        124        141        124    2 2147483645 2147483645 +7.95706371191135742e-01  # rad = +7.18125000000000152e-02 , len = +1.10679718105893343e+00 
 124        142        124        148    2        106        123 +8.56806508881357121e-01  # rad = +9.02499999999999969e-02 , len = +2.61916017074176000e-01 
 125        143        144        127    2 2147483645 2147483645 +9.37248840803709515e-01  # rad = +7.57999999999999646e-02 , len = +3.20780298646906992e-01 
 126        143        145        127    2 2147483645 2147483645 +9.55177743431220971e-01  # rad = +7.72499999999999992e-02 , len = +2.88617393793234867e-01 
 127        146        143        180    2        125        126 +9.42399164745939655e-01  # rad = +8.08749999999999886e-02 , len = +6.02162768692983241e-01 
 128        147        148        130    2 2147483645 2147483645 +8.28402366863905337e-01  # rad = +6.99999999999999928e-02 , len = +2.10000000000000853e-01 
 129        147        149        130    2 2147483645 2147483645 +8.59602366863905343e-01  # rad = +7.26363999999999899e-02 , len = +9.23363417079103521e-01 
 130        150        147        162    2        128        129 +9.85833169027805156e-01  # rad = +8.44999999999999918e-02 , len = +4.53651848888549314e-01 
 131        151         87        183    2         75        132 +1.03450128314798984e+00  # rad = +3.02332999999999907e-01 , len = +1.71464281994823164e-01 
 132         87        129        131    2        111        140 +7.49173924116785184e-01  # rad = +2.26499999999999979e-01 , len = +3.28329103187641413e-01 
 133        152        153        135    2 2147483645 2147483645 +1.00000000000000000e+00  # rad = +7.00000000000000067e-02 , len = +2.79999999999997584e-01 
 134        152        154        135    2 2147483645 2147483645 +1.13809571428571443e+00  # rad = +7.96666999999999931e-02 , len = +1.03353761421633816e+00 
 135        155        152        137    2        133        134 +8.78660720225640013e-01  # rad = +7.00000000000000067e-02 , len = +3.50000000000000366e-01 
 136        155        156        137    2 2147483645 2147483645 +8.78660720225640013e-01  # rad = +7.00000000000000067e-02 , len = +6.99999999999985079e-02 
 137        157        155        141    2        135        136 +9.01887510146230253e-01  # rad = +7.96666999999999931e-02 , len = +2.10000000000000853e-01 
 138        110        158        139    2       1079       1080 +5.40624749349219447e-01  # rad = +7.41428999999999422e-02 , len = +4.89999999999998936e-01 
 139        159        110        169    2         95        138 +5.89438983611771272e-01  # rad = +1.37142999999999932e-01 , len = +5.09607692249635424e-01 
 140        129        160        132    2        172        173 +4.75350993377483433e-01  # rad = +1.07666999999999957e-01 , len = +4.94974746830579293e-01 
 141        161        157        142    2        137        995 +1.06425662650602426e+00  # rad = +8.83332999999999896e-02 , len = +5.37680202350801273e-01 
 142        162        161        157    2        141        143 +4.66619817287420913e-01  # rad = +8.29999999999999766e-02 , len = +2.61916017074175556e-01 
 143        161        163        142    2        144        145 +1.10843373493975905e+00  # rad = +9.19999999999999846e-02 , len = +3.20780298646909323e-01 
 144        163        164        143    2 2147483645 2147483645 +8.05901086956521739e-01  # rad = +7.41428999999999561e-02 , len = +5.98080262172227539e-01 
 145        163        165        143    2 2147483645 2147483645 +8.86956521739130310e-01  # rad = +8.15999999999999781e-02 , len = +3.20780298646909712e-01 
 146        123        166        147    2        149        996 +9.45643322475569925e-01  # rad = +2.32249999999999929e-01 , len = +6.06217782649107639e-01 
 147        167        123        185    2        105        146 +9.53523494492780621e-01  # rad = +2.45599999999999985e-01 , len = +1.12218536793169821e+00 
 148        168        142        149    2        124       1085 +6.62471698113207608e-01  # rad = +1.05332999999999968e-01 , len = +8.22313808712949568e-01 
 149        166        168        146    2        148        150 +6.84607104413347822e-01  # rad = +1.58999999999999947e-01 , len = +6.49153294684698068e-01 
 150        168        169        149    2        164        165 +9.84276729559748320e-01  # rad = +1.56499999999999972e-01 , len = +2.88617393793237420e-01 
 151        170        171        153    2 2147483645 2147483645 +1.00000000000000000e+00  # rad = +8.44999999999999779e-02 , len = +3.50000000000001421e-01 
 152        170        172        153    2 2147483645 2147483645 +8.85601183431952710e-01  # rad = +7.48332999999999915e-02 , len = +4.02119385257663664e-01 
 153        173        170        155    2        151        152 +9.81290449198767623e-01  # rad = +8.44999999999999779e-02 , len = +4.48218696620296231e-01 
 154        173        174        155    2 2147483645 2147483645 +9.33179346216689964e-01  # rad = +8.03570999999999730e-02 , len = +1.12218536793169887e+00 
 155        175        173        187    2        153        154 +9.63930583556187770e-01  # rad = +8.61110999999999960e-02 , len = +7.13862731902990655e-01 
 156        162        176        157    2       1094       1221 +3.93534785664089892e-01  # rad = +6.99999999999999928e-02 , len = +2.32163735324877329e-01 
 157        151        162        183    2        142        156 +6.08639863130881142e-01  # rad = +1.77874999999999950e-01 , len = +6.10245852095695596e-01 
 158        177        178        160    2 2147483645 2147483645 +8.41183827519584204e-01  # rad = +7.57999999999999646e-02 , len = +2.96984848098347021e-01 
 159        177        179        160    2 2147483645 2147483645 +8.84094190393858281e-01  # rad = +7.96666999999999931e-02 , len = +1.56524758424987503e-01 
 160        180        177        976    2        158        159 +6.58812820775270924e-01  # rad = +9.01110999999999857e-02 , len = +6.14247507117452241e-01 
 161        150        181        162    2 2147483645 2147483645 +9.29444678425886961e-01  # rad = +7.96666999999999931e-02 , len = +6.49153294684699622e-01 
 162        182        150        190    2        130        161 +5.12746534902223550e-01  # rad = +8.57142999999999794e-02 , len = +4.48218696620301227e-01 
 163        183        134        167    2        116        119 +1.00495049504950495e+00  # rad = +2.02999999999999931e-01 , len = +1.21243556529821897e-01 
 164        169        184        150    2 2147483645 2147483645 +9.00958466453674056e-01  # rad = +1.40999999999999959e-01 , len = +9.89949493661170521e-02 
 165        169        185        150    2        170        171 +1.00212779552715658e+00  # rad = +1.56832999999999945e-01 , len = +3.83405790253616208e-01 
 166        183        186        167    2 2147483645 2147483645 +4.50495049504950507e-01  # rad = +9.09999999999999698e-02 , len = +8.45813218151622470e-01 
 167        187        183        207    2        163        166 +9.85365853658536683e-01  # rad = +2.01999999999999930e-01 , len = +9.54672718789009611e-01 
 168        159        117        169    2        100       1086 +4.27291794710895845e-01  # rad = +9.94166999999999829e-02 , len = +8.90954544295047834e-01 
 169        188        159        199    2        139        168 +8.20139447005907796e-01  # rad = +2.32666999999999902e-01 , len = +1.56524758424985921e-01 
 170        185        189        165    2       1091       1092 +8.92669272410780867e-01  # rad = +1.39999999999999986e-01 , len = +1.97989898732232855e-01 
 171        185        190        165    2        179        180 +7.70360829672326664e-01  # rad = +1.20817999999999967e-01 , len = +7.95047168412039928e-01 
 172        160        191        140    2 2147483645 2147483645 +7.27109513592837153e-01  # rad = +7.82856999999999859e-02 , len = +9.36536171218177005e-01 
 173        160        192        140    2       1098       1099 +6.95043978192018019e-01  # rad = +7.48333000000000054e-02 , len = +1.35373557240696085e+00 
 174        193        194        176    2 2147483645 2147483645 +8.28402366863905337e-01  # rad = +6.99999999999999928e-02 , len = +9.89949493661170521e-02 
 175        193        195        176    2 2147483645 2147483645 +8.28402366863905337e-01  # rad = +6.99999999999999928e-02 , len = +3.56931365951496382e-01 
 176        196        193       1097    2        174        175 +1.06066901227237964e+00  # rad = +8.44999999999999918e-02 , len = +1.21243556529821897e-01 
 177        140         92        178    2         79       1002 +4.95129883843716978e-01  # rad = +2.34443999999999986e-01 , len = +6.14247507117448355e-01 
 178        197        140        195    2        122        177 +8.29882063856226204e-01  # rad = +4.73500000000000032e-01 , len = +3.63730669589465372e-01 
 179        190        198        171    2 2147483645 2147483645 +6.19388667251568492e-01  # rad = +7.48332999999999776e-02 , len = +3.56931365951496382e-01 
 180        190        146        171    2        127       1090 +7.10309722061282289e-01  # rad = +8.58181999999999556e-02 , len = +8.88200427831465467e-01 
 181        199        200        182    2 2147483645 2147483645 +3.01641537508541391e-01  # rad = +9.44686999999999888e-02 , len = +2.46495436063225926e+00 
 182        201        199        244    2        181        183 +7.77769223700973678e-01  # rad = +3.13181999999999905e-01 , len = +8.19328993750376822e-01 
 183        199        151        182    2        131        157 +9.33163464056044112e-01  # rad = +2.92249999999999899e-01 , len = +6.18223260642948635e-01 
 184        167        202        185    2        232       1010 +6.74085980176339805e-01  # rad = +1.73624999999999974e-01 , len = +6.49153294684700510e-01 
 185        203        167       1314    2        147        184 +9.07924791675479015e-01  # rad = +2.57570999999999939e-01 , len = +4.48218696620299561e-01 
 186        204        205        188    2 2147483645 2147483645 +6.13095238095238027e-01  # rad = +7.72499999999999715e-02 , len = +2.52388589282478315e-01 
 187        204        175        188    2        155       1095 +7.08994444444444483e-01  # rad = +8.93332999999999627e-02 , len = +2.09999999999996106e-01 
 188        206        204        189    2        186        187 +1.05329153605015668e+00  # rad = +1.26000000000000001e-01 , len = +1.71464281994823164e-01 
 189        182        206        190    2        188       1003 +7.15601763505955168e-01  # rad = +1.19625000000000023e-01 , len = +5.68682688324519514e-01 
 190        207        182        196    2        162        189 +7.44287622439893104e-01  # rad = +1.67166999999999927e-01 , len = +4.59020696701141928e-01 
 191        208        209        193    2 2147483645 2147483645 +8.94160747109625342e-01  # rad = +6.99999999999999789e-02 , len = +6.02162768692984685e-01 
 192        208        210        193    2 2147483645 2147483645 +8.94160747109625342e-01  # rad = +6.99999999999999789e-02 , len = +4.14125584816973313e-01 
 193        211        208        209    2        191        192 +4.63571872686898589e-01  # rad = +7.82856999999999720e-02 , len = +4.48218696620297896e-01 
 194        197        212        195    2 2147483645 2147483645 +2.28207927958875706e-01  # rad = +1.30207000000000017e-01 , len = +1.90163087900885652e+00 
 195          1        197          0    2        178        194 +9.90763732848048750e-01  # rad = +5.70563000000000042e-01 , len = +1.11561642153564655e+00 
 196        213        207        243    2        190        197 +1.00267857142857131e+00  # rad = +2.24599999999999911e-01 , len = +1.42428929645630431e+00 
 197        207        214        196    2        206        207 +9.09764024933214621e-01  # rad = +2.04332999999999959e-01 , len = +4.99899989997999061e-01 
 198        215        216        200    2 2147483645 2147483645 +5.14435425493214971e-01  # rad = +1.39999999999999986e-01 , len = +6.02162768692985240e-01 
 199        215        188        200    2        169       1314 +1.04243724806443683e+00  # rad = +2.83691999999999944e-01 , len = +1.08894444302728322e+00 
 200        217        215        259    2        198        199 +9.95646336154068390e-01  # rad = +2.72142999999999913e-01 , len = +1.24040316026685438e+00 
 201        218        219        202    2       1096       1097 +7.65708510714413482e-01  # rad = +8.56154000000000220e-02 , len = +1.15870617500728046e+00 
 202        220        218       1010    2        201        203 +7.37220357757455536e-01  # rad = +1.11812000000000009e-01 , len = +1.07990740343790570e+00 
 203        218        221        202    2        215        225 +8.13866132436590006e-01  # rad = +9.09999999999999698e-02 , len = +5.72974694031069487e-01 
 204        222        223        212    2 2147483645 2147483645 +8.73376204315191473e-01  # rad = +6.99999999999999928e-02 , len = +3.20780298646906603e-01 
 205        222        224        212    2 2147483645 2147483645 +1.01810711817313759e+00  # rad = +8.15999999999999781e-02 , len = +3.42928563989644886e-01 
 206        214        225        197    2 2147483645 2147483645 +4.05655963549695797e-01  # rad = +8.28888999999999876e-02 , len = +7.57165767847438165e-01 
 207        214        187        197    2        167       1321 +1.00326427938707874e+00  # rad = +2.04999999999999960e-01 , len = +4.90000000000002045e-01 
 208        211        226        209    2 2147483645 2147483645 +4.35973353071798631e-01  # rad = +7.36249999999999821e-02 , len = +1.00955435712991615e+00 
 209        227        211        229    2        193        208 +4.83997626942797243e-01  # rad = +1.68874999999999942e-01 , len = +7.34166193719105076e-01 
 210        228        229        216    2       1005       1006 +1.26491003236245958e+00  # rad = +9.77142999999999484e-02 , len = +4.42718872423573828e-01 
 211        228        230        216    2 2147483645 2147483645 +9.06148867313915862e-01  # rad = +6.99999999999999928e-02 , len = +5.72974694031067711e-01 
 212        231        222        221    2        204        205 +6.62386259020902202e-01  # rad = +8.01487373415291637e-02 , len = +6.10245852095695596e-01 
 213        232        233        215    2 2147483645 2147483645 +1.13809571428571443e+00  # rad = +7.96667000000000070e-02 , len = +4.53651848888551534e-01 
 214        232        234        215    2 2147483645 2147483645 +1.03452428571428579e+00  # rad = +7.24166999999999728e-02 , len = +8.19328993750373713e-01 
 215        221        232        203    2        213        214 +7.69230769230769162e-01  # rad = +7.00000000000000067e-02 , len = +9.89949493661195640e-02 
 216        235        228       1009    2        210        211 +6.75935810160474548e-01  # rad = +7.72499999999999715e-02 , len = +4.08166632639171467e-01 
 217        236        237        219    2 2147483645 2147483645 +6.96606449582036324e-01  # rad = +7.96666999999999931e-02 , len = +5.93969696196702368e-01 
 218        236        238        219    2 2147483645 2147483645 +6.68430625021860014e-01  # rad = +7.64443999999999818e-02 , len = +7.13862731902989989e-01 
 219        239        236        256    2        217        218 +4.63012145748987802e-01  # rad = +1.14363999999999980e-01 , len = +8.99166280506559668e-01 
 220        231        240        221    2 2147483645 2147483645 +5.78512396694214837e-01  # rad = +6.99999999999999928e-02 , len = +4.48218696620297341e-01 
 221        241        231       1321    2        212        220 +5.90243902439024470e-01  # rad = +1.20999999999999969e-01 , len = +3.56931365951494273e-01 
 222        242        243        223    2 2147483645 2147483645 +5.91216216216216228e-01  # rad = +7.00000000000000067e-02 , len = +1.97989898732231578e-01 
 223        220        242       1010    2        222        224 +7.80657624928296823e-01  # rad = +1.18399999999999964e-01 , len = +3.20780298646910877e-01 
 224        242        244        223    2        226        227 +7.13682432432432456e-01  # rad = +8.44999999999999918e-02 , len = +9.89949493661120283e-02 
 225        221        245        203    2 2147483645 2147483645 +7.69230769230769162e-01  # rad = +7.00000000000000067e-02 , len = +4.02119385257659945e-01 
 226        244        246        224    2 2147483645 2147483645 +9.42801183431952738e-01  # rad = +7.96667000000000070e-02 , len = +4.99899989998001282e-01 
 227        244        247        224    2 2147483645 2147483645 +9.42801183431952738e-01  # rad = +7.96667000000000070e-02 , len = +1.33184083133083164e+00 
 228        248        249        250    2 2147483645 2147483645 +6.45580833333333381e-01  # rad = +7.74697000000000024e-02 , len = +1.01439637223326162e+00 
 229        250        227       1347    2        209        230 +8.66515011163070170e-01  # rad = +3.48917000000000033e-01 , len = +8.22313808712954231e-01 
 230        227        251        229    2        255        259 +9.67075264317874939e-01  # rad = +3.37428999999999923e-01 , len = +9.62340895940726471e-01 
 231        252        253        232    2       1101       1102 +8.29447852760736182e-01  # rad = +8.44999999999999918e-02 , len = +1.21243556529818830e-01 
 232        202        252        184    2        231        233 +5.86753059755219630e-01  # rad = +1.01875000000000007e-01 , len = +6.96491205974634098e-01 
 233        252        254        232    2        234        235 +9.00613496932515245e-01  # rad = +9.17499999999999843e-02 , len = +5.64358042380896818e-01 
 234        254        255        233    2 2147483645 2147483645 +7.62942779291553075e-01  # rad = +7.00000000000000067e-02 , len = +5.64358042380900815e-01 
 235        254        256        233    2 2147483645 2147483645 +7.85519346049046274e-01  # rad = +7.20713999999999938e-02 , len = +9.74987179402887705e-01 
 236        257        258        238    2 2147483645 2147483645 +8.28402366863905337e-01  # rad = +6.99999999999999789e-02 , len = +3.76961536499416827e-01 
 237        257        259        238    2 2147483645 2147483645 +8.28402366863905337e-01  # rad = +6.99999999999999789e-02 , len = +3.83405790253616541e-01 
 238        260        257        241    2        236        237 +1.06066901227237964e+00  # rad = +8.44999999999999779e-02 , len = +1.21243556529821897e-01 
 239        261        262        240    2 2147483645 2147483645 +8.41530238585844526e-01  # rad = +6.99999999999999789e-02 , len = +2.09999999999996106e-01 
 240        263        261        282    2        239        241 +1.01938480392156872e+00  # rad = +8.31817999999999724e-02 , len = +7.44110206891425152e-01 
 241        261        260        240    2        238        252 +9.57741957976384284e-01  # rad = +7.96666999999999931e-02 , len = +1.56524758424985921e-01 
 242        213        264        243    2       1009       1100 +5.98959821428571293e-01  # rad = +1.34166999999999981e-01 , len = +8.22313808712949901e-01 
 243        265        213        253    2        196        242 +9.86784140969163115e-01  # rad = +2.23999999999999977e-01 , len = +1.21243556529821897e-01 
 244        266        201        246    2        182       1347 +1.00165920398009956e+00  # rad = +4.02666999999999831e-01 , len = +2.42487113059641740e-01 
 245        266        267        246    2        272        273 +3.76450248756218964e-01  # rad = +1.51332999999999995e-01 , len = +6.60378679243963762e-01 
 246        268        266        266    2        244        245 +1.02082275266632783e+00  # rad = +4.01999999999999913e-01 , len = +6.78675180038282755e-01 
 247        269        270        249    2 2147483645 2147483645 +5.98731205673758926e-01  # rad = +8.44211000000000128e-02 , len = +1.45828666591997780e+00 
 248        269        271        249    2       1225       1226 +8.58156028368794344e-01  # rad = +1.21000000000000024e-01 , len = +2.96984848098351184e-01 
 249        272        269       1103    2        247        248 +6.86027898467871045e-01  # rad = +1.41000000000000042e-01 , len = +2.21359436211787469e-01 
 250        272        248       1103    2        228        251 +5.83853530610954019e-01  # rad = +1.20000000000000009e-01 , len = +1.21243556529819857e-01 
 251        248        273        250    2        263        264 +6.03472500000000078e-01  # rad = +7.24167000000000283e-02 , len = +7.85748051222527333e-01 
 252        260        274        241    2 2147483645 2147483645 +9.39329732498019876e-01  # rad = +7.48332999999999915e-02 , len = +4.14125584816971815e-01 
 253        239        265        256    2        243        254 +9.19028340080971562e-01  # rad = +2.26999999999999980e-01 , len = +1.71464281994823164e-01 
 254        265        275        253    2        285       1106 +5.37444933920704804e-01  # rad = +1.21999999999999970e-01 , len = +2.61916017074176999e-01 
 255        251        276        230    2        256        257 +8.34545934107619680e-01  # rad = +2.81599999999999961e-01 , len = +2.88617393793236532e-01 
 256        276        239        255    2        219        253 +8.77130681818181990e-01  # rad = +2.46999999999999970e-01 , len = +5.51180551180826761e-01 
 257        276        277        255    2        281       1105 +6.35145596590909078e-01  # rad = +1.78856999999999905e-01 , len = +5.23832034148349224e-01 
 258        217        278        259    2 2147483645 2147483645 +3.13367943131637960e-01  # rad = +8.56537999999999744e-02 , len = +1.90291881066954494e+00 
 259        251        217        230    2        200        258 +8.10045965225277054e-01  # rad = +2.73332999999999993e-01 , len = +1.97989898732232855e-01 
 260        279        280        262    2 2147483645 2147483645 +4.81862846104314291e-01  # rad = +7.48333000000000054e-02 , len = +1.00468900660851124e+00 
 261        279        281        262    2 2147483645 2147483645 +4.50740502253702491e-01  # rad = +6.99999999999999928e-02 , len = +3.56931365951494273e-01 
 262        282        279       1311    2        260        261 +3.94362620619603810e-01  # rad = +1.55299999999999994e-01 , len = +9.01886910870758784e-01 
 263        273        283        251    2 2147483645 2147483645 +1.06674289217818541e+00  # rad = +7.72500000000000131e-02 , len = +3.05122926047848408e-01 
 264        273        284        251    2 2147483645 2147483645 +9.95232453287708374e-01  # rad = +7.20714500000000230e-02 , len = +9.41753683295158739e-01 
 265        282        285       1311    2 2147483645 2147483645 +3.35045708481462645e-01  # rad = +1.31941000000000003e-01 , len = +1.54793410712471635e+00 
 266        286        268        268    2        246       1311 +9.66143277723258254e-01  # rad = +3.93800000000000039e-01 , len = +3.05122926047849630e-01 
 267        287        288        269    2 2147483645 2147483645 +2.97579010137149713e-01  # rad = +1.24760000000000010e-01 , len = +1.84937827390720599e+00 
 268        287        286        269    2        266        288 +9.72212283840190761e-01  # rad = +4.07599999999999962e-01 , len = +3.05122926047844745e-01 
 269        289        287        270    2        267        268 +8.21656050955413941e-01  # rad = +4.19250000000000012e-01 , len = +5.64358042380899816e-01 
 270        290        289       1354    2        269        271 +8.86032207987052955e-01  # rad = +5.10249999999999981e-01 , len = +8.22313808712950900e-01 
 271        289        291        270    2        302        303 +3.48946594806467392e-01  # rad = +1.78049999999999986e-01 , len = +1.74439101121279538e+00 
 272        267        292        245    2 2147483645 2147483645 +4.62556084925297151e-01  # rad = +6.99999999999999928e-02 , len = +4.02119385257663053e-01 
 273        267        293        245    2 2147483645 2147483645 +4.89932136414397368e-01  # rad = +7.41428999999999977e-02 , len = +5.23832034148352554e-01 
 274        294        295        276    2 2147483645 2147483645 +8.89830131427910342e-01  # rad = +6.99999999999999789e-02 , len = +1.21243556529821897e-01 
 275        294        296        276    2 2147483645 2147483645 +8.89830131427910342e-01  # rad = +6.99999999999999789e-02 , len = +4.53651848888551368e-01 
 276        297        294        331    2        274        275 +7.89034102306920726e-01  # rad = +7.86667000000000477e-02 , len = +4.48218696620299839e-01 
 277        298        299        279    2 2147483645 2147483645 +6.65994052016912641e-01  # rad = +1.07266999999999973e-01 , len = +1.06850362657316311e+00 
 278        298        300        279    2 2147483645 2147483645 +5.49291891992574333e-01  # rad = +8.84706000000000103e-02 , len = +1.22449989791751368e+00 
 279        301        298        329    2        277        278 +6.58744376278118660e-01  # rad = +1.61063000000000039e-01 , len = +1.58546523140685691e+00 
 280        302        303        281    2        293        296 +9.87657407407407373e-01  # rad = +1.06666999999999956e-01 , len = +1.71464281994823164e-01 
 281        277        302        257    2        280        282 +6.03834348110501740e-01  # rad = +1.07999999999999985e-01 , len = +5.46717477313468092e-01 
 282        302        263        281    2        240       1104 +7.55555555555555425e-01  # rad = +8.15999999999999642e-02 , len = +6.67757440991861295e-01 
 283        304        305        285    2 2147483645 2147483645 +9.35026537216828491e-01  # rad = +7.22307999999999978e-02 , len = +8.77097486029916107e-01 
 284        304        306        285    2 2147483645 2147483645 +9.06148867313915862e-01  # rad = +6.99999999999999928e-02 , len = +7.73175271203111358e-01 
 285        275        304        254    2        283        284 +6.33196721311475419e-01  # rad = +7.72499999999999715e-02 , len = +3.28329103187639137e-01 
 286        307        308        288    2 2147483645 2147483645 +3.34957482918678606e-01  # rad = +1.14667000000000005e-01 , len = +8.88200427831466910e-01 
 287        307        309        288    2 2147483645 2147483645 +3.57213590276134640e-01  # rad = +1.22285999999999992e-01 , len = +6.10245852095691932e-01 
 288        286        307        268    2        286        287 +8.39874877330716418e-01  # rad = +3.42332999999999943e-01 , len = +1.71464281994822443e-01 
 289        310        311        291    2 2147483645 2147483645 +8.12903330697203996e-01  # rad = +6.99999999999999928e-02 , len = +3.05122926047847576e-01 
 290        310        312        291    2        300        301 +9.81290449198767623e-01  # rad = +8.44999999999999779e-02 , len = +3.05122926047847576e-01 
 291        313        310        293    2        289        290 +8.69809090909090865e-01  # rad = +8.61110999999999543e-02 , len = +6.26099033699940466e-01 
 292        313        314        293    2 2147483645 2147483645 +8.24242424242424221e-01  # rad = +8.15999999999999781e-02 , len = +4.08166632639172688e-01 
 293        303        313        280    2        291        292 +9.28122099618438723e-01  # rad = +9.89999999999999492e-02 , len = +1.21243556529821897e-01 
 294        315        316        296    2 2147483645 2147483645 +1.05880001072992891e+00  # rad = +8.28888999999999737e-02 , len = +6.85857127979289771e-01 
 295        315        317        296    2 2147483645 2147483645 +9.55899991952553263e-01  # rad = +7.48332999999999915e-02 , len = +4.99899989997999061e-01 
 296        303        315        280    2        294        295 +7.33926143980800028e-01  # rad = +7.82856999999999720e-02 , len = +4.25793377120877115e-01 
 297        318        319        299    2 2147483645 2147483645 +3.90651999999999999e-01  # rad = +7.81304000000000165e-02 , len = +1.48492424049175198e+00 
 298        318        320        299    2       1229       1230 +7.03125000000000000e-01  # rad = +1.40625000000000000e-01 , len = +6.02162768692985684e-01 
 299        321        318       1014    2        297        298 +7.97130330809087351e-01  # rad = +2.00000000000000039e-01 , len = +3.76961536499413497e-01 
 300        312        322        290    2 2147483645 2147483645 +9.14201183431952669e-01  # rad = +7.72499999999999992e-02 , len = +2.61916017074175111e-01 
 301        312        323        290    2 2147483645 2147483645 +8.77430769230769236e-01  # rad = +7.41428999999999838e-02 , len = +4.25793377120873007e-01 
 302        291        324        271    2 2147483645 2147483645 +4.23687166526256709e-01  # rad = +7.54375000000000184e-02 , len = +1.24040316026685704e+00 
 303        291        325        271    2       1011       1012 +6.52704296545913998e-01  # rad = +1.16213999999999984e-01 , len = +1.05465634213235759e+00 
 304        326        327        317    2 2147483645 2147483645 +3.11504830917874453e-01  # rad = +1.93444500000000075e-01 , len = +8.45813218151621027e-01 
 305        328        329        306    2 2147483645 2147483645 +2.20259325049896953e-01  # rad = +1.42471000000000014e-01 , len = +1.61152102065098668e+00 
 306        290        328       1354    2        305        307 +1.12320405916489841e+00  # rad = +6.46832999999999991e-01 , len = +3.63730669589462263e-01 
 307        328        330        306    2        317        321 +9.91291415249376584e-01  # rad = +6.41200000000000103e-01 , len = +4.08166632639172688e-01 
 308        331        332        310    2 2147483645 2147483645 +7.38461538461538392e-01  # rad = +8.15999999999999920e-02 , len = +7.30821455623741123e-01 
 309        331        333        310    2        312        322 +9.65312217194570166e-01  # rad = +1.06666999999999970e-01 , len = +1.39999999999997016e-01 
 310        334        331       1110    2        308        309 +9.06486550520411050e-01  # rad = +1.10499999999999959e-01 , len = +1.21243556529820870e-01 
 311        334        335       1110    2 2147483645 2147483645 +7.87535826696465713e-01  # rad = +9.60000000000000159e-02 , len = +9.89949493661195640e-02 
 312        333        336        309    2 2147483645 2147483645 +7.40399561251371185e-01  # rad = +7.89762000000000242e-02 , len = +8.19328993750373047e-01 
 313        337        338        315    2 2147483645 2147483645 +4.19073204558808754e-01  # rad = +7.91667000000000204e-02 , len = +9.54672718789008834e-01 
 314        337        339        315    2 2147483645 2147483645 +4.49952093335944825e-01  # rad = +8.50000000000000061e-02 , len = +1.31704214055587365e+00 
 315        340        337        424    2        313        314 +5.65172774869109995e-01  # rad = +1.88909000000000049e-01 , len = +8.31203946092654578e-01 
 316        326        341        317    2 2147483645 2147483645 +4.55716586151368785e-01  # rad = +2.83000000000000029e-01 , len = +8.22313808712950900e-01 
 317        330        326        307    2        304        316 +9.68496568933250201e-01  # rad = +6.20999999999999996e-01 , len = +1.21243556529821897e-01 
 318        342        343        320    2 2147483645 2147483645 +1.00000000000000000e+00  # rad = +6.99999999999999789e-02 , len = +2.88617393793237420e-01 
 319        342        344        320    2 2147483645 2147483645 +1.00000000000000000e+00  # rad = +6.99999999999999789e-02 , len = +4.48218696620297619e-01 
 320        345        342       1012    2        318        319 +6.84596577017114849e-01  # rad = +6.99999999999999789e-02 , len = +3.28329103187641413e-01 
 321        330        346        307    2        346        347 +1.00155957579538368e+00  # rad = +6.42200000000000104e-01 , len = +3.20780298646906992e-01 
 322        333        347        309    2 2147483645 2147483645 +7.92185024421798611e-01  # rad = +8.45000000000000334e-02 , len = +1.09119200876838995e+00 
 323        348        349        325    2       1110       1291 +9.54102920723226777e-01  # rad = +1.37200000000000044e-01 , len = +3.20780298646910100e-01 
 324        348        350        325    2        393        394 +5.67918636995827564e-01  # rad = +8.16667000000000087e-02 , len = +1.36634549071601996e+00 
 325        351        348        330    2        323        324 +7.45077720207253935e-01  # rad = +1.43800000000000039e-01 , len = +6.49153294684698401e-01 
 326        352        353        328    2 2147483645 2147483645 +6.73743998346315376e-01  # rad = +7.17058999999999891e-02 , len = +1.15446957517294524e+00 
 327        352        354        328    2 2147483645 2147483645 +7.25836003344953018e-01  # rad = +7.72500000000000131e-02 , len = +2.88617393793234811e-01 
 328        355        352        345    2        326        327 +5.45789743589743526e-01  # rad = +1.06428999999999954e-01 , len = +5.85662018573851917e-01 
 329        356        301        978    2        279        330 +7.43161094224923935e-01  # rad = +2.44499999999999967e-01 , len = +7.60394634384018220e-01 
 330        301        351        329    2        325        337 +7.89366053169734183e-01  # rad = +1.93000000000000033e-01 , len = +3.05122926047848408e-01 
 331        357        297        333    2        276       1109 +5.69714285714285729e-01  # rad = +9.97000000000000108e-02 , len = +6.49153294684698068e-01 
 332        357        358        333    2       1111       1112 +4.78961142857142863e-01  # rad = +8.38181999999999816e-02 , len = +7.57165767847438387e-01 
 333        359        357        395    2        331        332 +6.24504856863486779e-01  # rad = +1.75000000000000017e-01 , len = +7.44110206891424819e-01 
 334        360        361        336    2 2147483645 2147483645 +1.09100414602336993e+00  # rad = +8.69166999999999995e-02 , len = +9.15368778143540007e-01 
 335        360        362        336    2       1113       1114 +1.06066901227237964e+00  # rad = +8.45000000000000334e-02 , len = +2.21359436211784638e-01 
 336        363        360        337    2        334        335 +8.54792918454935546e-01  # rad = +7.96667000000000070e-02 , len = +2.09999999999998493e-01 
 337        351        363        330    2        336        348 +4.82901554404145117e-01  # rad = +9.32000000000000051e-02 , len = +3.20780298646908546e-01 
 338        364        365        339    2 2147483645 2147483645 +4.93584431137724544e-01  # rad = +8.24285999999999908e-02 , len = +4.64327470649756269e-01 
 339        366        364        350    2        338        340 +8.84533898305084776e-01  # rad = +1.67000000000000037e-01 , len = +2.42487113059640713e-01 
 340        364        367        339    2        341        342 +9.62574850299401152e-01  # rad = +1.60749999999999948e-01 , len = +2.10000000000000853e-01 
 341        367        368        340    2 2147483645 2147483645 +5.80452255054432431e-01  # rad = +9.33076999999999934e-02 , len = +2.08830074462468218e+00 
 342        367        369        340    2       1118       1333 +8.34482115085536491e-01  # rad = +1.34142999999999984e-01 , len = +5.09607692249634980e-01 
 343        345        370       1012    2 2147483645 2147483645 +7.88867970660146689e-01  # rad = +8.06617500000000043e-02 , len = +1.30395552071380139e+00 
 344        355        371        345    2 2147483645 2147483645 +3.88717948717948736e-01  # rad = +7.57999999999999924e-02 , len = +1.47830984573600110e+00 
 345        372        355        397    2        328        344 +8.25882741591878355e-01  # rad = +1.94999999999999951e-01 , len = +9.89949493661170521e-02 
 346        346        373        321    2       1021       1125 +9.38570538772967922e-01  # rad = +6.02750000000000008e-01 , len = +9.54672718789010943e-01 
 347        346        374        321    2 2147483645 2147483645 +7.93088601681719130e-01  # rad = +5.09321500000000094e-01 , len = +2.36243518429606869e+00 
 348        363        375        337    2 2147483645 2147483645 +7.51072961373390524e-01  # rad = +6.99999999999999928e-02 , len = +1.56524758424985921e-01 
 349        366        376        350    2 2147483645 2147483645 +4.75731991525423781e-01  # rad = +8.98181999999999869e-02 , len = +7.03491293478465174e-01 
 350        377        366       1329    2        339        349 +7.99623905705367344e-01  # rad = +1.88799999999999912e-01 , len = +7.60394634384014445e-01 
 351        378        379        352    2 2147483645 2147483645 +9.02356565656565746e-01  # rad = +8.93332999999999905e-02 , len = +4.14125584816973924e-01 
 352        380        378       1011    2        351        353 +1.06261199688944497e+00  # rad = +9.90000000000000047e-02 , len = +2.42487113059643794e-01 
 353        378        381        352    2        354        355 +8.53535353535353480e-01  # rad = +8.44999999999999918e-02 , len = +6.99999999999967315e-02 
 354        381        382        353    2 2147483645 2147483645 +9.31360946745562246e-01  # rad = +7.87000000000000199e-02 , len = +8.01186619958172752e-01 
 355        381        383        353    2 2147483645 2147483645 +8.28402366863905337e-01  # rad = +7.00000000000000067e-02 , len = +4.20000000000001705e-01 
 356        384        385        358    2 2147483645 2147483645 +7.53488372093023218e-01  # rad = +7.29000000000000065e-02 , len = +6.96491205974634542e-01 
 357        384        386        358    2       1121       1122 +7.46571576227390121e-01  # rad = +7.22307999999999839e-02 , len = +8.54458893101359140e-01 
 358        387        384        374    2        356        357 +6.32352941176470562e-01  # rad = +9.67499999999999888e-02 , len = +4.74763098818769158e-01 
 359        388        389        360    2 2147483645 2147483645 +9.45895875334281766e-01  # rad = +8.45000000000000612e-02 , len = +3.56931365951496382e-01 
 360        390        388       1120    2        359        361 +1.10708580620455743e+00  # rad = +8.93333000000000182e-02 , len = +1.71464281994821721e-01 
 361        388        391        360    2        362        363 +8.10635003968285028e-01  # rad = +7.24167000000000283e-02 , len = +7.69999999999999574e-01 
 362        391        392        361    2 2147483645 2147483645 +9.66627863462433345e-01  # rad = +6.99999999999999928e-02 , len = +2.96984848098347021e-01 
 363        391        393        361    2 2147483645 2147483645 +9.66627863462433345e-01  # rad = +6.99999999999999928e-02 , len = +2.52388589282478315e-01 
 364        394        395        366    2 2147483645 2147483645 +7.26560230815405772e-01  # rad = +7.50434999999999852e-02 , len = +1.79833256101311578e+00 
 365        394        396        366    2        369       1231 +8.53213407431791415e-01  # rad = +8.81250000000000366e-02 , len = +5.68682688324516850e-01 
 366        397        394        372    2        364        365 +9.03378727051682318e-01  # rad = +1.03285999999999989e-01 , len = +4.31508980207829573e-01 
 367        398        399        369    2 2147483645 2147483645 +9.35412443390843285e-01  # rad = +6.99999999999999928e-02 , len = +9.89949493661157892e-02 
 368        398        400        369    2 2147483645 2147483645 +9.35412443390843285e-01  # rad = +6.99999999999999928e-02 , len = +4.94974746830581291e-01 
 369        396        398        365    2        367        368 +8.49172198581560345e-01  # rad = +7.48333000000000192e-02 , len = +3.63730669589464706e-01 
 370        380        401       1011    2 2147483645 2147483645 +7.95809444688630574e-01  # rad = +7.41428999999999977e-02 , len = +2.07771509115181674e+00 
 371        397        402        372    2 2147483645 2147483645 +6.88340199242563400e-01  # rad = +7.87000000000000061e-02 , len = +6.60378679243964983e-01 
 372        403        397        383    2        366        371 +8.19591397849462333e-01  # rad = +1.14333000000000004e-01 , len = +1.97989898732231578e-01 
 373        387        404        374    2       1120       1123 +5.68124836601307193e-01  # rad = +8.69231000000000170e-02 , len = +9.74987179402888038e-01 
 374        405        387        400    2        358        373 +8.54748603351955349e-01  # rad = +1.53000000000000025e-01 , len = +4.84974226119286589e-01 
 375        406        407        377    2 2147483645 2147483645 +8.24356836142757454e-01  # rad = +7.48333000000000192e-02 , len = +4.14125584816975090e-01 
 376        406        408        377    2 2147483645 2147483645 +7.97735790027958358e-01  # rad = +7.24167000000000144e-02 , len = +7.95047168412044369e-01 
 377        409        406        379    2        375        376 +9.59765624587004207e-01  # rad = +9.07777999999999918e-02 , len = +6.26099033699935692e-01 
 378        409        410        379    2 2147483645 2147483645 +7.40088366550966104e-01  # rad = +6.99999999999999928e-02 , len = +4.53651848888548537e-01 
 379        403        409        383    2        377        378 +6.78016487455197159e-01  # rad = +9.45832999999999952e-02 , len = +8.19328993750377155e-01 
 380        411        412        381    2 2147483645 2147483645 +7.21649484536082464e-01  # rad = +6.99999999999999928e-02 , len = +1.60237323991634772e+00 
 381        413        411       1126    2        380        382 +6.91622103386809184e-01  # rad = +9.70000000000000168e-02 , len = +1.56524758424984339e-01 
 382        411        414        381    2        383        384 +1.26460824742268030e+00  # rad = +1.22666999999999998e-01 , len = +1.71464281994824608e-01 
 383        414        403        382    2        372        379 +1.13722517058377570e+00  # rad = +1.39500000000000013e-01 , len = +1.21243556529818830e-01 
 384        414        415        382    2 2147483645 2147483645 +6.88856823758631109e-01  # rad = +8.44999999999999779e-02 , len = +5.46717477313465761e-01 
 385        416        417        390    2 2147483645 2147483645 +1.12917569506109250e+00  # rad = +8.45000000000000334e-02 , len = +1.21243556529821897e-01 
 386        416        418        390    2       1015       1016 +9.35411818393804273e-01  # rad = +7.00000000000000067e-02 , len = +1.97989898732234104e-01 
 387        419        420        389    2 2147483645 2147483645 +8.28402366863905337e-01  # rad = +6.99999999999999928e-02 , len = +6.67757440991860185e-01 
 388        419        421        389    2 2147483645 2147483645 +8.28402366863905337e-01  # rad = +6.99999999999999928e-02 , len = +4.20000000000000540e-01 
 389        422        419        392    2        387        388 +8.98936170212765950e-01  # rad = +8.45000000000000057e-02 , len = +1.21243556529819857e-01 
 390        423        416        441    2        385        386 +7.31608920086815329e-01  # rad = +7.48333500000000207e-02 , len = +2.61916017074176999e-01 
 391        422        424        392    2 2147483645 2147483645 +7.70390425531914946e-01  # rad = +7.24167000000000144e-02 , len = +8.01186619958170754e-01 
 392        425        422        421    2        389        391 +9.36488169364881662e-01  # rad = +9.39999999999999725e-02 , len = +5.04777178564959073e-01 
 393        350        426        324    2 2147483645 2147483645 +9.86271026011826146e-01  # rad = +8.05455000000000199e-02 , len = +9.62340895940726915e-01 
 394        350        427        324    2 2147483645 2147483645 +9.21706154405651290e-01  # rad = +7.52727000000000118e-02 , len = +8.16333265278341491e-01 
 395        428        359        408    2        333        396 +9.41659973856033394e-01  # rad = +2.80221999999999971e-01 , len = +6.14247507117449465e-01 
 396        359        429        395    2        397        398 +1.00991356852781000e+00  # rad = +2.82999999999999974e-01 , len = +1.21243556529821897e-01 
 397        429        372        396    2        345       1329 +8.34314487632508817e-01  # rad = +2.36110999999999904e-01 , len = +1.53521985396229055e+00 
 398        429        430        396    2        426        427 +7.26952296819787902e-01  # rad = +2.05727500000000008e-01 , len = +8.90954544295049611e-01 
 399        405        431        400    2 2147483645 2147483645 +5.18505586592178713e-01  # rad = +9.28124999999999784e-02 , len = +1.06160256216721782e+00 
 400        432        405       1013    2        374        399 +8.08491418247515803e-01  # rad = +1.78999999999999937e-01 , len = +1.23842642090678989e+00 
 401        433        434        403    2 2147483645 2147483645 +3.61491206543967325e-01  # rad = +8.83846000000000076e-02 , len = +9.10000000000000364e-01 
 402        433        435        403    2 2147483645 2147483645 +5.13145194274028604e-01  # rad = +1.25463999999999937e-01 , len = +2.02395652127213577e+00 
 403        428        433        408    2        401        402 +8.21619514555602892e-01  # rad = +2.44499999999999967e-01 , len = +1.21243556529820870e-01 
 404        436        437        415    2 2147483645 2147483645 +9.09703838107419394e-01  # rad = +9.17499999999999982e-02 , len = +3.20780298646910877e-01 
 405        438        439        407    2 2147483645 2147483645 +9.18462808160673161e-01  # rad = +6.99999999999999928e-02 , len = +4.69574275274953767e-01 
 406        438        440        407    2 2147483645 2147483645 +9.18462808160673161e-01  # rad = +6.99999999999999928e-02 , len = +2.32163735324878967e-01 
 407        441        438        418    2        405        406 +1.00546569920844320e+00  # rad = +7.62142999999999987e-02 , len = +9.23363417079108073e-01 
 408        442        428        485    2        395        403 +9.20790761861737472e-01  # rad = +2.97583000000000097e-01 , len = +9.23363417079103299e-01 
 409        443        444        411    2 2147483645 2147483645 +8.21306185567010294e-01  # rad = +7.96667000000000070e-02 , len = +1.71464281994822804e-01 
 410        443        445        411    2 2147483645 2147483645 +7.81443298969072164e-01  # rad = +7.58000000000000201e-02 , len = +2.80000000000001137e-01 
 411        446        443        431    2        409        410 +7.57812500000000000e-01  # rad = +9.70000000000000168e-02 , len = +2.10000000000000270e-01 
 412        447        448        414    2 2147483645 2147483645 +7.07070707070707072e-01  # rad = +6.99999999999999928e-02 , len = +2.10000000000000853e-01 
 413        447        449        414    2        435       1130 +9.02356565656565746e-01  # rad = +8.93333000000000182e-02 , len = +1.56524758424982341e-01 
 414        450        447        438    2        412        413 +5.62992618541223622e-01  # rad = +9.90000000000000185e-02 , len = +4.31508980207830128e-01 
 415        451        436       1125    2        404        416 +3.46842695315455363e-01  # rad = +1.00857000000000016e-01 , len = +5.77234787586470510e-01 
 416        436        452        415    2 2147483645 2147483645 +7.80312719989688319e-01  # rad = +7.87000000000000061e-02 , len = +6.64078308635362213e-01 
 417        453        454        419    2 2147483645 2147483645 +8.24453551912568305e-01  # rad = +7.54374999999999629e-02 , len = +1.05233074648610447e+00 
 418        453        441        419    2        407       1129 +8.28415300546448075e-01  # rad = +7.58000000000000063e-02 , len = +3.76961536499413497e-01 
 419        455        453        440    2        417        418 +1.04273504273504281e+00  # rad = +9.15000000000000258e-02 , len = +4.94974746830581736e-01 
 420        456        457        422    2 2147483645 2147483645 +5.04691958495460447e-01  # rad = +7.78235000000000315e-02 , len = +1.16081867662439131e+00 
 421        456        425        422    2        392       1325 +6.50940337224383825e-01  # rad = +1.00374999999999992e-01 , len = +6.30000000000005334e-01 
 422        458        456        458    2        420        421 +7.83536585365853688e-01  # rad = +1.54199999999999976e-01 , len = +7.50666370633448765e-01 
 423        459        460        425    2       1136       1137 +5.16782429649965680e-01  # rad = +1.88238000000000072e-01 , len = +1.74439101121279694e+00 
 424        459        340        425    2        315       1315 +9.17638984214138587e-01  # rad = +3.34250000000000103e-01 , len = +6.64078308635362324e-01 
 425        461        459        436    2        423        424 +9.34741326216382729e-01  # rad = +3.64250000000000074e-01 , len = +2.88617393793233978e-01 
 426        430        462        398    2 2147483645 2147483645 +4.30623032895456392e-01  # rad = +8.85909999999999753e-02 , len = +1.46999999999999909e+00 
 427        430        463        398    2        447        448 +8.61980046420629420e-01  # rad = +1.77333000000000018e-01 , len = +4.14125584816972259e-01 
 428        464        465        430    2 2147483645 2147483645 +7.01168848470400063e-01  # rad = +6.99999999999999789e-02 , len = +8.93700173436258516e-01 
 429        464        466        430    2 2147483645 2147483645 +7.30217272192745237e-01  # rad = +7.29000000000000065e-02 , len = +7.91959594928934529e-01 
 430        467        464        448    2        428        429 +5.48534615384615343e-01  # rad = +9.98332999999999998e-02 , len = +4.69574275274956376e-01 
 431        450        446        438    2        411        432 +7.27909648214915328e-01  # rad = +1.28000000000000003e-01 , len = +1.21243556529821897e-01 
 432        446        468        431    2        433        434 +6.60156250000000000e-01  # rad = +8.45000000000000612e-02 , len = +2.21359436211786609e-01 
 433        468        469        432    2 2147483645 2147483645 +9.71400000000000041e-01  # rad = +8.20833000000000534e-02 , len = +9.52102935611480627e-01 
 434        468        470        432    2       1131       1330 +1.00000000000000000e+00  # rad = +8.45000000000000612e-02 , len = +2.52388589282480258e-01 
 435        449        471        413    2 2147483645 2147483645 +9.13433176654170342e-01  # rad = +8.16000000000000336e-02 , len = +3.76961536499418826e-01 
 436        472        461       1135    2        425        437 +9.60018132142918645e-01  # rad = +3.89680000000000026e-01 , len = +1.98977385649726823e+00 
 437        461        473        436    2        464        465 +7.37312666803531136e-01  # rad = +2.87315999999999960e-01 , len = +1.39474011916198881e+00 
 438        474        450        473    2        414        431 +6.51281481481481461e-01  # rad = +1.75846000000000030e-01 , len = +1.07536040470160543e+00 
 439        455        475        440    2 2147483645 2147483645 +1.08262108262108270e+00  # rad = +9.50000000000000150e-02 , len = +3.28329103187643689e-01 
 440        476        455        443    2        419        439 +1.01016874422786396e+00  # rad = +8.77499999999999947e-02 , len = +2.52388589282483200e-01 
 441        477        423        442    2        390       1334 +8.22816783576806876e-01  # rad = +1.02286000000000030e-01 , len = +5.46717477313465317e-01 
 442        458        477        458    2        441        443 +6.31666666666666710e-01  # rad = +1.24311999999999950e-01 , len = +1.30958008537087722e+00 
 443        477        476        442    2        440       1306 +6.98779482270416419e-01  # rad = +8.68666750000000043e-02 , len = +6.33876959669618545e-01 
 444        478        479        446    2 2147483645 2147483645 +5.79626241134751807e-01  # rad = +8.17272999999999888e-02 , len = +7.73175271203106140e-01 
 445        478        480        446    2 2147483645 2147483645 +5.77080851063829781e-01  # rad = +8.13683999999999935e-02 , len = +1.05929221652950756e+00 
 446        481        478        461    2        444        445 +8.58013910778723687e-01  # rad = +1.40999999999999959e-01 , len = +1.97989898732234104e-01 
 447        463        482        427    2 2147483645 2147483645 +4.76721760755189405e-01  # rad = +8.45385000000000025e-02 , len = +8.65852181379712316e-01 
 448        463        467        427    2        430        469 +1.02631771864232824e+00  # rad = +1.81999999999999995e-01 , len = +2.88617393793238253e-01 
 449        483        484        451    2 2147483645 2147483645 +6.52036432233884300e-01  # rad = +7.84615000000000035e-02 , len = +6.92964645562816006e-01 
 450        483        485        451    2 2147483645 2147483645 +6.62051972443136960e-01  # rad = +7.96666999999999792e-02 , len = +4.08166632639169191e-01 
 451        486        483        469    2        449        450 +7.06059414770960347e-01  # rad = +1.20333000000000051e-01 , len = +7.53923072998831656e-01 
 452        487        488        454    2 2147483645 2147483645 +3.01848614377170976e-01  # rad = +1.71105000000000035e-01 , len = +1.24631456703353849e+00 
 453        487        489        454    2       1135       1145 +8.59123200383871133e-01  # rad = +4.87000000000000044e-01 , len = +3.56931365951494661e-01 
 454        490        487       1021    2        452        453 +9.21142049286219122e-01  # rad = +5.66857000000000055e-01 , len = +4.69574275274956154e-01 
 455        491        492        456    2 2147483645 2147483645 +8.67544539116963498e-01  # rad = +6.99999999999999512e-02 , len = +1.71464281994820278e-01 
 456        481        491        461    2        455        457 +4.90999981744384917e-01  # rad = +8.06874999999999537e-02 , len = +9.99799979995998789e-01 
 457        491        493        456    2        466        467 +9.18889542989930308e-01  # rad = +7.41428999999999977e-02 , len = +4.42718872423574050e-01 
 458        494        458        479    2        422        442 +9.92060491493383823e-01  # rad = +1.96800000000000003e-01 , len = +3.95979797464468208e-01 
 459        495        496        470    2 2147483645 2147483645 +9.50764006791171457e-01  # rad = +6.99999999999999928e-02 , len = +6.37730350540099966e-01 
 460        495        497        470    2 2147483645 2147483645 +1.04923599320882843e+00  # rad = +7.72500000000000131e-02 , len = +2.32163735324878662e-01 
 461        498        481        462    2        446        456 +7.99950347808731976e-01  # rad = +1.64332999999999979e-01 , len = +4.53651848888550702e-01 
 462        499        498        516    2        461        463 +8.81355568617187779e-01  # rad = +2.05428999999999945e-01 , len = +4.25793377120875338e-01 
 463        498        500        462    2        492        493 +9.57995219759624983e-01  # rad = +1.96800000000000003e-01 , len = +3.76961536499414496e-01 
 464        473        501        437    2        981       1317 +9.73450834621114036e-01  # rad = +2.79688000000000103e-01 , len = +1.10900856624284039e+00 
 465        473        502        437    2        520        521 +6.60248646090019320e-01  # rad = +1.89700000000000063e-01 , len = +6.45368112010501260e-01 
 466        493        503        457    2 2147483645 2147483645 +1.00000000000000000e+00  # rad = +7.41428999999999977e-02 , len = +3.83405790253616208e-01 
 467        493        504        457    2 2147483645 2147483645 +1.00931174798935563e+00  # rad = +7.48332999999999915e-02 , len = +4.02119385257662110e-01 
 468        486        505        469    2 2147483645 2147483645 +5.63529094226921434e-01  # rad = +9.60417000000000076e-02 , len = +1.96624006672633866e+00 
 469        467        486        448    2        451        468 +9.36423076923076914e-01  # rad = +1.70428999999999969e-01 , len = +4.94974746830581513e-01 
 470        506        495        476    2        459        460 +6.97867298578199069e-01  # rad = +7.36249999999999960e-02 , len = +4.08166632639172244e-01 
 471        507        508       1140    2        472        473 +9.60382484361036681e-01  # rad = +2.68667000000000045e-01 , len = +5.14392845984468217e-01 
 472        508        509        471    2        475        476 +5.35514223927761934e-01  # rad = +1.43875000000000003e-01 , len = +2.19915893013669983e+00 
 473        508        474        471    2        438        474 +1.00496153230579122e+00  # rad = +2.69999999999999962e-01 , len = +1.21243556529823951e-01 
 474        474        510        473    2        509        510 +9.51851851851851727e-01  # rad = +2.56999999999999951e-01 , len = +3.49999999999999978e-01 
 475        509        511        472    2 2147483645 2147483645 +9.13987836663770592e-01  # rad = +1.31500000000000006e-01 , len = +9.89949493661145541e-02 
 476        509        506        472    2        470        477 +7.33275412684622041e-01  # rad = +1.05500000000000038e-01 , len = +9.89949493661164276e-02 
 477        506        512        476    2        494        495 +9.79459715639810602e-01  # rad = +1.03333000000000036e-01 , len = +2.09999999999999382e-01 
 478        513        514       1142    2 2147483645 2147483645 +1.03305887718356182e+00  # rad = +8.08737373415291533e-02 , len = +5.51180551180823097e-01 
 479        515        494        482    2        458        480 +9.49162679425837319e-01  # rad = +1.98374999999999968e-01 , len = +5.14392845984468772e-01 
 480        494        516        479    2        529        530 +6.39193446754883432e-01  # rad = +1.26799999999999996e-01 , len = +8.68677155219356067e-01 
 481        517        518       1237    2        482        483 +6.29499961469812130e-01  # rad = +3.02250000000000019e-01 , len = +9.15368778143538120e-01 
 482        518        515        481    2        479       1238 +6.91480562448304359e-01  # rad = +2.08999999999999964e-01 , len = +1.21243556529819843e-01 
 483        518        519        481    2       1146       1147 +3.62990901571546731e-01  # rad = +1.09714000000000006e-01 , len = +4.19999999999999929e-01 
 484        520        521        486    2 2147483645 2147483645 +2.62609649122807043e-01  # rad = +1.19750000000000037e-01 , len = +2.77009025123731289e+00 
 485        520        442        486    2        408       1134 +7.08732456140350964e-01  # rad = +3.23181999999999914e-01 , len = +9.84987309562921687e-01 
 486        522        520        490    2        484        485 +9.55974842767295607e-01  # rad = +4.55999999999999905e-01 , len = +1.21243556529818830e-01 
 487        523        524        488    2 2147483645 2147483645 +4.15890033882258092e-01  # rad = +9.48824000000000056e-02 , len = +1.32075735848792375e+00 
 488        472        523       1135    2        487        489 +5.62054549172351314e-01  # rad = +2.28142999999999985e-01 , len = +6.30000000000000782e-01 
 489        523        525        488    2        631        632 +6.19944508488097457e-01  # rad = +1.41436000000000034e-01 , len = +3.37600355450049960e+00 
 490        517        522       1237    2        486        491 +9.93454033485857257e-01  # rad = +4.76999999999999869e-01 , len = +1.56524758424984339e-01 
 491        522        526        490    2        499        500 +8.95178197064989467e-01  # rad = +4.26999999999999935e-01 , len = +2.09999999999999659e-01 
 492        500        527        463    2 2147483645 2147483645 +4.72560975609756129e-01  # rad = +9.29999999999999855e-02 , len = +1.00468900660851324e+00 
 493        500        528        463    2        507        508 +7.92682926829268331e-01  # rad = +1.55999999999999944e-01 , len = +3.42928563989646329e-01 
 494        512        529        477    2 2147483645 2147483645 +7.61615360049548551e-01  # rad = +7.87000000000000199e-02 , len = +6.92964645562817672e-01 
 495        512        530        477    2 2147483645 2147483645 +7.66292955783728247e-01  # rad = +7.91833499999999996e-02 , len = +1.19000000000000083e+00 
 496        531        532        498    2 2147483645 2147483645 +1.00000000000000000e+00  # rad = +8.45000000000000057e-02 , len = +2.61916017074175556e-01 
 497        531        533        498    2 2147483645 2147483645 +8.85601183431952710e-01  # rad = +7.48332999999999915e-02 , len = +4.14125584816969095e-01 
 498        534        531       1147    2        496        497 +1.01337657073368459e+00  # rad = +8.45000000000000057e-02 , len = +2.88617393793237420e-01 
 499        526        535        491    2 2147483645 2147483645 +2.97725995316159286e-01  # rad = +1.27128999999999992e-01 , len = +2.11627030409633798e+00 
 500        526        536        491    2        501        502 +9.57845433255269385e-01  # rad = +4.08999999999999864e-01 , len = +9.89949493661170521e-02 
 501        536        537        500    2        582        583 +5.87775061124694354e-01  # rad = +2.40400000000000086e-01 , len = +3.03512767441503151e+00 
 502        536        538        500    2        515        516 +9.10349633251833712e-01  # rad = +3.72332999999999914e-01 , len = +6.75055553269505726e-01 
 503        539        540        511    2 2147483645 2147483645 +6.44535417031389168e-01  # rad = +7.68750000000000266e-02 , len = +1.16503218839652822e+00 
 504        539        541        511    2        505        506 +9.74663313559661737e-01  # rad = +1.16250000000000006e-01 , len = +2.21359436211787469e-01 
 505        541        542        504    2 2147483645 2147483645 +6.43727311827956949e-01  # rad = +7.48332999999999915e-02 , len = +8.90954544295049056e-01 
 506        541        543        504    2        514       1152 +6.73425376344085946e-01  # rad = +7.82856999999999997e-02 , len = +4.89999999999998215e-01 
 507        528        544        493    2 2147483645 2147483645 +4.76495512820512834e-01  # rad = +7.43332999999999772e-02 , len = +9.44351629426244732e-01 
 508        528        545        493    2        522        523 +9.98397435897435903e-01  # rad = +1.55749999999999944e-01 , len = +2.88617393793235255e-01 
 509        510        546        474    2        571       1027 +8.64591439688715990e-01  # rad = +2.22200000000000064e-01 , len = +4.20000000000001372e-01 
 510        510        547        474    2        524        525 +7.65241245136186743e-01  # rad = +1.96666999999999981e-01 , len = +5.68682688324516294e-01 
 511        548        539       1137    2        503        504 +8.83495971512628597e-01  # rad = +1.19271956154204925e-01 , len = +4.42718872423574383e-01 
 512        549        550        514    2 2147483645 2147483645 +9.42801183431952738e-01  # rad = +7.96667000000000347e-02 , len = +1.56524758424981925e-01 
 513        549        551        514    2       1153       1154 +1.08579881656804744e+00  # rad = +9.17500000000000121e-02 , len = +3.28329103187641413e-01 
 514        543        549        506    2        512        513 +1.07937975901090488e+00  # rad = +8.45000000000000334e-02 , len = +3.05122926047846743e-01 
 515        538        552        502    2        568       1342 +8.77093891758184196e-01  # rad = +3.26571000000000056e-01 , len = +5.51180551180826317e-01 
 516        538        499        502    2        462       1316 +6.26006827221868623e-01  # rad = +2.33083000000000012e-01 , len = +1.00468900660851435e+00 
 517        553        554        518    2       1025       1026 +3.53327841046765179e-01  # rad = +1.82273000000000018e-01 , len = +8.96437393240600233e-01 
 518        490        553       1021    2        517        519 +8.38296351064780620e-01  # rad = +5.15875000000000083e-01 , len = +1.20635815577298300e+00 
 519        553        555        518    2        543        544 +9.24966319360310152e-01  # rad = +4.77167000000000063e-01 , len = +3.76961536499415162e-01 
 520        502        556        465    2       1292       1340 +3.69003690036900367e-01  # rad = +6.99999999999999928e-02 , len = +1.21243556529822938e-01 
 521        502        557        465    2        531        532 +3.69003690036900367e-01  # rad = +6.99999999999999928e-02 , len = +8.71492971859211374e-01 
 522        545        558        508    2 2147483645 2147483645 +6.58638844301765669e-01  # rad = +1.02583000000000021e-01 , len = +1.70029409220875816e+00 
 523        545        559        508    2 2147483645 2147483645 +5.35374638844301698e-01  # rad = +8.33845999999999893e-02 , len = +8.07279381626954007e-01 
 524        547        560        510    2 2147483645 2147483645 +4.12645741278404643e-01  # rad = +8.11538000000000398e-02 , len = +8.88200427831466244e-01 
 525        547        561        510    2        535       1159 +8.23727417411157070e-01  # rad = +1.62000000000000116e-01 , len = +1.71464281994821693e-01 
 526        562        563        528    2 2147483645 2147483645 +9.02583503531874998e-01  # rad = +7.36249999999999821e-02 , len = +6.06217782649105641e-01 
 527        562        564        528    2       1241       1242 +8.58143908281578938e-01  # rad = +6.99999999999999928e-02 , len = +2.10000000000000853e-01 
 528        565        562       1027    2        526        527 +6.13863427702774023e-01  # rad = +8.15714000000000161e-02 , len = +4.64327470649757934e-01 
 529        516        566        480    2 2147483645 2147483645 +7.15412460567823372e-01  # rad = +9.07142999999999838e-02 , len = +4.74763098818768881e-01 
 530        516        567        480    2        538        539 +8.51735015772870696e-01  # rad = +1.07999999999999985e-01 , len = +2.61916017074179830e-01 
 531        557        568        521    2 2147483645 2147483645 +1.00000000000000000e+00  # rad = +6.99999999999999928e-02 , len = +6.99999999999985079e-02 
 532        557        569        521    2        533        534 +1.00000000000000000e+00  # rad = +6.99999999999999928e-02 , len = +1.56524758424985505e-01 
 533        569        570        532    2 2147483645 2147483645 +1.00000000000000000e+00  # rad = +6.99999999999999928e-02 , len = +1.71464281994822443e-01 
 534        569        571        532    2       1157       1158 +1.00000000000000000e+00  # rad = +6.99999999999999928e-02 , len = +2.21359436211784638e-01 
 535        561        572        525    2        536        537 +9.19753086419753063e-01  # rad = +1.49000000000000021e-01 , len = +1.21243556529822938e-01 
 536        572        573        535    2        984       1318 +9.47651006711409338e-01  # rad = +1.41200000000000020e-01 , len = +4.19999999999999041e-01 
 537        572        574        535    2 2147483645 2147483645 +8.78714765100671147e-01  # rad = +1.30928500000000031e-01 , len = +1.04297650980259271e+00 
 538        567        575        530    2 2147483645 2147483645 +9.87657407407407373e-01  # rad = +1.06667000000000012e-01 , len = +1.40000000000000568e-01 
 539        567        576        530    2       1155       1156 +7.37654629629629577e-01  # rad = +7.96667000000000070e-02 , len = +8.57321409974111881e-01 
 540        577        578        541    2 2147483645 2147483645 +7.83515215208640314e-01  # rad = +8.35000000000000048e-02 , len = +1.16081867662439286e+00 
 541        579        577        564    2        540        542 +8.64673427991886401e-01  # rad = +1.06570999999999944e-01 , len = +5.46717477313463762e-01 
 542        577        580        541    2        548        549 +6.84051008248022452e-01  # rad = +7.29000000000000065e-02 , len = +7.47395477642195605e-01 
 543        555        581        519    2        576       1167 +1.01292210064820076e+00  # rad = +4.83333000000000124e-01 , len = +2.10000000000000270e-01 
 544        555        582        519    2        553        554 +3.42529973782763619e-01  # rad = +1.63444000000000034e-01 , len = +1.28883668476653601e+00 
 545        583        584        546    2 2147483645 2147483645 +6.50663934426229496e-01  # rad = +7.93810000000000071e-02 , len = +1.50296373875087386e+00 
 546        585        583       1149    2        545        547 +9.41568715221770325e-01  # rad = +1.21999999999999983e-01 , len = +2.09999999999996106e-01 
 547        583        586        546    2       1028       1029 +7.06557377049180313e-01  # rad = +8.62000000000000266e-02 , len = +3.76961536499417771e-01 
 548        580        587        542    2 2147483645 2147483645 +9.60219478737997179e-01  # rad = +6.99999999999999512e-02 , len = +3.13049516849973397e-01 
 549        580        588        542    2 2147483645 2147483645 +1.05965346147502282e+00  # rad = +7.72487373415291501e-02 , len = +5.14392845984466329e-01 
 550        589        590        552    2 2147483645 2147483645 +7.08254365519086049e-01  # rad = +7.41429000000000116e-02 , len = +9.23363417079104520e-01 
 551        589        591        552    2 2147483645 2147483645 +7.41580375224485167e-01  # rad = +7.76315999999999951e-02 , len = +1.35192455410796009e+00 
 552        592        589        608    2        550        551 +7.47742857142857154e-01  # rad = +1.04684000000000027e-01 , len = +1.67708079709953028e+00 
 553        582        593        544    2 2147483645 2147483645 +4.28281246176060282e-01  # rad = +6.99999999999999928e-02 , len = +7.57165767847435944e-01 
 554        582        594        544    2 2147483645 2147483645 +4.61549521548665020e-01  # rad = +7.54374999999999907e-02 , len = +1.12218536793169577e+00 
 555        595        596        557    2 2147483645 2147483645 +5.82404897864587601e-01  # rad = +9.04667000000000110e-02 , len = +1.27738013136262607e+00 
 556        595        597        557    2       1164       1165 +6.18027077311324669e-01  # rad = +9.59999999999999881e-02 , len = +4.69574275274957764e-01 
 557        598        595        567    2        555        556 +7.79913339057173194e-01  # rad = +1.55332999999999999e-01 , len = +2.10000000000003212e-01 
 558        599        600        560    2 2147483645 2147483645 +1.00000000000000000e+00  # rad = +6.99999999999999928e-02 , len = +2.10000000000000853e-01 
 559        599        601        560    2 2147483645 2147483645 +1.00000000000000000e+00  # rad = +6.99999999999999928e-02 , len = +5.81463670404267829e-01 
 560        602        599       1165    2        558        559 +1.00000000000000000e+00  # rad = +6.99999999999999928e-02 , len = +3.05122926047850018e-01 
 561        603        604        563    2 2147483645 2147483645 +1.00896445131375567e+00  # rad = +8.15999999999999781e-02 , len = +3.56931365951495327e-01 
 562        603        605        563    2 2147483645 2147483645 +8.65533230293663025e-01  # rad = +6.99999999999999928e-02 , len = +1.21243556529822938e-01 
 563        606        603       1161    2        561        562 +4.48237256760276870e-01  # rad = +8.08750000000000024e-02 , len = +5.23832034148351999e-01 
 564        607        579        569    2        541        565 +5.50223214285714191e-01  # rad = +1.23250000000000012e-01 , len = +7.34166193719105853e-01 
 565        579        608        564    2       1239       1240 +7.11967545638945265e-01  # rad = +8.77499999999999808e-02 , len = +1.23048770818728692e+00 
 566        598        609        567    2 2147483645 2147483645 +4.16735704208026414e-01  # rad = +8.29999999999999627e-02 , len = +1.66976046186271931e+00 
 567        610        598        568    2        557        566 +7.34741082594596917e-01  # rad = +1.99167000000000011e-01 , len = +4.14125584816969372e-01 
 568        552        610        515    2        567        569 +8.30052270409803783e-01  # rad = +2.71071000000000006e-01 , len = +9.62340895940730245e-01 
 569        610        607        568    2        564       1170 +8.26351767618077937e-01  # rad = +2.24000000000000005e-01 , len = +8.45813218151617030e-01 
 570        611        612        571    2 2147483645 2147483645 +6.02935671466306666e-01  # rad = +1.14357000000000014e-01 , len = +1.80513157415186831e+00 
 571        546        611        509    2        570        572 +8.53586858685868588e-01  # rad = +1.89667000000000030e-01 , len = +6.26099033699940466e-01 
 572        611        613        571    2        573        574 +5.64805685754506626e-01  # rad = +1.07124999999999984e-01 , len = +5.37680202350800829e-01 
 573        613        614        572    2 2147483645 2147483645 +9.24154025670945067e-01  # rad = +9.90000000000000047e-02 , len = +9.89949493661158031e-02 
 574        613        615        572    2        578        579 +6.98560560093348881e-01  # rad = +7.48332999999999915e-02 , len = +3.76961536499416827e-01 
 575        616        617        576    2        586       1168 +4.53219774542715226e-01  # rad = +2.20200000000000090e-01 , len = +7.34166193719100857e-01 
 576        581        616        543    2        575        577 +1.00522207256694673e+00  # rad = +4.85857000000000205e-01 , len = +4.48218696620301227e-01 
 577        616        618        576    2        597        598 +1.03425493509407085e+00  # rad = +5.02500000000000280e-01 , len = +9.54672718789010610e-01 
 578        615        619        574    2 2147483645 2147483645 +9.70642748615923590e-01  # rad = +7.26363999999999899e-02 , len = +7.57165767847437055e-01 
 579        615        620        574    2        580        581 +1.12917644952180374e+00  # rad = +8.45000000000000612e-02 , len = +2.61916017074176999e-01 
 580        620        621        579    2 2147483645 2147483645 +1.00000000000000000e+00  # rad = +8.45000000000000612e-02 , len = +2.32163735324878689e-01 
 581        620        622        579    2       1247       1248 +1.00000000000000000e+00  # rad = +8.45000000000000612e-02 , len = +4.48218696620299284e-01 
 582        537        623        501    2 2147483645 2147483645 +4.29376039933444253e-01  # rad = +1.03221999999999967e-01 , len = +7.82623792124927387e-01 
 583        537        624        501    2        592        593 +8.88581530782030060e-01  # rad = +2.13614999999999972e-01 , len = +1.01197826063606811e+00 
 584        625        626        586    2 2147483645 2147483645 +9.12738306192407811e-01  # rad = +7.00000000000000205e-02 , len = +1.97989898732232855e-01 
 585        625        627        586    2 2147483645 2147483645 +9.75760278411261672e-01  # rad = +7.48333000000000470e-02 , len = +7.76337555448655459e-01 
 586        617        625        575    2        584        585 +3.48284741144414212e-01  # rad = +7.66923000000000327e-02 , len = +1.00224747442934747e+00 
 587        628        629        588    2        601       1249 +8.54265116279069869e-01  # rad = +1.83666999999999941e-01 , len = +2.10000000000000853e-01 
 588        630        628       1170    2        587        589 +1.01210286731096044e+00  # rad = +2.14999999999999969e-01 , len = +2.61916017074175556e-01 
 589        628        631        588    2        590        591 +8.93023255813953476e-01  # rad = +1.91999999999999948e-01 , len = +3.76961536499415495e-01 
 590        631        632        589    2 2147483645 2147483645 +5.13020833333333370e-01  # rad = +9.85000000000000042e-02 , len = +8.65852181379705765e-01 
 591        631        633        589    2        595       1326 +1.02604166666666674e+00  # rad = +1.97000000000000008e-01 , len = +2.42487113059641740e-01 
 592        624        634        583    2 2147483645 2147483645 +5.08311682232053030e-01  # rad = +1.08582999999999985e-01 , len = +9.12688336728370575e-01 
 593        624        635        583    2        622       1174 +1.09464691149966042e+00  # rad = +2.33832999999999930e-01 , len = +4.53651848888550702e-01 
 594        636        637        595    2 2147483645 2147483645 +6.33484162895927572e-01  # rad = +6.99999999999999512e-02 , len = +1.56524758424985116e-01 
 595        633        636        591    2        594        596 +5.60913705583756306e-01  # rad = +1.10499999999999987e-01 , len = +5.68682688324518182e-01 
 596        636        638        595    2        604        614 +6.33484162895927572e-01  # rad = +6.99999999999999512e-02 , len = +2.61916017074175556e-01 
 597        618        639        577    2        646        647 +9.97347263681591878e-01  # rad = +5.01167000000000029e-01 , len = +8.31203946092652690e-01 
 598        618        640        577    2        610        620 +5.17247761194029820e-01  # rad = +2.59917000000000065e-01 , len = +8.31203946092654355e-01 
 599        641        642        601    2 2147483645 2147483645 +7.71653421786862581e-01  # rad = +6.99999999999999512e-02 , len = +4.89999999999994884e-01 
 600        641        643        601    2 2147483645 2147483645 +7.71653421786862581e-01  # rad = +6.99999999999999512e-02 , len = +1.21243556529822938e-01 
 601        629        641        587    2        599        600 +4.93906363146346394e-01  # rad = +9.07142999999999838e-02 , len = +5.14392845984468217e-01 
 602        644        645        604    2 2147483645 2147483645 +1.00000000000000000e+00  # rad = +6.99999999999999512e-02 , len = +2.96984848098350740e-01 
 603        644        646        604    2 2147483645 2147483645 +1.00000000000000000e+00  # rad = +6.99999999999999512e-02 , len = +1.56524758424986699e-01 
 604        638        644        596    2        602        603 +1.00000000000000000e+00  # rad = +6.99999999999999512e-02 , len = +5.09607692249634647e-01 
 605        647        648        606    2 2147483645 2147483645 +8.48507779293947495e-01  # rad = +7.58000000000000201e-02 , len = +3.28329103187639137e-01 
 606        649        647        620    2        605        607 +8.41179849340866315e-01  # rad = +8.93333000000000182e-02 , len = +2.10000000000000853e-01 
 607        647        650        606    2        618        619 +8.64739128634003151e-01  # rad = +7.72500000000000131e-02 , len = +3.05122926047847576e-01 
 608        651        592        610    2        552       1171 +9.65044702249243436e-01  # rad = +1.40000000000000041e-01 , len = +6.33876959669620543e-01 
 609        651        652        610    2        623        624 +5.42263443417361213e-01  # rad = +7.86666999999999922e-02 , len = +4.31508980207827797e-01 
 610        640        651        598    2        608        609 +5.58143561213772066e-01  # rad = +1.45071000000000033e-01 , len = +9.36536171218172675e-01 
 611        653        654        613    2 2147483645 2147483645 +9.12738306192407811e-01  # rad = +6.99999999999999512e-02 , len = +2.21359436211784638e-01 
 612        653        655        613    2 2147483645 2147483645 +9.12738306192407811e-01  # rad = +6.99999999999999512e-02 , len = +1.71464281994823164e-01 
 613        656        653       1031    2        611        612 +4.73994437577255845e-01  # rad = +7.66922999999999772e-02 , len = +9.10000000000002696e-01 
 614        638        657        596    2 2147483645 2147483645 +1.00000000000000000e+00  # rad = +6.99999999999999512e-02 , len = +2.21359436211787469e-01 
 615        658        659        617    2 2147483645 2147483645 +6.79885072551231984e-01  # rad = +7.77333000000000052e-02 , len = +8.42911620515459425e-01 
 616        658        660        617    2 2147483645 2147483645 +7.27539730436531862e-01  # rad = +8.31818000000000002e-02 , len = +7.95047168412038263e-01 
 617        661        658        622    2        615        616 +7.16502371984884423e-01  # rad = +1.14332999999999990e-01 , len = +2.42487113059643794e-01 
 618        650        662        607    2 2147483645 2147483645 +9.06148867313915862e-01  # rad = +7.00000000000000205e-02 , len = +5.64358042380897706e-01 
 619        650        663        607    2 2147483645 2147483645 +9.06148867313915862e-01  # rad = +7.00000000000000205e-02 , len = +9.89949493661183150e-02 
 620        640        649        598    2        606       1175 +4.08591973591569624e-01  # rad = +1.06200000000000044e-01 , len = +2.88617393793235255e-01 
 621        661        664        622    2 2147483645 2147483645 +5.98087998445832936e-01  # rad = +9.54374999999999946e-02 , len = +1.26388290596874575e+00 
 622        635        661        593    2        617        621 +6.82414372650566814e-01  # rad = +1.59570999999999935e-01 , len = +4.31508980207828075e-01 
 623        652        665        609    2 2147483645 2147483645 +8.89830131427910342e-01  # rad = +7.00000000000000205e-02 , len = +4.94974746830582735e-01 
 624        652        666        609    2 2147483645 2147483645 +8.89830131427910342e-01  # rad = +7.00000000000000205e-02 , len = +3.13049516849967069e-01 
 625        667        668        627    2 2147483645 2147483645 +5.16486276344670481e-01  # rad = +7.50624999999999903e-02 , len = +1.10679718105893010e+00 
 626        667        669        627    2        662       1348 +7.20510826859694586e-01  # rad = +1.04713999999999988e-01 , len = +5.46717477313464095e-01 
 627        656        667       1031    2        625        626 +8.98226205191594462e-01  # rad = +1.45332999999999934e-01 , len = +1.56524758424989086e-01 
 628        670        671        630    2 2147483645 2147483645 +1.00000000000000000e+00  # rad = +7.00000000000000205e-02 , len = +4.94974746830581513e-01 
 629        670        672        630    2 2147483645 2147483645 +1.06904714285714286e+00  # rad = +7.48333000000000054e-02 , len = +8.48704895708749185e-01 
 630        673        670        636    2        628        629 +1.00000000000000000e+00  # rad = +7.00000000000000205e-02 , len = +1.97989898732231578e-01 
 631        525        674        489    2        635       1253 +5.35931446025057268e-01  # rad = +7.58000000000000063e-02 , len = +3.20780298646908935e-01 
 632        525        675        489    2        659       1181 +5.20553465878559884e-01  # rad = +7.36249999999999960e-02 , len = +4.42718872423571552e-01 
 633        676        677        635    2 2147483645 2147483645 +9.06148867313915862e-01  # rad = +7.00000000000000067e-02 , len = +4.02119385257662443e-01 
 634        676        678        635    2 2147483645 2147483645 +9.06148867313915862e-01  # rad = +7.00000000000000067e-02 , len = +1.07079409785448609e+00 
 635        674        676        631    2        633        634 +1.01912928759894461e+00  # rad = +7.72500000000000131e-02 , len = +4.99899989998000061e-01 
 636        679        673        645    2        630        637 +9.35412443390843285e-01  # rad = +7.00000000000000205e-02 , len = +1.71464281994823164e-01 
 637        673        680        636    2 2147483645 2147483645 +1.00000000000000000e+00  # rad = +7.00000000000000205e-02 , len = +2.61916017074177443e-01 
 638        681        682        639    2 2147483645 2147483645 +6.42532663316582875e-01  # rad = +1.27863999999999978e-01 , len = +1.59009433682407675e+00 
 639        683        681       1178    2        638        640 +9.38679245283018826e-01  # rad = +1.98999999999999982e-01 , len = +2.88617393793235699e-01 
 640        681        684        639    2        674        675 +6.52708542713567930e-01  # rad = +1.29889000000000004e-01 , len = +7.47395477642193162e-01 
 641        685        686        643    2 2147483645 2147483645 +4.33457181942544512e-01  # rad = +7.92142999999999736e-02 , len = +9.54672718789013719e-01 
 642        685        687        643    2       1182       1183 +7.87507523939808607e-01  # rad = +1.43917000000000017e-01 , len = +9.15368778143542117e-01 
 643        683        685       1178    2        641        642 +8.62028301886792359e-01  # rad = +1.82749999999999885e-01 , len = +3.28329103187637583e-01 
 644        679        688        645    2 2147483645 2147483645 +9.35412443390843285e-01  # rad = +7.00000000000000205e-02 , len = +2.21359436211788024e-01 
 645        689        679        658    2        636        644 +8.85601183431952710e-01  # rad = +7.48333000000000192e-02 , len = +4.31508980207829573e-01 
 646        639        690        597    2        714        721 +1.00984302637643752e+00  # rad = +5.06100000000000216e-01 , len = +7.03491293478464508e-01 
 647        639        691        597    2       1179       1180 +6.99617093703296611e-01  # rad = +3.50625000000000075e-01 , len = +4.94974746830585011e-01 
 648        692        693        650    2 2147483645 2147483645 +7.79014679975205016e-01  # rad = +6.99999999999999928e-02 , len = +4.99899989997999783e-01 
 649        692        694        650    2 2147483645 2147483645 +8.50732997169950989e-01  # rad = +7.64444000000000096e-02 , len = +6.02162768692985462e-01 
 650        695        692        671    2        648        649 +1.18544986807387853e+00  # rad = +8.98570999999999953e-02 , len = +5.46717477313466649e-01 
 651        696        697        653    2 2147483645 2147483645 +8.91791750668563643e-01  # rad = +7.96666999999999514e-02 , len = +1.56524758424985921e-01 
 652        696        698        653    2 2147483645 2147483645 +1.00000000000000000e+00  # rad = +8.93332999999999489e-02 , len = +2.10000000000000853e-01 
 653        699        696       1252    2        651        652 +7.61365515242941049e-01  # rad = +8.93332999999999489e-02 , len = +1.71464281994822443e-01 
 654        700        701        655    2 2147483645 2147483645 +5.79394181818181808e-01  # rad = +7.96667000000000347e-02 , len = +7.98122797569398079e-01 
 655        702        700       1180    2        654        656 +7.13666585351928395e-01  # rad = +1.37500000000000039e-01 , len = +2.61916017074175056e-01 
 656        700        703        655    2        691        692 +5.99480727272727276e-01  # rad = +8.24286000000000046e-02 , len = +5.64358042380900815e-01 
 657        689        704        658    2 2147483645 2147483645 +8.90801183431952692e-01  # rad = +7.52727000000000118e-02 , len = +7.06965345685344748e-01 
 658        705        689        666    2        645        657 +6.43883110450718221e-01  # rad = +8.45000000000000473e-02 , len = +9.89949493661170521e-02 
 659        675        706        632    2 2147483645 2147483645 +9.50764006791171457e-01  # rad = +6.99999999999999928e-02 , len = +4.08166632639171800e-01 
 660        707        708        662    2 2147483645 2147483645 +1.00000000000000000e+00  # rad = +7.57999999999999646e-02 , len = +3.13049516849971843e-01 
 661        707        709        662    2 2147483645 2147483645 +9.23482849604221556e-01  # rad = +6.99999999999999512e-02 , len = +2.61916017074176999e-01 
 662        669        707        626    2        660        661 +7.23876463510132351e-01  # rad = +7.57999999999999646e-02 , len = +3.56931365951489721e-01 
 663        710        711        665    2 2147483645 2147483645 +1.10407239819004532e+00  # rad = +1.21999999999999900e-01 , len = +1.56524758424985921e-01 
 664        710        712        665    2 2147483645 2147483645 +1.10407239819004532e+00  # rad = +1.21999999999999900e-01 , len = +2.42487113059642267e-01 
 665        713        710        676    2        663        664 +8.77980565244682487e-01  # rad = +1.10499999999999945e-01 , len = +9.89949493661170521e-02 
 666        702        705       1180    2        658        667 +6.81149340572075102e-01  # rad = +1.31235000000000046e-01 , len = +1.25999999999999712e+00 
 667        705        714        666    2        696        697 +8.31264525469577520e-01  # rad = +1.09090999999999994e-01 , len = +9.18041393402280304e-01 
 668        715        716        670    2 2147483645 2147483645 +1.00000000000000000e+00  # rad = +7.00000000000000205e-02 , len = +3.50000000000001421e-01 
 669        715        717        670    2 2147483645 2147483645 +1.00000000000000000e+00  # rad = +7.00000000000000205e-02 , len = +3.63730669589464706e-01 
 670        718        715        673    2        668        669 +9.66628530869627411e-01  # rad = +7.00000000000000205e-02 , len = +9.89949493661170521e-02 
 671        719        695        672    2        650       1256 +1.08285714285714296e+00  # rad = +7.58000000000000340e-02 , len = +3.20780298646909323e-01 
 672        720        719       1035    2        671        673 +5.33333333333333326e-01  # rad = +7.00000000000000205e-02 , len = +1.21243556529823951e-01 
 673        719        718        672    2        670        678 +1.03452357142857143e+00  # rad = +7.24166500000000268e-02 , len = +4.48218696620297896e-01 
 674        684        721        640    2 2147483645 2147483645 +6.22647029386630080e-01  # rad = +8.08749999999999747e-02 , len = +7.24085630295203342e-01 
 675        684        722        640    2 2147483645 2147483645 +5.57527581242445391e-01  # rad = +7.24167000000000005e-02 , len = +7.73175271203107806e-01 
 676        723        713       1033    2        665        677 +7.47480326651818849e-01  # rad = +1.25856999999999941e-01 , len = +5.64358042380900260e-01 
 677        713        724        676    2        681        685 +7.77072391682623986e-01  # rad = +9.77999999999999564e-02 , len = +3.76961536499416328e-01 
 678        718        725        673    2 2147483645 2147483645 +9.66628530869627411e-01  # rad = +7.00000000000000205e-02 , len = +4.02119385257663664e-01 
 679        726        727        681    2       1254       1255 +6.68787679020130477e-01  # rad = +6.99999999999999928e-02 , len = +4.25793377120876226e-01 
 680        726        728        681    2        703        704 +6.68787679020130477e-01  # rad = +6.99999999999999928e-02 , len = +6.96491205974633099e-01 
 681        724        726        677    2        679        680 +1.07021472392638040e+00  # rad = +1.04666999999999996e-01 , len = +1.71464281994822804e-01 
 682        729        730        684    2 2147483645 2147483645 +8.50978983848473924e-01  # rad = +7.72499999999999992e-02 , len = +1.29830658936939947e+00 
 683        729        731        684    2 2147483645 2147483645 +8.20261121111108715e-01  # rad = +7.44615000000000277e-02 , len = +9.33916484488844012e-01 
 684        732        729        716    2        682        683 +6.47257040998217459e-01  # rad = +9.07778000000000057e-02 , len = +7.53923072998831989e-01 
 685        724        733        677    2        689        690 +8.48670756646216717e-01  # rad = +8.29999999999999488e-02 , len = +2.52388589282479536e-01 
 686        734        735        688    2 2147483645 2147483645 +7.05426137852360302e-01  # rad = +7.00000000000000205e-02 , len = +4.42718872423574938e-01 
 687        734        736        688    2 2147483645 2147483645 +7.51570077032534312e-01  # rad = +7.45789000000000452e-02 , len = +1.28502918254800891e+00 
 688        737        734        726    2        686        687 +5.17725012652151872e-01  # rad = +9.92308000000000495e-02 , len = +1.19616052434445419e+00 
 689        733        738        685    2 2147483645 2147483645 +8.43373493975903554e-01  # rad = +6.99999999999999928e-02 , len = +1.97989898732233466e-01 
 690        733        739        685    2 2147483645 2147483645 +8.43373493975903554e-01  # rad = +6.99999999999999928e-02 , len = +6.06217782649105974e-01 
 691        703        740        656    2 2147483645 2147483645 +8.49219809629182087e-01  # rad = +7.00000000000000205e-02 , len = +7.03491293478461621e-01 
 692        703        741        656    2 2147483645 2147483645 +9.89947663796303723e-01  # rad = +8.16000000000000336e-02 , len = +3.56931365951494994e-01 
 693        742        743        695    2 2147483645 2147483645 +5.52380952380952417e-01  # rad = +8.12000000000000360e-02 , len = +1.04297650980259515e+00 
 694        742        744        695    2       1188       1189 +5.37414965986394599e-01  # rad = +7.90000000000000424e-02 , len = +6.41560597293817092e-01 
 695        745        742        699    2        693        694 +5.02686122101433153e-01  # rad = +1.47000000000000047e-01 , len = +1.21243556529820870e-01 
 696        714        746        667    2 2147483645 2147483645 +7.08124409896324969e-01  # rad = +7.72500000000000131e-02 , len = +8.19328993750373713e-01 
 697        714        747        667    2       1186       1187 +7.47999376667186078e-01  # rad = +8.16000000000000336e-02 , len = +3.56931365951494994e-01 
 698        745        748        699    2       1035       1331 +5.28090579251715764e-01  # rad = +1.54429000000000094e-01 , len = +4.90000000000000491e-01 
 699        749        745        721    2        695        698 +5.92161722687629233e-01  # rad = +2.92429000000000106e-01 , len = +6.10245852095694374e-01 
 700        750        751        702    2 2147483645 2147483645 +9.69664866249009827e-01  # rad = +7.72500000000000131e-02 , len = +1.56524758424985116e-01 
 701        750        752        702    2 2147483645 2147483645 +9.39329732498019876e-01  # rad = +7.48333000000000054e-02 , len = +4.02119385257663664e-01 
 702        753        750        706    2        700        701 +8.21306185567010294e-01  # rad = +7.96667000000000347e-02 , len = +6.45368112010499706e-01 
 703        728        754        680    2 2147483645 2147483645 +1.08285714285714296e+00  # rad = +7.58000000000000063e-02 , len = +3.20780298646909712e-01 
 704        728        755        680    2 2147483645 2147483645 +1.00000000000000000e+00  # rad = +6.99999999999999928e-02 , len = +5.85662018573851584e-01 
 705        756        757        713    2 2147483645 2147483645 +8.73806782469498833e-01  # rad = +8.39000000000000162e-02 , len = +6.92964645562817005e-01 
 706        756        753        713    2        702       1337 +1.01024145291467682e+00  # rad = +9.70000000000000445e-02 , len = +1.71464281994823886e-01 
 707        758        759        709    2 2147483645 2147483645 +8.81708701079337409e-01  # rad = +6.99999999999999928e-02 , len = +2.61916017074175556e-01 
 708        758        760        709    2 2147483645 2147483645 +8.81708701079337409e-01  # rad = +6.99999999999999928e-02 , len = +8.10308583195317622e-01 
 709        732        758        716    2        707        708 +5.66069875222816377e-01  # rad = +7.93912999999999841e-02 , len = +1.75559106855782421e+00 
 710        761        762        712    2        719       1190 +7.50000000000000000e-01  # rad = +7.72500000000000131e-02 , len = +2.61916017074173613e-01 
 711        761        763        712    2       1257       1258 +7.73463106796116517e-01  # rad = +7.96667000000000486e-02 , len = +3.56931365951492940e-01 
 712        764        761        727    2        710        711 +4.93682777660614691e-01  # rad = +1.03000000000000064e-01 , len = +8.16333265278343267e-01 
 713        765        756        714    2        705        706 +2.53342084432717662e-01  # rad = +9.60166500000000089e-02 , len = +8.79886356298357875e-01 
 714        690        765        646    2        713        715 +7.48863860897055922e-01  # rad = +3.79000000000000115e-01 , len = +4.59020696701138375e-01 
 715        765        766        714    2        727        736 +6.69598944591028977e-01  # rad = +2.53778000000000115e-01 , len = +1.70029409220875549e+00 
 716        767        732        723    2        684        709 +8.93312101910827994e-01  # rad = +1.40250000000000041e-01 , len = +2.88617393793235255e-01 
 717        768        769        719    2 2147483645 2147483645 +8.92193119024297543e-01  # rad = +7.00000000000000205e-02 , len = +6.49153294684699400e-01 
 718        768        770        719    2 2147483645 2147483645 +8.92193119024297543e-01  # rad = +7.00000000000000205e-02 , len = +4.48218696620300672e-01 
 719        762        768        710    2        717        718 +1.01564207119741101e+00  # rad = +7.84583500000000239e-02 , len = +3.56931365951496049e-01 
 720        749        771        721    2        763       1038 +9.32163302168951824e-01  # rad = +4.60333000000000159e-01 , len = +1.56524758424982757e-01 
 721        690        749        646    2        699        720 +9.75761707172495552e-01  # rad = +4.93833000000000188e-01 , len = +5.14392845984466995e-01 
 722        767        772        723    2 2147483645 2147483645 +4.86907006369426743e-01  # rad = +7.64443999999999957e-02 , len = +1.30395552071380205e+00 
 723        773        767        725    2        716        722 +9.82785602503912448e-01  # rad = +1.56999999999999973e-01 , len = +2.09999999999999659e-01 
 724        773        774        725    2 2147483645 2147483645 +4.76402503912363051e-01  # rad = +7.61052999999999868e-02 , len = +1.27929668177479261e+00 
 725        775        773        755    2        723        724 +7.17977528089887573e-01  # rad = +1.59750000000000031e-01 , len = +7.03491293478463398e-01 
 726        764        737        727    2        688       1349 +9.18666960639582864e-01  # rad = +1.91667000000000087e-01 , len = +1.56524758424985921e-01 
 727        766        764        715    2        712        726 +8.22120120735446047e-01  # rad = +2.08636000000000044e-01 , len = +7.53923072998832877e-01 
 728        776        777        729    2 2147483645 2147483645 +5.93667150259067355e-01  # rad = +7.16111000000000247e-02 , len = +1.32075735848792530e+00 
 729        778        776       1349    2        728        730 +6.29346731570901596e-01  # rad = +1.20625000000000038e-01 , len = +5.09607692249635646e-01 
 730        776        779        729    2       1259       1260 +6.33735958549222822e-01  # rad = +7.64444000000000096e-02 , len = +6.02162768692982020e-01 
 731        778        780       1349    2        732        733 +9.79130471077441555e-01  # rad = +1.87667000000000056e-01 , len = +1.97989898732230329e-01 
 732        780        781        731    2        769        770 +5.12077243202054722e-01  # rad = +9.61000000000000465e-02 , len = +7.73175271203109915e-01 
 733        780        782        731    2        734        735 +4.88327196576915479e-01  # rad = +9.16429000000000132e-02 , len = +1.00468900660851612e+00 
 734        782        783        733    2 2147483645 2147483645 +7.63834405065749733e-01  # rad = +7.00000000000000205e-02 , len = +2.61916017074176000e-01 
 735        782        784        733    2       1191       1192 +8.42945825590416642e-01  # rad = +7.72500000000000131e-02 , len = +9.77496803063825470e-01 
 736        766        785        715    2        752        753 +8.64929190079518406e-01  # rad = +2.19500000000000084e-01 , len = +2.88617393793236143e-01 
 737        786        787        738    2 2147483645 2147483645 +9.23482849604221556e-01  # rad = +6.99999999999999789e-02 , len = +5.68682688324516072e-01 
 738        788        786        743    2        737        739 +8.97041420118343202e-01  # rad = +7.58000000000000201e-02 , len = +4.48218696620297063e-01 
 739        786        789        738    2        740        741 +9.23482849604221556e-01  # rad = +6.99999999999999789e-02 , len = +4.25793377120876837e-01 
 740        789        790        739    2 2147483645 2147483645 +1.00000000000000000e+00  # rad = +6.99999999999999789e-02 , len = +3.95979797464466932e-01 
 741        789        791        739    2 2147483645 2147483645 +1.16571428571428570e+00  # rad = +8.15999999999999781e-02 , len = +1.56837495516856351e+00 
 742        792        793        744    2 2147483645 2147483645 +6.66289592760180960e-01  # rad = +7.36250000000000376e-02 , len = +6.10245852095693153e-01 
 743        792        788        744    2        738        757 +7.64705882352941124e-01  # rad = +8.45000000000000057e-02 , len = +2.88617393793236532e-01 
 744        794        792        751    2        742        743 +9.86607142857142794e-01  # rad = +1.10500000000000015e-01 , len = +1.21243556529821897e-01 
 745        795        796        746    2 2147483645 2147483645 +5.00150045013504019e-01  # rad = +7.00000000000000205e-02 , len = +9.89949493661157892e-02 
 746        797        795        763    2        745        747 +2.89445710574970372e-01  # rad = +1.39958000000000027e-01 , len = +1.86126301204316591e+00 
 747        795        798        746    2        748        749 +5.00150045013504019e-01  # rad = +7.00000000000000205e-02 , len = +4.25793377120877115e-01 
 748        798        799        747    2 2147483645 2147483645 +1.00000000000000000e+00  # rad = +7.00000000000000205e-02 , len = +2.42487113059640713e-01 
 749        798        800        747    2 2147483645 2147483645 +1.15535714285714297e+00  # rad = +8.08750000000000302e-02 , len = +5.37680202350801717e-01 
 750        794        801        751    2 2147483645 2147483645 +8.05803571428571286e-01  # rad = +9.02500000000000524e-02 , len = +2.52388589282478537e-01 
 751        775        794        755    2        744        750 +5.03370786516853963e-01  # rad = +1.11999999999999975e-01 , len = +8.45813218151619028e-01 
 752        785        802        736    2       1261       1262 +7.63553530751708509e-01  # rad = +1.67600000000000110e-01 , len = +4.48218696620301227e-01 
 753        785        803        736    2        784        785 +9.48747152619590084e-01  # rad = +2.08250000000000046e-01 , len = +1.34647688431699519e+00 
 754        804        805        756    2       1199       1200 +4.22186995939707488e-01  # rad = +1.06267000000000042e-01 , len = +1.30019229347047061e+00 
 755        804        775        756    2        725        751 +8.83967803707500055e-01  # rad = +2.22500000000000087e-01 , len = +2.88617393793236532e-01 
 756        806        804        786    2        754        755 +6.03611510791366879e-01  # rad = +2.51705999999999930e-01 , len = +1.53521985396229010e+00 
 757        788        807        743    2        761        762 +9.57100591715976279e-01  # rad = +8.08750000000000163e-02 , len = +5.98080262172225208e-01 
 758        808        809        759    2 2147483645 2147483645 +8.75841903029286772e-01  # rad = +6.99999999999999928e-02 , len = +4.25793377120875338e-01 
 759        810        808        780    2        758        760 +2.77029809358752210e-01  # rad = +7.99231000000000247e-02 , len = +9.49526197637538316e-01 
 760        808        811        759    2        771        772 +1.03134888411485526e+00  # rad = +8.24286000000000185e-02 , len = +5.37680202350804715e-01 
 761        807        812        757    2 2147483645 2147483645 +8.65533230293663025e-01  # rad = +6.99999999999999789e-02 , len = +3.56931365951494661e-01 
 762        807        813        757    2 2147483645 2147483645 +8.89438021638330745e-01  # rad = +7.19332999999999917e-02 , len = +9.80000000000000426e-01 
 763        771        797        720    2        746        764 +1.05040916032524279e+00  # rad = +4.83538000000000023e-01 , len = +1.04297650980259271e+00 
 764        797        814        763    2        765        766 +9.59593661718417090e-01  # rad = +4.64000000000000079e-01 , len = +1.21243556529821897e-01 
 765        814        815        764    2        847       1352 +6.33431034482758615e-01  # rad = +2.93912000000000062e-01 , len = +2.86316258707045979e+00 
 766        814        816        764    2        767        768 +1.00000000000000000e+00  # rad = +4.64000000000000079e-01 , len = +9.89949493661170521e-02 
 767        816        817        766    2       1197       1198 +3.90086206896551768e-01  # rad = +1.81000000000000050e-01 , len = +1.19205704561484782e+00 
 768        816        818        766    2        780        786 +9.41571120689655316e-01  # rad = +4.36889000000000194e-01 , len = +7.17286553617171974e-01 
 769        781        819        732    2 2147483645 2147483645 +7.78702393340270582e-01  # rad = +7.48333000000000192e-02 , len = +8.54458893101361250e-01 
 770        781        820        732    2        789        790 +8.28997918834547431e-01  # rad = +7.96667000000000625e-02 , len = +7.95047168412037708e-01 
 771        811        821        760    2 2147483645 2147483645 +8.49219809629182087e-01  # rad = +6.99999999999999928e-02 , len = +2.42487113059643794e-01 
 772        811        822        760    2 2147483645 2147483645 +8.49219809629182087e-01  # rad = +6.99999999999999928e-02 , len = +1.71464281994823164e-01 
 773        823        824        775    2 2147483645 2147483645 +7.55225893459204212e-01  # rad = +6.99999999999999928e-02 , len = +2.21359436211784083e-01 
 774        823        825        775    2 2147483645 2147483645 +8.72555630478759281e-01  # rad = +8.08750000000000163e-02 , len = +6.02162768692982797e-01 
 775        826        823        795    2        773        774 +4.54461877911252810e-01  # rad = +9.26874999999999921e-02 , len = +1.26388290596874597e+00 
 776        827        828        778    2 2147483645 2147483645 +6.36654829268292755e-01  # rad = +8.15714000000000578e-02 , len = +5.85662018573852916e-01 
 777        827        829        778    2       1193       1194 +7.76585365853658560e-01  # rad = +9.95000000000000051e-02 , len = +1.21041315260534055e+00 
 778        830        827        785    2        776        777 +6.23263981787314347e-01  # rad = +1.28125000000000072e-01 , len = +7.76337555448658234e-01 
 779        810        831        780    2        802       1263 +3.74734835355286011e-01  # rad = +1.08110999999999999e-01 , len = +7.82623792124926942e-01 
 780        818        810        768    2        759        779 +6.60350798486571966e-01  # rad = +2.88499999999999923e-01 , len = +4.53651848888550979e-01 
 781        832        833        783    2 2147483645 2147483645 +8.39328537170263789e-01  # rad = +6.99999999999999928e-02 , len = +5.28488410468951342e-01 
 782        832        834        783    2 2147483645 2147483645 +8.39328537170263789e-01  # rad = +6.99999999999999928e-02 , len = +3.13049516849971843e-01 
 783        835        832       1201    2        781        782 +5.06990881458966536e-01  # rad = +8.34000000000000019e-02 , len = +1.33551488198372192e+00 
 784        803        836        753    2 2147483645 2147483645 +4.45840096038415346e-01  # rad = +9.28462000000000176e-02 , len = +1.07763630228384644e+00 
 785        803        830        753    2        778        788 +9.87135654261704687e-01  # rad = +2.05571000000000087e-01 , len = +4.90000000000001268e-01 
 786        818        806        768    2        756        787 +9.54475850845409091e-01  # rad = +4.17000000000000093e-01 , len = +9.89949493661170521e-02 
 787        806        837        786    2        794        795 +9.76498800959232693e-01  # rad = +4.07200000000000006e-01 , len = +4.84974226119285534e-01 
 788        830        838        785    2       1265       1350 +9.81655972875551397e-01  # rad = +2.01800000000000090e-01 , len = +3.13049516849970233e-01 
 789        820        839        770    2 2147483645 2147483645 +9.24162793237324975e-01  # rad = +7.36250000000000515e-02 , len = +4.94974746830583012e-01 
 790        820        840        770    2 2147483645 2147483645 +8.78660720225640013e-01  # rad = +7.00000000000000205e-02 , len = +7.00000000000002842e-02 
 791        841        842        792    2 2147483645 2147483645 +5.99437407886763363e-01  # rad = +8.01250000000000157e-02 , len = +6.49153294684700732e-01 
 792        843        841       1043    2        791        793 +8.51382165605095498e-01  # rad = +1.33667000000000036e-01 , len = +4.59020696701138098e-01 
 793        841        844        792    2        799        800 +5.88527460031271765e-01  # rad = +7.86666999999999783e-02 , len = +3.76961536499415995e-01 
 794        837        845        787    2        838       1351 +9.95007367387033326e-01  # rad = +4.05167000000000110e-01 , len = +4.14125584816971815e-01 
 795        837        826        787    2        775       1341 +5.00859528487229810e-01  # rad = +2.03949999999999965e-01 , len = +1.35915414872633367e+00 
 796        846        847        797    2 2147483645 2147483645 +7.83582381933724537e-01  # rad = +6.99999999999999928e-02 , len = +1.21243556529820870e-01 
 797        848        846        804    2        796        798 +5.69520646193666824e-01  # rad = +8.93333000000000044e-02 , len = +3.83405790253615597e-01 
 798        846        849        797    2 2147483645 2147483645 +8.10634444266583598e-01  # rad = +7.24166499999999991e-02 , len = +6.06217782649108083e-01 
 799        844        850        793    2 2147483645 2147483645 +8.89830131427910342e-01  # rad = +6.99999999999999928e-02 , len = +6.02162768692985240e-01 
 800        844        851        793    2 2147483645 2147483645 +8.89830131427910342e-01  # rad = +6.99999999999999928e-02 , len = +2.52388589282479536e-01 
 801        852        853        802    2 2147483645 2147483645 +1.00000000000000000e+00  # rad = +6.99999999999999928e-02 , len = +3.20780298646908157e-01 
 802        831        852        779    2        801        803 +6.47482679838314312e-01  # rad = +6.99999999999999928e-02 , len = +2.21359436211787469e-01 
 803        852        854        802    2        814        815 +1.08285714285714296e+00  # rad = +7.58000000000000618e-02 , len = +3.76961536499416827e-01 
 804        835        848       1201    2        797        805 +9.53537993920972604e-01  # rad = +1.56856999999999996e-01 , len = +5.85662018573851251e-01 
 805        848        855        804    2        812        813 +1.00091165838948859e+00  # rad = +1.56999999999999973e-01 , len = +1.21243556529821897e-01 
 806        856        857        808    2 2147483645 2147483645 +9.23753394793725868e-01  # rad = +6.99999999999999928e-02 , len = +4.31508980207826631e-01 
 807        856        858        808    2 2147483645 2147483645 +9.23753394793725868e-01  # rad = +6.99999999999999928e-02 , len = +7.13862731902988878e-01 
 808        859        856        817    2        806        807 +5.76257034220532316e-01  # rad = +7.57778000000000340e-02 , len = +6.14247507117447356e-01 
 809        860        861        811    2 2147483645 2147483645 +8.52792224484152039e-01  # rad = +7.00000000000000205e-02 , len = +3.56931365951496382e-01 
 810        860        862        811    2 2147483645 2147483645 +8.52792224484152039e-01  # rad = +7.00000000000000205e-02 , len = +3.05122926047848408e-01 
 811        843        860       1043    2        809        810 +5.22823566878980905e-01  # rad = +8.20833000000000396e-02 , len = +8.01186619958167756e-01 
 812        855        863        805    2        816        817 +8.23248407643312086e-01  # rad = +1.29250000000000059e-01 , len = +3.20780298646910100e-01 
 813        855        864        805    2 2147483645 2147483645 +5.61297690073434108e-01  # rad = +8.81237373415291875e-02 , len = +1.04062481231229453e+00 
 814        854        865        803    2 2147483645 2147483645 +1.03279287598944602e+00  # rad = +7.82856999999999997e-02 , len = +4.31508980207828963e-01 
 815        854        866        803    2 2147483645 2147483645 +1.01912928759894461e+00  # rad = +7.72499999999999992e-02 , len = +3.05122926047845966e-01 
 816        863        867        812    2 2147483645 2147483645 +5.91524177949709906e-01  # rad = +7.64545000000000224e-02 , len = +8.19328993750370049e-01 
 817        863        859        812    2        808        818 +1.01740812379110257e+00  # rad = +1.31500000000000006e-01 , len = +9.89949493661170521e-02 
 818        859        868        817    2 2147483645 2147483645 +9.61437262357414446e-01  # rad = +1.26429000000000041e-01 , len = +6.14247507117446800e-01 
 819        869        870        821    2 2147483645 2147483645 +6.91999477334030111e-01  # rad = +7.41429000000000116e-02 , len = +4.25793377120876837e-01 
 820        869        871        821    2 2147483645 2147483645 +6.53332462223383592e-01  # rad = +6.99999999999999928e-02 , len = +1.71464281994823164e-01 
 821        872        869       1204    2        819        820 +3.55832682951130019e-01  # rad = +1.07143000000000072e-01 , len = +1.50947010569934692e+00 
 822        873        874       1203    2        823        824 +9.94943825905813539e-01  # rad = +2.95166999999999902e-01 , len = +4.94974746830583678e-01 
 823        874        875        822    2        831        832 +6.45397351329925151e-01  # rad = +1.90500000000000030e-01 , len = +7.24085630295203120e-01 
 824        874        876        822    2        825        826 +9.90964437081380933e-01  # rad = +2.92500000000000038e-01 , len = +6.99999999999967315e-02 
 825        876        877        824    2 2147483645 2147483645 +3.25590769230769239e-01  # rad = +9.52353000000000088e-02 , len = +1.32261105393838685e+00 
 826        876        878        824    2        829        830 +8.58119658119658069e-01  # rad = +2.50999999999999945e-01 , len = +4.14125584816973924e-01 
 827        879        880        829    2        852       1206 +9.38803455723542180e-01  # rad = +2.17333000000000054e-01 , len = +1.53681488800700827e+00 
 828        879        881        829    2       1042       1043 +8.02220302375809990e-01  # rad = +1.85714000000000073e-01 , len = +6.49153294684698512e-01 
 829        878        879        826    2        827        828 +9.22310756972111623e-01  # rad = +2.31500000000000011e-01 , len = +2.61916017074176999e-01 
 830        878        882        826    2 2147483645 2147483645 +8.80478087649402497e-01  # rad = +2.21000000000000030e-01 , len = +7.00000000000002842e-02 
 831        875        883        823    2 2147483645 2147483645 +5.91207349081364852e-01  # rad = +1.12625000000000031e-01 , len = +7.03491293478461066e-01 
 832        875        884        823    2        833        834 +5.10140682414698121e-01  # rad = +9.71818000000000265e-02 , len = +8.16333265278340492e-01 
 833        884        885        832    2 2147483645 2147483645 +7.20299479943775411e-01  # rad = +6.99999999999999928e-02 , len = +4.14125584816972703e-01 
 834        884        886        832    2 2147483645 2147483645 +7.20299479943775411e-01  # rad = +6.99999999999999928e-02 , len = +1.97989898732234104e-01 
 835        887        888        837    2       1046       1047 +5.27256860819357298e-01  # rad = +8.42856999999999773e-02 , len = +5.09607692249634869e-01 
 836        887        889        837    2        987       1319 +6.64343757233027077e-01  # rad = +1.06200000000000044e-01 , len = +3.28329103187640858e-01 
 837        890        887        852    2        835        836 +7.36668202764977020e-01  # rad = +1.59857000000000027e-01 , len = +1.27353837790621682e+00 
 838        845        891        794    2        839        840 +8.91940854018219653e-01  # rad = +3.61385000000000067e-01 , len = +8.54458893101360695e-01 
 839        891        892        838    2        860        894 +4.74244918853854003e-01  # rad = +1.71385000000000037e-01 , len = +1.15021737076084585e+00 
 840        891        893        838    2        841        842 +9.11177829738367806e-01  # rad = +3.29286000000000023e-01 , len = +4.42718872423573218e-01 
 841        893        894        840    2 2147483645 2147483645 +3.44178009390013528e-01  # rad = +1.13333000000000073e-01 , len = +1.10458136866416567e+00 
 842        893        895        840    2        872       1353 +9.72179199844511954e-01  # rad = +3.20124999999999993e-01 , len = +6.06217782649105641e-01 
 843        896        897        845    2 2147483645 2147483645 +8.74136802727068507e-01  # rad = +8.05455000000000199e-02 , len = +1.57461106308827903e+00 
 844        896        898        845    2 2147483645 2147483645 +8.54108129872187649e-01  # rad = +7.87000000000000616e-02 , len = +6.92964645562815451e-01 
 845        899        896       1265    2        843        844 +5.67228706508088987e-01  # rad = +9.21429000000000414e-02 , len = +1.19411054764623858e+00 
 846        900        901        847    2 2147483645 2147483645 +5.52349185819796085e-01  # rad = +1.13600000000000007e-01 , len = +4.02119385257661166e-01 
 847        815        900        765    2        846        848 +6.99757070143444349e-01  # rad = +2.05667000000000100e-01 , len = +8.48704895708750073e-01 
 848        900        902        847    2        912        913 +4.42912572264874793e-01  # rad = +9.10925000000000207e-02 , len = +2.84857859291261351e+00 
 849        903        904        850    2 2147483645 2147483645 +8.04714141414141437e-01  # rad = +7.96667000000000347e-02 , len = +1.97989898732230329e-01 
 850        905        903       1205    2        849        851 +6.41772618916329751e-01  # rad = +9.90000000000000185e-02 , len = +1.97989898732231578e-01 
 851        903        906        850    2        854        855 +7.80303030303030276e-01  # rad = +7.72499999999999992e-02 , len = +7.03491293478463398e-01 
 852        880        890        827    2        837        853 +9.98467789061026179e-01  # rad = +2.17000000000000026e-01 , len = +1.71464281994822443e-01 
 853        890        907        852    2        868        869 +6.51612903225806450e-01  # rad = +1.41400000000000081e-01 , len = +7.98122797569397746e-01 
 854        906        908        851    2 2147483645 2147483645 +9.53074433656957876e-01  # rad = +7.36250000000000376e-02 , len = +5.37680202350803937e-01 
 855        906        909        851    2 2147483645 2147483645 +9.53074433656957876e-01  # rad = +7.36250000000000376e-02 , len = +6.64078308635359771e-01 
 856        910        911       1352    2        857        858 +8.95312202291842496e-01  # rad = +2.63143000000000071e-01 , len = +4.69574275274952990e-01 
 857        911        912        856    2        881        895 +8.30727019149283818e-01  # rad = +2.18600000000000017e-01 , len = +1.24631456703354293e+00 
 858        911        913        856    2        862        863 +7.03039792052230217e-01  # rad = +1.85000000000000053e-01 , len = +2.96984848098348631e-01 
 859        914        915        860    2 2147483645 2147483645 +7.42946109092895490e-01  # rad = +8.16000000000000336e-02 , len = +6.37730350540101298e-01 
 860        892        914        839    2        859        861 +6.40855384076786216e-01  # rad = +1.09833000000000042e-01 , len = +4.14125584816971815e-01 
 861        914        916        860    2        864        865 +9.01368441178880597e-01  # rad = +9.90000000000000185e-02 , len = +2.10000000000000853e-01 
 862        913        917        858    2 2147483645 2147483645 +4.37065405405405394e-01  # rad = +8.08571000000000289e-02 , len = +1.14166545012100618e+00 
 863        913        918        858    2        866        867 +6.10810810810810678e-01  # rad = +1.12999999999999989e-01 , len = +1.71464281994821000e-01 
 864        916        919        861    2 2147483645 2147483645 +7.43686868686868618e-01  # rad = +7.36250000000000515e-02 , len = +5.14392845984466995e-01 
 865        916        920        861    2 2147483645 2147483645 +7.48918181818181816e-01  # rad = +7.41429000000000255e-02 , len = +5.09607692249634425e-01 
 866        918        921        863    2 2147483645 2147483645 +6.87905309734513359e-01  # rad = +7.77333000000000052e-02 , len = +9.23363417079104853e-01 
 867        918        922        863    2 2147483645 2147483645 +6.56131858407079660e-01  # rad = +7.41429000000000116e-02 , len = +4.69574275274954545e-01 
 868        907        923        853    2 2147483645 2147483645 +9.52383309759547436e-01  # rad = +1.34667000000000009e-01 , len = +1.56524758424985505e-01 
 869        907        924        853    2        891       1266 +6.42149929278642229e-01  # rad = +9.08000000000000335e-02 , len = +3.56931365951493274e-01 
 870        925        926        872    2 2147483645 2147483645 +5.48190897716835490e-01  # rad = +7.58000000000000618e-02 , len = +2.96984848098348631e-01 
 871        925        927        872    2 2147483645 2147483645 +5.06244892350639630e-01  # rad = +6.99999999999999928e-02 , len = +1.71464281994823164e-01 
 872        895        925        842    2        870        871 +4.31934400624755965e-01  # rad = +1.38273000000000035e-01 , len = +8.42911620515460203e-01 
 873        928        929       1353    2        874        875 +7.59703240921514977e-01  # rad = +2.43200000000000055e-01 , len = +7.44110206891425263e-01 
 874        929        930        873    2        926       1211 +3.93708881578947401e-01  # rad = +9.57500000000000018e-02 , len = +1.49806541913228841e+00 
 875        929        931        873    2        931       1209 +7.07693256578947327e-01  # rad = +1.72110999999999958e-01 , len = +6.33876959669618767e-01 
 876        928        932       1353    2        877        878 +9.41429129246388108e-01  # rad = +3.01375000000000115e-01 , len = +6.78675180038287085e-01 
 877        932        933        876    2       1050       1208 +9.66679386146827135e-01  # rad = +2.91333000000000009e-01 , len = +2.09999999999998493e-01 
 878        932        934        876    2        885        886 +4.52061385317295783e-01  # rad = +1.36240000000000000e-01 , len = +1.70891778620271806e+00 
 879        935        936        881    2 2147483645 2147483645 +6.29371886856916807e-01  # rad = +6.99999999999999928e-02 , len = +6.18223260642950412e-01 
 880        935        937        881    2 2147483645 2147483645 +7.85815755875636124e-01  # rad = +8.74000000000000193e-02 , len = +2.88617393793237420e-01 
 881        912        935        857    2        879        880 +5.08792314730100670e-01  # rad = +1.11222000000000015e-01 , len = +7.47395477642190387e-01 
 882        938        939        884    2 2147483645 2147483645 +7.81640081799590991e-01  # rad = +7.64444000000000373e-02 , len = +6.33876959669619988e-01 
 883        938        940        884    2 2147483645 2147483645 +7.45398773006134996e-01  # rad = +7.29000000000000203e-02 , len = +6.49153294684701732e-01 
 884        941        938        886    2        882        883 +1.10717022912084118e+00  # rad = +9.78000000000000397e-02 , len = +3.05122926047845355e-01 
 885        934        942        878    2 2147483645 2147483645 +6.20229007633587792e-01  # rad = +8.45000000000000334e-02 , len = +2.32163735324878939e-01 
 886        934        941        878    2        884       1207 +6.48365384615384621e-01  # rad = +8.83332999999999896e-02 , len = +4.02119385257663053e-01 
 887        943        944        889    2 2147483645 2147483645 +7.58396533044420340e-01  # rad = +7.00000000000000205e-02 , len = +6.06217782649107195e-01 
 888        943        945        889    2 2147483645 2147483645 +7.86959913326110483e-01  # rad = +7.26364000000000315e-02 , len = +7.44110206891424597e-01 
 889        946        943        891    2        887        888 +8.37568058076225030e-01  # rad = +9.22999999999999793e-02 , len = +8.07279381626958115e-01 
 890        946        947        891    2       1267       1268 +1.02411070780399283e+00  # rad = +1.12856999999999999e-01 , len = +4.69574275274955377e-01 
 891        924        946        869    2        889        890 +1.21365638766519823e+00  # rad = +1.10200000000000034e-01 , len = +7.85748051222529886e-01 
 892        948        949        894    2 2147483645 2147483645 +8.35493062966915612e-01  # rad = +7.82856999999999997e-02 , len = +1.02878569196893532e+00 
 893        948        950        894    2 2147483645 2147483645 +8.08964781216648832e-01  # rad = +7.58000000000000618e-02 , len = +6.18223260642949302e-01 
 894        892        948        839    2        892        893 +5.46722291915861969e-01  # rad = +9.37000000000000333e-02 , len = +1.68436931817223567e+00 
 895        912        951        857    2        896        897 +1.06129917657822492e+00  # rad = +2.32000000000000040e-01 , len = +1.56524758424985116e-01 
 896        951        952        895    2        917       1210 +5.81896551724138011e-01  # rad = +1.34999999999999981e-01 , len = +5.68682688324515406e-01 
 897        951        953        895    2        903        921 +9.81681034482758674e-01  # rad = +2.27750000000000036e-01 , len = +5.81463670404265276e-01 
 898        954        955        899    2 2147483645 2147483645 +6.13615440842371518e-01  # rad = +9.31818000000000229e-02 , len = +9.01886910870758784e-01 
 899        956        954        920    2        898        900 +7.92296013398237520e-01  # rad = +1.51857000000000020e-01 , len = +6.30000000000001337e-01 
 900        954        957        899    2        904        905 +9.18627392876192772e-01  # rad = +1.39499999999999957e-01 , len = +9.89949493661132912e-02 
 901        958        959        903    2 2147483645 2147483645 +5.95238095238095233e-01  # rad = +6.99999999999999928e-02 , len = +3.50000000000001421e-01 
 902        958        960        903    2 2147483645 2147483645 +6.44557823129251695e-01  # rad = +7.58000000000000340e-02 , len = +6.37730350540099744e-01 
 903        953        958        897    2        901        902 +5.16355653128430347e-01  # rad = +1.17600000000000052e-01 , len = +4.08166632639170857e-01 
 904        957        961        900    2        922        923 +6.03779928315412162e-01  # rad = +8.42273000000000327e-02 , len = +1.58700976682564732e+00 
 905        957        962        900    2        914        915 +5.75131182795698970e-01  # rad = +8.02308000000000049e-02 , len = +8.22313808712951122e-01 
 906        963        964        908    2 2147483645 2147483645 +8.57843137254901911e-01  # rad = +6.99999999999999789e-02 , len = +1.56524758424982730e-01 
 907        963        965        908    2 2147483645 2147483645 +8.57843137254901911e-01  # rad = +6.99999999999999789e-02 , len = +2.32163735324879994e-01 
 908        966        963        918    2        906        907 +1.12340369291429631e+00  # rad = +8.15999999999999781e-02 , len = +3.76961536499418826e-01 
 909        967        968        911    2 2147483645 2147483645 +1.05631067961165037e+00  # rad = +8.15999999999999781e-02 , len = +4.02119385257661166e-01 
 910        967        969        911    2 2147483645 2147483645 +1.09385113268608425e+00  # rad = +8.45000000000000057e-02 , len = +5.93969696196699815e-01 
 911        970        967       1327    2        909        910 +1.06351636369643865e+00  # rad = +7.72499999999999715e-02 , len = +2.61916017074174112e-01 
 912        902        971        848    2 2147483645 2147483645 +8.24629909158273167e-01  # rad = +7.51176000000000205e-02 , len = +1.12871608476179697e+00 
 913        902        972        848    2 2147483645 2147483645 +7.68449652825424656e-01  # rad = +6.99999999999999928e-02 , len = +2.96984848098347853e-01 
 914        962        973        905    2 2147483645 2147483645 +8.72482886871375984e-01  # rad = +6.99999999999999928e-02 , len = +9.89949493661145541e-02 
 915        962        974        905    2 2147483645 2147483645 +8.72482886871375984e-01  # rad = +6.99999999999999928e-02 , len = +1.21243556529819857e-01 
 916        975        976        917    2 2147483645 2147483645 +1.12917644952180374e+00  # rad = +8.45000000000000057e-02 , len = +1.21243556529821897e-01 
 917        952        975        896    2        916        918 +5.54320740740740669e-01  # rad = +7.48332999999999915e-02 , len = +4.02119385257663664e-01 
 918        975        966        917    2        908       1327 +9.70642748615923590e-01  # rad = +7.26363999999999899e-02 , len = +8.45813218151621138e-01 
 919        956        977        920    2 2147483645 2147483645 +4.45713659628418024e-01  # rad = +8.54285999999999657e-02 , len = +1.14380942468577329e+00 
 920        978        956        929    2        899        919 +8.14450162110711195e-01  # rad = +1.91667000000000004e-01 , len = +2.42487113059643794e-01 
 921        953        979        897    2        934       1270 +9.38748627881448972e-01  # rad = +2.13800000000000018e-01 , len = +7.03491293478461399e-01 
 922        961        980        904    2 2147483645 2147483645 +8.31084458364449441e-01  # rad = +6.99999999999999928e-02 , len = +8.45813218151623136e-01 
 923        961        981        904    2 2147483645 2147483645 +8.31084458364449441e-01  # rad = +6.99999999999999928e-02 , len = +1.06850362657316489e+00 
 924        982        983        926    2 2147483645 2147483645 +8.71111575703951369e-01  # rad = +6.99999999999999928e-02 , len = +3.42928563989644497e-01 
 925        982        984        926    2 2147483645 2147483645 +9.31259341116092987e-01  # rad = +7.48333000000000192e-02 , len = +3.63730669589463651e-01 
 926        930        982        874    2        924        925 +8.39238642297650106e-01  # rad = +8.03570999999999869e-02 , len = +1.02401171868294627e+00 
 927        985        986       1312    2       1214       1269 +8.88103240939434602e-01  # rad = +2.08999999999999964e-01 , len = +3.20780298646907769e-01 
 928        985        987       1312    2       1212       1213 +5.54835063505755621e-01  # rad = +1.30571000000000048e-01 , len = +5.51180551180827094e-01 
 929        988        978       1050    2        920       1312 +9.34272635962666187e-01  # rad = +2.35333000000000042e-01 , len = +6.49153294684699733e-01 
 930        989        990        931    2 2147483645 2147483645 +5.72242145616166265e-01  # rad = +7.86666999999999783e-02 , len = +4.31508980207828630e-01 
 931        931        989        875    2        930        932 +7.98734537594924299e-01  # rad = +1.37471000000000038e-01 , len = +1.33734812221799659e+00 
 932        989        991        931    2        949       1052 +5.54522772075564996e-01  # rad = +7.62308000000000152e-02 , len = +8.99166280506558224e-01 
 933        992        993        934    2        963       1271 +8.58660098522167514e-01  # rad = +1.74308000000000046e-01 , len = +1.12218536793169843e+00 
 934        979        992        921    2        933        935 +9.49485500467726840e-01  # rad = +2.03000000000000042e-01 , len = +1.21243556529821897e-01 
 935        992        994        934    2        936        937 +6.38753694581280840e-01  # rad = +1.29667000000000004e-01 , len = +2.42487113059643294e-01 
 936        994        995        935    2 2147483645 2147483645 +5.60176451988555257e-01  # rad = +7.26363999999999899e-02 , len = +7.95047168412038263e-01 
 937        994        996        935    2        945        946 +5.39844370580024213e-01  # rad = +7.00000000000000205e-02 , len = +7.03491293478464064e-01 
 938        997        998        940    2 2147483645 2147483645 +1.02776297961258800e+00  # rad = +8.45000000000000057e-02 , len = +1.21243556529823951e-01 
 939        999       1000       1313    2 2147483645 2147483645 +9.68976153466297951e-01  # rad = +7.96667000000000347e-02 , len = +1.71464281994823164e-01 
 940       1001        997       1214    2        938       1313 +5.06732819722650163e-01  # rad = +8.22174000000000099e-02 , len = +1.60999999999999921e+00 
 941        999       1002       1313    2        944        953 +1.02776297961258800e+00  # rad = +8.45000000000000057e-02 , len = +2.52388589282480258e-01 
 942       1003       1004        944    2 2147483645 2147483645 +1.00000000000000000e+00  # rad = +6.99999999999999789e-02 , len = +5.33104117410475808e-01 
 943       1003       1005        944    2 2147483645 2147483645 +1.00000000000000000e+00  # rad = +6.99999999999999789e-02 , len = +9.89949493661170521e-02 
 944       1002       1003        941    2        942        943 +8.28402366863905337e-01  # rad = +6.99999999999999789e-02 , len = +2.42487113059643294e-01 
 945        996       1006        937    2 2147483645 2147483645 +1.02761857142857149e+00  # rad = +7.19333000000000333e-02 , len = +3.51118213711564531e+00 
 946        996       1007        937    2 2147483645 2147483645 +1.00000000000000000e+00  # rad = +7.00000000000000205e-02 , len = +3.28329103187639137e-01 
 947       1008       1009        949    2 2147483645 2147483645 +7.37048979591836684e-01  # rad = +7.22307999999999839e-02 , len = +7.95047168412037708e-01 
 948       1008       1010        949    2       1053       1054 +8.03061224489795999e-01  # rad = +7.87000000000000199e-02 , len = +8.54458893101358363e-01 
 949        991       1008        932    2        947        948 +1.28556961228269939e+00  # rad = +9.79999999999999899e-02 , len = +4.08166632639172244e-01 
 950       1001       1011       1214    2        951        952 +9.46687211093990788e-01  # rad = +1.53600000000000014e-01 , len = +2.96984848098350351e-01 
 951       1011       1012        950    2        961        962 +5.42689453124999943e-01  # rad = +8.33571000000000034e-02 , len = +1.07763630228384555e+00 
 952       1011       1013        950    2        959        960 +6.88802083333333370e-01  # rad = +1.05800000000000005e-01 , len = +6.49153294684699289e-01 
 953       1002       1014        941    2 2147483645 2147483645 +8.49852071005917198e-01  # rad = +7.18125000000000152e-02 , len = +1.08894444302728632e+00 
 954       1015       1016        955    2 2147483645 2147483645 +1.00000000000000000e+00  # rad = +7.00000000000000205e-02 , len = +3.05122926047847798e-01 
 955       1017       1015       1271    2        954        956 +7.43847583504861021e-01  # rad = +7.00000000000000205e-02 , len = +2.61916017074176277e-01 
 956       1015       1018        955    2        957        958 +1.11298714285714295e+00  # rad = +7.79091000000000089e-02 , len = +7.85748051222526778e-01 
 957       1018       1019        956    2 2147483645 2147483645 +8.98482975672931672e-01  # rad = +7.00000000000000205e-02 , len = +2.32163735324878967e-01 
 958       1018       1020        956    2 2147483645 2147483645 +8.98482975672931672e-01  # rad = +7.00000000000000205e-02 , len = +3.20780298646909934e-01 
 959       1013       1021        952    2 2147483645 2147483645 +7.61299621928166359e-01  # rad = +8.05455000000000199e-02 , len = +8.63017960415656038e-01 
 960       1013       1022        952    2 2147483645 2147483645 +6.75330812854442297e-01  # rad = +7.14500000000000135e-02 , len = +1.41739197119216254e+00 
 961       1012       1023        951    2 2147483645 2147483645 +9.12240229086664578e-01  # rad = +7.60417000000000037e-02 , len = +1.68727591104715335e+00 
 962       1012       1024        951    2 2147483645 2147483645 +1.13847530684248843e+00  # rad = +9.48999999999999982e-02 , len = +6.64078308635358661e-01 
 963        993       1025        933    2        964        965 +7.51044128783532550e-01  # rad = +1.30913000000000029e-01 , len = +1.91319105162030345e+00 
 964       1025       1026        963    2        966        967 +6.28757266276076532e-01  # rad = +8.23125000000000107e-02 , len = +5.81463670404264166e-01 
 965       1025       1027        963    2        970       1320 +9.80292255161825166e-01  # rad = +1.28333000000000030e-01 , len = +1.71464281994823886e-01 
 966       1026       1028        964    2 2147483645 2147483645 +9.67856643887623380e-01  # rad = +7.96667000000000486e-02 , len = +4.99899989998000172e-01 
 967       1026       1029        964    2 2147483645 2147483645 +8.50417615793469972e-01  # rad = +6.99999999999999928e-02 , len = +9.15368778143541562e-01 
 968       1030       1031        970    2 2147483645 2147483645 +9.23753394793725868e-01  # rad = +6.99999999999999928e-02 , len = +4.02119385257660999e-01 
 969       1030       1032        970    2 2147483645 2147483645 +9.23753394793725868e-01  # rad = +6.99999999999999928e-02 , len = +1.21243556529823437e-01 
 970       1027       1030        965    2        968        969 +5.90477897345187852e-01  # rad = +7.57778000000000201e-02 , len = +5.64358042380897595e-01 
 971       1033       1034        972    2 2147483645 2147483645 +6.14442225297720190e-01  # rad = +7.41428999999999977e-02 , len = +4.25793377120874783e-01 
 972       1035       1033       1320    2        971        973 +9.40264779908519088e-01  # rad = +1.20666999999999955e-01 , len = +2.10000000000001741e-01 
 973       1033       1036        972    2        974        975 +7.24307391416045832e-01  # rad = +8.73999999999999777e-02 , len = +3.83405790253615597e-01 
 974       1036       1037        973    2 2147483645 2147483645 +8.00915331807780295e-01  # rad = +6.99999999999999928e-02 , len = +2.88617393793236143e-01 
 975       1036       1038        973    2 2147483645 2147483645 +9.33638443935926765e-01  # rad = +8.16000000000000475e-02 , len = +4.48218696620300949e-01 
 976        203        180       1314    2        160       1328 +4.82135555461556897e-01  # rad = +1.36777999999999955e-01 , len = +7.03491293478462287e-01 
 977       1039       1040       1315    2 2147483645 2147483645 +4.37654450261780126e-01  # rad = +1.46285999999999999e-01 , len = +1.05465634213235582e+00 
 978       1039        356       1315    2        329       1324 +9.84293193717277526e-01  # rad = +3.29000000000000070e-01 , len = +2.09999999999997300e-01 
 979       1041       1042       1316    2 2147483645 2147483645 +3.62644637318036867e-01  # rad = +8.45262999999999570e-02 , len = +1.36634549071602018e+00 
 980       1041       1043       1316    2       1017       1018 +4.59063938596980470e-01  # rad = +1.06999999999999998e-01 , len = +1.04062481231229587e+00 
 981        501       1044        464    2 2147483645 2147483645 +3.48918080146448928e-01  # rad = +9.75882000000000138e-02 , len = +1.36634549071601752e+00 
 982       1045       1046       1317    2 2147483645 2147483645 +5.38864734990417871e-01  # rad = +1.50714000000000015e-01 , len = +4.69574275274954156e-01 
 983       1045       1047       1317    2       1138       1234 +1.01327193158090445e+00  # rad = +2.83399999999999985e-01 , len = +3.42928563989644164e-01 
 984        573       1048        536    2 2147483645 2147483645 +4.95750708215297431e-01  # rad = +6.99999999999999512e-02 , len = +3.28329103187643689e-01 
 985       1049       1050       1318    2 2147483645 2147483645 +4.95750708215297431e-01  # rad = +6.99999999999999512e-02 , len = +6.33876959669621654e-01 
 986       1049       1051       1318    2       1150       1151 +4.95750708215297431e-01  # rad = +6.99999999999999512e-02 , len = +1.21243556529818830e-01 
 987        889       1052        836    2 2147483645 2147483645 +6.76200564971751406e-01  # rad = +7.18125000000000152e-02 , len = +1.04062481231229875e+00 
 988       1053       1054       1319    2 2147483645 2147483645 +7.64160075329566757e-01  # rad = +8.11538000000000398e-02 , len = +8.63017960415656149e-01 
 989       1053       1055       1319    2       1044       1045 +7.95668549905838018e-01  # rad = +8.45000000000000057e-02 , len = +4.48218696620300672e-01 
 990       1035       1056       1320    2 2147483645 2147483645 +6.39671012132498995e-01  # rad = +8.20909000000000222e-02 , len = +7.27461339178927968e-01 
 991         14       1057         50    2       1060       1061 +9.01207013574660598e-01  # rad = +7.96667000000000347e-02 , len = +8.48704895708748741e-01 
 992         28       1058         45    2 2147483645 2147483645 +8.78660720225640013e-01  # rad = +6.99999999999999928e-02 , len = +2.52388589282478815e-01 
 993        102       1059         87    2 2147483645 2147483645 +8.68301907356948233e-01  # rad = +7.96666999999999792e-02 , len = +4.69574275274956709e-01 
 994        102         99         87    2         84       1078 +9.84196185286103642e-01  # rad = +9.03000000000000053e-02 , len = +4.14125584816973924e-01 
 995        157       1060        141    2 2147483645 2147483645 +8.33490880562596348e-01  # rad = +7.36250000000000099e-02 , len = +5.81463670404264610e-01 
 996        166         74        146    2         64       1076 +8.99892357373519913e-01  # rad = +2.08999999999999908e-01 , len = +3.05122926047848408e-01 
 997       1061       1062        999    2 2147483645 2147483645 +8.28402366863905337e-01  # rad = +6.99999999999999789e-02 , len = +1.56524758424987503e-01 
 998       1061       1063        999    2 2147483645 2147483645 +8.28402366863905337e-01  # rad = +6.99999999999999789e-02 , len = +2.10000000000002046e-01 
 999       1064       1061       1094    2        997        998 +1.06066901227237964e+00  # rad = +8.44999999999999918e-02 , len = +5.72974694031065712e-01 
1000       1065       1066       1002    2 2147483645 2147483645 +8.28402366863905337e-01  # rad = +6.99999999999999928e-02 , len = +2.96984848098351184e-01 
1001       1065       1067       1002    2 2147483645 2147483645 +9.14201183431952669e-01  # rad = +7.72499999999999992e-02 , len = +6.37730350540099855e-01 
1002         92       1065        177    2       1000       1001 +3.60427223558717647e-01  # rad = +8.44999999999999918e-02 , len = +9.74987179402887483e-01 
1003        206       1068        189    2 2147483645 2147483645 +7.46777847439916376e-01  # rad = +8.93332999999999627e-02 , len = +6.75055553269504838e-01 
1004        241       1069       1321    2 2147483645 2147483645 +4.01177560975609804e-01  # rad = +8.22413999999999923e-02 , len = +1.99469295882850139e+00 
1005        229       1070        210    2 2147483645 2147483645 +7.46052522506941096e-01  # rad = +7.28999999999999648e-02 , len = +7.57165767847437832e-01 
1006        229       1071        210    2 2147483645 2147483645 +8.05409238975257513e-01  # rad = +7.86999999999999783e-02 , len = +9.01886910870758340e-01 
1007       1072       1073       1322    2 2147483645 2147483645 +6.44217139457151311e-01  # rad = +7.36249999999999960e-02 , len = +6.06217782649103420e-01 
1008       1072       1074       1322    2 2147483645 2147483645 +7.73974940062649885e-01  # rad = +8.84544999999999915e-02 , len = +7.85748051222527777e-01 
1009        264        235        242    2        216       1322 +8.51819001691921263e-01  # rad = +1.14285999999999915e-01 , len = +4.48218696620301227e-01 
1010        202        220        184    2        202        223 +8.73532037437005027e-01  # rad = +1.51666999999999996e-01 , len = +2.09999999999999659e-01 
1011        325        380        303    2        352        370 +8.01681811141514822e-01  # rad = +9.31666499999999898e-02 , len = +7.50666370633452207e-01 
1012        325        345        303    2        320        343 +8.79842359784535399e-01  # rad = +1.02249999999999980e-01 , len = +2.21359436211786331e-01 
1013       1075        432       1324    2        400       1128 +6.72948328267477192e-01  # rad = +2.21400000000000041e-01 , len = +8.65852181379708430e-01 
1014       1075        321       1324    2        299       1103 +7.62613981762917947e-01  # rad = +2.50900000000000012e-01 , len = +8.93700173436260181e-01 
1015        418       1076        386    2 2147483645 2147483645 +1.04603142857142872e+00  # rad = +7.32222000000000012e-02 , len = +6.30000000000000560e-01 
1016        418       1077        386    2 2147483645 2147483645 +1.00000000000000000e+00  # rad = +7.00000000000000067e-02 , len = +2.88617393793233090e-01 
1017       1043       1078        980    2 2147483645 2147483645 +7.44548598130841066e-01  # rad = +7.96666999999999653e-02 , len = +8.99166280506558890e-01 
1018       1043       1079        980    2 2147483645 2147483645 +7.89719626168224220e-01  # rad = +8.44999999999999779e-02 , len = +7.85748051222527111e-01 
1019       1080       1081       1325    2 2147483645 2147483645 +9.56413449564134543e-01  # rad = +9.59999999999999742e-02 , len = +1.21243556529819857e-01 
1020       1080       1082       1325    2 2147483645 2147483645 +7.83935242839352453e-01  # rad = +7.86875000000000074e-02 , len = +1.10900856624284128e+00 
1021        373        490        346    2        454        518 +1.02096225632517634e+00  # rad = +6.15385000000000071e-01 , len = +1.15870617500728001e+00 
1022       1083       1084       1024    2 2147483645 2147483645 +5.05815544152091734e-01  # rad = +7.58000000000000063e-02 , len = +3.49999999999997535e-01 
1023       1083       1085       1024    2 2147483645 2147483645 +5.31618142629306623e-01  # rad = +7.96666999999999792e-02 , len = +2.09999999999998493e-01 
1024       1086       1083       1236    2       1022       1023 +3.22689491817398755e-01  # rad = +1.49857000000000018e-01 , len = +1.24631456703354360e+00 
1025        554       1087        517    2 2147483645 2147483645 +3.92878265020052353e-01  # rad = +7.16111000000000247e-02 , len = +1.25219806739988404e+00 
1026        554       1088        517    2 2147483645 2147483645 +4.15859726893176740e-01  # rad = +7.58000000000000201e-02 , len = +4.08166632639169358e-01 
1027        546        565        509    2        528       1163 +5.98028802880288035e-01  # rad = +1.32882000000000028e-01 , len = +1.23247718031613118e+00 
1028        586       1089        547    2 2147483645 2147483645 +8.73233178654292397e-01  # rad = +7.52727000000000118e-02 , len = +6.92964645562814674e-01 
1029        586       1090        547    2 2147483645 2147483645 +8.12064965197215716e-01  # rad = +6.99999999999999928e-02 , len = +6.99999999999985079e-02 
1030       1091       1092       1326    2       1172       1173 +4.71404568527918788e-01  # rad = +9.28666999999999965e-02 , len = +1.02161636635285036e+00 
1031       1091        656       1326    2        613        627 +8.21319796954314785e-01  # rad = +1.61799999999999999e-01 , len = +4.19999999999998153e-01 
1032        723       1093       1033    2 2147483645 2147483645 +6.03242761692650231e-01  # rad = +1.01570999999999981e-01 , len = +1.52400787399540572e+00 
1033       1094        723       1174    2        676       1032 +7.94221698113207530e-01  # rad = +1.68374999999999997e-01 , len = +6.18223260642948524e-01 
1034        720       1095       1035    2 2147483645 2147483645 +6.59591619047618982e-01  # rad = +8.65713999999999789e-02 , len = +4.74763098818767548e-01 
1035        748        720        698    2        672       1034 +8.49905134398331930e-01  # rad = +1.31250000000000033e-01 , len = +3.28329103187639137e-01 
1036       1096       1097       1038    2 2147483645 2147483645 +3.43670564311133686e-01  # rad = +8.45000000000000473e-02 , len = +7.24085630295204119e-01 
1037       1096       1098       1038    2       1195       1196 +3.72140315200813421e-01  # rad = +9.15000000000000535e-02 , len = +5.68682688324517294e-01 
1038        771       1096        720    2       1036       1037 +5.34124210082701056e-01  # rad = +2.45875000000000066e-01 , len = +6.49153294684698956e-01 
1039       1099       1100       1041    2 2147483645 2147483645 +3.63513694651713515e-01  # rad = +7.32222000000000289e-02 , len = +6.64078308635359327e-01 
1040       1099       1101       1041    2 2147483645 2147483645 +3.88651584429253016e-01  # rad = +7.82856999999999997e-02 , len = +8.90954544295051387e-01 
1041       1102       1099       1351    2       1039       1040 +4.97150557671281246e-01  # rad = +2.01429000000000080e-01 , len = +6.06217782649106418e-01 
1042        881       1103        828    2 2147483645 2147483645 +4.87553442389911385e-01  # rad = +9.05455000000000149e-02 , len = +7.73175271203107028e-01 
1043        881        843        828    2        792        811 +8.45385915978332347e-01  # rad = +1.57000000000000028e-01 , len = +3.63730669589466760e-01 
1044       1055       1104        989    2 2147483645 2147483645 +8.28402366863905337e-01  # rad = +7.00000000000000205e-02 , len = +6.10245852095693153e-01 
1045       1055       1105        989    2 2147483645 2147483645 +9.65680473372781067e-01  # rad = +8.16000000000000475e-02 , len = +7.34166193719105076e-01 
1046        888       1106        835    2 2147483645 2147483645 +8.30508615340443290e-01  # rad = +7.00000000000000205e-02 , len = +2.52388589282479314e-01 
1047        888       1107        835    2 2147483645 2147483645 +9.16525579072132057e-01  # rad = +7.72500000000000131e-02 , len = +2.10000000000000270e-01 
1048        905       1108       1205    2 2147483645 2147483645 +4.80635182899510571e-01  # rad = +7.41429000000000116e-02 , len = +8.22313808712951899e-01 
1049        988       1109       1050    2 2147483645 2147483645 +3.72819376788982471e-01  # rad = +9.39091000000000092e-02 , len = +1.71035084120188485e+00 
1050        933        988        877    2        929       1049 +8.64608540742037301e-01  # rad = +2.51888999999999974e-01 , len = +7.17286553617172307e-01 
1051        970       1110       1327    2 2147483645 2147483645 +9.63704148333342392e-01  # rad = +6.99999999999999789e-02 , len = +3.56931365951493940e-01 
1052        991       1111        932    2 2147483645 2147483645 +1.10847583916212344e+00  # rad = +8.45000000000000334e-02 , len = +2.32163735324875720e-01 
1053       1010       1112        948    2       1217       1218 +9.17799237611181651e-01  # rad = +7.22308000000000255e-02 , len = +8.88200427831465356e-01 
1054       1010       1113        948    2       1215       1216 +8.89453621346886769e-01  # rad = +6.99999999999999928e-02 , len = +1.71464281994823164e-01 
1055       1114       1115       1057    2 2147483645 2147483645 +6.10187351731666050e-01  # rad = +1.12916999999999990e-01 , len = +9.01886910870757785e-01 
1056       1114       1116       1057    2 2147483645 2147483645 +6.54639481662010358e-01  # rad = +1.21142999999999987e-01 , len = +2.03120653799656736e+00 
1057         69       1114         59    2       1055       1056 +7.17473819705881199e-01  # rad = +1.85052999999999912e-01 , len = +1.62514614727414264e+00 
1058          6       1117          4    2 2147483645 2147483645 +8.59602366863905343e-01  # rad = +7.26364000000000037e-02 , len = +7.60394634384013335e-01 
1059          6         10          4    2          7         17 +1.11439881656804740e+00  # rad = +9.41666999999999921e-02 , len = +4.14125584816971481e-01 
1060       1057       1118        991    2 2147483645 2147483645 +8.78660720225640013e-01  # rad = +7.00000000000000067e-02 , len = +2.42487113059643794e-01 
1061       1057       1119        991    2 2147483645 2147483645 +8.78660720225640013e-01  # rad = +7.00000000000000067e-02 , len = +6.92964645562818116e-01 
1062       1120       1121       1064    2       1288       1339 +4.64868531468531465e-01  # rad = +9.97143000000000196e-02 , len = +5.09607692249638866e-01 
1063       1120          2       1064    2          1         20 +8.93939393939393923e-01  # rad = +1.91749999999999948e-01 , len = +9.64883412646314942e-01 
1064         69       1120         59    2       1062       1063 +8.31643552533120389e-01  # rad = +2.14499999999999968e-01 , len = +4.14125584816972092e-01 
1065         48       1122         39    2 2147483645 2147483645 +8.46017753622034130e-01  # rad = +7.96666999999999931e-02 , len = +5.51180551180825873e-01 
1066         34       1123         36    2 2147483645 2147483645 +7.75531914893617058e-01  # rad = +7.28999999999999648e-02 , len = +6.60378679243961320e-01 
1067       1124       1125       1069    2 2147483645 2147483645 +1.00000000000000000e+00  # rad = +6.99999999999999928e-02 , len = +2.21359436211785776e-01 
1068       1124       1126       1069    2 2147483645 2147483645 +1.00000000000000000e+00  # rad = +6.99999999999999928e-02 , len = +3.56931365951494661e-01 
1069       1127       1124       1072    2       1067       1068 +7.17948717948717952e-01  # rad = +6.99999999999999928e-02 , len = +2.32163735324880549e-01 
1070        133       1128        115    2 2147483645 2147483645 +8.16257172131147568e-01  # rad = +7.96666999999999931e-02 , len = +1.05465634213235648e+00 
1071        133       1129        115    2 2147483645 2147483645 +8.04604508196721357e-01  # rad = +7.85293999999999853e-02 , len = +1.26968500030519160e+00 
1072         57       1127       1073    2       1069       1219 +9.14505463583923484e-01  # rad = +9.75000000000000033e-02 , len = +3.28329103187639526e-01 
1073         68         57       1076    2         48       1072 +5.50981912144702823e-01  # rad = +1.06614999999999932e-01 , len = +1.05233074648610425e+00 
1074         93       1130         80    2 2147483645 2147483645 +8.57843137254901911e-01  # rad = +6.99999999999999928e-02 , len = +6.45368112010497041e-01 
1075         93       1131         80    2 2147483645 2147483645 +8.57843137254901911e-01  # rad = +6.99999999999999928e-02 , len = +4.53651848888548481e-01 
1076         74         68        996    2         58       1073 +9.25837320574162792e-01  # rad = +1.93499999999999950e-01 , len = +6.64078308635359216e-01 
1077        101       1132        113    2 2147483645 2147483645 +6.72152713096415444e-01  # rad = +7.00000000000000067e-02 , len = +2.96984848098348686e-01 
1078         99       1133        994    2 2147483645 2147483645 +7.75193798449612337e-01  # rad = +6.99999999999999928e-02 , len = +7.03491293478459512e-01 
1079        158       1134        138    2 2147483645 2147483645 +9.44122768329806350e-01  # rad = +6.99999999999999928e-02 , len = +5.64358042380899261e-01 
1080        158       1135        138    2 2147483645 2147483645 +9.44122768329806350e-01  # rad = +6.99999999999999928e-02 , len = +2.21359436211786331e-01 
1081         38       1136       1082    2 2147483645 2147483645 +6.34287456833672603e-01  # rad = +7.69600000000000006e-02 , len = +1.82805908000808270e+00 
1082        137         38        118    2         31       1081 +9.36211419753086416e-01  # rad = +1.21333000000000066e-01 , len = +4.31508980207830961e-01 
1083        120       1137        102    2 2147483645 2147483645 +8.78660720225640013e-01  # rad = +6.99999999999999928e-02 , len = +5.51180551180825096e-01 
1084        120       1138        102    2 2147483645 2147483645 +8.78660720225640013e-01  # rad = +6.99999999999999928e-02 , len = +5.64358042380897040e-01 
1085        142       1139        148    2 2147483645 2147483645 +6.64559065060332355e-01  # rad = +6.99999999999999928e-02 , len = +5.23832034148350556e-01 
1086        117       1140        168    2 2147483645 2147483645 +7.87450196999095686e-01  # rad = +7.82856999999999720e-02 , len = +5.51180551180826317e-01 
1087       1141       1142       1328    2 2147483645 2147483645 +5.78242846071736705e-01  # rad = +7.90908999999999918e-02 , len = +8.63017960415657259e-01 
1088       1141       1143       1328    2 2147483645 2147483645 +5.84327157876266656e-01  # rad = +7.99230999999999692e-02 , len = +1.19205704561484560e+00 
1089         88       1144       1090    2 2147483645 2147483645 +9.42795024880828336e-01  # rad = +7.20713999999999938e-02 , len = +9.12688336728371241e-01 
1090        146         88        180    2         76       1089 +8.90771421446732714e-01  # rad = +7.64444000000000096e-02 , len = +6.41560597293819423e-01 
1091        189       1145        170    2 2147483645 2147483645 +5.90178571428571441e-01  # rad = +8.26249999999999762e-02 , len = +1.69596580154200116e+00 
1092        189       1146        170    2       1222       1223 +7.19642857142857251e-01  # rad = +1.00749999999999992e-01 , len = +2.32163735324878967e-01 
1093       1064       1147       1094    2 2147483645 2147483645 +9.69664866249009827e-01  # rad = +7.72499999999999715e-02 , len = +6.02162768692983574e-01 
1094        176       1064        156    2        999       1093 +1.13809571428571443e+00  # rad = +7.96666999999999931e-02 , len = +2.10000000000001463e-01 
1095        175       1148        187    2 2147483645 2147483645 +7.83582381933724537e-01  # rad = +6.99999999999999928e-02 , len = +6.33876959669621765e-01 
1096        219       1149        201    2 2147483645 2147483645 +8.17609915973060875e-01  # rad = +7.00000000000000067e-02 , len = +3.20780298646910100e-01 
1097        219        196        201    2        176       1224 +9.30518341326443621e-01  # rad = +7.96667000000000070e-02 , len = +4.94974746830582735e-01 
1098        192       1150        173    2 2147483645 2147483645 +9.35412443390843285e-01  # rad = +7.00000000000000067e-02 , len = +6.64078308635361991e-01 
1099        192       1151        173    2 2147483645 2147483645 +9.63092633894268912e-01  # rad = +7.20713999999999938e-02 , len = +9.12688336728370686e-01 
1100        264       1152        242    2 2147483645 2147483645 +6.59093517780080074e-01  # rad = +8.84285999999999545e-02 , len = +5.14392845984469549e-01 
1101        253       1153        231    2 2147483645 2147483645 +8.85601183431952710e-01  # rad = +7.48332999999999776e-02 , len = +3.76961536499415828e-01 
1102        253       1154        231    2 2147483645 2147483645 +8.66534911242603623e-01  # rad = +7.32222000000000012e-02 , len = +7.03491293478463953e-01 
1103        321        272       1014    2        249        250 +8.19174970107612643e-01  # rad = +2.05531000000000103e-01 , len = +2.73806501018511161e+00 
1104        263       1155        282    2 2147483645 2147483645 +1.01579534313725506e+00  # rad = +8.28888999999999737e-02 , len = +6.14247507117451019e-01 
1105        277       1156        257    2 2147483645 2147483645 +4.41693643525274404e-01  # rad = +7.90000000000000008e-02 , len = +6.33876959669621765e-01 
1106        275       1157        254    2 2147483645 2147483645 +6.16989344262295125e-01  # rad = +7.52726999999999841e-02 , len = +8.65852181379707542e-01 
1107       1158       1159       1109    2 2147483645 2147483645 +6.99095022624434348e-01  # rad = +7.72500000000000131e-02 , len = +2.61916017074175556e-01 
1108       1158       1160       1109    2 2147483645 2147483645 +7.64705882352941124e-01  # rad = +8.45000000000000057e-02 , len = +5.14392845984469549e-01 
1109        297       1158        331    2       1107       1108 +1.10832497492477433e+00  # rad = +1.10500000000000015e-01 , len = +9.89949493661170521e-02 
1110        349        334        323    2        310        311 +8.88478252152176906e-01  # rad = +1.21899216195278687e-01 , len = +6.45368112010502037e-01 
1111        358       1161        332    2 2147483645 2147483645 +8.35140816672274022e-01  # rad = +6.99999999999999928e-02 , len = +6.89420046125729269e-01 
1112        358       1162        332    2 2147483645 2147483645 +8.92804903946875505e-01  # rad = +7.48333000000000192e-02 , len = +3.83405790253613932e-01 
1113        362       1163        335    2 2147483645 2147483645 +8.97041420118343202e-01  # rad = +7.57999999999999924e-02 , len = +6.96491205974635541e-01 
1114        362       1164        335    2 2147483645 2147483645 +8.71301775147928947e-01  # rad = +7.36249999999999821e-02 , len = +5.33104117410472700e-01 
1115        377       1165       1329    2 2147483645 2147483645 +7.02559389439712634e-01  # rad = +1.65881999999999946e-01 , len = +1.18173601112938953e+00 
1116       1166       1167       1118    2 2147483645 2147483645 +7.21649484536082464e-01  # rad = +6.99999999999999928e-02 , len = +7.70000000000001683e-01 
1117       1166       1168       1118    2 2147483645 2147483645 +7.21649484536082464e-01  # rad = +6.99999999999999928e-02 , len = +9.18041393402280748e-01 
1118        369       1166        342    2       1116       1117 +7.23108921076761391e-01  # rad = +9.69999999999999751e-02 , len = +1.71464281994821360e-01 
1119        390       1169       1120    2 2147483645 2147483645 +9.18834882634402605e-01  # rad = +7.41429000000000255e-02 , len = +5.04777178564959517e-01 
1120        404        390        373    2        360       1119 +9.28318249119048922e-01  # rad = +8.06923000000000223e-02 , len = +8.68677155219359953e-01 
1121        386       1170        357    2 2147483645 2147483645 +9.69115668108341599e-01  # rad = +6.99999999999999928e-02 , len = +2.52388589282476372e-01 
1122        386       1171        357    2 2147483645 2147483645 +9.69115668108341599e-01  # rad = +6.99999999999999928e-02 , len = +4.48218696620297896e-01 
1123        404       1172        373    2 2147483645 2147483645 +8.05309520714286520e-01  # rad = +6.99999999999999928e-02 , len = +1.97989898732234104e-01 
1124       1173       1174       1334    2 2147483645 2147483645 +7.97763134739847057e-01  # rad = +8.16000000000000336e-02 , len = +8.10308583195314736e-01 
1125        373        451        346    2        415       1126 +4.82432185815014514e-01  # rad = +2.90785999999999989e-01 , len = +9.74987179402888371e-01 
1126        451        413       1125    2        381       1127 +4.82313453880173104e-01  # rad = +1.40250000000000014e-01 , len = +2.21359436211788024e-01 
1127        413       1175       1126    2 2147483645 2147483645 +8.69875222816399174e-01  # rad = +1.21999999999999983e-01 , len = +1.21243556529818830e-01 
1128        432       1176       1013    2 2147483645 2147483645 +4.04810298102981025e-01  # rad = +8.96249999999999963e-02 , len = +1.13088460949824721e+00 
1129        441       1177        418    2 2147483645 2147483645 +9.52912928759894418e-01  # rad = +7.22307999999999700e-02 , len = +8.42911620515462312e-01 
1130        449       1178        413    2 2147483645 2147483645 +9.22708553249460106e-01  # rad = +8.24285999999999908e-02 , len = +1.00468900660851479e+00 
1131        470       1179        434    2 2147483645 2147483645 +8.66534911242603623e-01  # rad = +7.32222000000000012e-02 , len = +5.81463670404265054e-01 
1132       1180       1181       1330    2 2147483645 2147483645 +8.97041420118343202e-01  # rad = +7.58000000000000201e-02 , len = +3.49999999999997868e-01 
1133       1180       1182       1330    2 2147483645 2147483645 +1.00000000000000000e+00  # rad = +8.45000000000000612e-02 , len = +2.32163735324878939e-01 
1134        442       1183        485    2 2147483645 2147483645 +3.22830479420264771e-01  # rad = +1.04332999999999981e-01 , len = +1.07079409785448543e+00 
1135        489        472        453    2        436        488 +8.33488706365503096e-01  # rad = +4.05909000000000131e-01 , len = +9.44351629426241734e-01 
1136        460       1184        423    2       1232       1233 +4.82250130154379009e-01  # rad = +9.07778000000000057e-02 , len = +7.03491293478462176e-01 
1137        460        548        423    2        511       1149 +7.17177190577885537e-01  # rad = +1.34999999999999981e-01 , len = +4.74763098818767271e-01 
1138       1047       1185        983    2       1139       1140 +1.00917431192660545e+00  # rad = +2.86000000000000032e-01 , len = +1.56524758424985921e-01 
1139       1185       1186       1138    2 2147483645 2147483645 +4.93854913572407406e-01  # rad = +1.41242505281708536e-01 , len = +7.34166193719105409e-01 
1140       1185        507       1138    2        471       1148 +9.78146853146853124e-01  # rad = +2.79749999999999999e-01 , len = +2.61916017074175556e-01 
1141        513       1187       1142    2 2147483645 2147483645 +8.94160747109625342e-01  # rad = +6.99999999999999928e-02 , len = +3.56931365951494994e-01 
1142        534        513       1147    2        478       1141 +9.38850818976165957e-01  # rad = +7.82856999999999997e-02 , len = +4.31508980207829573e-01 
1143       1188       1189       1145    2 2147483645 2147483645 +2.44357535435348577e-01  # rad = +1.05593000000000006e-01 , len = +2.13815340890217609e+00 
1144       1188       1190       1145    2       1161       1345 +1.03210876482499270e+00  # rad = +4.46000000000000008e-01 , len = +4.48218696620299839e-01 
1145        489       1188        453    2       1143       1144 +8.87320328542094416e-01  # rad = +4.32125000000000037e-01 , len = +6.29999999999999005e-01 
1146        519       1191        483    2 2147483645 2147483645 +6.38022494850246980e-01  # rad = +6.99999999999999928e-02 , len = +1.71464281994823164e-01 
1147        519        534        483    2        498       1142 +7.60017864629855766e-01  # rad = +8.33845999999999893e-02 , len = +1.05233074648610492e+00 
1148        507       1192       1140    2       1243       1244 +6.45576407506702421e-01  # rad = +1.80600000000000011e-01 , len = +6.37730350540101520e-01 
1149        548        585       1137    2        546       1162 +9.59785185185185075e-01  # rad = +1.29571000000000019e-01 , len = +4.25793377120877115e-01 
1150       1051       1193        986    2 2147483645 2147483645 +1.00000000000000000e+00  # rad = +6.99999999999999512e-02 , len = +7.03491293478462398e-01 
1151       1051       1194        986    2 2147483645 2147483645 +1.20714285714285707e+00  # rad = +8.45000000000000473e-02 , len = +2.10000000000002629e-01 
1152        543       1195        506    2 2147483645 2147483645 +8.94160747109625342e-01  # rad = +6.99999999999999928e-02 , len = +2.09999999999996106e-01 
1153        551       1196        513    2 2147483645 2147483645 +7.62942779291553075e-01  # rad = +6.99999999999999928e-02 , len = +4.48218696620298174e-01 
1154        551       1197        513    2 2147483645 2147483645 +8.08097002724795677e-01  # rad = +7.41429000000000255e-02 , len = +6.14247507117451019e-01 
1155        576       1198        539    2 2147483645 2147483645 +9.21486643729437782e-01  # rad = +7.34117999999999993e-02 , len = +1.12218536793169510e+00 
1156        576       1199        539    2 2147483645 2147483645 +9.77938084544734409e-01  # rad = +7.79090999999999673e-02 , len = +8.19328993750372048e-01 
1157        571       1200        534    2 2147483645 2147483645 +1.13809571428571443e+00  # rad = +7.96667000000000347e-02 , len = +1.71464281994823886e-01 
1158        571       1201        534    2 2147483645 2147483645 +1.00000000000000000e+00  # rad = +6.99999999999999928e-02 , len = +1.32261105393838374e+00 
1159        561       1202        525    2       1276       1277 +5.56030246913580273e-01  # rad = +9.00769000000000014e-02 , len = +8.99166280506558446e-01 
1160        606       1203       1161    2 2147483645 2147483645 +3.87964240781692504e-01  # rad = +6.99999999999999928e-02 , len = +1.71464281994823886e-01 
1161       1190        606       1144    2        563       1160 +4.04549327354260080e-01  # rad = +1.80429000000000006e-01 , len = +1.14808536267997119e+00 
1162        585       1204       1149    2 2147483645 2147483645 +6.11762662941553348e-01  # rad = +7.92666999999999955e-02 , len = +1.10458136866416590e+00 
1163        565       1205       1027    2 2147483645 2147483645 +7.35991330654264697e-01  # rad = +9.78000000000000119e-02 , len = +3.56931365951493662e-01 
1164        597       1206        556    2 2147483645 2147483645 +8.18014583333333434e-01  # rad = +7.85294000000000131e-02 , len = +1.12871608476179430e+00 
1165        597        602        556    2        560       1166 +7.29166666666666630e-01  # rad = +6.99999999999999928e-02 , len = +3.56931365951489388e-01 
1166        602       1207       1165    2 2147483645 2147483645 +1.00000000000000000e+00  # rad = +6.99999999999999928e-02 , len = +5.68682688324516183e-01 
1167        581       1208        543    2 2147483645 2147483645 +2.48758102591794872e-01  # rad = +1.20233000000000034e-01 , len = +2.20249858115731900e+00 
1168        617       1209        575    2 2147483645 2147483645 +3.39842415985467772e-01  # rad = +7.48333000000000192e-02 , len = +4.53651848888550147e-01 
1169        630       1210       1170    2       1245       1246 +4.56069557357987876e-01  # rad = +9.68823999999999796e-02 , len = +1.19205704561484582e+00 
1170        607        630        569    2        588       1169 +9.48343749999999819e-01  # rad = +2.12428999999999923e-01 , len = +5.51180551180827649e-01 
1171        592       1211        608    2       1176       1177 +5.64815000000000067e-01  # rad = +7.90741000000000360e-02 , len = +2.17451143938126901e+00 
1172       1092       1212       1030    2 2147483645 2147483645 +7.53768573665264285e-01  # rad = +6.99999999999999928e-02 , len = +3.56931365951496771e-01 
1173       1092       1213       1030    2 2147483645 2147483645 +7.53768573665264285e-01  # rad = +6.99999999999999928e-02 , len = +3.83405790253617540e-01 
1174        635       1094        593    2       1033       1250 +9.06629945302844353e-01  # rad = +2.11999999999999966e-01 , len = +2.52388589282478315e-01 
1175        649       1214        620    2 2147483645 2147483645 +7.50157250470809722e-01  # rad = +7.96667000000000347e-02 , len = +4.53651848888550702e-01 
1176       1211       1215       1171    2 2147483645 2147483645 +8.85245611394881449e-01  # rad = +7.00000000000000205e-02 , len = +3.05122926047846355e-01 
1177       1211       1216       1171    2 2147483645 2147483645 +8.85245611394881449e-01  # rad = +7.00000000000000205e-02 , len = +3.20780298646910100e-01 
1178       1217        683       1251    2        639        643 +8.91171933128475868e-01  # rad = +2.11999999999999966e-01 , len = +2.61916017074175556e-01 
1179        691       1218        647    2 2147483645 2147483645 +3.06951871657754005e-01  # rad = +1.07625000000000040e-01 , len = +8.10308583195314069e-01 
1180        691        702        647    2        655        666 +5.49495900178253116e-01  # rad = +1.92667000000000060e-01 , len = +1.56524758424985116e-01 
1181        675       1219        632    2 2147483645 2147483645 +1.00703429541595924e+00  # rad = +7.41429000000000116e-02 , len = +5.64358042380899705e-01 
1182        687       1220        642    2 2147483645 2147483645 +8.80521411646990937e-01  # rad = +1.26722000000000001e-01 , len = +1.29452694062348428e+00 
1183        687       1221        642    2 2147483645 2147483645 +6.08485446472619596e-01  # rad = +8.75713999999999659e-02 , len = +4.25793377120875338e-01 
1184       1222       1223       1331    2 2147483645 2147483645 +4.95078644555103031e-01  # rad = +7.64545000000000224e-02 , len = +8.19328993750373158e-01 
1185       1222       1224       1331    2 2147483645 2147483645 +5.45789327134152291e-01  # rad = +8.42856999999999773e-02 , len = +5.46717477313465317e-01 
1186        747       1225        697    2 2147483645 2147483645 +8.93382352941176516e-01  # rad = +7.29000000000000203e-02 , len = +6.37730350540101520e-01 
1187        747       1226        697    2 2147483645 2147483645 +8.99654411764705952e-01  # rad = +7.34118000000000132e-02 , len = +1.13088460949824321e+00 
1188        744       1227        694    2 2147483645 2147483645 +9.14313924050632831e-01  # rad = +7.22308000000000255e-02 , len = +8.54458893101361028e-01 
1189        744       1228        694    2 2147483645 2147483645 +8.86075949367088556e-01  # rad = +7.00000000000000205e-02 , len = +6.96491205974635541e-01 
1190        762       1229        710    2 2147483645 2147483645 +9.06148867313915862e-01  # rad = +7.00000000000000205e-02 , len = +7.95047168412039040e-01 
1191        784       1230        735    2 2147483645 2147483645 +9.06148867313915862e-01  # rad = +7.00000000000000205e-02 , len = +1.21243556529818830e-01 
1192        784       1231        735    2 2147483645 2147483645 +9.89571521035598756e-01  # rad = +7.64444000000000096e-02 , len = +8.54458893101357586e-01 
1193        829       1232        777    2 2147483645 2147483645 +7.45154773869346698e-01  # rad = +7.41429000000000255e-02 , len = +5.14392845984467995e-01 
1194        829       1233        777    2 2147483645 2147483645 +7.89240201005025122e-01  # rad = +7.85294000000000131e-02 , len = +1.04766406829670444e+00 
1195       1098       1234       1037    2 2147483645 2147483645 +8.51465573770491702e-01  # rad = +7.79091000000000089e-02 , len = +7.13862731902990988e-01 
1196       1098       1235       1037    2 2147483645 2147483645 +8.44262295081967151e-01  # rad = +7.72500000000000131e-02 , len = +2.52388589282478315e-01 
1197        817       1236        767    2 2147483645 2147483645 +3.86740331491712663e-01  # rad = +6.99999999999999928e-02 , len = +4.53651848888550702e-01 
1198        817       1237        767    2 2147483645 2147483645 +3.86740331491712663e-01  # rad = +6.99999999999999928e-02 , len = +8.01186619958171642e-01 
1199        805       1238        754    2 2147483645 2147483645 +6.76910988359509580e-01  # rad = +7.19333000000000194e-02 , len = +1.05233074648610581e+00 
1200        805       1239        754    2 2147483645 2147483645 +6.83527341507711661e-01  # rad = +7.26364000000000315e-02 , len = +7.06965345685344748e-01 
1201       1240        835       1341    2        783        804 +8.06570237803383217e-01  # rad = +1.64500000000000007e-01 , len = +2.52388589282480258e-01 
1202        873       1241       1203    2 2147483645 2147483645 +4.09701786851924821e-01  # rad = +1.21545000000000070e-01 , len = +8.99166280506558446e-01 
1203        872        873       1204    2        822       1202 +9.85260955480646294e-01  # rad = +2.96667000000000070e-01 , len = +2.10000000000000270e-01 
1204       1102        872       1351    2        821       1203 +7.43162695876021573e-01  # rad = +3.01105000000000123e-01 , len = +1.35735036007657239e+00 
1205        910        905       1352    2        850       1048 +5.24851801812811214e-01  # rad = +1.54260242774406975e-01 , len = +7.66811580507232082e-01 
1206        880       1242        827    2 2147483645 2147483645 +5.39002360433068151e-01  # rad = +1.17142999999999969e-01 , len = +1.61304060705240926e+00 
1207        941       1243        886    2 2147483645 2147483645 +9.45283375578632179e-01  # rad = +8.35000000000000048e-02 , len = +4.08166632639169635e-01 
1208        933       1244        877    2       1297       1343 +4.57967343212063116e-01  # rad = +1.33421000000000012e-01 , len = +1.49642908285023712e+00 
1209        931       1245        875    2 2147483645 2147483645 +5.14396523173998199e-01  # rad = +8.85333000000000231e-02 , len = +1.08669222873820148e+00 
1210        952       1246        896    2 2147483645 2147483645 +6.41269629629629523e-01  # rad = +8.65713999999999650e-02 , len = +4.74763098818767548e-01 
1211        930       1247        874    2 2147483645 2147483645 +8.21932114882506504e-01  # rad = +7.87000000000000199e-02 , len = +6.30000000000000782e-01 
1212        987       1248        928    2 2147483645 2147483645 +5.87360899434024475e-01  # rad = +7.66923000000000327e-02 , len = +9.72471079261485905e-01 
1213        987       1249        928    2 2147483645 2147483645 +5.60784553997442092e-01  # rad = +7.32222000000000151e-02 , len = +6.56658206375278608e-01 
1214        986       1001        927    2        940        950 +7.76315789473684292e-01  # rad = +1.62250000000000005e-01 , len = +8.90954544295049056e-01 
1215       1113       1250       1054    2 2147483645 2147483645 +1.00000000000000000e+00  # rad = +6.99999999999999928e-02 , len = +3.76961536499414496e-01 
1216       1113       1251       1054    2 2147483645 2147483645 +1.00000000000000000e+00  # rad = +6.99999999999999928e-02 , len = +1.56524758424985921e-01 
1217       1112       1252       1053    2 2147483645 2147483645 +1.10294638852124027e+00  # rad = +7.96667000000000347e-02 , len = +6.78675180038287196e-01 
1218       1112       1253       1053    2 2147483645 2147483645 +1.04941382346589007e+00  # rad = +7.58000000000000618e-02 , len = +3.20780298646909712e-01 
1219       1127       1254       1072    2 2147483645 2147483645 +7.60440000000000005e-01  # rad = +7.41428999999999561e-02 , len = +9.31289428695504795e-01 
1220         42       1255         66    2 2147483645 2147483645 +9.56604134567597852e-01  # rad = +8.45000000000000057e-02 , len = +4.31508980207830128e-01 
1221        176       1256        156    2 2147483645 2147483645 +1.13809571428571443e+00  # rad = +7.96666999999999931e-02 , len = +1.71464281994822443e-01 
1222       1146       1257       1092    2 2147483645 2147483645 +8.02729528535980119e-01  # rad = +8.08749999999999886e-02 , len = +5.28488410468954117e-01 
1223       1146       1258       1092    2 2147483645 2147483645 +7.34491315136476364e-01  # rad = +7.39999999999999686e-02 , len = +8.68677155219359176e-01 
1224        196       1259       1097    2 2147483645 2147483645 +9.51464037044335909e-01  # rad = +7.57999999999999646e-02 , len = +7.03491293478462176e-01 
1225        271       1260        248    2 2147483645 2147483645 +7.11661983471074344e-01  # rad = +8.61111000000000376e-02 , len = +5.59999999999998721e-01 
1226        271       1261        248    2       1227       1228 +6.26446280991735605e-01  # rad = +7.58000000000000340e-02 , len = +2.96984848098352017e-01 
1227       1261       1262       1226    2 2147483645 2147483645 +9.23482849604221556e-01  # rad = +6.99999999999999928e-02 , len = +1.00224747442934414e+00 
1228       1261       1263       1226    2 2147483645 2147483645 +9.23482849604221556e-01  # rad = +6.99999999999999928e-02 , len = +5.64358042380897706e-01 
1229        320       1264        298    2 2147483645 2147483645 +6.03654400000000035e-01  # rad = +8.48889000000000171e-02 , len = +1.31890105769917465e+00 
1230        320       1265        298    2 2147483645 2147483645 +5.76969955555555525e-01  # rad = +8.11363999999999835e-02 , len = +1.90163087900885719e+00 
1231        396       1266        365    2 2147483645 2147483645 +8.54158297872340433e-01  # rad = +7.52726999999999979e-02 , len = +7.06965345685345081e-01 
1232       1184       1267       1136    2 2147483645 2147483645 +8.98898188764213235e-01  # rad = +8.15999999999999920e-02 , len = +3.13049516849968679e-01 
1233       1184       1268       1136    2 2147483645 2147483645 +8.08697721249027945e-01  # rad = +7.34117999999999993e-02 , len = +1.13088460949824654e+00 
1234       1047       1269        983    2 2147483645 2147483645 +3.92681721947776952e-01  # rad = +1.11285999999999982e-01 , len = +1.03590540108641216e+00 
1235       1270       1271       1332    2 2147483645 2147483645 +3.11369509043927628e-01  # rad = +1.44599999999999979e-01 , len = +1.70891778620271828e+00 
1236       1272       1086       1345    2       1024       1332 +1.04125560538116591e+00  # rad = +4.64399999999999868e-01 , len = +3.13049516849970233e-01 
1237       1270        517       1332    2        481        490 +1.03389965546942286e+00  # rad = +4.80143000000000042e-01 , len = +5.14392845984468994e-01 
1238        515       1273        482    2 2147483645 2147483645 +4.70494258373205798e-01  # rad = +9.83333000000000124e-02 , len = +5.68682688324519292e-01 
1239        608       1274        565    2 2147483645 2147483645 +8.44933333333333425e-01  # rad = +7.41428999999999977e-02 , len = +5.46717477313466649e-01 
1240        608       1275        565    2 2147483645 2147483645 +8.63817663817663894e-01  # rad = +7.57999999999999924e-02 , len = +1.06160256216721893e+00 
1241        564       1276        527    2 2147483645 2147483645 +1.00000000000000000e+00  # rad = +6.99999999999999928e-02 , len = +4.94974746830581513e-01 
1242        564       1277        527    2 2147483645 2147483645 +1.00000000000000000e+00  # rad = +6.99999999999999928e-02 , len = +8.65852181379708652e-01 
1243       1192       1278       1148    2 2147483645 2147483645 +5.09838870431893687e-01  # rad = +9.20768999999999893e-02 , len = +8.54458893101357475e-01 
1244       1192       1279       1148    2 2147483645 2147483645 +4.76882613510520470e-01  # rad = +8.61249999999999793e-02 , len = +5.33104117410471812e-01 
1245       1210       1280       1169    2 2147483645 2147483645 +7.22525453539548890e-01  # rad = +6.99999999999999512e-02 , len = +3.95979797464468208e-01 
1246       1210       1281       1169    2 2147483645 2147483645 +7.72413771748016176e-01  # rad = +7.48332999999999915e-02 , len = +1.44986206240455884e+00 
1247        622       1282        581    2 2147483645 2147483645 +9.04667455621301797e-01  # rad = +7.64444000000000096e-02 , len = +6.18223260642947969e-01 
1248        622       1283        581    2 2147483645 2147483645 +8.28402366863905337e-01  # rad = +6.99999999999999928e-02 , len = +4.31508980207826187e-01 
1249        629       1284        587    2 2147483645 2147483645 +5.55352894096381000e-01  # rad = +1.02000000000000007e-01 , len = +8.57321409974110882e-01 
1250       1094       1285       1174    2 2147483645 2147483645 +3.86442924528301868e-01  # rad = +8.19258999999999682e-02 , len = +1.83741666477693655e+00 
1251       1286       1217       1342    2       1178       1252 +7.28444962963643472e-01  # rad = +2.37888999999999989e-01 , len = +2.35620457515895909e+00 
1252       1217        699       1251    2        653       1335 +4.93225832215865356e-01  # rad = +1.17332999999999951e-01 , len = +5.14392845984466107e-01 
1253        674       1287        631    2 2147483645 2147483645 +9.65992084432717668e-01  # rad = +7.32222000000000012e-02 , len = +5.81463670404267385e-01 
1254        727       1288        679    2 2147483645 2147483645 +1.00000000000000000e+00  # rad = +6.99999999999999928e-02 , len = +6.02162768692985240e-01 
1255        727       1289        679    2 2147483645 2147483645 +1.00000000000000000e+00  # rad = +6.99999999999999928e-02 , len = +5.04777178564959517e-01 
1256        695       1290        671    2 2147483645 2147483645 +9.58263852242744019e-01  # rad = +7.26364000000000315e-02 , len = +6.92964645562815562e-01 
1257        763       1291        711    2 2147483645 2147483645 +8.78660720225640013e-01  # rad = +7.00000000000000205e-02 , len = +1.71464281994822443e-01 
1258        763       1292        711    2 2147483645 2147483645 +9.24162793237324975e-01  # rad = +7.36250000000000376e-02 , len = +1.17758226888825246e+00 
1259        779       1293        730    2 2147483645 2147483645 +1.00324287979237203e+00  # rad = +7.66923000000000327e-02 , len = +1.03116439038593821e+00 
1260        779       1294        730    2 2147483645 2147483645 +9.15698206801282999e-01  # rad = +7.00000000000000205e-02 , len = +3.63730669589463984e-01 
1261        802       1295        752    2 2147483645 2147483645 +5.14044152744630112e-01  # rad = +8.61538000000000304e-02 , len = +8.57321409974111215e-01 
1262        802       1296        752    2 2147483645 2147483645 +4.60023866348448718e-01  # rad = +7.71000000000000157e-02 , len = +7.20694109869085886e-01 
1263        831       1297        779    2 2147483645 2147483645 +6.47482679838314312e-01  # rad = +6.99999999999999928e-02 , len = +4.69574275274956376e-01 
1264        899       1298       1265    2 2147483645 2147483645 +4.95237127871758831e-01  # rad = +8.04483000000000281e-02 , len = +2.39641398760731850e+00 
1265        838        899        788    2        845       1264 +8.04975222993062567e-01  # rad = +1.62444000000000033e-01 , len = +7.95047168412036709e-01 
1266        924       1299        869    2 2147483645 2147483645 +1.48311674008810579e+00  # rad = +1.34667000000000009e-01 , len = +1.39999999999998792e-01 
1267        947       1300        890    2 2147483645 2147483645 +8.01161647040059544e-01  # rad = +9.04166999999999749e-02 , len = +8.57321409974111992e-01 
1268        947       1301        890    2 2147483645 2147483645 +6.34529537379161290e-01  # rad = +7.16111000000000386e-02 , len = +1.20024997396375510e+00 
1269        986       1302        927    2 2147483645 2147483645 +4.28115789473684227e-01  # rad = +8.94762000000000057e-02 , len = +1.83341211951923255e+00 
1270        979       1303        921    2 2147483645 2147483645 +4.81370439663236671e-01  # rad = +1.02916999999999995e-01 , len = +8.88200427831465911e-01 
1271        993       1017        933    2        955       1272 +5.39879408862473320e-01  # rad = +9.41053000000000167e-02 , len = +1.38061580463212064e+00 
1272       1017       1304       1271    2 2147483645 2147483645 +7.43847583504861021e-01  # rad = +7.00000000000000205e-02 , len = +1.21243556529821897e-01 
1273       1305       1306       1333    2 2147483645 2147483645 +6.08181567431770653e-01  # rad = +8.15833000000000114e-02 , len = +8.22313808712953898e-01 
1274       1305       1307       1333    2 2147483645 2147483645 +5.64962018144815614e-01  # rad = +7.57856999999999975e-02 , len = +1.04297650980259404e+00 
1275       1173       1308       1334    2 2147483645 2147483645 +7.71592397786598272e-01  # rad = +7.89230999999999822e-02 , len = +8.42911620515462312e-01 
1276       1202       1309       1159    2 2147483645 2147483645 +8.84429859375711169e-01  # rad = +7.96667000000000070e-02 , len = +4.53651848888551257e-01 
1277       1202       1310       1159    2 2147483645 2147483645 +8.41503204484168488e-01  # rad = +7.58000000000000201e-02 , len = +3.76961536499417105e-01 
1278       1311       1312       1335    2 2147483645 2147483645 +6.46024562569780025e-01  # rad = +7.57999999999999924e-02 , len = +7.17286553617170419e-01 
1279       1311       1313       1335    2 2147483645 2147483645 +5.96592603956261236e-01  # rad = +6.99999999999999789e-02 , len = +2.61916017074174612e-01 
1280         98       1314         83    2 2147483645 2147483645 +1.06904714285714286e+00  # rad = +7.48333000000000054e-02 , len = +8.01186619958174195e-01 
1281       1315       1316       1336    2 2147483645 2147483645 +1.08285714285714296e+00  # rad = +7.58000000000000201e-02 , len = +7.57165767847440385e-01 
1282       1315       1317       1336    2 2147483645 2147483645 +1.20714285714285707e+00  # rad = +8.44999999999999779e-02 , len = +8.42911620515463311e-01 
1283       1318       1319       1337    2 2147483645 2147483645 +7.46563917525773224e-01  # rad = +7.24167000000000283e-02 , len = +8.19328993750375156e-01 
1284       1318       1320       1337    2 2147483645 2147483645 +7.21649484536082464e-01  # rad = +7.00000000000000205e-02 , len = +4.53651848888550424e-01 
1285         41       1321         33    2 2147483645 2147483645 +8.34096109839816968e-01  # rad = +7.29000000000000065e-02 , len = +6.49153294684698068e-01 
1286       1322       1323       1338    2 2147483645 2147483645 +8.42391304347826053e-01  # rad = +7.36250000000000099e-02 , len = +1.08894444302728433e+00 
1287       1322       1324       1338    2 2147483645 2147483645 +9.64911899313501187e-01  # rad = +8.43332999999999861e-02 , len = +6.06217782649109527e-01 
1288       1121       1325       1062    2 2147483645 2147483645 +7.02005630085153265e-01  # rad = +6.99999999999999928e-02 , len = +3.56931365951491164e-01 
1289       1326       1327       1339    2 2147483645 2147483645 +7.21394022722919415e-01  # rad = +7.19332999999999917e-02 , len = +1.02878569196893377e+00 
1290       1326       1328       1339    2 2147483645 2147483645 +7.31088720474395326e-01  # rad = +7.28999999999999926e-02 , len = +6.49153294684695181e-01 
1291        349       1329        323    2 2147483645 2147483645 +5.70031341107871681e-01  # rad = +7.82083000000000222e-02 , len = +1.73453163707094049e+00 
1292        556       1330        520    2 2147483645 2147483645 +1.13809571428571443e+00  # rad = +7.96667000000000347e-02 , len = +1.19411054764623770e+00 
1293       1331       1332       1340    2 2147483645 2147483645 +1.12428571428571433e+00  # rad = +7.87000000000000199e-02 , len = +6.37730350540098301e-01 
1294       1331       1333       1340    2 2147483645 2147483645 +1.08285714285714296e+00  # rad = +7.58000000000000201e-02 , len = +9.74987179402887705e-01 
1295       1240       1334       1341    2 2147483645 2147483645 +4.56439813679823503e-01  # rad = +9.30909000000000181e-02 , len = +7.69999999999998574e-01 
1296       1286       1335       1342    2 2147483645 2147483645 +3.77348264236567255e-01  # rad = +1.23231000000000007e-01 , len = +9.44351629426243067e-01 
1297       1244       1336       1208    2 2147483645 2147483645 +5.55706373059713266e-01  # rad = +7.41429000000000116e-02 , len = +1.03590540108641127e+00 
1298       1337       1338       1343    2 2147483645 2147483645 +5.64174305394203435e-01  # rad = +7.52727000000000118e-02 , len = +7.44110206891425152e-01 
1299       1337       1339       1343    2 2147483645 2147483645 +6.21258272685709212e-01  # rad = +8.28889000000000015e-02 , len = +5.68682688324517738e-01 
1300       1340       1341       1344    2 2147483645 2147483645 +6.54762370122508930e-01  # rad = +8.37499999999999911e-02 , len = +6.49153294684699955e-01 
1301       1340       1342       1344    2 2147483645 2147483645 +6.21179901336106122e-01  # rad = +7.94544999999999835e-02 , len = +9.15368778143541895e-01 
1302       1272       1343       1345    2 2147483645 2147483645 +3.10986547085201792e-01  # rad = +1.38699999999999990e-01 , len = +1.79696967141907993e+00 
1303       1344       1345       1346    2 2147483645 2147483645 +6.87831018518518467e-01  # rad = +8.91428999999999833e-02 , len = +1.24631456703354093e+00 
1304       1344       1346       1346    2 2147483645 2147483645 +5.90277777777777790e-01  # rad = +7.65000000000000124e-02 , len = +5.98080262172226651e-01 
1305        250       1347       1347    2 2147483645 2147483645 +3.09645439035232561e-01  # rad = +1.24683999999999975e-01 , len = +1.39649561402819899e+00 
1306        476       1348        443    2 2147483645 2147483645 +8.39217110589302484e-01  # rad = +7.29000000000000065e-02 , len = +6.92964645562818338e-01 
1307       1349       1350       1348    2 2147483645 2147483645 +7.03105601925243962e-01  # rad = +7.36249999999999682e-02 , len = +6.37730350540099744e-01 
1308       1349       1351       1348    2 2147483645 2147483645 +7.72341807208205222e-01  # rad = +8.08749999999999747e-02 , len = +6.30000000000001115e-01 
1309       1352       1353       1350    2 2147483645 2147483645 +4.36335976214073384e-01  # rad = +8.80526000000000086e-02 , len = +1.58082257068907084e+00 
1310       1352       1354       1350    2 2147483645 2147483645 +4.21730921704658090e-01  # rad = +8.51053000000000365e-02 , len = +1.30958008537087767e+00 
1311        268        282        266    2        262        265 +1.00000000000000000e+00  # rad = +3.93800000000000039e-01 , len = +0                       
1312        978        985        929    2        927        928 +1.00000000000000000e+00  # rad = +2.35333000000000042e-01 , len = +0                       
1313        997        999        940    2        939        941 +1.00000000000000000e+00  # rad = +8.22174000000000099e-02 , len = +0                       
1314        188        203        199    2        185        976 +1.00000000000000000e+00  # rad = +2.83691999999999944e-01 , len = +0                       
1315        340       1039        424    2        977        978 +1.00000000000000000e+00  # rad = +3.34250000000000103e-01 , len = +0                       
1316        499       1041        516    2        979        980 +1.00000000000000000e+00  # rad = +2.33083000000000012e-01 , len = +0                       
1317        501       1045        464    2        982        983 +1.00000000000000000e+00  # rad = +2.79688000000000103e-01 , len = +0                       
1318        573       1049        536    2        985        986 +1.00000000000000000e+00  # rad = +1.41200000000000020e-01 , len = +0                       
1319        889       1053        836    2        988        989 +1.00000000000000000e+00  # rad = +1.06200000000000044e-01 , len = +0                       
1320       1027       1035        965    2        972        990 +1.00000000000000000e+00  # rad = +1.28333000000000030e-01 , len = +0                       
1321        187        241        207    2        221       1004 +1.00000000000000000e+00  # rad = +2.04999999999999960e-01 , len = +0                       
1322        235       1072       1009    2       1007       1008 +1.00000000000000000e+00  # rad = +1.14285999999999915e-01 , len = +0                       
1323          3       1355          1    2 2147483645 2147483645 +6.49830716973186284e-01  # rad = +1.17272999999999961e-01 , len = +1.53042477763527973e+00 
1324        356       1075        978    2       1013       1014 +1.00000000000000000e+00  # rad = +3.29000000000000070e-01 , len = +0                       
1325        425       1080        421    2       1019       1020 +1.00000000000000000e+00  # rad = +1.00374999999999992e-01 , len = +0                       
1326        633       1091        591    2       1030       1031 +1.00000000000000000e+00  # rad = +1.97000000000000008e-01 , len = +0                       
1327        966        970        918    2        911       1051 +1.00000000000000000e+00  # rad = +7.26363999999999899e-02 , len = +0                       
1328        180       1141        976    2       1087       1088 +1.00000000000000000e+00  # rad = +1.36777999999999955e-01 , len = +0                       
1329        372        377        397    2        350       1115 +1.00000000000000000e+00  # rad = +2.36110999999999904e-01 , len = +0                       
1330        470       1180        434    2       1132       1133 +1.00000000000000000e+00  # rad = +8.45000000000000612e-02 , len = +0                       
1331        748       1222        698    2       1184       1185 +1.00000000000000000e+00  # rad = +1.54429000000000094e-01 , len = +0                       
1332       1086       1270       1236    2       1235       1237 +1.00000000000000000e+00  # rad = +4.64399999999999868e-01 , len = +0                       
1333        369       1305        342    2       1273       1274 +1.00000000000000000e+00  # rad = +1.34142999999999984e-01 , len = +0                       
1334        423       1173        441    2       1124       1275 +1.00000000000000000e+00  # rad = +1.02286000000000030e-01 , len = +0                       
1335        699       1311       1252    2       1278       1279 +1.00000000000000000e+00  # rad = +1.17332999999999951e-01 , len = +0                       
1336         98       1315         83    2       1281       1282 +1.00000000000000000e+00  # rad = +6.99999999999999928e-02 , len = +0                       
1337        753       1318        706    2       1283       1284 +1.00000000000000000e+00  # rad = +9.70000000000000445e-02 , len = +0                       
1338         41       1322         33    2       1286       1287 +1.00000000000000000e+00  # rad = +8.74000000000000055e-02 , len = +0                       
1339       1121       1326       1062    2       1289       1290 +1.00000000000000000e+00  # rad = +9.97143000000000196e-02 , len = +0                       
1340        556       1331        520    2       1293       1294 +1.00000000000000000e+00  # rad = +6.99999999999999928e-02 , len = +0                       
1341        826       1240        795    2       1201       1295 +1.00000000000000000e+00  # rad = +2.03949999999999965e-01 , len = +0                       
1342        552       1286        515    2       1251       1296 +1.00000000000000000e+00  # rad = +3.26571000000000056e-01 , len = +0                       
1343       1244       1337       1208    2       1298       1299 +1.00000000000000000e+00  # rad = +1.33421000000000012e-01 , len = +0                       
1344         75       1340        110    2       1300       1301 +1.00000000000000000e+00  # rad = +1.27909000000000023e-01 , len = +0                       
1345       1190       1272       1144    2       1236       1302 +1.00000000000000000e+00  # rad = +4.46000000000000008e-01 , len = +0                       
1346        137       1344        118    2       1303       1304 +1.00000000000000000e+00  # rad = +1.29600000000000048e-01 , len = +0                       
1347        201        250        244    2        229       1305 +1.00000000000000000e+00  # rad = +4.02666999999999831e-01 , len = +0                       
1348        669       1349        626    2       1307       1308 +1.00000000000000000e+00  # rad = +1.04713999999999988e-01 , len = +0                       
1349        737        778        726    2        729        731 +1.00000000000000000e+00  # rad = +1.91667000000000087e-01 , len = +0                       
1350        838       1352        788    2       1309       1310 +1.00000000000000000e+00  # rad = +2.01800000000000090e-01 , len = +0                       
1351        845       1102        794    2       1041       1204 +1.00000000000000000e+00  # rad = +4.05167000000000110e-01 , len = +0                       
1352        815        910        765    2        856       1205 +1.00000000000000000e+00  # rad = +2.93912000000000062e-01 , len = +0                       
1353        895        928        842    2        873        876 +1.00000000000000000e+00  # rad = +3.20124999999999993e-01 , len = +0                       
1354          1        290          0    2        270        306 +1.00000000000000000e+00  # rad = +5.75882000000000005e-01 , len = +0                       
