# Supplementary material for: Quantification of Hepatic Vascular and Parenchymal Regeneration in Mice
Source: PLoS One. 2016 Aug 5;11(8):e0160581. doi: 10.1371/journal.pone.0160581 (PMC4975469; doi:10.1371/journal.pone.0160581)
Supplement: S1 Dataset — Vascular trees are stored in text format, can thus be read using any text editor or imported in spreadsheets, and viewed interactively in 3D using the viewer tool from [35]. (ZIP) [file pone.0160581.s001.zip › regenerationQuantificationVascularTrees/PV-POD07/PVM-013-PV1.tree]

# numNodes
2176
# id xCoord [mm]               yCoord [mm]               zCoord [mm]
   0 +1.97400000000000020e+01  +1.28800000000000026e+01  +1.95300000000000011e+01  
   1 +2.12100000000000009e+01  +1.41400000000000006e+01  +2.03000000000000007e+01  
   2 +2.07900000000000027e+01  +9.45000000000000107e+00  +2.77199999999999989e+01  
   3 +2.07199999999999989e+01  +9.02999999999999936e+00  +2.79300000000000033e+01  
   4 +2.06500000000000021e+01  +8.95999999999999908e+00  +2.78600000000000030e+01  
   5 +2.02300000000000040e+01  +8.47000000000000064e+00  +2.82100000000000044e+01  
   6 +2.11400000000000006e+01  +7.91000000000000014e+00  +2.82800000000000011e+01  
   7 +1.93200000000000003e+01  +9.66000000000000014e+00  +2.77199999999999989e+01  
   8 +1.86900000000000013e+01  +9.87000000000000099e+00  +2.77899999999999991e+01  
   9 +1.91800000000000033e+01  +9.31000000000000050e+00  +2.79300000000000033e+01  
  10 +1.96700000000000017e+01  +9.94000000000000128e+00  +2.75100000000000051e+01  
  11 +2.12800000000000011e+01  +9.66000000000000014e+00  +2.79300000000000033e+01  
  12 +2.06500000000000021e+01  +9.73000000000000043e+00  +2.75100000000000051e+01  
  13 +2.32400000000000020e+01  +9.09999999999999964e+00  +2.76500000000000021e+01  
  14 +2.33100000000000023e+01  +9.38000000000000078e+00  +2.77199999999999989e+01  
  15 +2.32400000000000020e+01  +8.82000000000000028e+00  +2.78600000000000030e+01  
  16 +2.33800000000000026e+01  +9.66000000000000014e+00  +2.75100000000000051e+01  
  17 +2.21900000000000013e+01  +1.02900000000000009e+01  +2.75100000000000051e+01  
  18 +2.20500000000000007e+01  +1.01500000000000004e+01  +2.74399999999999977e+01  
  19 +2.22600000000000016e+01  +1.04299999999999997e+01  +2.75800000000000018e+01  
  20 +2.25400000000000027e+01  +1.03599999999999994e+01  +2.71600000000000037e+01  
  21 +1.97400000000000020e+01  +9.94000000000000128e+00  +2.75800000000000018e+01  
  22 +2.03000000000000007e+01  +1.02900000000000009e+01  +2.70199999999999996e+01  
  23 +2.37300000000000040e+01  +9.66000000000000014e+00  +2.75100000000000051e+01  
  24 +2.29600000000000009e+01  +9.94000000000000128e+00  +2.73700000000000010e+01  
  25 +2.21200000000000010e+01  +8.60999999999999943e+00  +2.80700000000000003e+01  
  26 +2.28200000000000003e+01  +1.00099999999999998e+01  +2.72300000000000040e+01  
  27 +1.90400000000000027e+01  +1.09200000000000017e+01  +2.72300000000000040e+01  
  28 +1.91099999999999994e+01  +1.08500000000000014e+01  +2.74399999999999977e+01  
  29 +1.86200000000000010e+01  +1.09200000000000017e+01  +2.74399999999999977e+01  
  30 +1.96700000000000017e+01  +1.10600000000000005e+01  +2.66700000000000017e+01  
  31 +2.45000000000000000e+01  +1.00099999999999998e+01  +2.72300000000000040e+01  
  32 +2.49200000000000017e+01  +1.02200000000000006e+01  +2.72300000000000040e+01  
  33 +2.45700000000000003e+01  +1.00800000000000001e+01  +2.73000000000000007e+01  
  34 +2.43599999999999994e+01  +9.94000000000000128e+00  +2.72300000000000040e+01  
  35 +2.35199999999999996e+01  +1.00800000000000001e+01  +2.69500000000000028e+01  
  36 +2.27500000000000000e+01  +1.00800000000000001e+01  +2.71600000000000037e+01  
  37 +2.26800000000000033e+01  +1.02900000000000009e+01  +2.71600000000000037e+01  
  38 +2.21900000000000013e+01  +1.06400000000000006e+01  +2.68100000000000023e+01  
  39 +2.27500000000000000e+01  +9.80000000000000071e+00  +2.68800000000000026e+01  
  40 +2.05100000000000016e+01  +1.00800000000000001e+01  +2.70899999999999999e+01  
  41 +2.07900000000000027e+01  +9.94000000000000128e+00  +2.68100000000000023e+01  
  42 +2.02300000000000040e+01  +1.04299999999999997e+01  +2.68100000000000023e+01  
  43 +2.10700000000000003e+01  +1.05700000000000003e+01  +2.76500000000000021e+01  
  44 +2.20500000000000007e+01  +1.08500000000000014e+01  +2.66700000000000017e+01  
  45 +2.07900000000000027e+01  +9.94000000000000128e+00  +2.67399999999999984e+01  
  46 +2.15600000000000023e+01  +9.80000000000000071e+00  +2.68800000000000026e+01  
  47 +1.98800000000000026e+01  +1.10600000000000005e+01  +2.66000000000000014e+01  
  48 +2.00199999999999996e+01  +1.12700000000000014e+01  +2.67399999999999984e+01  
  49 +2.02300000000000040e+01  +1.08500000000000014e+01  +2.63900000000000006e+01  
  50 +2.07900000000000027e+01  +1.11300000000000008e+01  +2.55500000000000007e+01  
  51 +2.50600000000000023e+01  +1.13400000000000016e+01  +2.63200000000000003e+01  
  52 +2.52000000000000028e+01  +1.14800000000000004e+01  +2.62500000000000000e+01  
  53 +2.52000000000000028e+01  +1.12700000000000014e+01  +2.64600000000000044e+01  
  54 +2.49900000000000020e+01  +1.13400000000000016e+01  +2.62500000000000000e+01  
  55 +2.53400000000000034e+01  +1.14100000000000001e+01  +2.60399999999999991e+01  
  56 +2.37300000000000040e+01  +1.14800000000000004e+01  +2.59699999999999989e+01  
  57 +2.21900000000000013e+01  +1.17599999999999998e+01  +2.61800000000000033e+01  
  58 +2.20500000000000007e+01  +1.18300000000000001e+01  +2.64600000000000044e+01  
  59 +2.24000000000000021e+01  +1.19700000000000006e+01  +2.61100000000000030e+01  
  60 +2.17699999999999996e+01  +1.13400000000000016e+01  +2.61100000000000030e+01  
  61 +2.18400000000000034e+01  +1.11300000000000008e+01  +2.61800000000000033e+01  
  62 +2.21900000000000013e+01  +1.11300000000000008e+01  +2.58300000000000018e+01  
  63 +2.17699999999999996e+01  +1.12000000000000011e+01  +2.61100000000000030e+01  
  64 +2.14900000000000020e+01  +1.16900000000000013e+01  +2.62500000000000000e+01  
  65 +2.17000000000000028e+01  +1.12700000000000014e+01  +2.60399999999999991e+01  
  66 +2.10700000000000003e+01  +1.09900000000000020e+01  +2.69500000000000028e+01  
  67 +2.09300000000000033e+01  +1.14100000000000001e+01  +2.53400000000000034e+01  
  68 +2.37300000000000040e+01  +1.14800000000000004e+01  +2.58300000000000018e+01  
  69 +2.39400000000000013e+01  +1.16200000000000010e+01  +2.56200000000000010e+01  
  70 +2.29600000000000009e+01  +1.14100000000000001e+01  +2.58300000000000018e+01  
  71 +2.37300000000000040e+01  +1.24600000000000009e+01  +2.56899999999999977e+01  
  72 +2.26800000000000033e+01  +1.12000000000000011e+01  +2.59000000000000021e+01  
  73 +2.22600000000000016e+01  +1.10600000000000005e+01  +2.54800000000000040e+01  
  74 +2.20500000000000007e+01  +1.62400000000000020e+01  +2.57600000000000051e+01  
  75 +2.27500000000000000e+01  +1.59600000000000009e+01  +2.56899999999999977e+01  
  76 +2.24000000000000021e+01  +1.63099999999999987e+01  +2.55500000000000007e+01  
  77 +2.19100000000000001e+01  +1.63099999999999987e+01  +2.56899999999999977e+01  
  78 +2.17699999999999996e+01  +1.64499999999999993e+01  +2.59000000000000021e+01  
  79 +2.18400000000000034e+01  +1.63800000000000026e+01  +2.42900000000000027e+01  
  80 +2.45700000000000003e+01  +1.21099999999999994e+01  +2.51300000000000026e+01  
  81 +2.42900000000000027e+01  +1.11300000000000008e+01  +2.59699999999999989e+01  
  82 +2.28200000000000003e+01  +1.65199999999999996e+01  +2.52000000000000028e+01  
  83 +2.25400000000000027e+01  +1.64499999999999993e+01  +2.56899999999999977e+01  
  84 +2.08599999999999994e+01  +1.09900000000000020e+01  +2.54800000000000040e+01  
  85 +2.10000000000000000e+01  +1.08500000000000014e+01  +2.49200000000000017e+01  
  86 +2.09300000000000033e+01  +1.07100000000000009e+01  +2.56899999999999977e+01  
  87 +1.98800000000000026e+01  +1.20400000000000009e+01  +2.53400000000000034e+01  
  88 +2.00199999999999996e+01  +1.19000000000000004e+01  +2.57600000000000051e+01  
  89 +1.91800000000000033e+01  +1.21799999999999997e+01  +2.55500000000000007e+01  
  90 +1.99500000000000028e+01  +1.19700000000000006e+01  +2.52699999999999996e+01  
  91 +1.97400000000000020e+01  +1.26700000000000017e+01  +2.49900000000000020e+01  
  92 +2.01600000000000001e+01  +1.18300000000000001e+01  +2.52000000000000028e+01  
  93 +2.23300000000000018e+01  +1.26000000000000014e+01  +2.52000000000000028e+01  
  94 +2.25400000000000027e+01  +1.25300000000000011e+01  +2.52699999999999996e+01  
  95 +2.24000000000000021e+01  +1.28100000000000005e+01  +2.53400000000000034e+01  
  96 +2.18400000000000034e+01  +1.24600000000000009e+01  +2.42900000000000027e+01  
  97 +1.97400000000000020e+01  +1.14100000000000001e+01  +2.54800000000000040e+01  
  98 +2.07900000000000027e+01  +1.16200000000000010e+01  +2.48500000000000014e+01  
  99 +2.62500000000000000e+01  +7.98000000000000043e+00  +2.52000000000000028e+01  
 100 +2.63200000000000003e+01  +8.33000000000000007e+00  +2.56899999999999977e+01  
 101 +2.59000000000000021e+01  +7.35000000000000053e+00  +2.61100000000000030e+01  
 102 +2.63200000000000003e+01  +8.05000000000000071e+00  +2.46400000000000006e+01  
 103 +2.61100000000000030e+01  +7.49000000000000110e+00  +2.48500000000000014e+01  
 104 +2.61800000000000033e+01  +7.55999999999999961e+00  +2.48500000000000014e+01  
 105 +2.54800000000000040e+01  +6.79000000000000092e+00  +2.57600000000000051e+01  
 106 +2.62500000000000000e+01  +7.77000000000000046e+00  +2.45700000000000003e+01  
 107 +2.49900000000000020e+01  +7.14000000000000057e+00  +2.44300000000000033e+01  
 108 +2.53400000000000034e+01  +6.79000000000000092e+00  +2.43599999999999994e+01  
 109 +2.49900000000000020e+01  +7.14000000000000057e+00  +2.46400000000000006e+01  
 110 +2.47800000000000011e+01  +7.55999999999999961e+00  +2.39400000000000013e+01  
 111 +2.28900000000000006e+01  +1.80599999999999987e+01  +2.43599999999999994e+01  
 112 +2.33100000000000023e+01  +1.81300000000000026e+01  +2.40800000000000018e+01  
 113 +2.24699999999999989e+01  +1.86200000000000010e+01  +2.45700000000000003e+01  
 114 +2.28200000000000003e+01  +1.81300000000000026e+01  +2.42900000000000027e+01  
 115 +2.23300000000000018e+01  +1.73599999999999994e+01  +2.43599999999999994e+01  
 116 +2.29600000000000009e+01  +1.73599999999999994e+01  +2.41500000000000021e+01  
 117 +2.16300000000000026e+01  +1.66600000000000001e+01  +2.42900000000000027e+01  
 118 +2.27500000000000000e+01  +1.80599999999999987e+01  +2.42199999999999989e+01  
 119 +2.10000000000000000e+01  +1.70100000000000016e+01  +2.43599999999999994e+01  
 120 +2.13500000000000014e+01  +1.81999999999999993e+01  +2.45700000000000003e+01  
 121 +2.07199999999999989e+01  +1.72199999999999989e+01  +2.40800000000000018e+01  
 122 +2.14200000000000017e+01  +1.67300000000000004e+01  +2.42900000000000027e+01  
 123 +2.45700000000000003e+01  +6.08999999999999986e+00  +2.43599999999999994e+01  
 124 +2.47800000000000011e+01  +5.81000000000000050e+00  +2.40100000000000016e+01  
 125 +2.44300000000000033e+01  +6.16000000000000014e+00  +2.42199999999999989e+01  
 126 +2.46400000000000006e+01  +6.02000000000000046e+00  +2.47800000000000011e+01  
 127 +2.40100000000000016e+01  +5.74000000000000021e+00  +2.43599999999999994e+01  
 128 +2.35199999999999996e+01  +5.46000000000000085e+00  +2.42199999999999989e+01  
 129 +2.38700000000000010e+01  +5.32000000000000028e+00  +2.47800000000000011e+01  
 130 +2.28200000000000003e+01  +1.88300000000000018e+01  +2.40800000000000018e+01  
 131 +2.16300000000000026e+01  +1.80599999999999987e+01  +2.38700000000000010e+01  
 132 +2.21200000000000010e+01  +1.19000000000000004e+01  +2.47800000000000011e+01  
 133 +2.15600000000000023e+01  +1.26700000000000017e+01  +2.38700000000000010e+01  
 134 +2.27500000000000000e+01  +1.82699999999999996e+01  +2.36600000000000001e+01  
 135 +2.19100000000000001e+01  +1.63099999999999987e+01  +2.42199999999999989e+01  
 136 +2.19100000000000001e+01  +1.75700000000000003e+01  +2.33800000000000026e+01  
 137 +2.21900000000000013e+01  +1.62400000000000020e+01  +2.36600000000000001e+01  
 138 +2.05100000000000016e+01  +1.74300000000000033e+01  +2.41500000000000021e+01  
 139 +2.04400000000000013e+01  +1.77100000000000009e+01  +2.39400000000000013e+01  
 140 +2.03000000000000007e+01  +1.73599999999999994e+01  +2.45000000000000000e+01  
 141 +2.55500000000000007e+01  +9.38000000000000078e+00  +2.41500000000000021e+01  
 142 +2.56200000000000010e+01  +9.45000000000000107e+00  +2.45700000000000003e+01  
 143 +2.54800000000000040e+01  +9.31000000000000050e+00  +2.39400000000000013e+01  
 144 +2.67399999999999984e+01  +1.02200000000000006e+01  +2.52000000000000028e+01  
 145 +2.61800000000000033e+01  +8.89000000000000057e+00  +2.41500000000000021e+01  
 146 +2.63200000000000003e+01  +8.75000000000000000e+00  +2.43599999999999994e+01  
 147 +2.63900000000000006e+01  +8.75000000000000000e+00  +2.39400000000000013e+01  
 148 +2.13500000000000014e+01  +1.28100000000000005e+01  +2.40100000000000016e+01  
 149 +2.13500000000000014e+01  +1.31600000000000001e+01  +2.42900000000000027e+01  
 150 +2.11400000000000006e+01  +1.26700000000000017e+01  +2.44300000000000033e+01  
 151 +1.99500000000000028e+01  +1.28100000000000005e+01  +2.40100000000000016e+01  
 152 +1.91099999999999994e+01  +1.36500000000000004e+01  +2.38700000000000010e+01  
 153 +1.90400000000000027e+01  +1.30900000000000016e+01  +2.45000000000000000e+01  
 154 +2.09300000000000033e+01  +1.20400000000000009e+01  +2.38700000000000010e+01  
 155 +2.63200000000000003e+01  +8.47000000000000064e+00  +2.32400000000000020e+01  
 156 +2.67399999999999984e+01  +9.09999999999999964e+00  +2.39400000000000013e+01  
 157 +2.45700000000000003e+01  +7.28000000000000025e+00  +2.40100000000000016e+01  
 158 +2.47100000000000009e+01  +7.84000000000000075e+00  +2.38000000000000007e+01  
 159 +2.18400000000000034e+01  +1.86200000000000010e+01  +2.42900000000000027e+01  
 160 +2.16300000000000026e+01  +1.82699999999999996e+01  +2.35900000000000034e+01  
 161 +2.35199999999999996e+01  +1.60300000000000011e+01  +2.38700000000000010e+01  
 162 +2.34500000000000028e+01  +1.53300000000000018e+01  +2.41500000000000021e+01  
 163 +2.33800000000000026e+01  +1.61000000000000014e+01  +2.47800000000000011e+01  
 164 +2.31000000000000014e+01  +1.60300000000000011e+01  +2.31700000000000017e+01  
 165 +2.13500000000000014e+01  +1.21799999999999997e+01  +2.30300000000000011e+01  
 166 +2.51300000000000026e+01  +1.02900000000000009e+01  +2.38700000000000010e+01  
 167 +2.61100000000000030e+01  +1.09900000000000020e+01  +2.52699999999999996e+01  
 168 +2.49900000000000020e+01  +1.01500000000000004e+01  +2.36600000000000001e+01  
 169 +2.56200000000000010e+01  +1.01500000000000004e+01  +2.38000000000000007e+01  
 170 +2.52000000000000028e+01  +9.45000000000000107e+00  +2.38700000000000010e+01  
 171 +2.50600000000000023e+01  +9.94000000000000128e+00  +2.43599999999999994e+01  
 172 +2.45700000000000003e+01  +9.66000000000000014e+00  +2.34500000000000028e+01  
 173 +2.58300000000000018e+01  +1.03599999999999994e+01  +2.39400000000000013e+01  
 174 +2.61100000000000030e+01  +1.00099999999999998e+01  +2.37300000000000040e+01  
 175 +2.52699999999999996e+01  +8.05000000000000071e+00  +2.45700000000000003e+01  
 176 +2.40100000000000016e+01  +8.40000000000000036e+00  +2.29600000000000009e+01  
 177 +2.17000000000000028e+01  +1.88300000000000018e+01  +2.37300000000000040e+01  
 178 +2.17699999999999996e+01  +1.90400000000000027e+01  +2.36600000000000001e+01  
 179 +2.20500000000000007e+01  +1.91099999999999994e+01  +2.39400000000000013e+01  
 180 +2.29600000000000009e+01  +1.71500000000000021e+01  +2.33100000000000023e+01  
 181 +2.21900000000000013e+01  +1.59600000000000009e+01  +2.33100000000000023e+01  
 182 +2.49200000000000017e+01  +1.05000000000000000e+01  +2.36600000000000001e+01  
 183 +2.52000000000000028e+01  +1.07100000000000009e+01  +2.36600000000000001e+01  
 184 +2.44300000000000033e+01  +1.12700000000000014e+01  +2.41500000000000021e+01  
 185 +2.48500000000000014e+01  +1.04299999999999997e+01  +2.35900000000000034e+01  
 186 +2.49200000000000017e+01  +1.00800000000000001e+01  +2.35900000000000034e+01  
 187 +2.18400000000000034e+01  +1.84100000000000001e+01  +2.35199999999999996e+01  
 188 +2.49200000000000017e+01  +1.06400000000000006e+01  +2.33100000000000023e+01  
 189 +2.27500000000000000e+01  +9.45000000000000107e+00  +2.35199999999999996e+01  
 190 +2.28200000000000003e+01  +9.31000000000000050e+00  +2.35199999999999996e+01  
 191 +2.28200000000000003e+01  +9.59000000000000163e+00  +2.36600000000000001e+01  
 192 +2.24699999999999989e+01  +9.73000000000000043e+00  +2.31000000000000014e+01  
 193 +2.33100000000000023e+01  +6.08999999999999986e+00  +2.35199999999999996e+01  
 194 +2.32400000000000020e+01  +6.16000000000000014e+00  +2.34500000000000028e+01  
 195 +2.32400000000000020e+01  +6.02000000000000046e+00  +2.35199999999999996e+01  
 196 +2.29600000000000009e+01  +5.53000000000000025e+00  +2.38000000000000007e+01  
 197 +2.26099999999999994e+01  +5.95000000000000018e+00  +2.33100000000000023e+01  
 198 +2.33800000000000026e+01  +1.00099999999999998e+01  +2.34500000000000028e+01  
 199 +2.33100000000000023e+01  +1.00099999999999998e+01  +2.34500000000000028e+01  
 200 +2.35900000000000034e+01  +1.05000000000000000e+01  +2.38000000000000007e+01  
 201 +2.36600000000000001e+01  +9.59000000000000163e+00  +2.31000000000000014e+01  
 202 +2.40800000000000018e+01  +9.59000000000000163e+00  +2.33100000000000023e+01  
 203 +2.40100000000000016e+01  +6.85999999999999943e+00  +2.33800000000000026e+01  
 204 +2.20500000000000007e+01  +4.97000000000000064e+00  +2.34500000000000028e+01  
 205 +2.21200000000000010e+01  +5.04000000000000004e+00  +2.35199999999999996e+01  
 206 +2.20500000000000007e+01  +4.69000000000000039e+00  +2.36600000000000001e+01  
 207 +2.19800000000000040e+01  +4.97000000000000064e+00  +2.31000000000000014e+01  
 208 +2.40100000000000016e+01  +7.20999999999999996e+00  +2.31000000000000014e+01  
 209 +2.21900000000000013e+01  +1.59600000000000009e+01  +2.33100000000000023e+01  
 210 +2.30300000000000011e+01  +1.59600000000000009e+01  +2.32400000000000020e+01  
 211 +2.28900000000000006e+01  +1.53300000000000018e+01  +2.32400000000000020e+01  
 212 +2.28200000000000003e+01  +1.51900000000000013e+01  +2.32400000000000020e+01  
 213 +2.29600000000000009e+01  +1.50500000000000007e+01  +2.33800000000000026e+01  
 214 +2.38000000000000007e+01  +1.60300000000000011e+01  +2.28200000000000003e+01  
 215 +2.38700000000000010e+01  +8.40000000000000036e+00  +2.31700000000000017e+01  
 216 +2.33100000000000023e+01  +7.98000000000000043e+00  +2.33100000000000023e+01  
 217 +2.40800000000000018e+01  +8.60999999999999943e+00  +2.38000000000000007e+01  
 218 +2.40100000000000016e+01  +8.40000000000000036e+00  +2.29600000000000009e+01  
 219 +2.33800000000000026e+01  +9.38000000000000078e+00  +2.28200000000000003e+01  
 220 +2.28900000000000006e+01  +6.65000000000000036e+00  +2.31700000000000017e+01  
 221 +2.41500000000000021e+01  +7.35000000000000053e+00  +2.30300000000000011e+01  
 222 +2.35900000000000034e+01  +5.60000000000000053e+00  +2.31000000000000014e+01  
 223 +2.33100000000000023e+01  +5.67000000000000082e+00  +2.31000000000000014e+01  
 224 +2.33800000000000026e+01  +4.97000000000000064e+00  +2.39400000000000013e+01  
 225 +2.36600000000000001e+01  +5.67000000000000082e+00  +2.30300000000000011e+01  
 226 +2.30300000000000011e+01  +1.37199999999999989e+01  +2.30300000000000011e+01  
 227 +2.28200000000000003e+01  +1.35099999999999998e+01  +2.30300000000000011e+01  
 228 +2.31700000000000017e+01  +1.33000000000000007e+01  +2.33800000000000026e+01  
 229 +2.31700000000000017e+01  +1.37900000000000009e+01  +2.28200000000000003e+01  
 230 +2.05800000000000018e+01  +1.37199999999999989e+01  +2.30300000000000011e+01  
 231 +2.02300000000000040e+01  +1.37199999999999989e+01  +2.33100000000000023e+01  
 232 +2.03000000000000007e+01  +1.39300000000000015e+01  +2.28900000000000006e+01  
 233 +2.07900000000000027e+01  +1.35800000000000018e+01  +2.30300000000000011e+01  
 234 +2.08599999999999994e+01  +1.37199999999999989e+01  +2.35199999999999996e+01  
 235 +2.11400000000000006e+01  +1.30900000000000016e+01  +2.26800000000000033e+01  
 236 +2.14900000000000020e+01  +1.21799999999999997e+01  +2.26800000000000033e+01  
 237 +2.40800000000000018e+01  +5.81000000000000050e+00  +2.31000000000000014e+01  
 238 +2.38000000000000007e+01  +6.30000000000000071e+00  +2.25400000000000027e+01  
 239 +2.26099999999999994e+01  +1.89000000000000021e+01  +2.28900000000000006e+01  
 240 +2.28900000000000006e+01  +1.91800000000000033e+01  +2.28200000000000003e+01  
 241 +2.31000000000000014e+01  +1.86900000000000013e+01  +2.31000000000000014e+01  
 242 +2.15600000000000023e+01  +1.89000000000000021e+01  +2.24699999999999989e+01  
 243 +2.24699999999999989e+01  +8.47000000000000064e+00  +2.28900000000000006e+01  
 244 +2.22600000000000016e+01  +8.47000000000000064e+00  +2.28200000000000003e+01  
 245 +2.26099999999999994e+01  +8.40000000000000036e+00  +2.31000000000000014e+01  
 246 +2.26099999999999994e+01  +8.47000000000000064e+00  +2.26800000000000033e+01  
 247 +2.17699999999999996e+01  +1.93900000000000006e+01  +2.27500000000000000e+01  
 248 +2.19800000000000040e+01  +1.93900000000000006e+01  +2.29600000000000009e+01  
 249 +2.19800000000000040e+01  +1.97400000000000020e+01  +2.26099999999999994e+01  
 250 +2.14900000000000020e+01  +1.91800000000000033e+01  +2.26099999999999994e+01  
 251 +2.33800000000000026e+01  +9.80000000000000071e+00  +2.27500000000000000e+01  
 252 +2.34500000000000028e+01  +1.06400000000000006e+01  +2.31000000000000014e+01  
 253 +2.33800000000000026e+01  +9.87000000000000099e+00  +2.26800000000000033e+01  
 254 +2.07900000000000027e+01  +1.29500000000000011e+01  +2.26099999999999994e+01  
 255 +2.17000000000000028e+01  +1.27400000000000020e+01  +2.21200000000000010e+01  
 256 +2.33100000000000023e+01  +1.28100000000000005e+01  +2.26800000000000033e+01  
 257 +2.35199999999999996e+01  +1.32300000000000022e+01  +2.28200000000000003e+01  
 258 +2.32400000000000020e+01  +1.26000000000000014e+01  +2.28900000000000006e+01  
 259 +2.32400000000000020e+01  +1.30199999999999996e+01  +2.25400000000000027e+01  
 260 +2.17699999999999996e+01  +1.16900000000000013e+01  +2.35900000000000034e+01  
 261 +2.15600000000000023e+01  +1.21799999999999997e+01  +2.24699999999999989e+01  
 262 +2.30300000000000011e+01  +1.02200000000000006e+01  +2.26800000000000033e+01  
 263 +2.35900000000000034e+01  +9.94000000000000128e+00  +2.24699999999999989e+01  
 264 +2.30300000000000011e+01  +9.24000000000000021e+00  +2.26800000000000033e+01  
 265 +2.33100000000000023e+01  +9.24000000000000021e+00  +2.27500000000000000e+01  
 266 +2.26800000000000033e+01  +8.47000000000000064e+00  +2.26099999999999994e+01  
 267 +2.28200000000000003e+01  +9.38000000000000078e+00  +2.26099999999999994e+01  
 268 +2.17699999999999996e+01  +1.21099999999999994e+01  +2.26099999999999994e+01  
 269 +2.23300000000000018e+01  +1.16200000000000010e+01  +2.23300000000000018e+01  
 270 +2.24000000000000021e+01  +1.23900000000000006e+01  +2.29600000000000009e+01  
 271 +2.20500000000000007e+01  +9.73000000000000043e+00  +2.21200000000000010e+01  
 272 +2.15600000000000023e+01  +9.16999999999999993e+00  +2.26099999999999994e+01  
 273 +2.16300000000000026e+01  +9.16999999999999993e+00  +2.29600000000000009e+01  
 274 +2.14200000000000017e+01  +9.02999999999999936e+00  +2.25400000000000027e+01  
 275 +2.24699999999999989e+01  +7.70000000000000018e+00  +2.24699999999999989e+01  
 276 +2.14200000000000017e+01  +8.75000000000000000e+00  +2.26099999999999994e+01  
 277 +2.13500000000000014e+01  +9.02999999999999936e+00  +2.24699999999999989e+01  
 278 +2.45700000000000003e+01  +6.16000000000000014e+00  +2.30300000000000011e+01  
 279 +2.35900000000000034e+01  +6.30000000000000071e+00  +2.24699999999999989e+01  
 280 +2.17699999999999996e+01  +1.89000000000000021e+01  +2.23300000000000018e+01  
 281 +2.14200000000000017e+01  +1.90400000000000027e+01  +2.25400000000000027e+01  
 282 +2.30300000000000011e+01  +1.37199999999999989e+01  +2.24699999999999989e+01  
 283 +2.27500000000000000e+01  +1.41400000000000006e+01  +2.21200000000000010e+01  
 284 +2.14200000000000017e+01  +8.47000000000000064e+00  +2.24000000000000021e+01  
 285 +2.10000000000000000e+01  +8.95999999999999908e+00  +2.24699999999999989e+01  
 286 +2.24000000000000021e+01  +7.35000000000000053e+00  +2.24000000000000021e+01  
 287 +2.24000000000000021e+01  +7.49000000000000110e+00  +2.26800000000000033e+01  
 288 +2.31000000000000014e+01  +5.74000000000000021e+00  +2.28200000000000003e+01  
 289 +2.28900000000000006e+01  +7.00000000000000000e+00  +2.17000000000000028e+01  
 290 +2.19800000000000040e+01  +1.59600000000000009e+01  +2.21900000000000013e+01  
 291 +2.19800000000000040e+01  +1.60300000000000011e+01  +2.21200000000000010e+01  
 292 +2.12800000000000011e+01  +5.87999999999999989e+00  +2.21900000000000013e+01  
 293 +2.02300000000000040e+01  +5.11000000000000032e+00  +2.24699999999999989e+01  
 294 +2.11400000000000006e+01  +6.58000000000000007e+00  +2.17000000000000028e+01  
 295 +2.16300000000000026e+01  +5.53000000000000025e+00  +2.26800000000000033e+01  
 296 +2.36600000000000001e+01  +1.81999999999999993e+01  +2.21200000000000010e+01  
 297 +2.38700000000000010e+01  +1.84100000000000001e+01  +2.21200000000000010e+01  
 298 +2.35900000000000034e+01  +1.82699999999999996e+01  +2.28900000000000006e+01  
 299 +2.34500000000000028e+01  +1.75000000000000000e+01  +2.14900000000000020e+01  
 300 +2.15600000000000023e+01  +1.72199999999999989e+01  +2.24699999999999989e+01  
 301 +2.23300000000000018e+01  +1.69400000000000013e+01  +2.15600000000000023e+01  
 302 +2.42900000000000027e+01  +1.33699999999999992e+01  +2.21200000000000010e+01  
 303 +2.45700000000000003e+01  +1.33699999999999992e+01  +2.21200000000000010e+01  
 304 +2.45000000000000000e+01  +1.38599999999999994e+01  +2.22600000000000016e+01  
 305 +2.39400000000000013e+01  +1.28100000000000005e+01  +2.17000000000000028e+01  
 306 +2.16300000000000026e+01  +1.23900000000000006e+01  +2.21200000000000010e+01  
 307 +2.19800000000000040e+01  +1.34400000000000013e+01  +2.17699999999999996e+01  
 308 +2.12800000000000011e+01  +1.06400000000000006e+01  +2.15600000000000023e+01  
 309 +2.10000000000000000e+01  +6.65000000000000036e+00  +2.21200000000000010e+01  
 310 +1.97400000000000020e+01  +6.44000000000000128e+00  +2.21200000000000010e+01  
 311 +2.10000000000000000e+01  +6.65000000000000036e+00  +2.21200000000000010e+01  
 312 +2.09300000000000033e+01  +6.65000000000000036e+00  +2.21900000000000013e+01  
 313 +2.12100000000000009e+01  +6.65000000000000036e+00  +2.25400000000000027e+01  
 314 +2.11400000000000006e+01  +6.58000000000000007e+00  +2.17000000000000028e+01  
 315 +2.17699999999999996e+01  +1.46300000000000026e+01  +2.10700000000000003e+01  
 316 +2.07900000000000027e+01  +7.91000000000000014e+00  +2.18400000000000034e+01  
 317 +2.21200000000000010e+01  +8.25999999999999979e+00  +2.15600000000000023e+01  
 318 +2.12800000000000011e+01  +7.55999999999999961e+00  +2.23300000000000018e+01  
 319 +2.10000000000000000e+01  +8.12000000000000099e+00  +2.13500000000000014e+01  
 320 +2.18400000000000034e+01  +1.31600000000000001e+01  +2.13500000000000014e+01  
 321 +2.22600000000000016e+01  +1.38599999999999994e+01  +2.16300000000000026e+01  
 322 +2.12800000000000011e+01  +1.12700000000000014e+01  +2.17699999999999996e+01  
 323 +2.01600000000000001e+01  +1.11300000000000008e+01  +2.15600000000000023e+01  
 324 +2.14200000000000017e+01  +1.18300000000000001e+01  +2.19100000000000001e+01  
 325 +2.24699999999999989e+01  +1.95300000000000011e+01  +2.17000000000000028e+01  
 326 +2.25400000000000027e+01  +1.96700000000000017e+01  +2.21200000000000010e+01  
 327 +2.26800000000000033e+01  +1.93200000000000003e+01  +2.15600000000000023e+01  
 328 +2.19100000000000001e+01  +2.00900000000000034e+01  +2.16300000000000026e+01  
 329 +2.28200000000000003e+01  +1.93200000000000003e+01  +2.17000000000000028e+01  
 330 +2.30300000000000011e+01  +1.96700000000000017e+01  +2.17000000000000028e+01  
 331 +2.30300000000000011e+01  +1.89699999999999989e+01  +2.21900000000000013e+01  
 332 +2.45000000000000000e+01  +1.28100000000000005e+01  +2.17000000000000028e+01  
 333 +2.34500000000000028e+01  +1.25300000000000011e+01  +2.13500000000000014e+01  
 334 +2.03000000000000007e+01  +9.38000000000000078e+00  +2.17000000000000028e+01  
 335 +2.00900000000000034e+01  +9.24000000000000021e+00  +2.17699999999999996e+01  
 336 +2.05800000000000018e+01  +9.31000000000000050e+00  +2.20500000000000007e+01  
 337 +2.03700000000000010e+01  +9.73000000000000043e+00  +2.14200000000000017e+01  
 338 +2.29600000000000009e+01  +6.92999999999999972e+00  +2.16300000000000026e+01  
 339 +2.20500000000000007e+01  +7.49000000000000110e+00  +2.13500000000000014e+01  
 340 +2.12800000000000011e+01  +2.01600000000000001e+01  +2.12800000000000011e+01  
 341 +2.18400000000000034e+01  +2.03000000000000007e+01  +2.20500000000000007e+01  
 342 +2.22600000000000016e+01  +1.40000000000000000e+01  +2.16300000000000026e+01  
 343 +2.30300000000000011e+01  +1.31600000000000001e+01  +2.13500000000000014e+01  
 344 +2.35199999999999996e+01  +1.19700000000000006e+01  +2.16300000000000026e+01  
 345 +2.36600000000000001e+01  +1.16900000000000013e+01  +2.18400000000000034e+01  
 346 +2.37300000000000040e+01  +1.20400000000000009e+01  +2.22600000000000016e+01  
 347 +2.35199999999999996e+01  +1.20400000000000009e+01  +2.15600000000000023e+01  
 348 +2.28900000000000006e+01  +1.91800000000000033e+01  +2.13500000000000014e+01  
 349 +2.19800000000000040e+01  +1.78500000000000014e+01  +2.19100000000000001e+01  
 350 +2.28900000000000006e+01  +1.73599999999999994e+01  +2.12800000000000011e+01  
 351 +2.31000000000000014e+01  +1.11300000000000008e+01  +2.13500000000000014e+01  
 352 +2.35199999999999996e+01  +1.22500000000000000e+01  +2.12800000000000011e+01  
 353 +2.30300000000000011e+01  +1.72900000000000027e+01  +2.14200000000000017e+01  
 354 +2.38700000000000010e+01  +1.75000000000000000e+01  +2.14200000000000017e+01  
 355 +2.41500000000000021e+01  +1.77800000000000011e+01  +2.14200000000000017e+01  
 356 +2.43599999999999994e+01  +1.79199999999999982e+01  +2.14900000000000020e+01  
 357 +2.40800000000000018e+01  +1.83399999999999999e+01  +2.16300000000000026e+01  
 358 +2.38700000000000010e+01  +1.75000000000000000e+01  +2.14200000000000017e+01  
 359 +2.46400000000000006e+01  +1.70100000000000016e+01  +2.14200000000000017e+01  
 360 +2.38000000000000007e+01  +1.75700000000000003e+01  +2.14900000000000020e+01  
 361 +2.11400000000000006e+01  +1.05700000000000003e+01  +2.14200000000000017e+01  
 362 +2.14900000000000020e+01  +1.03599999999999994e+01  +2.10000000000000000e+01  
 363 +2.10700000000000003e+01  +1.05000000000000000e+01  +2.13500000000000014e+01  
 364 +2.03000000000000007e+01  +9.87000000000000099e+00  +2.17000000000000028e+01  
 365 +2.04400000000000013e+01  +9.87000000000000099e+00  +2.12800000000000011e+01  
 366 +2.14900000000000020e+01  +7.55999999999999961e+00  +2.14200000000000017e+01  
 367 +2.10000000000000000e+01  +8.12000000000000099e+00  +2.13500000000000014e+01  
 368 +2.01600000000000001e+01  +7.55999999999999961e+00  +2.14200000000000017e+01  
 369 +2.01600000000000001e+01  +7.07000000000000028e+00  +2.18400000000000034e+01  
 370 +2.00900000000000034e+01  +7.49000000000000110e+00  +2.14200000000000017e+01  
 371 +1.99500000000000028e+01  +7.49000000000000110e+00  +2.15600000000000023e+01  
 372 +1.97400000000000020e+01  +7.28000000000000025e+00  +2.13500000000000014e+01  
 373 +2.35900000000000034e+01  +1.92500000000000000e+01  +2.16300000000000026e+01  
 374 +2.28900000000000006e+01  +1.91099999999999994e+01  +2.12100000000000009e+01  
 375 +2.34500000000000028e+01  +1.38599999999999994e+01  +2.19100000000000001e+01  
 376 +2.31000000000000014e+01  +1.29500000000000011e+01  +2.12100000000000009e+01  
 377 +2.06500000000000021e+01  +1.23900000000000006e+01  +2.05800000000000018e+01  
 378 +2.18400000000000034e+01  +1.20400000000000009e+01  +2.06500000000000021e+01  
 379 +2.03000000000000007e+01  +1.21799999999999997e+01  +2.13500000000000014e+01  
 380 +1.99500000000000028e+01  +1.19000000000000004e+01  +2.11400000000000006e+01  
 381 +2.01600000000000001e+01  +1.23200000000000003e+01  +2.12100000000000009e+01  
 382 +2.06500000000000021e+01  +1.08500000000000014e+01  +2.07900000000000027e+01  
 383 +2.07900000000000027e+01  +9.87000000000000099e+00  +2.12100000000000009e+01  
 384 +2.20500000000000007e+01  +7.49000000000000110e+00  +2.13500000000000014e+01  
 385 +2.21900000000000013e+01  +7.28000000000000025e+00  +2.12100000000000009e+01  
 386 +2.22600000000000016e+01  +7.70000000000000018e+00  +2.12800000000000011e+01  
 387 +1.96000000000000014e+01  +7.20999999999999996e+00  +2.12800000000000011e+01  
 388 +1.92500000000000000e+01  +7.00000000000000000e+00  +2.14900000000000020e+01  
 389 +2.31700000000000017e+01  +1.80599999999999987e+01  +2.08599999999999994e+01  
 390 +2.26800000000000033e+01  +7.77000000000000046e+00  +2.10000000000000000e+01  
 391 +2.42199999999999989e+01  +8.33000000000000007e+00  +2.17000000000000028e+01  
 392 +2.26099999999999994e+01  +1.95300000000000011e+01  +2.09300000000000033e+01  
 393 +2.31000000000000014e+01  +1.88300000000000018e+01  +2.10700000000000003e+01  
 394 +3.01000000000000014e+01  +1.34400000000000013e+01  +2.12100000000000009e+01  
 395 +3.05199999999999996e+01  +1.35099999999999998e+01  +2.14200000000000017e+01  
 396 +3.03100000000000023e+01  +1.30199999999999996e+01  +2.14900000000000020e+01  
 397 +2.96800000000000033e+01  +1.36500000000000004e+01  +2.07900000000000027e+01  
 398 +2.29600000000000009e+01  +1.27400000000000020e+01  +2.08599999999999994e+01  
 399 +2.07900000000000027e+01  +9.16999999999999993e+00  +2.10000000000000000e+01  
 400 +2.24000000000000021e+01  +8.89000000000000057e+00  +2.11400000000000006e+01  
 401 +2.25400000000000027e+01  +8.89000000000000057e+00  +2.10700000000000003e+01  
 402 +2.38000000000000007e+01  +9.16999999999999993e+00  +2.18400000000000034e+01  
 403 +2.21900000000000013e+01  +8.82000000000000028e+00  +2.10000000000000000e+01  
 404 +2.33100000000000023e+01  +1.90400000000000027e+01  +2.09300000000000033e+01  
 405 +2.17000000000000028e+01  +1.46300000000000026e+01  +2.09300000000000033e+01  
 406 +2.94000000000000021e+01  +1.41400000000000006e+01  +2.10700000000000003e+01  
 407 +2.96100000000000030e+01  +1.41400000000000006e+01  +2.12100000000000009e+01  
 408 +2.93300000000000018e+01  +1.42800000000000011e+01  +2.12100000000000009e+01  
 409 +2.94699999999999989e+01  +1.38599999999999994e+01  +2.06500000000000021e+01  
 410 +1.97400000000000020e+01  +9.73000000000000043e+00  +2.10700000000000003e+01  
 411 +1.93900000000000006e+01  +9.59000000000000163e+00  +2.10000000000000000e+01  
 412 +1.97400000000000020e+01  +9.80000000000000071e+00  +2.11400000000000006e+01  
 413 +2.00199999999999996e+01  +9.94000000000000128e+00  +2.09300000000000033e+01  
 414 +2.09300000000000033e+01  +8.95999999999999908e+00  +2.11400000000000006e+01  
 415 +2.01600000000000001e+01  +8.82000000000000028e+00  +2.07199999999999989e+01  
 416 +2.23300000000000018e+01  +8.67999999999999972e+00  +2.09300000000000033e+01  
 417 +2.12800000000000011e+01  +8.82000000000000028e+00  +2.08599999999999994e+01  
 418 +2.27500000000000000e+01  +1.97400000000000020e+01  +2.07900000000000027e+01  
 419 +2.22600000000000016e+01  +1.97400000000000020e+01  +2.08599999999999994e+01  
 420 +2.35199999999999996e+01  +1.19000000000000004e+01  +2.09300000000000033e+01  
 421 +2.28200000000000003e+01  +1.18300000000000001e+01  +2.04400000000000013e+01  
 422 +2.36600000000000001e+01  +1.16900000000000013e+01  +2.09300000000000033e+01  
 423 +2.42199999999999989e+01  +1.16900000000000013e+01  +2.10000000000000000e+01  
 424 +2.38000000000000007e+01  +1.10600000000000005e+01  +2.06500000000000021e+01  
 425 +2.14900000000000020e+01  +1.95300000000000011e+01  +2.11400000000000006e+01  
 426 +2.21200000000000010e+01  +1.99500000000000028e+01  +2.07900000000000027e+01  
 427 +2.10000000000000000e+01  +8.89000000000000057e+00  +2.11400000000000006e+01  
 428 +2.14200000000000017e+01  +8.67999999999999972e+00  +2.05800000000000018e+01  
 429 +2.32400000000000020e+01  +1.79900000000000020e+01  +2.07900000000000027e+01  
 430 +2.38000000000000007e+01  +1.72199999999999989e+01  +2.05800000000000018e+01  
 431 +2.31700000000000017e+01  +1.80599999999999987e+01  +2.08599999999999994e+01  
 432 +2.35199999999999996e+01  +1.83399999999999999e+01  +2.04400000000000013e+01  
 433 +2.94000000000000021e+01  +1.33699999999999992e+01  +2.12100000000000009e+01  
 434 +2.42900000000000027e+01  +1.84800000000000004e+01  +2.07199999999999989e+01  
 435 +2.46400000000000006e+01  +1.82699999999999996e+01  +2.07199999999999989e+01  
 436 +2.42900000000000027e+01  +1.85500000000000007e+01  +2.07199999999999989e+01  
 437 +2.42199999999999989e+01  +1.83399999999999999e+01  +2.06500000000000021e+01  
 438 +2.71600000000000037e+01  +1.37900000000000009e+01  +2.07199999999999989e+01  
 439 +2.73000000000000007e+01  +1.36500000000000004e+01  +2.08599999999999994e+01  
 440 +2.71600000000000037e+01  +1.39300000000000015e+01  +2.08599999999999994e+01  
 441 +2.66700000000000017e+01  +1.37900000000000009e+01  +2.03700000000000010e+01  
 442 +2.02300000000000040e+01  +8.12000000000000099e+00  +2.06500000000000021e+01  
 443 +1.96700000000000017e+01  +8.82000000000000028e+00  +2.06500000000000021e+01  
 444 +1.93900000000000006e+01  +8.60999999999999943e+00  +2.07199999999999989e+01  
 445 +1.95300000000000011e+01  +8.25999999999999979e+00  +2.07900000000000027e+01  
 446 +1.90400000000000027e+01  +8.54000000000000092e+00  +2.07900000000000027e+01  
 447 +1.94600000000000009e+01  +8.60999999999999943e+00  +2.06500000000000021e+01  
 448 +1.97400000000000020e+01  +1.11300000000000008e+01  +2.06500000000000021e+01  
 449 +1.87600000000000016e+01  +1.07100000000000009e+01  +2.05800000000000018e+01  
 450 +1.95300000000000011e+01  +1.12700000000000014e+01  +2.07199999999999989e+01  
 451 +1.98800000000000026e+01  +1.11300000000000008e+01  +2.05800000000000018e+01  
 452 +2.31700000000000017e+01  +9.38000000000000078e+00  +1.94600000000000009e+01  
 453 +2.42900000000000027e+01  +1.05000000000000000e+01  +2.03000000000000007e+01  
 454 +2.03000000000000007e+01  +1.08500000000000014e+01  +2.06500000000000021e+01  
 455 +1.95300000000000011e+01  +9.94000000000000128e+00  +2.00900000000000034e+01  
 456 +1.93900000000000006e+01  +7.98000000000000043e+00  +2.05100000000000016e+01  
 457 +3.08000000000000007e+01  +1.19000000000000004e+01  +2.05800000000000018e+01  
 458 +3.12199999999999989e+01  +1.16200000000000010e+01  +2.03000000000000007e+01  
 459 +3.08000000000000007e+01  +1.19000000000000004e+01  +2.08599999999999994e+01  
 460 +3.05899999999999999e+01  +1.20400000000000009e+01  +2.02300000000000040e+01  
 461 +1.98100000000000023e+01  +1.13400000000000016e+01  +2.04400000000000013e+01  
 462 +2.14900000000000020e+01  +8.33000000000000007e+00  +2.02300000000000040e+01  
 463 +2.12100000000000009e+01  +8.95999999999999908e+00  +2.02300000000000040e+01  
 464 +2.07900000000000027e+01  +1.11300000000000008e+01  +2.05100000000000016e+01  
 465 +2.07900000000000027e+01  +1.07800000000000011e+01  +2.01600000000000001e+01  
 466 +2.11400000000000006e+01  +1.14100000000000001e+01  +2.03700000000000010e+01  
 467 +2.35900000000000034e+01  +1.84100000000000001e+01  +2.02300000000000040e+01  
 468 +3.03100000000000023e+01  +1.37900000000000009e+01  +2.04400000000000013e+01  
 469 +3.08000000000000007e+01  +1.43500000000000014e+01  +2.10700000000000003e+01  
 470 +3.05899999999999999e+01  +1.35800000000000018e+01  +2.05100000000000016e+01  
 471 +2.95399999999999991e+01  +1.39300000000000015e+01  +1.99500000000000028e+01  
 472 +1.91800000000000033e+01  +1.16900000000000013e+01  +2.02300000000000040e+01  
 473 +1.98800000000000026e+01  +1.16200000000000010e+01  +2.03700000000000010e+01  
 474 +2.70899999999999999e+01  +1.54699999999999989e+01  +2.03700000000000010e+01  
 475 +2.72300000000000040e+01  +1.56800000000000015e+01  +2.04400000000000013e+01  
 476 +2.68100000000000023e+01  +1.57500000000000000e+01  +2.03000000000000007e+01  
 477 +2.71600000000000037e+01  +1.53300000000000018e+01  +2.03700000000000010e+01  
 478 +2.77199999999999989e+01  +1.53300000000000018e+01  +2.07199999999999989e+01  
 479 +2.74399999999999977e+01  +1.48400000000000016e+01  +2.00900000000000034e+01  
 480 +2.68100000000000023e+01  +1.38599999999999994e+01  +2.03000000000000007e+01  
 481 +2.65300000000000011e+01  +1.37199999999999989e+01  +2.03000000000000007e+01  
 482 +1.98800000000000026e+01  +1.19000000000000004e+01  +2.02300000000000040e+01  
 483 +1.98800000000000026e+01  +1.18300000000000001e+01  +2.04400000000000013e+01  
 484 +2.75100000000000051e+01  +1.47000000000000011e+01  +2.03000000000000007e+01  
 485 +2.71600000000000037e+01  +1.49100000000000001e+01  +2.07900000000000027e+01  
 486 +2.78600000000000030e+01  +1.45600000000000005e+01  +2.08599999999999994e+01  
 487 +2.06500000000000021e+01  +9.24000000000000021e+00  +2.81400000000000006e+01  
 488 +2.21200000000000010e+01  +1.43500000000000014e+01  +1.93200000000000003e+01  
 489 +2.82800000000000011e+01  +1.28800000000000026e+01  +2.03000000000000007e+01  
 490 +2.92600000000000051e+01  +1.26000000000000014e+01  +2.10700000000000003e+01  
 491 +2.82100000000000044e+01  +1.30199999999999996e+01  +2.10700000000000003e+01  
 492 +2.78600000000000030e+01  +1.27400000000000020e+01  +1.98100000000000023e+01  
 493 +3.09399999999999977e+01  +1.19000000000000004e+01  +2.00900000000000034e+01  
 494 +3.03800000000000026e+01  +1.21799999999999997e+01  +2.00199999999999996e+01  
 495 +2.57600000000000051e+01  +1.47699999999999996e+01  +2.01600000000000001e+01  
 496 +2.54100000000000001e+01  +1.53300000000000018e+01  +2.07199999999999989e+01  
 497 +2.59699999999999989e+01  +1.47699999999999996e+01  +2.10000000000000000e+01  
 498 +2.60399999999999991e+01  +1.36500000000000004e+01  +1.89699999999999989e+01  
 499 +2.91899999999999977e+01  +1.12700000000000014e+01  +2.01600000000000001e+01  
 500 +2.95399999999999991e+01  +1.12000000000000011e+01  +2.04400000000000013e+01  
 501 +2.89800000000000040e+01  +1.12700000000000014e+01  +2.06500000000000021e+01  
 502 +2.91200000000000010e+01  +1.12700000000000014e+01  +1.98100000000000023e+01  
 503 +2.75100000000000051e+01  +1.45600000000000005e+01  +1.98100000000000023e+01  
 504 +2.56200000000000010e+01  +1.14100000000000001e+01  +2.00900000000000034e+01  
 505 +2.55500000000000007e+01  +1.14100000000000001e+01  +1.99500000000000028e+01  
 506 +2.56899999999999977e+01  +1.13400000000000016e+01  +2.01600000000000001e+01  
 507 +2.61100000000000030e+01  +1.21099999999999994e+01  +2.01600000000000001e+01  
 508 +2.73000000000000007e+01  +1.13400000000000016e+01  +2.00900000000000034e+01  
 509 +2.75800000000000018e+01  +1.09200000000000017e+01  +2.01600000000000001e+01  
 510 +2.80000000000000000e+01  +1.14100000000000001e+01  +2.05800000000000018e+01  
 511 +2.71600000000000037e+01  +1.14800000000000004e+01  +1.98800000000000026e+01  
 512 +2.66000000000000014e+01  +1.12700000000000014e+01  +2.00900000000000034e+01  
 513 +2.63200000000000003e+01  +1.05700000000000003e+01  +1.99500000000000028e+01  
 514 +2.65300000000000011e+01  +1.13400000000000016e+01  +2.03700000000000010e+01  
 515 +2.66700000000000017e+01  +1.16900000000000013e+01  +1.96000000000000014e+01  
 516 +2.19100000000000001e+01  +1.93900000000000006e+01  +2.00199999999999996e+01  
 517 +2.15600000000000023e+01  +1.96000000000000014e+01  +2.00900000000000034e+01  
 518 +2.15600000000000023e+01  +1.91800000000000033e+01  +2.04400000000000013e+01  
 519 +2.19800000000000040e+01  +1.93200000000000003e+01  +1.99500000000000028e+01  
 520 +2.44300000000000033e+01  +1.83399999999999999e+01  +2.00199999999999996e+01  
 521 +2.43599999999999994e+01  +1.89699999999999989e+01  +1.96700000000000017e+01  
 522 +2.53400000000000034e+01  +1.77800000000000011e+01  +1.99500000000000028e+01  
 523 +2.43599999999999994e+01  +1.81999999999999993e+01  +2.01600000000000001e+01  
 524 +2.79300000000000033e+01  +1.58200000000000003e+01  +2.00199999999999996e+01  
 525 +2.76500000000000021e+01  +1.61000000000000014e+01  +1.99500000000000028e+01  
 526 +2.79300000000000033e+01  +1.58200000000000003e+01  +2.00900000000000034e+01  
 527 +2.82100000000000044e+01  +1.55400000000000009e+01  +1.98800000000000026e+01  
 528 +2.94000000000000021e+01  +1.40000000000000000e+01  +2.00199999999999996e+01  
 529 +2.91899999999999977e+01  +1.41400000000000006e+01  +1.99500000000000028e+01  
 530 +3.04500000000000028e+01  +1.23200000000000003e+01  +2.00900000000000034e+01  
 531 +2.98200000000000003e+01  +1.23900000000000006e+01  +1.95300000000000011e+01  
 532 +2.17000000000000028e+01  +1.91099999999999994e+01  +1.98800000000000026e+01  
 533 +2.21200000000000010e+01  +1.93200000000000003e+01  +1.98800000000000026e+01  
 534 +2.38000000000000007e+01  +1.65199999999999996e+01  +1.99500000000000028e+01  
 535 +2.39400000000000013e+01  +1.68700000000000010e+01  +1.98800000000000026e+01  
 536 +2.42900000000000027e+01  +1.61699999999999982e+01  +2.05100000000000016e+01  
 537 +2.35199999999999996e+01  +1.63099999999999987e+01  +1.97400000000000020e+01  
 538 +2.98900000000000006e+01  +1.49100000000000001e+01  +2.06500000000000021e+01  
 539 +2.84200000000000017e+01  +1.42800000000000011e+01  +1.96700000000000017e+01  
 540 +3.00300000000000011e+01  +1.38599999999999994e+01  +1.96700000000000017e+01  
 541 +2.19100000000000001e+01  +1.94600000000000009e+01  +1.96700000000000017e+01  
 542 +2.24699999999999989e+01  +1.93200000000000003e+01  +1.98800000000000026e+01  
 543 +2.56200000000000010e+01  +1.67300000000000004e+01  +1.98800000000000026e+01  
 544 +2.63900000000000006e+01  +1.68000000000000007e+01  +1.97400000000000020e+01  
 545 +2.56899999999999977e+01  +1.62400000000000020e+01  +2.05100000000000016e+01  
 546 +2.54800000000000040e+01  +1.66600000000000001e+01  +1.96700000000000017e+01  
 547 +2.84899999999999984e+01  +1.58900000000000006e+01  +1.99500000000000028e+01  
 548 +2.84899999999999984e+01  +1.50500000000000007e+01  +1.98100000000000023e+01  
 549 +2.75800000000000018e+01  +1.09900000000000020e+01  +1.98800000000000026e+01  
 550 +2.66700000000000017e+01  +1.18300000000000001e+01  +1.96700000000000017e+01  
 551 +2.74399999999999977e+01  +1.54000000000000004e+01  +1.94600000000000009e+01  
 552 +2.75800000000000018e+01  +1.42100000000000009e+01  +1.94600000000000009e+01  
 553 +3.11500000000000021e+01  +1.38599999999999994e+01  +1.98100000000000023e+01  
 554 +3.14300000000000033e+01  +1.38599999999999994e+01  +1.97400000000000020e+01  
 555 +3.15700000000000003e+01  +1.38599999999999994e+01  +2.03000000000000007e+01  
 556 +3.08000000000000007e+01  +1.40700000000000003e+01  +1.95300000000000011e+01  
 557 +2.27500000000000000e+01  +1.59600000000000009e+01  +2.03700000000000010e+01  
 558 +2.33800000000000026e+01  +1.63800000000000026e+01  +1.94600000000000009e+01  
 559 +2.61100000000000030e+01  +1.26700000000000017e+01  +1.97400000000000020e+01  
 560 +2.58300000000000018e+01  +1.27400000000000020e+01  +2.00199999999999996e+01  
 561 +2.61800000000000033e+01  +1.26700000000000017e+01  +1.96000000000000014e+01  
 562 +2.52699999999999996e+01  +1.68000000000000007e+01  +1.94600000000000009e+01  
 563 +2.59000000000000021e+01  +1.63099999999999987e+01  +1.95300000000000011e+01  
 564 +2.99600000000000044e+01  +1.38599999999999994e+01  +1.96000000000000014e+01  
 565 +3.03800000000000026e+01  +1.37900000000000009e+01  +1.95300000000000011e+01  
 566 +2.65300000000000011e+01  +1.23900000000000006e+01  +1.96700000000000017e+01  
 567 +2.74399999999999977e+01  +1.23200000000000003e+01  +2.07199999999999989e+01  
 568 +2.63200000000000003e+01  +1.27400000000000020e+01  +1.94600000000000009e+01  
 569 +2.19100000000000001e+01  +1.64499999999999993e+01  +1.96000000000000014e+01  
 570 +2.19100000000000001e+01  +1.60300000000000011e+01  +1.98100000000000023e+01  
 571 +2.21900000000000013e+01  +1.61699999999999982e+01  +2.01600000000000001e+01  
 572 +2.17699999999999996e+01  +1.67300000000000004e+01  +1.92500000000000000e+01  
 573 +2.42199999999999989e+01  +1.59600000000000009e+01  +1.96000000000000014e+01  
 574 +2.43599999999999994e+01  +1.60300000000000011e+01  +1.99500000000000028e+01  
 575 +2.43599999999999994e+01  +1.60300000000000011e+01  +1.94600000000000009e+01  
 576 +2.52000000000000028e+01  +1.12700000000000014e+01  +1.95300000000000011e+01  
 577 +2.27500000000000000e+01  +1.91099999999999994e+01  +1.95300000000000011e+01  
 578 +2.30300000000000011e+01  +1.96000000000000014e+01  +1.96000000000000014e+01  
 579 +2.28200000000000003e+01  +1.90400000000000027e+01  +1.96700000000000017e+01  
 580 +2.27500000000000000e+01  +1.89699999999999989e+01  +1.93900000000000006e+01  
 581 +3.09399999999999977e+01  +1.42800000000000011e+01  +1.95300000000000011e+01  
 582 +3.12899999999999991e+01  +1.41400000000000006e+01  +1.91800000000000033e+01  
 583 +3.12199999999999989e+01  +1.47699999999999996e+01  +1.99500000000000028e+01  
 584 +3.06600000000000037e+01  +1.40000000000000000e+01  +1.94600000000000009e+01  
 585 +3.09399999999999977e+01  +1.33000000000000007e+01  +1.95300000000000011e+01  
 586 +2.94000000000000021e+01  +1.26000000000000014e+01  +1.95300000000000011e+01  
 587 +2.98900000000000006e+01  +1.23200000000000003e+01  +2.06500000000000021e+01  
 588 +2.75100000000000051e+01  +1.30199999999999996e+01  +1.91800000000000033e+01  
 589 +3.02399999999999984e+01  +1.20400000000000009e+01  +1.91800000000000033e+01  
 590 +2.24000000000000021e+01  +1.10600000000000005e+01  +1.95300000000000011e+01  
 591 +2.21200000000000010e+01  +1.07100000000000009e+01  +1.94600000000000009e+01  
 592 +2.26099999999999994e+01  +1.03599999999999994e+01  +1.96700000000000017e+01  
 593 +2.24000000000000021e+01  +1.11300000000000008e+01  +1.93900000000000006e+01  
 594 +2.33100000000000023e+01  +1.69400000000000013e+01  +1.94600000000000009e+01  
 595 +2.31000000000000014e+01  +1.57500000000000000e+01  +1.86200000000000010e+01  
 596 +2.35199999999999996e+01  +1.61000000000000014e+01  +1.85500000000000007e+01  
 597 +2.66000000000000014e+01  +1.35800000000000018e+01  +1.86900000000000013e+01  
 598 +2.21900000000000013e+01  +1.25300000000000011e+01  +1.94600000000000009e+01  
 599 +2.18400000000000034e+01  +1.21099999999999994e+01  +1.95300000000000011e+01  
 600 +2.23300000000000018e+01  +1.28800000000000026e+01  +1.96000000000000014e+01  
 601 +2.88399999999999999e+01  +1.14100000000000001e+01  +1.94600000000000009e+01  
 602 +2.90500000000000007e+01  +1.09900000000000020e+01  +1.85500000000000007e+01  
 603 +2.89800000000000040e+01  +1.12700000000000014e+01  +1.96000000000000014e+01  
 604 +2.82100000000000044e+01  +1.17599999999999998e+01  +1.91099999999999994e+01  
 605 +2.28200000000000003e+01  +1.72199999999999989e+01  +2.00900000000000034e+01  
 606 +2.26800000000000033e+01  +1.90400000000000027e+01  +1.93200000000000003e+01  
 607 +2.24699999999999989e+01  +1.09900000000000020e+01  +1.93200000000000003e+01  
 608 +2.30300000000000011e+01  +1.91800000000000033e+01  +1.90400000000000027e+01  
 609 +2.21200000000000010e+01  +1.87600000000000016e+01  +1.91800000000000033e+01  
 610 +3.01700000000000017e+01  +1.54699999999999989e+01  +1.93200000000000003e+01  
 611 +3.01700000000000017e+01  +1.58200000000000003e+01  +1.93900000000000006e+01  
 612 +3.05199999999999996e+01  +1.53300000000000018e+01  +1.94600000000000009e+01  
 613 +2.96800000000000033e+01  +1.55400000000000009e+01  +1.88300000000000018e+01  
 614 +3.10800000000000018e+01  +1.32300000000000022e+01  +1.93200000000000003e+01  
 615 +3.16400000000000006e+01  +1.30199999999999996e+01  +1.88300000000000018e+01  
 616 +3.12899999999999991e+01  +1.28800000000000026e+01  +1.94600000000000009e+01  
 617 +2.12800000000000011e+01  +1.65899999999999999e+01  +1.93900000000000006e+01  
 618 +2.21200000000000010e+01  +1.67300000000000004e+01  +1.84100000000000001e+01  
 619 +2.66000000000000014e+01  +1.07800000000000011e+01  +1.92500000000000000e+01  
 620 +2.70899999999999999e+01  +1.04299999999999997e+01  +1.91099999999999994e+01  
 621 +2.63200000000000003e+01  +1.00800000000000001e+01  +1.91800000000000033e+01  
 622 +2.22600000000000016e+01  +1.43500000000000014e+01  +1.91800000000000033e+01  
 623 +2.19100000000000001e+01  +1.30900000000000016e+01  +1.80599999999999987e+01  
 624 +2.26099999999999994e+01  +1.44900000000000020e+01  +1.89000000000000021e+01  
 625 +2.70899999999999999e+01  +1.30900000000000016e+01  +1.89000000000000021e+01  
 626 +2.81400000000000006e+01  +1.16900000000000013e+01  +1.91800000000000033e+01  
 627 +2.79300000000000033e+01  +1.13400000000000016e+01  +1.93900000000000006e+01  
 628 +2.76500000000000021e+01  +1.21799999999999997e+01  +1.87600000000000016e+01  
 629 +2.61100000000000030e+01  +9.66000000000000014e+00  +1.90400000000000027e+01  
 630 +2.62500000000000000e+01  +1.01500000000000004e+01  +1.92500000000000000e+01  
 631 +2.49200000000000017e+01  +1.68700000000000010e+01  +1.91099999999999994e+01  
 632 +2.51300000000000026e+01  +1.74300000000000033e+01  +1.90400000000000027e+01  
 633 +2.50600000000000023e+01  +1.68000000000000007e+01  +1.91800000000000033e+01  
 634 +2.47800000000000011e+01  +1.68000000000000007e+01  +1.89699999999999989e+01  
 635 +2.84899999999999984e+01  +1.16200000000000010e+01  +1.89699999999999989e+01  
 636 +2.20500000000000007e+01  +1.84800000000000004e+01  +1.89699999999999989e+01  
 637 +2.24000000000000021e+01  +1.83399999999999999e+01  +1.87600000000000016e+01  
 638 +2.14900000000000020e+01  +1.75700000000000003e+01  +1.96700000000000017e+01  
 639 +2.45000000000000000e+01  +1.71500000000000021e+01  +1.92500000000000000e+01  
 640 +2.46400000000000006e+01  +1.67300000000000004e+01  +1.88300000000000018e+01  
 641 +2.03700000000000010e+01  +1.64499999999999993e+01  +1.89699999999999989e+01  
 642 +2.01600000000000001e+01  +1.61699999999999982e+01  +1.89000000000000021e+01  
 643 +2.05100000000000016e+01  +1.61000000000000014e+01  +1.93200000000000003e+01  
 644 +2.06500000000000021e+01  +1.66600000000000001e+01  +1.86200000000000010e+01  
 645 +2.61100000000000030e+01  +1.34400000000000013e+01  +1.91800000000000033e+01  
 646 +2.59699999999999989e+01  +1.37900000000000009e+01  +1.84800000000000004e+01  
 647 +2.70199999999999996e+01  +1.27400000000000020e+01  +1.87600000000000016e+01  
 648 +2.38000000000000007e+01  +1.87600000000000016e+01  +1.88300000000000018e+01  
 649 +2.37300000000000040e+01  +1.89699999999999989e+01  +1.86900000000000013e+01  
 650 +2.38700000000000010e+01  +1.81999999999999993e+01  +1.89699999999999989e+01  
 651 +2.41500000000000021e+01  +1.85500000000000007e+01  +1.93900000000000006e+01  
 652 +2.52000000000000028e+01  +1.63099999999999987e+01  +1.86900000000000013e+01  
 653 +2.41500000000000021e+01  +1.65899999999999999e+01  +1.83399999999999999e+01  
 654 +2.82100000000000044e+01  +1.18300000000000001e+01  +1.79900000000000020e+01  
 655 +2.60399999999999991e+01  +1.37900000000000009e+01  +1.84100000000000001e+01  
 656 +2.11400000000000006e+01  +1.59600000000000009e+01  +1.88300000000000018e+01  
 657 +2.07900000000000027e+01  +1.68700000000000010e+01  +1.83399999999999999e+01  
 658 +2.31700000000000017e+01  +1.58200000000000003e+01  +1.85500000000000007e+01  
 659 +2.28900000000000006e+01  +1.61000000000000014e+01  +1.84800000000000004e+01  
 660 +2.00900000000000034e+01  +1.46300000000000026e+01  +1.85500000000000007e+01  
 661 +2.00199999999999996e+01  +1.49800000000000022e+01  +1.84800000000000004e+01  
 662 +2.00900000000000034e+01  +1.47699999999999996e+01  +1.86900000000000013e+01  
 663 +2.03000000000000007e+01  +1.42800000000000011e+01  +1.83399999999999999e+01  
 664 +2.93300000000000018e+01  +1.55400000000000009e+01  +1.84800000000000004e+01  
 665 +2.96100000000000030e+01  +1.57500000000000000e+01  +1.81300000000000026e+01  
 666 +2.87000000000000028e+01  +1.54000000000000004e+01  +1.84100000000000001e+01  
 667 +2.05100000000000016e+01  +1.40000000000000000e+01  +1.84800000000000004e+01  
 668 +2.07900000000000027e+01  +1.46300000000000026e+01  +1.90400000000000027e+01  
 669 +2.11400000000000006e+01  +1.35099999999999998e+01  +1.82699999999999996e+01  
 670 +2.56200000000000010e+01  +1.38599999999999994e+01  +1.84800000000000004e+01  
 671 +2.52699999999999996e+01  +1.42800000000000011e+01  +1.90400000000000027e+01  
 672 +2.45700000000000003e+01  +1.37900000000000009e+01  +1.84100000000000001e+01  
 673 +2.57600000000000051e+01  +1.37199999999999989e+01  +1.84800000000000004e+01  
 674 +2.54800000000000040e+01  +1.25300000000000011e+01  +1.85500000000000007e+01  
 675 +2.16300000000000026e+01  +1.69400000000000013e+01  +1.81300000000000026e+01  
 676 +2.23300000000000018e+01  +1.65199999999999996e+01  +1.81999999999999993e+01  
 677 +2.87000000000000028e+01  +1.58200000000000003e+01  +1.88300000000000018e+01  
 678 +2.82800000000000011e+01  +1.52599999999999998e+01  +1.80599999999999987e+01  
 679 +2.61100000000000030e+01  +1.38599999999999994e+01  +1.83399999999999999e+01  
 680 +2.41500000000000021e+01  +1.37199999999999989e+01  +1.84100000000000001e+01  
 681 +2.35900000000000034e+01  +1.27400000000000020e+01  +1.76400000000000006e+01  
 682 +2.14900000000000020e+01  +1.31600000000000001e+01  +1.84100000000000001e+01  
 683 +2.13500000000000014e+01  +1.19700000000000006e+01  +1.89000000000000021e+01  
 684 +2.63900000000000006e+01  +1.18300000000000001e+01  +1.84100000000000001e+01  
 685 +2.68100000000000023e+01  +1.10600000000000005e+01  +1.86200000000000010e+01  
 686 +2.61100000000000030e+01  +1.15500000000000007e+01  +1.81300000000000026e+01  
 687 +2.02300000000000040e+01  +1.69400000000000013e+01  +1.79199999999999982e+01  
 688 +2.13500000000000014e+01  +1.70800000000000018e+01  +1.81999999999999993e+01  
 689 +2.37300000000000040e+01  +1.62400000000000020e+01  +1.84800000000000004e+01  
 690 +2.44300000000000033e+01  +1.68000000000000007e+01  +1.81300000000000026e+01  
 691 +2.40100000000000016e+01  +1.58200000000000003e+01  +1.83399999999999999e+01  
 692 +2.39400000000000013e+01  +1.52599999999999998e+01  +1.76400000000000006e+01  
 693 +2.42900000000000027e+01  +1.56099999999999994e+01  +1.86200000000000010e+01  
 694 +1.98800000000000026e+01  +1.49100000000000001e+01  +1.78500000000000014e+01  
 695 +2.79300000000000033e+01  +1.70100000000000016e+01  +1.82699999999999996e+01  
 696 +2.80000000000000000e+01  +1.72199999999999989e+01  +1.81999999999999993e+01  
 697 +2.78600000000000030e+01  +1.71500000000000021e+01  +1.84100000000000001e+01  
 698 +2.82800000000000011e+01  +1.65199999999999996e+01  +1.84100000000000001e+01  
 699 +2.26099999999999994e+01  +1.64499999999999993e+01  +1.82699999999999996e+01  
 700 +2.27500000000000000e+01  +1.70800000000000018e+01  +1.81300000000000026e+01  
 701 +2.11400000000000006e+01  +1.38599999999999994e+01  +1.80599999999999987e+01  
 702 +2.17000000000000028e+01  +9.87000000000000099e+00  +1.82699999999999996e+01  
 703 +2.19100000000000001e+01  +1.00800000000000001e+01  +1.84800000000000004e+01  
 704 +2.08599999999999994e+01  +1.13400000000000016e+01  +1.76400000000000006e+01  
 705 +2.17699999999999996e+01  +9.80000000000000071e+00  +1.81999999999999993e+01  
 706 +2.13500000000000014e+01  +1.75000000000000000e+01  +1.81999999999999993e+01  
 707 +2.14200000000000017e+01  +1.70100000000000016e+01  +1.81300000000000026e+01  
 708 +2.21900000000000013e+01  +1.64499999999999993e+01  +1.80599999999999987e+01  
 709 +2.63200000000000003e+01  +1.40000000000000000e+01  +1.81999999999999993e+01  
 710 +2.58300000000000018e+01  +1.47000000000000011e+01  +1.79900000000000020e+01  
 711 +2.68800000000000026e+01  +1.40700000000000003e+01  +1.78500000000000014e+01  
 712 +2.03700000000000010e+01  +1.69400000000000013e+01  +1.69400000000000013e+01  
 713 +2.14900000000000020e+01  +1.70100000000000016e+01  +1.72900000000000027e+01  
 714 +2.55500000000000007e+01  +1.03599999999999994e+01  +1.83399999999999999e+01  
 715 +2.59000000000000021e+01  +1.14800000000000004e+01  +1.77800000000000011e+01  
 716 +2.45000000000000000e+01  +1.68700000000000010e+01  +1.80599999999999987e+01  
 717 +2.41500000000000021e+01  +1.76400000000000006e+01  +1.87600000000000016e+01  
 718 +2.48500000000000014e+01  +1.70800000000000018e+01  +1.77800000000000011e+01  
 719 +2.16300000000000026e+01  +1.61000000000000014e+01  +1.80599999999999987e+01  
 720 +2.12800000000000011e+01  +1.63099999999999987e+01  +1.80599999999999987e+01  
 721 +2.17699999999999996e+01  +1.59600000000000009e+01  +1.81300000000000026e+01  
 722 +2.17699999999999996e+01  +1.62400000000000020e+01  +1.79900000000000020e+01  
 723 +2.80700000000000003e+01  +1.55400000000000009e+01  +1.80599999999999987e+01  
 724 +2.80000000000000000e+01  +1.45600000000000005e+01  +1.76400000000000006e+01  
 725 +2.26800000000000033e+01  +1.72900000000000027e+01  +1.79900000000000020e+01  
 726 +2.24699999999999989e+01  +1.75700000000000003e+01  +1.84100000000000001e+01  
 727 +2.25400000000000027e+01  +1.75700000000000003e+01  +1.77800000000000011e+01  
 728 +1.98100000000000023e+01  +1.66600000000000001e+01  +1.79900000000000020e+01  
 729 +1.94600000000000009e+01  +1.65899999999999999e+01  +1.77100000000000009e+01  
 730 +1.96700000000000017e+01  +1.63099999999999987e+01  +1.81999999999999993e+01  
 731 +2.26800000000000033e+01  +1.50500000000000007e+01  +1.79900000000000020e+01  
 732 +2.29600000000000009e+01  +1.35099999999999998e+01  +1.72199999999999989e+01  
 733 +2.27500000000000000e+01  +1.49100000000000001e+01  +1.85500000000000007e+01  
 734 +2.26099999999999994e+01  +1.52599999999999998e+01  +1.71500000000000021e+01  
 735 +2.81400000000000006e+01  +1.19000000000000004e+01  +1.75700000000000003e+01  
 736 +2.88399999999999999e+01  +1.14100000000000001e+01  +1.77100000000000009e+01  
 737 +1.98100000000000023e+01  +1.71500000000000021e+01  +1.73599999999999994e+01  
 738 +2.45700000000000003e+01  +1.40000000000000000e+01  +1.79199999999999982e+01  
 739 +2.46400000000000006e+01  +1.46300000000000026e+01  +1.79199999999999982e+01  
 740 +2.45700000000000003e+01  +1.37900000000000009e+01  +1.84100000000000001e+01  
 741 +2.46400000000000006e+01  +1.39300000000000015e+01  +1.75000000000000000e+01  
 742 +2.60399999999999991e+01  +1.46300000000000026e+01  +1.74300000000000033e+01  
 743 +2.76500000000000021e+01  +1.42100000000000009e+01  +1.75000000000000000e+01  
 744 +2.53400000000000034e+01  +1.63099999999999987e+01  +1.73599999999999994e+01  
 745 +2.49200000000000017e+01  +1.71500000000000021e+01  +1.77100000000000009e+01  
 746 +2.98200000000000003e+01  +1.47000000000000011e+01  +1.77800000000000011e+01  
 747 +3.01000000000000014e+01  +1.48400000000000016e+01  +1.75700000000000003e+01  
 748 +2.99600000000000044e+01  +1.47699999999999996e+01  +1.79199999999999982e+01  
 749 +2.94000000000000021e+01  +1.44199999999999999e+01  +1.75700000000000003e+01  
 750 +2.64600000000000044e+01  +1.14100000000000001e+01  +1.70800000000000018e+01  
 751 +2.56200000000000010e+01  +1.14100000000000001e+01  +1.76400000000000006e+01  
 752 +2.46400000000000006e+01  +1.78500000000000014e+01  +1.81300000000000026e+01  
 753 +2.49200000000000017e+01  +1.72199999999999989e+01  +1.76400000000000006e+01  
 754 +2.56200000000000010e+01  +1.72199999999999989e+01  +1.77100000000000009e+01  
 755 +2.59000000000000021e+01  +1.70800000000000018e+01  +1.77100000000000009e+01  
 756 +2.62500000000000000e+01  +1.70800000000000018e+01  +1.79900000000000020e+01  
 757 +2.62500000000000000e+01  +1.66600000000000001e+01  +1.73599999999999994e+01  
 758 +2.26099999999999994e+01  +1.75700000000000003e+01  +1.76400000000000006e+01  
 759 +2.33100000000000023e+01  +1.77100000000000009e+01  +1.76400000000000006e+01  
 760 +2.23300000000000018e+01  +1.78500000000000014e+01  +1.71500000000000021e+01  
 761 +2.44300000000000033e+01  +1.77100000000000009e+01  +1.71500000000000021e+01  
 762 +2.49900000000000020e+01  +1.72199999999999989e+01  +1.75700000000000003e+01  
 763 +2.83500000000000014e+01  +1.46300000000000026e+01  +1.74300000000000033e+01  
 764 +3.08000000000000007e+01  +1.31600000000000001e+01  +1.76400000000000006e+01  
 765 +3.10100000000000051e+01  +1.30199999999999996e+01  +1.72199999999999989e+01  
 766 +3.13600000000000030e+01  +1.25300000000000011e+01  +1.78500000000000014e+01  
 767 +3.06600000000000037e+01  +1.33000000000000007e+01  +1.77100000000000009e+01  
 768 +2.29600000000000009e+01  +1.23900000000000006e+01  +1.80599999999999987e+01  
 769 +2.35900000000000034e+01  +1.26000000000000014e+01  +1.75000000000000000e+01  
 770 +2.10700000000000003e+01  +1.19700000000000006e+01  +1.76400000000000006e+01  
 771 +2.05100000000000016e+01  +1.24600000000000009e+01  +1.79199999999999982e+01  
 772 +2.13500000000000014e+01  +1.27400000000000020e+01  +1.70100000000000016e+01  
 773 +2.10700000000000003e+01  +1.18300000000000001e+01  +1.77100000000000009e+01  
 774 +2.52000000000000028e+01  +1.72900000000000027e+01  +1.70100000000000016e+01  
 775 +2.84899999999999984e+01  +1.45600000000000005e+01  +1.75700000000000003e+01  
 776 +2.93300000000000018e+01  +1.38599999999999994e+01  +1.85500000000000007e+01  
 777 +2.99600000000000044e+01  +1.40700000000000003e+01  +1.75700000000000003e+01  
 778 +3.12199999999999989e+01  +1.40000000000000000e+01  +1.85500000000000007e+01  
 779 +3.01700000000000017e+01  +1.38599999999999994e+01  +1.73599999999999994e+01  
 780 +2.45700000000000003e+01  +1.30199999999999996e+01  +1.74300000000000033e+01  
 781 +2.45700000000000003e+01  +1.40700000000000003e+01  +1.73599999999999994e+01  
 782 +2.32400000000000020e+01  +1.22500000000000000e+01  +1.70100000000000016e+01  
 783 +2.37300000000000040e+01  +1.24600000000000009e+01  +1.75000000000000000e+01  
 784 +2.45000000000000000e+01  +1.21099999999999994e+01  +1.79199999999999982e+01  
 785 +2.38700000000000010e+01  +1.22500000000000000e+01  +1.72900000000000027e+01  
 786 +2.27500000000000000e+01  +1.14100000000000001e+01  +1.75000000000000000e+01  
 787 +2.28200000000000003e+01  +1.14100000000000001e+01  +1.77800000000000011e+01  
 788 +2.23300000000000018e+01  +1.07800000000000011e+01  +1.78500000000000014e+01  
 789 +2.16300000000000026e+01  +1.28100000000000005e+01  +1.74300000000000033e+01  
 790 +2.22600000000000016e+01  +1.16200000000000010e+01  +1.84100000000000001e+01  
 791 +2.62500000000000000e+01  +1.77100000000000009e+01  +1.73599999999999994e+01  
 792 +2.61800000000000033e+01  +1.79900000000000020e+01  +1.73599999999999994e+01  
 793 +2.59000000000000021e+01  +1.75000000000000000e+01  +1.75700000000000003e+01  
 794 +2.66000000000000014e+01  +1.77100000000000009e+01  +1.70100000000000016e+01  
 795 +2.62500000000000000e+01  +1.58200000000000003e+01  +1.73599999999999994e+01  
 796 +2.63200000000000003e+01  +1.65199999999999996e+01  +1.71500000000000021e+01  
 797 +2.07199999999999989e+01  +1.56800000000000015e+01  +1.73599999999999994e+01  
 798 +2.02300000000000040e+01  +1.56800000000000015e+01  +1.85500000000000007e+01  
 799 +2.01600000000000001e+01  +1.58900000000000006e+01  +1.69400000000000013e+01  
 800 +2.10000000000000000e+01  +1.55400000000000009e+01  +1.71500000000000021e+01  
 801 +2.47100000000000009e+01  +1.40700000000000003e+01  +1.70800000000000018e+01  
 802 +2.40800000000000018e+01  +1.42100000000000009e+01  +1.71500000000000021e+01  
 803 +3.02399999999999984e+01  +1.35800000000000018e+01  +1.70100000000000016e+01  
 804 +2.64600000000000044e+01  +1.27400000000000020e+01  +1.73599999999999994e+01  
 805 +2.65300000000000011e+01  +1.23200000000000003e+01  +1.75700000000000003e+01  
 806 +2.69500000000000028e+01  +1.25300000000000011e+01  +1.70800000000000018e+01  
 807 +2.96100000000000030e+01  +1.23200000000000003e+01  +1.73599999999999994e+01  
 808 +2.99600000000000044e+01  +1.19700000000000006e+01  +1.79199999999999982e+01  
 809 +2.91200000000000010e+01  +1.26700000000000017e+01  +1.72199999999999989e+01  
 810 +3.00300000000000011e+01  +1.18300000000000001e+01  +1.70100000000000016e+01  
 811 +2.98900000000000006e+01  +1.09200000000000017e+01  +1.72900000000000027e+01  
 812 +2.98900000000000006e+01  +1.06400000000000006e+01  +1.68700000000000010e+01  
 813 +2.99600000000000044e+01  +1.07100000000000009e+01  +1.76400000000000006e+01  
 814 +1.96000000000000014e+01  +1.39300000000000015e+01  +1.72199999999999989e+01  
 815 +1.97400000000000020e+01  +1.42800000000000011e+01  +1.72900000000000027e+01  
 816 +1.96700000000000017e+01  +1.37199999999999989e+01  +1.74300000000000033e+01  
 817 +1.96000000000000014e+01  +1.37199999999999989e+01  +1.67300000000000004e+01  
 818 +3.04500000000000028e+01  +1.16900000000000013e+01  +1.72199999999999989e+01  
 819 +3.13600000000000030e+01  +1.18300000000000001e+01  +1.81999999999999993e+01  
 820 +3.05899999999999999e+01  +1.15500000000000007e+01  +1.70800000000000018e+01  
 821 +3.00300000000000011e+01  +1.18300000000000001e+01  +1.70100000000000016e+01  
 822 +2.24699999999999989e+01  +1.82699999999999996e+01  +1.71500000000000021e+01  
 823 +2.24000000000000021e+01  +1.85500000000000007e+01  +1.69400000000000013e+01  
 824 +2.24000000000000021e+01  +1.82699999999999996e+01  +1.72199999999999989e+01  
 825 +2.24699999999999989e+01  +1.81300000000000026e+01  +1.70800000000000018e+01  
 826 +2.06500000000000021e+01  +1.54000000000000004e+01  +1.69400000000000013e+01  
 827 +2.12800000000000011e+01  +1.54699999999999989e+01  +1.72199999999999989e+01  
 828 +2.17000000000000028e+01  +1.52599999999999998e+01  +1.72199999999999989e+01  
 829 +2.26800000000000033e+01  +1.51900000000000013e+01  +1.70800000000000018e+01  
 830 +2.39400000000000013e+01  +1.44199999999999999e+01  +1.71500000000000021e+01  
 831 +2.40100000000000016e+01  +1.41400000000000006e+01  +1.70800000000000018e+01  
 832 +2.35900000000000034e+01  +1.40000000000000000e+01  +1.56800000000000015e+01  
 833 +2.26099999999999994e+01  +1.52599999999999998e+01  +1.69400000000000013e+01  
 834 +2.84200000000000017e+01  +1.49100000000000001e+01  +1.70800000000000018e+01  
 835 +2.83500000000000014e+01  +1.53300000000000018e+01  +1.68700000000000010e+01  
 836 +2.89100000000000037e+01  +1.48400000000000016e+01  +1.66600000000000001e+01  
 837 +2.40100000000000016e+01  +1.42100000000000009e+01  +1.68700000000000010e+01  
 838 +2.38000000000000007e+01  +1.39300000000000015e+01  +1.70800000000000018e+01  
 839 +2.42900000000000027e+01  +1.35099999999999998e+01  +1.68700000000000010e+01  
 840 +2.49200000000000017e+01  +1.40700000000000003e+01  +1.68000000000000007e+01  
 841 +2.67399999999999984e+01  +1.79199999999999982e+01  +1.66600000000000001e+01  
 842 +2.69500000000000028e+01  +1.77100000000000009e+01  +1.71500000000000021e+01  
 843 +2.65300000000000011e+01  +1.61000000000000014e+01  +1.70100000000000016e+01  
 844 +2.63900000000000006e+01  +1.61699999999999982e+01  +1.68700000000000010e+01  
 845 +2.68100000000000023e+01  +1.61000000000000014e+01  +1.69400000000000013e+01  
 846 +3.02399999999999984e+01  +1.34400000000000013e+01  +1.61699999999999982e+01  
 847 +3.07300000000000040e+01  +1.28100000000000005e+01  +1.65199999999999996e+01  
 848 +2.15600000000000023e+01  +7.42000000000000082e+00  +1.70100000000000016e+01  
 849 +2.17000000000000028e+01  +7.49000000000000110e+00  +1.69400000000000013e+01  
 850 +2.19100000000000001e+01  +7.77000000000000046e+00  +1.72199999999999989e+01  
 851 +2.11400000000000006e+01  +7.20999999999999996e+00  +1.69400000000000013e+01  
 852 +2.86300000000000026e+01  +1.58900000000000006e+01  +1.69400000000000013e+01  
 853 +2.89800000000000040e+01  +1.65199999999999996e+01  +1.68000000000000007e+01  
 854 +2.95399999999999991e+01  +1.61000000000000014e+01  +1.72900000000000027e+01  
 855 +2.84200000000000017e+01  +1.55400000000000009e+01  +1.68000000000000007e+01  
 856 +2.01600000000000001e+01  +1.58200000000000003e+01  +1.68700000000000010e+01  
 857 +1.97400000000000020e+01  +1.61000000000000014e+01  +1.70800000000000018e+01  
 858 +2.88399999999999999e+01  +1.22500000000000000e+01  +1.69400000000000013e+01  
 859 +2.89800000000000040e+01  +1.16900000000000013e+01  +1.65899999999999999e+01  
 860 +2.82800000000000011e+01  +1.19700000000000006e+01  +1.66600000000000001e+01  
 861 +3.07300000000000040e+01  +1.16200000000000010e+01  +1.69400000000000013e+01  
 862 +3.08000000000000007e+01  +1.07800000000000011e+01  +1.63800000000000026e+01  
 863 +3.12899999999999991e+01  +1.17599999999999998e+01  +1.72900000000000027e+01  
 864 +2.10000000000000000e+01  +7.14000000000000057e+00  +1.71500000000000021e+01  
 865 +2.07900000000000027e+01  +7.55999999999999961e+00  +1.67300000000000004e+01  
 866 +2.03700000000000010e+01  +1.03599999999999994e+01  +1.68700000000000010e+01  
 867 +2.01600000000000001e+01  +1.01500000000000004e+01  +1.68700000000000010e+01  
 868 +2.06500000000000021e+01  +1.00099999999999998e+01  +1.70800000000000018e+01  
 869 +2.03000000000000007e+01  +1.06400000000000006e+01  +1.67300000000000004e+01  
 870 +2.52699999999999996e+01  +1.75000000000000000e+01  +1.68000000000000007e+01  
 871 +2.52699999999999996e+01  +1.82699999999999996e+01  +1.71500000000000021e+01  
 872 +2.53400000000000034e+01  +1.74300000000000033e+01  +1.66600000000000001e+01  
 873 +2.77199999999999989e+01  +1.37900000000000009e+01  +1.67300000000000004e+01  
 874 +2.73000000000000007e+01  +1.38599999999999994e+01  +1.59600000000000009e+01  
 875 +2.76500000000000021e+01  +1.42100000000000009e+01  +1.75000000000000000e+01  
 876 +2.80000000000000000e+01  +1.34400000000000013e+01  +1.63099999999999987e+01  
 877 +2.03000000000000007e+01  +1.07800000000000011e+01  +1.72900000000000027e+01  
 878 +2.01600000000000001e+01  +1.11300000000000008e+01  +1.59600000000000009e+01  
 879 +2.07900000000000027e+01  +7.77000000000000046e+00  +1.69400000000000013e+01  
 880 +2.03700000000000010e+01  +7.84000000000000075e+00  +1.61000000000000014e+01  
 881 +2.15600000000000023e+01  +1.82699999999999996e+01  +1.66600000000000001e+01  
 882 +2.15600000000000023e+01  +1.84800000000000004e+01  +1.65199999999999996e+01  
 883 +2.12100000000000009e+01  +1.79900000000000020e+01  +1.65899999999999999e+01  
 884 +2.21200000000000010e+01  +1.79199999999999982e+01  +1.69400000000000013e+01  
 885 +2.82800000000000011e+01  +1.63099999999999987e+01  +1.66600000000000001e+01  
 886 +2.86300000000000026e+01  +1.68000000000000007e+01  +1.65199999999999996e+01  
 887 +2.83500000000000014e+01  +1.70100000000000016e+01  +1.68000000000000007e+01  
 888 +2.82800000000000011e+01  +1.62400000000000020e+01  +1.65899999999999999e+01  
 889 +2.84200000000000017e+01  +1.56099999999999994e+01  +1.66600000000000001e+01  
 890 +2.87699999999999996e+01  +1.60300000000000011e+01  +1.59600000000000009e+01  
 891 +2.96100000000000030e+01  +1.54699999999999989e+01  +1.68000000000000007e+01  
 892 +2.90500000000000007e+01  +1.46300000000000026e+01  +1.58900000000000006e+01  
 893 +2.12100000000000009e+01  +1.25300000000000011e+01  +1.66600000000000001e+01  
 894 +2.20500000000000007e+01  +1.12000000000000011e+01  +1.79900000000000020e+01  
 895 +2.13500000000000014e+01  +1.27400000000000020e+01  +1.70100000000000016e+01  
 896 +2.09300000000000033e+01  +1.24600000000000009e+01  +1.62400000000000020e+01  
 897 +2.82800000000000011e+01  +1.66600000000000001e+01  +1.58200000000000003e+01  
 898 +2.80700000000000003e+01  +1.53300000000000018e+01  +1.65899999999999999e+01  
 899 +2.76500000000000021e+01  +1.51900000000000013e+01  +1.61699999999999982e+01  
 900 +2.73700000000000010e+01  +1.54699999999999989e+01  +1.68000000000000007e+01  
 901 +1.97400000000000020e+01  +1.31600000000000001e+01  +1.65899999999999999e+01  
 902 +1.97400000000000020e+01  +1.28100000000000005e+01  +1.75000000000000000e+01  
 903 +1.99500000000000028e+01  +1.29500000000000011e+01  +1.62400000000000020e+01  
 904 +2.29600000000000009e+01  +1.55400000000000009e+01  +1.64499999999999993e+01  
 905 +2.25400000000000027e+01  +1.60300000000000011e+01  +1.54699999999999989e+01  
 906 +2.31700000000000017e+01  +1.55400000000000009e+01  +1.63099999999999987e+01  
 907 +2.46400000000000006e+01  +1.54699999999999989e+01  +1.64499999999999993e+01  
 908 +2.47100000000000009e+01  +1.55400000000000009e+01  +1.65199999999999996e+01  
 909 +2.46400000000000006e+01  +1.54000000000000004e+01  +1.65899999999999999e+01  
 910 +2.40800000000000018e+01  +1.54699999999999989e+01  +1.57500000000000000e+01  
 911 +2.40100000000000016e+01  +1.12000000000000011e+01  +1.63800000000000026e+01  
 912 +2.48500000000000014e+01  +1.11300000000000008e+01  +1.63800000000000026e+01  
 913 +2.36600000000000001e+01  +1.05000000000000000e+01  +1.72199999999999989e+01  
 914 +2.38000000000000007e+01  +1.16200000000000010e+01  +1.61699999999999982e+01  
 915 +2.50600000000000023e+01  +1.77100000000000009e+01  +1.63099999999999987e+01  
 916 +2.49200000000000017e+01  +1.77800000000000011e+01  +1.62400000000000020e+01  
 917 +2.52000000000000028e+01  +1.78500000000000014e+01  +1.61699999999999982e+01  
 918 +2.42199999999999989e+01  +1.54699999999999989e+01  +1.71500000000000021e+01  
 919 +2.52699999999999996e+01  +1.38599999999999994e+01  +1.63099999999999987e+01  
 920 +2.56200000000000010e+01  +1.42100000000000009e+01  +1.63800000000000026e+01  
 921 +2.55500000000000007e+01  +1.36500000000000004e+01  +1.60300000000000011e+01  
 922 +2.73700000000000010e+01  +1.27400000000000020e+01  +1.66600000000000001e+01  
 923 +2.82100000000000044e+01  +1.31600000000000001e+01  +1.59600000000000009e+01  
 924 +2.32400000000000020e+01  +1.81300000000000026e+01  +1.62400000000000020e+01  
 925 +2.33100000000000023e+01  +1.83399999999999999e+01  +1.67300000000000004e+01  
 926 +2.30300000000000011e+01  +1.78500000000000014e+01  +1.60300000000000011e+01  
 927 +2.33100000000000023e+01  +1.83399999999999999e+01  +1.61699999999999982e+01  
 928 +1.97400000000000020e+01  +1.31600000000000001e+01  +1.60300000000000011e+01  
 929 +2.01600000000000001e+01  +1.27400000000000020e+01  +1.60300000000000011e+01  
 930 +2.53400000000000034e+01  +1.81999999999999993e+01  +1.63800000000000026e+01  
 931 +2.53400000000000034e+01  +1.79900000000000020e+01  +1.59600000000000009e+01  
 932 +2.63200000000000003e+01  +1.74300000000000033e+01  +1.61699999999999982e+01  
 933 +2.62500000000000000e+01  +1.77100000000000009e+01  +1.61000000000000014e+01  
 934 +2.66000000000000014e+01  +1.72900000000000027e+01  +1.61000000000000014e+01  
 935 +2.08599999999999994e+01  +1.25300000000000011e+01  +1.61699999999999982e+01  
 936 +2.05100000000000016e+01  +1.40700000000000003e+01  +1.61699999999999982e+01  
 937 +2.06500000000000021e+01  +1.22500000000000000e+01  +1.57500000000000000e+01  
 938 +2.31700000000000017e+01  +1.19700000000000006e+01  +1.63099999999999987e+01  
 939 +2.39400000000000013e+01  +1.16900000000000013e+01  +1.61000000000000014e+01  
 940 +2.72300000000000040e+01  +1.74300000000000033e+01  +1.63800000000000026e+01  
 941 +2.67399999999999984e+01  +1.73599999999999994e+01  +1.59600000000000009e+01  
 942 +2.12800000000000011e+01  +1.54699999999999989e+01  +1.61000000000000014e+01  
 943 +2.07900000000000027e+01  +1.52599999999999998e+01  +1.61699999999999982e+01  
 944 +2.07900000000000027e+01  +1.58900000000000006e+01  +1.63800000000000026e+01  
 945 +2.13500000000000014e+01  +1.54000000000000004e+01  +1.59600000000000009e+01  
 946 +1.91800000000000033e+01  +1.30900000000000016e+01  +1.61000000000000014e+01  
 947 +1.87600000000000016e+01  +1.32300000000000022e+01  +1.56800000000000015e+01  
 948 +1.92500000000000000e+01  +1.30900000000000016e+01  +1.61699999999999982e+01  
 949 +2.39400000000000013e+01  +1.18300000000000001e+01  +1.63099999999999987e+01  
 950 +2.41500000000000021e+01  +1.16900000000000013e+01  +1.58900000000000006e+01  
 951 +2.17000000000000028e+01  +8.47000000000000064e+00  +1.61000000000000014e+01  
 952 +2.16300000000000026e+01  +8.47000000000000064e+00  +1.61699999999999982e+01  
 953 +2.20500000000000007e+01  +8.25999999999999979e+00  +1.67300000000000004e+01  
 954 +2.08599999999999994e+01  +8.82000000000000028e+00  +1.54000000000000004e+01  
 955 +2.00900000000000034e+01  +7.07000000000000028e+00  +1.59600000000000009e+01  
 956 +2.02300000000000040e+01  +6.37000000000000099e+00  +1.61000000000000014e+01  
 957 +2.07199999999999989e+01  +6.30000000000000071e+00  +1.61000000000000014e+01  
 958 +2.00900000000000034e+01  +5.95000000000000018e+00  +1.61000000000000014e+01  
 959 +2.19800000000000040e+01  +1.50500000000000007e+01  +1.60300000000000011e+01  
 960 +2.22600000000000016e+01  +1.47000000000000011e+01  +1.50500000000000007e+01  
 961 +2.05100000000000016e+01  +1.34400000000000013e+01  +1.54699999999999989e+01  
 962 +2.03700000000000010e+01  +1.25300000000000011e+01  +1.59600000000000009e+01  
 963 +1.99500000000000028e+01  +1.22500000000000000e+01  +1.60300000000000011e+01  
 964 +1.97400000000000020e+01  +1.18300000000000001e+01  +1.65899999999999999e+01  
 965 +1.93900000000000006e+01  +1.21099999999999994e+01  +1.56800000000000015e+01  
 966 +2.73700000000000010e+01  +1.71500000000000021e+01  +1.56800000000000015e+01  
 967 +2.68100000000000023e+01  +1.74300000000000033e+01  +1.59600000000000009e+01  
 968 +2.70199999999999996e+01  +1.28100000000000005e+01  +1.51900000000000013e+01  
 969 +2.82800000000000011e+01  +1.30900000000000016e+01  +1.58200000000000003e+01  
 970 +2.40800000000000018e+01  +1.14800000000000004e+01  +1.58200000000000003e+01  
 971 +2.42199999999999989e+01  +1.17599999999999998e+01  +1.58200000000000003e+01  
 972 +2.28900000000000006e+01  +1.76400000000000006e+01  +1.58200000000000003e+01  
 973 +2.23300000000000018e+01  +1.84800000000000004e+01  +1.58900000000000006e+01  
 974 +2.28900000000000006e+01  +1.71500000000000021e+01  +1.54699999999999989e+01  
 975 +1.91800000000000033e+01  +1.49800000000000022e+01  +1.58200000000000003e+01  
 976 +1.89699999999999989e+01  +1.57500000000000000e+01  +1.56099999999999994e+01  
 977 +1.91099999999999994e+01  +1.53300000000000018e+01  +1.60300000000000011e+01  
 978 +1.93200000000000003e+01  +1.42800000000000011e+01  +1.57500000000000000e+01  
 979 +1.96000000000000014e+01  +1.39300000000000015e+01  +1.58200000000000003e+01  
 980 +1.93900000000000006e+01  +1.53300000000000018e+01  +1.66600000000000001e+01  
 981 +1.96700000000000017e+01  +1.37900000000000009e+01  +1.58200000000000003e+01  
 982 +2.14200000000000017e+01  +1.28800000000000026e+01  +1.58200000000000003e+01  
 983 +2.17000000000000028e+01  +1.33000000000000007e+01  +1.54000000000000004e+01  
 984 +2.20500000000000007e+01  +1.32300000000000022e+01  +1.59600000000000009e+01  
 985 +2.30300000000000011e+01  +1.16200000000000010e+01  +1.58200000000000003e+01  
 986 +2.47800000000000011e+01  +1.21099999999999994e+01  +1.34400000000000013e+01  
 987 +2.31700000000000017e+01  +1.19700000000000006e+01  +1.63099999999999987e+01  
 988 +2.28900000000000006e+01  +1.14100000000000001e+01  +1.56099999999999994e+01  
 989 +2.27500000000000000e+01  +1.06400000000000006e+01  +1.58200000000000003e+01  
 990 +2.28200000000000003e+01  +1.07800000000000011e+01  +1.58900000000000006e+01  
 991 +2.27500000000000000e+01  +1.05700000000000003e+01  +1.57500000000000000e+01  
 992 +1.88300000000000018e+01  +1.42800000000000011e+01  +1.54699999999999989e+01  
 993 +2.07199999999999989e+01  +1.22500000000000000e+01  +1.56800000000000015e+01  
 994 +2.30300000000000011e+01  +1.00800000000000001e+01  +1.68700000000000010e+01  
 995 +2.27500000000000000e+01  +1.04299999999999997e+01  +1.56800000000000015e+01  
 996 +2.03000000000000007e+01  +8.25999999999999979e+00  +1.57500000000000000e+01  
 997 +1.98100000000000023e+01  +7.77000000000000046e+00  +1.51900000000000013e+01  
 998 +2.03700000000000010e+01  +8.67999999999999972e+00  +1.56099999999999994e+01  
 999 +2.10700000000000003e+01  +1.54699999999999989e+01  +1.56800000000000015e+01  
1000 +2.08599999999999994e+01  +1.52599999999999998e+01  +1.56099999999999994e+01  
1001 +2.04400000000000013e+01  +1.56099999999999994e+01  +1.58900000000000006e+01  
1002 +2.19100000000000001e+01  +1.19000000000000004e+01  +1.54699999999999989e+01  
1003 +2.05800000000000018e+01  +1.21799999999999997e+01  +1.55400000000000009e+01  
1004 +1.91800000000000033e+01  +1.20400000000000009e+01  +1.58900000000000006e+01  
1005 +1.92500000000000000e+01  +1.20400000000000009e+01  +1.55400000000000009e+01  
1006 +2.24699999999999989e+01  +9.94000000000000128e+00  +1.54000000000000004e+01  
1007 +2.24699999999999989e+01  +9.45000000000000107e+00  +1.58900000000000006e+01  
1008 +1.98100000000000023e+01  +1.01500000000000004e+01  +1.56800000000000015e+01  
1009 +1.94600000000000009e+01  +1.01500000000000004e+01  +1.56099999999999994e+01  
1010 +2.00199999999999996e+01  +9.73000000000000043e+00  +1.65199999999999996e+01  
1011 +2.02300000000000040e+01  +1.05000000000000000e+01  +1.49800000000000022e+01  
1012 +2.56899999999999977e+01  +1.63099999999999987e+01  +1.56099999999999994e+01  
1013 +2.59699999999999989e+01  +1.65199999999999996e+01  +1.62400000000000020e+01  
1014 +2.60399999999999991e+01  +1.66600000000000001e+01  +1.54699999999999989e+01  
1015 +2.55500000000000007e+01  +1.61000000000000014e+01  +1.54000000000000004e+01  
1016 +2.55500000000000007e+01  +1.35099999999999998e+01  +1.56099999999999994e+01  
1017 +2.52000000000000028e+01  +1.31600000000000001e+01  +1.49800000000000022e+01  
1018 +2.59000000000000021e+01  +1.31600000000000001e+01  +1.51900000000000013e+01  
1019 +2.99600000000000044e+01  +1.20400000000000009e+01  +1.56099999999999994e+01  
1020 +3.01700000000000017e+01  +1.22500000000000000e+01  +1.56099999999999994e+01  
1021 +3.05199999999999996e+01  +1.16900000000000013e+01  +1.58900000000000006e+01  
1022 +2.97500000000000000e+01  +1.20400000000000009e+01  +1.54000000000000004e+01  
1023 +2.07199999999999989e+01  +1.64499999999999993e+01  +1.55400000000000009e+01  
1024 +1.98800000000000026e+01  +1.67300000000000004e+01  +1.52599999999999998e+01  
1025 +2.08599999999999994e+01  +1.63800000000000026e+01  +1.54000000000000004e+01  
1026 +2.04400000000000013e+01  +1.65899999999999999e+01  +1.60300000000000011e+01  
1027 +1.89000000000000021e+01  +1.15500000000000007e+01  +1.51900000000000013e+01  
1028 +1.89000000000000021e+01  +1.23900000000000006e+01  +1.52599999999999998e+01  
1029 +2.12800000000000011e+01  +1.79900000000000020e+01  +1.54699999999999989e+01  
1030 +2.08599999999999994e+01  +1.82699999999999996e+01  +1.49800000000000022e+01  
1031 +2.03700000000000010e+01  +1.78500000000000014e+01  +1.61699999999999982e+01  
1032 +2.14900000000000020e+01  +1.78500000000000014e+01  +1.53300000000000018e+01  
1033 +2.34500000000000028e+01  +1.68000000000000007e+01  +1.56099999999999994e+01  
1034 +2.26800000000000033e+01  +1.68700000000000010e+01  +1.51199999999999992e+01  
1035 +2.22600000000000016e+01  +1.61000000000000014e+01  +1.54699999999999989e+01  
1036 +2.10700000000000003e+01  +1.71500000000000021e+01  +1.63099999999999987e+01  
1037 +2.18400000000000034e+01  +1.61699999999999982e+01  +1.51199999999999992e+01  
1038 +2.90500000000000007e+01  +1.46300000000000026e+01  +1.54699999999999989e+01  
1039 +2.91200000000000010e+01  +1.40000000000000000e+01  +1.44900000000000020e+01  
1040 +2.89100000000000037e+01  +1.48400000000000016e+01  +1.49100000000000001e+01  
1041 +2.90500000000000007e+01  +1.47000000000000011e+01  +1.57500000000000000e+01  
1042 +2.56200000000000010e+01  +1.61699999999999982e+01  +1.49800000000000022e+01  
1043 +2.54100000000000001e+01  +1.58900000000000006e+01  +1.55400000000000009e+01  
1044 +2.77199999999999989e+01  +1.58200000000000003e+01  +1.54000000000000004e+01  
1045 +2.85600000000000023e+01  +1.54699999999999989e+01  +1.51900000000000013e+01  
1046 +2.77899999999999991e+01  +1.66600000000000001e+01  +1.54699999999999989e+01  
1047 +2.73700000000000010e+01  +1.57500000000000000e+01  +1.52599999999999998e+01  
1048 +2.03700000000000010e+01  +1.14100000000000001e+01  +1.54000000000000004e+01  
1049 +2.03700000000000010e+01  +1.10600000000000005e+01  +1.51900000000000013e+01  
1050 +2.17000000000000028e+01  +9.16999999999999993e+00  +1.73599999999999994e+01  
1051 +2.07900000000000027e+01  +8.89000000000000057e+00  +1.53300000000000018e+01  
1052 +2.15600000000000023e+01  +1.84100000000000001e+01  +1.49800000000000022e+01  
1053 +2.19800000000000040e+01  +1.71500000000000021e+01  +1.49100000000000001e+01  
1054 +2.07900000000000027e+01  +1.62400000000000020e+01  +1.53300000000000018e+01  
1055 +2.03700000000000010e+01  +1.56800000000000015e+01  +1.50500000000000007e+01  
1056 +1.99500000000000028e+01  +1.58900000000000006e+01  +1.55400000000000009e+01  
1057 +2.73000000000000007e+01  +1.56800000000000015e+01  +1.53300000000000018e+01  
1058 +2.72300000000000040e+01  +1.59600000000000009e+01  +1.56099999999999994e+01  
1059 +2.69500000000000028e+01  +1.54699999999999989e+01  +1.51199999999999992e+01  
1060 +2.07900000000000027e+01  +8.82000000000000028e+00  +1.52599999999999998e+01  
1061 +2.05800000000000018e+01  +9.02999999999999936e+00  +1.52599999999999998e+01  
1062 +1.96000000000000014e+01  +1.69400000000000013e+01  +1.52599999999999998e+01  
1063 +1.89699999999999989e+01  +1.66600000000000001e+01  +1.45600000000000005e+01  
1064 +1.93900000000000006e+01  +1.72900000000000027e+01  +1.51199999999999992e+01  
1065 +1.96700000000000017e+01  +1.68700000000000010e+01  +1.53300000000000018e+01  
1066 +2.12800000000000011e+01  +1.63099999999999987e+01  +1.52599999999999998e+01  
1067 +2.02300000000000040e+01  +1.59600000000000009e+01  +1.44900000000000020e+01  
1068 +2.82800000000000011e+01  +1.23200000000000003e+01  +1.52599999999999998e+01  
1069 +2.77199999999999989e+01  +1.24600000000000009e+01  +1.50500000000000007e+01  
1070 +2.81400000000000006e+01  +1.21099999999999994e+01  +1.51900000000000013e+01  
1071 +2.84899999999999984e+01  +1.27400000000000020e+01  +1.55400000000000009e+01  
1072 +2.00199999999999996e+01  +1.00099999999999998e+01  +1.46300000000000026e+01  
1073 +2.08599999999999994e+01  +8.40000000000000036e+00  +1.50500000000000007e+01  
1074 +2.08599999999999994e+01  +8.89000000000000057e+00  +1.51900000000000013e+01  
1075 +2.61800000000000033e+01  +1.71500000000000021e+01  +1.51900000000000013e+01  
1076 +2.60399999999999991e+01  +1.76400000000000006e+01  +1.49100000000000001e+01  
1077 +2.65300000000000011e+01  +1.72900000000000027e+01  +1.50500000000000007e+01  
1078 +2.26099999999999994e+01  +1.61000000000000014e+01  +1.51900000000000013e+01  
1079 +2.33800000000000026e+01  +1.51900000000000013e+01  +1.40000000000000000e+01  
1080 +2.26099999999999994e+01  +1.63800000000000026e+01  +1.49800000000000022e+01  
1081 +2.91200000000000010e+01  +1.26000000000000014e+01  +1.51900000000000013e+01  
1082 +2.93300000000000018e+01  +1.26000000000000014e+01  +1.49100000000000001e+01  
1083 +2.88399999999999999e+01  +1.25300000000000011e+01  +1.51900000000000013e+01  
1084 +2.84899999999999984e+01  +1.27400000000000020e+01  +1.55400000000000009e+01  
1085 +2.88399999999999999e+01  +1.21099999999999994e+01  +1.47699999999999996e+01  
1086 +2.07900000000000027e+01  +8.67999999999999972e+00  +1.50500000000000007e+01  
1087 +2.12100000000000009e+01  +9.09999999999999964e+00  +1.48400000000000016e+01  
1088 +2.08599999999999994e+01  +8.25999999999999979e+00  +1.51900000000000013e+01  
1089 +2.12100000000000009e+01  +7.84000000000000075e+00  +1.56800000000000015e+01  
1090 +2.07900000000000027e+01  +7.42000000000000082e+00  +1.52599999999999998e+01  
1091 +2.28900000000000006e+01  +1.74300000000000033e+01  +1.47699999999999996e+01  
1092 +2.25400000000000027e+01  +1.67300000000000004e+01  +1.49800000000000022e+01  
1093 +2.06500000000000021e+01  +1.62400000000000020e+01  +1.36500000000000004e+01  
1094 +2.68800000000000026e+01  +1.54699999999999989e+01  +1.51900000000000013e+01  
1095 +2.75800000000000018e+01  +1.49800000000000022e+01  +1.48400000000000016e+01  
1096 +2.55500000000000007e+01  +1.46300000000000026e+01  +1.51199999999999992e+01  
1097 +2.54100000000000001e+01  +1.44199999999999999e+01  +1.54000000000000004e+01  
1098 +2.63200000000000003e+01  +1.42100000000000009e+01  +1.51199999999999992e+01  
1099 +2.52699999999999996e+01  +1.49100000000000001e+01  +1.48400000000000016e+01  
1100 +2.33100000000000023e+01  +1.81300000000000026e+01  +1.50500000000000007e+01  
1101 +2.39400000000000013e+01  +1.81999999999999993e+01  +1.43500000000000014e+01  
1102 +2.36600000000000001e+01  +1.80599999999999987e+01  +1.53300000000000018e+01  
1103 +2.32400000000000020e+01  +1.80599999999999987e+01  +1.49800000000000022e+01  
1104 +2.28900000000000006e+01  +1.42800000000000011e+01  +1.45600000000000005e+01  
1105 +2.19100000000000001e+01  +1.47699999999999996e+01  +1.42800000000000011e+01  
1106 +2.28900000000000006e+01  +1.11300000000000008e+01  +1.50500000000000007e+01  
1107 +2.34500000000000028e+01  +1.10600000000000005e+01  +1.50500000000000007e+01  
1108 +2.26800000000000033e+01  +1.11300000000000008e+01  +1.47000000000000011e+01  
1109 +2.07900000000000027e+01  +8.33000000000000007e+00  +1.44199999999999999e+01  
1110 +2.28900000000000006e+01  +1.85500000000000007e+01  +1.51900000000000013e+01  
1111 +2.29600000000000009e+01  +1.77800000000000011e+01  +1.49100000000000001e+01  
1112 +2.51300000000000026e+01  +1.51900000000000013e+01  +1.49800000000000022e+01  
1113 +2.61800000000000033e+01  +1.54000000000000004e+01  +1.48400000000000016e+01  
1114 +2.49900000000000020e+01  +1.53300000000000018e+01  +1.50500000000000007e+01  
1115 +2.25400000000000027e+01  +1.82699999999999996e+01  +1.49100000000000001e+01  
1116 +2.24000000000000021e+01  +1.85500000000000007e+01  +1.47699999999999996e+01  
1117 +2.22600000000000016e+01  +1.85500000000000007e+01  +1.50500000000000007e+01  
1118 +2.98200000000000003e+01  +1.29500000000000011e+01  +1.51199999999999992e+01  
1119 +2.93300000000000018e+01  +1.27400000000000020e+01  +1.45600000000000005e+01  
1120 +2.74399999999999977e+01  +1.62400000000000020e+01  +1.48400000000000016e+01  
1121 +2.75100000000000051e+01  +1.61699999999999982e+01  +1.47000000000000011e+01  
1122 +2.73000000000000007e+01  +1.67300000000000004e+01  +1.48400000000000016e+01  
1123 +2.73700000000000010e+01  +1.57500000000000000e+01  +1.52599999999999998e+01  
1124 +2.77199999999999989e+01  +1.48400000000000016e+01  +1.49800000000000022e+01  
1125 +2.80000000000000000e+01  +1.48400000000000016e+01  +1.45600000000000005e+01  
1126 +2.54800000000000040e+01  +1.45600000000000005e+01  +1.44900000000000020e+01  
1127 +2.89100000000000037e+01  +1.16200000000000010e+01  +1.49100000000000001e+01  
1128 +2.90500000000000007e+01  +1.17599999999999998e+01  +1.44199999999999999e+01  
1129 +2.52699999999999996e+01  +1.73599999999999994e+01  +1.47000000000000011e+01  
1130 +2.54800000000000040e+01  +1.77800000000000011e+01  +1.46300000000000026e+01  
1131 +2.52000000000000028e+01  +1.77100000000000009e+01  +1.48400000000000016e+01  
1132 +2.54100000000000001e+01  +1.68700000000000010e+01  +1.44199999999999999e+01  
1133 +2.07900000000000027e+01  +1.29500000000000011e+01  +1.47000000000000011e+01  
1134 +2.07900000000000027e+01  +1.33000000000000007e+01  +1.42800000000000011e+01  
1135 +2.09300000000000033e+01  +1.36500000000000004e+01  +1.51199999999999992e+01  
1136 +2.05100000000000016e+01  +1.23900000000000006e+01  +1.48400000000000016e+01  
1137 +2.33100000000000023e+01  +1.12700000000000014e+01  +1.42100000000000009e+01  
1138 +2.25400000000000027e+01  +1.09200000000000017e+01  +1.44900000000000020e+01  
1139 +1.89699999999999989e+01  +1.33000000000000007e+01  +1.46300000000000026e+01  
1140 +1.88300000000000018e+01  +1.32300000000000022e+01  +1.45600000000000005e+01  
1141 +1.86200000000000010e+01  +1.39300000000000015e+01  +1.47000000000000011e+01  
1142 +1.94600000000000009e+01  +1.31600000000000001e+01  +1.42100000000000009e+01  
1143 +2.83500000000000014e+01  +1.44900000000000020e+01  +1.46300000000000026e+01  
1144 +2.80000000000000000e+01  +1.48400000000000016e+01  +1.45600000000000005e+01  
1145 +2.84200000000000017e+01  +1.51199999999999992e+01  +1.46300000000000026e+01  
1146 +2.80000000000000000e+01  +1.49100000000000001e+01  +1.44900000000000020e+01  
1147 +2.13500000000000014e+01  +1.26700000000000017e+01  +1.45600000000000005e+01  
1148 +2.14900000000000020e+01  +1.26700000000000017e+01  +1.44900000000000020e+01  
1149 +2.19100000000000001e+01  +1.30900000000000016e+01  +1.47000000000000011e+01  
1150 +2.10000000000000000e+01  +1.22500000000000000e+01  +1.42800000000000011e+01  
1151 +2.01600000000000001e+01  +1.51900000000000013e+01  +1.42100000000000009e+01  
1152 +2.00900000000000034e+01  +1.61000000000000014e+01  +1.43500000000000014e+01  
1153 +1.97400000000000020e+01  +1.02200000000000006e+01  +1.44900000000000020e+01  
1154 +1.90400000000000027e+01  +1.07100000000000009e+01  +1.50500000000000007e+01  
1155 +1.93900000000000006e+01  +1.00800000000000001e+01  +1.41400000000000006e+01  
1156 +2.00199999999999996e+01  +1.00099999999999998e+01  +1.46300000000000026e+01  
1157 +2.00900000000000034e+01  +9.87000000000000099e+00  +1.44900000000000020e+01  
1158 +1.96000000000000014e+01  +9.09999999999999964e+00  +1.49100000000000001e+01  
1159 +1.99500000000000028e+01  +9.38000000000000078e+00  +1.40000000000000000e+01  
1160 +2.14200000000000017e+01  +1.73599999999999994e+01  +1.44199999999999999e+01  
1161 +2.10700000000000003e+01  +1.75000000000000000e+01  +1.45600000000000005e+01  
1162 +2.13500000000000014e+01  +1.75700000000000003e+01  +1.41400000000000006e+01  
1163 +2.66000000000000014e+01  +1.69400000000000013e+01  +1.45600000000000005e+01  
1164 +2.49900000000000020e+01  +1.65199999999999996e+01  +1.42100000000000009e+01  
1165 +1.93900000000000006e+01  +1.64499999999999993e+01  +1.42100000000000009e+01  
1166 +2.94699999999999989e+01  +1.12700000000000014e+01  +1.44900000000000020e+01  
1167 +2.91200000000000010e+01  +1.16900000000000013e+01  +1.41400000000000006e+01  
1168 +2.28900000000000006e+01  +1.77100000000000009e+01  +1.43500000000000014e+01  
1169 +2.26099999999999994e+01  +1.81300000000000026e+01  +1.43500000000000014e+01  
1170 +2.28900000000000006e+01  +1.74300000000000033e+01  +1.47699999999999996e+01  
1171 +2.29600000000000009e+01  +1.76400000000000006e+01  +1.40700000000000003e+01  
1172 +1.98100000000000023e+01  +1.58200000000000003e+01  +1.41400000000000006e+01  
1173 +1.90400000000000027e+01  +1.46300000000000026e+01  +1.43500000000000014e+01  
1174 +1.89000000000000021e+01  +1.54000000000000004e+01  +1.50500000000000007e+01  
1175 +1.89699999999999989e+01  +1.49800000000000022e+01  +1.43500000000000014e+01  
1176 +1.91800000000000033e+01  +1.44199999999999999e+01  +1.41400000000000006e+01  
1177 +2.24000000000000021e+01  +1.07100000000000009e+01  +1.43500000000000014e+01  
1178 +2.24000000000000021e+01  +1.07800000000000011e+01  +1.41400000000000006e+01  
1179 +2.23300000000000018e+01  +1.03599999999999994e+01  +1.44199999999999999e+01  
1180 +2.49200000000000017e+01  +1.58200000000000003e+01  +1.42800000000000011e+01  
1181 +2.45700000000000003e+01  +1.57500000000000000e+01  +1.21799999999999997e+01  
1182 +2.49200000000000017e+01  +1.58900000000000006e+01  +1.42100000000000009e+01  
1183 +2.47800000000000011e+01  +1.56800000000000015e+01  +1.43500000000000014e+01  
1184 +2.65300000000000011e+01  +1.55400000000000009e+01  +1.42100000000000009e+01  
1185 +2.70199999999999996e+01  +1.63099999999999987e+01  +1.41400000000000006e+01  
1186 +2.63900000000000006e+01  +1.55400000000000009e+01  +1.42800000000000011e+01  
1187 +2.71600000000000037e+01  +1.53300000000000018e+01  +1.39300000000000015e+01  
1188 +1.93200000000000003e+01  +1.33000000000000007e+01  +1.40700000000000003e+01  
1189 +1.97400000000000020e+01  +1.28800000000000026e+01  +1.41400000000000006e+01  
1190 +2.16300000000000026e+01  +1.83399999999999999e+01  +1.40700000000000003e+01  
1191 +2.12800000000000011e+01  +1.75000000000000000e+01  +1.40700000000000003e+01  
1192 +1.89699999999999989e+01  +1.47699999999999996e+01  +1.37900000000000009e+01  
1193 +1.92500000000000000e+01  +1.42800000000000011e+01  +1.40700000000000003e+01  
1194 +1.91800000000000033e+01  +1.42100000000000009e+01  +1.41400000000000006e+01  
1195 +1.86200000000000010e+01  +1.40700000000000003e+01  +1.41400000000000006e+01  
1196 +1.92500000000000000e+01  +1.37900000000000009e+01  +1.41400000000000006e+01  
1197 +1.92500000000000000e+01  +1.38599999999999994e+01  +1.42100000000000009e+01  
1198 +2.00900000000000034e+01  +1.37900000000000009e+01  +1.47699999999999996e+01  
1199 +2.00199999999999996e+01  +1.25300000000000011e+01  +1.41400000000000006e+01  
1200 +2.05100000000000016e+01  +1.23900000000000006e+01  +1.48400000000000016e+01  
1201 +1.99500000000000028e+01  +1.23900000000000006e+01  +1.38599999999999994e+01  
1202 +2.97500000000000000e+01  +1.08500000000000014e+01  +1.42100000000000009e+01  
1203 +2.91899999999999977e+01  +1.16200000000000010e+01  +1.39300000000000015e+01  
1204 +2.25400000000000027e+01  +1.78500000000000014e+01  +1.35800000000000018e+01  
1205 +2.33800000000000026e+01  +1.76400000000000006e+01  +1.37199999999999989e+01  
1206 +2.08599999999999994e+01  +1.74300000000000033e+01  +1.28100000000000005e+01  
1207 +2.11400000000000006e+01  +1.77100000000000009e+01  +1.38599999999999994e+01  
1208 +1.93900000000000006e+01  +1.44199999999999999e+01  +1.40700000000000003e+01  
1209 +1.95300000000000011e+01  +7.07000000000000028e+00  +1.37199999999999989e+01  
1210 +1.96700000000000017e+01  +6.37000000000000099e+00  +1.40700000000000003e+01  
1211 +1.96700000000000017e+01  +6.44000000000000128e+00  +1.42100000000000009e+01  
1212 +1.96000000000000014e+01  +5.81000000000000050e+00  +1.40700000000000003e+01  
1213 +1.94600000000000009e+01  +5.32000000000000028e+00  +1.40000000000000000e+01  
1214 +1.96700000000000017e+01  +5.74000000000000021e+00  +1.41400000000000006e+01  
1215 +2.49900000000000020e+01  +1.67300000000000004e+01  +1.40000000000000000e+01  
1216 +2.55500000000000007e+01  +1.69400000000000013e+01  +1.37199999999999989e+01  
1217 +2.48500000000000014e+01  +1.69400000000000013e+01  +1.39300000000000015e+01  
1218 +2.50600000000000023e+01  +1.72199999999999989e+01  +1.36500000000000004e+01  
1219 +2.47100000000000009e+01  +1.79199999999999982e+01  +1.45600000000000005e+01  
1220 +2.75100000000000051e+01  +1.49800000000000022e+01  +1.36500000000000004e+01  
1221 +2.74399999999999977e+01  +1.56099999999999994e+01  +1.40000000000000000e+01  
1222 +2.59000000000000021e+01  +1.41400000000000006e+01  +1.39300000000000015e+01  
1223 +2.59699999999999989e+01  +1.40000000000000000e+01  +1.35099999999999998e+01  
1224 +2.69500000000000028e+01  +1.33000000000000007e+01  +1.39300000000000015e+01  
1225 +2.66700000000000017e+01  +1.27400000000000020e+01  +1.37900000000000009e+01  
1226 +2.72300000000000040e+01  +1.31600000000000001e+01  +1.37900000000000009e+01  
1227 +2.90500000000000007e+01  +1.16200000000000010e+01  +1.31600000000000001e+01  
1228 +2.94000000000000021e+01  +1.11300000000000008e+01  +1.34400000000000013e+01  
1229 +2.00900000000000034e+01  +1.76400000000000006e+01  +1.30199999999999996e+01  
1230 +2.13500000000000014e+01  +1.79199999999999982e+01  +1.34400000000000013e+01  
1231 +1.88300000000000018e+01  +1.32300000000000022e+01  +1.38599999999999994e+01  
1232 +1.82699999999999996e+01  +1.35800000000000018e+01  +1.36500000000000004e+01  
1233 +1.84800000000000004e+01  +1.33000000000000007e+01  +1.40000000000000000e+01  
1234 +1.94600000000000009e+01  +1.08500000000000014e+01  +1.26700000000000017e+01  
1235 +1.97400000000000020e+01  +1.25300000000000011e+01  +1.34400000000000013e+01  
1236 +1.94600000000000009e+01  +1.71500000000000021e+01  +1.37900000000000009e+01  
1237 +1.94600000000000009e+01  +1.75000000000000000e+01  +1.42800000000000011e+01  
1238 +1.91099999999999994e+01  +1.69400000000000013e+01  +1.35800000000000018e+01  
1239 +1.96000000000000014e+01  +1.72199999999999989e+01  +1.36500000000000004e+01  
1240 +2.63900000000000006e+01  +1.61699999999999982e+01  +1.37900000000000009e+01  
1241 +2.63900000000000006e+01  +1.63099999999999987e+01  +1.36500000000000004e+01  
1242 +2.65300000000000011e+01  +1.63800000000000026e+01  +1.38599999999999994e+01  
1243 +2.63200000000000003e+01  +1.56099999999999994e+01  +1.40700000000000003e+01  
1244 +1.89000000000000021e+01  +1.50500000000000007e+01  +1.37199999999999989e+01  
1245 +1.89699999999999989e+01  +1.49800000000000022e+01  +1.38599999999999994e+01  
1246 +2.76500000000000021e+01  +1.25300000000000011e+01  +1.32300000000000022e+01  
1247 +2.78600000000000030e+01  +1.33000000000000007e+01  +1.35099999999999998e+01  
1248 +2.10000000000000000e+01  +1.22500000000000000e+01  +1.42800000000000011e+01  
1249 +2.13500000000000014e+01  +1.23200000000000003e+01  +1.37900000000000009e+01  
1250 +2.14900000000000020e+01  +1.21799999999999997e+01  +1.36500000000000004e+01  
1251 +2.13500000000000014e+01  +1.24600000000000009e+01  +1.37199999999999989e+01  
1252 +2.38000000000000007e+01  +1.74300000000000033e+01  +1.32300000000000022e+01  
1253 +2.38700000000000010e+01  +1.78500000000000014e+01  +1.37900000000000009e+01  
1254 +2.03700000000000010e+01  +1.63800000000000026e+01  +1.37199999999999989e+01  
1255 +2.00900000000000034e+01  +1.61699999999999982e+01  +1.36500000000000004e+01  
1256 +2.80700000000000003e+01  +1.33000000000000007e+01  +1.37199999999999989e+01  
1257 +2.83500000000000014e+01  +1.37900000000000009e+01  +1.37199999999999989e+01  
1258 +2.86300000000000026e+01  +1.32300000000000022e+01  +1.39300000000000015e+01  
1259 +2.17000000000000028e+01  +1.31600000000000001e+01  +1.37900000000000009e+01  
1260 +2.11400000000000006e+01  +1.28800000000000026e+01  +1.34400000000000013e+01  
1261 +1.95300000000000011e+01  +7.77000000000000046e+00  +1.37199999999999989e+01  
1262 +1.89699999999999989e+01  +7.14000000000000057e+00  +1.25300000000000011e+01  
1263 +1.95300000000000011e+01  +7.84000000000000075e+00  +1.37900000000000009e+01  
1264 +1.93200000000000003e+01  +1.74300000000000033e+01  +1.29500000000000011e+01  
1265 +2.05100000000000016e+01  +1.61000000000000014e+01  +1.31600000000000001e+01  
1266 +2.00199999999999996e+01  +1.58900000000000006e+01  +1.36500000000000004e+01  
1267 +1.96700000000000017e+01  +1.63800000000000026e+01  +1.34400000000000013e+01  
1268 +1.91800000000000033e+01  +1.21099999999999994e+01  +1.36500000000000004e+01  
1269 +1.84800000000000004e+01  +1.17599999999999998e+01  +1.30199999999999996e+01  
1270 +1.90400000000000027e+01  +1.21099999999999994e+01  +1.38599999999999994e+01  
1271 +2.21200000000000010e+01  +1.77100000000000009e+01  +1.30199999999999996e+01  
1272 +2.24699999999999989e+01  +1.79199999999999982e+01  +1.35800000000000018e+01  
1273 +2.63200000000000003e+01  +1.54699999999999989e+01  +1.35800000000000018e+01  
1274 +2.64600000000000044e+01  +1.53300000000000018e+01  +1.27400000000000020e+01  
1275 +2.63900000000000006e+01  +1.57500000000000000e+01  +1.34400000000000013e+01  
1276 +1.91099999999999994e+01  +1.70100000000000016e+01  +1.35099999999999998e+01  
1277 +1.89000000000000021e+01  +1.70100000000000016e+01  +1.34400000000000013e+01  
1278 +1.91800000000000033e+01  +1.70100000000000016e+01  +1.34400000000000013e+01  
1279 +2.49900000000000020e+01  +1.61000000000000014e+01  +1.35099999999999998e+01  
1280 +2.40800000000000018e+01  +1.63099999999999987e+01  +1.34400000000000013e+01  
1281 +2.50600000000000023e+01  +1.60300000000000011e+01  +1.35800000000000018e+01  
1282 +2.50600000000000023e+01  +1.61699999999999982e+01  +1.34400000000000013e+01  
1283 +2.63200000000000003e+01  +1.38599999999999994e+01  +1.31600000000000001e+01  
1284 +2.57600000000000051e+01  +1.37900000000000009e+01  +1.32300000000000022e+01  
1285 +2.80000000000000000e+01  +1.33000000000000007e+01  +1.32300000000000022e+01  
1286 +1.93200000000000003e+01  +1.61699999999999982e+01  +1.35800000000000018e+01  
1287 +1.89699999999999989e+01  +1.67300000000000004e+01  +1.28800000000000026e+01  
1288 +2.51300000000000026e+01  +1.60300000000000011e+01  +1.24600000000000009e+01  
1289 +2.51300000000000026e+01  +1.63099999999999987e+01  +1.33699999999999992e+01  
1290 +2.10700000000000003e+01  +1.34400000000000013e+01  +1.28100000000000005e+01  
1291 +2.07900000000000027e+01  +1.36500000000000004e+01  +1.35800000000000018e+01  
1292 +1.98100000000000023e+01  +1.26700000000000017e+01  +1.31600000000000001e+01  
1293 +2.16300000000000026e+01  +1.19000000000000004e+01  +1.34400000000000013e+01  
1294 +2.19800000000000040e+01  +1.07100000000000009e+01  +1.35800000000000018e+01  
1295 +2.17000000000000028e+01  +1.20400000000000009e+01  +1.33000000000000007e+01  
1296 +2.15600000000000023e+01  +1.18300000000000001e+01  +1.33699999999999992e+01  
1297 +1.98100000000000023e+01  +8.89000000000000057e+00  +1.34400000000000013e+01  
1298 +1.98100000000000023e+01  +8.95999999999999908e+00  +1.33000000000000007e+01  
1299 +1.96700000000000017e+01  +8.60999999999999943e+00  +1.34400000000000013e+01  
1300 +1.90400000000000027e+01  +8.40000000000000036e+00  +1.30199999999999996e+01  
1301 +1.93200000000000003e+01  +6.50999999999999979e+00  +1.34400000000000013e+01  
1302 +1.90400000000000027e+01  +5.46000000000000085e+00  +1.21799999999999997e+01  
1303 +1.91099999999999994e+01  +5.25000000000000000e+00  +1.30900000000000016e+01  
1304 +2.26099999999999994e+01  +1.61699999999999982e+01  +1.33699999999999992e+01  
1305 +2.21200000000000010e+01  +1.59600000000000009e+01  +1.31600000000000001e+01  
1306 +2.26800000000000033e+01  +1.61699999999999982e+01  +1.30199999999999996e+01  
1307 +1.99500000000000028e+01  +1.35800000000000018e+01  +1.33699999999999992e+01  
1308 +1.98800000000000026e+01  +1.36500000000000004e+01  +1.35099999999999998e+01  
1309 +1.99500000000000028e+01  +1.38599999999999994e+01  +1.35099999999999998e+01  
1310 +2.17699999999999996e+01  +1.21099999999999994e+01  +1.33699999999999992e+01  
1311 +2.21200000000000010e+01  +1.23200000000000003e+01  +1.31600000000000001e+01  
1312 +2.19800000000000040e+01  +1.08500000000000014e+01  +1.33699999999999992e+01  
1313 +2.11400000000000006e+01  +1.12000000000000011e+01  +1.33699999999999992e+01  
1314 +2.17699999999999996e+01  +1.16200000000000010e+01  +1.26000000000000014e+01  
1315 +2.57600000000000051e+01  +1.35800000000000018e+01  +1.30900000000000016e+01  
1316 +2.59000000000000021e+01  +1.39300000000000015e+01  +1.21799999999999997e+01  
1317 +2.80000000000000000e+01  +1.16200000000000010e+01  +1.19700000000000006e+01  
1318 +2.82800000000000011e+01  +1.21799999999999997e+01  +1.28800000000000026e+01  
1319 +2.10000000000000000e+01  +1.54699999999999989e+01  +1.30199999999999996e+01  
1320 +2.03700000000000010e+01  +1.61699999999999982e+01  +1.30199999999999996e+01  
1321 +2.68100000000000023e+01  +1.33000000000000007e+01  +1.26000000000000014e+01  
1322 +2.66700000000000017e+01  +1.42100000000000009e+01  +1.28100000000000005e+01  
1323 +2.28200000000000003e+01  +1.29500000000000011e+01  +1.37900000000000009e+01  
1324 +2.21900000000000013e+01  +1.22500000000000000e+01  +1.30900000000000016e+01  
1325 +2.21900000000000013e+01  +1.26000000000000014e+01  +1.23900000000000006e+01  
1326 +2.26099999999999994e+01  +1.21799999999999997e+01  +1.30199999999999996e+01  
1327 +2.04400000000000013e+01  +1.63099999999999987e+01  +1.28800000000000026e+01  
1328 +2.03000000000000007e+01  +1.61000000000000014e+01  +1.29500000000000011e+01  
1329 +2.38700000000000010e+01  +1.49100000000000001e+01  +1.30199999999999996e+01  
1330 +2.45700000000000003e+01  +1.45600000000000005e+01  +1.32300000000000022e+01  
1331 +2.35900000000000034e+01  +1.49100000000000001e+01  +1.31600000000000001e+01  
1332 +2.45000000000000000e+01  +1.47000000000000011e+01  +1.16900000000000013e+01  
1333 +2.38700000000000010e+01  +1.40700000000000003e+01  +1.30199999999999996e+01  
1334 +2.44300000000000033e+01  +1.35099999999999998e+01  +1.23900000000000006e+01  
1335 +2.40800000000000018e+01  +1.37900000000000009e+01  +1.35800000000000018e+01  
1336 +2.33800000000000026e+01  +1.47699999999999996e+01  +1.28800000000000026e+01  
1337 +2.28900000000000006e+01  +1.10600000000000005e+01  +1.33000000000000007e+01  
1338 +2.33100000000000023e+01  +1.23200000000000003e+01  +1.27400000000000020e+01  
1339 +1.88300000000000018e+01  +1.67300000000000004e+01  +1.21099999999999994e+01  
1340 +2.01600000000000001e+01  +1.58900000000000006e+01  +1.26000000000000014e+01  
1341 +1.87600000000000016e+01  +1.67300000000000004e+01  +1.28100000000000005e+01  
1342 +1.88300000000000018e+01  +1.68000000000000007e+01  +1.29500000000000011e+01  
1343 +1.96000000000000014e+01  +1.71500000000000021e+01  +1.23200000000000003e+01  
1344 +2.05100000000000016e+01  +1.62400000000000020e+01  +1.25300000000000011e+01  
1345 +2.55500000000000007e+01  +1.55400000000000009e+01  +1.28800000000000026e+01  
1346 +2.57600000000000051e+01  +1.54000000000000004e+01  +1.23200000000000003e+01  
1347 +2.58300000000000018e+01  +1.58900000000000006e+01  +1.27400000000000020e+01  
1348 +2.85600000000000023e+01  +1.17599999999999998e+01  +1.28800000000000026e+01  
1349 +2.84899999999999984e+01  +1.23900000000000006e+01  +1.28800000000000026e+01  
1350 +1.98800000000000026e+01  +8.47000000000000064e+00  +1.28800000000000026e+01  
1351 +1.97400000000000020e+01  +7.49000000000000110e+00  +1.21099999999999994e+01  
1352 +2.01600000000000001e+01  +7.91000000000000014e+00  +1.31600000000000001e+01  
1353 +1.97400000000000020e+01  +8.75000000000000000e+00  +1.28800000000000026e+01  
1354 +2.29600000000000009e+01  +1.63800000000000026e+01  +1.28100000000000005e+01  
1355 +2.29600000000000009e+01  +1.63099999999999987e+01  +1.26700000000000017e+01  
1356 +2.31000000000000014e+01  +1.66600000000000001e+01  +1.27400000000000020e+01  
1357 +2.67399999999999984e+01  +1.42800000000000011e+01  +1.28100000000000005e+01  
1358 +2.68100000000000023e+01  +1.46300000000000026e+01  +1.26000000000000014e+01  
1359 +2.73000000000000007e+01  +1.44199999999999999e+01  +1.28800000000000026e+01  
1360 +2.68100000000000023e+01  +1.38599999999999994e+01  +1.21799999999999997e+01  
1361 +2.28200000000000003e+01  +1.72199999999999989e+01  +1.27400000000000020e+01  
1362 +2.33800000000000026e+01  +1.70100000000000016e+01  +1.26000000000000014e+01  
1363 +2.39400000000000013e+01  +1.24600000000000009e+01  +1.29500000000000011e+01  
1364 +2.36600000000000001e+01  +1.21799999999999997e+01  +1.23200000000000003e+01  
1365 +2.34500000000000028e+01  +1.47000000000000011e+01  +1.26700000000000017e+01  
1366 +2.31700000000000017e+01  +1.47699999999999996e+01  +1.23200000000000003e+01  
1367 +2.33800000000000026e+01  +1.47699999999999996e+01  +1.28800000000000026e+01  
1368 +2.41500000000000021e+01  +1.37900000000000009e+01  +1.11300000000000008e+01  
1369 +1.93200000000000003e+01  +1.34400000000000013e+01  +1.26700000000000017e+01  
1370 +1.92500000000000000e+01  +1.37199999999999989e+01  +1.23900000000000006e+01  
1371 +1.88300000000000018e+01  +1.37900000000000009e+01  +1.30199999999999996e+01  
1372 +1.93900000000000006e+01  +1.30199999999999996e+01  +1.27400000000000020e+01  
1373 +1.97400000000000020e+01  +8.75000000000000000e+00  +1.26700000000000017e+01  
1374 +1.93900000000000006e+01  +8.33000000000000007e+00  +1.15500000000000007e+01  
1375 +2.03000000000000007e+01  +9.09999999999999964e+00  +1.20400000000000009e+01  
1376 +2.32400000000000020e+01  +1.70100000000000016e+01  +1.24600000000000009e+01  
1377 +2.35900000000000034e+01  +1.70800000000000018e+01  +1.27400000000000020e+01  
1378 +2.28900000000000006e+01  +1.62400000000000020e+01  +1.26000000000000014e+01  
1379 +2.28900000000000006e+01  +1.66600000000000001e+01  +1.18300000000000001e+01  
1380 +2.27500000000000000e+01  +1.59600000000000009e+01  +1.19000000000000004e+01  
1381 +2.23300000000000018e+01  +1.09900000000000020e+01  +1.29500000000000011e+01  
1382 +2.17000000000000028e+01  +1.14800000000000004e+01  +1.23200000000000003e+01  
1383 +1.91800000000000033e+01  +1.28100000000000005e+01  +1.25300000000000011e+01  
1384 +1.87600000000000016e+01  +1.26000000000000014e+01  +1.27400000000000020e+01  
1385 +1.89699999999999989e+01  +1.26700000000000017e+01  +1.22500000000000000e+01  
1386 +2.17699999999999996e+01  +1.67300000000000004e+01  +1.24600000000000009e+01  
1387 +2.19800000000000040e+01  +1.70800000000000018e+01  +1.21799999999999997e+01  
1388 +2.14200000000000017e+01  +1.68000000000000007e+01  +1.24600000000000009e+01  
1389 +2.19100000000000001e+01  +1.65899999999999999e+01  +1.24600000000000009e+01  
1390 +2.19800000000000040e+01  +1.65199999999999996e+01  +1.23900000000000006e+01  
1391 +2.21900000000000013e+01  +1.65899999999999999e+01  +1.18300000000000001e+01  
1392 +2.16300000000000026e+01  +1.63800000000000026e+01  +1.18300000000000001e+01  
1393 +2.24000000000000021e+01  +1.26700000000000017e+01  +1.19700000000000006e+01  
1394 +2.17699999999999996e+01  +1.29500000000000011e+01  +1.23200000000000003e+01  
1395 +2.36600000000000001e+01  +1.63800000000000026e+01  +1.23200000000000003e+01  
1396 +2.38700000000000010e+01  +1.62400000000000020e+01  +1.19700000000000006e+01  
1397 +2.42199999999999989e+01  +1.66600000000000001e+01  +1.23900000000000006e+01  
1398 +2.03700000000000010e+01  +1.63800000000000026e+01  +1.23200000000000003e+01  
1399 +2.03700000000000010e+01  +1.70800000000000018e+01  +1.22500000000000000e+01  
1400 +2.02300000000000040e+01  +1.63800000000000026e+01  +1.21099999999999994e+01  
1401 +2.69500000000000028e+01  +1.30900000000000016e+01  +1.23200000000000003e+01  
1402 +2.73700000000000010e+01  +1.19700000000000006e+01  +1.15500000000000007e+01  
1403 +2.68800000000000026e+01  +1.31600000000000001e+01  +1.19700000000000006e+01  
1404 +2.14900000000000020e+01  +1.28800000000000026e+01  +1.23200000000000003e+01  
1405 +2.19100000000000001e+01  +1.32300000000000022e+01  +1.23900000000000006e+01  
1406 +2.42900000000000027e+01  +1.20400000000000009e+01  +1.23200000000000003e+01  
1407 +2.46400000000000006e+01  +1.19700000000000006e+01  +1.22500000000000000e+01  
1408 +2.49900000000000020e+01  +1.19000000000000004e+01  +1.24600000000000009e+01  
1409 +2.41500000000000021e+01  +1.20400000000000009e+01  +1.21799999999999997e+01  
1410 +2.13500000000000014e+01  +1.10600000000000005e+01  +1.23900000000000006e+01  
1411 +2.18400000000000034e+01  +1.14100000000000001e+01  +1.19700000000000006e+01  
1412 +1.90400000000000027e+01  +1.25300000000000011e+01  +1.21099999999999994e+01  
1413 +1.88300000000000018e+01  +1.26700000000000017e+01  +1.21799999999999997e+01  
1414 +2.01600000000000001e+01  +1.56099999999999994e+01  +1.21799999999999997e+01  
1415 +2.06500000000000021e+01  +1.51900000000000013e+01  +1.20400000000000009e+01  
1416 +2.00900000000000034e+01  +1.58900000000000006e+01  +1.24600000000000009e+01  
1417 +1.98800000000000026e+01  +1.56800000000000015e+01  +1.16200000000000010e+01  
1418 +2.63200000000000003e+01  +1.45600000000000005e+01  +1.22500000000000000e+01  
1419 +2.57600000000000051e+01  +1.40000000000000000e+01  +1.19700000000000006e+01  
1420 +1.86200000000000010e+01  +1.26700000000000017e+01  +1.21099999999999994e+01  
1421 +1.84100000000000001e+01  +1.30900000000000016e+01  +1.22500000000000000e+01  
1422 +2.51300000000000026e+01  +1.12700000000000014e+01  +1.06400000000000006e+01  
1423 +2.04400000000000013e+01  +1.61000000000000014e+01  +1.09200000000000017e+01  
1424 +1.97400000000000020e+01  +1.66600000000000001e+01  +1.18300000000000001e+01  
1425 +1.91099999999999994e+01  +1.39300000000000015e+01  +1.21099999999999994e+01  
1426 +1.93200000000000003e+01  +1.40700000000000003e+01  +1.09900000000000020e+01  
1427 +1.88300000000000018e+01  +1.42100000000000009e+01  +1.20400000000000009e+01  
1428 +2.32400000000000020e+01  +1.48400000000000016e+01  +1.20400000000000009e+01  
1429 +2.30300000000000011e+01  +1.45600000000000005e+01  +1.11300000000000008e+01  
1430 +2.31700000000000017e+01  +1.51199999999999992e+01  +1.11300000000000008e+01  
1431 +1.83399999999999999e+01  +1.39300000000000015e+01  +1.20400000000000009e+01  
1432 +1.87600000000000016e+01  +1.44900000000000020e+01  +1.18300000000000001e+01  
1433 +2.04400000000000013e+01  +9.02999999999999936e+00  +1.05700000000000003e+01  
1434 +2.10000000000000000e+01  +9.45000000000000107e+00  +1.20400000000000009e+01  
1435 +1.87600000000000016e+01  +1.18300000000000001e+01  +1.19700000000000006e+01  
1436 +1.86200000000000010e+01  +1.14100000000000001e+01  +1.15500000000000007e+01  
1437 +1.84100000000000001e+01  +1.17599999999999998e+01  +1.20400000000000009e+01  
1438 +2.35199999999999996e+01  +1.14800000000000004e+01  +1.14800000000000004e+01  
1439 +2.16300000000000026e+01  +1.12000000000000011e+01  +1.15500000000000007e+01  
1440 +2.19800000000000040e+01  +1.58900000000000006e+01  +1.07100000000000009e+01  
1441 +2.31000000000000014e+01  +1.58900000000000006e+01  +1.14800000000000004e+01  
1442 +1.85500000000000007e+01  +1.51900000000000013e+01  +1.19000000000000004e+01  
1443 +1.84100000000000001e+01  +1.62400000000000020e+01  +1.09900000000000020e+01  
1444 +1.84800000000000004e+01  +1.58900000000000006e+01  +1.23200000000000003e+01  
1445 +1.86900000000000013e+01  +1.49100000000000001e+01  +1.17599999999999998e+01  
1446 +1.82699999999999996e+01  +1.47000000000000011e+01  +1.10600000000000005e+01  
1447 +1.90400000000000027e+01  +1.51900000000000013e+01  +1.12000000000000011e+01  
1448 +2.49200000000000017e+01  +1.49100000000000001e+01  +1.16900000000000013e+01  
1449 +2.51300000000000026e+01  +1.47699999999999996e+01  +1.15500000000000007e+01  
1450 +2.51300000000000026e+01  +1.53300000000000018e+01  +1.17599999999999998e+01  
1451 +2.45700000000000003e+01  +1.47699999999999996e+01  +1.16200000000000010e+01  
1452 +2.45000000000000000e+01  +1.46300000000000026e+01  +1.16200000000000010e+01  
1453 +2.44300000000000033e+01  +1.48400000000000016e+01  +1.14800000000000004e+01  
1454 +2.46400000000000006e+01  +1.42100000000000009e+01  +1.17599999999999998e+01  
1455 +2.46400000000000006e+01  +1.40000000000000000e+01  +1.07800000000000011e+01  
1456 +2.05100000000000016e+01  +1.33000000000000007e+01  +1.15500000000000007e+01  
1457 +2.07900000000000027e+01  +1.37900000000000009e+01  +1.19000000000000004e+01  
1458 +2.03700000000000010e+01  +1.39300000000000015e+01  +1.11300000000000008e+01  
1459 +2.03700000000000010e+01  +1.26700000000000017e+01  +1.14800000000000004e+01  
1460 +2.21900000000000013e+01  +1.13400000000000016e+01  +1.07800000000000011e+01  
1461 +2.12100000000000009e+01  +1.07800000000000011e+01  +1.10600000000000005e+01  
1462 +1.91800000000000033e+01  +7.20999999999999996e+00  +1.13400000000000016e+01  
1463 +1.93900000000000006e+01  +8.47000000000000064e+00  +1.14100000000000001e+01  
1464 +2.30300000000000011e+01  +1.58200000000000003e+01  +1.12700000000000014e+01  
1465 +2.33800000000000026e+01  +1.60300000000000011e+01  +1.13400000000000016e+01  
1466 +2.44300000000000033e+01  +1.47699999999999996e+01  +1.07800000000000011e+01  
1467 +2.41500000000000021e+01  +1.51900000000000013e+01  +1.12700000000000014e+01  
1468 +1.98100000000000023e+01  +1.26700000000000017e+01  +1.31600000000000001e+01  
1469 +2.05100000000000016e+01  +1.24600000000000009e+01  +1.09200000000000017e+01  
1470 +1.91800000000000033e+01  +9.38000000000000078e+00  +8.95999999999999908e+00  
1471 +1.93900000000000006e+01  +8.05000000000000071e+00  +1.02900000000000009e+01  
1472 +1.89000000000000021e+01  +7.28000000000000025e+00  +1.09900000000000020e+01  
1473 +1.91099999999999994e+01  +6.85999999999999943e+00  +1.12700000000000014e+01  
1474 +2.41500000000000021e+01  +1.50500000000000007e+01  +1.10600000000000005e+01  
1475 +2.41500000000000021e+01  +1.54000000000000004e+01  +1.12700000000000014e+01  
1476 +1.90400000000000027e+01  +5.95000000000000018e+00  +1.12000000000000011e+01  
1477 +1.91099999999999994e+01  +6.37000000000000099e+00  +1.13400000000000016e+01  
1478 +2.34500000000000028e+01  +1.49100000000000001e+01  +1.04299999999999997e+01  
1479 +2.24699999999999989e+01  +1.51900000000000013e+01  +1.04299999999999997e+01  
1480 +2.40800000000000018e+01  +1.35099999999999998e+01  +9.80000000000000071e+00  
1481 +2.46400000000000006e+01  +1.31600000000000001e+01  +1.04299999999999997e+01  
1482 +1.81300000000000026e+01  +1.54699999999999989e+01  +1.06400000000000006e+01  
1483 +1.81999999999999993e+01  +1.43500000000000014e+01  +1.07100000000000009e+01  
1484 +1.88300000000000018e+01  +1.19700000000000006e+01  +1.10600000000000005e+01  
1485 +1.90400000000000027e+01  +1.19700000000000006e+01  +1.09900000000000020e+01  
1486 +1.88300000000000018e+01  +1.25300000000000011e+01  +1.16900000000000013e+01  
1487 +1.87600000000000016e+01  +1.19000000000000004e+01  +1.09900000000000020e+01  
1488 +2.15600000000000023e+01  +1.03599999999999994e+01  +1.12700000000000014e+01  
1489 +2.10700000000000003e+01  +1.05700000000000003e+01  +1.05700000000000003e+01  
1490 +1.98100000000000023e+01  +1.44199999999999999e+01  +1.09900000000000020e+01  
1491 +1.90400000000000027e+01  +1.42800000000000011e+01  +1.03599999999999994e+01  
1492 +1.86200000000000010e+01  +1.19700000000000006e+01  +1.08500000000000014e+01  
1493 +1.86900000000000013e+01  +1.15500000000000007e+01  +1.07100000000000009e+01  
1494 +1.84800000000000004e+01  +1.30199999999999996e+01  +1.09200000000000017e+01  
1495 +1.86200000000000010e+01  +1.28100000000000005e+01  +1.07100000000000009e+01  
1496 +1.82699999999999996e+01  +1.33000000000000007e+01  +1.09200000000000017e+01  
1497 +2.14200000000000017e+01  +1.28800000000000026e+01  +1.08500000000000014e+01  
1498 +2.12800000000000011e+01  +1.33000000000000007e+01  +1.09900000000000020e+01  
1499 +2.19800000000000040e+01  +1.28800000000000026e+01  +1.05700000000000003e+01  
1500 +2.05800000000000018e+01  +1.25300000000000011e+01  +1.08500000000000014e+01  
1501 +2.06500000000000021e+01  +1.26700000000000017e+01  +1.05000000000000000e+01  
1502 +2.04400000000000013e+01  +1.21099999999999994e+01  +1.08500000000000014e+01  
1503 +2.06500000000000021e+01  +1.19000000000000004e+01  +1.09200000000000017e+01  
1504 +2.05100000000000016e+01  +1.24600000000000009e+01  +1.09200000000000017e+01  
1505 +1.98800000000000026e+01  +1.08500000000000014e+01  +9.87000000000000099e+00  
1506 +2.41500000000000021e+01  +1.41400000000000006e+01  +1.00800000000000001e+01  
1507 +2.48500000000000014e+01  +1.35800000000000018e+01  +1.02900000000000009e+01  
1508 +2.25400000000000027e+01  +1.03599999999999994e+01  +9.94000000000000128e+00  
1509 +2.28900000000000006e+01  +1.15500000000000007e+01  +1.06400000000000006e+01  
1510 +1.85500000000000007e+01  +1.12700000000000014e+01  +1.05000000000000000e+01  
1511 +1.87600000000000016e+01  +1.15500000000000007e+01  +1.06400000000000006e+01  
1512 +2.37300000000000040e+01  +1.21099999999999994e+01  +1.05000000000000000e+01  
1513 +2.40100000000000016e+01  +1.14100000000000001e+01  +1.06400000000000006e+01  
1514 +2.31000000000000014e+01  +1.13400000000000016e+01  +1.05700000000000003e+01  
1515 +2.30300000000000011e+01  +1.16900000000000013e+01  +1.06400000000000006e+01  
1516 +2.16300000000000026e+01  +1.07100000000000009e+01  +1.00099999999999998e+01  
1517 +2.10700000000000003e+01  +1.05700000000000003e+01  +1.05700000000000003e+01  
1518 +2.14200000000000017e+01  +1.00099999999999998e+01  +1.04299999999999997e+01  
1519 +2.09300000000000033e+01  +1.03599999999999994e+01  +9.80000000000000071e+00  
1520 +2.07199999999999989e+01  +1.37900000000000009e+01  +1.02900000000000009e+01  
1521 +2.07900000000000027e+01  +1.23200000000000003e+01  +9.59000000000000163e+00  
1522 +2.20500000000000007e+01  +1.29500000000000011e+01  +1.04299999999999997e+01  
1523 +2.22600000000000016e+01  +1.36500000000000004e+01  +9.87000000000000099e+00  
1524 +2.22600000000000016e+01  +1.30199999999999996e+01  +1.02900000000000009e+01  
1525 +1.92500000000000000e+01  +1.37900000000000009e+01  +9.59000000000000163e+00  
1526 +1.89699999999999989e+01  +1.43500000000000014e+01  +1.02900000000000009e+01  
1527 +2.26800000000000033e+01  +1.26000000000000014e+01  +1.03599999999999994e+01  
1528 +2.31000000000000014e+01  +1.28100000000000005e+01  +1.04299999999999997e+01  
1529 +2.28200000000000003e+01  +1.23900000000000006e+01  +1.00800000000000001e+01  
1530 +1.81300000000000026e+01  +1.42800000000000011e+01  +8.82000000000000028e+00  
1531 +1.90400000000000027e+01  +1.44199999999999999e+01  +1.02200000000000006e+01  
1532 +2.27500000000000000e+01  +1.33000000000000007e+01  +9.59000000000000163e+00  
1533 +2.24000000000000021e+01  +1.32300000000000022e+01  +1.03599999999999994e+01  
1534 +1.93200000000000003e+01  +7.00000000000000000e+00  +9.16999999999999993e+00  
1535 +1.96000000000000014e+01  +8.12000000000000099e+00  +9.59000000000000163e+00  
1536 +2.25400000000000027e+01  +1.45600000000000005e+01  +1.02200000000000006e+01  
1537 +2.28200000000000003e+01  +1.44900000000000020e+01  +9.66000000000000014e+00  
1538 +2.23300000000000018e+01  +1.46300000000000026e+01  +9.87000000000000099e+00  
1539 +1.86900000000000013e+01  +1.45600000000000005e+01  +9.80000000000000071e+00  
1540 +1.90400000000000027e+01  +1.45600000000000005e+01  +1.02200000000000006e+01  
1541 +1.87600000000000016e+01  +1.53300000000000018e+01  +1.01500000000000004e+01  
1542 +1.84800000000000004e+01  +1.56800000000000015e+01  +9.94000000000000128e+00  
1543 +1.85500000000000007e+01  +1.60300000000000011e+01  +1.05000000000000000e+01  
1544 +1.93200000000000003e+01  +1.23200000000000003e+01  +1.00099999999999998e+01  
1545 +1.88300000000000018e+01  +1.16200000000000010e+01  +9.66000000000000014e+00  
1546 +1.93200000000000003e+01  +1.23900000000000006e+01  +9.94000000000000128e+00  
1547 +1.91099999999999994e+01  +1.26000000000000014e+01  +9.80000000000000071e+00  
1548 +1.91099999999999994e+01  +1.20400000000000009e+01  +9.45000000000000107e+00  
1549 +2.24000000000000021e+01  +1.44199999999999999e+01  +9.52000000000000135e+00  
1550 +2.19100000000000001e+01  +1.48400000000000016e+01  +9.59000000000000163e+00  
1551 +1.98100000000000023e+01  +1.05700000000000003e+01  +8.75000000000000000e+00  
1552 +1.99500000000000028e+01  +1.07800000000000011e+01  +9.87000000000000099e+00  
1553 +2.03000000000000007e+01  +9.94000000000000128e+00  +8.47000000000000064e+00  
1554 +2.14900000000000020e+01  +9.94000000000000128e+00  +9.59000000000000163e+00  
1555 +2.03000000000000007e+01  +8.60999999999999943e+00  +9.66000000000000014e+00  
1556 +2.11400000000000006e+01  +8.95999999999999908e+00  +9.38000000000000078e+00  
1557 +2.04400000000000013e+01  +8.60999999999999943e+00  +9.45000000000000107e+00  
1558 +2.01600000000000001e+01  +1.23900000000000006e+01  +9.38000000000000078e+00  
1559 +2.08599999999999994e+01  +1.23200000000000003e+01  +9.52000000000000135e+00  
1560 +1.96000000000000014e+01  +7.98000000000000043e+00  +8.75000000000000000e+00  
1561 +2.08599999999999994e+01  +1.20400000000000009e+01  +9.24000000000000021e+00  
1562 +2.10000000000000000e+01  +1.25300000000000011e+01  +9.45000000000000107e+00  
1563 +2.04400000000000013e+01  +1.36500000000000004e+01  +9.38000000000000078e+00  
1564 +2.03700000000000010e+01  +1.43500000000000014e+01  +9.52000000000000135e+00  
1565 +2.16300000000000026e+01  +1.26700000000000017e+01  +9.02999999999999936e+00  
1566 +2.08599999999999994e+01  +1.28800000000000026e+01  +9.16999999999999993e+00  
1567 +1.92500000000000000e+01  +1.18300000000000001e+01  +8.82000000000000028e+00  
1568 +1.88300000000000018e+01  +1.22500000000000000e+01  +9.09999999999999964e+00  
1569 +2.05100000000000016e+01  +1.38599999999999994e+01  +9.31000000000000050e+00  
1570 +2.07900000000000027e+01  +1.30199999999999996e+01  +9.09999999999999964e+00  
1571 +1.86900000000000013e+01  +1.29500000000000011e+01  +9.31000000000000050e+00  
1572 +1.89000000000000021e+01  +1.33000000000000007e+01  +9.02999999999999936e+00  
1573 +1.82699999999999996e+01  +1.35099999999999998e+01  +8.47000000000000064e+00  
1574 +2.08599999999999994e+01  +1.29500000000000011e+01  +9.16999999999999993e+00  
1575 +2.11400000000000006e+01  +1.33699999999999992e+01  +9.02999999999999936e+00  
1576 +2.02300000000000040e+01  +1.29500000000000011e+01  +8.67999999999999972e+00  
1577 +2.19800000000000040e+01  +1.30199999999999996e+01  +9.09999999999999964e+00  
1578 +2.19800000000000040e+01  +1.30900000000000016e+01  +9.02999999999999936e+00  
1579 +2.18400000000000034e+01  +1.32300000000000022e+01  +9.31000000000000050e+00  
1580 +2.17699999999999996e+01  +1.27400000000000020e+01  +9.09999999999999964e+00  
1581 +2.23300000000000018e+01  +1.25300000000000011e+01  +8.89000000000000057e+00  
1582 +1.85500000000000007e+01  +1.25300000000000011e+01  +8.19000000000000128e+00  
1583 +1.87600000000000016e+01  +1.22500000000000000e+01  +9.16999999999999993e+00  
1584 +2.12100000000000009e+01  +1.35099999999999998e+01  +8.95999999999999908e+00  
1585 +2.13500000000000014e+01  +1.38599999999999994e+01  +9.38000000000000078e+00  
1586 +2.17000000000000028e+01  +1.26000000000000014e+01  +8.25999999999999979e+00  
1587 +2.10000000000000000e+01  +1.19700000000000006e+01  +9.02999999999999936e+00  
1588 +2.14900000000000020e+01  +1.16200000000000010e+01  +8.67999999999999972e+00  
1589 +2.03700000000000010e+01  +1.16200000000000010e+01  +8.12000000000000099e+00  
1590 +2.25400000000000027e+01  +1.22500000000000000e+01  +8.54000000000000092e+00  
1591 +2.30300000000000011e+01  +1.26000000000000014e+01  +8.82000000000000028e+00  
1592 +1.97400000000000020e+01  +1.33699999999999992e+01  +8.82000000000000028e+00  
1593 +1.96700000000000017e+01  +1.36500000000000004e+01  +8.60999999999999943e+00  
1594 +2.00199999999999996e+01  +1.40700000000000003e+01  +8.89000000000000057e+00  
1595 +1.99500000000000028e+01  +1.31600000000000001e+01  +8.82000000000000028e+00  
1596 +2.00199999999999996e+01  +1.31600000000000001e+01  +8.89000000000000057e+00  
1597 +2.37300000000000040e+01  +1.08500000000000014e+01  +8.82000000000000028e+00  
1598 +2.42199999999999989e+01  +1.02200000000000006e+01  +8.89000000000000057e+00  
1599 +2.35900000000000034e+01  +1.09200000000000017e+01  +8.67999999999999972e+00  
1600 +2.42199999999999989e+01  +1.09900000000000020e+01  +9.24000000000000021e+00  
1601 +1.96700000000000017e+01  +6.65000000000000036e+00  +7.84000000000000075e+00  
1602 +1.98100000000000023e+01  +8.12000000000000099e+00  +8.40000000000000036e+00  
1603 +1.90400000000000027e+01  +1.33699999999999992e+01  +8.05000000000000071e+00  
1604 +2.23300000000000018e+01  +1.11300000000000008e+01  +8.40000000000000036e+00  
1605 +2.23300000000000018e+01  +1.11300000000000008e+01  +8.47000000000000064e+00  
1606 +2.18400000000000034e+01  +1.13400000000000016e+01  +8.33000000000000007e+00  
1607 +2.25400000000000027e+01  +1.10600000000000005e+01  +8.40000000000000036e+00  
1608 +2.27500000000000000e+01  +1.10600000000000005e+01  +8.67999999999999972e+00  
1609 +2.26800000000000033e+01  +1.09900000000000020e+01  +8.25999999999999979e+00  
1610 +2.04400000000000013e+01  +8.05000000000000071e+00  +8.05000000000000071e+00  
1611 +1.97400000000000020e+01  +8.19000000000000128e+00  +8.33000000000000007e+00  
1612 +2.14200000000000017e+01  +9.31000000000000050e+00  +8.33000000000000007e+00  
1613 +2.15600000000000023e+01  +9.31000000000000050e+00  +8.19000000000000128e+00  
1614 +2.15600000000000023e+01  +9.73000000000000043e+00  +8.60999999999999943e+00  
1615 +2.13500000000000014e+01  +9.09999999999999964e+00  +8.19000000000000128e+00  
1616 +1.96700000000000017e+01  +8.95999999999999908e+00  +7.55999999999999961e+00  
1617 +1.97400000000000020e+01  +7.98000000000000043e+00  +8.12000000000000099e+00  
1618 +2.28200000000000003e+01  +1.10600000000000005e+01  +8.33000000000000007e+00  
1619 +2.27500000000000000e+01  +1.06400000000000006e+01  +8.19000000000000128e+00  
1620 +2.24000000000000021e+01  +8.67999999999999972e+00  +8.25999999999999979e+00  
1621 +2.27500000000000000e+01  +8.82000000000000028e+00  +8.19000000000000128e+00  
1622 +2.24000000000000021e+01  +8.95999999999999908e+00  +8.47000000000000064e+00  
1623 +2.22600000000000016e+01  +8.54000000000000092e+00  +8.19000000000000128e+00  
1624 +2.28200000000000003e+01  +1.05700000000000003e+01  +8.33000000000000007e+00  
1625 +2.28200000000000003e+01  +1.05700000000000003e+01  +8.12000000000000099e+00  
1626 +2.14200000000000017e+01  +9.09999999999999964e+00  +8.12000000000000099e+00  
1627 +2.10700000000000003e+01  +8.47000000000000064e+00  +8.05000000000000071e+00  
1628 +2.16300000000000026e+01  +8.47000000000000064e+00  +8.12000000000000099e+00  
1629 +2.23300000000000018e+01  +8.47000000000000064e+00  +8.12000000000000099e+00  
1630 +1.98800000000000026e+01  +1.16200000000000010e+01  +7.84000000000000075e+00  
1631 +2.05100000000000016e+01  +1.14100000000000001e+01  +7.84000000000000075e+00  
1632 +2.25400000000000027e+01  +8.40000000000000036e+00  +8.05000000000000071e+00  
1633 +2.29600000000000009e+01  +8.25999999999999979e+00  +8.19000000000000128e+00  
1634 +2.09300000000000033e+01  +8.40000000000000036e+00  +7.91000000000000014e+00  
1635 +2.14900000000000020e+01  +8.40000000000000036e+00  +7.98000000000000043e+00  
1636 +2.10000000000000000e+01  +7.35000000000000053e+00  +7.49000000000000110e+00  
1637 +2.19800000000000040e+01  +8.05000000000000071e+00  +7.84000000000000075e+00  
1638 +2.08599999999999994e+01  +8.47000000000000064e+00  +7.77000000000000046e+00  
1639 +2.05100000000000016e+01  +1.16200000000000010e+01  +7.62999999999999989e+00  
1640 +2.05800000000000018e+01  +1.06400000000000006e+01  +7.28000000000000025e+00  
1641 +2.18400000000000034e+01  +1.08500000000000014e+01  +7.84000000000000075e+00  
1642 +2.14200000000000017e+01  +1.10600000000000005e+01  +7.28000000000000025e+00  
1643 +2.18400000000000034e+01  +1.13400000000000016e+01  +8.33000000000000007e+00  
1644 +2.19100000000000001e+01  +1.05000000000000000e+01  +7.62999999999999989e+00  
1645 +2.10700000000000003e+01  +8.33000000000000007e+00  +7.28000000000000025e+00  
1646 +2.07900000000000027e+01  +9.02999999999999936e+00  +7.35000000000000053e+00  
1647 +2.11400000000000006e+01  +6.72000000000000064e+00  +7.55999999999999961e+00  
1648 +2.11400000000000006e+01  +7.20999999999999996e+00  +7.35000000000000053e+00  
1649 +1.98800000000000026e+01  +6.23000000000000043e+00  +7.49000000000000110e+00  
1650 +2.05100000000000016e+01  +5.60000000000000053e+00  +7.62999999999999989e+00  
1651 +2.00900000000000034e+01  +6.37000000000000099e+00  +7.70000000000000018e+00  
1652 +1.98100000000000023e+01  +6.44000000000000128e+00  +7.28000000000000025e+00  
1653 +1.89699999999999989e+01  +1.22500000000000000e+01  +7.42000000000000082e+00  
1654 +1.84100000000000001e+01  +1.21099999999999994e+01  +7.28000000000000025e+00  
1655 +1.89000000000000021e+01  +1.24600000000000009e+01  +7.49000000000000110e+00  
1656 +1.94600000000000009e+01  +1.18300000000000001e+01  +7.62999999999999989e+00  
1657 +1.96700000000000017e+01  +8.89000000000000057e+00  +7.42000000000000082e+00  
1658 +2.01600000000000001e+01  +8.89000000000000057e+00  +6.85999999999999943e+00  
1659 +1.93200000000000003e+01  +9.02999999999999936e+00  +6.92999999999999972e+00  
1660 +1.93200000000000003e+01  +5.53000000000000025e+00  +7.42000000000000082e+00  
1661 +1.90400000000000027e+01  +5.17999999999999972e+00  +7.55999999999999961e+00  
1662 +1.94600000000000009e+01  +5.39000000000000057e+00  +7.55999999999999961e+00  
1663 +1.94600000000000009e+01  +5.87999999999999989e+00  +7.20999999999999996e+00  
1664 +2.12100000000000009e+01  +6.85999999999999943e+00  +7.28000000000000025e+00  
1665 +2.14900000000000020e+01  +7.20999999999999996e+00  +7.42000000000000082e+00  
1666 +2.04400000000000013e+01  +1.04299999999999997e+01  +6.85999999999999943e+00  
1667 +2.08599999999999994e+01  +1.02900000000000009e+01  +6.92999999999999972e+00  
1668 +1.96700000000000017e+01  +6.72000000000000064e+00  +7.20999999999999996e+00  
1669 +1.93200000000000003e+01  +6.58000000000000007e+00  +6.50999999999999979e+00  
1670 +1.98100000000000023e+01  +6.50999999999999979e+00  +7.20999999999999996e+00  
1671 +1.98100000000000023e+01  +6.37000000000000099e+00  +7.07000000000000028e+00  
1672 +1.94600000000000009e+01  +7.91000000000000014e+00  +7.00000000000000000e+00  
1673 +1.92500000000000000e+01  +7.77000000000000046e+00  +6.92999999999999972e+00  
1674 +1.92500000000000000e+01  +8.05000000000000071e+00  +6.92999999999999972e+00  
1675 +1.96700000000000017e+01  +7.91000000000000014e+00  +6.92999999999999972e+00  
1676 +1.99500000000000028e+01  +6.85999999999999943e+00  +1.58900000000000006e+01  
1677 +1.88300000000000018e+01  +8.40000000000000036e+00  +2.08599999999999994e+01  
1678 +1.84100000000000001e+01  +8.19000000000000128e+00  +2.07900000000000027e+01  
1679 +1.88300000000000018e+01  +8.40000000000000036e+00  +2.08599999999999994e+01  
1680 +1.84100000000000001e+01  +8.33000000000000007e+00  +2.09300000000000033e+01  
1681 +1.89000000000000021e+01  +8.47000000000000064e+00  +2.10700000000000003e+01  
1682 +3.10100000000000051e+01  +1.23200000000000003e+01  +1.91800000000000033e+01  
1683 +3.04500000000000028e+01  +1.16200000000000010e+01  +1.91099999999999994e+01  
1684 +3.02399999999999984e+01  +1.02200000000000006e+01  +1.55400000000000009e+01  
1685 +2.36600000000000001e+01  +1.21799999999999997e+01  +1.07100000000000009e+01  
1686 +2.46400000000000006e+01  +1.19700000000000006e+01  +1.04299999999999997e+01  
1687 +2.43599999999999994e+01  +1.10600000000000005e+01  +9.16999999999999993e+00  
1688 +2.42199999999999989e+01  +1.09900000000000020e+01  +9.24000000000000021e+00  
1689 +2.40800000000000018e+01  +1.08500000000000014e+01  +9.31000000000000050e+00  
1690 +2.49200000000000017e+01  +1.08500000000000014e+01  +9.80000000000000071e+00  
1691 +2.26800000000000033e+01  +1.21799999999999997e+01  +2.60399999999999991e+01  
1692 +2.28200000000000003e+01  +1.19700000000000006e+01  +2.64600000000000044e+01  
1693 +2.27500000000000000e+01  +1.08500000000000014e+01  +2.59000000000000021e+01  
1694 +2.52000000000000028e+01  +6.92999999999999972e+00  +2.33800000000000026e+01  
1695 +2.52699999999999996e+01  +6.92999999999999972e+00  +2.33800000000000026e+01  
1696 +2.53400000000000034e+01  +6.92999999999999972e+00  +2.36600000000000001e+01  
1697 +2.41500000000000021e+01  +8.05000000000000071e+00  +2.28200000000000003e+01  
1698 +2.48500000000000014e+01  +7.98000000000000043e+00  +2.26800000000000033e+01  
1699 +2.14200000000000017e+01  +1.93200000000000003e+01  +2.27500000000000000e+01  
1700 +2.14200000000000017e+01  +2.00199999999999996e+01  +2.24000000000000021e+01  
1701 +2.16300000000000026e+01  +1.94600000000000009e+01  +2.32400000000000020e+01  
1702 +2.34500000000000028e+01  +9.02999999999999936e+00  +2.26800000000000033e+01  
1703 +2.33800000000000026e+01  +8.54000000000000092e+00  +2.20500000000000007e+01  
1704 +1.86900000000000013e+01  +7.00000000000000000e+00  +2.13500000000000014e+01  
1705 +1.89699999999999989e+01  +6.65000000000000036e+00  +2.15600000000000023e+01  
1706 +2.82100000000000044e+01  +1.48400000000000016e+01  +2.09300000000000033e+01  
1707 +2.80700000000000003e+01  +1.42800000000000011e+01  +2.10700000000000003e+01  
1708 +2.27500000000000000e+01  +1.98800000000000026e+01  +2.05100000000000016e+01  
1709 +2.28900000000000006e+01  +1.98100000000000023e+01  +2.09300000000000033e+01  
1710 +2.98200000000000003e+01  +1.19700000000000006e+01  +2.08599999999999994e+01  
1711 +3.03100000000000023e+01  +1.23200000000000003e+01  +2.10700000000000003e+01  
1712 +1.93900000000000006e+01  +9.09999999999999964e+00  +2.05100000000000016e+01  
1713 +3.08000000000000007e+01  +1.33000000000000007e+01  +2.05800000000000018e+01  
1714 +3.12199999999999989e+01  +1.27400000000000020e+01  +2.07900000000000027e+01  
1715 +3.15000000000000000e+01  +1.35800000000000018e+01  +2.08599999999999994e+01  
1716 +2.38700000000000010e+01  +1.84800000000000004e+01  +2.00199999999999996e+01  
1717 +2.38700000000000010e+01  +1.91800000000000033e+01  +2.00199999999999996e+01  
1718 +2.38700000000000010e+01  +1.84800000000000004e+01  +2.00199999999999996e+01  
1719 +2.51300000000000026e+01  +1.23900000000000006e+01  +2.03000000000000007e+01  
1720 +2.56200000000000010e+01  +1.32300000000000022e+01  +2.12100000000000009e+01  
1721 +2.82800000000000011e+01  +1.19700000000000006e+01  +2.06500000000000021e+01  
1722 +2.60399999999999991e+01  +1.62400000000000020e+01  +1.93200000000000003e+01  
1723 +2.59699999999999989e+01  +1.60300000000000011e+01  +1.97400000000000020e+01  
1724 +2.14900000000000020e+01  +1.86200000000000010e+01  +1.94600000000000009e+01  
1725 +2.11400000000000006e+01  +1.82699999999999996e+01  +1.95300000000000011e+01  
1726 +2.13500000000000014e+01  +1.88300000000000018e+01  +1.96700000000000017e+01  
1727 +2.52699999999999996e+01  +1.68000000000000007e+01  +1.94600000000000009e+01  
1728 +2.57600000000000051e+01  +1.72199999999999989e+01  +1.93200000000000003e+01  
1729 +2.48500000000000014e+01  +1.70100000000000016e+01  +1.98800000000000026e+01  
1730 +2.50600000000000023e+01  +1.82699999999999996e+01  +1.86900000000000013e+01  
1731 +2.77899999999999991e+01  +1.10600000000000005e+01  +1.93200000000000003e+01  
1732 +2.82100000000000044e+01  +1.09200000000000017e+01  +2.01600000000000001e+01  
1733 +3.01000000000000014e+01  +1.02200000000000006e+01  +1.82699999999999996e+01  
1734 +3.08000000000000007e+01  +1.12700000000000014e+01  +1.91099999999999994e+01  
1735 +2.31000000000000014e+01  +1.54699999999999989e+01  +1.86900000000000013e+01  
1736 +2.40800000000000018e+01  +1.49800000000000022e+01  +1.93200000000000003e+01  
1737 +2.31000000000000014e+01  +1.54699999999999989e+01  +1.86900000000000013e+01  
1738 +2.31700000000000017e+01  +1.54699999999999989e+01  +1.93900000000000006e+01  
1739 +2.47100000000000009e+01  +1.49100000000000001e+01  +1.85500000000000007e+01  
1740 +2.48500000000000014e+01  +1.50500000000000007e+01  +1.85500000000000007e+01  
1741 +2.47800000000000011e+01  +1.49100000000000001e+01  +1.86900000000000013e+01  
1742 +2.84899999999999984e+01  +1.66600000000000001e+01  +1.84800000000000004e+01  
1743 +2.85600000000000023e+01  +1.68700000000000010e+01  +1.84100000000000001e+01  
1744 +2.88399999999999999e+01  +1.68000000000000007e+01  +1.87600000000000016e+01  
1745 +2.82800000000000011e+01  +1.65199999999999996e+01  +1.84100000000000001e+01  
1746 +2.81400000000000006e+01  +1.68700000000000010e+01  +1.88300000000000018e+01  
1747 +2.83500000000000014e+01  +1.61000000000000014e+01  +1.81300000000000026e+01  
1748 +2.97500000000000000e+01  +1.61699999999999982e+01  +1.79900000000000020e+01  
1749 +3.01700000000000017e+01  +1.58900000000000006e+01  +1.81999999999999993e+01  
1750 +2.72300000000000040e+01  +1.74300000000000033e+01  +1.77800000000000011e+01  
1751 +2.71600000000000037e+01  +1.75000000000000000e+01  +1.77800000000000011e+01  
1752 +2.76500000000000021e+01  +1.75700000000000003e+01  +1.77800000000000011e+01  
1753 +2.66700000000000017e+01  +1.72900000000000027e+01  +1.79900000000000020e+01  
1754 +2.85600000000000023e+01  +1.65899999999999999e+01  +1.77100000000000009e+01  
1755 +2.84200000000000017e+01  +1.68700000000000010e+01  +1.75000000000000000e+01  
1756 +2.89800000000000040e+01  +1.68000000000000007e+01  +1.77100000000000009e+01  
1757 +2.83500000000000014e+01  +1.61000000000000014e+01  +1.81300000000000026e+01  
1758 +3.12199999999999989e+01  +1.36500000000000004e+01  +1.79199999999999982e+01  
1759 +2.42900000000000027e+01  +1.81999999999999993e+01  +1.73599999999999994e+01  
1760 +2.40100000000000016e+01  +1.86200000000000010e+01  +1.70100000000000016e+01  
1761 +2.42900000000000027e+01  +1.81999999999999993e+01  +1.73599999999999994e+01  
1762 +2.45000000000000000e+01  +1.84800000000000004e+01  +1.73599999999999994e+01  
1763 +2.40800000000000018e+01  +1.81999999999999993e+01  +1.74300000000000033e+01  
1764 +2.42199999999999989e+01  +1.77100000000000009e+01  +1.69400000000000013e+01  
1765 +2.77199999999999989e+01  +1.71500000000000021e+01  +1.64499999999999993e+01  
1766 +2.09300000000000033e+01  +6.50999999999999979e+00  +1.72199999999999989e+01  
1767 +2.14900000000000020e+01  +7.14000000000000057e+00  +1.76400000000000006e+01  
1768 +1.94600000000000009e+01  +1.38599999999999994e+01  +1.67300000000000004e+01  
1769 +1.99500000000000028e+01  +1.64499999999999993e+01  +1.62400000000000020e+01  
1770 +2.03700000000000010e+01  +1.73599999999999994e+01  +1.65899999999999999e+01  
1771 +2.54100000000000001e+01  +1.79900000000000020e+01  +1.54699999999999989e+01  
1772 +2.56200000000000010e+01  +1.81300000000000026e+01  +1.61000000000000014e+01  
1773 +1.96700000000000017e+01  +4.97000000000000064e+00  +1.51900000000000013e+01  
1774 +2.42900000000000027e+01  +1.35099999999999998e+01  +1.49100000000000001e+01  
1775 +2.36600000000000001e+01  +1.41400000000000006e+01  +1.58200000000000003e+01  
1776 +2.87000000000000028e+01  +1.18300000000000001e+01  +1.60300000000000011e+01  
1777 +2.97500000000000000e+01  +1.20400000000000009e+01  +1.54000000000000004e+01  
1778 +3.00300000000000011e+01  +1.07800000000000011e+01  +1.47000000000000011e+01  
1779 +2.96100000000000030e+01  +1.21799999999999997e+01  +1.53300000000000018e+01  
1780 +2.78600000000000030e+01  +1.56099999999999994e+01  +1.47000000000000011e+01  
1781 +2.62500000000000000e+01  +1.53300000000000018e+01  +1.46300000000000026e+01  
1782 +2.77899999999999991e+01  +1.42800000000000011e+01  +1.37900000000000009e+01  
1783 +2.49200000000000017e+01  +1.34400000000000013e+01  +1.42100000000000009e+01  
1784 +2.42900000000000027e+01  +1.60300000000000011e+01  +1.42100000000000009e+01  
1785 +2.49900000000000020e+01  +1.53300000000000018e+01  +1.50500000000000007e+01  
1786 +2.10000000000000000e+01  +9.94000000000000128e+00  +1.35099999999999998e+01  
1787 +2.28200000000000003e+01  +1.28800000000000026e+01  +1.46300000000000026e+01  
1788 +1.89000000000000021e+01  +1.66600000000000001e+01  +1.36500000000000004e+01  
1789 +2.50600000000000023e+01  +1.66600000000000001e+01  +1.30900000000000016e+01  
1790 +2.51300000000000026e+01  +1.67300000000000004e+01  +1.30199999999999996e+01  
1791 +2.46400000000000006e+01  +1.68700000000000010e+01  +1.30199999999999996e+01  
1792 +2.51300000000000026e+01  +1.31600000000000001e+01  +1.26700000000000017e+01  
1793 +2.61100000000000030e+01  +1.26700000000000017e+01  +1.13400000000000016e+01  
1794 +2.28200000000000003e+01  +1.51199999999999992e+01  +1.30199999999999996e+01  
1795 +1.90400000000000027e+01  +1.46300000000000026e+01  +1.28100000000000005e+01  
1796 +1.92500000000000000e+01  +1.49100000000000001e+01  +1.28800000000000026e+01  
1797 +1.89000000000000021e+01  +1.47699999999999996e+01  +1.28100000000000005e+01  
1798 +1.93200000000000003e+01  +1.41400000000000006e+01  +1.26700000000000017e+01  
1799 +1.84100000000000001e+01  +1.23200000000000003e+01  +1.26700000000000017e+01  
1800 +1.85500000000000007e+01  +1.26700000000000017e+01  +1.28800000000000026e+01  
1801 +2.05100000000000016e+01  +1.51900000000000013e+01  +1.28100000000000005e+01  
1802 +2.74399999999999977e+01  +1.34400000000000013e+01  +1.27400000000000020e+01  
1803 +2.12800000000000011e+01  +1.17599999999999998e+01  +1.05000000000000000e+01  
1804 +2.05100000000000016e+01  +1.15500000000000007e+01  +1.12000000000000011e+01  
1805 +2.51300000000000026e+01  +1.27400000000000020e+01  +1.00800000000000001e+01  
1806 +2.46400000000000006e+01  +1.30199999999999996e+01  +1.02900000000000009e+01  
1807 +2.33100000000000023e+01  +1.27400000000000020e+01  +9.66000000000000014e+00  
1808 +2.28900000000000006e+01  +1.21099999999999994e+01  +9.94000000000000128e+00  
1809 +2.08599999999999994e+01  +1.20400000000000009e+01  +9.24000000000000021e+00  
1810 +2.03000000000000007e+01  +1.15500000000000007e+01  +9.09999999999999964e+00  
1811 +2.13500000000000014e+01  +1.16900000000000013e+01  +9.73000000000000043e+00  
1812 +2.17000000000000028e+01  +1.12700000000000014e+01  +9.09999999999999964e+00  
1813 +2.16300000000000026e+01  +8.54000000000000092e+00  +8.33000000000000007e+00  
1814 +1.97400000000000020e+01  +9.31000000000000050e+00  +7.42000000000000082e+00  
1815 +2.05100000000000016e+01  +9.66000000000000014e+00  +7.42000000000000082e+00  
1816 +1.93900000000000006e+01  +9.94000000000000128e+00  +7.20999999999999996e+00  
1817 +1.96700000000000017e+01  +6.58000000000000007e+00  +7.35000000000000053e+00  
1818 +2.03000000000000007e+01  +5.81000000000000050e+00  +7.28000000000000025e+00  
1819 +1.93900000000000006e+01  +5.60000000000000053e+00  +7.00000000000000000e+00  
1820 +1.90400000000000027e+01  +4.97000000000000064e+00  +7.14000000000000057e+00  
1821 +1.94600000000000009e+01  +5.53000000000000025e+00  +6.85999999999999943e+00  
1822 +1.91099999999999994e+01  +5.39000000000000057e+00  +6.65000000000000036e+00  
1823 +1.96700000000000017e+01  +5.32000000000000028e+00  +6.92999999999999972e+00  
1824 +2.21200000000000010e+01  +8.40000000000000036e+00  +2.80700000000000003e+01  
1825 +2.21200000000000010e+01  +8.25999999999999979e+00  +2.82800000000000011e+01  
1826 +2.41500000000000021e+01  +9.24000000000000021e+00  +2.77199999999999989e+01  
1827 +2.42199999999999989e+01  +9.80000000000000071e+00  +2.71600000000000037e+01  
1828 +1.97400000000000020e+01  +1.02900000000000009e+01  +2.67399999999999984e+01  
1829 +2.27500000000000000e+01  +1.13400000000000016e+01  +2.68800000000000026e+01  
1830 +1.89699999999999989e+01  +1.21099999999999994e+01  +2.59699999999999989e+01  
1831 +1.84800000000000004e+01  +1.22500000000000000e+01  +2.61100000000000030e+01  
1832 +1.91800000000000033e+01  +1.20400000000000009e+01  +2.63200000000000003e+01  
1833 +2.12800000000000011e+01  +1.05700000000000003e+01  +2.57600000000000051e+01  
1834 +2.17699999999999996e+01  +1.05000000000000000e+01  +2.57600000000000051e+01  
1835 +2.12100000000000009e+01  +1.02900000000000009e+01  +2.60399999999999991e+01  
1836 +1.87600000000000016e+01  +1.25300000000000011e+01  +2.52699999999999996e+01  
1837 +2.67399999999999984e+01  +1.01500000000000004e+01  +2.52699999999999996e+01  
1838 +2.69500000000000028e+01  +1.05700000000000003e+01  +2.56200000000000010e+01  
1839 +2.43599999999999994e+01  +5.67000000000000082e+00  +2.51300000000000026e+01  
1840 +2.48500000000000014e+01  +6.08999999999999986e+00  +2.56899999999999977e+01  
1841 +2.63900000000000006e+01  +7.49000000000000110e+00  +2.38700000000000010e+01  
1842 +2.05800000000000018e+01  +1.30199999999999996e+01  +2.45000000000000000e+01  
1843 +2.13500000000000014e+01  +1.24600000000000009e+01  +2.49900000000000020e+01  
1844 +2.07900000000000027e+01  +1.71500000000000021e+01  +2.34500000000000028e+01  
1845 +2.34500000000000028e+01  +1.14100000000000001e+01  +2.42199999999999989e+01  
1846 +2.40800000000000018e+01  +1.07100000000000009e+01  +2.42900000000000027e+01  
1847 +2.61100000000000030e+01  +9.66000000000000014e+00  +2.34500000000000028e+01  
1848 +2.63900000000000006e+01  +1.00099999999999998e+01  +2.39400000000000013e+01  
1849 +2.49900000000000020e+01  +1.00099999999999998e+01  +2.33100000000000023e+01  
1850 +2.37300000000000040e+01  +1.09200000000000017e+01  +2.30300000000000011e+01  
1851 +2.33800000000000026e+01  +1.09900000000000020e+01  +2.34500000000000028e+01  
1852 +2.25400000000000027e+01  +5.04000000000000004e+00  +2.31700000000000017e+01  
1853 +2.15600000000000023e+01  +5.17999999999999972e+00  +2.28200000000000003e+01  
1854 +2.03000000000000007e+01  +1.40000000000000000e+01  +2.27500000000000000e+01  
1855 +1.98100000000000023e+01  +1.40000000000000000e+01  +2.31000000000000014e+01  
1856 +2.41500000000000021e+01  +1.40000000000000000e+01  +2.27500000000000000e+01  
1857 +2.11400000000000006e+01  +4.76000000000000068e+00  +2.31000000000000014e+01  
1858 +2.21200000000000010e+01  +8.25999999999999979e+00  +2.26800000000000033e+01  
1859 +2.21900000000000013e+01  +6.92999999999999972e+00  +2.26800000000000033e+01  
1860 +2.22600000000000016e+01  +7.55999999999999961e+00  +2.28200000000000003e+01  
1861 +2.35199999999999996e+01  +9.94000000000000128e+00  +2.17699999999999996e+01  
1862 +2.40800000000000018e+01  +1.00099999999999998e+01  +2.24000000000000021e+01  
1863 +2.40100000000000016e+01  +1.48400000000000016e+01  +2.30300000000000011e+01  
1864 +2.23300000000000018e+01  +1.81999999999999993e+01  +2.23300000000000018e+01  
1865 +2.37300000000000040e+01  +1.73599999999999994e+01  +2.21900000000000013e+01  
1866 +2.12800000000000011e+01  +9.73000000000000043e+00  +2.03000000000000007e+01  
1867 +2.17000000000000028e+01  +1.02200000000000006e+01  +2.10000000000000000e+01  
1868 +2.21200000000000010e+01  +9.80000000000000071e+00  +2.09300000000000033e+01  
1869 +2.19100000000000001e+01  +1.00099999999999998e+01  +2.11400000000000006e+01  
1870 +2.33800000000000026e+01  +1.94600000000000009e+01  +2.05100000000000016e+01  
1871 +2.36600000000000001e+01  +1.90400000000000027e+01  +2.09300000000000033e+01  
1872 +2.26800000000000033e+01  +1.37900000000000009e+01  +2.05100000000000016e+01  
1873 +1.98100000000000023e+01  +1.02200000000000006e+01  +2.09300000000000033e+01  
1874 +1.90400000000000027e+01  +8.54000000000000092e+00  +2.07900000000000027e+01  
1875 +1.82699999999999996e+01  +9.09999999999999964e+00  +2.07199999999999989e+01  
1876 +1.92500000000000000e+01  +8.54000000000000092e+00  +2.08599999999999994e+01  
1877 +2.42199999999999989e+01  +1.81300000000000026e+01  +2.07199999999999989e+01  
1878 +2.18400000000000034e+01  +1.82699999999999996e+01  +2.05100000000000016e+01  
1879 +2.21200000000000010e+01  +1.68700000000000010e+01  +2.07199999999999989e+01  
1880 +2.13500000000000014e+01  +1.82699999999999996e+01  +2.07199999999999989e+01  
1881 +3.08700000000000010e+01  +1.33000000000000007e+01  +2.03700000000000010e+01  
1882 +2.64600000000000044e+01  +1.37199999999999989e+01  +2.07900000000000027e+01  
1883 +2.61100000000000030e+01  +1.36500000000000004e+01  +1.96000000000000014e+01  
1884 +2.44300000000000033e+01  +9.45000000000000107e+00  +1.97400000000000020e+01  
1885 +2.44300000000000033e+01  +1.00099999999999998e+01  +2.03700000000000010e+01  
1886 +2.54100000000000001e+01  +1.66600000000000001e+01  +2.09300000000000033e+01  
1887 +2.60399999999999991e+01  +1.21099999999999994e+01  +2.07199999999999989e+01  
1888 +2.87000000000000028e+01  +1.51199999999999992e+01  +1.99500000000000028e+01  
1889 +2.95399999999999991e+01  +1.55400000000000009e+01  +1.99500000000000028e+01  
1890 +2.87699999999999996e+01  +1.54000000000000004e+01  +2.05100000000000016e+01  
1891 +2.99600000000000044e+01  +1.06400000000000006e+01  +1.93900000000000006e+01  
1892 +2.54100000000000001e+01  +1.38599999999999994e+01  +2.14200000000000017e+01  
1893 +2.22600000000000016e+01  +1.25300000000000011e+01  +1.98800000000000026e+01  
1894 +2.87699999999999996e+01  +1.07100000000000009e+01  +1.98100000000000023e+01  
1895 +3.17100000000000044e+01  +1.23200000000000003e+01  +1.98100000000000023e+01  
1896 +3.05199999999999996e+01  +1.42800000000000011e+01  +1.92500000000000000e+01  
1897 +2.97500000000000000e+01  +1.61000000000000014e+01  +1.89699999999999989e+01  
1898 +2.72300000000000040e+01  +1.60300000000000011e+01  +1.87600000000000016e+01  
1899 +2.69500000000000028e+01  +1.58200000000000003e+01  +1.89000000000000021e+01  
1900 +2.73700000000000010e+01  +1.66600000000000001e+01  +1.91099999999999994e+01  
1901 +2.65300000000000011e+01  +1.70800000000000018e+01  +1.86200000000000010e+01  
1902 +2.63900000000000006e+01  +1.70800000000000018e+01  +1.89000000000000021e+01  
1903 +2.70899999999999999e+01  +1.72199999999999989e+01  +1.91800000000000033e+01  
1904 +2.63900000000000006e+01  +1.68700000000000010e+01  +1.83399999999999999e+01  
1905 +2.24000000000000021e+01  +1.61000000000000014e+01  +1.89699999999999989e+01  
1906 +2.62500000000000000e+01  +1.61000000000000014e+01  +1.83399999999999999e+01  
1907 +2.17699999999999996e+01  +9.80000000000000071e+00  +1.79199999999999982e+01  
1908 +2.21900000000000013e+01  +9.59000000000000163e+00  +1.83399999999999999e+01  
1909 +2.35199999999999996e+01  +1.77800000000000011e+01  +1.86200000000000010e+01  
1910 +2.49200000000000017e+01  +1.58900000000000006e+01  +1.81999999999999993e+01  
1911 +2.21200000000000010e+01  +1.68000000000000007e+01  +1.72199999999999989e+01  
1912 +2.80700000000000003e+01  +1.55400000000000009e+01  +1.80599999999999987e+01  
1913 +2.74399999999999977e+01  +1.57500000000000000e+01  +1.74300000000000033e+01  
1914 +2.16300000000000026e+01  +1.63800000000000026e+01  +1.77100000000000009e+01  
1915 +3.01000000000000014e+01  +1.48400000000000016e+01  +1.79199999999999982e+01  
1916 +3.06600000000000037e+01  +1.53300000000000018e+01  +1.86200000000000010e+01  
1917 +2.60399999999999991e+01  +1.16900000000000013e+01  +1.64499999999999993e+01  
1918 +2.52699999999999996e+01  +1.11300000000000008e+01  +1.76400000000000006e+01  
1919 +2.57600000000000051e+01  +1.81300000000000026e+01  +1.77100000000000009e+01  
1920 +2.56200000000000010e+01  +1.72199999999999989e+01  +1.77100000000000009e+01  
1921 +2.82800000000000011e+01  +1.35800000000000018e+01  +1.75000000000000000e+01  
1922 +2.77199999999999989e+01  +1.28800000000000026e+01  +1.75700000000000003e+01  
1923 +2.82800000000000011e+01  +1.35800000000000018e+01  +1.75000000000000000e+01  
1924 +2.84200000000000017e+01  +1.33000000000000007e+01  +1.81999999999999993e+01  
1925 +2.90500000000000007e+01  +1.29500000000000011e+01  +1.74300000000000033e+01  
1926 +3.01700000000000017e+01  +1.33000000000000007e+01  +1.86200000000000010e+01  
1927 +2.10700000000000003e+01  +1.50500000000000007e+01  +1.76400000000000006e+01  
1928 +2.16300000000000026e+01  +1.48400000000000016e+01  +1.75000000000000000e+01  
1929 +2.05800000000000018e+01  +1.37900000000000009e+01  +1.71500000000000021e+01  
1930 +2.05100000000000016e+01  +1.40700000000000003e+01  +1.68000000000000007e+01  
1931 +2.05800000000000018e+01  +1.39300000000000015e+01  +1.72900000000000027e+01  
1932 +2.07900000000000027e+01  +1.33699999999999992e+01  +1.71500000000000021e+01  
1933 +2.29600000000000009e+01  +1.81999999999999993e+01  +1.69400000000000013e+01  
1934 +2.72300000000000040e+01  +1.23200000000000003e+01  +1.68700000000000010e+01  
1935 +2.70899999999999999e+01  +1.23900000000000006e+01  +1.71500000000000021e+01  
1936 +3.05899999999999999e+01  +1.07800000000000011e+01  +1.72900000000000027e+01  
1937 +2.54100000000000001e+01  +1.66600000000000001e+01  +1.67300000000000004e+01  
1938 +2.18400000000000034e+01  +1.75000000000000000e+01  +1.65199999999999996e+01  
1939 +2.52000000000000028e+01  +1.47699999999999996e+01  +1.68000000000000007e+01  
1940 +1.96700000000000017e+01  +1.07800000000000011e+01  +1.63800000000000026e+01  
1941 +2.99600000000000044e+01  +1.40000000000000000e+01  +1.57500000000000000e+01  
1942 +1.97400000000000020e+01  +1.45600000000000005e+01  +1.50500000000000007e+01  
1943 +2.81400000000000006e+01  +1.35800000000000018e+01  +1.47699999999999996e+01  
1944 +2.92600000000000051e+01  +1.53300000000000018e+01  +1.56800000000000015e+01  
1945 +2.47800000000000011e+01  +1.19700000000000006e+01  +1.56800000000000015e+01  
1946 +2.52699999999999996e+01  +1.21799999999999997e+01  +1.49800000000000022e+01  
1947 +2.59000000000000021e+01  +1.19700000000000006e+01  +1.56800000000000015e+01  
1948 +2.59699999999999989e+01  +1.54699999999999989e+01  +1.63099999999999987e+01  
1949 +2.52699999999999996e+01  +1.58200000000000003e+01  +1.54000000000000004e+01  
1950 +2.68100000000000023e+01  +1.68700000000000010e+01  +1.53300000000000018e+01  
1951 +2.50600000000000023e+01  +1.61000000000000014e+01  +1.56099999999999994e+01  
1952 +2.39400000000000013e+01  +1.79900000000000020e+01  +1.54000000000000004e+01  
1953 +2.36600000000000001e+01  +1.83399999999999999e+01  +1.55400000000000009e+01  
1954 +1.92500000000000000e+01  +1.67300000000000004e+01  +1.64499999999999993e+01  
1955 +1.96700000000000017e+01  +1.62400000000000020e+01  +1.49800000000000022e+01  
1956 +2.07900000000000027e+01  +7.14000000000000057e+00  +1.51199999999999992e+01  
1957 +2.10000000000000000e+01  +7.28000000000000025e+00  +1.54699999999999989e+01  
1958 +2.68100000000000023e+01  +1.51900000000000013e+01  +1.59600000000000009e+01  
1959 +2.63900000000000006e+01  +1.36500000000000004e+01  +1.49100000000000001e+01  
1960 +2.67399999999999984e+01  +1.42800000000000011e+01  +1.51199999999999992e+01  
1961 +2.12800000000000011e+01  +9.16999999999999993e+00  +1.38599999999999994e+01  
1962 +2.19100000000000001e+01  +9.52000000000000135e+00  +1.46300000000000026e+01  
1963 +2.85600000000000023e+01  +1.44199999999999999e+01  +1.44199999999999999e+01  
1964 +2.81400000000000006e+01  +1.51900000000000013e+01  +1.44900000000000020e+01  
1965 +1.96000000000000014e+01  +6.08999999999999986e+00  +1.44199999999999999e+01  
1966 +1.94600000000000009e+01  +5.25000000000000000e+00  +1.44199999999999999e+01  
1967 +1.99500000000000028e+01  +6.02000000000000046e+00  +1.46300000000000026e+01  
1968 +1.86900000000000013e+01  +1.58200000000000003e+01  +1.40700000000000003e+01  
1969 +1.88300000000000018e+01  +1.54699999999999989e+01  +1.45600000000000005e+01  
1970 +1.86200000000000010e+01  +1.23200000000000003e+01  +1.37900000000000009e+01  
1971 +1.88300000000000018e+01  +1.18300000000000001e+01  +1.44199999999999999e+01  
1972 +1.92500000000000000e+01  +1.00099999999999998e+01  +1.38599999999999994e+01  
1973 +1.85500000000000007e+01  +9.31000000000000050e+00  +1.22500000000000000e+01  
1974 +1.90400000000000027e+01  +9.31000000000000050e+00  +1.38599999999999994e+01  
1975 +1.93200000000000003e+01  +1.00800000000000001e+01  +1.39300000000000015e+01  
1976 +1.98800000000000026e+01  +1.37900000000000009e+01  +1.35099999999999998e+01  
1977 +1.99500000000000028e+01  +1.40700000000000003e+01  +1.35099999999999998e+01  
1978 +2.55500000000000007e+01  +1.64499999999999993e+01  +1.33000000000000007e+01  
1979 +2.81400000000000006e+01  +1.30900000000000016e+01  +1.30900000000000016e+01  
1980 +2.80000000000000000e+01  +1.33699999999999992e+01  +1.31600000000000001e+01  
1981 +1.89699999999999989e+01  +8.47000000000000064e+00  +1.28100000000000005e+01  
1982 +1.89000000000000021e+01  +8.33000000000000007e+00  +1.30900000000000016e+01  
1983 +1.98800000000000026e+01  +1.42100000000000009e+01  +1.26000000000000014e+01  
1984 +2.12100000000000009e+01  +1.54699999999999989e+01  +1.09900000000000020e+01  
1985 +2.14900000000000020e+01  +1.02900000000000009e+01  +1.22500000000000000e+01  
1986 +2.14200000000000017e+01  +1.04299999999999997e+01  +1.25300000000000011e+01  
1987 +2.17699999999999996e+01  +1.46300000000000026e+01  +1.04299999999999997e+01  
1988 +2.37300000000000040e+01  +1.22500000000000000e+01  +1.16900000000000013e+01  
1989 +2.69500000000000028e+01  +1.28100000000000005e+01  +1.14800000000000004e+01  
1990 +2.66700000000000017e+01  +1.34400000000000013e+01  +1.18300000000000001e+01  
1991 +2.20500000000000007e+01  +1.31600000000000001e+01  +1.16200000000000010e+01  
1992 +1.93200000000000003e+01  +1.05700000000000003e+01  +1.19000000000000004e+01  
1993 +1.99500000000000028e+01  +1.05700000000000003e+01  +1.10600000000000005e+01  
1994 +1.92500000000000000e+01  +1.05700000000000003e+01  +1.18300000000000001e+01  
1995 +1.93200000000000003e+01  +1.67300000000000004e+01  +1.14100000000000001e+01  
1996 +1.97400000000000020e+01  +1.68700000000000010e+01  +1.16900000000000013e+01  
1997 +2.01600000000000001e+01  +1.54699999999999989e+01  +1.06400000000000006e+01  
1998 +1.94600000000000009e+01  +1.58900000000000006e+01  +1.12700000000000014e+01  
1999 +2.59699999999999989e+01  +1.24600000000000009e+01  +1.02900000000000009e+01  
2000 +2.64600000000000044e+01  +1.21099999999999994e+01  +1.05700000000000003e+01  
2001 +1.95300000000000011e+01  +1.58200000000000003e+01  +1.07100000000000009e+01  
2002 +1.91099999999999994e+01  +1.61000000000000014e+01  +1.07800000000000011e+01  
2003 +2.33800000000000026e+01  +1.38599999999999994e+01  +9.52000000000000135e+00  
2004 +2.04400000000000013e+01  +1.37900000000000009e+01  +1.09200000000000017e+01  
2005 +2.03700000000000010e+01  +1.40700000000000003e+01  +1.11300000000000008e+01  
2006 +2.39400000000000013e+01  +1.19700000000000006e+01  +1.00099999999999998e+01  
2007 +2.09300000000000033e+01  +1.41400000000000006e+01  +9.94000000000000128e+00  
2008 +2.06500000000000021e+01  +1.40700000000000003e+01  +1.05000000000000000e+01  
2009 +1.97400000000000020e+01  +1.46300000000000026e+01  +9.45000000000000107e+00  
2010 +2.29600000000000009e+01  +1.21099999999999994e+01  +9.80000000000000071e+00  
2011 +2.28900000000000006e+01  +1.16900000000000013e+01  +1.00099999999999998e+01  
2012 +1.88300000000000018e+01  +1.42100000000000009e+01  +8.67999999999999972e+00  
2013 +1.80599999999999987e+01  +1.50500000000000007e+01  +9.24000000000000021e+00  
2014 +2.16300000000000026e+01  +9.87000000000000099e+00  +8.95999999999999908e+00  
2015 +2.24699999999999989e+01  +9.45000000000000107e+00  +9.16999999999999993e+00  
2016 +2.07900000000000027e+01  +1.33699999999999992e+01  +8.47000000000000064e+00  
2017 +1.81300000000000026e+01  +1.33000000000000007e+01  +7.91000000000000014e+00  
2018 +1.81300000000000026e+01  +1.39300000000000015e+01  +8.25999999999999979e+00  
2019 +2.14900000000000020e+01  +9.87000000000000099e+00  +7.07000000000000028e+00  
2020 +2.21200000000000010e+01  +9.73000000000000043e+00  +7.28000000000000025e+00  
2021 +2.14900000000000020e+01  +6.65000000000000036e+00  +7.55999999999999961e+00  
2022 +2.10700000000000003e+01  +6.08999999999999986e+00  +7.70000000000000018e+00  
2023 +2.07199999999999989e+01  +1.01500000000000004e+01  +2.78600000000000030e+01  
2024 +2.33100000000000023e+01  +1.07100000000000009e+01  +2.71600000000000037e+01  
2025 +1.86900000000000013e+01  +1.16900000000000013e+01  +2.66700000000000017e+01  
2026 +2.35199999999999996e+01  +1.15500000000000007e+01  +2.64600000000000044e+01  
2027 +2.06500000000000021e+01  +1.04299999999999997e+01  +2.59000000000000021e+01  
2028 +2.66700000000000017e+01  +9.16999999999999993e+00  +2.53400000000000034e+01  
2029 +2.68100000000000023e+01  +9.45000000000000107e+00  +2.54100000000000001e+01  
2030 +2.67399999999999984e+01  +9.02999999999999936e+00  +2.55500000000000007e+01  
2031 +2.27500000000000000e+01  +1.80599999999999987e+01  +2.33800000000000026e+01  
2032 +2.26800000000000033e+01  +1.85500000000000007e+01  +2.35199999999999996e+01  
2033 +2.47800000000000011e+01  +9.66000000000000014e+00  +2.23300000000000018e+01  
2034 +2.55500000000000007e+01  +9.24000000000000021e+00  +2.26800000000000033e+01  
2035 +2.41500000000000021e+01  +9.73000000000000043e+00  +2.39400000000000013e+01  
2036 +2.24699999999999989e+01  +1.04299999999999997e+01  +2.38000000000000007e+01  
2037 +2.17000000000000028e+01  +5.81000000000000050e+00  +2.30300000000000011e+01  
2038 +2.19100000000000001e+01  +1.99500000000000028e+01  +2.25400000000000027e+01  
2039 +2.21200000000000010e+01  +1.97400000000000020e+01  +2.26099999999999994e+01  
2040 +2.31000000000000014e+01  +1.28100000000000005e+01  +2.23300000000000018e+01  
2041 +1.99500000000000028e+01  +8.54000000000000092e+00  +2.13500000000000014e+01  
2042 +2.21200000000000010e+01  +1.99500000000000028e+01  +2.05100000000000016e+01  
2043 +2.17699999999999996e+01  +2.01600000000000001e+01  +2.07900000000000027e+01  
2044 +1.89699999999999989e+01  +9.73000000000000043e+00  +2.01600000000000001e+01  
2045 +1.93900000000000006e+01  +9.02999999999999936e+00  +2.03000000000000007e+01  
2046 +2.26099999999999994e+01  +1.96700000000000017e+01  +1.98800000000000026e+01  
2047 +2.54800000000000040e+01  +1.66600000000000001e+01  +1.89000000000000021e+01  
2048 +2.94699999999999989e+01  +1.61000000000000014e+01  +1.95300000000000011e+01  
2049 +2.80000000000000000e+01  +1.65899999999999999e+01  +1.95300000000000011e+01  
2050 +2.23300000000000018e+01  +9.45000000000000107e+00  +1.82699999999999996e+01  
2051 +2.23300000000000018e+01  +9.38000000000000078e+00  +1.85500000000000007e+01  
2052 +2.65300000000000011e+01  +1.77100000000000009e+01  +1.81300000000000026e+01  
2053 +2.10000000000000000e+01  +1.15500000000000007e+01  +1.81999999999999993e+01  
2054 +2.05100000000000016e+01  +1.13400000000000016e+01  +1.76400000000000006e+01  
2055 +3.05199999999999996e+01  +1.46300000000000026e+01  +1.72199999999999989e+01  
2056 +3.00300000000000011e+01  +1.54699999999999989e+01  +1.74300000000000033e+01  
2057 +2.41500000000000021e+01  +1.25300000000000011e+01  +1.65199999999999996e+01  
2058 +2.35900000000000034e+01  +1.12700000000000014e+01  +1.72199999999999989e+01  
2059 +3.05899999999999999e+01  +1.05700000000000003e+01  +1.70800000000000018e+01  
2060 +3.06600000000000037e+01  +1.06400000000000006e+01  +1.75700000000000003e+01  
2061 +2.05100000000000016e+01  +1.33000000000000007e+01  +1.75700000000000003e+01  
2062 +1.92500000000000000e+01  +1.38599999999999994e+01  +1.66600000000000001e+01  
2063 +1.94600000000000009e+01  +1.48400000000000016e+01  +1.70100000000000016e+01  
2064 +2.46400000000000006e+01  +1.74300000000000033e+01  +1.58900000000000006e+01  
2065 +2.47100000000000009e+01  +1.81300000000000026e+01  +1.61699999999999982e+01  
2066 +2.31700000000000017e+01  +1.85500000000000007e+01  +1.62400000000000020e+01  
2067 +2.37300000000000040e+01  +1.85500000000000007e+01  +1.63099999999999987e+01  
2068 +2.46400000000000006e+01  +1.83399999999999999e+01  +1.56099999999999994e+01  
2069 +2.46400000000000006e+01  +1.84800000000000004e+01  +1.63099999999999987e+01  
2070 +2.63200000000000003e+01  +1.78500000000000014e+01  +1.57500000000000000e+01  
2071 +2.63200000000000003e+01  +1.79900000000000020e+01  +1.61699999999999982e+01  
2072 +2.03700000000000010e+01  +5.39000000000000057e+00  +1.68700000000000010e+01  
2073 +2.61800000000000033e+01  +1.30900000000000016e+01  +1.62400000000000020e+01  
2074 +2.42199999999999989e+01  +1.21099999999999994e+01  +1.57500000000000000e+01  
2075 +2.04400000000000013e+01  +9.09999999999999964e+00  +1.68000000000000007e+01  
2076 +2.00199999999999996e+01  +1.79199999999999982e+01  +1.39300000000000015e+01  
2077 +2.05800000000000018e+01  +1.72199999999999989e+01  +1.42800000000000011e+01  
2078 +2.91899999999999977e+01  +1.26000000000000014e+01  +1.40700000000000003e+01  
2079 +2.93300000000000018e+01  +1.32300000000000022e+01  +1.45600000000000005e+01  
2080 +2.18400000000000034e+01  +1.47000000000000011e+01  +1.32300000000000022e+01  
2081 +2.11400000000000006e+01  +1.49100000000000001e+01  +1.37900000000000009e+01  
2082 +1.96000000000000014e+01  +6.72000000000000064e+00  +1.41400000000000006e+01  
2083 +2.10000000000000000e+01  +1.15500000000000007e+01  +1.41400000000000006e+01  
2084 +2.15600000000000023e+01  +1.09900000000000020e+01  +1.40700000000000003e+01  
2085 +2.06500000000000021e+01  +1.14100000000000001e+01  +1.41400000000000006e+01  
2086 +2.10000000000000000e+01  +1.22500000000000000e+01  +1.42800000000000011e+01  
2087 +1.89699999999999989e+01  +9.52000000000000135e+00  +1.41400000000000006e+01  
2088 +2.36600000000000001e+01  +1.40000000000000000e+01  +1.42100000000000009e+01  
2089 +1.88300000000000018e+01  +1.05700000000000003e+01  +1.37199999999999989e+01  
2090 +1.93200000000000003e+01  +7.20999999999999996e+00  +1.43500000000000014e+01  
2091 +2.56200000000000010e+01  +1.64499999999999993e+01  +1.31600000000000001e+01  
2092 +2.55500000000000007e+01  +1.63800000000000026e+01  +1.34400000000000013e+01  
2093 +2.03000000000000007e+01  +9.52000000000000135e+00  +1.30199999999999996e+01  
2094 +2.18400000000000034e+01  +1.57500000000000000e+01  +1.24600000000000009e+01  
2095 +2.18400000000000034e+01  +1.60300000000000011e+01  +1.32300000000000022e+01  
2096 +1.84100000000000001e+01  +1.37900000000000009e+01  +1.29500000000000011e+01  
2097 +1.84100000000000001e+01  +1.43500000000000014e+01  +1.32300000000000022e+01  
2098 +1.85500000000000007e+01  +1.47699999999999996e+01  +1.28100000000000005e+01  
2099 +1.86200000000000010e+01  +1.57500000000000000e+01  +1.33699999999999992e+01  
2100 +1.85500000000000007e+01  +1.02900000000000009e+01  +1.28100000000000005e+01  
2101 +1.88300000000000018e+01  +1.65899999999999999e+01  +1.14800000000000004e+01  
2102 +2.55500000000000007e+01  +1.31600000000000001e+01  +1.07100000000000009e+01  
2103 +2.58300000000000018e+01  +1.44900000000000020e+01  +1.18300000000000001e+01  
2104 +2.16300000000000026e+01  +1.62400000000000020e+01  +1.13400000000000016e+01  
2105 +2.14200000000000017e+01  +1.65899999999999999e+01  +1.17599999999999998e+01  
2106 +1.86900000000000013e+01  +1.00099999999999998e+01  +1.14100000000000001e+01  
2107 +1.89699999999999989e+01  +1.05700000000000003e+01  +9.24000000000000021e+00  
2108 +2.12800000000000011e+01  +1.51199999999999992e+01  +9.80000000000000071e+00  
2109 +2.08599999999999994e+01  +1.52599999999999998e+01  +9.94000000000000128e+00  
2110 +1.90400000000000027e+01  +1.30900000000000016e+01  +1.01500000000000004e+01  
2111 +1.89000000000000021e+01  +1.09200000000000017e+01  +8.19000000000000128e+00  
2112 +1.90400000000000027e+01  +1.02200000000000006e+01  +8.67999999999999972e+00  
2113 +1.96000000000000014e+01  +1.06400000000000006e+01  +6.72000000000000064e+00  
2114 +2.06500000000000021e+01  +1.14100000000000001e+01  +7.20999999999999996e+00  
2115 +2.05800000000000018e+01  +1.18300000000000001e+01  +7.55999999999999961e+00  
2116 +1.91099999999999994e+01  +9.31000000000000050e+00  +6.37000000000000099e+00  
2117 +1.89699999999999989e+01  +9.24000000000000021e+00  +6.58000000000000007e+00  
2118 +1.99500000000000028e+01  +7.91000000000000014e+00  +6.58000000000000007e+00  
2119 +1.95300000000000011e+01  +5.67000000000000082e+00  +2.19800000000000040e+01  
2120 +1.91800000000000033e+01  +9.73000000000000043e+00  +6.85999999999999943e+00  
2121 +1.93900000000000006e+01  +9.94000000000000128e+00  +7.20999999999999996e+00  
2122 +1.92500000000000000e+01  +1.01500000000000004e+01  +7.14000000000000057e+00  
2123 +1.91800000000000033e+01  +1.02900000000000009e+01  +7.35000000000000053e+00  
2124 +2.46400000000000006e+01  +1.13400000000000016e+01  +2.08599999999999994e+01  
2125 +2.42199999999999989e+01  +1.16900000000000013e+01  +2.10000000000000000e+01  
2126 +2.45000000000000000e+01  +1.14800000000000004e+01  +2.11400000000000006e+01  
2127 +2.47100000000000009e+01  +1.19700000000000006e+01  +2.12100000000000009e+01  
2128 +2.25400000000000027e+01  +1.75700000000000003e+01  +1.77800000000000011e+01  
2129 +2.05100000000000016e+01  +1.77100000000000009e+01  +1.70100000000000016e+01  
2130 +2.33100000000000023e+01  +1.84800000000000004e+01  +1.76400000000000006e+01  
2131 +2.30300000000000011e+01  +1.78500000000000014e+01  +1.60300000000000011e+01  
2132 +2.35900000000000034e+01  +1.75000000000000000e+01  +1.60300000000000011e+01  
2133 +2.24000000000000021e+01  +1.85500000000000007e+01  +1.64499999999999993e+01  
2134 +2.39400000000000013e+01  +1.72900000000000027e+01  +1.49100000000000001e+01  
2135 +2.34500000000000028e+01  +1.17599999999999998e+01  +8.82000000000000028e+00  
2136 +2.27500000000000000e+01  +1.10600000000000005e+01  +8.67999999999999972e+00  
2137 +2.27500000000000000e+01  +1.07800000000000011e+01  +9.31000000000000050e+00  
2138 +2.26800000000000033e+01  +9.52000000000000135e+00  +7.55999999999999961e+00  
2139 +2.28200000000000003e+01  +1.05700000000000003e+01  +8.12000000000000099e+00  
2140 +2.33800000000000026e+01  +9.52000000000000135e+00  +7.91000000000000014e+00  
2141 +2.31000000000000014e+01  +1.02200000000000006e+01  +8.33000000000000007e+00  
2142 +2.48500000000000014e+01  +7.77000000000000046e+00  +2.19100000000000001e+01  
2143 +2.48500000000000014e+01  +7.98000000000000043e+00  +2.26800000000000033e+01  
2144 +2.53400000000000034e+01  +8.25999999999999979e+00  +2.25400000000000027e+01  
2145 +2.59000000000000021e+01  +7.91000000000000014e+00  +2.28200000000000003e+01  
2146 +2.57600000000000051e+01  +1.77800000000000011e+01  +1.86200000000000010e+01  
2147 +1.94600000000000009e+01  +1.18300000000000001e+01  +7.62999999999999989e+00  
2148 +1.89699999999999989e+01  +1.14800000000000004e+01  +7.20999999999999996e+00  
2149 +1.95300000000000011e+01  +1.20400000000000009e+01  +7.55999999999999961e+00  
2150 +2.93300000000000018e+01  +1.65199999999999996e+01  +1.83399999999999999e+01  
2151 +2.36600000000000001e+01  +1.12000000000000011e+01  +9.59000000000000163e+00  
2152 +2.39400000000000013e+01  +1.19700000000000006e+01  +1.00099999999999998e+01  
2153 +2.38700000000000010e+01  +1.22500000000000000e+01  +9.66000000000000014e+00  
2154 +2.44300000000000033e+01  +1.19000000000000004e+01  +9.73000000000000043e+00  
2155 +2.25400000000000027e+01  +1.09200000000000017e+01  +1.44900000000000020e+01  
2156 +2.25400000000000027e+01  +1.09900000000000020e+01  +1.42800000000000011e+01  
2157 +2.23300000000000018e+01  +1.02900000000000009e+01  +1.46300000000000026e+01  
2158 +2.20500000000000007e+01  +1.16900000000000013e+01  +8.05000000000000071e+00  
2159 +2.21200000000000010e+01  +1.51199999999999992e+01  +2.35199999999999996e+01  
2160 +3.11500000000000021e+01  +1.09900000000000020e+01  +1.86200000000000010e+01  
2161 +3.08000000000000007e+01  +1.12700000000000014e+01  +1.91099999999999994e+01  
2162 +3.17100000000000044e+01  +1.14100000000000001e+01  +1.92500000000000000e+01  
2163 +3.08700000000000010e+01  +1.11300000000000008e+01  +1.96700000000000017e+01  
2164 +2.03700000000000010e+01  +1.10600000000000005e+01  +1.51900000000000013e+01  
2165 +2.12100000000000009e+01  +1.10600000000000005e+01  +1.48400000000000016e+01  
2166 +2.14900000000000020e+01  +1.01500000000000004e+01  +1.67300000000000004e+01  
2167 +2.35900000000000034e+01  +1.09200000000000017e+01  +8.67999999999999972e+00  
2168 +2.42199999999999989e+01  +1.02900000000000009e+01  +8.67999999999999972e+00  
2169 +2.35199999999999996e+01  +1.08500000000000014e+01  +8.82000000000000028e+00  
2170 +2.67399999999999984e+01  +1.57500000000000000e+01  +1.99500000000000028e+01  
2171 +2.68100000000000023e+01  +1.57500000000000000e+01  +2.03000000000000007e+01  
2172 +2.69500000000000028e+01  +1.63800000000000026e+01  +2.01600000000000001e+01  
2173 +2.68100000000000023e+01  +1.57500000000000000e+01  +2.04400000000000013e+01  
2174 +2.24000000000000021e+01  +1.05000000000000000e+01  +1.69400000000000013e+01  
2175 +2.15600000000000023e+01  +1.19700000000000006e+01  +1.45600000000000005e+01  
# numEdges
2175
# id   initNode   termNode parentEdge nDau   dauEdges      ...   radiusRelativeToParent
   0          0          1 2147483646    2        456        457 +5.57636000000000021e-01  # rad = +5.57636000000000021e-01 , len = +2.08360264925920813e+00 
   1          2          3          9    2          2        455 +1.02103374233128830e+00  # rad = +9.98571000000000042e-02 , len = +4.74763098818772822e-01 
   2          3          4          1    2          3          4 +1.05150259721141515e+00  # rad = +1.04999999999999954e-01 , len = +1.21243556529819857e-01 
   3          4          5          2    2 2147483645 2147483645 +8.83598095238095183e-01  # rad = +9.27777999999999936e-02 , len = +7.34166193719104632e-01 
   4          4          6          2    2 2147483645 2147483645 +7.09523809523809446e-01  # rad = +7.44999999999999829e-02 , len = +1.23247718031612852e+00 
   5          7          8          7    2 2147483645 2147483645 +8.83817794115267286e-01  # rad = +7.10000000000000214e-02 , len = +6.67757440991861295e-01 
   6          7          9          7    2 2147483645 2147483645 +1.00000000000000000e+00  # rad = +8.03332999999999825e-02 , len = +4.31508980207829240e-01 
   7         10          7         17    2          5          6 +8.92592222222222120e-01  # rad = +8.03332999999999825e-02 , len = +4.94974746830582235e-01 
   8          2         11          9    2 2147483645 2147483645 +7.61758691206543936e-01  # rad = +7.44999999999999968e-02 , len = +5.72974694031071485e-01 
   9         12          2         34    2          1          8 +9.87878787878787912e-01  # rad = +9.78000000000000258e-02 , len = +3.76961536499411554e-01 
  10         13         14         12    2 2147483645 2147483645 +9.58021133136601644e-01  # rad = +7.10000000000000075e-02 , len = +2.96984848098350351e-01 
  11         13         15         12    2 2147483645 2147483645 +9.58021133136601644e-01  # rad = +7.10000000000000075e-02 , len = +3.49999999999999978e-01 
  12         16         13         19    2         10         11 +7.61788217590046668e-01  # rad = +7.41110999999999992e-02 , len = +5.93969696196699815e-01 
  13         17         18         15    2 2147483645 2147483645 +8.08724768028445617e-01  # rad = +8.03333000000000103e-02 , len = +2.10000000000003212e-01 
  14         17         19         15    2 2147483645 2147483645 +8.08724768028445617e-01  # rad = +8.03333000000000103e-02 , len = +1.71464281994820278e-01 
  15         20         17         31    2         13         14 +7.30391911764705859e-01  # rad = +9.93333000000000133e-02 , len = +4.99899989998001282e-01 
  16         10         21         17    2 2147483645 2147483645 +9.44444444444444420e-01  # rad = +8.49999999999999922e-02 , len = +9.89949493661145541e-02 
  17         22         10         37    2          7         16 +6.27177700348432010e-01  # rad = +8.99999999999999967e-02 , len = +8.71492971859213483e-01 
  18         16         23         19    2       1747       1748 +1.04503539574675419e+00  # rad = +1.01666999999999938e-01 , len = +3.50000000000001421e-01 
  19         24         16         21    2         12         18 +7.66029133858267652e-01  # rad = +9.72857000000000305e-02 , len = +5.23832034148354886e-01 
  20         24         25         21    2       1745       1746 +6.99999999999999956e-01  # rad = +8.89000000000000068e-02 , len = +1.72177234267483903e+00 
  21         26         24         29    2         19         20 +9.76923076923076894e-01  # rad = +1.27000000000000002e-01 , len = +2.09999999999997883e-01 
  22         27         28         24    2 2147483645 2147483645 +8.09326173266474602e-01  # rad = +7.10000000000000075e-02 , len = +2.32163735324871418e-01 
  23         27         29         24    2 2147483645 2147483645 +8.80252783341103573e-01  # rad = +7.72221999999999770e-02 , len = +4.69574275274954545e-01 
  24         30         27         43    2         22         23 +7.59543722943722854e-01  # rad = +8.77272999999999942e-02 , len = +8.54458893101359807e-01 
  25         31         32         27    2 2147483645 2147483645 +8.83817794115267286e-01  # rad = +7.10000000000000214e-02 , len = +4.69574275274957764e-01 
  26         31         33         27    2 2147483645 2147483645 +8.83817794115267286e-01  # rad = +7.10000000000000214e-02 , len = +1.21243556529819857e-01 
  27         34         31       1748    2         25         26 +9.51816350710900427e-01  # rad = +8.03333000000000103e-02 , len = +1.56524758424985116e-01 
  28         26         35         29    2 2147483645 2147483645 +6.13286923076923118e-01  # rad = +7.97273000000000287e-02 , len = +7.57165767847437499e-01 
  29         36         26         33    2         21         28 +8.36012861736334489e-01  # rad = +1.30000000000000060e-01 , len = +1.21243556529821897e-01 
  30         20         37         31    2         33       1971 +1.22794117647058809e+00  # rad = +1.67000000000000093e-01 , len = +1.56524758424985116e-01 
  31         38         20         39    2         15         30 +8.46034214618973657e-01  # rad = +1.36000000000000010e-01 , len = +5.68682688324519514e-01 
  32         36         39         33    2 2147483645 2147483645 +5.20900321543408373e-01  # rad = +8.10000000000000442e-02 , len = +3.95979797464466932e-01 
  33         37         36         30    2         29         32 +9.31137724550898160e-01  # rad = +1.55499999999999999e-01 , len = +2.21359436211786331e-01 
  34         40         12         36    2          9       1970 +8.99999999999999911e-01  # rad = +9.89999999999999908e-02 , len = +5.64358042380902369e-01 
  35         40         41         36    2         40         41 +7.47272727272727200e-01  # rad = +8.21999999999999953e-02 , len = +4.19999999999998763e-01 
  36         22         40         37    2         34         35 +7.66550522648083654e-01  # rad = +1.10000000000000014e-01 , len = +3.05122926047848408e-01 
  37         42         22         45    2         17         36 +1.01362567192433484e+00  # rad = +1.43499999999999989e-01 , len = +2.61916017074172225e-01 
  38         38         43         39    2 2147483645 2147483645 +5.01692690513219297e-01  # rad = +8.06471000000000132e-02 , len = +1.40174890761505577e+00 
  39         44         38         55    2         31         38 +9.61854899027673960e-01  # rad = +1.60750000000000032e-01 , len = +2.88617393793237420e-01 
  40         41         45         35    2 2147483645 2147483645 +8.63746958637469642e-01  # rad = +7.10000000000000214e-02 , len = +7.00000000000038369e-02 
  41         41         46         35    2 2147483645 2147483645 +9.20519464720194636e-01  # rad = +7.56667000000000034e-02 , len = +7.85748051222527333e-01 
  42         47         48         44    2 2147483645 2147483645 +9.28571428571428603e-01  # rad = +7.79999999999999999e-02 , len = +2.88617393793233978e-01 
  43         47         30         44    2         24       1972 +1.37500000000000000e+00  # rad = +1.15500000000000033e-01 , len = +2.21359436211787469e-01 
  44         49         47         46    2         42         43 +5.87729056904766844e-01  # rad = +8.39999999999999775e-02 , len = +4.59020696701141095e-01 
  45         49         42         46    2         37       1750 +9.90540360893628069e-01  # rad = +1.41571000000000002e-01 , len = +5.93969696196702368e-01 
  46         50         49         79    2         44         45 +7.53018967334035838e-01  # rad = +1.42922999999999994e-01 , len = +1.04766406829670267e+00 
  47         51         52         49    2 2147483645 2147483645 +8.35294117647058854e-01  # rad = +7.10000000000000214e-02 , len = +2.09999999999999659e-01 
  48         51         53         49    2 2147483645 2147483645 +8.35294117647058854e-01  # rad = +7.10000000000000214e-02 , len = +2.10000000000003212e-01 
  49         54         51         51    2         47         48 +1.06460125673047168e+00  # rad = +8.49999999999999922e-02 , len = +9.89949493661170521e-02 
  50         54         55         51    2 2147483645 2147483645 +1.00615214279183518e+00  # rad = +8.03332999999999825e-02 , len = +4.14125584816974535e-01 
  51         56         54         63    2         49         50 +9.93885474641275857e-01  # rad = +7.98421000000000408e-02 , len = +1.29830658936939680e+00 
  52         57         58         54    2 2147483645 2147483645 +7.54128440366972352e-01  # rad = +8.21999999999999953e-02 , len = +3.20780298646910100e-01 
  53         57         59         54    2       1596       1597 +9.08256880733944838e-01  # rad = +9.89999999999999908e-02 , len = +3.05122926047848408e-01 
  54         60         57         59    2         52         53 +6.62613981762917970e-01  # rad = +1.09000000000000000e-01 , len = +5.98080262172227095e-01 
  55         61         44         57    2         39       1751 +8.17237163814180878e-01  # rad = +1.67125000000000024e-01 , len = +6.02162768692981354e-01 
  56         61         62         57    2         68         69 +6.34880195599021979e-01  # rad = +1.29833000000000004e-01 , len = +4.94974746830582735e-01 
  57         63         61         61    2         55         56 +1.07068062827225141e+00  # rad = +2.04500000000000043e-01 , len = +1.21243556529823951e-01 
  58         60         64         59    2 2147483645 2147483645 +6.03849848024316072e-01  # rad = +9.93333000000000133e-02 , len = +4.69574275274953268e-01 
  59         65         60         62    2         54         58 +8.22841479213873850e-01  # rad = +1.64500000000000007e-01 , len = +1.21243556529821897e-01 
  60         63         66         61    2 2147483645 2147483645 +4.92844502617801050e-01  # rad = +9.41333000000000170e-02 , len = +1.11341816044107977e+00 
  61         65         63         62    2         57         60 +9.55396489543160476e-01  # rad = +1.91000000000000003e-01 , len = +1.21243556529821897e-01 
  62         67         65       1599    2         59         61 +8.21014373716632329e-01  # rad = +1.99916999999999956e-01 , len = +1.04999999999999671e+00 
  63         68         56         65    2         51       1973 +1.06167310058453723e+00  # rad = +8.03333000000000103e-02 , len = +1.39999999999997016e-01 
  64         68         69         65    2         75         76 +1.21585849521652212e+00  # rad = +9.20000000000000540e-02 , len = +3.28329103187639137e-01 
  65         70         68         67    2         63         64 +8.61807517084282382e-01  # rad = +7.56666999999999756e-02 , len = +7.73175271203111358e-01 
  66         70         71         67    2 2147483645 2147483645 +9.68109339407744796e-01  # rad = +8.49999999999999922e-02 , len = +1.30958008537088233e+00 
  67         72         70         69    2         65         66 +8.56585365853658631e-01  # rad = +8.78000000000000308e-02 , len = +3.56931365951492552e-01 
  68         62         73         56    2 2147483645 2147483645 +6.18743308711960704e-01  # rad = +8.03333000000000103e-02 , len = +3.63730669589462263e-01 
  69         62         72         56    2         67       1598 +7.89475711105805056e-01  # rad = +1.02499999999999980e-01 , len = +4.99899989998001559e-01 
  70         74         75         72    2 2147483645 2147483645 +9.41909519464530942e-01  # rad = +7.56667000000000034e-02 , len = +7.57165767847438165e-01 
  71         74         76         72    2         77         78 +8.83817794115267286e-01  # rad = +7.09999999999999937e-02 , len = +4.14125584816976033e-01 
  72         77         74         74    2         70         71 +6.69176496068239368e-01  # rad = +8.03333000000000103e-02 , len = +1.71464281994824608e-01 
  73         77         78         74    2 2147483645 2147483645 +7.08050113288018146e-01  # rad = +8.50000000000000061e-02 , len = +2.88617393793240029e-01 
  74         79         77        125    2         72         73 +4.35745916515426490e-01  # rad = +1.20048000000000002e-01 , len = +1.40349563590343451e+00 
  75         69         80         64    2 2147483645 2147483645 +1.00000000000000000e+00  # rad = +9.20000000000000540e-02 , len = +9.36536171218173341e-01 
  76         69         81         64    2 2147483645 2147483645 +8.85869565217391242e-01  # rad = +8.15000000000000030e-02 , len = +6.96491205974633765e-01 
  77         76         82         71    2 2147483645 2147483645 +1.11267605633802824e+00  # rad = +7.89999999999999869e-02 , len = +5.85662018573850585e-01 
  78         76         83         71    2 2147483645 2147483645 +1.00000000000000000e+00  # rad = +7.09999999999999937e-02 , len = +2.42487113059641740e-01 
  79         67         50       1599    2         46         80 +7.79466119096509202e-01  # rad = +1.89800000000000024e-01 , len = +3.76961536499413497e-01 
  80         50         84         79    2         81         82 +5.49699683877766132e-01  # rad = +1.04333000000000009e-01 , len = +1.71464281994818835e-01 
  81         84         85         80    2 2147483645 2147483645 +7.10332301381154441e-01  # rad = +7.41110999999999853e-02 , len = +5.93969696196702368e-01 
  82         84         86         80    2       1757       1974 +8.41536234940047700e-01  # rad = +8.77999999999999892e-02 , len = +3.56931365951492885e-01 
  83         87         88         85    2 2147483645 2147483645 +8.35294117647058854e-01  # rad = +7.10000000000000214e-02 , len = +4.64327470649756824e-01 
  84         87         89         85    2       1754       1758 +8.95187058823529336e-01  # rad = +7.60909000000000169e-02 , len = +7.44110206891423820e-01 
  85         90         87         87    2         83         84 +9.23913043478260754e-01  # rad = +8.49999999999999922e-02 , len = +1.21243556529823951e-01 
  86         90         91         87    2 2147483645 2147483645 +8.27074999999999894e-01  # rad = +7.60909000000000169e-02 , len = +7.82623792124926720e-01 
  87         92         90         92    2         85         86 +7.71165129924559878e-01  # rad = +9.20000000000000262e-02 , len = +2.61916017074173169e-01 
  88         93         94         90    2 2147483645 2147483645 +8.35294117647058854e-01  # rad = +7.10000000000000214e-02 , len = +2.32163735324877885e-01 
  89         93         95         90    2 2147483645 2147483645 +8.35294117647058854e-01  # rad = +7.10000000000000214e-02 , len = +2.61916017074175556e-01 
  90         96         93        122    2         88         89 +9.77011494252873591e-01  # rad = +8.49999999999999922e-02 , len = +1.04297650980259338e+00 
  91         92         97         92    2 2147483645 2147483645 +6.47294216261525501e-01  # rad = +7.72222000000000186e-02 , len = +6.56658206375279385e-01 
  92         98         92        152    2         87         91 +4.61807047492964529e-01  # rad = +1.19300000000000045e-01 , len = +7.50666370633455204e-01 
  93         99        100         95    2 2147483645 2147483645 +8.88149474380545589e-01  # rad = +7.41110999999999853e-02 , len = +6.06217782649102754e-01 
  94         99        101         95    2 2147483645 2147483645 +9.46738187343908133e-01  # rad = +7.90000000000000285e-02 , len = +1.16081867662438953e+00 
  95        102         99       1978    2         93         94 +1.06855472276539265e+00  # rad = +8.34444000000000297e-02 , len = +5.68682688324519514e-01 
  96        103        104         98    2 2147483645 2147483645 +1.10408880888891869e+00  # rad = +9.90000000000000047e-02 , len = +9.89949493661157892e-02 
  97        103        105         98    2 2147483645 2147483645 +1.09516687912011923e+00  # rad = +9.81999999999999540e-02 , len = +1.30958008537088166e+00 
  98        106        103       1764    2         96         97 +1.26291126760563377e+00  # rad = +8.96667000000000020e-02 , len = +4.19999999999999318e-01 
  99        107        108        101    2 2147483645 2147483645 +8.35294117647058854e-01  # rad = +7.10000000000000075e-02 , len = +4.99899989998000782e-01 
 100        107        109        101    2 2147483645 2147483645 +9.17647058823529482e-01  # rad = +7.79999999999999999e-02 , len = +2.09999999999997300e-01 
 101        110        107        145    2         99        100 +1.10966057441253252e+00  # rad = +8.50000000000000200e-02 , len = +6.78675180038287196e-01 
 102        111        112        104    2 2147483645 2147483645 +8.76470588235294112e-01  # rad = +7.44999999999999829e-02 , len = +5.09607692249636868e-01 
 103        111        113        104    2 2147483645 2147483645 +9.45097647058823487e-01  # rad = +8.03332999999999825e-02 , len = +7.30821455623741456e-01 
 104        114        111        118    2        102        103 +1.19718309859154926e+00  # rad = +8.49999999999999922e-02 , len = +1.21243556529821897e-01 
 105        115        116        106    2 2147483645 2147483645 +6.61666666666666736e-01  # rad = +7.93999999999999984e-02 , len = +6.64078308635357883e-01 
 106        117        115       1600    2        105        107 +4.29184549356223188e-01  # rad = +1.19999999999999968e-01 , len = +9.92421281513046538e-01 
 107        115        118        106    2        118        123 +7.68939166666666618e-01  # rad = +9.22726999999999575e-02 , len = +8.28251169633944850e-01 
 108        119        120        110    2 2147483645 2147483645 +3.86717081111203398e-01  # rad = +7.91110999999999898e-02 , len = +1.25805405289279837e+00 
 109        119        121        110    2        129       1767 +4.23324909200228749e-01  # rad = +8.65999999999999825e-02 , len = +4.48218696620297341e-01 
 110        122        119        119    2        108        109 +8.21570281124497925e-01  # rad = +2.04570999999999920e-01 , len = +5.09607692249637867e-01 
 111        123        124        112    2 2147483645 2147483645 +8.21111668294227770e-01  # rad = +9.33333000000000079e-02 , len = +4.94974746830581736e-01 
 112        125        123        192    2        111        113 +1.14282410782061405e+00  # rad = +1.13667000000000032e-01 , len = +2.09999999999998493e-01 
 113        123        126        112    2       1761       1762 +9.28774402421107093e-01  # rad = +1.05570999999999970e-01 , len = +4.31508980207829962e-01 
 114        127        128        116    2 2147483645 2147483645 +7.06161137440758369e-01  # rad = +7.44999999999999968e-02 , len = +5.81463670404266719e-01 
 115        127        129        116    2 2147483645 2147483645 +7.86729857819905232e-01  # rad = +8.30000000000000043e-02 , len = +6.10245852095695596e-01 
 116        125        127        192    2        114        115 +1.06071193376331530e+00  # rad = +1.05499999999999969e-01 , len = +6.10245852095695596e-01 
 117        114        130        118    2 2147483645 2147483645 +1.00000000000000000e+00  # rad = +7.09999999999999798e-02 , len = +7.30821455623738125e-01 
 118        118        114        107    2        104        117 +7.69458355504932690e-01  # rad = +7.09999999999999798e-02 , len = +1.21243556529825991e-01 
 119        117        122       1600    2        110        120 +8.90557939914163210e-01  # rad = +2.48999999999999971e-01 , len = +2.21359436211787469e-01 
 120        122        131        119    2        146        147 +3.84939759036144580e-01  # rad = +9.58499999999999908e-02 , len = +1.41046091757269099e+00 
 121         96        132        122    2 2147483645 2147483645 +9.23371264367816025e-01  # rad = +8.03333000000000103e-02 , len = +7.95047168412036820e-01 
 122        133         96        151    2         90        121 +6.34679778518642768e-01  # rad = +8.70000000000000218e-02 , len = +5.46717477313468092e-01 
 123        118        134        107    2       1979       1980 +8.03174720150163557e-01  # rad = +7.41110999999999853e-02 , len = +5.98080262172226318e-01 
 124        135        136        126    2 2147483645 2147483645 +3.78781486195571893e-01  # rad = +9.64210999999999957e-02 , len = +1.51433153569487478e+00 
 125        135         79        126    2         74       1600 +1.08227659139835630e+00  # rad = +2.75500000000000023e-01 , len = +1.21243556529823951e-01 
 126        137        135        168    2        124        125 +6.87060728744939286e-01  # rad = +2.54555999999999949e-01 , len = +6.29999999999999005e-01 
 127        138        139        129    2 2147483645 2147483645 +1.06304347826086953e+00  # rad = +9.77999999999999980e-02 , len = +3.56931365951493662e-01 
 128        138        140        129    2 2147483645 2147483645 +9.23913043478260754e-01  # rad = +8.50000000000000061e-02 , len = +4.14125584816972425e-01 
 129        121        138        109    2        127        128 +1.06235565819861444e+00  # rad = +9.19999999999999707e-02 , len = +3.05122926047848408e-01 
 130        141        142        131    2 2147483645 2147483645 +6.10727881040892151e-01  # rad = +8.21429000000000187e-02 , len = +4.31508980207826631e-01 
 131        143        141        158    2        130        132 +8.97863818424566085e-01  # rad = +1.34500000000000008e-01 , len = +2.32163735324877885e-01 
 132        141        144        131    2       1759       1760 +6.90830483271375417e-01  # rad = +9.29166999999999910e-02 , len = +1.79560574737329137e+00 
 133        143        145        158    2        134        135 +8.70861148197596857e-01  # rad = +1.30455000000000015e-01 , len = +8.42911620515460314e-01 
 134        145        146        133    2       1977       1978 +9.27522900617070878e-01  # rad = +1.20999999999999996e-01 , len = +2.88617393793233090e-01 
 135        145        147        133    2        142        143 +8.01042505078379374e-01  # rad = +1.04499999999999968e-01 , len = +3.28329103187639137e-01 
 136        148        149        138    2 2147483645 2147483645 +9.58823529411764630e-01  # rad = +8.15000000000000030e-02 , len = +4.48218696620299839e-01 
 137        148        150        138    2       1765       1766 +9.29411764705882382e-01  # rad = +7.90000000000000008e-02 , len = +4.90000000000001490e-01 
 138        133        148        151    2        136        137 +6.20089438782582048e-01  # rad = +8.49999999999999922e-02 , len = +2.88617393793236532e-01 
 139        151        152        141    2 2147483645 2147483645 +8.26572008113590218e-01  # rad = +8.15000000000000030e-02 , len = +1.19616052434445663e+00 
 140        151        153        141    2 2147483645 2147483645 +8.14739350912778826e-01  # rad = +8.03333000000000103e-02 , len = +1.07079409785448454e+00 
 141        154        151        153    2        139        140 +3.78224111211698077e-01  # rad = +9.85999999999999932e-02 , len = +1.25415310070182429e+00 
 142        147        155        135    2 2147483645 2147483645 +8.25576076555023963e-01  # rad = +8.62726999999999938e-02 , len = +7.57165767847436944e-01 
 143        147        156        135    2 2147483645 2147483645 +8.58054545454545514e-01  # rad = +8.96667000000000158e-02 , len = +4.94974746830581513e-01 
 144        110        157        145    2 2147483645 2147483645 +1.07310704960835501e+00  # rad = +8.22000000000000092e-02 , len = +3.56931365951494994e-01 
 145        158        110        163    2        101        144 +7.80407890473929666e-01  # rad = +7.66000000000000014e-02 , len = +3.20780298646910100e-01 
 146        131        159        120    2 2147483645 2147483645 +8.70572769953051551e-01  # rad = +8.34443999999999603e-02 , len = +7.30821455623741456e-01 
 147        131        160        120    2        166        174 +7.99165362545644187e-01  # rad = +7.66000000000000014e-02 , len = +3.49999999999998590e-01 
 148        161        162        150    2 2147483645 2147483645 +8.81981206105755255e-01  # rad = +7.60908999999999891e-02 , len = +7.57165767847437166e-01 
 149        161        163        150    2 2147483645 2147483645 +9.75313163955689344e-01  # rad = +8.41428999999999927e-02 , len = +9.23363417079104076e-01 
 150        164        161        195    2        148        149 +1.01497294117647074e+00  # rad = +8.62726999999999938e-02 , len = +8.16333265278340492e-01 
 151        165        133        218    2        122        138 +5.12117668595680420e-01  # rad = +1.37077000000000060e-01 , len = +9.94886928248633784e-01 
 152        154         98        153    2         92       1599 +9.90951007318981780e-01  # rad = +2.58333000000000035e-01 , len = +1.07536040470160565e+00 
 153        165        154        218    2        141        152 +9.73941501940844390e-01  # rad = +2.60691999999999979e-01 , len = +9.49526197637536429e-01 
 154        166        167        155    2 2147483645 2147483645 +8.96042105263157973e-01  # rad = +9.36364000000000085e-02 , len = +1.84672683415820815e+00 
 155        168        166        172    2        154        156 +7.51798561151079126e-01  # rad = +1.04499999999999968e-01 , len = +2.88617393793237420e-01 
 156        166        169        155    2        160        161 +7.79904306220095656e-01  # rad = +8.15000000000000030e-02 , len = +5.14392845984466107e-01 
 157        170        171        159    2 2147483645 2147483645 +5.20315298507462720e-01  # rad = +8.36666999999999966e-02 , len = +7.06965345685344637e-01 
 158        170        143        159    2        131        133 +9.31592039800994920e-01  # rad = +1.49800000000000016e-01 , len = +3.20780298646910100e-01 
 159        172        170        186    2        157        158 +7.99502796768179036e-01  # rad = +1.60800000000000026e-01 , len = +7.85748051222528554e-01 
 160        169        173        156    2 2147483645 2147483645 +1.04294478527607359e+00  # rad = +8.50000000000000200e-02 , len = +3.28329103187640248e-01 
 161        169        174        156    2       1770       1771 +9.14110429447852813e-01  # rad = +7.44999999999999829e-02 , len = +5.14392845984468994e-01 
 162        158        175        163    2 2147483645 2147483645 +7.67241818452265689e-01  # rad = +7.53076999999999774e-02 , len = +9.74987179402887261e-01 
 163        176        158       1613    2        145        162 +5.94216076812243421e-01  # rad = +9.81537999999999855e-02 , len = +1.22849501423489649e+00 
 164        177        178        166    2 2147483645 2147483645 +9.19424725014309385e-01  # rad = +7.09999999999999937e-02 , len = +2.32163735324878939e-01 
 165        177        179        166    2 2147483645 2147483645 +1.10071974121431415e+00  # rad = +8.50000000000000200e-02 , len = +4.94974746830579237e-01 
 166        160        177        147    2        164        165 +1.00812271540469967e+00  # rad = +7.72221999999999770e-02 , len = +5.81463670404267607e-01 
 167        137        180        168    2 2147483645 2147483645 +2.87600539811066147e-01  # rad = +1.06555999999999998e-01 , len = +1.24237675445091855e+00 
 168        181        137        270    2        126        167 +7.43975903614457756e-01  # rad = +3.70500000000000052e-01 , len = +4.48218696620298451e-01 
 169        182        183        171    2 2147483645 2147483645 +9.01176470588235357e-01  # rad = +7.66000000000000014e-02 , len = +3.50000000000001421e-01 
 170        182        184        171    2 2147483645 2147483645 +9.45097647058823487e-01  # rad = +8.03333000000000103e-02 , len = +1.03590540108641327e+00 
 171        185        182        173    2        169        170 +9.21908893709327493e-01  # rad = +8.50000000000000200e-02 , len = +1.21243556529819857e-01 
 172        186        168        187    2        155        173 +1.01143135728266942e+00  # rad = +1.38999999999999929e-01 , len = +1.21243556529819857e-01 
 173        168        185        172    2        171        175 +6.63309352517985729e-01  # rad = +9.22000000000000042e-02 , len = +3.20780298646907769e-01 
 174        160        187        147    2 2147483645 2147483645 +1.01827676240208875e+00  # rad = +7.79999999999999860e-02 , len = +2.61916017074177943e-01 
 175        185        188        173    2 2147483645 2147483645 +8.20680043383947844e-01  # rad = +7.56666999999999895e-02 , len = +3.56931365951496382e-01 
 176        189        190        178    2 2147483645 2147483645 +9.08591823441412982e-01  # rad = +7.10000000000000075e-02 , len = +1.56524758424985921e-01 
 177        189        191        178    2 2147483645 2147483645 +1.02803069760656429e+00  # rad = +8.03333000000000103e-02 , len = +2.10000000000000853e-01 
 178        192        189        248    2        176        177 +5.11992792792792750e-01  # rad = +7.81429000000000012e-02 , len = +5.77234787586471398e-01 
 179        193        194        188    2 2147483645 2147483645 +9.04138694875793902e-01  # rad = +7.10000000000000075e-02 , len = +1.21243556529819857e-01 
 180        193        195        188    2        181        182 +9.04138694875793902e-01  # rad = +7.10000000000000075e-02 , len = +9.89949493661164276e-02 
 181        195        196        180    2 2147483645 2147483645 +1.24647887323943674e+00  # rad = +8.84999999999999953e-02 , len = +6.30000000000001115e-01 
 182        195        197        180    2 2147483645 2147483645 +1.06572746478873226e+00  # rad = +7.56666500000000020e-02 , len = +6.67757440991863516e-01 
 183        198        199        185    2 2147483645 2147483645 +6.45454545454545392e-01  # rad = +7.10000000000000075e-02 , len = +7.00000000000002842e-02 
 184        198        200        185    2       1768       1769 +8.15151818181818144e-01  # rad = +8.96667000000000158e-02 , len = +6.37730350540100188e-01 
 185        201        198        204    2        183        184 +4.94159928122192338e-01  # rad = +1.10000000000000042e-01 , len = +6.14247507117447022e-01 
 186        202        172        203    2        159        187 +9.79730717145835595e-01  # rad = +2.01125000000000026e-01 , len = +5.14392845984465885e-01 
 187        172        186        186    2        172       1772 +6.83301429459291509e-01  # rad = +1.37428999999999968e-01 , len = +5.64358042380899483e-01 
 188        203        193        193    2        179        180 +6.04059807692307715e-01  # rad = +7.85277750000000080e-02 , len = +1.04999999999999871e+00 
 189        204        205        191    2 2147483645 2147483645 +1.12334752275439520e+00  # rad = +8.49999999999999922e-02 , len = +1.21243556529819344e-01 
 190        204        206        191    2 2147483645 2147483645 +9.38325577830141921e-01  # rad = +7.09999999999999937e-02 , len = +3.49999999999998590e-01 
 191        207        204       1776    2        189        190 +9.21159345482080671e-01  # rad = +7.56666999999999895e-02 , len = +3.56931365951495716e-01 
 192        203        125        193    2        112        116 +7.65088461538461551e-01  # rad = +9.94614999999999666e-02 , len = +1.17132403714770317e+00 
 193        208        203        206    2        188        192 +9.35251798561151149e-01  # rad = +1.29999999999999977e-01 , len = +4.48218696620300561e-01 
 194        209        210       2166    2        195        196 +4.47945783132530084e-01  # rad = +2.23076999999999970e-01 , len = +8.42911620515460536e-01 
 195        210        164        194    2        150        199 +3.81034351367464996e-01  # rad = +8.49999999999999922e-02 , len = +1.21243556529821897e-01 
 196        210        211        194    2        197        198 +3.30827472128457867e-01  # rad = +7.37999999999999906e-02 , len = +6.45368112010501260e-01 
 197        211        212        196    2 2147483645 2147483645 +9.62059620596205978e-01  # rad = +7.09999999999999937e-02 , len = +1.56524758424985921e-01 
 198        211        213        196    2 2147483645 2147483645 +9.62059620596205978e-01  # rad = +7.09999999999999937e-02 , len = +3.20780298646910100e-01 
 199        164        214        195    2 2147483645 2147483645 +8.95187058823529336e-01  # rad = +7.60908999999999752e-02 , len = +7.82623792124926387e-01 
 200        215        216        202    2 2147483645 2147483645 +5.44632542372881279e-01  # rad = +8.03333000000000103e-02 , len = +7.13862731902988878e-01 
 201        215        217        202    2 2147483645 2147483645 +5.19322033898305113e-01  # rad = +7.66000000000000014e-02 , len = +6.96491205974633099e-01 
 202        218        215       2150    2        200        201 +8.92954438134905715e-01  # rad = +1.47500000000000048e-01 , len = +2.52388589282480258e-01 
 203        201        202        204    2        186       1983 +9.22219227313566869e-01  # rad = +2.05286000000000024e-01 , len = +4.69574275274957764e-01 
 204        219        201       1604    2        185        203 +8.42119599141991304e-01  # rad = +2.22600000000000048e-01 , len = +4.48218696620299006e-01 
 205        208        220        206    2 2147483645 2147483645 +6.46212230215827410e-01  # rad = +8.98234999999999867e-02 , len = +1.25415310070182495e+00 
 206        221        208       1607    2        193        205 +1.00000000000000000e+00  # rad = +1.38999999999999985e-01 , len = +2.10000000000000853e-01 
 207        222        223        209    2 2147483645 2147483645 +1.00000000000000000e+00  # rad = +7.09999999999999937e-02 , len = +2.88617393793237420e-01 
 208        222        224        209    2 2147483645 2147483645 +1.21235070422535207e+00  # rad = +8.60768999999999979e-02 , len = +1.07079409785448476e+00 
 209        225        222        220    2        207        208 +9.26892950391644876e-01  # rad = +7.09999999999999937e-02 , len = +1.21243556529819857e-01 
 210        226        227        212    2 2147483645 2147483645 +8.47826086956521729e-01  # rad = +7.79999999999999999e-02 , len = +2.96984848098349907e-01 
 211        226        228        212    2 2147483645 2147483645 +8.47826086956521729e-01  # rad = +7.79999999999999999e-02 , len = +5.64358042380898151e-01 
 212        229        226        263    2        210        211 +1.14522869096626190e+00  # rad = +9.20000000000000123e-02 , len = +2.61916017074177443e-01 
 213        230        231        215    2 2147483645 2147483645 +9.10256410256410131e-01  # rad = +7.09999999999999937e-02 , len = +4.48218696620298451e-01 
 214        230        232        215    2       1777       1778 +9.82051282051282004e-01  # rad = +7.66000000000000014e-02 , len = +3.76961536499417771e-01 
 215        233        230        217    2        213        214 +8.81355932203389814e-01  # rad = +7.79999999999999860e-02 , len = +2.52388589282478315e-01 
 216        233        234        217    2 2147483645 2147483645 +8.81355932203389814e-01  # rad = +7.79999999999999860e-02 , len = +5.14392845984464664e-01 
 217        235        233        234    2        215        216 +5.66099288058183436e-01  # rad = +8.84999999999999953e-02 , len = +6.96491205974631988e-01 
 218        236        165        239    2        151        153 +9.40833040421792610e-01  # rad = +2.67667000000000044e-01 , len = +3.76961536499413497e-01 
 219        225        237        220    2 2147483645 2147483645 +1.03133159268929497e+00  # rad = +7.90000000000000008e-02 , len = +4.48218696620300949e-01 
 220        238        225        258    2        209        219 +7.85641025641025670e-01  # rad = +7.66000000000000292e-02 , len = +8.10308583195314847e-01 
 221        239        240        223    2 2147483645 2147483645 +9.48798746081504718e-01  # rad = +7.56666999999999756e-02 , len = +4.02119385257663664e-01 
 222        239        241        223    2 2147483645 2147483645 +9.78056426332288398e-01  # rad = +7.79999999999999860e-02 , len = +5.72974694031073817e-01 
 223        242        239        260    2        221        222 +9.92739001136515031e-01  # rad = +7.97499999999999876e-02 , len = +1.13088460949824388e+00 
 224        243        244        226    2 2147483645 2147483645 +9.10256410256410131e-01  # rad = +7.10000000000000075e-02 , len = +2.21359436211784083e-01 
 225        243        245        226    2 2147483645 2147483645 +1.00000000000000000e+00  # rad = +7.79999999999999999e-02 , len = +2.61916017074176999e-01 
 226        246        243        253    2        224        225 +7.87878787878787956e-01  # rad = +7.79999999999999999e-02 , len = +2.52388589282477316e-01 
 227        247        248        229    2 2147483645 2147483645 +7.68224299065420446e-01  # rad = +8.22000000000000092e-02 , len = +2.96984848098353682e-01 
 228        247        249        229    2       1986       1987 +7.94392523364485958e-01  # rad = +8.49999999999999922e-02 , len = +4.31508980207831849e-01 
 229        250        247       1785    2        227        228 +1.03883495145631066e+00  # rad = +1.07000000000000012e-01 , len = +3.76961536499412220e-01 
 230        251        252        231    2       1773       1774 +5.18341065209311225e-01  # rad = +7.53076999999999774e-02 , len = +9.12688336728371241e-01 
 231        219        251       1604    2        230        232 +5.49632471163267522e-01  # rad = +1.45286000000000026e-01 , len = +4.25793377120875338e-01 
 232        251        253        231    2        240        241 +4.88691271010283146e-01  # rad = +7.10000000000000075e-02 , len = +9.89949493661145541e-02 
 233        235        254        234    2 2147483645 2147483645 +4.84009774008046900e-01  # rad = +7.56667000000000034e-02 , len = +3.83405790253615264e-01 
 234        255        235        284    2        217        233 +3.96144801792031154e-01  # rad = +1.56332999999999972e-01 , len = +8.65852181379711539e-01 
 235        256        257        237    2 2147483645 2147483645 +9.55128205128205066e-01  # rad = +7.44999999999999968e-02 , len = +4.89999999999999492e-01 
 236        256        258        237    2 2147483645 2147483645 +1.00000000000000000e+00  # rad = +7.79999999999999999e-02 , len = +3.05122926047844745e-01 
 237        259        256        261    2        235        236 +9.91907055765523404e-01  # rad = +7.79999999999999999e-02 , len = +2.61916017074175556e-01 
 238        236        260        239    2 2147483645 2147483645 +3.77103690685412940e-01  # rad = +1.07285999999999979e-01 , len = +1.07079409785448365e+00 
 239        261        236       1786    2        218        238 +8.76733436055469939e-01  # rad = +2.84500000000000031e-01 , len = +2.21359436211790828e-01 
 240        253        262        232    2 2147483645 2147483645 +1.00000000000000000e+00  # rad = +7.10000000000000075e-02 , len = +4.94974746830584011e-01 
 241        253        263        232    2       1787       1788 +1.29577464788732399e+00  # rad = +9.20000000000000123e-02 , len = +3.05122926047850851e-01 
 242        264        265        244    2       1604       1611 +9.98716773602199903e-01  # rad = +2.72400000000000031e-01 , len = +2.88617393793236532e-01 
 243        264        266        244    2        253        254 +4.42408799266727715e-01  # rad = +1.20666999999999996e-01 , len = +8.48704895708748963e-01 
 244        267        264        249    2        242        243 +9.65486725663716738e-01  # rad = +2.72750000000000048e-01 , len = +2.61916017074177943e-01 
 245        268        269        247    2 2147483645 2147483645 +4.01833980582524286e-01  # rad = +8.27778000000000264e-02 , len = +7.95047168412038041e-01 
 246        268        270        247    2 2147483645 2147483645 +3.91438834951456260e-01  # rad = +8.06363999999999970e-02 , len = +7.73175271203111358e-01 
 247        261        268       1786    2        245        246 +6.34822804314329692e-01  # rad = +2.06000000000000072e-01 , len = +2.61916017074174112e-01 
 248        267        192        249    2        178       1984 +5.40265486725663768e-01  # rad = +1.52625000000000066e-01 , len = +6.96491205974635874e-01 
 249        271        267        285    2        244        248 +9.78717654680695603e-01  # rad = +2.82500000000000084e-01 , len = +9.77496803063824693e-01 
 250        272        273        251    2 2147483645 2147483645 +7.18483173076923110e-01  # rad = +8.96667000000000158e-02 , len = +3.56931365951496382e-01 
 251        271        272        285    2        250        252 +4.32368011696109056e-01  # rad = +1.24800000000000022e-01 , len = +8.90954544295048390e-01 
 252        272        274        251    2        255        256 +7.18483173076923110e-01  # rad = +8.96667000000000158e-02 , len = +2.09999999999999659e-01 
 253        266        246        243    2        226       1782 +8.20439722542202987e-01  # rad = +9.89999999999999908e-02 , len = +9.89949493661220759e-02 
 254        266        275        243    2        266        267 +6.65743741039389381e-01  # rad = +8.03333000000000103e-02 , len = +8.10308583195317511e-01 
 255        274        276        252    2 2147483645 2147483645 +7.91821266980941574e-01  # rad = +7.10000000000000214e-02 , len = +2.88617393793234811e-01 
 256        274        277        252    2        264        265 +7.91821266980941574e-01  # rad = +7.10000000000000214e-02 , len = +9.89949493661195640e-02 
 257        238        278        258    2 2147483645 2147483645 +8.00000000000000044e-01  # rad = +7.79999999999999999e-02 , len = +9.23363417079103299e-01 
 258        279        238        269    2        220        257 +1.16177786568894614e+00  # rad = +9.75000000000000311e-02 , len = +2.21359436211785221e-01 
 259        242        280        260    2 2147483645 2147483645 +8.83817794115267286e-01  # rad = +7.09999999999999937e-02 , len = +2.52388589282475373e-01 
 260        281        242       1791    2        223        259 +8.68715104943351357e-01  # rad = +8.03333000000000103e-02 , len = +2.10000000000002046e-01 
 261        282        259        262    2        237       1988 +8.42963069366473028e-01  # rad = +7.86363999999999952e-02 , len = +7.34166193719106075e-01 
 262        283        282        314    2        261        263 +4.45277804295942714e-01  # rad = +9.32856999999999992e-02 , len = +6.14247507117449021e-01 
 263        282        229        262    2        212       1779 +8.61153424372652965e-01  # rad = +8.03333000000000103e-02 , len = +3.83405790253618151e-01 
 264        277        284        256    2 2147483645 2147483645 +1.00000000000000000e+00  # rad = +7.10000000000000214e-02 , len = +5.68682688324515517e-01 
 265        277        285        256    2 2147483645 2147483645 +1.00000000000000000e+00  # rad = +7.10000000000000214e-02 , len = +3.56931365951496382e-01 
 266        275        286        254    2 2147483645 2147483645 +8.83817794115267286e-01  # rad = +7.09999999999999937e-02 , len = +3.63730669589462652e-01 
 267        275        287        254    2       1783       1784 +8.83817794115267286e-01  # rad = +7.09999999999999937e-02 , len = +3.05122926047848797e-01 
 268        279        288        269    2 2147483645 2147483645 +9.37005425204741060e-01  # rad = +7.86363999999999813e-02 , len = +8.22313808712953231e-01 
 269        289        279        311    2        258        268 +8.53010532136126987e-01  # rad = +8.39231000000000144e-02 , len = +1.25415310070182295e+00 
 270        290        181        290    2        168       2166 +8.61923491309370848e-01  # rad = +4.97999999999999998e-01 , len = +1.13951744172698000e+00 
 271        290        291        290    2        278        279 +9.46731224390011672e-01  # rad = +5.46999999999999931e-01 , len = +9.89949493661170521e-02 
 272        292        293        273    2 2147483645 2147483645 +7.84106057756004948e-01  # rad = +9.58749999999999880e-02 , len = +1.33184083133082831e+00 
 273        294        292        338    2        272        274 +7.29260975624302921e-01  # rad = +1.22272999999999993e-01 , len = +8.65852181379708097e-01 
 274        292        295        273    2       1781       1985 +9.30295322761361732e-01  # rad = +1.13750000000000032e-01 , len = +6.96491205974635874e-01 
 275        296        297        277    2 2147483645 2147483645 +9.17647058823529482e-01  # rad = +7.79999999999999860e-02 , len = +2.96984848098351184e-01 
 276        296        298        277    2 2147483645 2147483645 +1.00000000000000000e+00  # rad = +8.49999999999999922e-02 , len = +7.76337555448658456e-01 
 277        299        296        326    2        275        276 +8.32166668298365941e-01  # rad = +8.49999999999999922e-02 , len = +9.64883412646313832e-01 
 278        291        300        271    2 2147483645 2147483645 +6.44118829981718544e-01  # rad = +3.52333000000000063e-01 , len = +1.30958008537087744e+00 
 279        291        301        271    2        322        323 +7.29509140767824582e-01  # rad = +3.99041499999999993e-01 , len = +1.12436648829462960e+00 
 280        302        303        282    2 2147483645 2147483645 +7.65269277779813684e-01  # rad = +7.10000000000000075e-02 , len = +2.79999999999997584e-01 
 281        302        304        282    2 2147483645 2147483645 +9.16167445229354449e-01  # rad = +8.50000000000000061e-02 , len = +5.51180551180826095e-01 
 282        305        302        306    2        280        281 +8.64054016298020922e-01  # rad = +9.27778000000000075e-02 , len = +7.82623792124925166e-01 
 283        255        306        284    2       1786       1989 +9.10122239228048246e-01  # rad = +3.59167000000000014e-01 , len = +3.56931365951496382e-01 
 284        307        255        295    2        234        283 +1.01860211806550360e+00  # rad = +3.94636000000000042e-01 , len = +8.31203946092654467e-01 
 285        308        271        298    2        249        251 +9.18075699745547036e-01  # rad = +2.88642999999999927e-01 , len = +1.31704214055587387e+00 
 286        309        310        289    2 2147483645 2147483645 +6.52231827075888448e-01  # rad = +7.09999999999999937e-02 , len = +1.27738013136262407e+00 
 287        311        312       2120    2 2147483645 2147483645 +6.52231827075888448e-01  # rad = +7.09999999999999937e-02 , len = +9.89949493661145541e-02 
 288        311        313       2120    2 2147483645 2147483645 +6.88977282122417489e-01  # rad = +7.49999999999999833e-02 , len = +4.69574275274957764e-01 
 289        314        309       2147    2        286       2120 +6.49245230128767115e-01  # rad = +1.08856999999999954e-01 , len = +4.48218696620297896e-01 
 290        315        290        379    2        270        271 +8.77192116805608935e-01  # rad = +5.77777500000000055e-01 , len = +1.75139944044755236e+00 
 291        316        317        293    2 2147483645 2147483645 +6.66365688487584706e-01  # rad = +7.37999999999999767e-02 , len = +1.40349563590343807e+00 
 292        316        318        293    2 2147483645 2147483645 +7.35891647855530517e-01  # rad = +8.15000000000000030e-02 , len = +7.76337555448657457e-01 
 293        319        316       1616    2        291        292 +5.00187429149523188e-01  # rad = +1.10749999999999960e-01 , len = +5.72974694031072485e-01 
 294        307        320        295    2        350        351 +4.95205573150177270e-01  # rad = +1.91857000000000028e-01 , len = +5.23832034148351111e-01 
 295        321        307        316    2        284        294 +1.00197068795630351e+00  # rad = +3.87429000000000023e-01 , len = +5.23832034148348225e-01 
 296        322        323        297    2 2147483645 2147483645 +3.37198967842546438e-01  # rad = +1.02059000000000025e-01 , len = +1.14808536267997119e+00 
 297        324        322       1989    2        296        298 +8.98121661721068332e-01  # rad = +3.02667000000000019e-01 , len = +5.93969696196699037e-01 
 298        322        308        297    2        285        334 +1.03876537580905737e+00  # rad = +3.14400000000000068e-01 , len = +6.64078308635359549e-01 
 299        325        326        300    2 2147483645 2147483645 +9.45652173913043459e-01  # rad = +8.70000000000000079e-02 , len = +4.48218696620298451e-01 
 300        327        325        321    2        299        301 +1.17948717948717952e+00  # rad = +9.20000000000000123e-02 , len = +3.28329103187643689e-01 
 301        325        328        300    2        312        313 +8.93478260869565166e-01  # rad = +8.22000000000000369e-02 , len = +7.95047168412039040e-01 
 302        329        330        304    2 2147483645 2147483645 +8.43866229046011496e-01  # rad = +7.56667000000000034e-02 , len = +4.08166632639172688e-01 
 303        329        331        304    2 2147483645 2147483645 +9.08921595196433008e-01  # rad = +8.15000000000000169e-02 , len = +6.37730350540100743e-01 
 304        327        329        321    2        302        303 +1.14957307692307698e+00  # rad = +8.96667000000000020e-02 , len = +1.97989898732231578e-01 
 305        305        332        306    2 2147483645 2147483645 +7.19182305005820699e-01  # rad = +7.72221999999999908e-02 , len = +5.59999999999998721e-01 
 306        333        305        371    2        282        305 +6.69299191542676142e-01  # rad = +1.07374999999999998e-01 , len = +6.64078308635358994e-01 
 307        334        335        309    2 2147483645 2147483645 +1.00000000000000000e+00  # rad = +7.10000000000000075e-02 , len = +2.61916017074173169e-01 
 308        334        336        309    2 2147483645 2147483645 +1.00000000000000000e+00  # rad = +7.10000000000000075e-02 , len = +4.53651848888549314e-01 
 309        337        334        337    2        307        308 +7.31958762886597891e-01  # rad = +7.10000000000000075e-02 , len = +4.53651848888550702e-01 
 310        289        338        311    2 2147483645 2147483645 +8.63956350892314373e-01  # rad = +8.49999999999999922e-02 , len = +1.21243556529821897e-01 
 311        339        289        340    2        269        310 +6.36562799244286825e-01  # rad = +9.83846000000000026e-02 , len = +1.03353761421633883e+00 
 312        328        340        301    2 2147483645 2147483645 +9.31873479318734876e-01  # rad = +7.66000000000000014e-02 , len = +7.24085630295201566e-01 
 313        328        341        301    2 2147483645 2147483645 +1.00973236009732359e+00  # rad = +8.29999999999999905e-02 , len = +4.74763098818765439e-01 
 314        342        283        315    2        262       1789 +4.51119724375538378e-01  # rad = +2.09500000000000020e-01 , len = +7.06965345685343416e-01 
 315        315        342        379    2        314        316 +7.05060371933010188e-01  # rad = +4.64400000000000035e-01 , len = +9.74987179402892368e-01 
 316        342        321        315    2        295        317 +8.32616279069767429e-01  # rad = +3.86666999999999927e-01 , len = +1.40000000000000568e-01 
 317        321        343        316    2        348        349 +5.46335735917468979e-01  # rad = +2.11249999999999966e-01 , len = +1.07763630228384510e+00 
 318        344        345        320    2 2147483645 2147483645 +9.29090909090909078e-01  # rad = +1.02200000000000027e-01 , len = +3.76961536499415495e-01 
 319        344        346        320    2 2147483645 2147483645 +7.87272727272727235e-01  # rad = +8.66000000000000103e-02 , len = +6.67757440991862405e-01 
 320        347        344        325    2        318        319 +1.12474437627811863e+00  # rad = +1.10000000000000001e-01 , len = +9.89949493661170521e-02 
 321        348        327        347    2        300        304 +8.69888152457935937e-01  # rad = +7.79999999999999999e-02 , len = +3.28329103187637639e-01 
 322        301        349        279    2       1790       1791 +3.85924772235469227e-01  # rad = +1.54000000000000026e-01 , len = +1.03590540108641060e+00 
 323        301        350        279    2        361        362 +5.17071532660136834e-01  # rad = +2.06332999999999989e-01 , len = +7.53923072998828991e-01 
 324        347        351        325    2 2147483645 2147483645 +7.46421267893660478e-01  # rad = +7.29999999999999954e-02 , len = +1.02401171868294516e+00 
 325        352        347       1617    2        320        324 +6.55495978552278813e-01  # rad = +9.77999999999999842e-02 , len = +3.50000000000000366e-01 
 326        353        299        362    2        277        327 +6.73468849519012092e-01  # rad = +1.02142999999999998e-01 , len = +4.74763098818769158e-01 
 327        299        354        326    2        330       2121 +8.12586276103110294e-01  # rad = +8.29999999999999905e-02 , len = +4.25793377120873617e-01 
 328        355        356        330    2 2147483645 2147483645 +9.29292929292929393e-01  # rad = +9.19999999999999846e-02 , len = +2.61916017074172225e-01 
 329        355        357        330    2 2147483645 2147483645 +7.48596969696969650e-01  # rad = +7.41110999999999714e-02 , len = +6.02162768692983019e-01 
 330        354        355        327    2        328        329 +1.19277108433734935e+00  # rad = +9.89999999999999908e-02 , len = +3.95979797464468208e-01 
 331        358        359       2121    2 2147483645 2147483645 +1.08032168674698803e+00  # rad = +8.96667000000000158e-02 , len = +9.12688336728369576e-01 
 332        358        360       2121    2 2147483645 2147483645 +1.02409638554216875e+00  # rad = +8.50000000000000061e-02 , len = +1.21243556529821897e-01 
 333        361        362        334    2       1795       1796 +5.19935612836650018e-01  # rad = +1.68286000000000047e-01 , len = +5.85662018573855248e-01 
 334        308        361        298    2        333        335 +1.02947519083969463e+00  # rad = +3.23667000000000038e-01 , len = +2.10000000000000853e-01 
 335        361        363        334    2        355        356 +9.16064968007241909e-01  # rad = +2.96499999999999930e-01 , len = +1.21243556529821897e-01 
 336        337        364        337    2 2147483645 2147483645 +7.31958762886597891e-01  # rad = +7.10000000000000075e-02 , len = +3.20780298646910100e-01 
 337        365        337        372    2        309        336 +6.37457530213515366e-01  # rad = +9.70000000000000168e-02 , len = +2.10000000000000853e-01 
 338        366        294        339    2        273       2147 +8.12603897583033308e-01  # rad = +1.67667000000000010e-01 , len = +1.07763630228384599e+00 
 339        367        366       2131    2        338        340 +9.31875149604592168e-01  # rad = +2.06333000000000072e-01 , len = +7.47395477642194161e-01 
 340        366        339        339    2        311       2122 +7.49060983943431236e-01  # rad = +1.54555999999999943e-01 , len = +5.68682688324515739e-01 
 341        368        369        342    2 2147483645 2147483645 +5.94169956533875721e-01  # rad = +7.44999999999999690e-02 , len = +6.45368112010502704e-01 
 342        367        368       2131    2        341        343 +5.66284431638040320e-01  # rad = +1.25384999999999969e-01 , len = +1.01197826063606788e+00 
 343        368        370        342    2        344        345 +7.89568130159109982e-01  # rad = +9.89999999999999908e-02 , len = +9.89949493661132912e-02 
 344        370        371        343    2 2147483645 2147483645 +9.05724242424242432e-01  # rad = +8.96666999999999881e-02 , len = +1.97989898732234104e-01 
 345        370        372        343    2        359        360 +8.58585858585858563e-01  # rad = +8.49999999999999922e-02 , len = +4.14125584816974812e-01 
 346        348        373        347    2 2147483645 2147483645 +7.91821266980941574e-01  # rad = +7.09999999999999937e-02 , len = +7.57165767847440496e-01 
 347        374        348        366    2        321        346 +7.24286752827140501e-01  # rad = +8.96667000000000020e-02 , len = +1.56524758424987503e-01 
 348        343        375        317    2 2147483645 2147483645 +4.30769230769230793e-01  # rad = +9.10000000000000114e-02 , len = +9.89949493661166025e-01 
 349        343        376        317    2        370        371 +7.50295857988165782e-01  # rad = +1.58500000000000002e-01 , len = +2.61916017074175556e-01 
 350        320        377        294    2 2147483645 2147483645 +4.26822581401773149e-01  # rad = +8.18889000000000006e-02 , len = +1.61304060705240815e+00 
 351        320        378        294    2 2147483645 2147483645 +3.95821888177131875e-01  # rad = +7.59412000000000004e-02 , len = +1.32075735848792353e+00 
 352        379        380        354    2 2147483645 2147483645 +7.66131016446159330e-01  # rad = +7.56667000000000034e-02 , len = +4.94974746830581736e-01 
 353        379        381        354    2 2147483645 2147483645 +9.07882067175822871e-01  # rad = +8.96667000000000158e-02 , len = +2.42487113059643794e-01 
 354        324        379       1989    2        352        353 +2.93070326409495541e-01  # rad = +9.87647000000000108e-02 , len = +1.30019229347046994e+00 
 355        363        382        335    2        423        435 +4.79295109612141723e-01  # rad = +1.42111000000000015e-01 , len = +7.82623792124925166e-01 
 356        363        383        335    2        372        373 +8.50927487352445278e-01  # rad = +2.52299999999999969e-01 , len = +7.03491293478460622e-01 
 357        384        385       2122    2 2147483645 2147483645 +5.98488573720851957e-01  # rad = +9.24999999999999989e-02 , len = +2.88617393793237420e-01 
 358        384        386       2122    2        363        364 +8.05533269494552173e-01  # rad = +1.24499999999999972e-01 , len = +3.05122926047847187e-01 
 359        372        387        345    2 2147483645 2147483645 +8.35294117647058854e-01  # rad = +7.09999999999999937e-02 , len = +1.71464281994823164e-01 
 360        372        388        345    2       1614       1615 +1.04117647058823537e+00  # rad = +8.84999999999999953e-02 , len = +5.81463670404267163e-01 
 361        350        389        323    2        377       2146 +9.25247052095399147e-01  # rad = +1.90908999999999968e-01 , len = +8.63017960415657259e-01 
 362        350        353        323    2        326       1792 +7.35059345814775056e-01  # rad = +1.51666999999999996e-01 , len = +2.09999999999999659e-01 
 363        386        390        358    2 2147483645 2147483645 +6.20258634538152553e-01  # rad = +7.72221999999999908e-02 , len = +5.09607692249638422e-01 
 364        386        391        358    2 2147483645 2147483645 +6.16812048192771023e-01  # rad = +7.67930999999999753e-02 , len = +2.10116634277250647e+00 
 365        374        392        366    2        390        391 +7.02746365105008097e-01  # rad = +8.70000000000000079e-02 , len = +5.77234787586473064e-01 
 366        393        374        377    2        347        365 +1.03382045929018784e+00  # rad = +1.23800000000000007e-01 , len = +3.76961536499414163e-01 
 367        394        395        369    2 2147483645 2147483645 +7.73195876288659822e-01  # rad = +7.50000000000000111e-02 , len = +4.74763098818767271e-01 
 368        394        396        369    2 2147483645 2147483645 +8.96907216494845394e-01  # rad = +8.69999999999999801e-02 , len = +5.46717477313468092e-01 
 369        397        394        405    2        367        368 +1.02105263157894743e+00  # rad = +9.69999999999999751e-02 , len = +6.29999999999997229e-01 
 370        376        398        349    2 2147483645 2147483645 +6.60359621451104162e-01  # rad = +1.04667000000000010e-01 , len = +4.31508980207829240e-01 
 371        376        333        349    2        306       1617 +1.01217034700315467e+00  # rad = +1.60429000000000044e-01 , len = +5.64358042380899483e-01 
 372        383        365        356    2        337       1793 +6.03119302417756686e-01  # rad = +1.52167000000000052e-01 , len = +3.56931365951496382e-01 
 373        383        399        356    2        386        387 +9.74308363059849358e-01  # rad = +2.45818000000000036e-01 , len = +7.30821455623739791e-01 
 374        400        401        376    2 2147483645 2147483645 +1.02991410256410254e+00  # rad = +8.03333000000000103e-02 , len = +1.56524758424985921e-01 
 375        400        402        376    2 2147483645 2147483645 +1.01282051282051277e+00  # rad = +7.90000000000000285e-02 , len = +1.59009433682407653e+00 
 376        403        400        389    2        374        375 +1.01298701298701310e+00  # rad = +7.80000000000000415e-02 , len = +2.61916017074176999e-01 
 377        389        393        361    2        366        378 +6.27262203458192169e-01  # rad = +1.19750000000000023e-01 , len = +8.01186619958175084e-01 
 378        393        404        377    2       1799       1800 +6.97286012526096011e-01  # rad = +8.34999999999999909e-02 , len = +3.28329103187639915e-01 
 379        405        315        457    2        290        315 +9.86619233073696811e-01  # rad = +6.58666999999999891e-01 , len = +1.56524758424981147e-01 
 380        406        407        382    2 2147483645 2147483645 +8.98734177215189778e-01  # rad = +7.09999999999999937e-02 , len = +2.52388589282480258e-01 
 381        406        408        382    2 2147483645 2147483645 +1.01687721518987328e+00  # rad = +8.03333000000000103e-02 , len = +2.10000000000000853e-01 
 382        409        406        488    2        380        381 +5.66308243727598581e-01  # rad = +7.90000000000000008e-02 , len = +5.09607692249634869e-01 
 383        410        411        385    2 2147483645 2147483645 +9.87815926892950391e-01  # rad = +7.56667000000000034e-02 , len = +3.83405790253617207e-01 
 384        410        412        385    2 2147483645 2147483645 +9.26892950391644876e-01  # rad = +7.10000000000000075e-02 , len = +9.89949493661170521e-02 
 385        413        410       1793    2        383        384 +9.09198813056379840e-01  # rad = +7.66000000000000292e-02 , len = +3.76961536499412830e-01 
 386        399        414        373    2       1794       1990 +9.82434158605146934e-01  # rad = +2.41500000000000020e-01 , len = +2.88617393793237420e-01 
 387        399        415        373    2        412        413 +5.50000406805034703e-01  # rad = +1.35200000000000015e-01 , len = +7.73175271203110581e-01 
 388        403        416        389    2 2147483645 2147483645 +9.22077922077922052e-01  # rad = +7.10000000000000075e-02 , len = +2.09999999999999659e-01 
 389        417        403        399    2        376        388 +4.49766355140186924e-01  # rad = +7.70000000000000268e-02 , len = +9.20706250657613579e-01 
 390        392        418        365    2       1620       1621 +8.96551724137931050e-01  # rad = +7.79999999999999999e-02 , len = +2.88617393793237420e-01 
 391        392        419        365    2        397        398 +8.16091954022988508e-01  # rad = +7.09999999999999937e-02 , len = +4.14125584816972425e-01 
 392        420        421        393    2 2147483645 2147483645 +6.58232589817810299e-01  # rad = +8.11817999999999984e-02 , len = +8.57321409974112880e-01 
 393        352        420       1617    2        392        394 +8.26628686327077755e-01  # rad = +1.23333000000000040e-01 , len = +4.94974746830581513e-01 
 394        420        422        393    2        395        396 +9.72975602636763859e-01  # rad = +1.20000000000000023e-01 , len = +2.52388589282478815e-01 
 395        422        423        394    2       2080       2151 +6.63889166666666752e-01  # rad = +7.96667000000000070e-02 , len = +5.64358042380896707e-01 
 396        422        424        394    2        420        421 +8.56666666666666687e-01  # rad = +1.02800000000000002e-01 , len = +7.03491293478463620e-01 
 397        419        425        391    2 2147483645 2147483645 +1.03286338028169022e+00  # rad = +7.33332999999999902e-02 , len = +8.45813218151620250e-01 
 398        419        426        391    2       1991       1992 +1.09859154929577474e+00  # rad = +7.80000000000000276e-02 , len = +2.61916017074176000e-01 
 399        427        417       1794    2        389        400 +6.93117408906882559e-01  # rad = +1.71200000000000019e-01 , len = +4.02119385257663664e-01 
 400        417        428        399    2        431        432 +5.12850467289719614e-01  # rad = +8.77999999999999892e-02 , len = +3.42928563989643442e-01 
 401        429        430        402    2 2147483645 2147483645 +4.75290697674418616e-01  # rad = +8.17499999999999893e-02 , len = +9.74987179402890258e-01 
 402        431        429       2146    2        401        403 +9.00952809977528579e-01  # rad = +1.71999999999999986e-01 , len = +1.21243556529817817e-01 
 403        429        432        402    2        436        437 +9.41860465116279189e-01  # rad = +1.62000000000000005e-01 , len = +5.68682688324515628e-01 
 404        397        433        405    2 2147483645 2147483645 +8.59649473684210630e-01  # rad = +8.16667000000000087e-02 , len = +5.77234787586472287e-01 
 405        409        397        488    2        369        404 +6.81003584229390668e-01  # rad = +9.50000000000000289e-02 , len = +3.28329103187642579e-01 
 406        434        435        408    2 2147483645 2147483645 +9.41909519464530942e-01  # rad = +7.56667000000000034e-02 , len = +4.08166632639169635e-01 
 407        434        436        408    2 2147483645 2147483645 +1.05809172534926366e+00  # rad = +8.49999999999999922e-02 , len = +7.00000000000002842e-02 
 408        437        434        436    2        406        407 +9.57384836686366425e-01  # rad = +8.03333000000000103e-02 , len = +1.71464281994823164e-01 
 409        438        439        411    2 2147483645 2147483645 +1.07829932885906032e+00  # rad = +8.03333000000000241e-02 , len = +2.42487113059641740e-01 
 410        438        440        411    2 2147483645 2147483645 +9.53020134228187876e-01  # rad = +7.10000000000000075e-02 , len = +1.97989898732234104e-01 
 411        441        438        449    2        409        410 +9.27386276923766406e-01  # rad = +7.45000000000000107e-02 , len = +6.02162768692984240e-01 
 412        415        442        387    2 2147483645 2147483645 +5.43975591715976314e-01  # rad = +7.35455000000000275e-02 , len = +7.06965345685344748e-01 
 413        415        443        387    2        425       1624 +6.23150887573964529e-01  # rad = +8.42500000000000054e-02 , len = +4.94974746830581291e-01 
 414        444        445        416    2 2147483645 2147483645 +1.00000000000000000e+00  # rad = +7.10000000000000214e-02 , len = +3.83405790253616874e-01 
 415        444        446        416    2       1583       2142 +1.06572816901408451e+00  # rad = +7.56667000000000034e-02 , len = +3.63730669589462652e-01 
 416        447        444        425    2        414        415 +9.10256410256410131e-01  # rad = +7.10000000000000214e-02 , len = +9.89949493661145541e-02 
 417        448        449        419    2 2147483645 2147483645 +7.87878787878787956e-01  # rad = +7.79999999999999999e-02 , len = +1.06850362657316267e+00 
 418        448        450        419    2 2147483645 2147483645 +8.58585858585858563e-01  # rad = +8.49999999999999922e-02 , len = +2.61916017074176000e-01 
 419        451        448        424    2        417        418 +1.09825621319038991e+00  # rad = +9.90000000000000047e-02 , len = +1.56524758424985921e-01 
 420        424        452        396    2 2147483645 2147483645 +8.67100194552529180e-01  # rad = +8.91379000000000060e-02 , len = +2.15299790989215811e+00 
 421        424        453        396    2       1812       1813 +8.65758754863813262e-01  # rad = +8.90000000000000235e-02 , len = +8.22313808712953231e-01 
 422        454        455        423    2 2147483645 2147483645 +8.40203802610483330e-01  # rad = +8.54209999999999969e-02 , len = +1.31704214055587387e+00 
 423        382        454        355    2        422        424 +7.15405563256890642e-01  # rad = +1.01666999999999980e-01 , len = +3.76961536499416827e-01 
 424        454        451        423    2        419        430 +8.86648568365349665e-01  # rad = +9.01429000000000119e-02 , len = +5.09607692249634425e-01 
 425        443        447        413    2        416        426 +9.25816023738872396e-01  # rad = +7.80000000000000415e-02 , len = +2.96984848098351184e-01 
 426        447        456        425    2 2147483645 2147483645 +9.10256410256410131e-01  # rad = +7.10000000000000214e-02 , len = +6.49153294684698401e-01 
 427        457        458        429    2 2147483645 2147483645 +7.89752929241317791e-01  # rad = +7.45000000000000107e-02 , len = +5.77234787586471398e-01 
 428        457        459        429    2 2147483645 2147483645 +8.71378399780353252e-01  # rad = +8.21999999999999814e-02 , len = +2.79999999999997584e-01 
 429        460        457        462    2        427        428 +9.52861616161616132e-01  # rad = +9.43332999999999949e-02 , len = +4.31508980207827242e-01 
 430        451        461        424    2        441        442 +1.02060173346985739e+00  # rad = +9.20000000000000123e-02 , len = +2.61916017074176999e-01 
 431        428        462        400    2 2147483645 2147483645 +9.68109339407744796e-01  # rad = +8.50000000000000061e-02 , len = +4.99899989997997785e-01 
 432        428        463        400    2 2147483645 2147483645 +8.99772209567198167e-01  # rad = +7.90000000000000008e-02 , len = +4.94974746830581736e-01 
 433        464        465        435    2 2147483645 2147483645 +9.26892950391644876e-01  # rad = +7.10000000000000075e-02 , len = +4.94974746830584011e-01 
 434        464        466        435    2 2147483645 2147483645 +1.10966057441253252e+00  # rad = +8.50000000000000061e-02 , len = +4.69574275274954045e-01 
 435        382        464        355    2        433        434 +5.39015276790677733e-01  # rad = +7.66000000000000292e-02 , len = +4.20000000000000540e-01 
 436        432        437        403    2        408       1805 +5.17957407407407366e-01  # rad = +8.39091000000000281e-02 , len = +7.30821455623738125e-01 
 437        432        467        403    2       1628       1629 +8.58024691358024616e-01  # rad = +1.39000000000000012e-01 , len = +2.32163735324876802e-01 
 438        468        469        440    2 2147483645 2147483645 +8.92026476667219015e-01  # rad = +1.02286000000000030e-01 , len = +9.74987179402887150e-01 
 439        468        470        440    2       1627       1809 +1.00988078523027536e+00  # rad = +1.15800000000000000e-01 , len = +3.56931365951492552e-01 
 440        471        468        489    2        438        439 +6.27737905587763545e-01  # rad = +1.14667000000000005e-01 , len = +9.23363417079106297e-01 
 441        461        472        430    2 2147483645 2147483645 +8.93478260869565166e-01  # rad = +8.22000000000000092e-02 , len = +7.50666370633450875e-01 
 442        461        473        430    2        450        451 +8.93478260869565166e-01  # rad = +8.22000000000000092e-02 , len = +2.96984848098349519e-01 
 443        474        475        445    2 2147483645 2147483645 +9.31037401371164086e-01  # rad = +9.89999999999999769e-02 , len = +2.61916017074180274e-01 
 444        474        476        445    2       2115       2170 +9.31037401371164086e-01  # rad = +9.89999999999999769e-02 , len = +4.02119385257661166e-01 
 445        477        474        447    2        443        444 +1.25097647058823536e+00  # rad = +1.06332999999999997e-01 , len = +1.56524758424984312e-01 
 446        477        478        447    2 2147483645 2147483645 +1.05490235294117651e+00  # rad = +8.96667000000000158e-02 , len = +6.60378679243957101e-01 
 447        479        477        469    2        445        446 +6.67189952904238548e-01  # rad = +8.49999999999999784e-02 , len = +6.29999999999996452e-01 
 448        441        480        449    2 2147483645 2147483645 +8.83817794115267286e-01  # rad = +7.10000000000000075e-02 , len = +1.71464281994822443e-01 
 449        481        441       1811    2        411        448 +9.31155510375819895e-01  # rad = +8.03333000000000241e-02 , len = +1.71464281994823886e-01 
 450        473        482        442    2 2147483645 2147483645 +8.63746958637469642e-01  # rad = +7.09999999999999937e-02 , len = +3.13049516849968623e-01 
 451        473        483        442    2 2147483645 2147483645 +8.63746958637469642e-01  # rad = +7.09999999999999937e-02 , len = +2.21359436211785776e-01 
 452        484        485        454    2 2147483645 2147483645 +8.76470588235294112e-01  # rad = +7.44999999999999829e-02 , len = +6.37730350540102964e-01 
 453        484        486        454    2       1618       1619 +9.08496470588235239e-01  # rad = +7.72221999999999770e-02 , len = +6.75055553269504838e-01 
 454        479        484        469    2        452        453 +6.67189952904238548e-01  # rad = +8.49999999999999784e-02 , len = +2.61916017074176000e-01 
 455          3        487          1    2 2147483645 2147483645 +9.51359492715089794e-01  # rad = +9.50000000000000289e-02 , len = +3.05122926047845133e-01 
 456          1        488          0    2        578       1825 +1.13493748610204515e+00  # rad = +6.32882000000000056e-01 , len = +1.35373557240696063e+00 
 457          1        405          0    2        379       1801 +1.19719673765682266e+00  # rad = +6.67599999999999971e-01 , len = +9.36536171218179447e-01 
 458        489        490        460    2 2147483645 2147483645 +8.60158311345646354e-01  # rad = +8.15000000000000169e-02 , len = +1.27738013136262918e+00 
 459        489        491        460    2 2147483645 2147483645 +8.47844854881266485e-01  # rad = +8.03333000000000103e-02 , len = +7.85748051222526445e-01 
 460        492        489        580    2        458        459 +6.78724928366762237e-01  # rad = +9.47499999999999870e-02 , len = +6.60378679243960098e-01 
 461        460        493        462    2 2147483645 2147483645 +8.11447474747474695e-01  # rad = +8.03333000000000103e-02 , len = +4.02119385257660555e-01 
 462        494        460        492    2        429        461 +8.76967640779881208e-01  # rad = +9.90000000000000047e-02 , len = +3.28329103187640692e-01 
 463        495        496        465    2 2147483645 2147483645 +8.22387646432374830e-01  # rad = +7.72221999999999770e-02 , len = +8.65852181379711316e-01 
 464        495        497        465    2 2147483645 2147483645 +8.65896698615548521e-01  # rad = +8.13076999999999828e-02 , len = +8.65852181379707098e-01 
 465        498        495        600    2        463        464 +3.01807955002008799e-01  # rad = +9.38999999999999974e-02 , len = +1.65798069952578109e+00 
 466        499        500        468    2 2147483645 2147483645 +9.38325577830141921e-01  # rad = +7.10000000000000214e-02 , len = +4.53651848888552089e-01 
 467        499        501        468    2 2147483645 2147483645 +9.84581064061205269e-01  # rad = +7.45000000000000245e-02 , len = +5.33104117410472922e-01 
 468        502        499       1821    2        466        467 +7.03876279069767463e-01  # rad = +7.56667000000000034e-02 , len = +3.56931365951492219e-01 
 469        503        479        511    2        447        454 +7.90484404375585648e-01  # rad = +1.27400000000000013e-01 , len = +4.02119385257664830e-01 
 470        504        505        472    2 2147483645 2147483645 +1.18241003830291902e+00  # rad = +9.89999999999999769e-02 , len = +1.56524758424985921e-01 
 471        504        506        472    2 2147483645 2147483645 +1.01520053793684961e+00  # rad = +8.49999999999999784e-02 , len = +1.21243556529816776e-01 
 472        507        504        517    2        470        471 +1.04224898018629886e+00  # rad = +8.37272999999999906e-02 , len = +8.57321409974112658e-01 
 473        508        509        475    2 2147483645 2147483645 +9.61538461538461453e-01  # rad = +7.49999999999999972e-02 , len = +5.09607692249636424e-01 
 474        508        510        475    2 2147483645 2147483645 +9.93096153846153906e-01  # rad = +7.74615000000000165e-02 , len = +8.57321409974110660e-01 
 475        511        508        509    2        473        474 +7.91878172588832530e-01  # rad = +7.79999999999999999e-02 , len = +2.88617393793234811e-01 
 476        512        513        478    2 2147483645 2147483645 +9.03156083086053330e-01  # rad = +7.60909000000000030e-02 , len = +7.66811580507234081e-01 
 477        512        514        478    2 2147483645 2147483645 +9.09198813056379840e-01  # rad = +7.66000000000000014e-02 , len = +2.96984848098347798e-01 
 478        515        512        527    2        476        477 +5.81034482758620685e-01  # rad = +8.42500000000000193e-02 , len = +6.49153294684700732e-01 
 479        516        517        481    2 2147483645 2147483645 +8.90196470588235256e-01  # rad = +7.56666999999999756e-02 , len = +4.14125584816972425e-01 
 480        516        518        481    2 2147483645 2147483645 +8.35294117647058854e-01  # rad = +7.10000000000000214e-02 , len = +5.85662018573851917e-01 
 481        519        516        494    2        479        480 +8.76288659793814428e-01  # rad = +8.49999999999999922e-02 , len = +1.21243556529821897e-01 
 482        520        521        484    2 2147483645 2147483645 +1.00000000000000000e+00  # rad = +7.10000000000000214e-02 , len = +7.24085630295200455e-01 
 483        520        522        484    2 2147483645 2147483645 +1.11267605633802824e+00  # rad = +7.90000000000000008e-02 , len = +1.07079409785448409e+00 
 484        523        520       1631    2        482        483 +7.78082191780821941e-01  # rad = +7.10000000000000214e-02 , len = +2.10000000000002046e-01 
 485        524        525        487    2 2147483645 2147483645 +8.72437357630979515e-01  # rad = +7.66000000000000014e-02 , len = +4.02119385257662998e-01 
 486        524        526        487    2 2147483645 2147483645 +9.68109339407744796e-01  # rad = +8.49999999999999922e-02 , len = +7.00000000000038369e-02 
 487        527        524        507    2        485        486 +1.08730650154798769e+00  # rad = +8.78000000000000169e-02 , len = +4.19999999999999318e-01 
 488        528        409        490    2        382        405 +6.47331786542923449e-01  # rad = +1.39499999999999957e-01 , len = +6.49153294684701510e-01 
 489        528        471        490    2        440        500 +8.47642691415313343e-01  # rad = +1.82667000000000024e-01 , len = +1.71464281994818085e-01 
 490        529        528        499    2        488        489 +1.00857876976790983e+00  # rad = +2.15499999999999997e-01 , len = +2.61916017074178831e-01 
 491        494        530        492    2 2147483645 2147483645 +7.11613177546085107e-01  # rad = +8.03333000000000103e-02 , len = +1.71464281994824608e-01 
 492        531        494        545    2        462        491 +7.37147633257804746e-01  # rad = +1.12889000000000045e-01 , len = +7.73175271203109138e-01 
 493        519        532        494    2 2147483645 2147483645 +7.89690721649484617e-01  # rad = +7.66000000000000014e-02 , len = +3.56931365951496382e-01 
 494        533        519        502    2        481        493 +1.14117647058823524e+00  # rad = +9.70000000000000168e-02 , len = +1.56524758424982730e-01 
 495        534        535        497    2 2147483645 2147483645 +8.61807517084282382e-01  # rad = +7.56666999999999895e-02 , len = +3.83405790253617873e-01 
 496        534        536        497    2 2147483645 2147483645 +8.72437357630979515e-01  # rad = +7.66000000000000014e-02 , len = +8.22313808712952010e-01 
 497        537        534        516    2        495        496 +1.06812652068126535e+00  # rad = +8.78000000000000169e-02 , len = +4.08166632639172688e-01 
 498        529        538        499    2 2147483645 2147483645 +4.91751182915471263e-01  # rad = +1.05070999999999984e-01 , len = +1.25415310070182517e+00 
 499        539        529        553    2        490        498 +1.00132155493591402e+00  # rad = +2.13667000000000051e-01 , len = +8.31203946092651025e-01 
 500        471        540        489    2        522        523 +7.23995029206151108e-01  # rad = +1.32249999999999951e-01 , len = +5.68682688324519736e-01 
 501        533        541        502    2 2147483645 2147483645 +9.17647058823529482e-01  # rad = +7.80000000000000276e-02 , len = +3.28329103187641413e-01 
 502        542        533       1996    2        494        501 +1.00000000000000000e+00  # rad = +8.49999999999999922e-02 , len = +3.49999999999997868e-01 
 503        543        544        505    2 2147483645 2147483645 +8.22464130434782503e-01  # rad = +7.56667000000000312e-02 , len = +7.85748051222527333e-01 
 504        543        545        505    2 2147483645 2147483645 +8.27074999999999894e-01  # rad = +7.60908999999999891e-02 , len = +8.01186619958169755e-01 
 505        546        543        520    2        503        504 +9.68421052631579071e-01  # rad = +9.19999999999999846e-02 , len = +2.61916017074175056e-01 
 506        527        547        507    2 2147483645 2147483645 +1.07739938080495357e+00  # rad = +8.69999999999999801e-02 , len = +4.53651848888546316e-01 
 507        548        527       1819    2        487        506 +6.37498322372835879e-01  # rad = +8.07499999999999885e-02 , len = +5.68682688324514407e-01 
 508        511        549        509    2 2147483645 2147483645 +7.91878172588832530e-01  # rad = +7.79999999999999999e-02 , len = +6.45368112010499706e-01 
 509        550        511        526    2        475        508 +7.29629629629629517e-01  # rad = +9.85000000000000181e-02 , len = +6.37730350540102520e-01 
 510        503        551        511    2 2147483645 2147483645 +4.99720786513368154e-01  # rad = +8.05384999999999990e-02 , len = +9.12688336728371796e-01 
 511        552        503        554    2        469        510 +6.89139553677945105e-01  # rad = +1.61167000000000005e-01 , len = +4.99899989997999783e-01 
 512        553        554        514    2 2147483645 2147483645 +9.38325577830141921e-01  # rad = +7.09999999999999937e-02 , len = +2.88617393793237420e-01 
 513        553        555        514    2 2147483645 2147483645 +1.02055725966640543e+00  # rad = +7.72222000000000186e-02 , len = +6.45368112010499706e-01 
 514        556        553       1638    2        512        513 +8.43866229046011496e-01  # rad = +7.56667000000000034e-02 , len = +4.94974746830585288e-01 
 515        537        557        516    2 2147483645 2147483645 +9.09164233576642444e-01  # rad = +7.47333000000000164e-02 , len = +1.05465634213235382e+00 
 516        558        537        551    2        497        515 +6.40645945693175789e-01  # rad = +8.21999999999999814e-02 , len = +3.20780298646909323e-01 
 517        559        507        519    2        472       1815 +7.69970191598056131e-01  # rad = +8.03332999999999825e-02 , len = +7.00000000000000733e-01 
 518        559        560        519    2       1633       1634 +6.80513356272703707e-01  # rad = +7.10000000000000214e-02 , len = +4.02119385257661166e-01 
 519        561        559        534    2        517        518 +7.19537931034482825e-01  # rad = +1.04333000000000009e-01 , len = +1.56524758424985921e-01 
 520        562        546       1644    2        505        521 +7.41029641185647403e-01  # rad = +9.49999999999999872e-02 , len = +3.28329103187643689e-01 
 521        546        563        520    2       1636       1637 +1.04210526315789487e+00  # rad = +9.90000000000000047e-02 , len = +5.64358042380898151e-01 
 522        540        564        500    2 2147483645 2147483645 +7.25897920604914870e-01  # rad = +9.59999999999999604e-02 , len = +9.89949493661145541e-02 
 523        540        565        500    2        541        542 +1.00567107750472595e+00  # rad = +1.33000000000000035e-01 , len = +3.83405790253617540e-01 
 524        566        567        525    2 2147483645 2147483645 +6.01622758620689702e-01  # rad = +8.72352999999999879e-02 , len = +1.39122248400462101e+00 
 525        568        566       1645    2        524        526 +8.64031271973209059e-01  # rad = +1.44999999999999990e-01 , len = +4.59020696701141928e-01 
 526        566        550        525    2        509        527 +9.31034482758620774e-01  # rad = +1.35000000000000009e-01 , len = +5.77234787586473064e-01 
 527        550        515        526    2        478        575 +1.07407407407407396e+00  # rad = +1.44999999999999990e-01 , len = +1.56524758424984339e-01 
 528        569        570        530    2 2147483645 2147483645 +9.38325577830141921e-01  # rad = +7.10000000000000075e-02 , len = +4.69574275274954545e-01 
 529        569        571        530    2 2147483645 2147483645 +1.04933874478469402e+00  # rad = +7.93999999999999845e-02 , len = +6.85857127979289771e-01 
 530        572        569        573    2        528        529 +9.25369209922562552e-01  # rad = +7.56666999999999895e-02 , len = +4.69574275274957764e-01 
 531        573        574        552    2 2147483645 2147483645 +8.08458065507876800e-01  # rad = +7.10000000000000075e-02 , len = +3.83405790253617818e-01 
 532        573        575        552    2 2147483645 2147483645 +8.08458065507876800e-01  # rad = +7.10000000000000075e-02 , len = +2.10000000000000853e-01 
 533        561        576        534    2 2147483645 2147483645 +5.79638620689655215e-01  # rad = +8.40476000000000278e-02 , len = +1.71035084120188685e+00 
 534        568        561       1645    2        519        533 +8.64031271973209059e-01  # rad = +1.44999999999999990e-01 , len = +2.09999999999998493e-01 
 535        577        578        536    2 2147483645 2147483645 +7.00629155577290108e-01  # rad = +7.44999999999999968e-02 , len = +5.68682688324519514e-01 
 536        579        577       1628    2        535        537 +9.22164984216186201e-01  # rad = +1.06333000000000025e-01 , len = +1.71464281994821721e-01 
 537        577        580        536    2        561        562 +8.43263145025532901e-01  # rad = +8.96667000000000020e-02 , len = +1.97989898732234104e-01 
 538        581        582        540    2 2147483645 2147483645 +7.55980861244019198e-01  # rad = +7.90000000000000147e-02 , len = +5.14392845984467106e-01 
 539        581        583        540    2 2147483645 2147483645 +8.28283253588516843e-01  # rad = +8.65556000000000103e-02 , len = +7.03491293478462731e-01 
 540        556        581       1638    2        538        539 +1.16542707604941409e+00  # rad = +1.04500000000000010e-01 , len = +2.52388589282478315e-01 
 541        565        584        523    2       1638       1828 +7.95488721804511245e-01  # rad = +1.05800000000000005e-01 , len = +3.56931365951495327e-01 
 542        565        585        523    2        571       1827 +7.30993984962405974e-01  # rad = +9.72222000000000086e-02 , len = +7.44110206891421933e-01 
 543        586        587        544    2       1622       1623 +5.13968297623644044e-01  # rad = +9.71764999999999990e-02 , len = +1.25415310070182473e+00 
 544        588        586        581    2        543        545 +8.69575815553582987e-01  # rad = +1.89071000000000017e-01 , len = +1.96748570515772392e+00 
 545        586        531        544    2        492        546 +8.09976146526966145e-01  # rad = +1.53143000000000001e-01 , len = +4.69574275274954545e-01 
 546        531        589        545    2       1584       1585 +9.86006542904344307e-01  # rad = +1.51000000000000023e-01 , len = +6.49153294684696736e-01 
 547        590        591        549    2 2147483645 2147483645 +1.00000000000000000e+00  # rad = +7.10000000000000075e-02 , len = +4.53651848888550702e-01 
 548        590        592        549    2 2147483645 2147483645 +1.00000000000000000e+00  # rad = +7.10000000000000075e-02 , len = +7.44110206891425818e-01 
 549        593        590        557    2        547        548 +8.98734177215189778e-01  # rad = +7.10000000000000075e-02 , len = +1.56524758424985921e-01 
 550        558        594        551    2 2147483645 2147483645 +5.77603111263522151e-01  # rad = +7.41110999999999853e-02 , len = +5.64358042380897151e-01 
 551        595        558       1654    2        516        550 +4.44895977808599186e-01  # rad = +1.28308000000000005e-01 , len = +1.08669222873820326e+00 
 552        596        573        615    2        531        532 +3.40833323630887919e-01  # rad = +8.78214999999999829e-02 , len = +1.26968500030519404e+00 
 553        552        539        554    2        499       1819 +9.12420307268661190e-01  # rad = +2.13384999999999964e-01 , len = +8.68677155219360064e-01 
 554        597        552        610    2        511        553 +6.80504674583244817e-01  # rad = +2.33867000000000019e-01 , len = +1.39649561402819988e+00 
 555        598        599        556    2 2147483645 2147483645 +7.52650442632665229e-01  # rad = +7.10000000000000075e-02 , len = +5.51180551180826761e-01 
 556        600        598       1825    2        555        557 +4.93186701729988020e-01  # rad = +9.43332999999999949e-02 , len = +4.02119385257663664e-01 
 557        598        593        556    2        549        563 +8.37456126309585325e-01  # rad = +7.90000000000000008e-02 , len = +1.41739197119216165e+00 
 558        601        602        560    2 2147483645 2147483645 +7.16727350427350474e-01  # rad = +8.38571000000000177e-02 , len = +1.02401171868294516e+00 
 559        601        603        560    2       1821       1826 +1.18803418803418803e+00  # rad = +1.39000000000000012e-01 , len = +2.42487113059644821e-01 
 560        604        601        584    2        558        559 +9.66942148760330578e-01  # rad = +1.17000000000000035e-01 , len = +8.01186619958168644e-01 
 561        580        605        537    2 2147483645 2147483645 +8.77963614139920412e-01  # rad = +7.87241000000000052e-02 , len = +1.88610710194304820e+00 
 562        580        606        537    2        564        565 +7.91821266980941574e-01  # rad = +7.09999999999999937e-02 , len = +1.21243556529821897e-01 
 563        593        607        557    2 2147483645 2147483645 +8.98734177215189778e-01  # rad = +7.10000000000000075e-02 , len = +1.71464281994820278e-01 
 564        606        608        562    2 2147483645 2147483645 +1.00000000000000000e+00  # rad = +7.09999999999999937e-02 , len = +4.69574275274952990e-01 
 565        606        609        562    2        593       1641 +1.26291126760563377e+00  # rad = +8.96667000000000020e-02 , len = +6.41560597293819423e-01 
 566        610        611        568    2 2147483645 2147483645 +7.91821266980941574e-01  # rad = +7.10000000000000075e-02 , len = +3.56931365951496382e-01 
 567        610        612        568    2 2147483645 2147483645 +8.43866229046011496e-01  # rad = +7.56666999999999895e-02 , len = +4.02119385257659334e-01 
 568        613        610        619    2        566        567 +9.05724242424242432e-01  # rad = +8.96667000000000158e-02 , len = +6.96491205974631988e-01 
 569        614        615        571    2 2147483645 2147483645 +9.34117647058823608e-01  # rad = +7.94000000000000122e-02 , len = +7.73175271203107028e-01 
 570        614        616        571    2 2147483645 2147483645 +8.35294117647058854e-01  # rad = +7.09999999999999937e-02 , len = +4.31508980207826909e-01 
 571        585        614        542    2        569        570 +8.74285914122494567e-01  # rad = +8.49999999999999922e-02 , len = +2.61916017074178387e-01 
 572        572        617        573    2 2147483645 2147483645 +9.11101001355033469e-01  # rad = +7.44999999999999968e-02 , len = +5.28488410468951342e-01 
 573        618        572        631    2        530        572 +6.12503370786516843e-01  # rad = +8.17692000000000002e-02 , len = +9.10000000000000364e-01 
 574        619        620        575    2 2147483645 2147483645 +8.26790149892933535e-01  # rad = +7.72221999999999770e-02 , len = +6.18223260642948969e-01 
 575        515        619        527    2        574        576 +6.44137931034482802e-01  # rad = +9.34000000000000108e-02 , len = +9.77496803063826580e-01 
 576        619        621        575    2        585        586 +8.96437901498929324e-01  # rad = +8.37273000000000184e-02 , len = +7.57165767847438831e-01 
 577        622        623        578    2        640        745 +7.83866727867743029e-01  # rad = +5.00368000000000035e-01 , len = +1.72177234267484125e+00 
 578        488        622        456    2        577        579 +1.00861297998679045e+00  # rad = +6.38332999999999928e-01 , len = +1.97989898732231578e-01 
 579        622        624        578    2        637       1651 +9.23760795697543546e-01  # rad = +5.89667000000000052e-01 , len = +4.69574275274955100e-01 
 580        588        492        581    2        460       1635 +6.42048668760836772e-01  # rad = +1.39600000000000002e-01 , len = +7.73175271203105585e-01 
 581        625        588        602    2        544        580 +8.34125531808782905e-01  # rad = +2.17428999999999956e-01 , len = +5.09607692249641531e-01 
 582        626        627        583    2       1647       1648 +6.63793828030542987e-01  # rad = +1.02667000000000008e-01 , len = +4.59020696701137265e-01 
 583        628        626        608    2        582        584 +8.98276242580525297e-01  # rad = +1.54666999999999999e-01 , len = +8.10308583195314847e-01 
 584        626        604        583    2        560        590 +7.82325900159697940e-01  # rad = +1.21000000000000024e-01 , len = +1.21243556529824978e-01 
 585        621        629        576    2 2147483645 2147483645 +8.95765180532514416e-01  # rad = +7.49999999999999972e-02 , len = +4.89999999999998936e-01 
 586        621        630        576    2 2147483645 2147483645 +8.47991037570780315e-01  # rad = +7.10000000000000214e-02 , len = +1.21243556529819857e-01 
 587        631        632        589    2 2147483645 2147483645 +5.89741937024039764e-01  # rad = +7.41110999999999853e-02 , len = +6.02162768692985906e-01 
 588        631        633        589    2       1644       1997 +9.52254768554990472e-01  # rad = +1.19666999999999982e-01 , len = +1.71464281994824608e-01 
 589        634        631        595    2        587        588 +9.04079136690647545e-01  # rad = +1.25667000000000001e-01 , len = +2.10000000000000853e-01 
 590        604        635        584    2 2147483645 2147483645 +6.94214876033057871e-01  # rad = +8.39999999999999913e-02 , len = +3.42928563989639779e-01 
 591        636        637        593    2 2147483645 2147483645 +8.63746958637469642e-01  # rad = +7.09999999999999937e-02 , len = +4.31508980207828408e-01 
 592        636        638        593    2 2147483645 2147483645 +9.36739659367396671e-01  # rad = +7.70000000000000406e-02 , len = +1.27738013136262718e+00 
 593        609        636        565    2        591        592 +9.16728283744132399e-01  # rad = +8.22000000000000369e-02 , len = +3.56931365951498492e-01 
 594        634        639        595    2 2147483645 2147483645 +6.25899280575539563e-01  # rad = +8.69999999999999801e-02 , len = +5.28488410468954672e-01 
 595        640        634        607    2        589        594 +8.44984802431610893e-01  # rad = +1.39000000000000012e-01 , len = +2.09999999999998493e-01 
 596        641        642        598    2 2147483645 2147483645 +8.54274775362537042e-01  # rad = +7.65999999999999875e-02 , len = +3.56931365951495716e-01 
 597        641        643        598    2 2147483645 2147483645 +9.25650213512931752e-01  # rad = +8.29999999999999766e-02 , len = +5.14392845984467106e-01 
 598        644        641        612    2        596        597 +1.09083576642335767e+00  # rad = +8.96667000000000020e-02 , len = +4.94974746830582735e-01 
 599        498        645        600    2       1645       1823 +6.92647649658497344e-01  # rad = +2.15499999999999997e-01 , len = +3.05122926047850407e-01 
 600        646        498        629    2        465        599 +7.63496932515337456e-01  # rad = +3.11125000000000040e-01 , len = +5.14392845984466107e-01 
 601        625        647        602    2        608        643 +8.38874886349250226e-01  # rad = +2.18666999999999917e-01 , len = +3.83405790253616208e-01 
 602        597        625        610    2        581        601 +7.58487140167662277e-01  # rad = +2.60666999999999927e-01 , len = +7.24085630295201454e-01 
 603        648        649        605    2 2147483645 2147483645 +9.82367758186397988e-01  # rad = +7.80000000000000276e-02 , len = +2.61916017074173169e-01 
 604        648        650        605    2 2147483645 2147483645 +1.01175440806045325e+00  # rad = +8.03333000000000241e-02 , len = +5.81463670404266719e-01 
 605        651        648       1632    2        603        604 +1.00761421319796951e+00  # rad = +7.94000000000000261e-02 , len = +6.92964645562816450e-01 
 606        640        652        607    2 2147483645 2147483645 +5.46437082066869362e-01  # rad = +8.98889000000000077e-02 , len = +7.13862731902992764e-01 
 607        653        640        647    2        595        606 +6.88284518828451874e-01  # rad = +1.64499999999999952e-01 , len = +7.06965345685345858e-01 
 608        647        628        601    2        583        609 +7.87416482596825285e-01  # rad = +1.72182000000000029e-01 , len = +8.42911620515464088e-01 
 609        628        654        608    2        691        692 +5.95782369817983382e-01  # rad = +1.02583000000000008e-01 , len = +1.01439637223326162e+00 
 610        655        597        635    2        554        602 +8.75584713375796242e-01  # rad = +3.43666999999999945e-01 , len = +6.60378679243964317e-01 
 611        644        656        612    2 2147483645 2147483645 +9.20519464720194636e-01  # rad = +7.56666999999999895e-02 , len = +8.79886356298356209e-01 
 612        657        644        646    2        598        611 +8.30303030303030210e-01  # rad = +8.21999999999999953e-02 , len = +3.76961536499416827e-01 
 613        595        658       1654    2        614        615 +1.00208044382801664e+00  # rad = +2.89000000000000035e-01 , len = +1.21243556529821897e-01 
 614        658        659        613    2        656       1837 +8.59515570934256012e-01  # rad = +2.48399999999999954e-01 , len = +4.02119385257663664e-01 
 615        658        596        613    2        552       1836 +8.91581314878892695e-01  # rad = +2.57667000000000035e-01 , len = +4.48218696620298451e-01 
 616        660        661        618    2 2147483645 2147483645 +8.90196470588235256e-01  # rad = +7.56666999999999895e-02 , len = +3.63730669589464706e-01 
 617        660        662        618    2 2147483645 2147483645 +1.05490235294117651e+00  # rad = +8.96667000000000020e-02 , len = +1.97989898732231578e-01 
 618        663        660        624    2        616        617 +9.68109339407744796e-01  # rad = +8.49999999999999922e-02 , len = +4.59020696701140263e-01 
 619        664        613        621    2        568       1829 +9.82142857142857095e-01  # rad = +9.89999999999999769e-02 , len = +4.94974746830585288e-01 
 620        664        665        621    2       1664       1665 +9.35846230158730141e-01  # rad = +9.43333000000000088e-02 , len = +4.94974746830582013e-01 
 621        666        664        633    2        619        620 +7.12010228083435170e-01  # rad = +1.00799999999999973e-01 , len = +6.49153294684698401e-01 
 622        667        668        623    2 2147483645 2147483645 +9.35046038543897229e-01  # rad = +8.73333000000000026e-02 , len = +8.88200427831470019e-01 
 623        669        667        641    2        622        624 +1.04163530050732334e+00  # rad = +9.34000000000000108e-02 , len = +8.25287828578611271e-01 
 624        667        663        623    2        618        652 +9.40042826552462518e-01  # rad = +8.78000000000000030e-02 , len = +3.76961536499416827e-01 
 625        670        671        626    2 2147483645 2147483645 +3.68029286150091506e-01  # rad = +1.50800000000000017e-01 , len = +7.82623792124929496e-01 
 626        672        670        636    2        625        627 +1.00923645320197064e+00  # rad = +4.09749999999999948e-01 , len = +1.05465634213235604e+00 
 627        670        673        626    2        628        629 +9.29835265405735134e-01  # rad = +3.80999999999999950e-01 , len = +1.97989898732236630e-01 
 628        673        674        627    2 2147483645 2147483645 +3.32895013123359562e-01  # rad = +1.26833000000000001e-01 , len = +1.22449989791751124e+00 
 629        673        646        627    2        600        635 +1.06955380577427817e+00  # rad = +4.07500000000000029e-01 , len = +2.21359436211781252e-01 
 630        618        675        631    2        670        671 +7.04119850187265861e-01  # rad = +9.40000000000000002e-02 , len = +6.02162768692981798e-01 
 631        676        618        658    2        573        630 +7.84371327849588740e-01  # rad = +1.33500000000000008e-01 , len = +3.63730669589465705e-01 
 632        666        677        633    2       1998       1999 +6.60445995295646737e-01  # rad = +9.34999999999999859e-02 , len = +5.93969696196701036e-01 
 633        678        666        681    2        621        632 +8.35897829526936031e-01  # rad = +1.41571000000000030e-01 , len = +5.64358042380900815e-01 
 634        655        679        635    2        667        760 +1.00000000000000000e+00  # rad = +3.92499999999999905e-01 , len = +1.21243556529822924e-01 
 635        646        655        629    2        610        634 +9.63190184049079634e-01  # rad = +3.92499999999999905e-01 , len = +9.89949493661170521e-02 
 636        680        672        637    2        626       2152 +9.37737465845337792e-01  # rad = +4.05999999999999972e-01 , len = +4.25793377120873895e-01 
 637        624        680        579    2        636        638 +7.34239833668833497e-01  # rad = +4.32957000000000092e-01 , len = +1.79013965935622332e+00 
 638        680        681        637    2        721        722 +5.96671262966068205e-01  # rad = +2.58333000000000035e-01 , len = +1.36634549071601641e+00 
 639        682        683        640    2 2147483645 2147483645 +2.63701420715773238e-01  # rad = +7.25555999999999979e-02 , len = +1.29452694062348539e+00 
 640        623        682        577    2        639        641 +5.49881287372493865e-01  # rad = +2.75142999999999971e-01 , len = +5.51180551180826095e-01 
 641        682        669        640    2        623        659 +3.25891263815543175e-01  # rad = +8.96667000000000020e-02 , len = +5.14392845984468217e-01 
 642        684        685        643    2 2147483645 2147483645 +5.25629212173567284e-01  # rad = +7.66667000000000182e-02 , len = +9.01886910870759451e-01 
 643        647        684        601    2        642        644 +6.67027946603739985e-01  # rad = +1.45856999999999987e-01 , len = +1.16081867662439131e+00 
 644        684        686        643    2        672        673 +8.18610008432917202e-01  # rad = +1.19400000000000048e-01 , len = +4.84974226119282481e-01 
 645        657        687        646    2        687        693 +8.11447474747474695e-01  # rad = +8.03332999999999825e-02 , len = +7.03491293478462287e-01 
 646        688        657        664    2        612        645 +1.00000000000000000e+00  # rad = +9.90000000000000047e-02 , len = +6.14247507117447800e-01 
 647        689        653       1836    2        607        648 +1.00104712041884825e+00  # rad = +2.38999999999999990e-01 , len = +5.64358042380895930e-01 
 648        653        690        647    2        675       1843 +9.43096234309623416e-01  # rad = +2.25399999999999989e-01 , len = +4.08166632639170857e-01 
 649        691        692        651    2 2147483645 2147483645 +6.39320325203251993e-01  # rad = +7.86363999999999674e-02 , len = +8.99166280506558779e-01 
 650        691        693        651    2 2147483645 2147483645 +7.13821138211382156e-01  # rad = +8.77999999999999753e-02 , len = +4.48218696620301227e-01 
 651        689        691       1836    2        649        650 +5.15183246073298351e-01  # rad = +1.22999999999999998e-01 , len = +5.23832034148351999e-01 
 652        663        694        624    2 2147483645 2147483645 +1.06378132118451041e+00  # rad = +9.34000000000000108e-02 , len = +9.01886910870756342e-01 
 653        695        696        655    2 2147483645 2147483645 +8.34224598930481287e-01  # rad = +7.79999999999999999e-02 , len = +2.32163735324874637e-01 
 654        695        697        655    2 2147483645 2147483645 +8.59179679144384978e-01  # rad = +8.03333000000000241e-02 , len = +2.10000000000000853e-01 
 655        698        695       1663    2        653        654 +7.63707945013027967e-01  # rad = +9.35000000000000553e-02 , len = +6.18223260642949857e-01 
 656        659        699        614    2        657        658 +7.87709339774557149e-01  # rad = +1.95666999999999952e-01 , len = +4.94974746830582735e-01 
 657        699        700        656    2        684       1842 +6.57578947906392153e-01  # rad = +1.28666500000000017e-01 , len = +6.60378679243964206e-01 
 658        699        676        656    2        631        665 +8.69845196175134339e-01  # rad = +1.70199999999999990e-01 , len = +2.96984848098347853e-01 
 659        669        701        641    2 2147483645 2147483645 +8.43866229046011496e-01  # rad = +7.56666999999999895e-02 , len = +4.08166632639171190e-01 
 660        702        703        661    2 2147483645 2147483645 +9.35816189883695082e-01  # rad = +7.09999999999999798e-02 , len = +3.63730669589462652e-01 
 661        704        702       2004    2        660        662 +9.30915337423313005e-01  # rad = +7.58695999999999954e-02 , len = +1.80648830607895339e+00 
 662        702        705        661    2       1840       1841 +9.35816189883695082e-01  # rad = +7.09999999999999798e-02 , len = +1.21243556529819857e-01 
 663        688        706        664    2 2147483645 2147483645 +7.57575757575757569e-01  # rad = +7.50000000000000111e-02 , len = +4.19999999999998153e-01 
 664        707        688        670    2        646        663 +1.16470588235294126e+00  # rad = +9.90000000000000047e-02 , len = +1.21243556529819857e-01 
 665        676        708        658    2       1844       1845 +7.03096357226791979e-01  # rad = +1.19666999999999982e-01 , len = +2.10000000000000853e-01 
 666        709        710        667    2 2147483645 2147483645 +3.89576086956521739e-01  # rad = +1.43363999999999991e-01 , len = +8.79886356298356764e-01 
 667        679        709        634    2        666        668 +9.37579617834395029e-01  # rad = +3.68000000000000105e-01 , len = +2.88617393793234867e-01 
 668        709        711        667    2        697        698 +8.72584239130434813e-01  # rad = +3.21111000000000035e-01 , len = +6.64078308635360437e-01 
 669        707        712        670    2 2147483645 2147483645 +9.01176470588235357e-01  # rad = +7.66000000000000014e-02 , len = +1.58855280050743186e+00 
 670        675        707        630    2        664        669 +9.04255319148936199e-01  # rad = +8.49999999999999922e-02 , len = +2.21359436211787469e-01 
 671        675        713        630    2 2147483645 2147483645 +7.78231914893617094e-01  # rad = +7.31537999999999911e-02 , len = +8.54458893101359140e-01 
 672        686        714        644    2 2147483645 2147483645 +7.09101340033500782e-01  # rad = +8.46666999999999836e-02 , len = +1.33184083133083297e+00 
 673        686        715        644    2        704        705 +9.21273031825795785e-01  # rad = +1.10000000000000014e-01 , len = +4.14125584816974812e-01 
 674        716        717        675    2 2147483645 2147483645 +4.83408801955990231e-01  # rad = +9.88571000000000172e-02 , len = +1.09790709989506929e+00 
 675        690        716        648    2        674        676 +9.07275953859804751e-01  # rad = +2.04500000000000015e-01 , len = +1.21243556529821897e-01 
 676        716        718        675    2        699        700 +1.02689486552567244e+00  # rad = +2.10000000000000020e-01 , len = +4.94974746830583290e-01 
 677        719        720        679    2 2147483645 2147483645 +6.89320388349514479e-01  # rad = +7.09999999999999937e-02 , len = +4.08166632639170857e-01 
 678        719        721        679    2 2147483645 2147483645 +6.89320388349514479e-01  # rad = +7.09999999999999937e-02 , len = +2.09999999999999659e-01 
 679        722        719       1845    2        677        678 +1.08421052631578951e+00  # rad = +1.02999999999999980e-01 , len = +2.09999999999997300e-01 
 680        678        723        681    2       1832       2143 +8.41973500862048585e-01  # rad = +1.42599999999999977e-01 , len = +3.50000000000001421e-01 
 681        724        678        716    2        633        680 +6.60718674536637907e-01  # rad = +1.69364000000000015e-01 , len = +8.63017960415655594e-01 
 682        725        726        684    2 2147483645 2147483645 +6.22652589641434329e-01  # rad = +7.81429000000000012e-02 , len = +5.46717477313464872e-01 
 683        725        727        684    2        712       2153 +9.92828685258964172e-01  # rad = +1.24599999999999989e-01 , len = +3.76961536499414163e-01 
 684        700        725        657    2        682        683 +9.75389864494642933e-01  # rad = +1.25499999999999973e-01 , len = +2.61916017074176000e-01 
 685        728        729        687    2 2147483645 2147483645 +1.13502151898734160e+00  # rad = +8.96667000000000020e-02 , len = +4.53651848888552089e-01 
 686        728        730        687    2 2147483645 2147483645 +9.49367088607594889e-01  # rad = +7.50000000000000111e-02 , len = +4.31508980207828408e-01 
 687        687        728        645    2        685        686 +9.83402897677550958e-01  # rad = +7.90000000000000147e-02 , len = +5.09607692249638866e-01 
 688        731        732        689    2 2147483645 2147483645 +2.74998992095658479e-01  # rad = +1.15958000000000019e-01 , len = +1.74439101121279760e+00 
 689        733        731       1651    2        688        690 +8.48180503396407048e-01  # rad = +4.21666999999999903e-01 , len = +5.81463670404263722e-01 
 690        731        734        689    2        778        779 +1.02085769102158808e+00  # rad = +4.30462000000000011e-01 , len = +8.68677155219359953e-01 
 691        654        735        609    2 2147483645 2147483645 +8.48093738728639246e-01  # rad = +8.69999999999999801e-02 , len = +4.31508980207830684e-01 
 692        654        736        609    2 2147483645 2147483645 +7.66563660645525946e-01  # rad = +7.86363999999999952e-02 , len = +8.07279381626952564e-01 
 693        687        737        645    2 2147483645 2147483645 +1.07745604873694978e+00  # rad = +8.65556000000000103e-02 , len = +7.30821455623738792e-01 
 694        738        739        695    2 2147483645 2147483645 +3.17641804376953996e-01  # rad = +8.89000000000000207e-02 , len = +6.33876959669621765e-01 
 695        740        738       2152    2        694        696 +6.89347290640394128e-01  # rad = +2.79875000000000040e-01 , len = +5.33104117410475031e-01 
 696        738        741        695    2        734        735 +5.22683340777132632e-01  # rad = +1.46285999999999999e-01 , len = +4.31508980207826354e-01 
 697        711        742        668    2 2147483645 2147483645 +3.67234383126084085e-01  # rad = +1.17922999999999986e-01 , len = +1.09343495462693485e+00 
 698        711        743        668    2        716       2154 +9.15051181678609549e-01  # rad = +2.93833000000000066e-01 , len = +8.57321409974112658e-01 
 699        718        744        676    2 2147483645 2147483645 +4.11110952380952355e-01  # rad = +8.63333000000000156e-02 , len = +1.00468900660851679e+00 
 700        718        745        676    2        706        707 +1.00000000000000000e+00  # rad = +2.10000000000000020e-01 , len = +1.21243556529821897e-01 
 701        746        747        703    2       2006       2007 +8.74152477892565449e-01  # rad = +1.03400000000000047e-01 , len = +3.76961536499416827e-01 
 702        746        748        703    2       1850       1851 +8.36954500109903132e-01  # rad = +9.89999999999999769e-02 , len = +2.10000000000000270e-01 
 703        749        746        730    2        701        702 +7.50340960270992063e-01  # rad = +1.18286000000000044e-01 , len = +5.46717477313465317e-01 
 704        715        750        673    2 2147483645 2147483645 +7.56198181818181658e-01  # rad = +8.31817999999999724e-02 , len = +8.99166280506559890e-01 
 705        715        751        673    2       1852       1853 +9.29090909090909078e-01  # rad = +1.02200000000000027e-01 , len = +3.20780298646910100e-01 
 706        745        752        700    2 2147483645 2147483645 +4.76623809523809505e-01  # rad = +1.00091000000000013e-01 , len = +8.63017960415657259e-01 
 707        745        753        700    2        714        715 +1.02619047619047610e+00  # rad = +2.15499999999999997e-01 , len = +9.89949493661145541e-02 
 708        754        755        726    2        709        710 +8.27951296982530449e-01  # rad = +1.56400000000000011e-01 , len = +3.13049516849970233e-01 
 709        755        756        708    2       1839       1848 +8.22679028132992318e-01  # rad = +1.28666999999999976e-01 , len = +4.48218696620298451e-01 
 710        755        757        708    2        749        750 +7.22506393861892526e-01  # rad = +1.12999999999999975e-01 , len = +6.49153294684699955e-01 
 711        758        759        712    2 2147483645 2147483645 +7.31958762886597891e-01  # rad = +7.10000000000000075e-02 , len = +7.13862731902992764e-01 
 712        727        758        683    2        711        713 +7.78491171749598698e-01  # rad = +9.69999999999999613e-02 , len = +1.56524758424984339e-01 
 713        758        760        712    2       1677       1678 +8.16151030927835142e-01  # rad = +7.91666500000000189e-02 , len = +6.29999999999998228e-01 
 714        753        761        707    2       1676       1679 +4.70222737819025571e-01  # rad = +1.01333000000000006e-01 , len = +8.48704895708749185e-01 
 715        753        762        707    2        726        727 +9.48955916473317895e-01  # rad = +2.04500000000000015e-01 , len = +9.89949493661170521e-02 
 716        743        724        698    2        681        717 +8.72376485963115123e-01  # rad = +2.56333000000000089e-01 , len = +5.14392845984465885e-01 
 717        724        763        716    2        729        785 +8.12095984520135872e-01  # rad = +2.08167000000000019e-01 , len = +4.14125584816973313e-01 
 718        764        765        720    2 2147483645 2147483645 +1.00000000000000000e+00  # rad = +7.10000000000000075e-02 , len = +4.90000000000003544e-01 
 719        764        766        720    2 2147483645 2147483645 +1.15774647887323945e+00  # rad = +8.21999999999999953e-02 , len = +8.68677155219360841e-01 
 720        767        764        756    2        718        719 +7.70065075921908870e-01  # rad = +7.10000000000000075e-02 , len = +2.09999999999998493e-01 
 721        681        768        638    2 2147483645 2147483645 +3.77032744558380040e-01  # rad = +9.74000000000000143e-02 , len = +8.34146270146910562e-01 
 722        681        769        638    2        736        737 +8.94194702186712487e-01  # rad = +2.31000000000000039e-01 , len = +1.97989898732234104e-01 
 723        770        771        724    2 2147483645 2147483645 +3.52860426657085058e-01  # rad = +7.66000000000000014e-02 , len = +7.95047168412036709e-01 
 724        772        770        744    2        723        725 +4.67707150597983845e-01  # rad = +2.17082999999999970e-01 , len = +1.03353761421633861e+00 
 725        770        773        724    2       2003       2004 +3.70057996250282129e-01  # rad = +8.03333000000000103e-02 , len = +1.56524758424985921e-01 
 726        762        754        715    2        708       2160 +9.23716381418092980e-01  # rad = +1.88900000000000012e-01 , len = +6.45368112010501260e-01 
 727        762        774        715    2        819       1872 +7.28606356968215185e-01  # rad = +1.48999999999999966e-01 , len = +6.02162768692983352e-01 
 728        775        776        729    2 2147483645 2147483645 +5.02236359487273631e-01  # rad = +9.02352999999999766e-02 , len = +1.46833238743821504e+00 
 729        763        775        717    2        728        730 +8.63090691608179972e-01  # rad = +1.79666999999999993e-01 , len = +2.09999999999996689e-01 
 730        775        749        729    2        703        731 +8.77417667128632450e-01  # rad = +1.57642999999999978e-01 , len = +9.20706250657617131e-01 
 731        749        777        730    2        732        733 +8.76803917712806746e-01  # rad = +1.38222000000000039e-01 , len = +6.60378679243963984e-01 
 732        777        778        731    2 2147483645 2147483645 +6.33229876575364226e-01  # rad = +8.75263000000000013e-02 , len = +1.59777970947186176e+00 
 733        777        779        731    2        756        757 +9.07959659099130345e-01  # rad = +1.25500000000000000e-01 , len = +3.63730669589463651e-01 
 734        741        780        696    2 2147483645 2147483645 +5.23436282351011029e-01  # rad = +7.65713999999999978e-02 , len = +9.15368778143543116e-01 
 735        741        781        696    2        754        755 +8.68162366870377178e-01  # rad = +1.27000000000000002e-01 , len = +2.09999999999999659e-01 
 736        769        782        722    2        742       1873 +9.44805194805194870e-01  # rad = +2.18250000000000055e-01 , len = +6.96491205974634320e-01 
 737        769        783        722    2        738        739 +6.62337662337662336e-01  # rad = +1.53000000000000025e-01 , len = +1.97989898732234104e-01 
 738        783        784        737    2 2147483645 2147483645 +5.25054248366012999e-01  # rad = +8.03333000000000103e-02 , len = +9.44351629426239403e-01 
 739        783        785        737    2       2008       2009 +5.09803921568627416e-01  # rad = +7.79999999999999999e-02 , len = +3.28329103187637639e-01 
 740        786        787        742    2 2147483645 2147483645 +8.08279483207624438e-01  # rad = +7.66000000000000292e-02 , len = +2.88617393793237420e-01 
 741        786        788        742    2 2147483645 2147483645 +8.40097837694103178e-01  # rad = +7.96154000000000167e-02 , len = +8.34146270146907898e-01 
 742        782        786        736    2        740        741 +4.34223138602520042e-01  # rad = +9.47692000000000256e-02 , len = +1.08894444302728322e+00 
 743        789        790        745    2 2147483645 2147483645 +2.87710024128098207e-01  # rad = +1.31166999999999978e-01 , len = +1.66535281547184222e+00 
 744        789        772        745    2        724       2171 +1.01808071945602086e+00  # rad = +4.64142999999999972e-01 , len = +5.09607692249638089e-01 
 745        623        789        577    2        743        744 +9.11129408755156245e-01  # rad = +4.55899999999999972e-01 , len = +7.44110206891421155e-01 
 746        791        792        747    2 2147483645 2147483645 +7.31516320644803986e-01  # rad = +7.66000000000000014e-02 , len = +2.88617393793236532e-01 
 747        793        791       1855    2        746        748 +8.87406779661016998e-01  # rad = +1.04714000000000002e-01 , len = +4.59020696701139208e-01 
 748        791        794        747    2        791        792 +7.67168668945890753e-01  # rad = +8.03333000000000103e-02 , len = +4.94974746830582735e-01 
 749        757        795        710    2 2147483645 2147483645 +6.47378761061947028e-01  # rad = +7.31538000000000049e-02 , len = +8.39999999999999858e-01 
 750        757        796        710    2        795       1680 +7.52212389380531032e-01  # rad = +8.49999999999999922e-02 , len = +2.61916017074174112e-01 
 751        797        798        753    2 2147483645 2147483645 +8.60099571734475266e-01  # rad = +8.03332999999999825e-02 , len = +1.28693434175951560e+00 
 752        797        799        753    2        804        805 +8.26790149892933535e-01  # rad = +7.72221999999999770e-02 , len = +7.30821455623736127e-01 
 753        800        797        777    2        751        752 +8.41441441441441396e-01  # rad = +9.33999999999999830e-02 , len = +3.76961536499414829e-01 
 754        781        801        735    2        789        790 +1.12283464566929125e+00  # rad = +1.42599999999999977e-01 , len = +3.13049516849968679e-01 
 755        781        802        735    2        780        781 +6.35826771653543288e-01  # rad = +8.07499999999999746e-02 , len = +5.51180551180824541e-01 
 756        779        767        733    2        720       1672 +7.34661354581673365e-01  # rad = +9.22000000000000042e-02 , len = +8.22313808712952010e-01 
 757        779        803        733    2        796        797 +6.69322709163346685e-01  # rad = +8.40000000000000191e-02 , len = +4.53651848888546594e-01 
 758        804        805        760    2 2147483645 2147483645 +5.50992521194845652e-01  # rad = +7.49999999999999972e-02 , len = +4.74763098818770213e-01 
 759        804        806        760    2       1869       1870 +5.98745206365065563e-01  # rad = +8.15000000000000169e-02 , len = +6.02162768692981798e-01 
 760        679        804        634    2        758        759 +3.46797452229299419e-01  # rad = +1.36118000000000017e-01 , len = +1.52882307674890749e+00 
 761        807        808        762    2 2147483645 2147483645 +6.42017273497036411e-01  # rad = +9.47778000000000231e-02 , len = +7.47395477642191275e-01 
 762        809        807       1861    2        761        763 +8.16509955752212413e-01  # rad = +1.47625000000000034e-01 , len = +6.18223260642951744e-01 
 763        807        810        762    2        766       2126 +9.93510584250634987e-01  # rad = +1.46666999999999992e-01 , len = +7.34166193719104188e-01 
 764        811        812        766    2 2147483645 2147483645 +8.19033016858975560e-01  # rad = +7.49999999999999972e-02 , len = +5.04777178564960516e-01 
 765        811        813        766    2 2147483645 2147483645 +8.22393236316142362e-01  # rad = +7.53077000000000052e-02 , len = +4.14125584816972425e-01 
 766        810        811        763    2        764        765 +6.24349035570373800e-01  # rad = +9.15714000000000528e-02 , len = +9.62340895940725360e-01 
 767        814        815        769    2 2147483645 2147483645 +1.25279597315436231e+00  # rad = +9.33332999999999940e-02 , len = +3.83405790253616874e-01 
 768        814        816        769    2 2147483645 2147483645 +9.53020134228187876e-01  # rad = +7.09999999999999937e-02 , len = +3.05122926047852017e-01 
 769        817        814        846    2        767        768 +9.64748479064310605e-01  # rad = +7.45000000000000107e-02 , len = +5.33104117410473144e-01 
 770        818        819        772    2 2147483645 2147483645 +7.85165056955233309e-01  # rad = +7.97499999999999876e-02 , len = +1.34465608986089857e+00 
 771        818        820        772    2        811       1871 +6.99018420612182667e-01  # rad = +7.10000000000000075e-02 , len = +2.42487113059639686e-01 
 772        821        818       2126    2        770        771 +6.92527971527337360e-01  # rad = +1.01570999999999981e-01 , len = +4.89999999999999991e-01 
 773        822        823        775    2 2147483645 2147483645 +1.02323693910246427e+00  # rad = +8.21999999999999675e-02 , len = +3.56931365951495716e-01 
 774        822        824        775    2 2147483645 2147483645 +1.23236565658326014e+00  # rad = +9.89999999999999908e-02 , len = +9.89949493661120283e-02 
 775        825        822       1678    2        773        774 +1.13145492957746474e+00  # rad = +8.03332999999999825e-02 , len = +1.56524758424982730e-01 
 776        800        826        777    2 2147483645 2147483645 +7.23723423423423329e-01  # rad = +8.03332999999999825e-02 , len = +4.31508980207827242e-01 
 777        827        800       1863    2        753        776 +1.00778079405863297e+00  # rad = +1.11000000000000001e-01 , len = +2.96984848098350740e-01 
 778        734        828        690    2       1863       1864 +4.55324744112139967e-01  # rad = +1.95999999999999980e-01 , len = +9.12688336728367244e-01 
 779        734        829        690    2        782        783 +8.88580176647416065e-01  # rad = +3.82500000000000007e-01 , len = +1.21243556529822924e-01 
 780        802        830        755    2 2147483645 2147483645 +1.05263157894736836e+00  # rad = +8.49999999999999784e-02 , len = +2.52388589282478815e-01 
 781        802        831        755    2        787        788 +1.05263157894736836e+00  # rad = +8.49999999999999784e-02 , len = +1.21243556529821897e-01 
 782        829        832        779    2       1689       1690 +3.25607843137254882e-01  # rad = +1.24544999999999961e-01 , len = +2.05041459222275435e+00 
 783        829        833        779    2        849        900 +9.87364705882352922e-01  # rad = +3.77666999999999864e-01 , len = +1.71464281994823886e-01 
 784        834        835        785    2        844       1875 +7.11081043022536829e-01  # rad = +1.16143000000000010e-01 , len = +4.74763098818770712e-01 
 785        763        834        717    2        784        786 +7.84624844475829475e-01  # rad = +1.63333000000000006e-01 , len = +4.53651848888549869e-01 
 786        834        836        785    2        836        837 +8.23471068308302634e-01  # rad = +1.34499999999999953e-01 , len = +6.49153294684701732e-01 
 787        831        837        781    2 2147483645 2147483645 +8.35294117647058854e-01  # rad = +7.09999999999999798e-02 , len = +2.21359436211787469e-01 
 788        831        838        781    2 2147483645 2147483645 +8.35294117647058854e-01  # rad = +7.09999999999999798e-02 , len = +2.96984848098349907e-01 
 789        801        839        754    2 2147483645 2147483645 +5.64906030855540031e-01  # rad = +8.05555999999999911e-02 , len = +7.30821455623738125e-01 
 790        801        840        754    2        864       1876 +9.24263674614305808e-01  # rad = +1.31799999999999973e-01 , len = +3.50000000000001421e-01 
 791        794        841        748    2 2147483645 2147483645 +8.83817794115267286e-01  # rad = +7.10000000000000075e-02 , len = +4.31508980207827242e-01 
 792        794        842        748    2 2147483645 2147483645 +9.41909519464530942e-01  # rad = +7.56667000000000312e-02 , len = +3.76961536499416827e-01 
 793        843        844        795    2 2147483645 2147483645 +1.07111066666666654e+00  # rad = +8.03332999999999825e-02 , len = +2.09999999999999659e-01 
 794        843        845        795    2 2147483645 2147483645 +9.46666666666666656e-01  # rad = +7.10000000000000075e-02 , len = +2.88617393793237420e-01 
 795        796        843        750    2        793        794 +8.82352941176470562e-01  # rad = +7.49999999999999972e-02 , len = +4.89999999999998936e-01 
 796        803        846        757    2 2147483645 2147483645 +8.70878571428571502e-01  # rad = +7.31538000000000049e-02 , len = +8.51586754241754229e-01 
 797        803        847        757    2 2147483645 2147483645 +8.73015476190476258e-01  # rad = +7.33333000000000040e-02 , len = +1.03590540108641660e+00 
 798        848        849        800    2 2147483645 2147483645 +1.01687721518987328e+00  # rad = +8.03332999999999825e-02 , len = +1.71464281994823164e-01 
 799        848        850        800    2 2147483645 2147483645 +1.00000000000000000e+00  # rad = +7.90000000000000008e-02 , len = +5.37680202350799941e-01 
 800        851        848        813    2        798        799 +9.51807228915662717e-01  # rad = +7.90000000000000008e-02 , len = +4.74763098818770712e-01 
 801        852        853        803    2 2147483645 2147483645 +8.12014421206509240e-01  # rad = +7.66000000000000014e-02 , len = +7.34166193719106075e-01 
 802        852        854        803    2 2147483645 2147483645 +8.37456126309585325e-01  # rad = +7.90000000000000008e-02 , len = +9.97346479414248144e-01 
 803        855        852       1875    2        801        802 +9.02711004784689020e-01  # rad = +9.43332999999999949e-02 , len = +4.31508980207828630e-01 
 804        799        856        752    2 2147483645 2147483645 +1.10071974121431415e+00  # rad = +8.49999999999999784e-02 , len = +9.89949493661170521e-02 
 805        799        857        752    2 2147483645 2147483645 +1.07482045318574193e+00  # rad = +8.29999999999999905e-02 , len = +4.89999999999998936e-01 
 806        858        859        808    2 2147483645 2147483645 +7.11016041923909214e-01  # rad = +7.09999999999999937e-02 , len = +6.75055553269507391e-01 
 807        858        860        808    2 2147483645 2147483645 +7.42171563163760983e-01  # rad = +7.41110999999999853e-02 , len = +6.85857127979288994e-01 
 808        809        858       1861    2        806        807 +5.52306969026548633e-01  # rad = +9.98571000000000042e-02 , len = +5.77234787586473064e-01 
 809        861        862        811    2 2147483645 2147483645 +1.06067183098591555e+00  # rad = +7.53077000000000052e-02 , len = +1.01197826063606633e+00 
 810        861        863        811    2 2147483645 2147483645 +1.17527323943661965e+00  # rad = +8.34443999999999741e-02 , len = +6.75055553269503394e-01 
 811        820        861        771    2        809        810 +1.00000000000000000e+00  # rad = +7.10000000000000075e-02 , len = +2.10000000000003212e-01 
 812        851        864        813    2       1681       1682 +9.39759036144578341e-01  # rad = +7.79999999999999860e-02 , len = +2.61916017074176721e-01 
 813        865        851        826    2        800        812 +7.58683729433272336e-01  # rad = +8.30000000000000043e-02 , len = +5.37680202350801273e-01 
 814        866        867        816    2 2147483645 2147483645 +1.00000000000000000e+00  # rad = +7.09999999999999798e-02 , len = +2.96984848098349907e-01 
 815        866        868        816    2 2147483645 2147483645 +1.26291126760563377e+00  # rad = +8.96666999999999881e-02 , len = +4.94974746830584011e-01 
 816        869        866        824    2        814        815 +8.83817794115267286e-01  # rad = +7.09999999999999798e-02 , len = +3.20780298646910100e-01 
 817        870        871        819    2 2147483645 2147483645 +6.04651162790697638e-01  # rad = +7.79999999999999999e-02 , len = +8.45813218151620250e-01 
 818        870        872        819    2        858        875 +8.81139534883720987e-01  # rad = +1.13667000000000018e-01 , len = +1.71464281994823164e-01 
 819        774        870        727    2        817        818 +8.65771812080536995e-01  # rad = +1.29000000000000004e-01 , len = +3.05122926047845133e-01 
 820        873        874        821    2 2147483645 2147483645 +3.79517814301258971e-01  # rad = +8.68461999999999984e-02 , len = +8.79886356298355987e-01 
 821        875        873       2154    2        820        822 +7.78785909002732923e-01  # rad = +2.28833000000000036e-01 , len = +8.79886356298356764e-01 
 822        873        876        821    2        865        866 +8.97099631609077242e-01  # rad = +2.05285999999999969e-01 , len = +6.14247507117450020e-01 
 823        869        877        824    2 2147483645 2147483645 +9.22545196076844820e-01  # rad = +7.41110999999999853e-02 , len = +5.77234787586474840e-01 
 824        878        869        983    2        816        823 +4.99308840256325770e-01  # rad = +8.03332999999999825e-02 , len = +9.23363417079104187e-01 
 825        865        879        826    2 2147483645 2147483645 +7.76965265082266821e-01  # rad = +8.49999999999999922e-02 , len = +2.96984848098351184e-01 
 826        880        865        938    2        813        825 +7.57093425605536385e-01  # rad = +1.09399999999999997e-01 , len = +8.07279381626956227e-01 
 827        881        882        829    2 2147483645 2147483645 +9.19424725014309385e-01  # rad = +7.10000000000000075e-02 , len = +2.52388589282480258e-01 
 828        881        883        829    2 2147483645 2147483645 +9.19424725014309385e-01  # rad = +7.10000000000000075e-02 , len = +4.53651848888549869e-01 
 829        884        881       1677    2        827        828 +9.08496470588235239e-01  # rad = +7.72222000000000047e-02 , len = +7.17286553617171974e-01 
 830        885        886        832    2 2147483645 2147483645 +8.71895294117646991e-01  # rad = +7.41110999999999853e-02 , len = +6.18223260642951744e-01 
 831        885        887        832    2 2147483645 2147483645 +8.90196470588235256e-01  # rad = +7.56666999999999756e-02 , len = +7.17286553617174749e-01 
 832        888        885        835    2        830        831 +1.03406326034063256e+00  # rad = +8.49999999999999784e-02 , len = +9.89949493661145541e-02 
 833        889        890        834    2 2147483645 2147483645 +9.41909519464530942e-01  # rad = +7.56666999999999895e-02 , len = +8.88200427831465800e-01 
 834        855        889       1875    2        833        835 +7.68739712918660278e-01  # rad = +8.03333000000000103e-02 , len = +1.56524758424985116e-01 
 835        889        888        834    2        832        841 +1.02323693910246427e+00  # rad = +8.21999999999999953e-02 , len = +6.49153294684701954e-01 
 836        836        891        786    2 2147483645 2147483645 +6.62949442379182186e-01  # rad = +8.91666999999999599e-02 , len = +9.52102935611478851e-01 
 837        836        892        786    2       1878       1879 +8.41390334572490683e-01  # rad = +1.13166999999999976e-01 , len = +8.10308583195314625e-01 
 838        893        894        839    2 2147483645 2147483645 +2.50808510638297899e-01  # rad = +1.17880000000000013e-01 , len = +2.05995145573870353e+00 
 839        895        893       2171    2        838        840 +1.01261895579595085e+00  # rad = +4.69999999999999918e-01 , len = +4.31508980207830128e-01 
 840        893        896        839    2        878        925 +1.00091276595744683e+00  # rad = +4.70428999999999931e-01 , len = +5.09607692249633537e-01 
 841        888        897        835    2 2147483645 2147483645 +9.77290754257907568e-01  # rad = +8.03333000000000103e-02 , len = +8.77097486029915441e-01 
 842        898        899        844    2 2147483645 2147483645 +1.01827676240208875e+00  # rad = +7.79999999999999999e-02 , len = +6.10245852095694374e-01 
 843        898        900        844    2 2147483645 2147483645 +9.60124020887728413e-01  # rad = +7.35455000000000136e-02 , len = +7.44110206891424486e-01 
 844        835        898        784    2        842        843 +6.59531784093746576e-01  # rad = +7.66000000000000014e-02 , len = +3.95979797464468208e-01 
 845        901        902        847    2 2147483645 2147483645 +7.02125525454329935e-01  # rad = +7.69999999999999712e-02 , len = +9.74987179402888371e-01 
 846        901        817        847    2        769       1683 +7.04151659113498085e-01  # rad = +7.72221999999999908e-02 , len = +5.93969696196699037e-01 
 847        903        901        871    2        845        846 +6.98515923566878971e-01  # rad = +1.09667000000000001e-01 , len = +4.59020696701138431e-01 
 848        904        905        849    2        971       1014 +8.82847087378640705e-01  # rad = +3.63732999999999973e-01 , len = +1.17341382299681452e+00 
 849        833        904        783    2        848        850 +1.09090812805990467e+00  # rad = +4.11999999999999922e-01 , len = +6.64078308635362324e-01 
 850        904        906        849    2        860        861 +8.34344660194174748e-01  # rad = +3.43749999999999889e-01 , len = +2.52388589282480258e-01 
 851        907        908        853    2 2147483645 2147483645 +6.05895103343516817e-01  # rad = +7.09999999999999798e-02 , len = +1.21243556529822938e-01 
 852        907        909        853    2 2147483645 2147483645 +6.05895103343516817e-01  # rad = +7.09999999999999798e-02 , len = +1.56524758424985116e-01 
 853        910        907        861    2        851        852 +3.85377099427436420e-01  # rad = +1.17182000000000036e-01 , len = +8.96437393240597458e-01 
 854        911        912        856    2 2147483645 2147483645 +8.11531468368557052e-01  # rad = +7.31538000000000049e-02 , len = +8.42911620515460536e-01 
 855        911        913        856    2 2147483645 2147483645 +8.07051914238392620e-01  # rad = +7.27500000000000230e-02 , len = +1.14808536267996919e+00 
 856        914        911        880    2        854        855 +5.99753160345974812e-01  # rad = +9.01429000000000119e-02 , len = +5.14392845984469549e-01 
 857        915        916        858    2       2016       2017 +8.19727551020408174e-01  # rad = +8.03332999999999825e-02 , len = +1.71464281994821721e-01 
 858        872        915        818    2        857        859 +8.62167559625924729e-01  # rad = +9.79999999999999899e-02 , len = +5.28488410468952785e-01 
 859        915        917        858    2        872        873 +1.01020408163265296e+00  # rad = +9.90000000000000047e-02 , len = +2.42487113059643794e-01 
 860        906        918        850    2 2147483645 2147483645 +3.41090909090909111e-01  # rad = +1.17249999999999993e-01 , len = +1.34647688431699430e+00 
 861        906        910        850    2        853       1903 +8.84570181818181811e-01  # rad = +3.04071000000000036e-01 , len = +1.07079409785448432e+00 
 862        919        920        864    2 2147483645 2147483645 +6.49187515014242100e-01  # rad = +7.56666999999999756e-02 , len = +4.99899989998002059e-01 
 863        919        921        864    2        956       2025 +6.89224921925941203e-01  # rad = +8.03332999999999825e-02 , len = +4.48218696620298174e-01 
 864        840        919        790    2        862        863 +8.84339908952958886e-01  # rad = +1.16555999999999993e-01 , len = +6.37730350540101631e-01 
 865        876        922        822    2 2147483645 2147483645 +4.95094648441686214e-01  # rad = +1.01636000000000004e-01 , len = +1.00468900660851213e+00 
 866        876        923        822    2        909        910 +9.87242188946153343e-01  # rad = +2.02667000000000069e-01 , len = +4.94974746830584289e-01 
 867        924        925        868    2 2147483645 2147483645 +1.00000000000000000e+00  # rad = +7.09999999999999798e-02 , len = +5.37680202350800163e-01 
 868        926        924        915    2        867        869 +8.35294117647058854e-01  # rad = +7.09999999999999798e-02 , len = +4.08166632639172688e-01 
 869        924        927        868    2       2018       2019 +1.19718309859154926e+00  # rad = +8.49999999999999506e-02 , len = +2.32163735324876774e-01 
 870        903        928        871    2        889       1881 +9.42675159235668692e-01  # rad = +1.47999999999999965e-01 , len = +3.63730669589464706e-01 
 871        929        903        903    2        847        870 +8.26315789473684337e-01  # rad = +1.56999999999999973e-01 , len = +3.63730669589462652e-01 
 872        917        930        859    2 2147483645 2147483645 +7.64310101010100995e-01  # rad = +7.56666999999999895e-02 , len = +4.31508980207828963e-01 
 873        917        931        859    2       1686       1687 +8.58585858585858563e-01  # rad = +8.49999999999999922e-02 , len = +2.88617393793234811e-01 
 874        932        933        875    2       2022       2023 +1.07334963325183375e+00  # rad = +8.77999999999999892e-02 , len = +2.96984848098347021e-01 
 875        872        932        818    2        874        876 +7.19645983442863679e-01  # rad = +8.17999999999999977e-02 , len = +1.09567330897489512e+00 
 876        932        934        875    2        882        883 +1.00488997555012216e+00  # rad = +8.21999999999999814e-02 , len = +3.20780298646909323e-01 
 877        935        936        878    2 2147483645 2147483645 +2.62013143483023014e-01  # rad = +1.19608999999999951e-01 , len = +1.57927198417498560e+00 
 878        896        935        840    2        877        879 +9.70390856005901026e-01  # rad = +4.56499999999999961e-01 , len = +1.21243556529825991e-01 
 879        935        937        878    2        911        933 +1.02425191675794069e+00  # rad = +4.67570999999999959e-01 , len = +5.46717477313463873e-01 
 880        938        914       1873    2        856        881 +7.08962264150943322e-01  # rad = +1.50299999999999989e-01 , len = +7.34166193719105187e-01 
 881        914        939        880    2        890        891 +7.56267465069860423e-01  # rad = +1.13667000000000018e-01 , len = +1.71464281994821721e-01 
 882        934        940        876    2 2147483645 2147483645 +8.63746958637469642e-01  # rad = +7.09999999999999937e-02 , len = +7.03491293478465174e-01 
 883        934        941        876    2        907        908 +9.77290754257907568e-01  # rad = +8.03332999999999825e-02 , len = +2.09999999999997300e-01 
 884        942        943        886    2 2147483645 2147483645 +9.27386276923766406e-01  # rad = +7.44999999999999829e-02 , len = +5.37680202350800385e-01 
 885        942        944        886    2 2147483645 2147483645 +1.00000000000000000e+00  # rad = +8.03332999999999825e-02 , len = +7.03491293478462731e-01 
 886        945        942        899    2        884        885 +9.63229016786570691e-01  # rad = +8.03332999999999825e-02 , len = +1.71464281994822443e-01 
 887        946        947        889    2 2147483645 2147483645 +1.00268429458139741e+00  # rad = +8.29999999999999766e-02 , len = +6.10245852095695596e-01 
 888        946        948        889    2 2147483645 2147483645 +1.02684536192070808e+00  # rad = +8.49999999999999784e-02 , len = +9.89949493661120283e-02 
 889        928        946        870    2        887        888 +5.59309459459459424e-01  # rad = +8.27777999999999986e-02 , len = +5.68682688324515739e-01 
 890        939        949        881    2 2147483645 2147483645 +8.57768745546200639e-01  # rad = +9.75000000000000172e-02 , len = +2.52388589282476372e-01 
 891        939        950        881    2        912        913 +8.09381790669235546e-01  # rad = +9.20000000000000262e-02 , len = +2.96984848098351184e-01 
 892        951        952        894    2 2147483645 2147483645 +9.27239151954907359e-01  # rad = +7.09999999999999937e-02 , len = +9.89949493661145541e-02 
 893        951        953        894    2 2147483645 2147483645 +1.00037350760205501e+00  # rad = +7.65999999999999875e-02 , len = +7.50666370633450986e-01 
 894        954        951        985    2        892        893 +5.22671672354948824e-01  # rad = +7.65713999999999700e-02 , len = +1.14808536267997385e+00 
 895        880        955        938    2        898       1579 +6.40138408304498308e-01  # rad = +9.24999999999999850e-02 , len = +8.31203946092654022e-01 
 896        956        957        898    2 2147483645 2147483645 +9.60806486182863684e-01  # rad = +7.79999999999999860e-02 , len = +4.94974746830578238e-01 
 897        956        958        898    2       1688       2024 +9.73124518057002952e-01  # rad = +7.90000000000000008e-02 , len = +4.42718872423574050e-01 
 898        955        956        895    2        896        897 +8.77641081081081076e-01  # rad = +8.11817999999999984e-02 , len = +7.27461339178927968e-01 
 899        959        945        900    2        886        941 +4.29454170957775494e-01  # rad = +8.33999999999999742e-02 , len = +7.24085630295204119e-01 
 900        833        959        783    2        899        901 +5.14209607935032675e-01  # rad = +1.94199999999999928e-01 , len = +1.12654338576017299e+00 
 901        959        960        900    2       1036       1037 +6.01096807415036016e-01  # rad = +1.16732999999999962e-01 , len = +1.07763630228384533e+00 
 902        929        961        903    2 2147483645 2147483645 +4.55023684210526358e-01  # rad = +8.64545000000000174e-02 , len = +9.62340895940727692e-01 
 903        962        929        911    2        871        902 +5.37938844847112074e-01  # rad = +1.90000000000000002e-01 , len = +3.05122926047848408e-01 
 904        963        964        906    2 2147483645 2147483645 +5.97251528121734321e-01  # rad = +8.34443999999999880e-02 , len = +7.30821455623737792e-01 
 905        963        965        906    2        944        945 +5.48262879883189891e-01  # rad = +7.65999999999999875e-02 , len = +6.75055553269508613e-01 
 906        962        963        911    2        904        905 +3.95566251415628567e-01  # rad = +1.39713999999999949e-01 , len = +5.09607692249635424e-01 
 907        941        966        883    2 2147483645 2147483645 +9.18672580362066560e-01  # rad = +7.38000000000000045e-02 , len = +7.20694109869091215e-01 
 908        941        967        883    2 2147483645 2147483645 +1.05809172534926366e+00  # rad = +8.49999999999999922e-02 , len = +9.89949493661220759e-02 
 909        923        968        866    2 2147483645 2147483645 +4.25640089407747613e-01  # rad = +8.62631999999999982e-02 , len = +1.45996575302299836e+00 
 910        923        969        866    2       1692       1882 +9.81906279759408140e-01  # rad = +1.99000000000000038e-01 , len = +1.71464281994821000e-01 
 911        937        962        879    2        903        906 +7.55393298557866189e-01  # rad = +3.53200000000000014e-01 , len = +4.48218696620301227e-01 
 912        950        970        891    2 2147483645 2147483645 +8.47826086956521729e-01  # rad = +7.80000000000000276e-02 , len = +2.32163735324878967e-01 
 913        950        971        891    2       1886       2026 +1.07608695652173902e+00  # rad = +9.90000000000000047e-02 , len = +1.21243556529818830e-01 
 914        972        973        916    2 2147483645 2147483645 +9.23945762711864349e-01  # rad = +8.17691999999999586e-02 , len = +1.01197826063606655e+00 
 915        972        926        916    2        868       2155 +9.60451977401129864e-01  # rad = +8.49999999999999506e-02 , len = +3.28329103187641413e-01 
 916        974        972        969    2        914        915 +7.38527784500096041e-01  # rad = +8.84999999999999676e-02 , len = +6.02162768692983463e-01 
 917        975        976        919    2 2147483645 2147483645 +1.05125234624168962e+00  # rad = +8.26667000000000096e-02 , len = +8.25287828578611049e-01 
 918        975        977        919    2 2147483645 2147483645 +9.62235046365296554e-01  # rad = +7.56667000000000034e-02 , len = +4.14125584816973924e-01 
 919        978        975        922    2        917        918 +8.42533158047556463e-01  # rad = +7.86363999999999813e-02 , len = +7.17286553617172307e-01 
 920        979        980        921    2 2147483645 2147483645 +6.40795275590551161e-01  # rad = +8.13809999999999811e-02 , len = +1.64611664228267895e+00 
 921        981        979       1881    2        920        922 +1.30658436213991780e+00  # rad = +1.27000000000000002e-01 , len = +1.56524758424985921e-01 
 922        979        978        921    2        919        932 +7.34907874015747975e-01  # rad = +9.33332999999999940e-02 , len = +4.53651848888550702e-01 
 923        982        983        925    2 2147483645 2147483645 +3.06997742663656870e-01  # rad = +8.49999999999999922e-02 , len = +6.56658206375279385e-01 
 924        982        984        925    2 2147483645 2147483645 +2.56433408577878108e-01  # rad = +7.09999999999999798e-02 , len = +7.34166193719105187e-01 
 925        896        982        840    2        923        924 +5.88558528492078459e-01  # rad = +2.76875000000000038e-01 , len = +7.70000000000000906e-01 
 926        985        986        927    2 2147483645 2147483645 +5.05405405405405461e-01  # rad = +9.35000000000000275e-02 , len = +2.99449494906904023e+00 
 927        987        985       2172    2        926        928 +8.72641509433962237e-01  # rad = +1.84999999999999998e-01 , len = +6.18223260642947969e-01 
 928        985        988        927    2        930       1039 +7.12432432432432483e-01  # rad = +1.31800000000000056e-01 , len = +3.28329103187641413e-01 
 929        989        990        930    2 2147483645 2147483645 +8.53707072662495792e-01  # rad = +7.10000000000000075e-02 , len = +1.71464281994823164e-01 
 930        988        989        928    2        929        931 +6.31006828528072883e-01  # rad = +8.31667000000000239e-02 , len = +8.10308583195315735e-01 
 931        989        991        930    2        934        935 +1.02204367853960765e+00  # rad = +8.50000000000000061e-02 , len = +9.89949493661170521e-02 
 932        978        992        922    2 2147483645 2147483645 +8.35714584183780085e-01  # rad = +7.79999999999999999e-02 , len = +5.64358042380897706e-01 
 933        937        993        879    2        942        943 +9.94501369845435357e-01  # rad = +4.64999999999999858e-01 , len = +9.89949493661132912e-02 
 934        991        994        931    2 2147483645 2147483645 +9.12802352941176398e-01  # rad = +7.75882000000000238e-02 , len = +1.25415310070182540e+00 
 935        991        995        931    2        946        947 +9.45097647058823487e-01  # rad = +8.03333000000000103e-02 , len = +1.56524758424985116e-01 
 936        996        997        937    2 2147483645 2147483645 +5.40422039022549927e-01  # rad = +1.05999999999999997e-01 , len = +8.90954544295047834e-01 
 937        998        996       1005    2        936        938 +9.25932220192321354e-01  # rad = +1.96143000000000012e-01 , len = +4.48218696620299561e-01 
 938        996        880        937    2        826        895 +7.36707402252438248e-01  # rad = +1.44500000000000045e-01 , len = +5.51180551180826983e-01 
 939        999       1000        941    2 2147483645 2147483645 +1.03406326034063256e+00  # rad = +8.49999999999999645e-02 , len = +3.05122926047847576e-01 
 940        999       1001        941    2 2147483645 2147483645 +8.63746958637469642e-01  # rad = +7.09999999999999937e-02 , len = +6.78675180038284975e-01 
 941        945        999        899    2        939        940 +9.85611510791366885e-01  # rad = +8.21999999999999675e-02 , len = +4.02119385257662110e-01 
 942        993       1002        933    2 2147483645 2147483645 +2.78615053763440867e-01  # rad = +1.29555999999999977e-01 , len = +1.25805405289280148e+00 
 943        993       1003        933    2        982       1588 +1.02437204301075258e+00  # rad = +4.76332999999999895e-01 , len = +2.09999999999998493e-01 
 944        965       1004        905    2 2147483645 2147483645 +1.01827676240208875e+00  # rad = +7.79999999999999999e-02 , len = +3.05122926047844301e-01 
 945        965       1005        905    2        963        964 +1.17058355091383803e+00  # rad = +8.96666999999999603e-02 , len = +2.10000000000000270e-01 
 946        995       1006        935    2 2147483645 2147483645 +9.70954759732265527e-01  # rad = +7.80000000000000276e-02 , len = +6.29999999999999782e-01 
 947        995       1007        935    2 2147483645 2147483645 +8.83817794115267286e-01  # rad = +7.10000000000000075e-02 , len = +1.04062481231229409e+00 
 948       1008       1009        950    2 2147483645 2147483645 +4.89041341213098002e-01  # rad = +7.09999999999999798e-02 , len = +3.56931365951496771e-01 
 949       1008       1010        950    2 2147483645 2147483645 +5.18712374812304478e-01  # rad = +7.53076999999999913e-02 , len = +9.62340895940724139e-01 
 950       1011       1008       2028    2        948        949 +4.23545268366114558e-01  # rad = +1.45181999999999978e-01 , len = +8.88200427831466466e-01 
 951       1012       1013        953    2 2147483645 2147483645 +9.67058823529411749e-01  # rad = +8.21999999999999675e-02 , len = +7.20694109869092991e-01 
 952       1012       1014        953    2       1011       1889 +1.00000000000000000e+00  # rad = +8.49999999999999784e-02 , len = +5.14392845984469549e-01 
 953       1015       1012        977    2        951        952 +8.25242718446601908e-01  # rad = +8.49999999999999784e-02 , len = +3.28329103187636473e-01 
 954       1016       1017        956    2 2147483645 2147483645 +1.13333333333333330e+00  # rad = +8.49999999999999784e-02 , len = +8.01186619958168533e-01 
 955       1016       1018        956    2 2147483645 2147483645 +1.05333333333333345e+00  # rad = +7.90000000000000008e-02 , len = +6.49153294684698623e-01 
 956        921       1016        863    2        954        955 +9.33610345896409122e-01  # rad = +7.49999999999999972e-02 , len = +4.42718872423574938e-01 
 957       1019       1020        959    2 2147483645 2147483645 +1.17948717948717952e+00  # rad = +9.20000000000000401e-02 , len = +2.96984848098347409e-01 
 958       1019       1021        959    2 2147483645 2147483645 +9.90028205128204997e-01  # rad = +7.72222000000000186e-02 , len = +7.17286553617168421e-01 
 959       1022       1019       1015    2        957        958 +8.16364977942446224e-01  # rad = +7.79999999999999999e-02 , len = +2.96984848098352461e-01 
 960       1023       1024        961    2       1895       1896 +7.01305288843206531e-01  # rad = +8.39230999999999588e-02 , len = +9.28654941299509318e-01 
 961       1025       1023       1000    2        960        962 +9.29712385599080093e-01  # rad = +1.19666999999999982e-01 , len = +2.09999999999999659e-01 
 962       1023       1026        961    2       1684       1685 +7.91780524288233201e-01  # rad = +9.47499999999999731e-02 , len = +5.81463670404264388e-01 
 963       1005       1027        945    2 2147483645 2147483645 +9.65303730370360435e-01  # rad = +8.65555999999999687e-02 , len = +6.96491205974632877e-01 
 964       1005       1028        945    2 2147483645 2147483645 +8.95910075869860267e-01  # rad = +8.03332999999999825e-02 , len = +5.68682688324516294e-01 
 965       1029       1030        967    2 2147483645 2147483645 +7.94088073394495386e-01  # rad = +8.65556000000000103e-02 , len = +7.03491293478460067e-01 
 966       1029       1031        967    2 2147483645 2147483645 +7.31651376146788879e-01  # rad = +7.97499999999999737e-02 , len = +1.15658981493008128e+00 
 967       1032       1029        987    2        965        966 +9.77184096104711131e-01  # rad = +1.09000000000000000e-01 , len = +2.88617393793235699e-01 
 968        974       1033        969    2 2147483645 2147483645 +6.18453180676441394e-01  # rad = +7.41110999999999714e-02 , len = +6.75055553269509612e-01 
 969       1034        974       1026    2        916        968 +5.85502303742176156e-01  # rad = +1.19832999999999940e-01 , len = +4.94974746830582513e-01 
 970       1035       1036        971    2 2147483645 2147483645 +3.57804020100502496e-01  # rad = +9.96841999999999590e-02 , len = +1.79560574737329359e+00 
 971        905       1035        848    2        970        972 +7.65946449730984025e-01  # rad = +2.78600000000000014e-01 , len = +2.88617393793237420e-01 
 972       1035       1037        971    2       1001       1027 +8.01457286432160854e-01  # rad = +2.23285999999999984e-01 , len = +5.51180551180824763e-01 
 973       1038       1039        975    2 2147483645 2147483645 +8.60099571734475266e-01  # rad = +8.03333000000000103e-02 , len = +1.16713324003731356e+00 
 974       1038       1040        975    2 2147483645 2147483645 +8.93408993576016996e-01  # rad = +8.34443999999999741e-02 , len = +6.14247507117446356e-01 
 975       1041       1038       1879    2        973        974 +9.43434343434343514e-01  # rad = +9.33999999999999830e-02 , len = +2.88617393793236976e-01 
 976       1015       1042        977    2 2147483645 2147483645 +7.66990291262135915e-01  # rad = +7.90000000000000147e-02 , len = +4.31508980207826076e-01 
 977       1043       1015       1888    2        953        976 +7.41007194244604372e-01  # rad = +1.03000000000000008e-01 , len = +2.88617393793237420e-01 
 978       1044       1045        980    2 2147483645 2147483645 +7.65306122448979553e-01  # rad = +7.49999999999999833e-02 , len = +9.33916484488846788e-01 
 979       1044       1046        980    2 2147483645 2147483645 +7.46467346938775589e-01  # rad = +7.31538000000000049e-02 , len = +8.45813218151619806e-01 
 980       1047       1044        992    2        978        979 +8.90909090909090873e-01  # rad = +9.79999999999999899e-02 , len = +3.83405790253614542e-01 
 981       1048       1049        982    2       2028       2168 +9.38527303334657392e-01  # rad = +3.47333000000000003e-01 , len = +4.08166632639170246e-01 
 982       1003       1048        943    2        981        983 +7.76941761330833702e-01  # rad = +3.70082999999999940e-01 , len = +8.10308583195315735e-01 
 983       1048        878        982    2        824       1877 +4.34737612913859872e-01  # rad = +1.60888999999999949e-01 , len = +6.60378679243962652e-01 
 984        954       1050        985    2 2147483645 2147483645 +5.43088737201365190e-01  # rad = +7.95624999999999943e-02 , len = +2.16094886566063904e+00 
 985       1051        954        995    2        894        984 +6.68949771689497763e-01  # rad = +1.46500000000000047e-01 , len = +1.21243556529818830e-01 
 986       1032       1052        987    2 2147483645 2147483645 +7.60032273970146610e-01  # rad = +8.47778000000000281e-02 , len = +6.64078308635358328e-01 
 987       1053       1032       1696    2        967        986 +6.60463381274091321e-01  # rad = +1.11544999999999991e-01 , len = +9.52102935611482293e-01 
 988       1054       1055        990    2 2147483645 2147483645 +7.56295940471119255e-01  # rad = +8.34443999999999741e-02 , len = +7.53923072998832322e-01 
 989       1054       1056        990    2 2147483645 2147483645 +6.82549191991516646e-01  # rad = +7.53076999999999774e-02 , len = +9.33916484488843568e-01 
 990       1025       1054       1000    2        988        989 +8.57195021520580469e-01  # rad = +1.10332999999999973e-01 , len = +1.71464281994821000e-01 
 991       1057       1058        993    2 2147483645 2147483645 +7.08620689655172442e-01  # rad = +8.21999999999999814e-02 , len = +4.02119385257659334e-01 
 992       1057       1047        993    2        980       2139 +9.48275862068965636e-01  # rad = +1.09999999999999959e-01 , len = +1.21243556529821897e-01 
 993       1059       1057       1028    2        991        992 +7.38853503184713323e-01  # rad = +1.15999999999999978e-01 , len = +4.59020696701140818e-01 
 994       1051       1060        995    2       1007       1008 +7.51141552511415567e-01  # rad = +1.64499999999999980e-01 , len = +9.89949493661183150e-02 
 995       1061       1051       1006    2        985        994 +8.83064516129032251e-01  # rad = +2.18999999999999917e-01 , len = +2.61916017074176499e-01 
 996       1062       1063        998    2 2147483645 2147483645 +7.09090909090909105e-01  # rad = +7.79999999999999999e-02 , len = +9.82496819333275484e-01 
 997       1062       1064        998    2 2147483645 2147483645 +7.30302727272727159e-01  # rad = +8.03332999999999825e-02 , len = +4.31508980207830128e-01 
 998       1065       1062       1895    2        996        997 +1.12820512820512842e+00  # rad = +1.09999999999999959e-01 , len = +1.21243556529822938e-01 
 999       1066       1067       1001    2       1078       1079 +4.73869802794531891e-01  # rad = +7.51874999999999766e-02 , len = +1.34829521989807155e+00 
1000       1066       1025       1001    2        961        990 +8.11220984829863712e-01  # rad = +1.28713999999999967e-01 , len = +4.48218696620301782e-01 
1001       1037       1066        972    2        999       1000 +7.10599858477468316e-01  # rad = +1.58666999999999975e-01 , len = +5.93969696196702368e-01 
1002       1068       1069       1004    2 2147483645 2147483645 +8.63506752873241856e-01  # rad = +7.72222000000000186e-02 , len = +6.14247507117450464e-01 
1003       1068       1070       1004    2 2147483645 2147483645 +1.02875366493493137e+00  # rad = +9.20000000000000262e-02 , len = +2.61916017074176499e-01 
1004       1071       1068       1692    2       1002       1003 +4.55494491501683363e-01  # rad = +8.94285999999999970e-02 , len = +5.46717477313466649e-01 
1005       1061        998       1006    2        937       2027 +8.54165322580645148e-01  # rad = +2.11832999999999994e-01 , len = +5.37680202350802494e-01 
1006       1072       1061       1589    2        995       1005 +7.37607890025042900e-01  # rad = +2.47999999999999943e-01 , len = +1.29263297188335713e+00 
1007       1060       1073        994    2       1024       1041 +5.54928267477203696e-01  # rad = +9.12856999999999835e-02 , len = +4.74763098818767826e-01 
1008       1060       1074        994    2       1020       1021 +1.00000000000000000e+00  # rad = +1.64499999999999980e-01 , len = +1.21243556529818830e-01 
1009       1075       1076       1011    2 2147483645 2147483645 +9.46153846153846123e-01  # rad = +7.38000000000000184e-02 , len = +5.81463670404265498e-01 
1010       1075       1077       1011    2 2147483645 2147483645 +1.08974358974358965e+00  # rad = +8.49999999999999784e-02 , len = +4.02119385257660555e-01 
1011       1014       1075        952    2       1009       1010 +9.17647058823529482e-01  # rad = +7.79999999999999999e-02 , len = +5.81463670404266719e-01 
1012       1078       1079       1014    2       2043       2044 +8.02449313276651366e-01  # rad = +2.45388999999999913e-01 , len = +1.68436931817223745e+00 
1013       1078       1080       1014    2       1224       1904 +8.96664486592544163e-01  # rad = +2.74199999999999944e-01 , len = +3.50000000000000366e-01 
1014        905       1078        848    2       1012       1013 +8.40726576912185553e-01  # rad = +3.05799999999999905e-01 , len = +2.96984848098347021e-01 
1015       1081       1022       1017    2        959       2138 +6.22852020860495514e-01  # rad = +9.55455000000000748e-02 , len = +8.68677155219359287e-01 
1016       1081       1082       1017    2       1051       1052 +6.11473272490221542e-01  # rad = +9.38000000000000084e-02 , len = +3.50000000000001421e-01 
1017       1083       1081       1018    2       1015       1016 +8.63879800192599134e-01  # rad = +1.53400000000000009e-01 , len = +2.88617393793237420e-01 
1018       1084       1083       2137    2       1017       1019 +9.04437868315565829e-01  # rad = +1.77570999999999979e-01 , len = +5.37680202350803604e-01 
1019       1083       1085       1018    2       1059       1060 +5.54305601702980821e-01  # rad = +9.84285999999999633e-02 , len = +5.93969696196702368e-01 
1020       1074       1086       1008    2 2147483645 2147483645 +6.27659574468085069e-01  # rad = +1.03249999999999953e-01 , len = +2.61916017074176000e-01 
1021       1074       1087       1008    2       1905       1906 +6.41337386018237088e-01  # rad = +1.05499999999999997e-01 , len = +5.37680202350802938e-01 
1022       1088       1089       1024    2 2147483645 2147483645 +9.53527366608865834e-01  # rad = +7.65999999999999875e-02 , len = +7.34166193719106297e-01 
1023       1088       1090       1024    2       1897       1898 +8.83817794115267286e-01  # rad = +7.09999999999999937e-02 , len = +8.45813218151618584e-01 
1024       1073       1088       1007    2       1022       1023 +8.80020638500882302e-01  # rad = +8.03332999999999825e-02 , len = +1.97989898732234104e-01 
1025       1034       1091       1026    2       1050       2156 +7.82842373220890453e-01  # rad = +1.60221999999999920e-01 , len = +6.92964645562817450e-01 
1026       1092       1034       1904    2        969       1025 +9.00296041489796917e-01  # rad = +2.04666999999999960e-01 , len = +2.42487113059641740e-01 
1027       1037       1093        972    2       1174       1185 +9.09349444210564073e-01  # rad = +2.03045000000000031e-01 , len = +1.89259081684340846e+00 
1028       1094       1059       1900    2        993       1029 +1.13171913182004946e+00  # rad = +1.56999999999999973e-01 , len = +9.89949493661183150e-02 
1029       1059       1095       1028    2       1056       1057 +5.60509554140127375e-01  # rad = +8.79999999999999949e-02 , len = +8.45813218151616586e-01 
1030       1096       1097       1032    2 2147483645 2147483645 +5.30622019635343611e-01  # rad = +7.56666999999999756e-02 , len = +3.76961536499417771e-01 
1031       1096       1098       1032    2       1901       1902 +6.12435483870967801e-01  # rad = +8.73332999999999748e-02 , len = +8.77097486029917217e-01 
1032       1099       1096       1046    2       1030       1031 +5.17416545718432541e-01  # rad = +1.42599999999999949e-01 , len = +4.84974226119283480e-01 
1033       1100       1101       1035    2 2147483645 2147483645 +8.69463636363636327e-01  # rad = +8.60768999999999979e-02 , len = +9.44351629426241401e-01 
1034       1100       1102       1035    2       1892       1893 +8.11447474747474695e-01  # rad = +8.03332999999999825e-02 , len = +4.53651848888549869e-01 
1035       1103       1100       1043    2       1033       1034 +1.05995717344753748e+00  # rad = +9.90000000000000185e-02 , len = +1.21243556529822924e-01 
1036        960       1104        901    2 2147483645 2147483645 +6.95448587802934948e-01  # rad = +8.11817999999999845e-02 , len = +9.01886910870758229e-01 
1037        960       1105        901    2       2034       2035 +6.48203164486477634e-01  # rad = +7.56666999999999756e-02 , len = +8.48704895708749962e-01 
1038       1106       1107       1039    2 2147483645 2147483645 +7.76428080888496130e-01  # rad = +7.10000000000000075e-02 , len = +5.64358042380900704e-01 
1039        988       1106        928    2       1038       1040 +6.93811836115326264e-01  # rad = +9.14444000000000090e-02 , len = +6.26099033699939689e-01 
1040       1106       1108       1039    2       1067       1068 +8.27461277016416474e-01  # rad = +7.56667000000000034e-02 , len = +4.08166632639169358e-01 
1041       1073       1109       1007    2 2147483645 2147483645 +8.69796693238919172e-01  # rad = +7.94000000000000122e-02 , len = +6.37730350540101409e-01 
1042       1103       1110       1043    2 2147483645 2147483645 +7.97644539614560943e-01  # rad = +7.44999999999999829e-02 , len = +6.37730350540102853e-01 
1043       1111       1103       1050    2       1035       1042 +9.49830830451129038e-01  # rad = +9.33999999999999830e-02 , len = +4.02119385257661444e-01 
1044       1112       1113       1045    2       1699       1900 +6.99069768970174032e-01  # rad = +2.12749999999999911e-01 , len = +1.07990740343790637e+00 
1045       1114       1112       1903    2       1044       1046 +9.64299746514575395e-01  # rad = +3.04333000000000076e-01 , len = +2.10000000000000270e-01 
1046       1112       1099       1045    2       1032       1058 +9.05586972165358217e-01  # rad = +2.75599999999999956e-01 , len = +3.42928563989644886e-01 
1047       1115       1116       1049    2 2147483645 2147483645 +9.10256410256410131e-01  # rad = +7.09999999999999798e-02 , len = +3.42928563989646329e-01 
1048       1115       1117       1049    2 2147483645 2147483645 +1.12564102564102564e+00  # rad = +8.77999999999999753e-02 , len = +4.20000000000001705e-01 
1049       1111       1115       1050    2       1047       1048 +7.93220607871392480e-01  # rad = +7.79999999999999999e-02 , len = +6.45368112010499706e-01 
1050       1091       1111       1025    2       1043       1049 +6.13731572443235063e-01  # rad = +9.83332999999999569e-02 , len = +3.83405790253614542e-01 
1051       1082       1118       1016    2 2147483645 2147483645 +7.94243070362473436e-01  # rad = +7.45000000000000384e-02 , len = +6.37730350540099189e-01 
1052       1082       1119       1016    2       2031       2032 +9.95024520255863520e-01  # rad = +9.33333000000000079e-02 , len = +3.76961536499415162e-01 
1053       1120       1121       1055    2 2147483645 2147483645 +8.79256965944272384e-01  # rad = +7.09999999999999520e-02 , len = +1.71464281994827522e-01 
1054       1120       1122       1055    2 2147483645 2147483645 +8.79256965944272384e-01  # rad = +7.09999999999999520e-02 , len = +5.09607692249633981e-01 
1055       1123       1120       2139    2       1053       1054 +7.34090909090909016e-01  # rad = +8.07499999999999746e-02 , len = +6.49153294684699178e-01 
1056       1095       1124       1029    2 2147483645 2147483645 +8.06818181818181768e-01  # rad = +7.09999999999999520e-02 , len = +2.42487113059641740e-01 
1057       1095       1125       1029    2       1072       2123 +9.43181818181818121e-01  # rad = +8.29999999999999766e-02 , len = +5.23832034148351111e-01 
1058       1099       1126       1046    2       1144       1700 +8.61150217706821652e-01  # rad = +2.37332999999999961e-01 , len = +5.37680202350803826e-01 
1059       1085       1127       1019    2 2147483645 2147483645 +7.21335059118995869e-01  # rad = +7.10000000000000075e-02 , len = +5.14392845984466551e-01 
1060       1085       1128       1019    2       1092       1093 +9.00822525160370091e-01  # rad = +8.86666999999999872e-02 , len = +5.37680202350802494e-01 
1061       1129       1130       1063    2 2147483645 2147483645 +8.79256965944272384e-01  # rad = +7.09999999999999798e-02 , len = +4.74763098818772045e-01 
1062       1129       1131       1063    2 2147483645 2147483645 +8.79256965944272384e-01  # rad = +7.09999999999999798e-02 , len = +3.83405790253617151e-01 
1063       1132       1129       1090    2       1061       1062 +8.30029490459543440e-01  # rad = +8.07499999999999885e-02 , len = +5.81463670404264610e-01 
1064       1133       1134       1066    2 2147483645 2147483645 +4.99219530030515612e-01  # rad = +7.09999999999999798e-02 , len = +5.46717477313465539e-01 
1065       1133       1135       1066    2 2147483645 2147483645 +4.99219530030515612e-01  # rad = +7.09999999999999798e-02 , len = +8.28251169633944850e-01 
1066       1136       1133       1588    2       1064       1065 +3.31099186348345342e-01  # rad = +1.42221999999999932e-01 , len = +6.41560597293818646e-01 
1067       1108       1137       1040    2 2147483645 2147483645 +1.01233435579984321e+00  # rad = +7.66000000000000292e-02 , len = +8.10308583195315291e-01 
1068       1108       1138       1040    2       1103       2164 +1.21585849521652212e+00  # rad = +9.20000000000000401e-02 , len = +3.28329103187639137e-01 
1069       1139       1140       1071    2 2147483645 2147483645 +9.00092997198879585e-01  # rad = +8.03333000000000103e-02 , len = +1.71464281994820250e-01 
1070       1139       1141       1071    2 2147483645 2147483645 +9.21008403361344485e-01  # rad = +8.21999999999999814e-02 , len = +7.24085630295201566e-01 
1071       1142       1139       1111    2       1069       1070 +6.05084745762711762e-01  # rad = +8.92499999999999960e-02 , len = +6.60378679243964983e-01 
1072       1125       1143       1057    2 2147483645 2147483645 +8.55421686746987930e-01  # rad = +7.09999999999999520e-02 , len = +4.99899989998000560e-01 
1073       1144       1145       2123    2 2147483645 2147483645 +9.03614457831325324e-01  # rad = +7.49999999999999833e-02 , len = +5.09607692249636646e-01 
1074       1144       1146       2123    2       1907       1908 +1.02409638554216875e+00  # rad = +8.49999999999999922e-02 , len = +9.89949493661145402e-02 
1075       1147       1148       1077    2 2147483645 2147483645 +4.79266654516244395e-01  # rad = +7.09999999999999798e-02 , len = +1.56524758424985116e-01 
1076       1147       1149       1077    2 2147483645 2147483645 +5.00267309288997764e-01  # rad = +7.41110999999999853e-02 , len = +7.13862731902988878e-01 
1077       1150       1147       1587    2       1075       1076 +4.83074474919049035e-01  # rad = +1.48142999999999941e-01 , len = +6.14247507117450242e-01 
1078       1067       1151        999    2 2147483645 2147483645 +1.00637339983374896e+00  # rad = +7.56666999999999756e-02 , len = +8.22313808712951455e-01 
1079       1067       1152        999    2       1091       1097 +1.06843956774729842e+00  # rad = +8.03332999999999825e-02 , len = +2.42487113059643794e-01 
1080       1153       1154       1082    2 2147483645 2147483645 +4.50747469066366646e-01  # rad = +8.01428999999999891e-02 , len = +1.02161636635284858e+00 
1081       1153       1155       1082    2       2041       2042 +5.56805399325084327e-01  # rad = +9.89999999999999769e-02 , len = +5.14392845984469549e-01 
1082       1156       1153       2128    2       1080       1081 +5.28817269542147694e-01  # rad = +1.77799999999999958e-01 , len = +3.76961536499414163e-01 
1083       1157       1158       1085    2 2147483645 2147483645 +4.45529748745887744e-01  # rad = +1.44500000000000045e-01 , len = +1.00468900660851390e+00 
1084       1157       1159       1085    2       1216       1704 +9.46558012906488111e-01  # rad = +3.06999999999999940e-01 , len = +7.06965345685347080e-01 
1085       1156       1157       2128    2       1083       1084 +9.64639434659242845e-01  # rad = +3.24332999999999871e-01 , len = +2.10000000000000853e-01 
1086       1160       1161       1087    2       2029       2030 +6.30341954113179059e-01  # rad = +8.03332999999999825e-02 , len = +4.02119385257663664e-01 
1087       1053       1160       1696    2       1086       1088 +7.54602135130174267e-01  # rad = +1.27444000000000002e-01 , len = +7.73175271203109360e-01 
1088       1160       1162       1087    2       1112       1113 +7.32870908006653887e-01  # rad = +9.33999999999999830e-02 , len = +3.56931365951494994e-01 
1089       1132       1163       1090    2 2147483645 2147483645 +8.06330221193865104e-01  # rad = +7.84443999999999697e-02 , len = +1.20024997396375865e+00 
1090       1164       1132       1703    2       1063       1089 +7.17446165191740315e-01  # rad = +9.72857000000000166e-02 , len = +5.85662018573852139e-01 
1091       1152       1165       1079    2 2147483645 2147483645 +1.01452324254076443e+00  # rad = +8.15000000000000030e-02 , len = +7.95047168412039928e-01 
1092       1128       1166       1060    2 2147483645 2147483645 +8.00751578664820052e-01  # rad = +7.10000000000000075e-02 , len = +6.49153294684697069e-01 
1093       1128       1167       1060    2       1125       1126 +8.00751578664820052e-01  # rad = +7.10000000000000075e-02 , len = +2.96984848098349075e-01 
1094       1168       1169       1095    2 2147483645 2147483645 +7.56494843386415705e-01  # rad = +7.89999999999999453e-02 , len = +5.04777178564960516e-01 
1095       1170       1168       2156    2       1094       1096 +6.51776909538015925e-01  # rad = +1.04428999999999952e-01 , len = +5.04777178564955631e-01 
1096       1168       1171       1095    2       1127       1128 +8.40762623409206267e-01  # rad = +8.77999999999999198e-02 , len = +2.96984848098351184e-01 
1097       1152       1172       1079    2 2147483645 2147483645 +1.16265608408966159e+00  # rad = +9.33999999999999830e-02 , len = +4.48218696620301227e-01 
1098       1173       1174       1100    2 2147483645 2147483645 +9.58119230769230779e-01  # rad = +7.47333000000000164e-02 , len = +1.04999999999999805e+00 
1099       1173       1175       1100    2       1912       1913 +1.08974358974358965e+00  # rad = +8.49999999999999922e-02 , len = +3.56931365951495327e-01 
1100       1176       1173       1115    2       1098       1099 +7.33544619262129327e-01  # rad = +7.79999999999999999e-02 , len = +3.28329103187642524e-01 
1101       1177       1178       1103    2 2147483645 2147483645 +1.00000000000000000e+00  # rad = +7.80000000000000276e-02 , len = +2.21359436211787469e-01 
1102       1177       1179       1103    2 2147483645 2147483645 +9.10256410256410131e-01  # rad = +7.10000000000000075e-02 , len = +3.63730669589465372e-01 
1103       1138       1177       1068    2       1101       1102 +8.47826086956521729e-01  # rad = +7.80000000000000276e-02 , len = +2.88617393793237420e-01 
1104       1180       1181       1106    2 2147483645 2147483645 +4.61972332167277067e-01  # rad = +8.43870999999999788e-02 , len = +2.13011736765841286e+00 
1105       1180       1182       1106    2       1703       2036 +1.11952350451915228e+00  # rad = +2.04499999999999987e-01 , len = +9.89949493661170521e-02 
1106       1183       1180       1702    2       1104       1105 +8.32366544394067098e-01  # rad = +1.82667000000000024e-01 , len = +2.09999999999999659e-01 
1107       1184       1185       1108    2 2147483645 2147483645 +6.29310503313361247e-01  # rad = +7.53076999999999774e-02 , len = +9.15368778143538786e-01 
1108       1186       1184       1698    2       1107       1109 +8.93991348976893141e-01  # rad = +1.19666999999999982e-01 , len = +1.56524758424985921e-01 
1109       1184       1187       1108    2       1142       1143 +6.40109637577611301e-01  # rad = +7.66000000000000014e-02 , len = +7.20694109869091770e-01 
1110       1142       1188       1111    2       1120       1155 +8.20338983050847403e-01  # rad = +1.20999999999999983e-01 , len = +2.42487113059643794e-01 
1111       1189       1142       1122    2       1071       1110 +5.72075723433385308e-01  # rad = +1.47499999999999964e-01 , len = +4.02119385257661166e-01 
1112       1162       1190       1088    2 2147483645 2147483645 +8.06292291220556678e-01  # rad = +7.53076999999999774e-02 , len = +8.22313808712951122e-01 
1113       1162       1191       1088    2       1129       1130 +9.10064239828693666e-01  # rad = +8.49999999999999784e-02 , len = +1.21243556529821897e-01 
1114       1176       1192       1115    2       1164       1165 +7.55487948238082185e-01  # rad = +8.03333000000000103e-02 , len = +5.37680202350803826e-01 
1115       1193       1176       1117    2       1100       1114 +1.07407070707070718e+00  # rad = +1.06333000000000011e-01 , len = +1.71464281994820278e-01 
1116       1194       1195       1118    2 2147483645 2147483645 +9.97322891566265080e-01  # rad = +8.27778000000000125e-02 , len = +5.77234787586474840e-01 
1117       1194       1193       1118    2       1115       1131 +1.19277108433734935e+00  # rad = +9.89999999999999908e-02 , len = +1.21243556529819857e-01 
1118       1196       1194       1120    2       1116       1117 +9.24791086350974956e-01  # rad = +8.30000000000000043e-02 , len = +4.25793377120874783e-01 
1119       1196       1197       1120    2 2147483645 2147483645 +1.06963788300835660e+00  # rad = +9.59999999999999881e-02 , len = +9.89949493661157892e-02 
1120       1188       1196       1110    2       1118       1119 +7.41735537190082672e-01  # rad = +8.97500000000000103e-02 , len = +4.99899989997999783e-01 
1121       1189       1198       1122    2 2147483645 2147483645 +3.30446451773046934e-01  # rad = +8.51999999999999702e-02 , len = +1.16081867662438865e+00 
1122       1199       1189       1123    2       1111       1121 +7.02368077670114443e-01  # rad = +2.57832999999999923e-01 , len = +4.48218696620299006e-01 
1123       1200       1199       2127    2       1122       1124 +8.54604290586550963e-01  # rad = +3.67090999999999945e-01 , len = +8.65852181379710761e-01 
1124       1199       1201       1123    2       1156       1157 +9.76869495574666735e-01  # rad = +3.58599999999999974e-01 , len = +3.20780298646909323e-01 
1125       1167       1202       1093    2 2147483645 2147483645 +1.00000000000000000e+00  # rad = +7.10000000000000075e-02 , len = +1.05233074648610292e+00 
1126       1167       1203       1093    2       1149       1150 +1.09859154929577474e+00  # rad = +7.79999999999999999e-02 , len = +2.32163735324876275e-01 
1127       1171       1204       1096    2       1191       1192 +1.04783599088838275e+00  # rad = +9.19999999999999707e-02 , len = +6.78675180038284087e-01 
1128       1171       1205       1096    2       1171       1172 +8.54214123006833748e-01  # rad = +7.49999999999999695e-02 , len = +5.46717477313468092e-01 
1129       1191       1206       1113    2 2147483645 2147483645 +8.84705882352941231e-01  # rad = +7.51999999999999891e-02 , len = +1.33000000000000007e+00 
1130       1191       1207       1113    2       1151       1152 +9.17647058823529482e-01  # rad = +7.79999999999999860e-02 , len = +3.28329103187641413e-01 
1131       1193       1208       1117    2 2147483645 2147483645 +1.00000000000000000e+00  # rad = +9.89999999999999908e-02 , len = +1.97989898732232855e-01 
1132       1209       1210       1182    2       1133       1134 +7.62258147105080330e-01  # rad = +8.33635999999999683e-02 , len = +7.95047168412038374e-01 
1133       1210       1211       1132    2       1911       2037 +8.51690665950126879e-01  # rad = +7.09999999999999798e-02 , len = +1.56524758424985921e-01 
1134       1210       1212       1132    2       1135       1136 +8.51690665950126879e-01  # rad = +7.09999999999999798e-02 , len = +5.64358042380898928e-01 
1135       1212       1213       1134    2 2147483645 2147483645 +1.00000000000000000e+00  # rad = +7.09999999999999798e-02 , len = +5.14392845984467773e-01 
1136       1212       1214       1134    2 2147483645 2147483645 +1.00000000000000000e+00  # rad = +7.09999999999999798e-02 , len = +1.21243556529821897e-01 
1137       1215       1216       1138    2 2147483645 2147483645 +1.01830117647058827e+00  # rad = +8.65556000000000103e-02 , len = +6.60378679243961875e-01 
1138       1164       1215       1703    2       1137       1139 +6.26843657817109046e-01  # rad = +8.49999999999999784e-02 , len = +2.96984848098351184e-01 
1139       1215       1217       1138    2       1140       1141 +1.00000000000000000e+00  # rad = +8.49999999999999784e-02 , len = +2.61916017074176499e-01 
1140       1217       1218       1139    2 2147483645 2147483645 +8.35294117647058854e-01  # rad = +7.09999999999999798e-02 , len = +4.48218696620299006e-01 
1141       1217       1219       1139    2 2147483645 2147483645 +9.45097647058823487e-01  # rad = +8.03333000000000103e-02 , len = +1.17341382299681163e+00 
1142       1187       1220       1109    2 2147483645 2147483645 +1.18798955613577029e+00  # rad = +9.09999999999999976e-02 , len = +5.68682688324518404e-01 
1143       1187       1221       1109    2 2147483645 2147483645 +1.07310704960835501e+00  # rad = +8.21999999999999675e-02 , len = +4.02119385257655892e-01 
1144       1126       1222       1058    2       1145       1146 +9.24624894136087283e-01  # rad = +2.19444000000000000e-01 , len = +8.16333265278341491e-01 
1145       1222       1223       1144    2       1202       1203 +9.42641402818030882e-01  # rad = +2.06857000000000013e-01 , len = +4.48218696620300672e-01 
1146       1222       1224       1144    2       1147       1148 +6.72153260057235524e-01  # rad = +1.47500000000000020e-01 , len = +1.34465608986089880e+00 
1147       1224       1225       1146    2 2147483645 2147483645 +5.34237288135593236e-01  # rad = +7.88000000000000089e-02 , len = +6.41560597293817092e-01 
1148       1224       1226       1146    2       1166       1167 +8.93559322033898318e-01  # rad = +1.31800000000000000e-01 , len = +3.42928563989646329e-01 
1149       1203       1227       1126    2 2147483645 2147483645 +9.10256410256410131e-01  # rad = +7.10000000000000075e-02 , len = +7.82623792124927165e-01 
1150       1203       1228       1126    2 2147483645 2147483645 +9.37869230769230788e-01  # rad = +7.31538000000000049e-02 , len = +7.24085630295203564e-01 
1151       1207       1229       1130    2 2147483645 2147483645 +1.05806923076923076e+00  # rad = +8.25293999999999611e-02 , len = +1.34647688431699186e+00 
1152       1207       1230       1130    2 2147483645 2147483645 +1.01282051282051277e+00  # rad = +7.89999999999999453e-02 , len = +5.14392845984465108e-01 
1153       1231       1232       1155    2 2147483645 2147483645 +8.57717890545532713e-01  # rad = +7.10000000000000075e-02 , len = +6.92964645562817894e-01 
1154       1231       1233       1155    2 2147483645 2147483645 +8.57717890545532713e-01  # rad = +7.10000000000000075e-02 , len = +3.83405790253617540e-01 
1155       1188       1231       1110    2       1153       1154 +6.84114049586776907e-01  # rad = +8.27778000000000125e-02 , len = +5.37680202350801273e-01 
1156       1201       1234       1124    2       1940       2056 +4.81965978806469575e-01  # rad = +1.72832999999999987e-01 , len = +2.00693796615640174e+00 
1157       1201       1235       1124    2       1190       1211 +9.19049079754601261e-01  # rad = +3.29570999999999892e-01 , len = +4.89999999999998936e-01 
1158       1236       1237       1160    2 2147483645 2147483645 +9.61272598038422466e-01  # rad = +7.72222000000000186e-02 , len = +6.02162768692982797e-01 
1159       1236       1238       1160    2       1198       1706 +1.11618345069852731e+00  # rad = +8.96667000000000020e-02 , len = +4.59020696701141095e-01 
1160       1239       1236       1175    2       1158       1159 +8.88794108730912025e-01  # rad = +8.03332999999999825e-02 , len = +2.09999999999999659e-01 
1161       1240       1241       1163    2 2147483645 2147483645 +1.00000000000000000e+00  # rad = +7.10000000000000075e-02 , len = +1.97989898732234104e-01 
1162       1240       1242       1163    2 2147483645 2147483645 +1.19718309859154926e+00  # rad = +8.49999999999999922e-02 , len = +2.61916017074179330e-01 
1163       1243       1240       2033    2       1161       1162 +6.60465116279069786e-01  # rad = +7.10000000000000075e-02 , len = +6.29999999999998561e-01 
1164       1192       1244       1114    2 2147483645 2147483645 +9.53527366608865834e-01  # rad = +7.65999999999999737e-02 , len = +2.96984848098350740e-01 
1165       1192       1245       1114    2 2147483645 2147483645 +9.70954759732265527e-01  # rad = +7.79999999999999999e-02 , len = +2.21359436211788579e-01 
1166       1226       1246       1148    2       1237       1238 +6.89060698027314067e-01  # rad = +9.08182000000000295e-02 , len = +9.41753683295157518e-01 
1167       1226       1247       1148    2       1178       1204 +6.94992412746585742e-01  # rad = +9.16000000000000147e-02 , len = +7.03491293478461954e-01 
1168       1248       1249       2173    2       1169       1170 +9.04075104266191087e-01  # rad = +2.77249999999999996e-01 , len = +6.06217782649108083e-01 
1169       1249       1250       1168    2       1229       1705 +9.25157799819657289e-01  # rad = +2.56499999999999950e-01 , len = +2.42487113059643794e-01 
1170       1249       1251       1168    2       1179       1180 +7.29785392245266062e-01  # rad = +2.02333000000000013e-01 , len = +1.56524758424986699e-01 
1171       1205       1252       1128    2 2147483645 2147483645 +1.07111066666666654e+00  # rad = +8.03332999999999825e-02 , len = +6.78675180038281645e-01 
1172       1205       1253       1128    2 2147483645 2147483645 +9.46666666666666656e-01  # rad = +7.09999999999999798e-02 , len = +5.37680202350801717e-01 
1173       1254       1255       1174    2       1186       1187 +5.12106537530266359e-01  # rad = +8.45999999999999808e-02 , len = +3.56931365951495327e-01 
1174       1093       1254       1027    2       1173       1175 +8.13612745943017468e-01  # rad = +1.65200000000000014e-01 , len = +3.20780298646909712e-01 
1175       1254       1239       1174    2       1160       1184 +5.47122276029055721e-01  # rad = +9.03845999999999816e-02 , len = +1.14166545012100307e+00 
1176       1256       1257       1178    2 2147483645 2147483645 +1.00000000000000000e+00  # rad = +7.09999999999999520e-02 , len = +5.64358042380899261e-01 
1177       1256       1258       1178    2 2147483645 2147483645 +1.00000000000000000e+00  # rad = +7.09999999999999520e-02 , len = +6.02162768692986683e-01 
1178       1247       1256       1167    2       1176       1177 +7.75109170305676831e-01  # rad = +7.09999999999999520e-02 , len = +2.96984848098347409e-01 
1179       1251       1259       1170    2 2147483645 2147483645 +4.49753623976316297e-01  # rad = +9.10000000000000114e-02 , len = +7.85748051222527888e-01 
1180       1251       1260       1170    2       1209       1210 +4.70935042726594255e-01  # rad = +9.52856999999999732e-02 , len = +5.46717477313466205e-01 
1181       1261       1262       1183    2 2147483645 2147483645 +5.99424437299035384e-01  # rad = +9.32104999999999739e-02 , len = +1.45828666591997513e+00 
1182       1261       1209       1183    2       1132       1222 +7.03305466237942101e-01  # rad = +1.09363999999999975e-01 , len = +7.00000000000000178e-01 
1183       1263       1261       1218    2       1181       1182 +1.03322259136212624e+00  # rad = +1.55499999999999972e-01 , len = +9.89949493661183150e-02 
1184       1239       1264       1175    2 2147483645 2147483645 +8.41856909252239771e-01  # rad = +7.60908999999999891e-02 , len = +7.82623792124927387e-01 
1185       1093       1265       1027    2       1239       1240 +8.77268585781476928e-01  # rad = +1.78124999999999950e-01 , len = +5.28488410468953007e-01 
1186       1255       1266       1173    2 2147483645 2147483645 +8.39243498817966893e-01  # rad = +7.09999999999999798e-02 , len = +2.88617393793234867e-01 
1187       1255       1267       1173    2       1205       1206 +8.39243498817966893e-01  # rad = +7.09999999999999798e-02 , len = +5.14392845984470215e-01 
1188       1268       1269       1190    2 2147483645 2147483645 +6.40400343277122919e-01  # rad = +8.73076999999999465e-02 , len = +1.00468900660851501e+00 
1189       1268       1270       1190    2       1914       1915 +7.15160672764481142e-01  # rad = +9.74999999999999895e-02 , len = +2.52388589282478815e-01 
1190       1235       1268       1157    2       1188       1189 +4.13668071523283276e-01  # rad = +1.36332999999999982e-01 , len = +7.30821455623738236e-01 
1191       1204       1271       1127    2 2147483645 2147483645 +8.73188043478260845e-01  # rad = +8.03332999999999825e-02 , len = +7.13862731902992764e-01 
1192       1204       1272       1127    2 2147483645 2147483645 +9.23913043478260754e-01  # rad = +8.49999999999999784e-02 , len = +9.89949493661170521e-02 
1193       1273       1274       1195    2 2147483645 2147483645 +9.37869230769230788e-01  # rad = +7.31538000000000049e-02 , len = +8.63017960415656815e-01 
1194       1273       1275       1195    2 2147483645 2147483645 +9.82051282051282004e-01  # rad = +7.66000000000000014e-02 , len = +3.20780298646910100e-01 
1195       1243       1273       2033    2       1193       1194 +7.25581395348837255e-01  # rad = +7.80000000000000276e-02 , len = +5.09607692249634980e-01 
1196       1276       1277       1198    2 2147483645 2147483645 +1.00000000000000000e+00  # rad = +7.09999999999999798e-02 , len = +2.21359436211783528e-01 
1197       1276       1278       1198    2 2147483645 2147483645 +1.00000000000000000e+00  # rad = +7.09999999999999798e-02 , len = +9.89949493661183011e-02 
1198       1238       1276       1159    2       1196       1197 +7.91821266980941574e-01  # rad = +7.09999999999999798e-02 , len = +9.89949493661183150e-02 
1199       1279       1280       1200    2 2147483645 2147483645 +7.39583333333333370e-01  # rad = +7.09999999999999798e-02 , len = +9.36536171218175117e-01 
1200       1281       1279       2036    2       1199       1201 +6.78925035360678941e-01  # rad = +9.59999999999999881e-02 , len = +1.21243556529822938e-01 
1201       1279       1282       1200    2       1207       1208 +8.85416666666666630e-01  # rad = +8.49999999999999784e-02 , len = +1.21243556529818830e-01 
1202       1223       1283       1145    2       1241       1242 +6.59068825323774421e-01  # rad = +1.36333000000000010e-01 , len = +5.14392845984468328e-01 
1203       1223       1284       1145    2       1235       1236 +8.63398386324852551e-01  # rad = +1.78600000000000037e-01 , len = +4.08166632639165694e-01 
1204       1247       1285       1167    2       1922       1923 +7.75109170305676831e-01  # rad = +7.09999999999999520e-02 , len = +3.13049516849967069e-01 
1205       1267       1286       1187    2 2147483645 2147483645 +1.00000000000000000e+00  # rad = +7.09999999999999798e-02 , len = +4.31508980207831849e-01 
1206       1267       1287       1187    2       1259       1260 +1.10755492957746471e+00  # rad = +7.86363999999999813e-02 , len = +9.62340895940726915e-01 
1207       1282       1288       1201    2 2147483645 2147483645 +9.67058823529411749e-01  # rad = +8.21999999999999675e-02 , len = +9.92421281513047759e-01 
1208       1282       1289       1201    2       1709       1921 +1.16470588235294126e+00  # rad = +9.90000000000000047e-02 , len = +1.71464281994823886e-01 
1209       1260       1290       1180    2 2147483645 2147483645 +8.03898171498976244e-01  # rad = +7.65999999999999875e-02 , len = +8.45813218151619806e-01 
1210       1260       1291       1180    2 2147483645 2147483645 +7.69614957963262070e-01  # rad = +7.33332999999999763e-02 , len = +8.57321409974109661e-01 
1211       1235       1292       1157    2       1227       2149 +9.62463323532713799e-01  # rad = +3.17200000000000037e-01 , len = +3.20780298646910100e-01 
1212       1293       1294       1213    2 2147483645 2147483645 +3.67853398058252401e-01  # rad = +7.57777999999999646e-02 , len = +1.24827881500889037e+00 
1213       1295       1293       1231    2       1212       1214 +8.20717131474103634e-01  # rad = +2.05999999999999905e-01 , len = +2.10000000000000853e-01 
1214       1293       1296       1213    2       1232       1233 +6.21359223300970820e-01  # rad = +1.27999999999999975e-01 , len = +1.21243556529822938e-01 
1215       1297       1298       1216    2       1926       2049 +9.43417783914890062e-01  # rad = +2.89000000000000090e-01 , len = +1.56524758424985116e-01 
1216       1159       1297       1084    2       1215       1217 +9.97827361563518034e-01  # rad = +3.06333000000000022e-01 , len = +7.57165767847437055e-01 
1217       1297       1299       1216    2       1218       1219 +7.17519823198937035e-01  # rad = +2.19799999999999884e-01 , len = +3.13049516849971843e-01 
1218       1299       1263       1217    2       1183       2046 +6.84713375796178303e-01  # rad = +1.50499999999999967e-01 , len = +8.57321409974111104e-01 
1219       1299       1300       1217    2       1924       1925 +4.02431756141947261e-01  # rad = +8.84545000000000053e-02 , len = +7.85748051222527555e-01 
1220       1301       1302       1222    2 2147483645 2147483645 +8.58744394618834117e-01  # rad = +7.65999999999999459e-02 , len = +1.66388100536065986e+00 
1221       1301       1303       1222    2 2147483645 2147483645 +8.12485426008968559e-01  # rad = +7.24736999999999881e-02 , len = +1.32446215498971487e+00 
1222       1209       1301       1182    2       1220       1221 +8.15624885702790681e-01  # rad = +8.91999999999999460e-02 , len = +6.60378679243961875e-01 
1223       1304       1305       1224    2       2050       2051 +4.62511310044330382e-01  # rad = +9.14999999999999702e-02 , len = +5.72974694031068821e-01 
1224       1080       1304       1013    2       1223       1225 +7.21491611962071455e-01  # rad = +1.97832999999999926e-01 , len = +1.62363789066405184e+00 
1225       1304       1306       1224    2       1272       1304 +9.23339382206204262e-01  # rad = +1.82667000000000024e-01 , len = +3.56931365951495327e-01 
1226       1307       1308       1227    2 2147483645 2147483645 +5.67999999999999949e-01  # rad = +7.09999999999999798e-02 , len = +1.71464281994822443e-01 
1227       1292       1307       1211    2       1226       1228 +3.94073139974779274e-01  # rad = +1.24999999999999972e-01 , len = +9.44351629426242956e-01 
1228       1307       1309       1227    2       1919       1920 +5.99999999999999978e-01  # rad = +7.49999999999999695e-02 , len = +3.13049516849968679e-01 
1229       1250       1310       1169    2       1230       1231 +1.01286549707602336e+00  # rad = +2.59799999999999920e-01 , len = +4.02119385257661166e-01 
1230       1310       1311       1229    2       1243       1244 +8.21785989222478808e-01  # rad = +2.13499999999999940e-01 , len = +4.59020696701141095e-01 
1231       1310       1295       1229    2       1213       1234 +9.66127790608160120e-01  # rad = +2.50999999999999945e-01 , len = +1.21243556529817789e-01 
1232       1296       1312       1214    2 2147483645 2147483645 +5.83853906249999999e-01  # rad = +7.47332999999999747e-02 , len = +1.06620823482094651e+00 
1233       1296       1313       1214    2 2147483645 2147483645 +5.76562499999999978e-01  # rad = +7.37999999999999767e-02 , len = +7.57165767847437832e-01 
1234       1295       1314       1231    2       1296       1297 +8.51501992031872601e-01  # rad = +2.13726999999999945e-01 , len = +8.19328993750372825e-01 
1235       1284       1315       1203    2       1710       1711 +7.27883538633818605e-01  # rad = +1.30000000000000004e-01 , len = +2.52388589282478815e-01 
1236       1284       1316       1203    2       1331       1332 +5.34714445688689755e-01  # rad = +9.54999999999999738e-02 , len = +1.06850362657316444e+00 
1237       1246       1317       1166    2 2147483645 2147483645 +8.79142066237824538e-01  # rad = +7.98420999999999992e-02 , len = +1.59317293474374666e+00 
1238       1246       1318       1166    2       1266       1267 +9.05104923902918079e-01  # rad = +8.21999999999999953e-02 , len = +8.01186619958171420e-01 
1239       1265       1319       1185    2 2147483645 2147483645 +4.36771929824561422e-01  # rad = +7.77999999999999664e-02 , len = +8.10308583195316956e-01 
1240       1265       1320       1185    2       1247       1248 +1.02549894736842107e+00  # rad = +1.82667000000000024e-01 , len = +2.09999999999999659e-01 
1241       1283       1321       1202    2       1318       1722 +7.05625197127621395e-01  # rad = +9.62000000000000216e-02 , len = +9.31289428695504462e-01 
1242       1283       1322       1202    2       1276       1277 +5.79463519470707844e-01  # rad = +7.90000000000000147e-02 , len = +6.06217782649108416e-01 
1243       1311       1323       1230    2 2147483645 2147483645 +4.36266510538641683e-01  # rad = +9.31428999999999591e-02 , len = +1.13304898393670550e+00 
1244       1311       1324       1230    2       1245       1246 +8.33723653395784692e-01  # rad = +1.77999999999999936e-01 , len = +1.21243556529820870e-01 
1245       1324       1325       1244    2       1308       1309 +8.78449438202247079e-01  # rad = +1.56363999999999920e-01 , len = +7.82623792124927942e-01 
1246       1324       1326       1244    2       1255       1256 +8.03370786516853896e-01  # rad = +1.42999999999999988e-01 , len = +4.31508980207826964e-01 
1247       1320       1327       1240    2       1261       1262 +1.01277187450387873e+00  # rad = +1.84999999999999998e-01 , len = +2.09999999999998493e-01 
1248       1320       1328       1240    2       1257       1258 +9.74450776549677822e-01  # rad = +1.78000000000000019e-01 , len = +1.21243556529818830e-01 
1249       1329       1330       1250    2 2147483645 2147483645 +4.21307806324110690e-01  # rad = +8.52726999999999929e-02 , len = +8.10308583195315735e-01 
1250       1331       1329       2044    2       1249       1251 +9.03882138056385398e-01  # rad = +2.02399999999999969e-01 , len = +3.13049516849968679e-01 
1251       1329       1332       1250    2       1365       1366 +7.17144268774703608e-01  # rad = +1.45150000000000001e-01 , len = +1.48657324071166896e+00 
1252       1333       1334       1254    2 2147483645 2147483645 +7.76353485279594913e-01  # rad = +7.93999999999999845e-02 , len = +1.01197826063606811e+00 
1253       1333       1335       1254    2 2147483645 2147483645 +8.15898624270335326e-01  # rad = +8.34443999999999741e-02 , len = +6.60378679243964206e-01 
1254       1336       1333       1713    2       1252       1253 +5.18625760649087164e-01  # rad = +1.02272999999999989e-01 , len = +8.65852181379706765e-01 
1255       1326       1337       1246    2 2147483645 2147483645 +4.96503496503496511e-01  # rad = +7.09999999999999798e-02 , len = +1.18793939239339963e+00 
1256       1326       1338       1246    2       1280       1281 +9.63125874125874137e-01  # rad = +1.37726999999999961e-01 , len = +7.66811580507234414e-01 
1257       1328       1339       1248    2 2147483645 2147483645 +4.60918539325842702e-01  # rad = +8.20434999999999637e-02 , len = +1.80648830607895117e+00 
1258       1328       1340       1248    2       1720       1721 +7.05994382022471889e-01  # rad = +1.25667000000000001e-01 , len = +4.31508980207828630e-01 
1259       1287       1341       1206    2 2147483645 2147483645 +9.02889755889130230e-01  # rad = +7.09999999999999520e-02 , len = +2.21359436211784638e-01 
1260       1287       1342       1206    2 2147483645 2147483645 +9.02889755889130230e-01  # rad = +7.09999999999999520e-02 , len = +1.71464281994819528e-01 
1261       1327       1343       1247    2 2147483645 2147483645 +4.69594594594594572e-01  # rad = +8.68749999999999939e-02 , len = +1.31331641275056343e+00 
1262       1327       1344       1247    2       1314       1929 +7.83783783783783772e-01  # rad = +1.44999999999999990e-01 , len = +3.63730669589465039e-01 
1263       1345       1346       1265    2 2147483645 2147483645 +9.00933868809768668e-01  # rad = +8.03333000000000103e-02 , len = +6.14247507117452241e-01 
1264       1345       1347       1265    2 2147483645 2147483645 +1.00560747453926180e+00  # rad = +8.96666999999999881e-02 , len = +4.69574275274956376e-01 
1265       1281       1345       2036    2       1263       1264 +6.30599009900990159e-01  # rad = +8.91666999999999876e-02 , len = +9.84987309562919022e-01 
1266       1318       1348       1238    2 2147483645 2147483645 +9.12408759124087698e-01  # rad = +7.49999999999999833e-02 , len = +5.04777178564959073e-01 
1267       1318       1349       1238    2 2147483645 2147483645 +1.03406326034063256e+00  # rad = +8.49999999999999784e-02 , len = +2.96984848098348631e-01 
1268       1350       1351       1270    2 2147483645 2147483645 +4.08209340659340614e-01  # rad = +7.42940999999999879e-02 , len = +1.25415310070182584e+00 
1269       1350       1352       1270    2 2147483645 2147483645 +4.58485714285714274e-01  # rad = +8.34443999999999880e-02 , len = +6.85857127979288328e-01 
1270       1353       1350       1926    2       1268       1269 +6.24204739154442745e-01  # rad = +1.81999999999999995e-01 , len = +3.13049516849970233e-01 
1271       1354       1355       1272    2       1294       1312 +6.87628067484662542e-01  # rad = +8.96666999999999881e-02 , len = +1.56524758424985921e-01 
1272       1306       1354       1225    2       1271       1273 +7.13867310461112292e-01  # rad = +1.30399999999999960e-01 , len = +4.08166632639171190e-01 
1273       1354       1356       1272    2       1278       1279 +6.30368098159509116e-01  # rad = +8.21999999999999675e-02 , len = +3.20780298646906603e-01 
1274       1357       1358       1276    2 2147483645 2147483645 +8.90196470588235256e-01  # rad = +7.56666999999999895e-02 , len = +4.14125584816974535e-01 
1275       1357       1359       1276    2 2147483645 2147483645 +9.45097647058823487e-01  # rad = +8.03332999999999825e-02 , len = +5.81463670404267385e-01 
1276       1322       1357       1242    2       1274       1275 +1.07594936708860756e+00  # rad = +8.49999999999999922e-02 , len = +9.89949493661145541e-02 
1277       1322       1360       1242    2 2147483645 2147483645 +9.34177215189873400e-01  # rad = +7.38000000000000045e-02 , len = +7.34166193719107518e-01 
1278       1356       1361       1273    2 2147483645 2147483645 +9.39442822384428222e-01  # rad = +7.72221999999999631e-02 , len = +6.26099033699940466e-01 
1279       1356       1362       1273    2       1291       1292 +9.20519464720194636e-01  # rad = +7.56666999999999756e-02 , len = +4.69574275274957764e-01 
1280       1338       1363       1256    2 2147483645 2147483645 +5.64885607034205317e-01  # rad = +7.77999999999999664e-02 , len = +6.78675180038284975e-01 
1281       1338       1364       1256    2       1336       1933 +8.59882230789896007e-01  # rad = +1.18428999999999979e-01 , len = +5.64358042380898595e-01 
1282       1365       1366       1283    2       1343       1932 +9.84218934911242571e-01  # rad = +1.66332999999999981e-01 , len = +4.53651848888551812e-01 
1283       1367       1365       2140    2       1282       1284 +8.56997971602434072e-01  # rad = +1.68999999999999984e-01 , len = +2.32163735324878412e-01 
1284       1365       1368       1283    2       1393       1394 +5.25598224852070972e-01  # rad = +8.88260999999999634e-02 , len = +1.92085918276171475e+00 
1285       1369       1370       1287    2       1339       1928 +9.42290497875908462e-01  # rad = +2.03399999999999942e-01 , len = +4.02119385257661166e-01 
1286       1369       1371       1287    2       2052       2053 +4.63783893966839111e-01  # rad = +1.00110999999999950e-01 , len = +6.96491205974631655e-01 
1287       1372       1369       1717    2       1285       1286 +8.18970979356606010e-01  # rad = +2.15856999999999966e-01 , len = +4.31508980207830128e-01 
1288       1353       1373       1926    2       1289       1290 +9.96326795188821945e-01  # rad = +2.90499999999999869e-01 , len = +2.10000000000000853e-01 
1289       1373       1374       1288    2       1375       1376 +9.86939759036144615e-01  # rad = +2.86705999999999905e-01 , len = +1.24631456703354115e+00 
1290       1373       1375       1288    2       1347       1348 +5.63604130808950110e-01  # rad = +1.63726999999999984e-01 , len = +9.12688336728370464e-01 
1291       1362       1376       1279    2 2147483645 2147483645 +9.38325577830141921e-01  # rad = +7.09999999999999520e-02 , len = +1.97989898732234104e-01 
1292       1362       1377       1279    2 2147483645 2147483645 +1.12334752275439520e+00  # rad = +8.49999999999999784e-02 , len = +2.61916017074176999e-01 
1293       1378       1379       1294    2 2147483645 2147483645 +1.06572816901408451e+00  # rad = +7.56666999999999756e-02 , len = +8.77097486029917106e-01 
1294       1355       1378       1271    2       1293       1295 +7.91821266980941574e-01  # rad = +7.09999999999999798e-02 , len = +1.21243556529819857e-01 
1295       1378       1380       1294    2       1354       1355 +1.07170281690140845e+00  # rad = +7.60908999999999891e-02 , len = +7.66811580507234081e-01 
1296       1314       1381       1234    2 2147483645 2147483645 +4.28584128350652960e-01  # rad = +9.15999999999999454e-02 , len = +9.12688336728371352e-01 
1297       1314       1382       1234    2       1324       1325 +9.31094339975763519e-01  # rad = +1.98999999999999955e-01 , len = +3.20780298646909323e-01 
1298       1383       1384       1299    2       1718       1719 +5.76036774193548373e-01  # rad = +8.92856999999999817e-02 , len = +5.14392845984468772e-01 
1299       1372       1383       1717    2       1298       1300 +5.88076836981306750e-01  # rad = +1.54999999999999999e-01 , len = +3.63730669589462652e-01 
1300       1383       1385       1299    2       1326       1327 +7.47096774193548363e-01  # rad = +1.15799999999999986e-01 , len = +3.76961536499418159e-01 
1301       1386       1387       1303    2 2147483645 2147483645 +9.83402897677550958e-01  # rad = +7.90000000000000008e-02 , len = +4.94974746830586787e-01 
1302       1386       1388       1303    2 2147483645 2147483645 +9.41909519464530942e-01  # rad = +7.56666999999999895e-02 , len = +3.56931365951492885e-01 
1303       1389       1386       1304    2       1301       1302 +8.51590053565389971e-01  # rad = +8.03332999999999825e-02 , len = +1.97989898732234104e-01 
1304       1306       1389       1225    2       1303       1305 +5.16422232806144521e-01  # rad = +9.43332999999999949e-02 , len = +1.04062481231229764e+00 
1305       1389       1390       1304    2       1306       1307 +7.52650442632665229e-01  # rad = +7.09999999999999798e-02 , len = +1.21243556529823951e-01 
1306       1390       1391       1305    2 2147483645 2147483645 +1.00000000000000000e+00  # rad = +7.09999999999999798e-02 , len = +6.02162768692983463e-01 
1307       1390       1392       1305    2       2060       2061 +1.17527323943661965e+00  # rad = +8.34443999999999741e-02 , len = +6.75055553269507391e-01 
1308       1325       1393       1245    2       1592       1937 +8.23169015886009547e-01  # rad = +1.28713999999999940e-01 , len = +4.74763098818769158e-01 
1309       1325       1394       1245    2       1319       1320 +4.99749942441994388e-01  # rad = +7.81429000000000012e-02 , len = +5.51180551180827871e-01 
1310       1395       1396       1312    2 2147483645 2147483645 +1.15574712252959055e+00  # rad = +8.49999999999999784e-02 , len = +4.31508980207828630e-01 
1311       1395       1397       1312    2 2147483645 2147483645 +1.00769047732356154e+00  # rad = +7.41110999999999714e-02 , len = +6.29999999999997784e-01 
1312       1355       1395       1271    2       1310       1311 +8.20209732264040037e-01  # rad = +7.35454999999999443e-02 , len = +7.85748051222527999e-01 
1313       1398       1399       1314    2 2147483645 2147483645 +6.74729357798165008e-01  # rad = +7.35454999999999859e-02 , len = +7.03491293478461621e-01 
1314       1344       1398       1262    2       1313       1315 +7.51724137931034542e-01  # rad = +1.08999999999999972e-01 , len = +2.88617393793237420e-01 
1315       1398       1400       1314    2       1337       1338 +7.79816513761467767e-01  # rad = +8.49999999999999784e-02 , len = +2.52388589282478315e-01 
1316       1401       1402       1318    2 2147483645 2147483645 +1.04381830985915491e+00  # rad = +7.41110999999999853e-02 , len = +1.42256810030311032e+00 
1317       1401       1403       1318    2       1935       1936 +1.13145492957746474e+00  # rad = +8.03332999999999825e-02 , len = +3.63730669589463651e-01 
1318       1321       1401       1241    2       1316       1317 +7.38045738045738031e-01  # rad = +7.09999999999999520e-02 , len = +3.76961536499415828e-01 
1319       1394       1404       1309    2 2147483645 2147483645 +9.08591823441412982e-01  # rad = +7.09999999999999798e-02 , len = +2.88617393793233534e-01 
1320       1394       1405       1309    2 2147483645 2147483645 +9.08591823441412982e-01  # rad = +7.09999999999999798e-02 , len = +3.20780298646910100e-01 
1321       1406       1407       1323    2 2147483645 2147483645 +7.91821266980941574e-01  # rad = +7.09999999999999798e-02 , len = +3.63730669589462263e-01 
1322       1406       1408       1323    2 2147483645 2147483645 +7.91821266980941574e-01  # rad = +7.09999999999999798e-02 , len = +7.27461339178927968e-01 
1323       1409       1406       1336    2       1321       1322 +1.10020490797546011e+00  # rad = +8.96666999999999464e-02 , len = +1.97989898732234104e-01 
1324       1382       1410       1297    2       1930       1931 +5.04668341708542689e-01  # rad = +1.00428999999999963e-01 , len = +5.51180551180827649e-01 
1325       1382       1411       1297    2       1352       1353 +9.60638190954773874e-01  # rad = +1.91166999999999948e-01 , len = +3.83405790253616208e-01 
1326       1385       1412       1300    2       1351       1934 +9.00975820379965597e-01  # rad = +1.04333000000000009e-01 , len = +2.10000000000002046e-01 
1327       1385       1413       1300    2       1333       1334 +7.57052677029360965e-01  # rad = +8.76666999999999724e-02 , len = +1.56524758424982730e-01 
1328       1414       1415       1329    2 2147483645 2147483645 +9.72584856396866870e-01  # rad = +7.44999999999999968e-02 , len = +6.60378679243962319e-01 
1329       1416       1414       1721    2       1328       1330 +8.54274775362537042e-01  # rad = +7.66000000000000014e-02 , len = +4.02119385257662998e-01 
1330       1414       1417       1329    2       1943       1944 +9.67507832898172215e-01  # rad = +7.41110999999999853e-02 , len = +6.29999999999998006e-01 
1331       1316       1418       1236    2 2147483645 2147483645 +8.02094240837696426e-01  # rad = +7.66000000000000014e-02 , len = +7.60394634384013335e-01 
1332       1316       1419       1236    2       2058       2059 +9.63350785340314264e-01  # rad = +9.20000000000000401e-02 , len = +2.61916017074173169e-01 
1333       1413       1420       1327    2 2147483645 2147483645 +8.09885623617633610e-01  # rad = +7.09999999999999937e-02 , len = +2.21359436211787469e-01 
1334       1413       1421       1327    2 2147483645 2147483645 +8.45373442823786014e-01  # rad = +7.41110999999999576e-02 , len = +5.98080262172228316e-01 
1335       1409       1422       1336    2 2147483645 2147483645 +9.60788957055214832e-01  # rad = +7.83043000000000072e-02 , len = +1.98113603773188607e+00 
1336       1364       1409       1281    2       1323       1335 +6.88176037963674325e-01  # rad = +8.15000000000000169e-02 , len = +5.28488410468954117e-01 
1337       1400       1423       1315    2 2147483645 2147483645 +8.69969411764705880e-01  # rad = +7.39473999999999965e-02 , len = +1.24040316026685216e+00 
1338       1400       1424       1315    2       1941       1942 +9.58823529411764630e-01  # rad = +8.15000000000000030e-02 , len = +6.30000000000000226e-01 
1339       1370       1425       1285    2       1340       1341 +9.80334316617502588e-01  # rad = +1.99399999999999966e-01 , len = +3.76961536499417771e-01 
1340       1425       1426       1339    2       1402       1403 +8.32793380140421258e-01  # rad = +1.66059000000000012e-01 , len = +1.14808536267996830e+00 
1341       1425       1427       1339    2       1345       1346 +6.60982948846539631e-01  # rad = +1.31799999999999945e-01 , len = +4.02119385257659612e-01 
1342       1428       1429       1343    2       1446       1949 +7.03380916030534320e-01  # rad = +9.21428999999999720e-02 , len = +9.74987179402888926e-01 
1343       1366       1428       1282    2       1342       1344 +7.87576728610678622e-01  # rad = +1.31000000000000005e-01 , len = +2.96984848098349907e-01 
1344       1428       1430       1343    2       1391       1392 +5.72519083969465603e-01  # rad = +7.49999999999999833e-02 , len = +9.54672718789009389e-01 
1345       1427       1431       1341    2 2147483645 2147483645 +6.03186646433990892e-01  # rad = +7.95000000000000012e-02 , len = +5.64358042380899816e-01 
1346       1427       1432       1341    2       1359       1360 +9.11987860394537053e-01  # rad = +1.20200000000000001e-01 , len = +3.56931365951496382e-01 
1347       1375       1433       1290    2 2147483645 2147483645 +4.64742528721591386e-01  # rad = +7.60908999999999613e-02 , len = +1.47830984573600199e+00 
1348       1375       1434       1290    2 2147483645 2147483645 +4.80289750621461287e-01  # rad = +7.86363999999999674e-02 , len = +7.82623792124926387e-01 
1349       1435       1436       1351    2 2147483645 2147483645 +1.00843024502536727e+00  # rad = +8.69999999999999801e-02 , len = +6.10245852095694374e-01 
1350       1435       1437       1351    2 2147483645 2147483645 +8.77064239324838568e-01  # rad = +7.56666999999999895e-02 , len = +3.63730669589465705e-01 
1351       1412       1435       1326    2       1349       1350 +8.26897530024057525e-01  # rad = +8.62726999999999938e-02 , len = +7.66811580507233748e-01 
1352       1411       1438       1325    2 2147483645 2147483645 +3.98914561613667618e-01  # rad = +7.62592999999999743e-02 , len = +1.75139944044754903e+00 
1353       1411       1439       1325    2       1373       1374 +8.21271453755093805e-01  # rad = +1.56999999999999973e-01 , len = +5.14392845984467328e-01 
1354       1380       1440       1295    2 2147483645 2147483645 +1.01486774371179744e+00  # rad = +7.72222000000000047e-02 , len = +1.41911944528992784e+00 
1355       1380       1441       1295    2       1377       1378 +1.09080060821990532e+00  # rad = +8.29999999999999488e-02 , len = +5.51180551180827649e-01 
1356       1442       1443       1358    2 2147483645 2147483645 +9.57879012345678849e-01  # rad = +7.75881999999999544e-02 , len = +1.39649561402819988e+00 
1357       1442       1444       1358    2 2147483645 2147483645 +9.39393827160493688e-01  # rad = +7.60908999999999613e-02 , len = +8.19328993750373047e-01 
1358       1445       1442       1360    2       1356       1357 +1.08000000000000007e+00  # rad = +8.09999999999999470e-02 , len = +3.42928563989646329e-01 
1359       1432       1446       1346    2       1395       1396 +7.61231281198003429e-01  # rad = +9.14999999999999564e-02 , len = +9.36536171218176117e-01 
1360       1432       1445       1346    2       1358       1361 +6.23960066555740434e-01  # rad = +7.49999999999999833e-02 , len = +4.31508980207826631e-01 
1361       1445       1447       1360    2 2147483645 2147483645 +9.46666666666666656e-01  # rad = +7.09999999999999937e-02 , len = +7.17286553617171974e-01 
1362       1448       1449       1364    2 2147483645 2147483645 +1.00000000000000000e+00  # rad = +8.49999999999999784e-02 , len = +2.88617393793237420e-01 
1363       1448       1450       1364    2 2147483645 2147483645 +8.82352941176470562e-01  # rad = +7.49999999999999833e-02 , len = +4.74763098818770435e-01 
1364       1451       1448       1366    2       1362       1363 +6.64062500000000000e-01  # rad = +8.49999999999999784e-02 , len = +3.83405790253617873e-01 
1365       1332       1452       1251    2       1368       1369 +8.81846365828453327e-01  # rad = +1.28000000000000003e-01 , len = +9.89949493661157892e-02 
1366       1332       1451       1251    2       1364       1367 +8.81846365828453327e-01  # rad = +1.28000000000000003e-01 , len = +1.21243556529820870e-01 
1367       1451       1453       1366    2       1379       1380 +7.73437500000000000e-01  # rad = +9.89999999999999908e-02 , len = +2.09999999999999076e-01 
1368       1452       1454       1365    2 2147483645 2147483645 +5.85937500000000000e-01  # rad = +7.49999999999999833e-02 , len = +4.64327470649757379e-01 
1369       1452       1455       1365    2       1417       1418 +6.72475781249999960e-01  # rad = +8.60768999999999840e-02 , len = +1.05929221652951044e+00 
1370       1456       1457       1372    2 2147483645 2147483645 +6.67220099667774069e-01  # rad = +8.03332999999999825e-02 , len = +6.64078308635360104e-01 
1371       1456       1458       1372    2       1950       1951 +6.82724252491694328e-01  # rad = +8.21999999999999814e-02 , len = +7.70000000000000684e-01 
1372       1459       1456       1381    2       1370       1371 +3.98095490014548303e-01  # rad = +1.20399999999999993e-01 , len = +6.49153294684698401e-01
[truncated: 126,717 more chars]
