# Supplementary material for: Quantification of Hepatic Vascular and Parenchymal Regeneration in Mice
Source: PLoS One. 2016 Aug 5;11(8):e0160581. doi: 10.1371/journal.pone.0160581 (PMC4975469; doi:10.1371/journal.pone.0160581)
Supplement: S1 Dataset — Vascular trees are stored in text format, can thus be read using any text editor or imported in spreadsheets, and viewed interactively in 3D using the viewer tool from [35]. (ZIP) [file pone.0160581.s001.zip › regenerationQuantificationVascularTrees/PV-POD07/PVM-014-PV3.tree]

# numNodes
1092
# id xCoord [mm]               yCoord [mm]               zCoord [mm]
   0 +2.16300000000000026e+01  +7.70000000000000018e+00  +1.35099999999999998e+01  
   1 +2.30300000000000011e+01  +9.59000000000000163e+00  +1.30900000000000016e+01  
   2 +1.84800000000000004e+01  +6.85999999999999943e+00  +2.69500000000000028e+01  
   3 +1.80599999999999987e+01  +6.72000000000000064e+00  +2.70199999999999996e+01  
   4 +1.89699999999999989e+01  +6.58000000000000007e+00  +2.69500000000000028e+01  
   5 +1.44199999999999999e+01  +7.35000000000000053e+00  +2.65300000000000011e+01  
   6 +1.42800000000000011e+01  +7.28000000000000025e+00  +2.64600000000000044e+01  
   7 +1.47000000000000011e+01  +7.49000000000000110e+00  +2.66000000000000014e+01  
   8 +1.44900000000000020e+01  +7.42000000000000082e+00  +2.64600000000000044e+01  
   9 +1.50500000000000007e+01  +6.72000000000000064e+00  +2.65300000000000011e+01  
  10 +1.49800000000000022e+01  +6.65000000000000036e+00  +2.66000000000000014e+01  
  11 +1.48400000000000016e+01  +6.58000000000000007e+00  +2.64600000000000044e+01  
  12 +1.59600000000000009e+01  +7.14000000000000057e+00  +2.64600000000000044e+01  
  13 +1.40700000000000003e+01  +7.62999999999999989e+00  +2.63900000000000006e+01  
  14 +1.59600000000000009e+01  +7.42000000000000082e+00  +2.62500000000000000e+01  
  15 +1.61699999999999982e+01  +7.77000000000000046e+00  +2.60399999999999991e+01  
  16 +1.53300000000000018e+01  +8.67999999999999972e+00  +2.61100000000000030e+01  
  17 +1.53300000000000018e+01  +9.73000000000000043e+00  +2.61100000000000030e+01  
  18 +1.54000000000000004e+01  +8.75000000000000000e+00  +2.61800000000000033e+01  
  19 +1.54699999999999989e+01  +8.25999999999999979e+00  +2.61100000000000030e+01  
  20 +1.47699999999999996e+01  +8.33000000000000007e+00  +2.60399999999999991e+01  
  21 +1.47000000000000011e+01  +8.25999999999999979e+00  +2.61100000000000030e+01  
  22 +1.36500000000000004e+01  +8.05000000000000071e+00  +2.60399999999999991e+01  
  23 +1.44199999999999999e+01  +8.54000000000000092e+00  +2.61800000000000033e+01  
  24 +1.43500000000000014e+01  +8.60999999999999943e+00  +2.60399999999999991e+01  
  25 +1.63099999999999987e+01  +1.04299999999999997e+01  +2.57600000000000051e+01  
  26 +1.61699999999999982e+01  +1.05000000000000000e+01  +2.57600000000000051e+01  
  27 +1.63800000000000026e+01  +1.05000000000000000e+01  +2.58300000000000018e+01  
  28 +1.64499999999999993e+01  +1.00800000000000001e+01  +2.56899999999999977e+01  
  29 +1.98800000000000026e+01  +1.06400000000000006e+01  +2.56899999999999977e+01  
  30 +1.98100000000000023e+01  +1.08500000000000014e+01  +2.56899999999999977e+01  
  31 +1.99500000000000028e+01  +1.07100000000000009e+01  +2.57600000000000051e+01  
  32 +2.00199999999999996e+01  +1.01500000000000004e+01  +2.56200000000000010e+01  
  33 +1.66600000000000001e+01  +9.94000000000000128e+00  +2.56899999999999977e+01  
  34 +1.65899999999999999e+01  +9.87000000000000099e+00  +2.57600000000000051e+01  
  35 +1.70800000000000018e+01  +9.59000000000000163e+00  +2.56200000000000010e+01  
  36 +1.98800000000000026e+01  +7.77000000000000046e+00  +2.56899999999999977e+01  
  37 +1.98800000000000026e+01  +6.30000000000000071e+00  +2.55500000000000007e+01  
  38 +1.99500000000000028e+01  +7.62999999999999989e+00  +2.58300000000000018e+01  
  39 +1.98800000000000026e+01  +7.84000000000000075e+00  +2.56200000000000010e+01  
  40 +1.73599999999999994e+01  +1.07100000000000009e+01  +2.56200000000000010e+01  
  41 +1.74300000000000033e+01  +1.07800000000000011e+01  +2.56899999999999977e+01  
  42 +1.75700000000000003e+01  +1.05000000000000000e+01  +2.54800000000000040e+01  
  43 +1.72900000000000027e+01  +1.07100000000000009e+01  +2.55500000000000007e+01  
  44 +1.99500000000000028e+01  +1.07800000000000011e+01  +2.54800000000000040e+01  
  45 +2.00199999999999996e+01  +9.94000000000000128e+00  +2.56200000000000010e+01  
  46 +2.08599999999999994e+01  +1.03599999999999994e+01  +2.57600000000000051e+01  
  47 +2.00900000000000034e+01  +9.59000000000000163e+00  +2.56200000000000010e+01  
  48 +2.10000000000000000e+01  +9.94000000000000128e+00  +2.55500000000000007e+01  
  49 +1.96700000000000017e+01  +8.19000000000000128e+00  +2.52000000000000028e+01  
  50 +1.66600000000000001e+01  +9.38000000000000078e+00  +2.55500000000000007e+01  
  51 +1.76400000000000006e+01  +9.38000000000000078e+00  +2.56200000000000010e+01  
  52 +2.09300000000000033e+01  +8.40000000000000036e+00  +2.55500000000000007e+01  
  53 +1.96700000000000017e+01  +8.05000000000000071e+00  +2.55500000000000007e+01  
  54 +1.85500000000000007e+01  +1.05700000000000003e+01  +2.54800000000000040e+01  
  55 +1.79900000000000020e+01  +1.12000000000000011e+01  +2.55500000000000007e+01  
  56 +1.72900000000000027e+01  +1.05700000000000003e+01  +2.54100000000000001e+01  
  57 +1.70100000000000016e+01  +1.09900000000000020e+01  +2.54800000000000040e+01  
  58 +1.87600000000000016e+01  +1.08500000000000014e+01  +2.54800000000000040e+01  
  59 +1.84800000000000004e+01  +1.04299999999999997e+01  +2.54800000000000040e+01  
  60 +1.78500000000000014e+01  +9.24000000000000021e+00  +2.54800000000000040e+01  
  61 +1.80599999999999987e+01  +1.00099999999999998e+01  +2.55500000000000007e+01  
  62 +1.96700000000000017e+01  +7.84000000000000075e+00  +2.44300000000000033e+01  
  63 +1.65199999999999996e+01  +7.14000000000000057e+00  +2.52000000000000028e+01  
  64 +1.65899999999999999e+01  +6.85999999999999943e+00  +2.54100000000000001e+01  
  65 +1.72199999999999989e+01  +7.77000000000000046e+00  +2.51300000000000026e+01  
  66 +1.63800000000000026e+01  +7.14000000000000057e+00  +2.52000000000000028e+01  
  67 +1.61699999999999982e+01  +6.85999999999999943e+00  +2.49200000000000017e+01  
  68 +1.42100000000000009e+01  +6.72000000000000064e+00  +2.59000000000000021e+01  
  69 +1.80599999999999987e+01  +8.12000000000000099e+00  +2.46400000000000006e+01  
  70 +1.84800000000000004e+01  +1.11300000000000008e+01  +2.49200000000000017e+01  
  71 +1.81999999999999993e+01  +1.18300000000000001e+01  +2.47800000000000011e+01  
  72 +1.85500000000000007e+01  +1.12000000000000011e+01  +2.49900000000000020e+01  
  73 +1.90400000000000027e+01  +1.02200000000000006e+01  +2.47100000000000009e+01  
  74 +2.26800000000000033e+01  +7.42000000000000082e+00  +2.48500000000000014e+01  
  75 +2.31700000000000017e+01  +6.58000000000000007e+00  +2.50600000000000023e+01  
  76 +2.25400000000000027e+01  +7.55999999999999961e+00  +2.49200000000000017e+01  
  77 +2.30300000000000011e+01  +7.07000000000000028e+00  +2.47800000000000011e+01  
  78 +1.94600000000000009e+01  +1.09200000000000017e+01  +2.47100000000000009e+01  
  79 +1.94600000000000009e+01  +1.10600000000000005e+01  +2.47800000000000011e+01  
  80 +1.95300000000000011e+01  +1.11300000000000008e+01  +2.46400000000000006e+01  
  81 +1.90400000000000027e+01  +1.01500000000000004e+01  +2.46400000000000006e+01  
  82 +1.87600000000000016e+01  +9.45000000000000107e+00  +2.47100000000000009e+01  
  83 +1.89000000000000021e+01  +9.38000000000000078e+00  +2.48500000000000014e+01  
  84 +1.89699999999999989e+01  +9.87000000000000099e+00  +2.46400000000000006e+01  
  85 +1.87600000000000016e+01  +9.38000000000000078e+00  +2.47100000000000009e+01  
  86 +1.88300000000000018e+01  +9.24000000000000021e+00  +2.48500000000000014e+01  
  87 +1.83399999999999999e+01  +8.12000000000000099e+00  +2.43599999999999994e+01  
  88 +2.24000000000000021e+01  +7.98000000000000043e+00  +2.47100000000000009e+01  
  89 +2.20500000000000007e+01  +8.19000000000000128e+00  +2.52699999999999996e+01  
  90 +2.25400000000000027e+01  +8.25999999999999979e+00  +2.44300000000000033e+01  
  91 +2.06500000000000021e+01  +1.06400000000000006e+01  +2.46400000000000006e+01  
  92 +2.06500000000000021e+01  +1.09900000000000020e+01  +2.45000000000000000e+01  
  93 +2.08599999999999994e+01  +1.07100000000000009e+01  +2.47100000000000009e+01  
  94 +2.05100000000000016e+01  +1.04299999999999997e+01  +2.46400000000000006e+01  
  95 +2.05800000000000018e+01  +1.03599999999999994e+01  +2.47100000000000009e+01  
  96 +1.97400000000000020e+01  +7.91000000000000014e+00  +2.41500000000000021e+01  
  97 +1.90400000000000027e+01  +1.01500000000000004e+01  +2.46400000000000006e+01  
  98 +1.90400000000000027e+01  +1.00800000000000001e+01  +2.45000000000000000e+01  
  99 +1.91099999999999994e+01  +1.02200000000000006e+01  +2.45000000000000000e+01  
 100 +1.89699999999999989e+01  +9.87000000000000099e+00  +2.45000000000000000e+01  
 101 +1.79199999999999982e+01  +7.00000000000000000e+00  +2.45000000000000000e+01  
 102 +1.76400000000000006e+01  +6.79000000000000092e+00  +2.45700000000000003e+01  
 103 +1.77800000000000011e+01  +6.50999999999999979e+00  +2.55500000000000007e+01  
 104 +1.84800000000000004e+01  +7.91000000000000014e+00  +2.40800000000000018e+01  
 105 +2.10700000000000003e+01  +6.85999999999999943e+00  +2.45000000000000000e+01  
 106 +2.19100000000000001e+01  +5.87999999999999989e+00  +2.56899999999999977e+01  
 107 +2.27500000000000000e+01  +6.37000000000000099e+00  +2.42900000000000027e+01  
 108 +2.06500000000000021e+01  +7.14000000000000057e+00  +2.38700000000000010e+01  
 109 +2.33100000000000023e+01  +8.25999999999999979e+00  +2.44300000000000033e+01  
 110 +2.24699999999999989e+01  +8.33000000000000007e+00  +2.43599999999999994e+01  
 111 +1.95300000000000011e+01  +1.19700000000000006e+01  +2.43599999999999994e+01  
 112 +1.92500000000000000e+01  +1.26700000000000017e+01  +2.41500000000000021e+01  
 113 +1.94600000000000009e+01  +1.24600000000000009e+01  +2.44300000000000033e+01  
 114 +2.33100000000000023e+01  +9.09999999999999964e+00  +2.44300000000000033e+01  
 115 +2.24000000000000021e+01  +8.33000000000000007e+00  +2.42900000000000027e+01  
 116 +2.19800000000000040e+01  +9.09999999999999964e+00  +2.51300000000000026e+01  
 117 +2.23300000000000018e+01  +8.54000000000000092e+00  +2.37300000000000040e+01  
 118 +1.98800000000000026e+01  +7.55999999999999961e+00  +2.35199999999999996e+01  
 119 +1.92500000000000000e+01  +7.62999999999999989e+00  +2.31000000000000014e+01  
 120 +2.14200000000000017e+01  +6.79000000000000092e+00  +2.33100000000000023e+01  
 121 +2.00900000000000034e+01  +7.35000000000000053e+00  +2.35900000000000034e+01  
 122 +2.20500000000000007e+01  +9.52000000000000135e+00  +2.42900000000000027e+01  
 123 +2.24699999999999989e+01  +8.25999999999999979e+00  +2.28200000000000003e+01  
 124 +2.38000000000000007e+01  +7.70000000000000018e+00  +2.35900000000000034e+01  
 125 +2.45700000000000003e+01  +7.07000000000000028e+00  +2.40800000000000018e+01  
 126 +2.37300000000000040e+01  +7.98000000000000043e+00  +2.41500000000000021e+01  
 127 +2.32400000000000020e+01  +7.84000000000000075e+00  +2.31000000000000014e+01  
 128 +1.96000000000000014e+01  +7.70000000000000018e+00  +2.30300000000000011e+01  
 129 +1.99500000000000028e+01  +9.87000000000000099e+00  +2.31700000000000017e+01  
 130 +1.92500000000000000e+01  +9.66000000000000014e+00  +2.32400000000000020e+01  
 131 +2.01600000000000001e+01  +1.19000000000000004e+01  +2.32400000000000020e+01  
 132 +2.02300000000000040e+01  +9.66000000000000014e+00  +2.12800000000000011e+01  
 133 +1.79900000000000020e+01  +6.79000000000000092e+00  +2.31700000000000017e+01  
 134 +1.66600000000000001e+01  +6.37000000000000099e+00  +2.31700000000000017e+01  
 135 +1.79199999999999982e+01  +6.58000000000000007e+00  +2.33800000000000026e+01  
 136 +1.85500000000000007e+01  +7.00000000000000000e+00  +2.31000000000000014e+01  
 137 +2.33800000000000026e+01  +7.62999999999999989e+00  +2.29600000000000009e+01  
 138 +1.94600000000000009e+01  +7.62999999999999989e+00  +2.28900000000000006e+01  
 139 +2.11400000000000006e+01  +9.24000000000000021e+00  +2.34500000000000028e+01  
 140 +1.94600000000000009e+01  +7.55999999999999961e+00  +2.24699999999999989e+01  
 141 +2.09300000000000033e+01  +1.27400000000000020e+01  +2.28200000000000003e+01  
 142 +2.08599999999999994e+01  +1.28800000000000026e+01  +2.27500000000000000e+01  
 143 +2.08599999999999994e+01  +1.29500000000000011e+01  +2.31000000000000014e+01  
 144 +2.11400000000000006e+01  +1.20400000000000009e+01  +2.25400000000000027e+01  
 145 +2.18400000000000034e+01  +8.33000000000000007e+00  +2.08599999999999994e+01  
 146 +2.35199999999999996e+01  +6.92999999999999972e+00  +2.28200000000000003e+01  
 147 +2.34500000000000028e+01  +6.65000000000000036e+00  +2.27500000000000000e+01  
 148 +2.35900000000000034e+01  +6.92999999999999972e+00  +2.28200000000000003e+01  
 149 +2.12800000000000011e+01  +1.16900000000000013e+01  +2.26800000000000033e+01  
 150 +2.14200000000000017e+01  +1.22500000000000000e+01  +2.31700000000000017e+01  
 151 +2.17000000000000028e+01  +1.00099999999999998e+01  +2.18400000000000034e+01  
 152 +2.12100000000000009e+01  +1.19700000000000006e+01  +2.26099999999999994e+01  
 153 +2.14200000000000017e+01  +1.21799999999999997e+01  +2.25400000000000027e+01  
 154 +1.95300000000000011e+01  +6.50999999999999979e+00  +2.26099999999999994e+01  
 155 +2.34500000000000028e+01  +1.26000000000000014e+01  +2.19800000000000040e+01  
 156 +2.25400000000000027e+01  +1.38599999999999994e+01  +2.27500000000000000e+01  
 157 +2.24699999999999989e+01  +1.28800000000000026e+01  +2.31700000000000017e+01  
 158 +2.36600000000000001e+01  +1.19700000000000006e+01  +2.11400000000000006e+01  
 159 +1.95300000000000011e+01  +7.62999999999999989e+00  +2.19100000000000001e+01  
 160 +1.71500000000000021e+01  +6.85999999999999943e+00  +2.16300000000000026e+01  
 161 +1.97400000000000020e+01  +7.70000000000000018e+00  +2.17000000000000028e+01  
 162 +2.14900000000000020e+01  +6.92999999999999972e+00  +2.19100000000000001e+01  
 163 +2.16300000000000026e+01  +6.58000000000000007e+00  +2.18400000000000034e+01  
 164 +2.11400000000000006e+01  +7.14000000000000057e+00  +2.17000000000000028e+01  
 165 +2.24699999999999989e+01  +6.92999999999999972e+00  +2.18400000000000034e+01  
 166 +2.04400000000000013e+01  +6.44000000000000128e+00  +2.19100000000000001e+01  
 167 +2.03000000000000007e+01  +6.23000000000000043e+00  +2.19100000000000001e+01  
 168 +2.07199999999999989e+01  +6.30000000000000071e+00  +2.19100000000000001e+01  
 169 +2.02300000000000040e+01  +7.28000000000000025e+00  +2.17699999999999996e+01  
 170 +2.13500000000000014e+01  +9.52000000000000135e+00  +2.06500000000000021e+01  
 171 +2.17699999999999996e+01  +9.94000000000000128e+00  +2.19100000000000001e+01  
 172 +2.61100000000000030e+01  +8.19000000000000128e+00  +2.18400000000000034e+01  
 173 +2.64600000000000044e+01  +7.55999999999999961e+00  +2.21200000000000010e+01  
 174 +2.67399999999999984e+01  +7.84000000000000075e+00  +2.18400000000000034e+01  
 175 +2.60399999999999991e+01  +8.19000000000000128e+00  +2.17699999999999996e+01  
 176 +2.28200000000000003e+01  +6.85999999999999943e+00  +2.18400000000000034e+01  
 177 +2.29600000000000009e+01  +7.00000000000000000e+00  +2.19100000000000001e+01  
 178 +2.60399999999999991e+01  +8.25999999999999979e+00  +2.17000000000000028e+01  
 179 +2.12100000000000009e+01  +1.49800000000000022e+01  +2.17000000000000028e+01  
 180 +2.14900000000000020e+01  +1.44900000000000020e+01  +2.18400000000000034e+01  
 181 +2.10000000000000000e+01  +1.43500000000000014e+01  +2.31000000000000014e+01  
 182 +2.12100000000000009e+01  +1.51199999999999992e+01  +2.15600000000000023e+01  
 183 +1.97400000000000020e+01  +8.12000000000000099e+00  +2.06500000000000021e+01  
 184 +2.12800000000000011e+01  +7.00000000000000000e+00  +2.13500000000000014e+01  
 185 +2.52000000000000028e+01  +9.02999999999999936e+00  +2.17699999999999996e+01  
 186 +1.58200000000000003e+01  +6.79000000000000092e+00  +2.07900000000000027e+01  
 187 +1.68000000000000007e+01  +6.58000000000000007e+00  +2.20500000000000007e+01  
 188 +2.50600000000000023e+01  +9.59000000000000163e+00  +2.15600000000000023e+01  
 189 +2.40800000000000018e+01  +9.73000000000000043e+00  +2.33100000000000023e+01  
 190 +2.45700000000000003e+01  +1.07100000000000009e+01  +2.04400000000000013e+01  
 191 +2.38700000000000010e+01  +7.62999999999999989e+00  +2.14900000000000020e+01  
 192 +2.38700000000000010e+01  +7.70000000000000018e+00  +2.15600000000000023e+01  
 193 +2.41500000000000021e+01  +7.42000000000000082e+00  +2.16300000000000026e+01  
 194 +2.31700000000000017e+01  +7.77000000000000046e+00  +2.07900000000000027e+01  
 195 +2.09300000000000033e+01  +1.26700000000000017e+01  +2.14200000000000017e+01  
 196 +2.09300000000000033e+01  +1.26700000000000017e+01  +2.14900000000000020e+01  
 197 +2.09300000000000033e+01  +1.23200000000000003e+01  +2.12800000000000011e+01  
 198 +2.09300000000000033e+01  +1.32300000000000022e+01  +2.12800000000000011e+01  
 199 +2.06500000000000021e+01  +1.37199999999999989e+01  +2.12100000000000009e+01  
 200 +2.08599999999999994e+01  +1.34400000000000013e+01  +2.13500000000000014e+01  
 201 +2.07199999999999989e+01  +1.23900000000000006e+01  +2.12800000000000011e+01  
 202 +2.14200000000000017e+01  +9.66000000000000014e+00  +2.05100000000000016e+01  
 203 +2.02300000000000040e+01  +1.05000000000000000e+01  +2.17000000000000028e+01  
 204 +2.03700000000000010e+01  +9.38000000000000078e+00  +2.03000000000000007e+01  
 205 +2.27500000000000000e+01  +1.34400000000000013e+01  +2.12100000000000009e+01  
 206 +2.26099999999999994e+01  +1.33000000000000007e+01  +2.13500000000000014e+01  
 207 +2.28900000000000006e+01  +1.33699999999999992e+01  +2.13500000000000014e+01  
 208 +2.29600000000000009e+01  +1.44199999999999999e+01  +1.81999999999999993e+01  
 209 +2.15600000000000023e+01  +1.54699999999999989e+01  +2.07900000000000027e+01  
 210 +2.12800000000000011e+01  +1.54000000000000004e+01  +2.11400000000000006e+01  
 211 +2.03000000000000007e+01  +1.59600000000000009e+01  +2.16300000000000026e+01  
 212 +2.21200000000000010e+01  +1.26700000000000017e+01  +2.24000000000000021e+01  
 213 +2.46400000000000006e+01  +1.08500000000000014e+01  +2.00900000000000034e+01  
 214 +2.13500000000000014e+01  +8.75000000000000000e+00  +2.03700000000000010e+01  
 215 +2.28900000000000006e+01  +7.98000000000000043e+00  +2.07199999999999989e+01  
 216 +2.29600000000000009e+01  +8.05000000000000071e+00  +2.06500000000000021e+01  
 217 +2.31000000000000014e+01  +8.19000000000000128e+00  +2.04400000000000013e+01  
 218 +2.31700000000000017e+01  +8.47000000000000064e+00  +2.10700000000000003e+01  
 219 +2.19100000000000001e+01  +1.55400000000000009e+01  +2.03700000000000010e+01  
 220 +2.16300000000000026e+01  +1.55400000000000009e+01  +2.05800000000000018e+01  
 221 +2.15600000000000023e+01  +1.54699999999999989e+01  +2.05100000000000016e+01  
 222 +2.05800000000000018e+01  +1.58200000000000003e+01  +2.05100000000000016e+01  
 223 +2.14900000000000020e+01  +1.52599999999999998e+01  +2.05100000000000016e+01  
 224 +2.15600000000000023e+01  +1.51900000000000013e+01  +2.05800000000000018e+01  
 225 +2.11400000000000006e+01  +1.47000000000000011e+01  +2.05100000000000016e+01  
 226 +2.11400000000000006e+01  +1.42800000000000011e+01  +2.05100000000000016e+01  
 227 +2.06500000000000021e+01  +1.47699999999999996e+01  +2.05100000000000016e+01  
 228 +2.45000000000000000e+01  +1.07100000000000009e+01  +2.05100000000000016e+01  
 229 +2.41500000000000021e+01  +1.00800000000000001e+01  +2.05800000000000018e+01  
 230 +2.43599999999999994e+01  +1.07800000000000011e+01  +2.07199999999999989e+01  
 231 +2.16300000000000026e+01  +9.94000000000000128e+00  +2.01600000000000001e+01  
 232 +2.19800000000000040e+01  +7.84000000000000075e+00  +1.96700000000000017e+01  
 233 +2.12800000000000011e+01  +8.89000000000000057e+00  +2.03000000000000007e+01  
 234 +2.11400000000000006e+01  +9.02999999999999936e+00  +2.03000000000000007e+01  
 235 +2.05800000000000018e+01  +9.02999999999999936e+00  +1.99500000000000028e+01  
 236 +2.19100000000000001e+01  +1.56099999999999994e+01  +2.02300000000000040e+01  
 237 +2.19800000000000040e+01  +1.64499999999999993e+01  +2.00900000000000034e+01  
 238 +2.20500000000000007e+01  +1.53300000000000018e+01  +1.96000000000000014e+01  
 239 +1.91099999999999994e+01  +8.67999999999999972e+00  +2.02300000000000040e+01  
 240 +1.87600000000000016e+01  +8.60999999999999943e+00  +2.05800000000000018e+01  
 241 +1.87600000000000016e+01  +9.24000000000000021e+00  +2.00199999999999996e+01  
 242 +1.96700000000000017e+01  +8.47000000000000064e+00  +2.00900000000000034e+01  
 243 +2.47800000000000011e+01  +1.08500000000000014e+01  +1.98100000000000023e+01  
 244 +1.98800000000000026e+01  +1.02900000000000009e+01  +2.00900000000000034e+01  
 245 +1.91800000000000033e+01  +1.05000000000000000e+01  +2.00199999999999996e+01  
 246 +1.99500000000000028e+01  +1.04299999999999997e+01  +2.00199999999999996e+01  
 247 +1.98100000000000023e+01  +8.67999999999999972e+00  +1.98100000000000023e+01  
 248 +1.98800000000000026e+01  +1.01500000000000004e+01  +1.98800000000000026e+01  
 249 +2.01600000000000001e+01  +1.21799999999999997e+01  +2.00900000000000034e+01  
 250 +2.52000000000000028e+01  +1.12000000000000011e+01  +2.05100000000000016e+01  
 251 +2.49900000000000020e+01  +1.06400000000000006e+01  +1.89000000000000021e+01  
 252 +1.92500000000000000e+01  +8.40000000000000036e+00  +1.94600000000000009e+01  
 253 +2.01600000000000001e+01  +9.02999999999999936e+00  +1.94600000000000009e+01  
 254 +2.19100000000000001e+01  +1.42800000000000011e+01  +2.01600000000000001e+01  
 255 +2.20500000000000007e+01  +1.54699999999999989e+01  +1.93900000000000006e+01  
 256 +2.49900000000000020e+01  +1.37900000000000009e+01  +1.96000000000000014e+01  
 257 +2.49200000000000017e+01  +1.51199999999999992e+01  +1.93900000000000006e+01  
 258 +2.57600000000000051e+01  +1.45600000000000005e+01  +1.95300000000000011e+01  
 259 +2.49200000000000017e+01  +1.35800000000000018e+01  +1.96000000000000014e+01  
 260 +2.03000000000000007e+01  +9.73000000000000043e+00  +1.79900000000000020e+01  
 261 +2.26800000000000033e+01  +8.95999999999999908e+00  +1.94600000000000009e+01  
 262 +2.26099999999999994e+01  +9.16999999999999993e+00  +1.91099999999999994e+01  
 263 +2.30300000000000011e+01  +8.75000000000000000e+00  +1.91800000000000033e+01  
 264 +1.85500000000000007e+01  +8.19000000000000128e+00  +1.94600000000000009e+01  
 265 +1.81300000000000026e+01  +7.28000000000000025e+00  +2.00900000000000034e+01  
 266 +1.74300000000000033e+01  +8.19000000000000128e+00  +1.91099999999999994e+01  
 267 +1.86200000000000010e+01  +8.25999999999999979e+00  +1.93900000000000006e+01  
 268 +2.17699999999999996e+01  +1.58200000000000003e+01  +1.93900000000000006e+01  
 269 +2.06500000000000021e+01  +1.54000000000000004e+01  +1.92500000000000000e+01  
 270 +2.11400000000000006e+01  +1.67300000000000004e+01  +1.92500000000000000e+01  
 271 +2.25400000000000027e+01  +1.49800000000000022e+01  +1.86200000000000010e+01  
 272 +1.86900000000000013e+01  +8.25999999999999979e+00  +1.89699999999999989e+01  
 273 +2.49900000000000020e+01  +1.33699999999999992e+01  +1.93200000000000003e+01  
 274 +2.57600000000000051e+01  +1.33699999999999992e+01  +1.93200000000000003e+01  
 275 +2.48500000000000014e+01  +1.31600000000000001e+01  +1.88300000000000018e+01  
 276 +2.10000000000000000e+01  +1.66600000000000001e+01  +1.93200000000000003e+01  
 277 +2.13500000000000014e+01  +1.70800000000000018e+01  +1.91099999999999994e+01  
 278 +2.63200000000000003e+01  +1.00099999999999998e+01  +1.92500000000000000e+01  
 279 +2.67399999999999984e+01  +9.94000000000000128e+00  +1.89699999999999989e+01  
 280 +2.64600000000000044e+01  +8.95999999999999908e+00  +2.08599999999999994e+01  
 281 +2.59000000000000021e+01  +1.03599999999999994e+01  +1.89699999999999989e+01  
 282 +1.63099999999999987e+01  +8.60999999999999943e+00  +1.91800000000000033e+01  
 283 +1.48400000000000016e+01  +8.54000000000000092e+00  +1.89699999999999989e+01  
 284 +1.59600000000000009e+01  +8.33000000000000007e+00  +1.97400000000000020e+01  
 285 +1.65899999999999999e+01  +8.47000000000000064e+00  +1.89699999999999989e+01  
 286 +2.12100000000000009e+01  +1.77100000000000009e+01  +1.93200000000000003e+01  
 287 +2.17699999999999996e+01  +1.76400000000000006e+01  +1.89000000000000021e+01  
 288 +2.24000000000000021e+01  +1.80599999999999987e+01  +1.87600000000000016e+01  
 289 +2.15600000000000023e+01  +1.81999999999999993e+01  +1.87600000000000016e+01  
 290 +2.33800000000000026e+01  +1.53300000000000018e+01  +1.89000000000000021e+01  
 291 +2.36600000000000001e+01  +1.56099999999999994e+01  +1.96000000000000014e+01  
 292 +2.30300000000000011e+01  +1.49100000000000001e+01  +1.84100000000000001e+01  
 293 +2.38000000000000007e+01  +1.61000000000000014e+01  +1.86200000000000010e+01  
 294 +2.49200000000000017e+01  +8.82000000000000028e+00  +2.00199999999999996e+01  
 295 +2.52000000000000028e+01  +1.07100000000000009e+01  +1.83399999999999999e+01  
 296 +2.65300000000000011e+01  +1.26000000000000014e+01  +1.87600000000000016e+01  
 297 +2.44300000000000033e+01  +1.32300000000000022e+01  +1.78500000000000014e+01  
 298 +2.42900000000000027e+01  +1.62400000000000020e+01  +1.86200000000000010e+01  
 299 +2.44300000000000033e+01  +1.67300000000000004e+01  +1.86900000000000013e+01  
 300 +2.44300000000000033e+01  +1.61000000000000014e+01  +1.84800000000000004e+01  
 301 +2.35900000000000034e+01  +1.65199999999999996e+01  +1.85500000000000007e+01  
 302 +2.17000000000000028e+01  +1.01500000000000004e+01  +1.86200000000000010e+01  
 303 +2.21200000000000010e+01  +1.00099999999999998e+01  +1.86200000000000010e+01  
 304 +2.19100000000000001e+01  +1.02200000000000006e+01  +1.86900000000000013e+01  
 305 +2.07900000000000027e+01  +1.05000000000000000e+01  +1.84100000000000001e+01  
 306 +2.37300000000000040e+01  +1.67300000000000004e+01  +1.84100000000000001e+01  
 307 +2.34500000000000028e+01  +1.68700000000000010e+01  +1.86900000000000013e+01  
 308 +2.45000000000000000e+01  +1.60300000000000011e+01  +1.83399999999999999e+01  
 309 +2.45000000000000000e+01  +1.61699999999999982e+01  +1.84800000000000004e+01  
 310 +2.34500000000000028e+01  +1.57500000000000000e+01  +1.77100000000000009e+01  
 311 +2.28900000000000006e+01  +1.47699999999999996e+01  +1.83399999999999999e+01  
 312 +2.52699999999999996e+01  +1.07100000000000009e+01  +1.84100000000000001e+01  
 313 +2.58300000000000018e+01  +1.10600000000000005e+01  +1.80599999999999987e+01  
 314 +2.50600000000000023e+01  +1.07100000000000009e+01  +1.79199999999999982e+01  
 315 +1.60300000000000011e+01  +8.82000000000000028e+00  +1.82699999999999996e+01  
 316 +1.55400000000000009e+01  +9.24000000000000021e+00  +1.78500000000000014e+01  
 317 +1.47699999999999996e+01  +8.47000000000000064e+00  +1.82699999999999996e+01  
 318 +1.65899999999999999e+01  +8.47000000000000064e+00  +1.89699999999999989e+01  
 319 +2.65300000000000011e+01  +1.07800000000000011e+01  +1.77800000000000011e+01  
 320 +2.63200000000000003e+01  +1.15500000000000007e+01  +1.79900000000000020e+01  
 321 +1.98800000000000026e+01  +9.24000000000000021e+00  +1.75700000000000003e+01  
 322 +2.02300000000000040e+01  +9.80000000000000071e+00  +1.79199999999999982e+01  
 323 +2.66000000000000014e+01  +8.95999999999999908e+00  +1.79900000000000020e+01  
 324 +2.69500000000000028e+01  +8.67999999999999972e+00  +1.75700000000000003e+01  
 325 +2.67399999999999984e+01  +7.77000000000000046e+00  +2.01600000000000001e+01  
 326 +2.65300000000000011e+01  +9.09999999999999964e+00  +1.79199999999999982e+01  
 327 +1.91099999999999994e+01  +9.94000000000000128e+00  +1.77800000000000011e+01  
 328 +2.03700000000000010e+01  +9.94000000000000128e+00  +1.78500000000000014e+01  
 329 +2.60399999999999991e+01  +9.52000000000000135e+00  +1.79199999999999982e+01  
 330 +2.56899999999999977e+01  +9.16999999999999993e+00  +1.79199999999999982e+01  
 331 +2.56200000000000010e+01  +1.00099999999999998e+01  +1.77100000000000009e+01  
 332 +1.99500000000000028e+01  +1.36500000000000004e+01  +1.78500000000000014e+01  
 333 +2.00900000000000034e+01  +1.32300000000000022e+01  +1.81999999999999993e+01  
 334 +1.99500000000000028e+01  +1.39300000000000015e+01  +1.84100000000000001e+01  
 335 +1.99500000000000028e+01  +1.40700000000000003e+01  +1.72900000000000027e+01  
 336 +2.07199999999999989e+01  +1.20400000000000009e+01  +1.78500000000000014e+01  
 337 +2.07199999999999989e+01  +1.23200000000000003e+01  +1.78500000000000014e+01  
 338 +2.07900000000000027e+01  +1.19700000000000006e+01  +1.79199999999999982e+01  
 339 +2.03700000000000010e+01  +1.12700000000000014e+01  +1.78500000000000014e+01  
 340 +1.97400000000000020e+01  +1.19700000000000006e+01  +1.77100000000000009e+01  
 341 +1.97400000000000020e+01  +1.25300000000000011e+01  +1.78500000000000014e+01  
 342 +2.05100000000000016e+01  +1.04299999999999997e+01  +1.81999999999999993e+01  
 343 +2.07199999999999989e+01  +1.02200000000000006e+01  +1.69400000000000013e+01  
 344 +1.82699999999999996e+01  +9.59000000000000163e+00  +1.78500000000000014e+01  
 345 +1.82699999999999996e+01  +8.60999999999999943e+00  +1.78500000000000014e+01  
 346 +1.82699999999999996e+01  +9.31000000000000050e+00  +1.79900000000000020e+01  
 347 +1.82699999999999996e+01  +9.73000000000000043e+00  +1.77800000000000011e+01  
 348 +1.79199999999999982e+01  +9.80000000000000071e+00  +1.77100000000000009e+01  
 349 +1.96700000000000017e+01  +1.20400000000000009e+01  +1.77100000000000009e+01  
 350 +1.86200000000000010e+01  +1.15500000000000007e+01  +1.77800000000000011e+01  
 351 +2.00199999999999996e+01  +9.02999999999999936e+00  +1.77100000000000009e+01  
 352 +2.01600000000000001e+01  +8.82000000000000028e+00  +1.75000000000000000e+01  
 353 +2.01600000000000001e+01  +8.12000000000000099e+00  +1.77800000000000011e+01  
 354 +1.92500000000000000e+01  +1.59600000000000009e+01  +1.76400000000000006e+01  
 355 +1.93200000000000003e+01  +1.63099999999999987e+01  +1.75700000000000003e+01  
 356 +1.93200000000000003e+01  +1.63099999999999987e+01  +1.77100000000000009e+01  
 357 +1.93900000000000006e+01  +1.55400000000000009e+01  +1.76400000000000006e+01  
 358 +1.94600000000000009e+01  +1.56800000000000015e+01  +1.77100000000000009e+01  
 359 +1.94600000000000009e+01  +1.53300000000000018e+01  +1.76400000000000006e+01  
 360 +1.95300000000000011e+01  +1.54000000000000004e+01  +1.77100000000000009e+01  
 361 +1.96000000000000014e+01  +1.47699999999999996e+01  +1.76400000000000006e+01  
 362 +1.94600000000000009e+01  +1.54000000000000004e+01  +1.86900000000000013e+01  
 363 +1.96000000000000014e+01  +1.47000000000000011e+01  +1.76400000000000006e+01  
 364 +1.92500000000000000e+01  +1.46300000000000026e+01  +1.77100000000000009e+01  
 365 +2.00900000000000034e+01  +1.42100000000000009e+01  +1.72199999999999989e+01  
 366 +2.31700000000000017e+01  +1.36500000000000004e+01  +1.76400000000000006e+01  
 367 +2.31000000000000014e+01  +1.28100000000000005e+01  +1.88300000000000018e+01  
 368 +2.35199999999999996e+01  +1.29500000000000011e+01  +1.70800000000000018e+01  
 369 +2.10000000000000000e+01  +1.77100000000000009e+01  +1.75700000000000003e+01  
 370 +2.11400000000000006e+01  +1.86900000000000013e+01  +1.75000000000000000e+01  
 371 +2.21200000000000010e+01  +1.67300000000000004e+01  +1.75700000000000003e+01  
 372 +2.06500000000000021e+01  +1.77100000000000009e+01  +1.75000000000000000e+01  
 373 +2.12800000000000011e+01  +1.53300000000000018e+01  +1.74300000000000033e+01  
 374 +2.11400000000000006e+01  +1.55400000000000009e+01  +1.77800000000000011e+01  
 375 +1.96000000000000014e+01  +9.24000000000000021e+00  +1.72199999999999989e+01  
 376 +2.04400000000000013e+01  +1.81999999999999993e+01  +1.75000000000000000e+01  
 377 +2.03700000000000010e+01  +1.85500000000000007e+01  +1.75000000000000000e+01  
 378 +2.05100000000000016e+01  +1.82699999999999996e+01  +1.75700000000000003e+01  
 379 +2.22600000000000016e+01  +1.79199999999999982e+01  +1.75000000000000000e+01  
 380 +2.24000000000000021e+01  +1.81999999999999993e+01  +1.75000000000000000e+01  
 381 +2.19100000000000001e+01  +1.89000000000000021e+01  +1.75000000000000000e+01  
 382 +2.22600000000000016e+01  +1.75000000000000000e+01  +1.73599999999999994e+01  
 383 +2.03000000000000007e+01  +1.72199999999999989e+01  +1.75700000000000003e+01  
 384 +2.05100000000000016e+01  +1.78500000000000014e+01  +1.74300000000000033e+01  
 385 +2.45700000000000003e+01  +1.54000000000000004e+01  +1.75000000000000000e+01  
 386 +2.46400000000000006e+01  +1.56099999999999994e+01  +1.74300000000000033e+01  
 387 +2.47800000000000011e+01  +1.55400000000000009e+01  +1.77100000000000009e+01  
 388 +2.44300000000000033e+01  +1.49100000000000001e+01  +1.70800000000000018e+01  
 389 +1.61699999999999982e+01  +9.59000000000000163e+00  +1.75000000000000000e+01  
 390 +1.59600000000000009e+01  +9.24000000000000021e+00  +1.75000000000000000e+01  
 391 +1.55400000000000009e+01  +9.80000000000000071e+00  +1.75700000000000003e+01  
 392 +1.64499999999999993e+01  +9.73000000000000043e+00  +1.74300000000000033e+01  
 393 +2.02300000000000040e+01  +1.78500000000000014e+01  +1.73599999999999994e+01  
 394 +2.12800000000000011e+01  +1.53300000000000018e+01  +1.74300000000000033e+01  
 395 +2.04400000000000013e+01  +1.62400000000000020e+01  +1.74300000000000033e+01  
 396 +2.48500000000000014e+01  +1.09200000000000017e+01  +1.74300000000000033e+01  
 397 +2.61100000000000030e+01  +1.16200000000000010e+01  +1.61699999999999982e+01  
 398 +2.39400000000000013e+01  +1.14100000000000001e+01  +1.64499999999999993e+01  
 399 +1.93900000000000006e+01  +1.75000000000000000e+01  +1.74300000000000033e+01  
 400 +1.99500000000000028e+01  +1.85500000000000007e+01  +1.73599999999999994e+01  
 401 +2.23300000000000018e+01  +1.70100000000000016e+01  +1.73599999999999994e+01  
 402 +2.22600000000000016e+01  +1.77100000000000009e+01  +1.72199999999999989e+01  
 403 +2.31000000000000014e+01  +1.79199999999999982e+01  +1.72900000000000027e+01  
 404 +2.32400000000000020e+01  +1.79199999999999982e+01  +1.72199999999999989e+01  
 405 +2.34500000000000028e+01  +1.77800000000000011e+01  +1.73599999999999994e+01  
 406 +2.28200000000000003e+01  +1.79900000000000020e+01  +1.72199999999999989e+01  
 407 +2.24699999999999989e+01  +1.79199999999999982e+01  +1.72900000000000027e+01  
 408 +2.18400000000000034e+01  +1.88300000000000018e+01  +1.73599999999999994e+01  
 409 +2.18400000000000034e+01  +1.81300000000000026e+01  +1.69400000000000013e+01  
 410 +2.14200000000000017e+01  +1.43500000000000014e+01  +1.68000000000000007e+01  
 411 +2.15600000000000023e+01  +1.47000000000000011e+01  +1.71500000000000021e+01  
 412 +2.14900000000000020e+01  +1.45600000000000005e+01  +1.75700000000000003e+01  
 413 +2.36600000000000001e+01  +1.30900000000000016e+01  +1.71500000000000021e+01  
 414 +2.40100000000000016e+01  +1.36500000000000004e+01  +1.66600000000000001e+01  
 415 +2.42199999999999989e+01  +1.30900000000000016e+01  +1.75000000000000000e+01  
 416 +2.43599999999999994e+01  +1.47699999999999996e+01  +1.70800000000000018e+01  
 417 +2.43599999999999994e+01  +1.45600000000000005e+01  +1.71500000000000021e+01  
 418 +2.40800000000000018e+01  +1.41400000000000006e+01  +1.66600000000000001e+01  
 419 +2.33800000000000026e+01  +1.28100000000000005e+01  +1.69400000000000013e+01  
 420 +2.34500000000000028e+01  +1.27400000000000020e+01  +1.70100000000000016e+01  
 421 +2.33800000000000026e+01  +1.13400000000000016e+01  +1.82699999999999996e+01  
 422 +2.33800000000000026e+01  +1.26000000000000014e+01  +1.68700000000000010e+01  
 423 +2.19800000000000040e+01  +1.86200000000000010e+01  +1.67300000000000004e+01  
 424 +2.14200000000000017e+01  +1.86900000000000013e+01  +1.68700000000000010e+01  
 425 +2.28900000000000006e+01  +1.31600000000000001e+01  +1.66600000000000001e+01  
 426 +2.17000000000000028e+01  +9.31000000000000050e+00  +1.71500000000000021e+01  
 427 +2.06500000000000021e+01  +1.02900000000000009e+01  +1.68000000000000007e+01  
 428 +2.25400000000000027e+01  +1.71500000000000021e+01  +1.68000000000000007e+01  
 429 +2.27500000000000000e+01  +1.70800000000000018e+01  +1.60300000000000011e+01  
 430 +2.26099999999999994e+01  +1.73599999999999994e+01  +1.67300000000000004e+01  
 431 +2.15600000000000023e+01  +1.43500000000000014e+01  +1.66600000000000001e+01  
 432 +2.10700000000000003e+01  +1.02900000000000009e+01  +1.61699999999999982e+01  
 433 +1.99500000000000028e+01  +1.05700000000000003e+01  +1.63099999999999987e+01  
 434 +2.26099999999999994e+01  +1.74300000000000033e+01  +1.68000000000000007e+01  
 435 +2.26800000000000033e+01  +1.75000000000000000e+01  +1.65899999999999999e+01  
 436 +2.27500000000000000e+01  +1.55400000000000009e+01  +1.67300000000000004e+01  
 437 +2.30300000000000011e+01  +1.56099999999999994e+01  +1.66600000000000001e+01  
 438 +2.28200000000000003e+01  +1.55400000000000009e+01  +1.68000000000000007e+01  
 439 +2.16300000000000026e+01  +1.42800000000000011e+01  +1.66600000000000001e+01  
 440 +2.17699999999999996e+01  +1.40700000000000003e+01  +1.65899999999999999e+01  
 441 +2.41500000000000021e+01  +1.42800000000000011e+01  +1.64499999999999993e+01  
 442 +2.31000000000000014e+01  +1.30900000000000016e+01  +1.61000000000000014e+01  
 443 +2.24699999999999989e+01  +1.35800000000000018e+01  +1.65899999999999999e+01  
 444 +2.07199999999999989e+01  +1.31600000000000001e+01  +1.68000000000000007e+01  
 445 +2.21900000000000013e+01  +1.37900000000000009e+01  +1.64499999999999993e+01  
 446 +2.07900000000000027e+01  +1.63099999999999987e+01  +1.64499999999999993e+01  
 447 +2.04400000000000013e+01  +1.63099999999999987e+01  +1.67300000000000004e+01  
 448 +2.03700000000000010e+01  +1.70800000000000018e+01  +1.62400000000000020e+01  
 449 +2.08599999999999994e+01  +1.61699999999999982e+01  +1.64499999999999993e+01  
 450 +2.10000000000000000e+01  +1.60300000000000011e+01  +1.63800000000000026e+01  
 451 +1.99500000000000028e+01  +1.60300000000000011e+01  +1.64499999999999993e+01  
 452 +1.98800000000000026e+01  +1.61000000000000014e+01  +1.64499999999999993e+01  
 453 +1.92500000000000000e+01  +1.61000000000000014e+01  +1.67300000000000004e+01  
 454 +2.33800000000000026e+01  +1.43500000000000014e+01  +1.64499999999999993e+01  
 455 +2.34500000000000028e+01  +1.43500000000000014e+01  +1.64499999999999993e+01  
 456 +2.33800000000000026e+01  +1.44900000000000020e+01  +1.65199999999999996e+01  
 457 +2.42199999999999989e+01  +1.43500000000000014e+01  +1.64499999999999993e+01  
 458 +2.40800000000000018e+01  +1.52599999999999998e+01  +1.61699999999999982e+01  
 459 +2.21200000000000010e+01  +1.39300000000000015e+01  +1.62400000000000020e+01  
 460 +2.49900000000000020e+01  +1.06400000000000006e+01  +1.53300000000000018e+01  
 461 +2.36600000000000001e+01  +1.14800000000000004e+01  +1.63099999999999987e+01  
 462 +2.13500000000000014e+01  +1.66600000000000001e+01  +1.60300000000000011e+01  
 463 +2.14200000000000017e+01  +1.54699999999999989e+01  +1.63800000000000026e+01  
 464 +2.22600000000000016e+01  +1.61699999999999982e+01  +1.62400000000000020e+01  
 465 +2.13500000000000014e+01  +1.49800000000000022e+01  +1.63800000000000026e+01  
 466 +2.11400000000000006e+01  +1.50500000000000007e+01  +1.61699999999999982e+01  
 467 +2.49200000000000017e+01  +1.38599999999999994e+01  +1.63800000000000026e+01  
 468 +2.50600000000000023e+01  +1.39300000000000015e+01  +1.63800000000000026e+01  
 469 +2.48500000000000014e+01  +1.39300000000000015e+01  +1.64499999999999993e+01  
 470 +2.36600000000000001e+01  +1.17599999999999998e+01  +1.63800000000000026e+01  
 471 +2.54800000000000040e+01  +1.21099999999999994e+01  +1.53300000000000018e+01  
 472 +2.32400000000000020e+01  +1.10600000000000005e+01  +1.57500000000000000e+01  
 473 +1.77800000000000011e+01  +1.06400000000000006e+01  +1.63099999999999987e+01  
 474 +1.78500000000000014e+01  +1.06400000000000006e+01  +1.63099999999999987e+01  
 475 +1.77100000000000009e+01  +1.06400000000000006e+01  +1.62400000000000020e+01  
 476 +1.76400000000000006e+01  +1.05000000000000000e+01  +1.63099999999999987e+01  
 477 +1.97400000000000020e+01  +1.02900000000000009e+01  +1.61000000000000014e+01  
 478 +1.87600000000000016e+01  +1.10600000000000005e+01  +1.58900000000000006e+01  
 479 +1.75000000000000000e+01  +1.02900000000000009e+01  +1.63099999999999987e+01  
 480 +1.70800000000000018e+01  +1.06400000000000006e+01  +1.64499999999999993e+01  
 481 +2.65300000000000011e+01  +1.00800000000000001e+01  +1.62400000000000020e+01  
 482 +2.68800000000000026e+01  +9.87000000000000099e+00  +1.59600000000000009e+01  
 483 +2.64600000000000044e+01  +1.03599999999999994e+01  +1.61000000000000014e+01  
 484 +2.42199999999999989e+01  +1.54699999999999989e+01  +1.62400000000000020e+01  
 485 +2.38000000000000007e+01  +1.58200000000000003e+01  +1.62400000000000020e+01  
 486 +1.91099999999999994e+01  +1.49800000000000022e+01  +1.61000000000000014e+01  
 487 +1.83399999999999999e+01  +1.47699999999999996e+01  +1.62400000000000020e+01  
 488 +2.28200000000000003e+01  +1.07100000000000009e+01  +1.49100000000000001e+01  
 489 +2.12100000000000009e+01  +9.45000000000000107e+00  +1.60300000000000011e+01  
 490 +1.95300000000000011e+01  +1.52599999999999998e+01  +1.61000000000000014e+01  
 491 +1.88300000000000018e+01  +1.58200000000000003e+01  +1.61699999999999982e+01  
 492 +2.03700000000000010e+01  +1.51199999999999992e+01  +1.59600000000000009e+01  
 493 +1.88300000000000018e+01  +1.49800000000000022e+01  +1.60300000000000011e+01  
 494 +1.86200000000000010e+01  +1.31600000000000001e+01  +1.58200000000000003e+01  
 495 +1.87600000000000016e+01  +1.42100000000000009e+01  +1.61000000000000014e+01  
 496 +2.21900000000000013e+01  +8.82000000000000028e+00  +1.61000000000000014e+01  
 497 +2.05100000000000016e+01  +9.09999999999999964e+00  +1.61000000000000014e+01  
 498 +2.18400000000000034e+01  +1.75000000000000000e+01  +1.59600000000000009e+01  
 499 +2.23300000000000018e+01  +1.77100000000000009e+01  +1.58900000000000006e+01  
 500 +2.18400000000000034e+01  +1.76400000000000006e+01  +1.60300000000000011e+01  
 501 +2.03000000000000007e+01  +1.54699999999999989e+01  +1.58900000000000006e+01  
 502 +1.83399999999999999e+01  +1.26700000000000017e+01  +1.58900000000000006e+01  
 503 +1.78500000000000014e+01  +1.30199999999999996e+01  +1.59600000000000009e+01  
 504 +1.82699999999999996e+01  +1.17599999999999998e+01  +1.57500000000000000e+01  
 505 +1.85500000000000007e+01  +1.12700000000000014e+01  +1.56099999999999994e+01  
 506 +2.15600000000000023e+01  +1.40000000000000000e+01  +1.58200000000000003e+01  
 507 +2.14900000000000020e+01  +1.40000000000000000e+01  +1.52599999999999998e+01  
 508 +2.02300000000000040e+01  +1.39300000000000015e+01  +1.57500000000000000e+01  
 509 +1.82699999999999996e+01  +1.18300000000000001e+01  +1.56800000000000015e+01  
 510 +2.35199999999999996e+01  +1.00800000000000001e+01  +1.71500000000000021e+01  
 511 +2.28200000000000003e+01  +1.07100000000000009e+01  +1.49100000000000001e+01  
 512 +2.56200000000000010e+01  +9.24000000000000021e+00  +1.54699999999999989e+01  
 513 +2.61100000000000030e+01  +9.16999999999999993e+00  +1.50500000000000007e+01  
 514 +2.76500000000000021e+01  +8.82000000000000028e+00  +1.56099999999999994e+01  
 515 +2.48500000000000014e+01  +9.31000000000000050e+00  +1.55400000000000009e+01  
 516 +1.87600000000000016e+01  +1.16200000000000010e+01  +1.54000000000000004e+01  
 517 +1.91099999999999994e+01  +1.30199999999999996e+01  +1.51900000000000013e+01  
 518 +1.88300000000000018e+01  +1.14800000000000004e+01  +1.54699999999999989e+01  
 519 +1.85500000000000007e+01  +1.12700000000000014e+01  +1.56099999999999994e+01  
 520 +2.31000000000000014e+01  +1.06400000000000006e+01  +1.44199999999999999e+01  
 521 +2.31700000000000017e+01  +1.00099999999999998e+01  +1.34400000000000013e+01  
 522 +2.16300000000000026e+01  +1.30900000000000016e+01  +1.40000000000000000e+01  
 523 +2.17000000000000028e+01  +1.30900000000000016e+01  +1.39300000000000015e+01  
 524 +2.19100000000000001e+01  +1.34400000000000013e+01  +1.40700000000000003e+01  
 525 +2.10700000000000003e+01  +1.19700000000000006e+01  +1.34400000000000013e+01  
 526 +2.47100000000000009e+01  +1.09900000000000020e+01  +1.35099999999999998e+01  
 527 +2.46400000000000006e+01  +1.16900000000000013e+01  +1.37199999999999989e+01  
 528 +2.37300000000000040e+01  +1.01500000000000004e+01  +1.35800000000000018e+01  
 529 +2.48500000000000014e+01  +1.09200000000000017e+01  +1.32300000000000022e+01  
 530 +2.14900000000000020e+01  +1.19000000000000004e+01  +1.34400000000000013e+01  
 531 +2.07900000000000027e+01  +1.14800000000000004e+01  +1.33699999999999992e+01  
 532 +2.03700000000000010e+01  +1.17599999999999998e+01  +1.34400000000000013e+01  
 533 +2.05800000000000018e+01  +1.26000000000000014e+01  +1.40700000000000003e+01  
 534 +2.01600000000000001e+01  +1.16900000000000013e+01  +1.35099999999999998e+01  
 535 +2.05100000000000016e+01  +1.16900000000000013e+01  +1.33699999999999992e+01  
 536 +2.03700000000000010e+01  +1.23200000000000003e+01  +1.33000000000000007e+01  
 537 +2.09300000000000033e+01  +1.09900000000000020e+01  +1.29500000000000011e+01  
 538 +2.48500000000000014e+01  +1.06400000000000006e+01  +1.29500000000000011e+01  
 539 +2.47100000000000009e+01  +1.07100000000000009e+01  +1.33699999999999992e+01  
 540 +1.86900000000000013e+01  +9.02999999999999936e+00  +1.30199999999999996e+01  
 541 +1.85500000000000007e+01  +8.82000000000000028e+00  +1.30900000000000016e+01  
 542 +1.80599999999999987e+01  +9.02999999999999936e+00  +1.31600000000000001e+01  
 543 +1.84100000000000001e+01  +8.47000000000000064e+00  +1.33000000000000007e+01  
 544 +1.89699999999999989e+01  +8.82000000000000028e+00  +1.24600000000000009e+01  
 545 +1.87600000000000016e+01  +9.31000000000000050e+00  +1.30900000000000016e+01  
 546 +2.06500000000000021e+01  +1.12000000000000011e+01  +1.28800000000000026e+01  
 547 +2.16300000000000026e+01  +1.03599999999999994e+01  +1.25300000000000011e+01  
 548 +2.00199999999999996e+01  +1.12000000000000011e+01  +1.28800000000000026e+01  
 549 +1.96700000000000017e+01  +1.15500000000000007e+01  +1.28100000000000005e+01  
 550 +1.90400000000000027e+01  +1.12000000000000011e+01  +1.29500000000000011e+01  
 551 +1.95300000000000011e+01  +7.77000000000000046e+00  +1.26700000000000017e+01  
 552 +1.94600000000000009e+01  +7.62999999999999989e+00  +1.26000000000000014e+01  
 553 +1.94600000000000009e+01  +7.84000000000000075e+00  +1.26700000000000017e+01  
 554 +2.00199999999999996e+01  +8.12000000000000099e+00  +1.26000000000000014e+01  
 555 +2.00900000000000034e+01  +8.25999999999999979e+00  +1.26000000000000014e+01  
 556 +2.14900000000000020e+01  +7.84000000000000075e+00  +1.27400000000000020e+01  
 557 +1.98100000000000023e+01  +8.95999999999999908e+00  +1.25300000000000011e+01  
 558 +2.00900000000000034e+01  +7.77000000000000046e+00  +1.25300000000000011e+01  
 559 +2.18400000000000034e+01  +1.05000000000000000e+01  +1.25300000000000011e+01  
 560 +2.14900000000000020e+01  +1.14800000000000004e+01  +1.18300000000000001e+01  
 561 +2.31000000000000014e+01  +1.04299999999999997e+01  +1.24600000000000009e+01  
 562 +2.10700000000000003e+01  +9.80000000000000071e+00  +1.22500000000000000e+01  
 563 +2.00199999999999996e+01  +7.84000000000000075e+00  +1.26000000000000014e+01  
 564 +2.00900000000000034e+01  +7.49000000000000110e+00  +1.25300000000000011e+01  
 565 +1.98800000000000026e+01  +7.14000000000000057e+00  +1.25300000000000011e+01  
 566 +1.98100000000000023e+01  +6.85999999999999943e+00  +1.26700000000000017e+01  
 567 +2.00199999999999996e+01  +7.28000000000000025e+00  +1.26700000000000017e+01  
 568 +1.99500000000000028e+01  +7.20999999999999996e+00  +1.23900000000000006e+01  
 569 +1.70100000000000016e+01  +1.24600000000000009e+01  +1.24600000000000009e+01  
 570 +1.65899999999999999e+01  +1.24600000000000009e+01  +1.26000000000000014e+01  
 571 +1.70800000000000018e+01  +1.23900000000000006e+01  +1.23900000000000006e+01  
 572 +1.69400000000000013e+01  +1.25300000000000011e+01  +1.23900000000000006e+01  
 573 +2.30300000000000011e+01  +9.80000000000000071e+00  +1.30900000000000016e+01  
 574 +2.32400000000000020e+01  +1.08500000000000014e+01  +1.18300000000000001e+01  
 575 +1.68700000000000010e+01  +1.26000000000000014e+01  +1.23900000000000006e+01  
 576 +1.66600000000000001e+01  +1.26700000000000017e+01  +1.24600000000000009e+01  
 577 +1.66600000000000001e+01  +1.34400000000000013e+01  +1.25300000000000011e+01  
 578 +1.70100000000000016e+01  +1.25300000000000011e+01  +1.23200000000000003e+01  
 579 +1.77100000000000009e+01  +1.24600000000000009e+01  +1.23900000000000006e+01  
 580 +1.77800000000000011e+01  +1.23900000000000006e+01  +1.24600000000000009e+01  
 581 +1.78500000000000014e+01  +1.26000000000000014e+01  +1.24600000000000009e+01  
 582 +1.75700000000000003e+01  +1.21799999999999997e+01  +1.22500000000000000e+01  
 583 +1.72900000000000027e+01  +1.23900000000000006e+01  +1.24600000000000009e+01  
 584 +1.74300000000000033e+01  +1.20400000000000009e+01  +1.22500000000000000e+01  
 585 +1.74300000000000033e+01  +1.14800000000000004e+01  +1.23900000000000006e+01  
 586 +1.70100000000000016e+01  +1.14800000000000004e+01  +1.27400000000000020e+01  
 587 +1.75000000000000000e+01  +1.16900000000000013e+01  +1.22500000000000000e+01  
 588 +1.76400000000000006e+01  +1.09900000000000020e+01  +1.21799999999999997e+01  
 589 +1.60300000000000011e+01  +8.05000000000000071e+00  +1.23900000000000006e+01  
 590 +1.56800000000000015e+01  +7.98000000000000043e+00  +1.23200000000000003e+01  
 591 +1.58900000000000006e+01  +8.12000000000000099e+00  +1.23900000000000006e+01  
 592 +1.72900000000000027e+01  +8.12000000000000099e+00  +1.22500000000000000e+01  
 593 +2.00199999999999996e+01  +7.14000000000000057e+00  +1.23200000000000003e+01  
 594 +1.70800000000000018e+01  +1.24600000000000009e+01  +1.22500000000000000e+01  
 595 +1.69400000000000013e+01  +1.26000000000000014e+01  +1.22500000000000000e+01  
 596 +1.56099999999999994e+01  +1.13400000000000016e+01  +1.23200000000000003e+01  
 597 +1.58200000000000003e+01  +1.19700000000000006e+01  +1.21799999999999997e+01  
 598 +1.57500000000000000e+01  +1.16200000000000010e+01  +1.26000000000000014e+01  
 599 +1.57500000000000000e+01  +1.02900000000000009e+01  +1.22500000000000000e+01  
 600 +1.79900000000000020e+01  +9.73000000000000043e+00  +1.23200000000000003e+01  
 601 +1.79900000000000020e+01  +9.80000000000000071e+00  +1.22500000000000000e+01  
 602 +1.89000000000000021e+01  +8.82000000000000028e+00  +1.23900000000000006e+01  
 603 +2.10700000000000003e+01  +6.79000000000000092e+00  +1.23900000000000006e+01  
 604 +1.98100000000000023e+01  +6.85999999999999943e+00  +1.23200000000000003e+01  
 605 +1.77100000000000009e+01  +1.22500000000000000e+01  +1.21799999999999997e+01  
 606 +2.32400000000000020e+01  +1.20400000000000009e+01  +1.21099999999999994e+01  
 607 +2.23300000000000018e+01  +1.24600000000000009e+01  +1.31600000000000001e+01  
 608 +1.75700000000000003e+01  +1.32300000000000022e+01  +1.21799999999999997e+01  
 609 +1.72199999999999989e+01  +1.32300000000000022e+01  +1.21099999999999994e+01  
 610 +1.75700000000000003e+01  +1.34400000000000013e+01  +1.23200000000000003e+01  
 611 +1.76400000000000006e+01  +1.31600000000000001e+01  +1.21799999999999997e+01  
 612 +1.77800000000000011e+01  +1.26700000000000017e+01  +1.21099999999999994e+01  
 613 +1.77100000000000009e+01  +1.35099999999999998e+01  +1.20400000000000009e+01  
 614 +1.81999999999999993e+01  +1.13400000000000016e+01  +1.21099999999999994e+01  
 615 +1.74300000000000033e+01  +8.67999999999999972e+00  +1.21799999999999997e+01  
 616 +1.68000000000000007e+01  +9.45000000000000107e+00  +1.30199999999999996e+01  
 617 +1.69400000000000013e+01  +9.09999999999999964e+00  +1.18300000000000001e+01  
 618 +1.76400000000000006e+01  +8.47000000000000064e+00  +1.21799999999999997e+01  
 619 +1.74300000000000033e+01  +8.25999999999999979e+00  +1.21799999999999997e+01  
 620 +1.84100000000000001e+01  +8.40000000000000036e+00  +1.21799999999999997e+01  
 621 +1.85500000000000007e+01  +8.47000000000000064e+00  +1.22500000000000000e+01  
 622 +1.86200000000000010e+01  +8.19000000000000128e+00  +1.21099999999999994e+01  
 623 +1.70800000000000018e+01  +7.62999999999999989e+00  +1.17599999999999998e+01  
 624 +1.87600000000000016e+01  +1.14100000000000001e+01  +1.22500000000000000e+01  
 625 +1.87600000000000016e+01  +1.17599999999999998e+01  +1.18300000000000001e+01  
 626 +1.84100000000000001e+01  +7.20999999999999996e+00  +1.19700000000000006e+01  
 627 +1.92500000000000000e+01  +7.49000000000000110e+00  +1.18300000000000001e+01  
 628 +2.33100000000000023e+01  +1.21099999999999994e+01  +1.20400000000000009e+01  
 629 +2.31000000000000014e+01  +1.28800000000000026e+01  +1.17599999999999998e+01  
 630 +2.37300000000000040e+01  +1.25300000000000011e+01  +1.21099999999999994e+01  
 631 +1.81999999999999993e+01  +1.37199999999999989e+01  +1.19700000000000006e+01  
 632 +1.84100000000000001e+01  +1.37199999999999989e+01  +1.18300000000000001e+01  
 633 +1.84100000000000001e+01  +1.37900000000000009e+01  +1.19700000000000006e+01  
 634 +1.81300000000000026e+01  +1.37199999999999989e+01  +1.19700000000000006e+01  
 635 +1.80599999999999987e+01  +1.37900000000000009e+01  +1.20400000000000009e+01  
 636 +1.75700000000000003e+01  +1.37199999999999989e+01  +1.19700000000000006e+01  
 637 +1.77800000000000011e+01  +1.45600000000000005e+01  +1.19000000000000004e+01  
 638 +1.74300000000000033e+01  +1.41400000000000006e+01  +1.20400000000000009e+01  
 639 +1.57500000000000000e+01  +1.03599999999999994e+01  +1.19700000000000006e+01  
 640 +1.56800000000000015e+01  +1.15500000000000007e+01  +1.20400000000000009e+01  
 641 +1.58200000000000003e+01  +1.02900000000000009e+01  +1.19000000000000004e+01  
 642 +2.15600000000000023e+01  +9.38000000000000078e+00  +1.19700000000000006e+01  
 643 +2.33800000000000026e+01  +8.60999999999999943e+00  +1.19700000000000006e+01  
 644 +2.16300000000000026e+01  +9.45000000000000107e+00  +1.20400000000000009e+01  
 645 +1.63099999999999987e+01  +1.02900000000000009e+01  +1.16900000000000013e+01  
 646 +1.53300000000000018e+01  +1.02900000000000009e+01  +1.18300000000000001e+01  
 647 +2.00199999999999996e+01  +6.08999999999999986e+00  +1.19000000000000004e+01  
 648 +1.94600000000000009e+01  +5.39000000000000057e+00  +1.17599999999999998e+01  
 649 +2.01600000000000001e+01  +6.08999999999999986e+00  +1.19000000000000004e+01  
 650 +1.98100000000000023e+01  +6.30000000000000071e+00  +1.19700000000000006e+01  
 651 +1.81999999999999993e+01  +6.08999999999999986e+00  +1.19000000000000004e+01  
 652 +1.86200000000000010e+01  +5.53000000000000025e+00  +1.18300000000000001e+01  
 653 +1.78500000000000014e+01  +5.53000000000000025e+00  +1.19000000000000004e+01  
 654 +1.83399999999999999e+01  +6.30000000000000071e+00  +1.16900000000000013e+01  
 655 +1.90400000000000027e+01  +1.20400000000000009e+01  +1.19700000000000006e+01  
 656 +1.88300000000000018e+01  +1.18300000000000001e+01  +1.16900000000000013e+01  
 657 +1.48400000000000016e+01  +1.09200000000000017e+01  +1.18300000000000001e+01  
 658 +1.48400000000000016e+01  +1.09900000000000020e+01  +1.19000000000000004e+01  
 659 +1.49100000000000001e+01  +1.08500000000000014e+01  +1.17599999999999998e+01  
 660 +1.47699999999999996e+01  +1.10600000000000005e+01  +1.16900000000000013e+01  
 661 +2.30300000000000011e+01  +1.11300000000000008e+01  +1.11300000000000008e+01  
 662 +1.51199999999999992e+01  +1.00800000000000001e+01  +1.18300000000000001e+01  
 663 +1.51199999999999992e+01  +1.00099999999999998e+01  +1.19000000000000004e+01  
 664 +1.49800000000000022e+01  +9.94000000000000128e+00  +1.16900000000000013e+01  
 665 +1.63800000000000026e+01  +1.00800000000000001e+01  +1.16200000000000010e+01  
 666 +1.51199999999999992e+01  +8.25999999999999979e+00  +1.11300000000000008e+01  
 667 +1.93200000000000003e+01  +7.55999999999999961e+00  +1.18300000000000001e+01  
 668 +1.96000000000000014e+01  +7.49000000000000110e+00  +1.17599999999999998e+01  
 669 +1.96700000000000017e+01  +7.62999999999999989e+00  +1.18300000000000001e+01  
 670 +1.93900000000000006e+01  +7.07000000000000028e+00  +1.17599999999999998e+01  
 671 +1.85500000000000007e+01  +1.28800000000000026e+01  +1.17599999999999998e+01  
 672 +1.91800000000000033e+01  +1.33000000000000007e+01  +1.12700000000000014e+01  
 673 +1.86200000000000010e+01  +1.29500000000000011e+01  +1.18300000000000001e+01  
 674 +1.83399999999999999e+01  +1.29500000000000011e+01  +1.19700000000000006e+01  
 675 +1.47699999999999996e+01  +9.87000000000000099e+00  +1.19000000000000004e+01  
 676 +1.48400000000000016e+01  +9.66000000000000014e+00  +1.14800000000000004e+01  
 677 +1.63800000000000026e+01  +1.42800000000000011e+01  +1.15500000000000007e+01  
 678 +1.64499999999999993e+01  +1.45600000000000005e+01  +1.14100000000000001e+01  
 679 +1.65199999999999996e+01  +1.42800000000000011e+01  +1.14800000000000004e+01  
 680 +1.62400000000000020e+01  +1.42800000000000011e+01  +1.16200000000000010e+01  
 681 +1.57500000000000000e+01  +1.21099999999999994e+01  +1.12700000000000014e+01  
 682 +1.57500000000000000e+01  +1.28100000000000005e+01  +1.15500000000000007e+01  
 683 +1.57500000000000000e+01  +1.28800000000000026e+01  +1.16900000000000013e+01  
 684 +1.57500000000000000e+01  +1.28800000000000026e+01  +1.14800000000000004e+01  
 685 +1.91099999999999994e+01  +6.37000000000000099e+00  +1.15500000000000007e+01  
 686 +1.94600000000000009e+01  +6.50999999999999979e+00  +1.15500000000000007e+01  
 687 +1.90400000000000027e+01  +6.44000000000000128e+00  +1.16200000000000010e+01  
 688 +1.89699999999999989e+01  +6.30000000000000071e+00  +1.15500000000000007e+01  
 689 +1.89000000000000021e+01  +6.37000000000000099e+00  +1.16200000000000010e+01  
 690 +1.84100000000000001e+01  +6.37000000000000099e+00  +1.16200000000000010e+01  
 691 +1.85500000000000007e+01  +5.32000000000000028e+00  +1.15500000000000007e+01  
 692 +1.86900000000000013e+01  +5.11000000000000032e+00  +1.14800000000000004e+01  
 693 +1.86200000000000010e+01  +5.17999999999999972e+00  +1.16900000000000013e+01  
 694 +1.83399999999999999e+01  +5.60000000000000053e+00  +1.14800000000000004e+01  
 695 +1.58200000000000003e+01  +1.30900000000000016e+01  +1.16200000000000010e+01  
 696 +1.57500000000000000e+01  +1.31600000000000001e+01  +1.12000000000000011e+01  
 697 +1.63800000000000026e+01  +1.08500000000000014e+01  +1.14800000000000004e+01  
 698 +1.70100000000000016e+01  +1.14100000000000001e+01  +1.12700000000000014e+01  
 699 +1.60300000000000011e+01  +1.12000000000000011e+01  +1.14800000000000004e+01  
 700 +1.44199999999999999e+01  +9.24000000000000021e+00  +1.11300000000000008e+01  
 701 +1.49100000000000001e+01  +9.66000000000000014e+00  +1.14100000000000001e+01  
 702 +1.58900000000000006e+01  +1.38599999999999994e+01  +1.14100000000000001e+01  
 703 +1.57500000000000000e+01  +1.40700000000000003e+01  +1.14800000000000004e+01  
 704 +1.58200000000000003e+01  +1.35800000000000018e+01  +1.12700000000000014e+01  
 705 +1.58900000000000006e+01  +1.19700000000000006e+01  +1.12700000000000014e+01  
 706 +1.65899999999999999e+01  +7.00000000000000000e+00  +1.15500000000000007e+01  
 707 +1.62400000000000020e+01  +6.79000000000000092e+00  +1.14100000000000001e+01  
 708 +1.60300000000000011e+01  +6.72000000000000064e+00  +1.14800000000000004e+01  
 709 +1.63800000000000026e+01  +6.85999999999999943e+00  +1.13400000000000016e+01  
 710 +1.68000000000000007e+01  +6.58000000000000007e+00  +1.14100000000000001e+01  
 711 +1.69400000000000013e+01  +5.32000000000000028e+00  +1.14100000000000001e+01  
 712 +1.68700000000000010e+01  +6.65000000000000036e+00  +1.14800000000000004e+01  
 713 +1.67300000000000004e+01  +7.00000000000000000e+00  +1.15500000000000007e+01  
 714 +1.71500000000000021e+01  +1.27400000000000020e+01  +1.13400000000000016e+01  
 715 +1.72900000000000027e+01  +1.28100000000000005e+01  +1.15500000000000007e+01  
 716 +1.70800000000000018e+01  +1.23200000000000003e+01  +1.13400000000000016e+01  
 717 +1.72199999999999989e+01  +1.29500000000000011e+01  +1.12000000000000011e+01  
 718 +1.71500000000000021e+01  +1.37900000000000009e+01  +1.12700000000000014e+01  
 719 +1.72900000000000027e+01  +1.39300000000000015e+01  +1.14100000000000001e+01  
 720 +1.72900000000000027e+01  +1.47000000000000011e+01  +1.09900000000000020e+01  
 721 +1.70800000000000018e+01  +1.33699999999999992e+01  +1.12000000000000011e+01  
 722 +1.58900000000000006e+01  +1.42100000000000009e+01  +1.09200000000000017e+01  
 723 +1.63099999999999987e+01  +1.21799999999999997e+01  +1.12000000000000011e+01  
 724 +1.67300000000000004e+01  +1.36500000000000004e+01  +1.11300000000000008e+01  
 725 +1.72900000000000027e+01  +1.12000000000000011e+01  +1.12000000000000011e+01  
 726 +1.77100000000000009e+01  +1.00800000000000001e+01  +1.10600000000000005e+01  
 727 +1.79199999999999982e+01  +1.16200000000000010e+01  +1.11300000000000008e+01  
 728 +1.45600000000000005e+01  +1.08500000000000014e+01  +1.05700000000000003e+01  
 729 +1.58200000000000003e+01  +6.85999999999999943e+00  +1.12000000000000011e+01  
 730 +1.60300000000000011e+01  +6.92999999999999972e+00  +1.11300000000000008e+01  
 731 +1.55400000000000009e+01  +6.92999999999999972e+00  +1.11300000000000008e+01  
 732 +1.80599999999999987e+01  +1.16900000000000013e+01  +1.11300000000000008e+01  
 733 +1.79900000000000020e+01  +1.17599999999999998e+01  +1.12000000000000011e+01  
 734 +1.90400000000000027e+01  +1.25300000000000011e+01  +1.11300000000000008e+01  
 735 +1.77800000000000011e+01  +1.17599999999999998e+01  +1.12700000000000014e+01  
 736 +2.13500000000000014e+01  +1.22500000000000000e+01  +1.13400000000000016e+01  
 737 +2.31700000000000017e+01  +1.10600000000000005e+01  +1.09200000000000017e+01  
 738 +1.88300000000000018e+01  +1.08500000000000014e+01  +1.11300000000000008e+01  
 739 +1.91099999999999994e+01  +1.07800000000000011e+01  +1.10600000000000005e+01  
 740 +1.91800000000000033e+01  +1.12000000000000011e+01  +1.12000000000000011e+01  
 741 +1.54699999999999989e+01  +6.92999999999999972e+00  +1.12000000000000011e+01  
 742 +1.54000000000000004e+01  +6.85999999999999943e+00  +1.09900000000000020e+01  
 743 +1.49100000000000001e+01  +7.07000000000000028e+00  +1.08500000000000014e+01  
 744 +1.51199999999999992e+01  +6.58000000000000007e+00  +1.09900000000000020e+01  
 745 +1.50500000000000007e+01  +6.37000000000000099e+00  +1.07800000000000011e+01  
 746 +1.51199999999999992e+01  +6.50999999999999979e+00  +1.09200000000000017e+01  
 747 +1.75700000000000003e+01  +1.49100000000000001e+01  +1.09200000000000017e+01  
 748 +1.87600000000000016e+01  +1.47699999999999996e+01  +1.10600000000000005e+01  
 749 +1.80599999999999987e+01  +1.55400000000000009e+01  +1.06400000000000006e+01  
 750 +2.38000000000000007e+01  +1.07100000000000009e+01  +1.02900000000000009e+01  
 751 +2.30300000000000011e+01  +1.12000000000000011e+01  +1.07800000000000011e+01  
 752 +1.78500000000000014e+01  +9.73000000000000043e+00  +1.09200000000000017e+01  
 753 +1.78500000000000014e+01  +9.87000000000000099e+00  +1.07800000000000011e+01  
 754 +1.77100000000000009e+01  +1.00800000000000001e+01  +1.10600000000000005e+01  
 755 +1.81999999999999993e+01  +9.31000000000000050e+00  +1.08500000000000014e+01  
 756 +1.81999999999999993e+01  +9.38000000000000078e+00  +1.07800000000000011e+01  
 757 +1.95300000000000011e+01  +8.89000000000000057e+00  +1.07800000000000011e+01  
 758 +1.48400000000000016e+01  +7.14000000000000057e+00  +1.09200000000000017e+01  
 759 +1.46300000000000026e+01  +7.28000000000000025e+00  +1.09200000000000017e+01  
 760 +2.28900000000000006e+01  +1.20400000000000009e+01  +9.31000000000000050e+00  
 761 +2.30300000000000011e+01  +1.11300000000000008e+01  +1.07100000000000009e+01  
 762 +1.94600000000000009e+01  +8.95999999999999908e+00  +1.08500000000000014e+01  
 763 +1.98800000000000026e+01  +9.09999999999999964e+00  +1.13400000000000016e+01  
 764 +1.71500000000000021e+01  +1.60300000000000011e+01  +1.07100000000000009e+01  
 765 +1.72900000000000027e+01  +1.64499999999999993e+01  +1.07800000000000011e+01  
 766 +1.70100000000000016e+01  +1.52599999999999998e+01  +1.11300000000000008e+01  
 767 +1.72900000000000027e+01  +1.66600000000000001e+01  +9.94000000000000128e+00  
 768 +2.24699999999999989e+01  +1.11300000000000008e+01  +1.01500000000000004e+01  
 769 +2.28200000000000003e+01  +1.11300000000000008e+01  +1.04299999999999997e+01  
 770 +2.10700000000000003e+01  +9.45000000000000107e+00  +1.07100000000000009e+01  
 771 +2.10000000000000000e+01  +1.03599999999999994e+01  +8.95999999999999908e+00  
 772 +2.12800000000000011e+01  +9.45000000000000107e+00  +1.06400000000000006e+01  
 773 +1.84100000000000001e+01  +1.62400000000000020e+01  +1.00800000000000001e+01  
 774 +1.82699999999999996e+01  +1.57500000000000000e+01  +1.07800000000000011e+01  
 775 +1.60300000000000011e+01  +1.44900000000000020e+01  +1.06400000000000006e+01  
 776 +1.57500000000000000e+01  +1.43500000000000014e+01  +1.00800000000000001e+01  
 777 +1.61000000000000014e+01  +1.47000000000000011e+01  +1.05700000000000003e+01  
 778 +2.17000000000000028e+01  +1.00800000000000001e+01  +9.94000000000000128e+00  
 779 +2.13500000000000014e+01  +9.38000000000000078e+00  +1.05700000000000003e+01  
 780 +1.60300000000000011e+01  +1.53300000000000018e+01  +9.87000000000000099e+00  
 781 +1.63099999999999987e+01  +1.47000000000000011e+01  +1.05700000000000003e+01  
 782 +2.61800000000000033e+01  +1.08500000000000014e+01  +1.05700000000000003e+01  
 783 +2.64600000000000044e+01  +1.08500000000000014e+01  +1.05000000000000000e+01  
 784 +2.65300000000000011e+01  +1.07800000000000011e+01  +1.06400000000000006e+01  
 785 +2.41500000000000021e+01  +1.07100000000000009e+01  +1.05000000000000000e+01  
 786 +1.44900000000000020e+01  +1.04299999999999997e+01  +1.05000000000000000e+01  
 787 +1.40700000000000003e+01  +1.09900000000000020e+01  +1.02900000000000009e+01  
 788 +2.51300000000000026e+01  +1.16900000000000013e+01  +1.05000000000000000e+01  
 789 +1.39300000000000015e+01  +1.09900000000000020e+01  +1.00800000000000001e+01  
 790 +1.40700000000000003e+01  +1.11300000000000008e+01  +1.03599999999999994e+01  
 791 +2.17699999999999996e+01  +9.02999999999999936e+00  +9.87000000000000099e+00  
 792 +2.34500000000000028e+01  +9.16999999999999993e+00  +7.49000000000000110e+00  
 793 +2.31700000000000017e+01  +8.82000000000000028e+00  +9.24000000000000021e+00  
 794 +2.06500000000000021e+01  +1.35800000000000018e+01  +9.38000000000000078e+00  
 795 +2.06500000000000021e+01  +1.39300000000000015e+01  +9.52000000000000135e+00  
 796 +2.06500000000000021e+01  +1.36500000000000004e+01  +9.94000000000000128e+00  
 797 +2.04400000000000013e+01  +1.26700000000000017e+01  +9.02999999999999936e+00  
 798 +2.06500000000000021e+01  +1.26700000000000017e+01  +9.31000000000000050e+00  
 799 +2.07199999999999989e+01  +1.28800000000000026e+01  +9.80000000000000071e+00  
 800 +2.12100000000000009e+01  +1.30900000000000016e+01  +9.16999999999999993e+00  
 801 +2.14900000000000020e+01  +1.31600000000000001e+01  +9.16999999999999993e+00  
 802 +2.11400000000000006e+01  +1.31600000000000001e+01  +9.24000000000000021e+00  
 803 +2.04400000000000013e+01  +1.26000000000000014e+01  +8.95999999999999908e+00  
 804 +2.04400000000000013e+01  +1.26700000000000017e+01  +8.82000000000000028e+00  
 805 +2.05100000000000016e+01  +1.16900000000000013e+01  +8.82000000000000028e+00  
 806 +2.02300000000000040e+01  +1.14800000000000004e+01  +8.75000000000000000e+00  
 807 +2.07900000000000027e+01  +1.14100000000000001e+01  +8.82000000000000028e+00  
 808 +2.11400000000000006e+01  +1.17599999999999998e+01  +8.89000000000000057e+00  
 809 +2.08599999999999994e+01  +1.12700000000000014e+01  +8.67999999999999972e+00  
 810 +2.06500000000000021e+01  +1.16200000000000010e+01  +8.75000000000000000e+00  
 811 +2.06500000000000021e+01  +1.16900000000000013e+01  +8.67999999999999972e+00  
 812 +2.14900000000000020e+01  +1.14800000000000004e+01  +7.98000000000000043e+00  
 813 +2.14900000000000020e+01  +1.04299999999999997e+01  +7.98000000000000043e+00  
 814 +2.12800000000000011e+01  +1.11300000000000008e+01  +7.20999999999999996e+00  
 815 +2.24699999999999989e+01  +1.01500000000000004e+01  +7.28000000000000025e+00  
 816 +2.05800000000000018e+01  +1.30900000000000016e+01  +7.49000000000000110e+00  
 817 +2.03700000000000010e+01  +1.35800000000000018e+01  +7.28000000000000025e+00  
 818 +2.05100000000000016e+01  +1.31600000000000001e+01  +7.55999999999999961e+00  
 819 +2.06500000000000021e+01  +1.28100000000000005e+01  +7.42000000000000082e+00  
 820 +2.03700000000000010e+01  +1.17599999999999998e+01  +7.49000000000000110e+00  
 821 +2.00199999999999996e+01  +1.21799999999999997e+01  +7.42000000000000082e+00  
 822 +2.02300000000000040e+01  +1.18300000000000001e+01  +7.62999999999999989e+00  
 823 +2.08599999999999994e+01  +1.16900000000000013e+01  +7.35000000000000053e+00  
 824 +2.07199999999999989e+01  +1.25300000000000011e+01  +7.35000000000000053e+00  
 825 +2.07199999999999989e+01  +1.25300000000000011e+01  +7.49000000000000110e+00  
 826 +2.07900000000000027e+01  +1.23200000000000003e+01  +7.35000000000000053e+00  
 827 +2.07199999999999989e+01  +1.23200000000000003e+01  +7.42000000000000082e+00  
 828 +2.09300000000000033e+01  +1.21799999999999997e+01  +7.28000000000000025e+00  
 829 +2.10000000000000000e+01  +1.21099999999999994e+01  +7.35000000000000053e+00  
 830 +2.12800000000000011e+01  +1.24600000000000009e+01  +7.42000000000000082e+00  
 831 +2.25400000000000027e+01  +1.02200000000000006e+01  +7.35000000000000053e+00  
 832 +2.31000000000000014e+01  +1.00099999999999998e+01  +7.49000000000000110e+00  
 833 +2.28900000000000006e+01  +1.07800000000000011e+01  +7.49000000000000110e+00  
 834 +2.17000000000000028e+01  +1.14800000000000004e+01  +7.28000000000000025e+00  
 835 +2.19800000000000040e+01  +1.15500000000000007e+01  +7.28000000000000025e+00  
 836 +2.17699999999999996e+01  +1.16200000000000010e+01  +7.42000000000000082e+00  
 837 +2.24699999999999989e+01  +1.01500000000000004e+01  +7.28000000000000025e+00  
 838 +2.21200000000000010e+01  +9.94000000000000128e+00  +6.79000000000000092e+00  
 839 +2.31000000000000014e+01  +9.80000000000000071e+00  +6.85999999999999943e+00  
 840 +2.09300000000000033e+01  +1.14800000000000004e+01  +7.07000000000000028e+00  
 841 +2.12800000000000011e+01  +1.11300000000000008e+01  +7.20999999999999996e+00  
 842 +2.03700000000000010e+01  +1.16200000000000010e+01  +6.72000000000000064e+00  
 843 +1.98100000000000023e+01  +1.25300000000000011e+01  +6.72000000000000064e+00  
 844 +1.98100000000000023e+01  +1.27400000000000020e+01  +6.85999999999999943e+00  
 845 +1.97400000000000020e+01  +1.28100000000000005e+01  +6.58000000000000007e+00  
 846 +1.99500000000000028e+01  +1.21799999999999997e+01  +6.65000000000000036e+00  
 847 +2.02300000000000040e+01  +1.14800000000000004e+01  +6.79000000000000092e+00  
 848 +2.02300000000000040e+01  +1.18300000000000001e+01  +6.58000000000000007e+00  
 849 +2.00199999999999996e+01  +1.20400000000000009e+01  +6.65000000000000036e+00  
 850 +2.00900000000000034e+01  +1.20400000000000009e+01  +6.44000000000000128e+00  
 851 +1.96700000000000017e+01  +1.28100000000000005e+01  +6.65000000000000036e+00  
 852 +1.95300000000000011e+01  +1.30900000000000016e+01  +6.50999999999999979e+00  
 853 +2.03000000000000007e+01  +1.17599999999999998e+01  +6.50999999999999979e+00  
 854 +2.00900000000000034e+01  +1.13400000000000016e+01  +5.74000000000000021e+00  
 855 +2.04400000000000013e+01  +1.17599999999999998e+01  +6.50999999999999979e+00  
 856 +1.96000000000000014e+01  +1.21799999999999997e+01  +5.87999999999999989e+00  
 857 +2.14200000000000017e+01  +1.07800000000000011e+01  +6.23000000000000043e+00  
 858 +2.11400000000000006e+01  +1.07100000000000009e+01  +5.74000000000000021e+00  
 859 +2.14900000000000020e+01  +1.07800000000000011e+01  +6.23000000000000043e+00  
 860 +1.96700000000000017e+01  +1.21099999999999994e+01  +5.81000000000000050e+00  
 861 +1.95300000000000011e+01  +1.22500000000000000e+01  +5.81000000000000050e+00  
 862 +2.02300000000000040e+01  +1.29500000000000011e+01  +8.75000000000000000e+00  
 863 +1.80599999999999987e+01  +9.38000000000000078e+00  +2.62500000000000000e+01  
 864 +1.75700000000000003e+01  +1.05000000000000000e+01  +2.54800000000000040e+01  
 865 +1.79199999999999982e+01  +1.07800000000000011e+01  +2.56200000000000010e+01  
 866 +1.78500000000000014e+01  +1.09200000000000017e+01  +2.54100000000000001e+01  
 867 +1.77100000000000009e+01  +1.06400000000000006e+01  +1.62400000000000020e+01  
 868 +1.71500000000000021e+01  +1.05000000000000000e+01  +1.61000000000000014e+01  
 869 +1.65899999999999999e+01  +1.14100000000000001e+01  +1.61699999999999982e+01  
 870 +2.28200000000000003e+01  +9.87000000000000099e+00  +1.52599999999999998e+01  
 871 +1.88300000000000018e+01  +9.38000000000000078e+00  +1.30199999999999996e+01  
 872 +1.84100000000000001e+01  +9.66000000000000014e+00  +1.33000000000000007e+01  
 873 +1.89000000000000021e+01  +8.82000000000000028e+00  +1.23900000000000006e+01  
 874 +1.89000000000000021e+01  +9.24000000000000021e+00  +1.17599999999999998e+01  
 875 +1.61000000000000014e+01  +6.65000000000000036e+00  +2.67399999999999984e+01  
 876 +1.51900000000000013e+01  +6.85999999999999943e+00  +2.68800000000000026e+01  
 877 +1.61000000000000014e+01  +6.65000000000000036e+00  +2.67399999999999984e+01  
 878 +1.56099999999999994e+01  +6.23000000000000043e+00  +2.68800000000000026e+01  
 879 +1.72900000000000027e+01  +5.74000000000000021e+00  +2.68800000000000026e+01  
 880 +1.61000000000000014e+01  +1.07800000000000011e+01  +2.56200000000000010e+01  
 881 +1.96000000000000014e+01  +1.12700000000000014e+01  +2.47800000000000011e+01  
 882 +1.96700000000000017e+01  +1.12000000000000011e+01  +2.48500000000000014e+01  
 883 +2.03700000000000010e+01  +1.14800000000000004e+01  +2.47100000000000009e+01  
 884 +2.53400000000000034e+01  +7.07000000000000028e+00  +2.28900000000000006e+01  
 885 +2.04400000000000013e+01  +1.54699999999999989e+01  +2.22600000000000016e+01  
 886 +2.00900000000000034e+01  +7.55999999999999961e+00  +2.03000000000000007e+01  
 887 +1.92500000000000000e+01  +6.92999999999999972e+00  +2.00199999999999996e+01  
 888 +2.03000000000000007e+01  +7.42000000000000082e+00  +2.04400000000000013e+01  
 889 +2.69500000000000028e+01  +9.16999999999999993e+00  +1.75700000000000003e+01  
 890 +2.07900000000000027e+01  +1.53300000000000018e+01  +1.73599999999999994e+01  
 891 +1.99500000000000028e+01  +1.40700000000000003e+01  +1.72900000000000027e+01  
 892 +1.96000000000000014e+01  +1.41400000000000006e+01  +1.72199999999999989e+01  
 893 +1.81300000000000026e+01  +1.35099999999999998e+01  +1.75000000000000000e+01  
 894 +2.19800000000000040e+01  +9.45000000000000107e+00  +1.72199999999999989e+01  
 895 +2.26099999999999994e+01  +8.47000000000000064e+00  +1.73599999999999994e+01  
 896 +2.19800000000000040e+01  +1.16200000000000010e+01  +1.72199999999999989e+01  
 897 +2.27500000000000000e+01  +1.75700000000000003e+01  +1.65199999999999996e+01  
 898 +2.31000000000000014e+01  +1.76400000000000006e+01  +1.67300000000000004e+01  
 899 +1.98100000000000023e+01  +1.00099999999999998e+01  +1.56099999999999994e+01  
 900 +1.88300000000000018e+01  +1.00099999999999998e+01  +1.63099999999999987e+01  
 901 +1.81999999999999993e+01  +1.14100000000000001e+01  +1.51900000000000013e+01  
 902 +2.24000000000000021e+01  +1.42800000000000011e+01  +1.55400000000000009e+01  
 903 +2.33800000000000026e+01  +1.49100000000000001e+01  +1.52599999999999998e+01  
 904 +2.25400000000000027e+01  +1.41400000000000006e+01  +1.54000000000000004e+01  
 905 +2.23300000000000018e+01  +1.43500000000000014e+01  +1.58200000000000003e+01  
 906 +2.10000000000000000e+01  +7.14000000000000057e+00  +1.26700000000000017e+01  
 907 +2.10700000000000003e+01  +9.80000000000000071e+00  +1.22500000000000000e+01  
 908 +1.72199999999999989e+01  +7.70000000000000018e+00  +1.16900000000000013e+01  
 909 +1.70800000000000018e+01  +7.62999999999999989e+00  +1.17599999999999998e+01  
 910 +1.70100000000000016e+01  +7.62999999999999989e+00  +1.18300000000000001e+01  
 911 +1.68700000000000010e+01  +7.42000000000000082e+00  +1.18300000000000001e+01  
 912 +1.54000000000000004e+01  +1.28800000000000026e+01  +1.19000000000000004e+01  
 913 +1.58200000000000003e+01  +1.34400000000000013e+01  +1.20400000000000009e+01  
 914 +1.44900000000000020e+01  +1.15500000000000007e+01  +1.15500000000000007e+01  
 915 +1.47000000000000011e+01  +1.12700000000000014e+01  +1.19000000000000004e+01  
 916 +1.62400000000000020e+01  +1.47000000000000011e+01  +1.19000000000000004e+01  
 917 +1.67300000000000004e+01  +7.00000000000000000e+00  +1.15500000000000007e+01  
 918 +1.69400000000000013e+01  +6.02000000000000046e+00  +1.16900000000000013e+01  
 919 +1.81999999999999993e+01  +5.46000000000000085e+00  +1.13400000000000016e+01  
 920 +1.56800000000000015e+01  +1.44900000000000020e+01  +1.10600000000000005e+01  
 921 +1.74300000000000033e+01  +1.66600000000000001e+01  +9.80000000000000071e+00  
 922 +1.70800000000000018e+01  +1.68000000000000007e+01  +9.80000000000000071e+00  
 923 +2.21200000000000010e+01  +1.20400000000000009e+01  +8.95999999999999908e+00  
 924 +2.10000000000000000e+01  +1.19000000000000004e+01  +9.16999999999999993e+00  
 925 +1.89699999999999989e+01  +6.58000000000000007e+00  +2.69500000000000028e+01  
 926 +1.84800000000000004e+01  +6.08999999999999986e+00  +2.69500000000000028e+01  
 927 +1.87600000000000016e+01  +5.11000000000000032e+00  +2.70199999999999996e+01  
 928 +1.92500000000000000e+01  +7.84000000000000075e+00  +2.61800000000000033e+01  
 929 +1.46300000000000026e+01  +6.37000000000000099e+00  +2.64600000000000044e+01  
 930 +1.43500000000000014e+01  +6.65000000000000036e+00  +2.66700000000000017e+01  
 931 +1.84100000000000001e+01  +8.05000000000000071e+00  +2.66000000000000014e+01  
 932 +1.91099999999999994e+01  +1.09900000000000020e+01  +2.56899999999999977e+01  
 933 +2.21900000000000013e+01  +7.28000000000000025e+00  +2.56200000000000010e+01  
 934 +1.88300000000000018e+01  +6.72000000000000064e+00  +2.54100000000000001e+01  
 935 +2.29600000000000009e+01  +6.23000000000000043e+00  +2.42900000000000027e+01  
 936 +2.28900000000000006e+01  +6.37000000000000099e+00  +2.44300000000000033e+01  
 937 +1.86900000000000013e+01  +6.58000000000000007e+00  +2.32400000000000020e+01  
 938 +2.07199999999999989e+01  +1.23200000000000003e+01  +2.26099999999999994e+01  
 939 +2.30300000000000011e+01  +9.52000000000000135e+00  +2.20500000000000007e+01  
 940 +2.15600000000000023e+01  +1.09200000000000017e+01  +2.37300000000000040e+01  
 941 +2.52699999999999996e+01  +8.54000000000000092e+00  +2.27500000000000000e+01  
 942 +2.03700000000000010e+01  +1.59600000000000009e+01  +2.17000000000000028e+01  
 943 +2.01600000000000001e+01  +1.60300000000000011e+01  +2.17000000000000028e+01  
 944 +2.36600000000000001e+01  +7.62999999999999989e+00  +2.05100000000000016e+01  
 945 +2.38000000000000007e+01  +1.03599999999999994e+01  +2.18400000000000034e+01  
 946 +2.33800000000000026e+01  +1.07800000000000011e+01  +2.38000000000000007e+01  
 947 +2.03700000000000010e+01  +1.56099999999999994e+01  +2.03700000000000010e+01  
 948 +2.00900000000000034e+01  +1.62400000000000020e+01  +2.07199999999999989e+01  
 949 +2.05800000000000018e+01  +7.35000000000000053e+00  +2.03700000000000010e+01  
 950 +2.02300000000000040e+01  +7.20999999999999996e+00  +2.05800000000000018e+01  
 951 +2.22600000000000016e+01  +1.68700000000000010e+01  +1.97400000000000020e+01  
 952 +2.18400000000000034e+01  +1.65899999999999999e+01  +2.02300000000000040e+01  
 953 +1.86900000000000013e+01  +9.31000000000000050e+00  +1.98800000000000026e+01  
 954 +1.86900000000000013e+01  +1.01500000000000004e+01  +2.01600000000000001e+01  
 955 +1.93900000000000006e+01  +8.12000000000000099e+00  +1.91099999999999994e+01  
 956 +2.04400000000000013e+01  +1.60300000000000011e+01  +1.92500000000000000e+01  
 957 +2.03700000000000010e+01  +1.71500000000000021e+01  +1.91800000000000033e+01  
 958 +1.91800000000000033e+01  +1.70800000000000018e+01  +1.83399999999999999e+01  
 959 +1.98800000000000026e+01  +1.63099999999999987e+01  +1.93200000000000003e+01  
 960 +2.66000000000000014e+01  +1.10600000000000005e+01  +1.94600000000000009e+01  
 961 +2.31700000000000017e+01  +1.29500000000000011e+01  +1.89699999999999989e+01  
 962 +2.27500000000000000e+01  +1.23900000000000006e+01  +1.91800000000000033e+01  
 963 +2.11400000000000006e+01  +1.14100000000000001e+01  +1.91099999999999994e+01  
 964 +2.49200000000000017e+01  +1.36500000000000004e+01  +1.77100000000000009e+01  
 965 +2.25400000000000027e+01  +1.49800000000000022e+01  +1.86200000000000010e+01  
 966 +1.77100000000000009e+01  +9.87000000000000099e+00  +1.75000000000000000e+01  
 967 +1.79199999999999982e+01  +9.80000000000000071e+00  +1.74300000000000033e+01  
 968 +1.68000000000000007e+01  +9.80000000000000071e+00  +1.75000000000000000e+01  
 969 +1.58900000000000006e+01  +1.02200000000000006e+01  +1.75000000000000000e+01  
 970 +2.44300000000000033e+01  +1.49100000000000001e+01  +1.70800000000000018e+01  
 971 +2.49900000000000020e+01  +1.51900000000000013e+01  +1.69400000000000013e+01  
 972 +2.43599999999999994e+01  +1.57500000000000000e+01  +1.69400000000000013e+01  
 973 +2.03000000000000007e+01  +1.72900000000000027e+01  +1.65199999999999996e+01  
 974 +2.09300000000000033e+01  +1.78500000000000014e+01  +1.65199999999999996e+01  
 975 +1.96000000000000014e+01  +1.77800000000000011e+01  +1.65899999999999999e+01  
 976 +2.12100000000000009e+01  +1.55400000000000009e+01  +1.58900000000000006e+01  
 977 +1.89699999999999989e+01  +1.39300000000000015e+01  +1.57500000000000000e+01  
 978 +1.77100000000000009e+01  +1.19700000000000006e+01  +1.53300000000000018e+01  
 979 +1.77800000000000011e+01  +1.21799999999999997e+01  +1.52599999999999998e+01  
 980 +1.74300000000000033e+01  +1.22500000000000000e+01  +1.54000000000000004e+01  
 981 +2.41500000000000021e+01  +1.00800000000000001e+01  +1.30900000000000016e+01  
 982 +2.02300000000000040e+01  +1.16900000000000013e+01  +1.36500000000000004e+01  
 983 +1.98800000000000026e+01  +1.18300000000000001e+01  +1.37199999999999989e+01  
 984 +2.40800000000000018e+01  +9.59000000000000163e+00  +1.30199999999999996e+01  
 985 +2.03000000000000007e+01  +1.19700000000000006e+01  +1.28100000000000005e+01  
 986 +1.57500000000000000e+01  +1.05000000000000000e+01  +1.26700000000000017e+01  
 987 +1.89699999999999989e+01  +7.70000000000000018e+00  +1.12000000000000011e+01  
 988 +1.78500000000000014e+01  +7.07000000000000028e+00  +1.23900000000000006e+01  
 989 +1.84800000000000004e+01  +1.21799999999999997e+01  +1.21799999999999997e+01  
 990 +2.00199999999999996e+01  +6.08999999999999986e+00  +1.21099999999999994e+01  
 991 +1.66600000000000001e+01  +6.79000000000000092e+00  +1.20400000000000009e+01  
 992 +1.84100000000000001e+01  +7.07000000000000028e+00  +1.18300000000000001e+01  
 993 +1.84800000000000004e+01  +6.85999999999999943e+00  +1.16200000000000010e+01  
 994 +1.49100000000000001e+01  +1.09900000000000020e+01  +1.16200000000000010e+01  
 995 +1.93200000000000003e+01  +1.21099999999999994e+01  +1.14800000000000004e+01  
 996 +1.88300000000000018e+01  +1.17599999999999998e+01  +1.16200000000000010e+01  
 997 +1.60300000000000011e+01  +9.94000000000000128e+00  +1.14100000000000001e+01  
 998 +1.60300000000000011e+01  +6.16000000000000014e+00  +1.13400000000000016e+01  
 999 +1.84800000000000004e+01  +1.39300000000000015e+01  +1.10600000000000005e+01  
1000 +1.70100000000000016e+01  +1.21099999999999994e+01  +1.12000000000000011e+01  
1001 +1.67300000000000004e+01  +1.22500000000000000e+01  +1.10600000000000005e+01  
1002 +2.21900000000000013e+01  +9.09999999999999964e+00  +1.07800000000000011e+01  
1003 +2.31700000000000017e+01  +8.47000000000000064e+00  +1.07800000000000011e+01  
1004 +2.24699999999999989e+01  +9.24000000000000021e+00  +1.12000000000000011e+01  
1005 +1.47699999999999996e+01  +1.22500000000000000e+01  +1.04299999999999997e+01  
1006 +1.47000000000000011e+01  +1.24600000000000009e+01  +1.03599999999999994e+01  
1007 +1.45600000000000005e+01  +1.21799999999999997e+01  +1.05000000000000000e+01  
1008 +1.57500000000000000e+01  +1.21099999999999994e+01  +1.12700000000000014e+01  
1009 +2.38700000000000010e+01  +1.05700000000000003e+01  +1.00099999999999998e+01  
1010 +2.18400000000000034e+01  +1.02900000000000009e+01  +9.09999999999999964e+00  
1011 +2.21200000000000010e+01  +1.01500000000000004e+01  +8.89000000000000057e+00  
1012 +2.18400000000000034e+01  +1.04299999999999997e+01  +9.09999999999999964e+00  
1013 +2.01600000000000001e+01  +1.30900000000000016e+01  +8.95999999999999908e+00  
1014 +2.01600000000000001e+01  +1.37900000000000009e+01  +8.40000000000000036e+00  
1015 +2.10700000000000003e+01  +1.30199999999999996e+01  +8.67999999999999972e+00  
1016 +2.13500000000000014e+01  +1.30199999999999996e+01  +8.60999999999999943e+00  
1017 +2.10700000000000003e+01  +1.32300000000000022e+01  +8.75000000000000000e+00  
1018 +2.12800000000000011e+01  +1.21799999999999997e+01  +7.14000000000000057e+00  
1019 +1.93200000000000003e+01  +1.31600000000000001e+01  +6.23000000000000043e+00  
1020 +1.93900000000000006e+01  +1.35800000000000018e+01  +6.50999999999999979e+00  
1021 +2.35900000000000034e+01  +8.12000000000000099e+00  +2.43599999999999994e+01  
1022 +2.40800000000000018e+01  +8.54000000000000092e+00  +2.44300000000000033e+01  
1023 +1.94600000000000009e+01  +6.16000000000000014e+00  +2.38700000000000010e+01  
1024 +2.03700000000000010e+01  +5.95000000000000018e+00  +2.26099999999999994e+01  
1025 +1.93200000000000003e+01  +6.23000000000000043e+00  +2.26099999999999994e+01  
1026 +2.40100000000000016e+01  +7.00000000000000000e+00  +2.16300000000000026e+01  
1027 +2.55500000000000007e+01  +7.14000000000000057e+00  +2.17000000000000028e+01  
1028 +2.17000000000000028e+01  +1.54699999999999989e+01  +2.18400000000000034e+01  
1029 +1.70100000000000016e+01  +8.05000000000000071e+00  +2.07199999999999989e+01  
1030 +1.84100000000000001e+01  +8.33000000000000007e+00  +2.21200000000000010e+01  
1031 +2.50600000000000023e+01  +1.19000000000000004e+01  +2.13500000000000014e+01  
1032 +2.54800000000000040e+01  +1.10600000000000005e+01  +2.15600000000000023e+01  
1033 +2.26800000000000033e+01  +1.49100000000000001e+01  +2.16300000000000026e+01  
1034 +2.45700000000000003e+01  +1.36500000000000004e+01  +2.12100000000000009e+01  
1035 +1.58900000000000006e+01  +7.28000000000000025e+00  +1.95300000000000011e+01  
1036 +1.78500000000000014e+01  +9.94000000000000128e+00  +1.78500000000000014e+01  
1037 +1.75700000000000003e+01  +1.09200000000000017e+01  +1.78500000000000014e+01  
1038 +1.71500000000000021e+01  +1.00099999999999998e+01  +1.85500000000000007e+01  
1039 +1.79199999999999982e+01  +9.80000000000000071e+00  +1.77100000000000009e+01  
1040 +2.37300000000000040e+01  +1.58900000000000006e+01  +1.72900000000000027e+01  
1041 +2.35900000000000034e+01  +1.68000000000000007e+01  +1.77100000000000009e+01  
1042 +2.50600000000000023e+01  +1.28100000000000005e+01  +1.70100000000000016e+01  
1043 +1.66600000000000001e+01  +9.66000000000000014e+00  +1.76400000000000006e+01  
1044 +2.28900000000000006e+01  +1.82699999999999996e+01  +1.72199999999999989e+01  
1045 +1.90400000000000027e+01  +1.37900000000000009e+01  +1.73599999999999994e+01  
1046 +1.89000000000000021e+01  +1.45600000000000005e+01  +1.71500000000000021e+01  
1047 +1.86200000000000010e+01  +1.51199999999999992e+01  +1.71500000000000021e+01  
1048 +1.86900000000000013e+01  +1.44900000000000020e+01  +1.71500000000000021e+01  
1049 +1.82699999999999996e+01  +1.42100000000000009e+01  +1.71500000000000021e+01  
1050 +1.84100000000000001e+01  +1.46300000000000026e+01  +1.71500000000000021e+01  
1051 +2.13500000000000014e+01  +1.69400000000000013e+01  +1.61699999999999982e+01  
1052 +2.24699999999999989e+01  +1.56099999999999994e+01  +1.54000000000000004e+01  
1053 +2.48500000000000014e+01  +9.02999999999999936e+00  +1.63099999999999987e+01  
1054 +1.75700000000000003e+01  +1.17599999999999998e+01  +1.20400000000000009e+01  
1055 +1.74300000000000033e+01  +6.02000000000000046e+00  +1.20400000000000009e+01  
1056 +1.62400000000000020e+01  +6.79000000000000092e+00  +1.20400000000000009e+01  
1057 +1.85500000000000007e+01  +7.00000000000000000e+00  +1.21099999999999994e+01  
1058 +1.65199999999999996e+01  +6.92999999999999972e+00  +1.14100000000000001e+01  
1059 +1.70800000000000018e+01  +1.21799999999999997e+01  +1.14100000000000001e+01  
1060 +1.55400000000000009e+01  +1.33000000000000007e+01  +1.06400000000000006e+01  
1061 +1.70800000000000018e+01  +1.56099999999999994e+01  +1.12700000000000014e+01  
1062 +1.51199999999999992e+01  +1.33000000000000007e+01  +1.00099999999999998e+01  
1063 +1.56800000000000015e+01  +1.33000000000000007e+01  +1.05000000000000000e+01  
1064 +2.19100000000000001e+01  +1.00800000000000001e+01  +1.00099999999999998e+01  
1065 +2.00199999999999996e+01  +1.39300000000000015e+01  +7.91000000000000014e+00  
1066 +2.01600000000000001e+01  +1.40700000000000003e+01  +8.60999999999999943e+00  
1067 +2.06500000000000021e+01  +1.27400000000000020e+01  +7.55999999999999961e+00  
1068 +2.03700000000000010e+01  +1.70800000000000018e+01  +1.62400000000000020e+01  
1069 +1.95300000000000011e+01  +1.69400000000000013e+01  +1.61699999999999982e+01  
1070 +2.03700000000000010e+01  +1.81300000000000026e+01  +1.62400000000000020e+01  
1071 +1.98100000000000023e+01  +6.85999999999999943e+00  +1.23200000000000003e+01  
1072 +1.90400000000000027e+01  +6.79000000000000092e+00  +1.23900000000000006e+01  
1073 +1.97400000000000020e+01  +7.00000000000000000e+00  +1.24600000000000009e+01  
1074 +1.57500000000000000e+01  +1.22500000000000000e+01  +1.15500000000000007e+01  
1075 +2.18400000000000034e+01  +1.44199999999999999e+01  +1.89000000000000021e+01  
1076 +1.81999999999999993e+01  +1.14100000000000001e+01  +1.51900000000000013e+01  
1077 +1.83399999999999999e+01  +1.14100000000000001e+01  +1.48400000000000016e+01  
1078 +1.79900000000000020e+01  +1.05000000000000000e+01  +1.51900000000000013e+01  
1079 +1.97400000000000020e+01  +1.61000000000000014e+01  +2.17000000000000028e+01  
1080 +2.01600000000000001e+01  +1.60300000000000011e+01  +2.17000000000000028e+01  
1081 +2.01600000000000001e+01  +1.65199999999999996e+01  +2.17000000000000028e+01  
1082 +2.04400000000000013e+01  +1.58900000000000006e+01  +2.18400000000000034e+01  
1083 +1.51900000000000013e+01  +7.91000000000000014e+00  +1.89000000000000021e+01  
1084 +1.83399999999999999e+01  +1.29500000000000011e+01  +1.19700000000000006e+01  
1085 +1.84800000000000004e+01  +1.30900000000000016e+01  +1.19700000000000006e+01  
1086 +1.81999999999999993e+01  +1.30199999999999996e+01  +1.21099999999999994e+01  
1087 +1.77800000000000011e+01  +1.26700000000000017e+01  +1.21099999999999994e+01  
1088 +1.79900000000000020e+01  +1.07800000000000011e+01  +1.05700000000000003e+01  
1089 +1.63099999999999987e+01  +9.16999999999999993e+00  +1.77800000000000011e+01  
1090 +1.77100000000000009e+01  +1.28800000000000026e+01  +1.23200000000000003e+01  
1091 +1.83399999999999999e+01  +6.79000000000000092e+00  +2.68800000000000026e+01  
# numEdges
1091
# id   initNode   termNode parentEdge nDau   dauEdges      ...   radiusRelativeToParent
   0          0          1 2147483646    2        950        951 +5.53896999999999973e-01  # rad = +5.53896999999999973e-01 , len = +2.38924674322264163e+00 
   1          2          3          2    2 2147483645 2147483645 +7.36842105263157854e-01  # rad = +6.99999999999999928e-02 , len = +4.48218696620300172e-01 
   2          4          2        884    2          1       1072 +6.65559735737755398e-01  # rad = +9.50000000000000011e-02 , len = +5.64358042380896818e-01 
   3          5          6          5    2 2147483645 2147483645 +1.14285714285714302e+00  # rad = +7.99999999999999878e-02 , len = +1.71464281994820278e-01 
   4          5          7          5    2 2147483645 2147483645 +1.00000000000000000e+00  # rad = +6.99999999999999928e-02 , len = +3.20780298646910100e-01 
   5          8          5         10    2          3          4 +7.29857750724383747e-01  # rad = +6.99999999999999928e-02 , len = +1.21243556529820884e-01 
   6          9         10          8    2 2147483645 2147483645 +1.05758644902346632e+00  # rad = +1.21999999999999914e-01 , len = +1.21243556529820870e-01 
   7          9         11          8    2        885        886 +1.00123963001811767e+00  # rad = +1.15500000000000019e-01 , len = +2.61916017074174612e-01 
   8         12          9         12    2          6          7 +6.33829670329670303e-01  # rad = +1.15357000000000001e-01 , len = +1.00468900660851257e+00 
   9          8         13         10    2 2147483645 2147483645 +7.29857750724383747e-01  # rad = +6.99999999999999928e-02 , len = +4.74763098818770435e-01 
  10         14          8         11    2          5          9 +5.13341326211108284e-01  # rad = +9.59090999999999971e-02 , len = +1.48492424049174931e+00 
  11         15         14         61    2         10         12 +9.10856190095457263e-01  # rad = +1.86832999999999999e-01 , len = +4.59020696701138931e-01 
  12         14         12         11    2          8        834 +9.74131978826010436e-01  # rad = +1.82000000000000051e-01 , len = +3.50000000000002864e-01 
  13         16         17         17    2 2147483645 2147483645 +9.00259067357513043e-01  # rad = +8.68750000000000633e-02 , len = +1.05000000000000071e+00 
  14         16         18         17    2 2147483645 2147483645 +8.80829015544041471e-01  # rad = +8.50000000000000061e-02 , len = +1.21243556529820870e-01 
  15         15         19         61    2         16         17 +7.00260337951813194e-01  # rad = +1.43636000000000041e-01 , len = +8.57321409974111659e-01 
  16         19         20         15    2         20         21 +8.29642290233646107e-01  # rad = +1.19166499999999995e-01 , len = +7.06965345685345081e-01 
  17         19         16         15    2         13         14 +6.71837143891503508e-01  # rad = +9.64999999999999469e-02 , len = +4.42718872423572107e-01 
  18         21         22         20    2 2147483645 2147483645 +1.07031250000000022e+00  # rad = +1.02749999999999994e-01 , len = +1.07307968017291322e+00 
  19         21         23         20    2 2147483645 2147483645 +9.00000000000000022e-01  # rad = +8.63999999999999768e-02 , len = +4.02119385257663664e-01 
  20         20         21         16    2         18         19 +8.05595532301443762e-01  # rad = +9.60000000000000298e-02 , len = +1.21243556529822924e-01 
  21         20         24         16    2 2147483645 2147483645 +5.87413408969802764e-01  # rad = +7.00000000000000205e-02 , len = +5.04777178564956630e-01 
  22         25         26         24    2 2147483645 2147483645 +8.74999999999999889e-01  # rad = +6.99999999999999789e-02 , len = +1.56524758424985921e-01 
  23         25         27         24    2 2147483645 2147483645 +8.74999999999999889e-01  # rad = +6.99999999999999789e-02 , len = +1.21243556529821897e-01 
  24         28         25         29    2         22         23 +6.92640692640692612e-01  # rad = +7.99999999999999878e-02 , len = +3.83405790253617484e-01 
  25         29         30         27    2 2147483645 2147483645 +1.00000000000000000e+00  # rad = +6.99999999999999928e-02 , len = +2.21359436211787469e-01 
  26         29         31         27    2 2147483645 2147483645 +1.00000000000000000e+00  # rad = +6.99999999999999928e-02 , len = +1.21243556529826005e-01 
  27         32         29         38    2         25         26 +7.56756756756756688e-01  # rad = +6.99999999999999928e-02 , len = +5.14392845984466329e-01 
  28         33         34         30    2 2147483645 2147483645 +8.56423173803526394e-01  # rad = +8.50000000000000061e-02 , len = +1.21243556529826005e-01 
  29         33         28         30    2         24        836 +1.16372795969773302e+00  # rad = +1.15499999999999964e-01 , len = +2.52388589282479314e-01 
  30         35         33         44    2         28         29 +1.07104278020043875e+00  # rad = +9.92500000000000326e-02 , len = +5.51180551180827427e-01 
  31         36         37         33    2 2147483645 2147483645 +7.13636000000000048e-01  # rad = +7.13636000000000270e-02 , len = +1.47665161768102848e+00 
  32         36         38         33    2 2147483645 2147483645 +1.13332999999999995e+00  # rad = +1.13333000000000017e-01 , len = +2.10000000000003212e-01 
  33         39         36         46    2         31         32 +6.02409638554216920e-01  # rad = +9.99999999999999778e-02 , len = +9.89949493661145541e-02 
  34         40         41         35    2 2147483645 2147483645 +7.50883392226148416e-01  # rad = +8.50000000000000061e-02 , len = +1.21243556529821897e-01 
  35         42         40        821    2         34         36 +8.57575757575757436e-01  # rad = +1.13200000000000023e-01 , len = +3.28329103187639915e-01 
  36         40         43         35    2         48         49 +9.80565371024735177e-01  # rad = +1.11000000000000057e-01 , len = +9.89949493661145541e-02 
  37         32         44         38    2 2147483645 2147483645 +7.89189189189189122e-01  # rad = +7.30000000000000371e-02 , len = +6.49153294684698956e-01 
  38         45         32         40    2         27         37 +7.47976420548731702e-01  # rad = +9.25000000000000822e-02 , len = +2.09999999999999076e-01 
  39         45         46         40    2 2147483645 2147483645 +5.84696806747151632e-01  # rad = +7.23077000000000303e-02 , len = +9.49526197637537206e-01 
  40         47         45         42    2         38         39 +7.58028232899971233e-01  # rad = +1.23667000000000055e-01 , len = +3.56931365951495327e-01 
  41         47         48         42    2 2147483645 2147483645 +4.42206530467136205e-01  # rad = +7.21428999999999959e-02 , len = +9.77496803063822584e-01 
  42         49         47         53    2         40         41 +6.60276101552919492e-01  # rad = +1.63142999999999982e-01 , len = +1.52078926876803067e+00 
  43         35         50         44    2 2147483645 2147483645 +7.55395411728269073e-01  # rad = +6.99999999999999789e-02 , len = +4.74763098818770712e-01 
  44         51         35        820    2         30         43 +5.87427575277337577e-01  # rad = +9.26666999999999907e-02 , len = +5.98080262172226318e-01 
  45         39         52         46    2 2147483645 2147483645 +4.32981927710843373e-01  # rad = +7.18750000000000361e-02 , len = +1.19205704561484849e+00 
  46         53         39         54    2         33         45 +7.22263556582388055e-01  # rad = +1.66000000000000036e-01 , len = +3.05122926047847798e-01 
  47         54         55         51    2 2147483645 2147483645 +1.00000000000000000e+00  # rad = +6.99999999999999928e-02 , len = +8.45813218151619473e-01 
  48         43         56         36    2 2147483645 2147483645 +8.76876576576576472e-01  # rad = +9.73332999999999976e-02 , len = +1.97989898732234104e-01 
  49         43         57         36    2 2147483645 2147483645 +1.03303603603603600e+00  # rad = +1.14667000000000005e-01 , len = +4.02119385257662998e-01 
  50         54         58         51    2 2147483645 2147483645 +1.00000000000000000e+00  # rad = +6.99999999999999928e-02 , len = +3.50000000000001421e-01 
  51         59         54        890    2         47         50 +7.41176819377326712e-01  # rad = +6.99999999999999928e-02 , len = +1.56524758424985921e-01 
  52         60         61        891    2        821        890 +6.76190526238346967e-01  # rad = +1.28674999999999984e-01 , len = +8.01186619958170421e-01 
  53         62         49        104    2         42         54 +1.01346595570139453e+00  # rad = +2.47082999999999969e-01 , len = +8.45813218151619917e-01 
  54         49         53         53    2         46        888 +9.30185403285535672e-01  # rad = +2.29832999999999954e-01 , len = +3.76961536499413497e-01 
  55         63         64         56    2 2147483645 2147483645 +5.89286043128372294e-01  # rad = +9.60000000000000020e-02 , len = +3.56931365951494273e-01 
  56         65         63         60    2         55         57 +7.18391843682337550e-01  # rad = +1.62908999999999970e-01 , len = +9.44351629426242289e-01 
  57         63         66         56    2         58         59 +8.22545101866686390e-01  # rad = +1.34000000000000036e-01 , len = +1.39999999999997016e-01 
  58         66         67         57    2 2147483645 2147483645 +7.34328358208955145e-01  # rad = +9.83999999999999736e-02 , len = +4.48218696620302892e-01 
  59         66         68         57    2 2147483645 2147483645 +8.41417910447761153e-01  # rad = +1.12749999999999989e-01 , len = +2.31846932263508876e+00 
  60         69         65        840    2         56         61 +7.94009103641456604e-01  # rad = +2.26769000000000026e-01 , len = +1.03353761421633905e+00 
  61         65         15         60    2         11         15 +9.04523986964708593e-01  # rad = +2.05117999999999995e-01 , len = +1.38946032688954291e+00 
  62         70         71         64    2 2147483645 2147483645 +6.19836204641132760e-01  # rad = +7.81817999999999957e-02 , len = +7.66811580507232415e-01 
  63         70         72         64    2 2147483645 2147483645 +6.73891844323055822e-01  # rad = +8.50000000000000061e-02 , len = +1.21243556529821897e-01 
  64         73         70         71    2         62         63 +9.07431654676259081e-01  # rad = +1.26132999999999967e-01 , len = +1.08894444302728455e+00 
  65         74         75         66    2 2147483645 2147483645 +5.46727694561461308e-01  # rad = +7.80000000000000554e-02 , len = +9.94886928248632785e-01 
  66         76         74         78    2         65         67 +8.18579805606876043e-01  # rad = +1.42667000000000044e-01 , len = +2.09999999999999659e-01 
  67         74         77         66    2 2147483645 2147483645 +5.95793000483643698e-01  # rad = +8.50000000000000061e-02 , len = +4.99899989997998451e-01 
  68         78         79         70    2 2147483645 2147483645 +1.34244055693250330e+00  # rad = +1.33999999999999952e-01 , len = +1.56524758424984339e-01 
  69         78         80         70    2         99        839 +9.06648286585011620e-01  # rad = +9.04999999999999832e-02 , len = +2.32163735324877329e-01 
  70         73         78         71    2         68         69 +7.18116546762589958e-01  # rad = +9.98181999999999403e-02 , len = +8.16333265278342046e-01 
  71         81         73         87    2         64         70 +1.01906158357771237e+00  # rad = +1.38999999999999957e-01 , len = +9.89949493661170521e-02 
  72         82         83         74    2 2147483645 2147483645 +7.08333333333333370e-01  # rad = +8.50000000000000061e-02 , len = +2.10000000000000853e-01 
  73         82         84         74    2         87         88 +1.07619166666666688e+00  # rad = +1.29143000000000008e-01 , len = +4.74763098818767548e-01 
  74         85         82         76    2         72         73 +7.64331210191082744e-01  # rad = +1.20000000000000009e-01 , len = +7.00000000000002842e-02 
  75         85         86         76    2 2147483645 2147483645 +6.58171974522293035e-01  # rad = +1.03333000000000050e-01 , len = +2.10000000000000853e-01 
  76         87         85        106    2         74         75 +5.60314061384725171e-01  # rad = +1.57000000000000001e-01 , len = +1.37349918092440149e+00 
  77         88         89         79    2 2147483645 2147483645 +7.28012889366272842e-01  # rad = +1.35556000000000065e-01 , len = +6.92964645562816450e-01 
  78         88         76         79    2         66        892 +9.36015037593984967e-01  # rad = +1.74285999999999969e-01 , len = +4.90000000000001212e-01 
  79         90         88         96    2         77         78 +1.01471389645776577e+00  # rad = +1.86200000000000004e-01 , len = +4.19999999999998153e-01 
  80         91         92         82    2 2147483645 2147483645 +7.10900473933649302e-01  # rad = +7.50000000000000250e-02 , len = +3.76961536499416827e-01 
  81         91         93         82    2 2147483645 2147483645 +7.34597156398104301e-01  # rad = +7.74999999999999994e-02 , len = +2.32163735324875720e-01 
  82         94         91         84    2         80         81 +8.76405987805080611e-01  # rad = +1.05500000000000038e-01 , len = +2.52388589282480258e-01 
  83         94         95         84    2 2147483645 2147483645 +7.06109089700775794e-01  # rad = +8.50000000000000061e-02 , len = +1.21243556529821897e-01 
  84         96         94        105    2         82         83 +4.74676656151419574e-01  # rad = +1.20378000000000027e-01 , len = +2.68018656067072980e+00 
  85         97         98       1063    2 2147483645 2147483645 +7.67353372434017578e-01  # rad = +1.04667000000000010e-01 , len = +1.56524758424985921e-01 
  86         97         99       1063    2 2147483645 2147483645 +8.40667155425219970e-01  # rad = +1.14667000000000033e-01 , len = +1.71464281994821721e-01 
  87         84         81         73    2         71       1063 +1.05619352190982085e+00  # rad = +1.36400000000000077e-01 , len = +2.88617393793236532e-01 
  88         84        100         73    2 2147483645 2147483645 +1.08406959726814445e+00  # rad = +1.39999999999999986e-01 , len = +1.40000000000000568e-01 
  89        101        102         91    2 2147483645 2147483645 +5.55239744589717477e-01  # rad = +8.40000000000000052e-02 , len = +3.56931365951492552e-01 
  90        101        103         91    2 2147483645 2147483645 +6.25470962283357301e-01  # rad = +9.46249999999999869e-02 , len = +1.16713324003731511e+00 
  91        104        101        107    2         89         90 +5.38896389095688821e-01  # rad = +1.51286000000000032e-01 , len = +1.14808536267997119e+00 
  92        105        106         94    2 2147483645 2147483645 +6.75850172498767887e-01  # rad = +1.37130000000000030e-01 , len = +1.75559106855782154e+00 
  93        105        107         94    2        894        895 +5.20650566781665880e-01  # rad = +1.05640000000000053e-01 , len = +1.76255496368198306e+00 
  94        108        105        109    2         92         93 +1.01337515357952679e+00  # rad = +2.02900000000000053e-01 , len = +8.07279381626954340e-01 
  95         90        109         96    2        995        996 +4.34150953678474116e-01  # rad = +7.96667000000000347e-02 , len = +7.69999999999999574e-01 
  96        110         90        101    2         79         95 +8.26576576576576461e-01  # rad = +1.83500000000000052e-01 , len = +1.21243556529825991e-01 
  97        111        112         99    2 2147483645 2147483645 +1.17972738725596993e+00  # rad = +1.24544999999999975e-01 , len = +7.82623792124927053e-01 
  98        111        113         99    2 2147483645 2147483645 +7.86200755889401415e-01  # rad = +8.29999999999999905e-02 , len = +4.99899989998000283e-01 
  99         80        111         69    2         97         98 +1.16653038674033138e+00  # rad = +1.05570999999999970e-01 , len = +8.85437744847146435e-01 
 100        110        114        101    2 2147483645 2147483645 +3.74566666666666659e-01  # rad = +8.31538000000000277e-02 , len = +1.14166545012100884e+00 
 101        115        110        103    2         96        100 +1.03899993915766120e+00  # rad = +2.22000000000000058e-01 , len = +9.89949493661120283e-02 
 102        115        116        103    2 2147483645 2147483645 +5.92375050896956412e-01  # rad = +1.26571000000000045e-01 , len = +1.21445461010282219e+00 
 103        117        115        111    2        101        102 +9.07564488656877444e-01  # rad = +2.13667000000000135e-01 , len = +6.02162768692983019e-01 
 104         96         62        105    2         53        893 +9.61356466876971627e-01  # rad = +2.43800000000000044e-01 , len = +2.96984848098350962e-01 
 105        118         96        116    2         84        104 +8.60390161153519961e-01  # rad = +2.53599999999999992e-01 , len = +7.34166193719108628e-01 
 106        104         87        107    2         76        840 +9.98101398838041942e-01  # rad = +2.80200000000000005e-01 , len = +3.76961536499414163e-01 
 107        119        104        126    2         91        106 +8.45581325301204778e-01  # rad = +2.80733000000000010e-01 , len = +1.27738013136262629e+00 
 108        108        120        109    2 2147483645 2147483645 +5.45934013245297778e-01  # rad = +1.09308000000000072e-01 , len = +1.01439637223325962e+00 
 109        121        108        115    2         94        108 +8.35999999999999965e-01  # rad = +2.00221999999999956e-01 , len = +6.60378679243960098e-01 
 110        117        122        111    2 2147483645 2147483645 +4.98664140781297061e-01  # rad = +1.17400000000000032e-01 , len = +1.16292734080853055e+00 
 111        123        117        133    2        103        110 +8.51621281398310170e-01  # rad = +2.35429000000000110e-01 , len = +9.62340895940729801e-01 
 112        124        125        114    2 2147483645 2147483645 +8.01140083965643401e-01  # rad = +1.24800000000000050e-01 , len = +1.10900856624283906e+00 
 113        124        126        114    2 2147483645 2147483645 +6.40512781008871657e-01  # rad = +9.97778000000000415e-02 , len = +6.29999999999998561e-01 
 114        127        124        124    2        112        113 +7.54983449084731917e-01  # rad = +1.55778000000000028e-01 , len = +7.57165767847438165e-01 
 115        118        121        116    2        109        997 +8.12553011026293515e-01  # rad = +2.39500000000000018e-01 , len = +3.05122926047848020e-01 
 116        128        118        128    2        105        115 +8.63526233912337737e-01  # rad = +2.94749999999999956e-01 , len = +5.81463670404264610e-01 
 117        129        130        119    2 2147483645 2147483645 +5.01646706586826308e-01  # rad = +7.47273000000000243e-02 , len = +7.34166193719109073e-01 
 118        129        131        119    2 2147483645 2147483645 +7.81846620660025304e-01  # rad = +1.16467000000000015e-01 , len = +2.04203330041407405e+00 
 119        132        129        187    2        117        118 +7.79100418410041962e-01  # rad = +1.48964000000000069e-01 , len = +1.92213423048443799e+00 
 120        133        134        122    2 2147483645 2147483645 +7.20117741878964157e-01  # rad = +1.23299999999999993e-01 , len = +1.39474011916199103e+00 
 121        133        135        122    2 2147483645 2147483645 +5.28553573723002823e-01  # rad = +9.05000000000000110e-02 , len = +3.05122926047849241e-01 
 122        136        133        125    2        120        121 +8.73987412523161256e-01  # rad = +1.71221999999999985e-01 , len = +6.02162768692982353e-01 
 123        127        137        124    2        136        841 +8.61471504800492394e-01  # rad = +1.77750000000000019e-01 , len = +2.88617393793237420e-01 
 124        123        127        133    2        114        123 +7.46371831230466576e-01  # rad = +2.06333000000000127e-01 , len = +9.20706250657616021e-01 
 125        119        136        126    2        122        896 +5.90087349397590444e-01  # rad = +1.95909000000000083e-01 , len = +9.41753683295159183e-01 
 126        138        119        129    2        107        125 +9.07103825136611919e-01  # rad = +3.32000000000000017e-01 , len = +2.96984848098351184e-01 
 127        128        139        128    2 2147483645 2147483645 +3.20203437698669602e-01  # rad = +1.09295999999999990e-01 , len = +2.21801713248568033e+00 
 128        138        128        129    2        116        127 +9.32603825136611997e-01  # rad = +3.41333000000000053e-01 , len = +2.10000000000000853e-01 
 129        140        138        146    2        126        128 +1.02393661664484514e+00  # rad = +3.66000000000000103e-01 , len = +4.25793377120877115e-01 
 130        141        142        132    2 2147483645 2147483645 +6.81322650606169367e-01  # rad = +8.73333000000000026e-02 , len = +1.71464281994824608e-01 
 131        141        143        132    2 2147483645 2147483645 +8.30069744581922619e-01  # rad = +1.06400000000000022e-01 , len = +3.56931365951496049e-01 
 132        144        141        141    2        130        131 +9.15585714285714336e-01  # rad = +1.28182000000000018e-01 , len = +7.82623792124925832e-01 
 133        145        123        196    2        111        124 +9.61223922114047280e-01  # rad = +2.76448000000000083e-01 , len = +2.05995145573870220e+00 
 134        146        147        136    2 2147483645 2147483645 +7.70642484639443848e-01  # rad = +6.99999999999999928e-02 , len = +2.96984848098348631e-01 
 135        146        148        136    2 2147483645 2147483645 +7.70642484639443848e-01  # rad = +6.99999999999999928e-02 , len = +7.00000000000038369e-02 
 136        137        146        123    2        134        135 +5.11017158931082904e-01  # rad = +9.08332999999999779e-02 , len = +7.27461339178928190e-01 
 137        149        150        138    2 2147483645 2147483645 +7.93208077709611437e-01  # rad = +9.30909000000000181e-02 , len = +7.57165767847435944e-01 
 138        151        149        155    2        137        139 +5.74044726184187448e-01  # rad = +1.17360000000000034e-01 , len = +1.92468179188145427e+00 
 139        149        152        138    2        140        141 +1.09406952965235171e+00  # rad = +1.28400000000000014e-01 , len = +2.96984848098350351e-01 
 140        152        153        139    2 2147483645 2147483645 +7.39875389408099604e-01  # rad = +9.50000000000000150e-02 , len = +3.05122926047846355e-01 
 141        152        144        139    2        132        897 +1.09034267912772576e+00  # rad = +1.40000000000000041e-01 , len = +1.21243556529819857e-01 
 142        140        154        146    2        998        999 +3.46034808748847678e-01  # rad = +1.23688066178423123e-01 , len = +1.06160256216721693e+00 
 143        155        156        145    2 2147483645 2147483645 +5.95182996627788286e-01  # rad = +9.61905000000000260e-02 , len = +1.73453163707093827e+00 
 144        155        157        145    2 2147483645 2147483645 +7.39411564520620068e-01  # rad = +1.19500000000000023e-01 , len = +1.56681204999195844e+00 
 145        158        155        195    2        143        144 +7.64940031617111105e-01  # rad = +1.61615000000000009e-01 , len = +1.07079409785448743e+00 
 146        159        140        148    2        129        142 +9.95665738161559899e-01  # rad = +3.57443999999999928e-01 , len = +5.68682688324516072e-01 
 147        159        160        148    2        171        172 +5.34501392757660176e-01  # rad = +1.91886000000000001e-01 , len = +2.51708164349112717e+00 
 148        161        159        168    2        146        147 +9.15377319040868165e-01  # rad = +3.58999999999999930e-01 , len = +3.05122926047845966e-01 
 149        162        163        150    2 2147483645 2147483645 +6.51629323308270614e-01  # rad = +8.66667000000000270e-02 , len = +3.83405790253615542e-01 
 150        164        162        163    2        149        151 +9.51944687003449919e-01  # rad = +1.33000000000000007e-01 , len = +4.59020696701140263e-01 
 151        162        165        150    2        160        161 +5.91478947368420993e-01  # rad = +7.86667000000000061e-02 , len = +9.82496819333270710e-01 
 152        166        167        154    2 2147483645 2147483645 +7.53311071197581561e-01  # rad = +6.99999999999999928e-02 , len = +2.52388589282480258e-01 
 153        166        168        154    2 2147483645 2147483645 +7.53311071197581561e-01  # rad = +6.99999999999999928e-02 , len = +3.13049516849968679e-01 
 154        169        166        164    2        152        153 +4.54669602446483134e-01  # rad = +9.29231000000000223e-02 , len = +8.77097486029915219e-01 
 155        170        151        219    2        138        156 +7.91268505079825712e-01  # rad = +2.04444000000000042e-01 , len = +1.33367912182803638e+00 
 156        151        171        155    2        898        899 +9.97828256148382997e-01  # rad = +2.04000000000000098e-01 , len = +1.21243556529816776e-01 
 157        172        173        159    2 2147483645 2147483645 +1.37968235294117658e+00  # rad = +1.17273000000000002e-01 , len = +7.73175271203109360e-01 
 158        172        174        159    2 2147483645 2147483645 +1.22645573342975478e+00  # rad = +1.04248737341529132e-01 , len = +7.20694109869086330e-01 
 159        175        172        170    2        157        158 +8.73928377456863248e-01  # rad = +8.50000000000000339e-02 , len = +9.89949493661220759e-02 
 160        165        176        151    2 2147483645 2147483645 +8.89830131427910342e-01  # rad = +6.99999999999999928e-02 , len = +3.56931365951496382e-01 
 161        165        177        151    2 2147483645 2147483645 +8.89830131427910342e-01  # rad = +6.99999999999999928e-02 , len = +4.99899989998001060e-01 
 162        175        178        170    2 2147483645 2147483645 +9.87024991010104324e-01  # rad = +9.59999999999999881e-02 , len = +9.89949493661132912e-02 
 163        169        164        164    2        150        169 +6.83615902140672693e-01  # rad = +1.39714000000000005e-01 , len = +9.23363417079100746e-01 
 164        161        169        168    2        154        163 +5.21114873479045837e-01  # rad = +2.04375000000000029e-01 , len = +6.49153294684700288e-01 
 165        179        180        167    2 2147483645 2147483645 +5.97343811186258455e-01  # rad = +8.99999999999999828e-02 , len = +5.81463670404266164e-01 
 166        179        181        167    2 2147483645 2147483645 +6.00964378397392918e-01  # rad = +9.05454999999999871e-02 , len = +1.54951605348250498e+00 
 167        182        179        193    2        165        166 +1.01215932069032699e+00  # rad = +1.50667000000000023e-01 , len = +1.97989898732231578e-01 
 168        183        161        232    2        148        164 +1.02996496646339852e+00  # rad = +3.92187999999999981e-01 , len = +1.13088460949824698e+00 
 169        164        184        163    2 2147483645 2147483645 +7.01432927265699946e-01  # rad = +9.80000000000000177e-02 , len = +4.02119385257663664e-01 
 170        185        175        175    2        159        162 +6.51793803862701138e-01  # rad = +9.72619750000000005e-02 , len = +1.18793939239339585e+00 
 171        160        186        147    2 2147483645 2147483645 +4.96980498837851670e-01  # rad = +9.53636000000000067e-02 , len = +1.57461106308828036e+00 
 172        160        187        147    2 2147483645 2147483645 +4.79451340900326262e-01  # rad = +9.20000000000000262e-02 , len = +6.14247507117447800e-01 
 173        188        189        174    2 2147483645 2147483645 +6.02894117647058803e-01  # rad = +1.28115000000000034e-01 , len = +2.01059692628831010e+00 
 174        190        188        227    2        173        175 +7.98370947562996203e-01  # rad = +2.12499999999999994e-01 , len = +1.65798069952578242e+00 
 175        188        185        174    2        170        900 +7.02221176470588238e-01  # rad = +1.49222000000000021e-01 , len = +6.14247507117449798e-01 
 176        191        192        178    2 2147483645 2147483645 +9.96437735097028043e-01  # rad = +1.20000000000000051e-01 , len = +9.89949493661170521e-02 
 177        191        193        178    2       1000       1001 +7.67257056024711614e-01  # rad = +9.24000000000000238e-02 , len = +3.76961536499415828e-01 
 178        194        191        198    2        176        177 +5.58576066790352543e-01  # rad = +1.20429000000000022e-01 , len = +9.99799979995998123e-01 
 179        195        196        180    2 2147483645 2147483645 +1.33333333333333326e+00  # rad = +1.20000000000000009e-01 , len = +7.00000000000002842e-02 
 180        197        195        185    2        179        181 +6.77083725164192907e-01  # rad = +9.00000000000000105e-02 , len = +3.76961536499416827e-01 
 181        195        198        180    2        182        183 +1.12840000000000007e+00  # rad = +1.01556000000000021e-01 , len = +5.77234787586473064e-01 
 182        198        199        181    2 2147483645 2147483645 +6.89274882823269874e-01  # rad = +7.00000000000000344e-02 , len = +5.68682688324514851e-01 
 183        198        200        181    2 2147483645 2147483645 +6.89274882823269874e-01  # rad = +7.00000000000000344e-02 , len = +2.32163735324878384e-01 
 184        197        201        185    2 2147483645 2147483645 +5.26620675127705495e-01  # rad = +7.00000000000000205e-02 , len = +2.21359436211790828e-01 
 185        202        197        215    2        180        184 +6.59121224593017141e-01  # rad = +1.32923000000000041e-01 , len = +2.81222331972409290e+00 
 186        132        203        187    2 2147483645 2147483645 +5.20920502092050208e-01  # rad = +9.96000000000000218e-02 , len = +9.39148550549912309e-01 
 187        204        132        846    2        119        186 +6.76814159292035367e-01  # rad = +1.91200000000000037e-01 , len = +1.02878569196893466e+00 
 188        205        206        190    2 2147483645 2147483645 +9.50658011422085059e-01  # rad = +1.34000000000000036e-01 , len = +2.42487113059643794e-01 
 189        205        207        190    2 2147483645 2147483645 +6.62149622219857292e-01  # rad = +9.33332999999999940e-02 , len = +2.10000000000001463e-01 
 190        208        205        345    2        188        189 +4.22970742685671419e-01  # rad = +1.40954999999999941e-01 , len = +3.17247537421490611e+00 
 191        209        210        203    2        192        193 +7.96581521739130438e-01  # rad = +1.46571000000000035e-01 , len = +4.53651848888549036e-01 
 192        210        211        191    2        901        902 +6.79704716485525773e-01  # rad = +9.96250000000000052e-02 , len = +1.23048770818728759e+00 
 193        210        182        191    2        167        842 +1.01559653683197904e+00  # rad = +1.48857000000000045e-01 , len = +5.09607692249638422e-01 
 194        158        212        195    2 2147483645 2147483645 +4.65117996194587269e-01  # rad = +9.82692000000000149e-02 , len = +2.10931268426471163e+00 
 195        213        158        228    2        145        194 +7.45511644318983757e-01  # rad = +2.11278000000000049e-01 , len = +1.82134565637607437e+00 
 196        214        145        217    2        133        197 +8.42578947831003622e-01  # rad = +2.87600000000000078e-01 , len = +8.10308583195315957e-01 
 197        145        215        196    2        198        199 +7.44308066759387987e-01  # rad = +2.14063000000000003e-01 , len = +1.11561642153564322e+00 
 198        215        194        197    2        178        903 +1.00718012921429678e+00  # rad = +2.15600000000000014e-01 , len = +3.56931365951496549e-01 
 199        215        216        197    2        200        201 +9.50654713799208739e-01  # rad = +2.03500000000000042e-01 , len = +1.21243556529819857e-01 
 200        216        217        199    2 2147483645 2147483645 +4.86486486486486458e-01  # rad = +9.90000000000000324e-02 , len = +2.88617393793237420e-01 
 201        216        218        199    2 2147483645 2147483645 +4.81572481572481503e-01  # rad = +9.80000000000000177e-02 , len = +6.29999999999999005e-01 
 202        219        220        221    2        203        204 +1.00341459097113206e+00  # rad = +2.15399999999999925e-01 , len = +3.49999999999998590e-01 
 203        220        209        202    2        191       1002 +8.54224698235840352e-01  # rad = +1.83999999999999914e-01 , len = +2.32163735324879467e-01 
 204        220        221        202    2        205        206 +9.79572887650882018e-01  # rad = +2.10999999999999938e-01 , len = +1.21243556529822938e-01 
 205        221        222        204    2        906        907 +6.49919431279620818e-01  # rad = +1.37133000000000005e-01 , len = +1.04062481231229631e+00 
 206        221        223        204    2        207        208 +7.38151658767772556e-01  # rad = +1.55750000000000000e-01 , len = +2.21359436211785776e-01 
 207        223        224        206    2 2147483645 2147483645 +5.45746388443017594e-01  # rad = +8.49999999999999784e-02 , len = +1.21243556529820870e-01 
 208        223        225        206    2        209        210 +5.74638844301765594e-01  # rad = +8.94999999999999962e-02 , len = +6.60378679243961875e-01 
 209        225        226        208    2 2147483645 2147483645 +7.82122905027932913e-01  # rad = +6.99999999999999928e-02 , len = +4.19999999999999929e-01 
 210        225        227        208    2 2147483645 2147483645 +7.82122905027932913e-01  # rad = +6.99999999999999928e-02 , len = +4.94974746830581513e-01 
 211        228        229        212    2 2147483645 2147483645 +5.21120689655172442e-01  # rad = +1.20899999999999994e-01 , len = +7.24085630295201677e-01 
 212        190        228        227    2        211        213 +8.71633222751129866e-01  # rad = +2.32000000000000067e-01 , len = +9.89949493661170521e-02 
 213        228        230        212    2        904        905 +8.04956896551724199e-01  # rad = +1.86750000000000027e-01 , len = +2.61916017074174112e-01 
 214        202        231        215    2 2147483645 2147483645 +6.61982376888633262e-01  # rad = +1.33500000000000008e-01 , len = +4.94974746830585288e-01 
 215        170        202        219    2        185        214 +7.80520561199806395e-01  # rad = +2.01667000000000068e-01 , len = +2.09999999999999659e-01 
 216        214        232        217    2 2147483645 2147483645 +4.69377411501378350e-01  # rad = +1.60214000000000023e-01 , len = +1.30958008537087967e+00 
 217        233        214        218    2        196        216 +9.59698257077547301e-01  # rad = +3.41333000000000164e-01 , len = +1.71464281994823164e-01 
 218        234        233        220    2        217        249 +1.02301052443861518e+00  # rad = +3.55667000000000233e-01 , len = +1.97989898732232855e-01 
 219        234        170        220    2        155        215 +7.43168031478397495e-01  # rad = +2.58375000000000132e-01 , len = +6.37730350540103519e-01 
 220        235        234        245    2        218        219 +9.24338983050847496e-01  # rad = +3.47667000000000059e-01 , len = +6.60378679243959987e-01 
 221        236        219        223    2        202       1007 +9.41935059236507222e-01  # rad = +2.14666999999999969e-01 , len = +1.56524758424981925e-01 
 222        236        237        223    2        910        911 +6.57845546292233463e-01  # rad = +1.49923000000000028e-01 , len = +8.54458893101359473e-01 
 223        238        236        241    2        221        222 +9.47609147609147606e-01  # rad = +2.27900000000000047e-01 , len = +7.03491293478463731e-01 
 224        239        240        226    2       1003       1004 +6.44040723981900487e-01  # rad = +1.42333000000000043e-01 , len = +4.99899989997996563e-01 
 225        239        241        226    2        912        913 +5.08796380090497768e-01  # rad = +1.12444000000000016e-01 , len = +6.92964645562817227e-01 
 226        242        239        233    2        224        225 +5.68123393316195324e-01  # rad = +2.21000000000000002e-01 , len = +6.14247507117450464e-01 
 227        213        190        228    2        174        212 +9.39191954834156628e-01  # rad = +2.66167000000000042e-01 , len = +3.83405790253614598e-01 
 228        243        213        237    2        195        227 +9.42872066832794897e-01  # rad = +2.83400000000000041e-01 , len = +3.13049516849971843e-01 
 229        244        245        230    2 2147483645 2147483645 +4.79338787878787864e-01  # rad = +7.90909000000000334e-02 , len = +7.34166193719105520e-01 
 230        204        244        846    2        229        231 +5.84070796460176900e-01  # rad = +1.65000000000000063e-01 , len = +1.05465634213235426e+00 
 231        244        246        230    2        234        235 +8.12121212121212244e-01  # rad = +1.34000000000000036e-01 , len = +1.71464281994823164e-01 
 232        242        183        233    2        168        845 +9.78863753213367604e-01  # rad = +3.80778000000000116e-01 , len = +6.64078308635358439e-01 
 233        247        242        239    2        226        232 +9.33173726241852797e-01  # rad = +3.89000000000000068e-01 , len = +3.76961536499415828e-01 
 234        246        248        231    2 2147483645 2147483645 +5.99999999999999978e-01  # rad = +8.04000000000000131e-02 , len = +3.20780298646906992e-01 
 235        246        249        231    2 2147483645 2147483645 +8.61656716417910418e-01  # rad = +1.15462000000000051e-01 , len = +1.76394444356958124e+00 
 236        243        250        237    2       1005       1006 +6.65097431222573032e-01  # rad = +1.99909000000000031e-01 , len = +8.88200427831466466e-01 
 237        251        243        278    2        228        236 +8.87221130061574326e-01  # rad = +3.00571000000000088e-01 , len = +9.57235603182414518e-01 
 238        247        252        239    2        258        914 +6.76757257284872238e-01  # rad = +2.82111000000000056e-01 , len = +7.17286553617174083e-01 
 239        253        247        246    2        233        238 +8.84192552841734591e-01  # rad = +4.16856999999999978e-01 , len = +6.06217782649106418e-01 
 240        238        254        241    2 2147483645 2147483645 +3.62006237006237019e-01  # rad = +8.70624999999999594e-02 , len = +1.19820699380365836e+00 
 241        255        238        256    2        223        240 +8.93776269775496734e-01  # rad = +2.40499999999999992e-01 , len = +2.52388589282478315e-01 
 242        256        257        244    2 2147483645 2147483645 +6.75373134328358216e-01  # rad = +9.05000000000000110e-02 , len = +1.34829521989807399e+00 
 243        256        258        244    2 2147483645 2147483645 +5.38379850746268596e-01  # rad = +7.21428999999999820e-02 , len = +1.09119200876839462e+00 
 244        259        256        260    2        242        243 +8.41708542713567875e-01  # rad = +1.34000000000000036e-01 , len = +2.21359436211785776e-01 
 245        253        235        246    2        220        846 +7.97796184153312660e-01  # rad = +3.76125000000000043e-01 , len = +6.45368112010504813e-01 
 246        260        253        304    2        239        245 +1.05235491071428555e+00  # rad = +4.71455000000000068e-01 , len = +1.63416645419002471e+00 
 247        261        262        249    2 2147483645 2147483645 +5.81540292593496155e-01  # rad = +7.86667000000000338e-02 , len = +4.14125584816975423e-01 
 248        261        263        249    2 2147483645 2147483645 +6.55464874734795533e-01  # rad = +8.86666999999999733e-02 , len = +4.94974746830580015e-01 
 249        233        261        218    2        247        248 +3.80336100903373109e-01  # rad = +1.35273000000000032e-01 , len = +1.63416645419002693e+00 
 250        264        265        252    2 2147483645 2147483645 +6.47075829383886303e-01  # rad = +1.36533000000000015e-01 , len = +1.18380741677014489e+00 
 251        264        266        252    2       1009       1010 +9.10511848341232333e-01  # rad = +1.92118000000000011e-01 , len = +1.17341382299681274e+00 
 252        267        264        258    2        250        251 +9.47462954647507849e-01  # rad = +2.11000000000000076e-01 , len = +1.21243556529820870e-01 
 253        268        269        255    2 2147483645 2147483645 +4.78841628959276067e-01  # rad = +1.05824000000000043e-01 , len = +1.20432553738596537e+00 
 254        268        270        255    2        262        263 +8.80737556561085988e-01  # rad = +1.94643000000000010e-01 , len = +1.11561642153564544e+00 
 255        255        268        256    2        253        254 +8.21307923577483501e-01  # rad = +2.21000000000000002e-01 , len = +4.48218696620301227e-01 
 256        271        255       1011    2        241        255 +8.56952229299362989e-01  # rad = +2.69083000000000072e-01 , len = +1.03590540108641105e+00 
 257        267        272        258    2 2147483645 2147483645 +5.94009878760664578e-01  # rad = +1.32285999999999987e-01 , len = +4.25793377120877115e-01 
 258        252        267        238    2        252        257 +7.89405588580381457e-01  # rad = +2.22700000000000037e-01 , len = +6.49153294684698401e-01 
 259        273        274        261    2 2147483645 2147483645 +6.88140056022408908e-01  # rad = +1.22832999999999998e-01 , len = +7.70000000000003126e-01 
 260        273        259        261    2        244       1008 +8.91876750700280163e-01  # rad = +1.59199999999999980e-01 , len = +3.56931365951497437e-01 
 261        275        273        280    2        259        260 +8.77581120943952797e-01  # rad = +1.78499999999999992e-01 , len = +5.51180551180825207e-01 
 262        270        276        254    2        915        916 +7.70641636226321980e-01  # rad = +1.49999999999999911e-01 , len = +1.71464281994823164e-01 
 263        270        277        254    2        270        271 +6.62751807154636885e-01  # rad = +1.29000000000000004e-01 , len = +4.31508980207830128e-01 
 264        278        279        266    2 2147483645 2147483645 +5.91013343888434073e-01  # rad = +1.09000000000000027e-01 , len = +5.09607692249635202e-01 
 265        278        280        266    2 2147483645 2147483645 +7.07697813250627528e-01  # rad = +1.30520000000000025e-01 , len = +1.92722598571106873e+00 
 266        281        278        294    2        264        265 +8.51472760849492194e-01  # rad = +1.84429000000000037e-01 , len = +6.14247507117447578e-01 
 267        282        283        269    2 2147483645 2147483645 +4.55622630331753542e-01  # rad = +7.69090999999999941e-02 , len = +1.48657324071166874e+00 
 268        282        284        269    2 2147483645 2147483645 +6.27962085308056972e-01  # rad = +1.05999999999999969e-01 , len = +7.17286553617169531e-01 
 269        285        282       1010    2        267        268 +1.04544722597267459e+00  # rad = +1.68800000000000006e-01 , len = +3.76961536499418104e-01 
 270        277        286        263    2 2147483645 2147483645 +5.89147286821705363e-01  # rad = +7.59999999999999981e-02 , len = +6.78675180038285530e-01 
 271        277        287        263    2        272        273 +9.31953488372093020e-01  # rad = +1.20222000000000009e-01 , len = +7.30821455623735683e-01 
 272        287        288        271    2 2147483645 2147483645 +7.07025336460880616e-01  # rad = +8.49999999999999784e-02 , len = +7.70000000000001239e-01 
 273        287        289        271    2 2147483645 2147483645 +8.15158623213721234e-01  # rad = +9.80000000000000038e-02 , len = +6.14247507117446578e-01 
 274        290        291        275    2 2147483645 2147483645 +7.37981258366800508e-01  # rad = +1.37817999999999941e-01 , len = +8.04238770515321666e-01 
 275        292        290        293    2        274        276 +6.41752577319587569e-01  # rad = +1.86750000000000027e-01 , len = +7.34166193719109073e-01 
 276        290        293        275    2        283        284 +7.07721552878179394e-01  # rad = +1.32167000000000007e-01 , len = +9.20706250657612468e-01 
 277        251        294        278    2 2147483645 2147483645 +4.49199770941442478e-01  # rad = +1.52179000000000036e-01 , len = +2.13815340890217609e+00 
 278        295        251        297    2        237        277 +9.99345132743362785e-01  # rad = +3.38778000000000135e-01 , len = +6.02162768692986350e-01 
 279        275        296        280    2 2147483645 2147483645 +4.04281219272369763e-01  # rad = +8.22307999999999928e-02 , len = +1.77225844616410200e+00 
 280        297        275        926    2        261        279 +9.77100116733199742e-01  # rad = +2.03399999999999970e-01 , len = +1.06850362657316222e+00 
 281        298        299        283    2 2147483645 2147483645 +8.28651685393258508e-01  # rad = +7.37500000000000239e-02 , len = +5.14392845984466107e-01 
 282        298        300        283    2        290        291 +1.01123595505617980e+00  # rad = +9.00000000000000105e-02 , len = +2.42487113059643794e-01 
 283        293        298        276    2        281        282 +6.73390483252249150e-01  # rad = +8.90000000000000235e-02 , len = +5.09607692249638311e-01 
 284        293        301        276    2        288        289 +7.06898091051472721e-01  # rad = +9.34285999999999728e-02 , len = +4.74763098818765994e-01 
 285        302        303        287    2 2147483645 2147483645 +7.45765759188106281e-01  # rad = +8.17143000000000036e-02 , len = +4.42718872423571552e-01 
 286        302        304        287    2 2147483645 2147483645 +6.38855171532613508e-01  # rad = +7.00000000000000067e-02 , len = +2.32163735324875720e-01 
 287        305        302        923    2        285        286 +6.23980637813211780e-01  # rad = +1.09571000000000016e-01 , len = +9.97346479414250697e-01 
 288        301        306        284    2 2147483645 2147483645 +9.90060859308605767e-01  # rad = +9.24999999999999850e-02 , len = +2.88617393793237420e-01 
 289        301        307        284    2 2147483645 2147483645 +9.63302457705670467e-01  # rad = +8.99999999999999828e-02 , len = +4.02119385257663664e-01 
 290        300        308        282    2 2147483645 2147483645 +1.00000000000000000e+00  # rad = +9.00000000000000105e-02 , len = +1.71464281994821721e-01 
 291        300        309        282    2 2147483645 2147483645 +1.23333333333333339e+00  # rad = +1.11000000000000029e-01 , len = +9.89949493661120283e-02 
 292        292        310        293    2       1016       1017 +4.68412371134020622e-01  # rad = +1.36308000000000012e-01 , len = +1.17132403714770583e+00 
 293        311        292        924    2        275        292 +8.92638036809816016e-01  # rad = +2.90999999999999925e-01 , len = +2.10000000000000853e-01 
 294        312        281        296    2        266        919 +6.77934272300469543e-01  # rad = +2.16600000000000042e-01 , len = +9.12688336728372351e-01 
 295        312        313        296    2        301        302 +5.29646322378716783e-01  # rad = +1.69222000000000011e-01 , len = +7.47395477642194050e-01 
 296        295        312        297    2        294        295 +9.42477876106194601e-01  # rad = +3.19500000000000006e-01 , len = +9.89949493661145541e-02 
 297        314        295        370    2        278        296 +9.59320834807216194e-01  # rad = +3.39000000000000135e-01 , len = +4.42718872423574938e-01 
 298        315        316        300    2 2147483645 2147483645 +5.46582492962750410e-01  # rad = +7.99999999999999878e-02 , len = +7.69999999999999130e-01 
 299        315        317        300    2 2147483645 2147483645 +7.54427318192998242e-01  # rad = +1.10421000000000019e-01 , len = +1.30770791845885981e+00 
 300        318        315       1086    2        298        299 +9.06491929989719059e-01  # rad = +1.46363999999999994e-01 , len = +9.62340895940725027e-01 
 301        313        319        295    2 2147483645 2147483645 +7.47804658968691971e-01  # rad = +1.26544999999999991e-01 , len = +8.04238770515322332e-01 
 302        313        320        295    2 2147483645 2147483645 +5.68615191878124593e-01  # rad = +9.62221999999999661e-02 , len = +6.96491205974632654e-01 
 303        260        321        304    2        333        352 +5.28738839285714191e-01  # rad = +2.36875000000000058e-01 , len = +7.70000000000000018e-01 
 304        322        260        309    2        246        303 +9.51167728237792054e-01  # rad = +4.48000000000000065e-01 , len = +1.21243556529821897e-01 
 305        323        324        307    2 2147483645 2147483645 +4.67349192902975163e-01  # rad = +9.98571000000000042e-02 , len = +6.14247507117450242e-01 
 306        323        325        307    2 2147483645 2147483645 +6.69691622945985943e-01  # rad = +1.43091000000000024e-01 , len = +2.47883036934760570e+00 
 307        326        323        312    2        305        306 +9.82941920644048284e-01  # rad = +2.13667000000000079e-01 , len = +1.71464281994824608e-01 
 308        322        327        309    2        328        330 +4.37617834394904426e-01  # rad = +2.06118000000000051e-01 , len = +1.13736537664903858e+00 
 309        328        322        323    2        304        308 +9.75444075575170322e-01  # rad = +4.71000000000000085e-01 , len = +2.09999999999997300e-01 
 310        329        330        311    2 2147483645 2147483645 +5.06357103372028772e-01  # rad = +1.14500000000000018e-01 , len = +4.94974746830585288e-01 
 311        331        329       1012    2        310        312 +8.66983873812390282e-01  # rad = +2.26125000000000020e-01 , len = +6.78675180038282977e-01 
 312        329        326        311    2        307        847 +9.61304588170259877e-01  # rad = +2.17375000000000040e-01 , len = +6.45368112010504813e-01 
 313        332        333        315    2 2147483645 2147483645 +6.95819240406460704e-01  # rad = +9.52500000000000013e-02 , len = +5.64358042380895930e-01 
 314        332        334        315    2 2147483645 2147483645 +5.35713607375318701e-01  # rad = +7.33333000000000179e-02 , len = +6.26099033699940466e-01 
 315        335        332        383    2        313        314 +8.32997632855239090e-01  # rad = +1.36888999999999983e-01 , len = +6.99999999999998956e-01 
 316        336        337        318    2 2147483645 2147483645 +9.33333333333333237e-01  # rad = +7.00000000000000067e-02 , len = +2.79999999999999361e-01 
 317        336        338        318    2 2147483645 2147483645 +9.33333333333333237e-01  # rad = +7.00000000000000067e-02 , len = +1.21243556529821897e-01 
 318        339        336        320    2        316        317 +5.06230003914845295e-01  # rad = +7.50000000000000111e-02 , len = +8.45813218151618806e-01 
 319        340        341        321    2 2147483645 2147483645 +6.80529197651539075e-01  # rad = +7.50000000000000111e-02 , len = +5.77234787586473064e-01 
 320        342        339        322    2        318        321 +4.79075181891673474e-01  # rad = +1.48154000000000008e-01 , len = +9.20706250657614134e-01 
 321        339        340        320    2        319        329 +7.43876979359315293e-01  # rad = +1.10208350000000024e-01 , len = +9.52102935611479961e-01 
 322        328        342        323    2        320        923 +6.40458769366499814e-01  # rad = +3.09250000000000080e-01 , len = +6.18223260642946970e-01 
 323        343        328        402    2        309        322 +1.01725420136643163e+00  # rad = +4.82857000000000092e-01 , len = +1.01439637223325985e+00 
 324        344        345        326    2 2147483645 2147483645 +5.45454545454545414e-01  # rad = +7.19999999999999946e-02 , len = +9.80000000000002203e-01 
 325        344        346        326    2 2147483645 2147483645 +5.75757575757575690e-01  # rad = +7.60000000000000259e-02 , len = +3.13049516849971843e-01 
 326        347        344        328    2        324        325 +9.04109589041095951e-01  # rad = +1.32000000000000006e-01 , len = +1.56524758424984339e-01 
 327        347        348        328    2        930       1089 +1.08676027397260277e+00  # rad = +1.58667000000000002e-01 , len = +3.63730669589465705e-01 
 328        327        347        308    2        326        327 +7.08332120435866908e-01  # rad = +1.45999999999999991e-01 , len = +8.65852181379708763e-01 
 329        340        349        321    2 2147483645 2147483645 +1.08884671624246243e+00  # rad = +1.20000000000000009e-01 , len = +9.89949493661170521e-02 
 330        327        350        308    2 2147483645 2147483645 +5.13978581887701069e-01  # rad = +1.05940237341529200e-01 , len = +1.68291413922398214e+00 
 331        351        352        333    2 2147483645 2147483645 +1.10714285714285721e+00  # rad = +7.74999999999999994e-02 , len = +3.28329103187640248e-01 
 332        351        353        333    2 2147483645 2147483645 +1.00000000000000000e+00  # rad = +7.00000000000000205e-02 , len = +9.23363417079102855e-01 
 333        321        351        303    2        331        332 +2.95514511873350927e-01  # rad = +7.00000000000000205e-02 , len = +2.88617393793235699e-01 
 334        354        355        336    2 2147483645 2147483645 +8.20312243652423834e-01  # rad = +7.49999999999999972e-02 , len = +3.63730669589462263e-01 
 335        354        356        336    2 2147483645 2147483645 +8.20312243652423834e-01  # rad = +7.49999999999999972e-02 , len = +3.63730669589462263e-01 
 336        357        354        338    2        334        335 +7.91589610389610399e-01  # rad = +9.14285999999999849e-02 , len = +4.42718872423573218e-01 
 337        357        358        338    2 2147483645 2147483645 +6.92640692640692612e-01  # rad = +7.99999999999999878e-02 , len = +1.71464281994823164e-01 
 338        359        357        340    2        336        337 +1.17590524341747593e+00  # rad = +1.15500000000000005e-01 , len = +2.21359436211785776e-01 
 339        359        360        340    2 2147483645 2147483645 +8.65384811173034119e-01  # rad = +8.50000000000000061e-02 , len = +1.21243556529820870e-01 
 340        361        359        342    2        338        339 +1.40317428571428593e+00  # rad = +9.82221999999999956e-02 , len = +5.77234787586474840e-01 
 341        361        362        342    2 2147483645 2147483645 +1.61512857142857147e+00  # rad = +1.13058999999999965e-01 , len = +1.23247718031613185e+00 
 342        363        361        344    2        340        341 +7.10659898477157270e-01  # rad = +6.99999999999999789e-02 , len = +6.99999999999985079e-02 
 343        363        364        344    2 2147483645 2147483645 +7.10659898477157270e-01  # rad = +6.99999999999999789e-02 , len = +3.63730669589465372e-01 
 344        365        363        384    2        342        343 +5.21992580816110219e-01  # rad = +9.85000000000000042e-02 , len = +8.10308583195318066e-01 
 345        366        208        347    2        190        924 +9.26396962140734526e-01  # rad = +3.33250000000000102e-01 , len = +9.74987179402887483e-01 
 346        366        367        347    2        920        921 +4.97908135891940273e-01  # rad = +1.79110999999999992e-01 , len = +1.45828666591997713e+00 
 347        368        366        394    2        345        346 +8.94102646315365734e-01  # rad = +3.59727000000000019e-01 , len = +9.62340895940724361e-01 
 348        369        370        349    2 2147483645 2147483645 +5.97788183720235122e-01  # rad = +7.20000000000000084e-02 , len = +9.92421281513048315e-01 
 349        371        369        927    2        348        350 +5.57314392800129510e-01  # rad = +1.20443999999999996e-01 , len = +1.48822041378285186e+00 
 350        369        372        349    2        358        359 +7.88748297964199097e-01  # rad = +9.50000000000000011e-02 , len = +3.56931365951492885e-01 
 351        373        374        386    2 2147483645 2147483645 +9.09323770491803240e-01  # rad = +8.87499999999999678e-02 , len = +4.31508980207826354e-01 
 352        321        375        303    2 2147483645 2147483645 +3.16622691292876013e-01  # rad = +7.50000000000000111e-02 , len = +4.48218696620301227e-01 
 353        376        377        366    2 2147483645 2147483645 +1.14631688311688307e+00  # rad = +1.10333000000000042e-01 , len = +3.56931365951496382e-01 
 354        376        378        366    2 2147483645 2147483645 +8.83116883116883078e-01  # rad = +8.50000000000000061e-02 , len = +1.21243556529821897e-01 
 355        379        380        357    2 2147483645 2147483645 +9.42307873520744854e-01  # rad = +6.99999999999999928e-02 , len = +3.13049516849971843e-01 
 356        379        381        357    2 2147483645 2147483645 +9.42307873520744854e-01  # rad = +6.99999999999999928e-02 , len = +1.04062481231229964e+00 
 357        382        379        374    2        355        356 +5.81492759295498929e-01  # rad = +7.42857000000000101e-02 , len = +4.42718872423571552e-01 
 358        372        383        350    2 2147483645 2147483645 +7.36842105263157854e-01  # rad = +7.00000000000000067e-02 , len = +6.06217782649109527e-01 
 359        372        384        350    2        366        367 +1.14386315789473691e+00  # rad = +1.08667000000000014e-01 , len = +2.09999999999999659e-01 
 360        385        386        362    2 2147483645 2147483645 +1.00434782608695672e+00  # rad = +1.15500000000000005e-01 , len = +2.32163735324876275e-01 
 361        385        387        362    2 2147483645 2147483645 +1.00434782608695672e+00  # rad = +1.15500000000000005e-01 , len = +3.28329103187641413e-01 
 362        388        385        392    2        360        361 +8.21428571428571397e-01  # rad = +1.15000000000000019e-01 , len = +6.60378679243960653e-01 
 363        389        390        365    2 2147483645 2147483645 +1.00000000000000000e+00  # rad = +7.00000000000000205e-02 , len = +4.08166632639170857e-01 
 364        389        391        365    2 2147483645 2147483645 +1.00000000000000000e+00  # rad = +7.00000000000000205e-02 , len = +6.67757440991859075e-01 
 365        392        389        932    2        363        364 +8.23529411764705843e-01  # rad = +7.00000000000000205e-02 , len = +3.20780298646908546e-01 
 366        384        376        359    2        353        354 +8.85733479345155339e-01  # rad = +9.62500000000000161e-02 , len = +3.63730669589461597e-01 
 367        384        393        359    2        372        373 +1.03435265535995291e+00  # rad = +1.12400000000000014e-01 , len = +2.88617393793234867e-01 
 368        394        395       1070    2 2147483645 2147483645 +7.78688524590163911e-01  # rad = +7.59999999999999842e-02 , len = +1.23842642090678923e+00 
 369        396        397        371    2 2147483645 2147483645 +3.96542261251372097e-01  # rad = +1.44499999999999990e-01 , len = +1.91447120636483215e+00 
 370        396        314        371    2        297       1012 +9.69744785949505972e-01  # rad = +3.53374999999999995e-01 , len = +5.72974694031067711e-01 
 371        398        396        437    2        369        370 +8.37316176470588203e-01  # rad = +3.64399999999999946e-01 , len = +1.42428929645630853e+00 
 372        393        399        367    2 2147483645 2147483645 +8.43142348754448268e-01  # rad = +9.47692000000000118e-02 , len = +9.12688336728374794e-01 
 373        393        400        367    2 2147483645 2147483645 +6.67259786476868233e-01  # rad = +7.49999999999999972e-02 , len = +7.53923072998830324e-01 
 374        401        382        928    2        357        375 +8.02449748743718549e-01  # rad = +1.27750000000000058e-01 , len = +4.94974746830581791e-01 
 375        382        402        374    2        381        382 +9.47162426614481356e-01  # rad = +1.21000000000000038e-01 , len = +2.52388589282480258e-01 
 376        403        404        378    2 2147483645 2147483645 +1.00000000000000000e+00  # rad = +7.00000000000000205e-02 , len = +1.56524758424987503e-01 
 377        403        405        378    2 2147483645 2147483645 +1.00000000000000000e+00  # rad = +7.00000000000000205e-02 , len = +3.83405790253615930e-01 
 378        406        403        380    2        376        377 +7.77777777777777679e-01  # rad = +7.00000000000000205e-02 , len = +2.96984848098352849e-01 
 379        407        408        381    2 2147483645 2147483645 +6.54545454545454430e-01  # rad = +7.19999999999999946e-02 , len = +1.10900856624284039e+00 
 380        407        406        381    2        378       1020 +8.18181818181818121e-01  # rad = +9.00000000000000105e-02 , len = +3.63730669589467093e-01 
 381        402        407        375    2        379        380 +9.09090909090909172e-01  # rad = +1.10000000000000028e-01 , len = +3.05122926047844356e-01 
 382        402        409        375    2        398        399 +8.50057851239669482e-01  # rad = +1.02857000000000059e-01 , len = +6.56658206375279052e-01 
 383        365        335        384    2        315       1071 +8.70869104398516169e-01  # rad = +1.64332999999999951e-01 , len = +2.10000000000002046e-01 
 384        410        365        406    2        344        383 +7.45849802371541526e-01  # rad = +1.88699999999999923e-01 , len = +1.40174890761505289e+00 
 385        411        412        387    2 2147483645 2147483645 +5.40556470658278498e-01  # rad = +8.17142999999999897e-02 , len = +4.48218696620297896e-01 
 386        411        373        387    2        351       1070 +6.45643559771643227e-01  # rad = +9.75999999999999784e-02 , len = +7.44110206891427040e-01 
 387        410        411        406    2        385        386 +5.97498023715415050e-01  # rad = +1.51166999999999996e-01 , len = +5.14392845984468217e-01 
 388        413        414        390    2        416        446 +5.03970920904746489e-01  # rad = +1.76222000000000073e-01 , len = +8.22313808712952010e-01 
 389        413        415        390    2        926       1018 +6.67618048028552846e-01  # rad = +2.33443999999999985e-01 , len = +6.60378679243959987e-01 
 390        368        413        394    2        388        389 +8.69098483097334840e-01  # rad = +3.49666999999999950e-01 , len = +2.10000000000000853e-01 
 391        416        417        393    2 2147483645 2147483645 +7.63665594855305385e-01  # rad = +9.49999999999999734e-02 , len = +2.21359436211785776e-01 
 392        416        388        393    2        362       1078 +1.12540192926045002e+00  # rad = +1.39999999999999958e-01 , len = +1.56524758424987503e-01 
 393        418        416        416    2        391        392 +8.63888888888888928e-01  # rad = +1.24399999999999983e-01 , len = +8.07279381626955006e-01 
 394        419        368        397    2        347        390 +9.64827338129496281e-01  # rad = +4.02332999999999830e-01 , len = +2.42487113059641740e-01 
 395        420        421        396    2 2147483645 2147483645 +3.76829268292682928e-01  # rad = +1.54499999999999971e-01 , len = +1.88480768249707542e+00 
 396        422        420        448    2        395        397 +9.61227370128804326e-01  # rad = +4.09999999999999976e-01 , len = +2.10000000000000853e-01 
 397        420        419        396    2        394        400 +1.01707317073170733e+00  # rad = +4.17000000000000037e-01 , len = +1.21243556529820870e-01 
 398        409        423        382    2 2147483645 2147483645 +7.53473268712873234e-01  # rad = +7.75000000000000272e-02 , len = +5.51180551180825873e-01 
 399        409        424        382    2 2147483645 2147483645 +7.97223329476846487e-01  # rad = +8.20000000000000451e-02 , len = +7.03491293478462287e-01 
 400        419        425        397    2        418        419 +7.54796163069544335e-01  # rad = +3.14749999999999974e-01 , len = +6.64078308635361436e-01 
 401        343        426        402    2        851        852 +4.48602915306941574e-01  # rad = +2.12937000000000098e-01 , len = +1.35373557240696307e+00 
 402        427        343        407    2        323        401 +9.87244176372712223e-01  # rad = +4.74667000000000061e-01 , len = +1.71464281994821721e-01 
 403        428        429        404    2 2147483645 2147483645 +1.12101235346384254e+00  # rad = +1.17332999999999965e-01 , len = +8.01186619958170754e-01 
 404        401        428        928    2        403        405 +6.57456030150753712e-01  # rad = +1.04666999999999968e-01 , len = +6.14247507117447800e-01 
 405        428        430        404    2        409        410 +1.15604727373479710e+00  # rad = +1.21000000000000038e-01 , len = +2.32163735324874637e-01 
 406        431        410        413    2        384        387 +8.75432525951556961e-01  # rad = +2.52999999999999947e-01 , len = +1.97989898732234104e-01 
 407        432        427        464    2        402        408 +9.30119186029640832e-01  # rad = +4.80800000000000005e-01 , len = +7.57165767847438831e-01 
 408        427        433        407    2        454        455 +5.60806988352745450e-01  # rad = +2.69635999999999987e-01 , len = +8.99166280506559445e-01 
 409        430        434        405    2 2147483645 2147483645 +9.17355371900826499e-01  # rad = +1.11000000000000029e-01 , len = +9.89949493661195640e-02 
 410        430        435        405    2        854        855 +9.36636363636363600e-01  # rad = +1.13333000000000059e-01 , len = +2.10000000000002046e-01 
 411        436        437        414    2 2147483645 2147483645 +6.07570261182799665e-01  # rad = +7.00000000000000067e-02 , len = +2.96984848098350740e-01 
 412        436        438        414    2 2147483645 2147483645 +6.07570261182799665e-01  # rad = +7.00000000000000067e-02 , len = +9.89949493661170521e-02 
 413        439        431        415    2        406        442 +1.09262759924385633e+00  # rad = +2.88999999999999924e-01 , len = +9.89949493661170521e-02 
 414        439        436        415    2        411        412 +4.35587948361168875e-01  # rad = +1.15213012341529197e-01 , len = +1.68727591104715113e+00 
 415        440        439        421    2        413        414 +9.78593045884729618e-01  # rad = +2.64500000000000068e-01 , len = +2.61916017074175056e-01 
 416        414        418        388    2        393        417 +8.17151093507053616e-01  # rad = +1.43999999999999989e-01 , len = +4.94974746830583512e-01 
 417        418        441        416    2        432        433 +9.02777777777777790e-01  # rad = +1.29999999999999977e-01 , len = +2.61916017074176999e-01 
 418        425        442        400    2 2147483645 2147483645 +4.66684670373312183e-01  # rad = +1.46888999999999992e-01 , len = +6.02162768692982797e-01 
 419        425        443        400    2        431        434 +8.50106433677521811e-01  # rad = +2.67571000000000003e-01 , len = +5.98080262172229649e-01 
 420        440        444        421    2 2147483645 2147483645 +3.35447266969062408e-01  # rad = +9.06667000000000167e-02 , len = +1.40524019299193204e+00 
 421        445        440        434    2        415        420 +1.00105925925925909e+00  # rad = +2.70285999999999971e-01 , len = +5.23832034148352998e-01 
 422        446        447        424    2 2147483645 2147483645 +6.76693245677621236e-01  # rad = +9.42857000000000001e-02 , len = +4.48218696620301227e-01 
 423        446        448        424    2        938       1080 +9.20371054229004892e-01  # rad = +1.28238060098889911e-01 , len = +9.01886910870761671e-01 
 424        449        446        425    2        422        423 +8.63636081892731222e-01  # rad = +1.39332999999999929e-01 , len = +1.56524758424984339e-01 
 425        450        449        439    2        424        426 +9.89099447615427452e-01  # rad = +1.61332999999999921e-01 , len = +2.09999999999997300e-01 
 426        449        451        425    2        427        428 +6.04782654509616768e-01  # rad = +9.75714000000000165e-02 , len = +9.20706250657609582e-01 
 427        451        452        426    2 2147483645 2147483645 +7.17423343315766737e-01  # rad = +6.99999999999999789e-02 , len = +9.89949493661170521e-02 
 428        451        453        426    2 2147483645 2147483645 +7.17423343315766737e-01  # rad = +6.99999999999999789e-02 , len = +7.57165767847440829e-01 
 429        454        455        431    2 2147483645 2147483645 +6.27988552665811328e-01  # rad = +6.99999999999999789e-02 , len = +7.00000000000002842e-02 
 430        454        456        431    2 2147483645 2147483645 +6.27988552665811328e-01  # rad = +6.99999999999999789e-02 , len = +1.56524758424985921e-01 
 431        443        454        419    2        429        430 +4.16588494268810894e-01  # rad = +1.11466999999999983e-01 , len = +1.20024997396375976e+00 
 432        441        457        417    2 2147483645 2147483645 +6.53846153846153855e-01  # rad = +8.50000000000000061e-02 , len = +9.89949493661145541e-02 
 433        441        458        417    2        461        462 +6.99486923076923062e-01  # rad = +9.09333000000000086e-02 , len = +1.02161636635284880e+00 
 434        443        445        419    2        421        435 +1.00907796435338670e+00  # rad = +2.69999999999999962e-01 , len = +3.76961536499413163e-01 
 435        445        459        434    2        485        939 +8.42592592592592560e-01  # rad = +2.27499999999999952e-01 , len = +2.61916017074174112e-01 
 436        398        460        437    2 2147483645 2147483645 +3.27637867647058822e-01  # rad = +1.42588000000000020e-01 , len = +1.71749818049394021e+00 
 437        461        398        450    2        371        436 +8.80971659919028371e-01  # rad = +4.35200000000000031e-01 , len = +3.20780298646910100e-01 
 438        450        462        439    2        475       1027 +5.98365530221750763e-01  # rad = +9.75999999999999784e-02 , len = +8.01186619958172308e-01 
 439        463        450        443    2        425        438 +1.06310757127913003e+00  # rad = +1.63110999999999978e-01 , len = +7.00000000000002842e-01 
 440        463        464        443    2 2147483645 2147483645 +5.14396608192089544e-01  # rad = +7.89230999999999822e-02 , len = +1.10236110236165308e+00 
 441        465        466        442    2        477        940 +7.89003129190880559e-01  # rad = +1.76500000000000018e-01 , len = +3.05122926047850462e-01 
 442        431        465        413    2        441        443 +7.74048442906574374e-01  # rad = +2.23700000000000038e-01 , len = +7.20694109869089994e-01 
 443        465        463        442    2        439        440 +6.85867232901206880e-01  # rad = +1.53428500000000051e-01 , len = +4.94974746830580015e-01 
 444        467        468        446    2 2147483645 2147483645 +8.74999999999999889e-01  # rad = +6.99999999999999789e-02 , len = +1.56524758424986699e-01 
 445        467        469        446    2 2147483645 2147483645 +8.74999999999999889e-01  # rad = +6.99999999999999789e-02 , len = +1.21243556529820884e-01 
 446        414        467        388    2        444        445 +4.53972829726140947e-01  # rad = +8.00000000000000155e-02 , len = +9.74987179402887594e-01 
 447        470        471        449    2 2147483645 2147483645 +2.77535392535392555e-01  # rad = +1.29386999999999974e-01 , len = +2.13011736765841508e+00 
 448        470        422        449    2        396        853 +9.14924924924925054e-01  # rad = +4.26538000000000139e-01 , len = +1.01197826063606722e+00 
 449        461        470        450    2        447        448 +9.43724696356275206e-01  # rad = +4.66200000000000003e-01 , len = +2.88617393793236532e-01 
 450        472        461        489    2        437        449 +9.30455075406414922e-01  # rad = +4.93999999999999995e-01 , len = +8.16333265278340270e-01 
 451        473        474        452    2 2147483645 2147483645 +1.00000000000000000e+00  # rad = +1.11000000000000029e-01 , len = +7.00000000000002842e-02 
 452        475        473        482    2        451        453 +1.18558077436582110e+00  # rad = +1.11000000000000029e-01 , len = +9.89949493661145541e-02 
 453        473        476        452    2        456        457 +9.42945945945945829e-01  # rad = +1.04667000000000010e-01 , len = +1.97989898732234104e-01 
 454        433        477        408    2        856        857 +6.07485647317123845e-01  # rad = +1.63800000000000001e-01 , len = +4.08166632639169635e-01 
 455        433        478        408    2        481        482 +6.01221646961088374e-01  # rad = +1.62111000000000061e-01 , len = +1.35373557240696063e+00 
 456        476        479        453    2 2147483645 2147483645 +6.68787679020130477e-01  # rad = +7.00000000000000067e-02 , len = +2.52388589282478815e-01 
 457        476        480        453    2 2147483645 2147483645 +6.68787679020130477e-01  # rad = +7.00000000000000067e-02 , len = +5.93969696196699037e-01 
 458        481        482        460    2 2147483645 2147483645 +5.62754646477531151e-01  # rad = +7.50000000000000111e-02 , len = +4.94974746830584511e-01 
 459        481        483        460    2 2147483645 2147483645 +6.75305575773037292e-01  # rad = +9.00000000000000105e-02 , len = +3.20780298646907769e-01 
 460        331        481       1012    2        458        459 +5.10980837212155592e-01  # rad = +1.33273000000000003e-01 , len = +1.73028899320315754e+00 
 461        458        484        433    2 2147483645 2147483645 +7.69795003590543869e-01  # rad = +6.99999999999999789e-02 , len = +2.61916017074174612e-01 
 462        458        485        433    2 2147483645 2147483645 +1.05571886206703147e+00  # rad = +9.59999999999999742e-02 , len = +6.30000000000001337e-01 
 463        486        487        468    2 2147483645 2147483645 +7.90322835588011419e-01  # rad = +6.99999999999999789e-02 , len = +8.10308583195316179e-01 
 464        488        432        498    2        407        465 +8.55361199868284516e-01  # rad = +5.16922999999999910e-01 , len = +2.19692967570652886e+00 
 465        432        489        464    2        471        472 +4.02678928970078731e-01  # rad = +2.08153999999999950e-01 , len = +8.63017960415656149e-01 
 466        490        491        467    2 2147483645 2147483645 +7.85807630875406726e-01  # rad = +9.20000000000000123e-02 , len = +8.99166280506558557e-01 
 467        492        490        477    2        466        468 +9.86601161232693369e-01  # rad = +1.17077000000000001e-01 , len = +8.63017960415656815e-01 
 468        490        486        467    2        463        469 +7.56522630405630392e-01  # rad = +8.85714000000000085e-02 , len = +5.04777178564958628e-01 
 469        486        493        468    2 2147483645 2147483645 +7.90322835588011419e-01  # rad = +6.99999999999999789e-02 , len = +2.88617393793233978e-01 
 470        494        495        478    2 2147483645 2147483645 +6.35058721183123120e-01  # rad = +7.30000000000000371e-02 , len = +1.09567330897489801e+00 
 471        489        496        465    2 2147483645 2147483645 +3.36289477982647467e-01  # rad = +6.99999999999999928e-02 , len = +1.16713324003731556e+00 
 472        489        497        465    2 2147483645 2147483645 +3.36289477982647467e-01  # rad = +6.99999999999999928e-02 , len = +7.85748051222527777e-01 
 473        498        499        475    2 2147483645 2147483645 +6.80120089775851699e-01  # rad = +6.99999999999999789e-02 , len = +5.37680202350801495e-01 
 474        498        500        475    2 2147483645 2147483645 +6.80120089775851699e-01  # rad = +6.99999999999999789e-02 , len = +1.56524758424985921e-01 
 475        462        498        438    2        473        474 +1.05453893442622970e+00  # rad = +1.02922999999999987e-01 , len = +9.74987179402889259e-01 
 476        492        501        477    2 2147483645 2147483645 +6.88200594942149135e-01  # rad = +8.16666999999999949e-02 , len = +3.63730669589463984e-01 
 477        466        492        441    2        467        476 +6.72334277620396548e-01  # rad = +1.18666999999999967e-01 , len = +8.01186619958170532e-01 
 478        502        494        480    2        470        941 +9.41110010397648633e-01  # rad = +1.14950000000000011e-01 , len = +5.68682688324516517e-01 
 479        502        503        480    2 2147483645 2147483645 +7.45028368387873230e-01  # rad = +9.10000000000000253e-02 , len = +6.06217782649104531e-01 
 480        504        502        487    2        478        479 +1.10287133182844244e+00  # rad = +1.22143000000000015e-01 , len = +9.23363417079106297e-01 
 481        478        505        455    2        487       1073 +8.80877916982808040e-01  # rad = +1.42800000000000038e-01 , len = +4.08166632639172688e-01 
 482        478        475        455    2        452       1066 +5.77536379394365640e-01  # rad = +9.36250000000000138e-02 , len = +1.18380741677014445e+00 
 483        506        507        485    2 2147483645 2147483645 +6.92522023915306262e-01  # rad = +1.09110999999999986e-01 , len = +5.64358042380898928e-01 
 484        506        508        485    2 2147483645 2147483645 +5.62339739521186099e-01  # rad = +8.85999999999999982e-02 , len = +1.33367912182803372e+00 
 485        459        506        435    2        483        484 +6.92553846153846187e-01  # rad = +1.57555999999999974e-01 , len = +7.03491293478462176e-01 
 486        504        509        487    2 2147483645 2147483645 +6.32054176072234797e-01  # rad = +7.00000000000000205e-02 , len = +9.89949493661157892e-02 
 487        505        504        481    2        480        486 +7.75560224089635875e-01  # rad = +1.10750000000000001e-01 , len = +5.81463670404264610e-01 
 488        472        510        489    2 2147483645 2147483645 +3.44682750606020050e-01  # rad = +1.82999999999999968e-01 , len = +1.73170436275941908e+00 
 489        511        472       1067    2        450        488 +8.78527235812044061e-01  # rad = +5.30923000000000145e-01 , len = +1.00224747442934525e+00 
 490        512        513        492    2 2147483645 2147483645 +6.24513640547167626e-01  # rad = +8.88889000000000068e-02 , len = +6.49153294684699622e-01 
 491        512        514        492    2 2147483645 2147483645 +6.29041051618387859e-01  # rad = +8.95333000000000101e-02 , len = +2.07771509115181718e+00 
 492        515        512        496    2        490        491 +6.12387758526479753e-01  # rad = +1.42333000000000015e-01 , len = +7.76337555448658900e-01 
 493        516        517        495    2 2147483645 2147483645 +9.54732168406672077e-01  # rad = +1.03429000000000049e-01 , len = +1.45828666591997425e+00 
 494        516        518        495    2 2147483645 2147483645 +6.46155834325644052e-01  # rad = +7.00000000000000067e-02 , len = +1.71464281994822443e-01 
 495        519        516       1073    2        493        494 +7.58634453781512619e-01  # rad = +1.08333000000000026e-01 , len = +4.59020696701139763e-01 
 496        520        515        497    2        492       1029 +3.71164164803577168e-01  # rad = +2.32422999999999963e-01 , len = +2.46694142613885381e+00 
 497        521        520        949    2        496        498 +8.95851216022889751e-01  # rad = +6.26199999999999868e-01 , len = +1.16713324003731400e+00 
 498        520        488        497    2        464       1067 +9.65079846694346988e-01  # rad = +6.04333000000000120e-01 , len = +5.68682688324518071e-01 
 499        522        523        501    2 2147483645 2147483645 +7.46549607688181127e-01  # rad = +7.00000000000000067e-02 , len = +9.89949493661157892e-02 
 500        522        524        501    2 2147483645 2147483645 +8.53199551643635701e-01  # rad = +8.00000000000000155e-02 , len = +4.53651848888548537e-01 
 501        525        522        506    2        499        500 +8.24305054945055016e-01  # rad = +9.37647000000000064e-02 , len = +1.37171425595858087e+00 
 502        526        527        503    2 2147483645 2147483645 +7.64594398939328679e-01  # rad = +9.40000000000000141e-02 , len = +7.34166193719105076e-01 
 503        528        526        946    2        502        504 +2.71459452536935097e-01  # rad = +1.22940999999999981e-01 , len = +1.29263297188335602e+00 
 504        526        529        503    2        513        514 +9.56556396970904776e-01  # rad = +1.17600000000000010e-01 , len = +3.20780298646906992e-01 
 505        525        530        506    2 2147483645 2147483645 +7.83673846153846165e-01  # rad = +8.91428999999999833e-02 , len = +4.25793377120877115e-01 
 506        531        525        512    2        501        505 +9.13654618473895508e-01  # rad = +1.13749999999999976e-01 , len = +5.68682688324516517e-01 
 507        532        533        509    2 2147483645 2147483645 +7.51263091950270523e-01  # rad = +8.51429000000000075e-02 , len = +1.07079409785448565e+00 
 508        532        534        509    2        947        948 +7.50002205888840812e-01  # rad = +8.49999999999999784e-02 , len = +2.32163735324877885e-01 
 509        535        532        511    2        507        508 +1.00117491166077732e+00  # rad = +1.13332999999999975e-01 , len = +1.71464281994823164e-01 
 510        535        536        511    2 2147483645 2147483645 +6.44876325088339253e-01  # rad = +7.29999999999999954e-02 , len = +6.49153294684698290e-01 
 511        531        535        512    2        509        510 +9.09236947791164485e-01  # rad = +1.13199999999999967e-01 , len = +3.50000000000001421e-01 
 512        537        531        521    2        506        511 +6.41752577319587680e-01  # rad = +1.24499999999999986e-01 , len = +6.60378679243960098e-01 
 513        529        538        504    2 2147483645 2147483645 +9.43877551020408267e-01  # rad = +1.11000000000000015e-01 , len = +3.95979797464468208e-01 
 514        529        539        504    2 2147483645 2147483645 +1.01020408163265296e+00  # rad = +1.18799999999999961e-01 , len = +2.88617393793235699e-01 
 515        540        541        518    2        516        517 +5.26479129258939027e-01  # rad = +9.50000000000000011e-02 , len = +2.61916017074176000e-01 
 516        541        542        515    2 2147483645 2147483645 +7.36842105263157854e-01  # rad = +7.00000000000000067e-02 , len = +5.37680202350803826e-01 
 517        541        543        515    2 2147483645 2147483645 +7.89473684210526327e-01  # rad = +7.49999999999999972e-02 , len = +4.31508980207827797e-01 
 518        544        540       1030    2        515        519 +5.44641240175305241e-01  # rad = +1.80444000000000021e-01 , len = +6.60378679243959876e-01 
 519        540        545        518    2        827        828 +5.98523641683846530e-01  # rad = +1.08000000000000013e-01 , len = +2.96984848098351573e-01 
 520        537        546        521    2        524        952 +5.60824742268041243e-01  # rad = +1.08799999999999980e-01 , len = +3.56931365951494994e-01 
 521        547        537        534    2        512        520 +5.45326774420238913e-01  # rad = +1.93999999999999950e-01 , len = +1.03116439038593755e+00 
 522        548        549        524    2 2147483645 2147483645 +5.92417061611374418e-01  # rad = +7.49999999999999972e-02 , len = +4.99899989997998062e-01 
 523        548        550        524    2 2147483645 2147483645 +7.80410742496050580e-01  # rad = +9.87999999999999989e-02 , len = +9.82496819333270821e-01 
 524        546        548        520    2        522        523 +1.16360294117647056e+00  # rad = +1.26599999999999990e-01 , len = +6.30000000000002558e-01 
 525        551        552        527    2 2147483645 2147483645 +6.63507109004739304e-01  # rad = +6.99999999999999789e-02 , len = +1.71464281994823164e-01 
 526        551        553        527    2 2147483645 2147483645 +6.63507109004739304e-01  # rad = +6.99999999999999789e-02 , len = +9.89949493661170521e-02 
 527        554        551        530    2        525        526 +7.00219689779447374e-01  # rad = +1.05499999999999969e-01 , len = +6.06217782649106085e-01 
 528        555        556        529    2 2147483645 2147483645 +4.65908854166666719e-01  # rad = +8.94544999999999785e-02 , len = +1.46833238743821060e+00 
 529        557        555        954    2        528        530 +5.67164708176033705e-01  # rad = +1.91999999999999976e-01 , len = +7.57165767847437499e-01 
 530        555        554        529    2        527        531 +7.84723958333333305e-01  # rad = +1.50667000000000023e-01 , len = +1.56524758424985921e-01 
 531        554        558        530    2        536        537 +9.02652870237012794e-01  # rad = +1.36000000000000010e-01 , len = +3.63730669589465538e-01 
 532        559        560        533    2 2147483645 2147483645 +3.27628976196400024e-01  # rad = +1.33000000000000007e-01 , len = +1.25415310070182562e+00 
 533        561        559        544    2        532        534 +5.81358580383317114e-01  # rad = +4.05947000000000002e-01 , len = +1.26388290596874331e+00 
 534        559        547        533    2        521        535 +8.76345926931348163e-01  # rad = +3.55749999999999955e-01 , len = +2.52388589282480258e-01 
 535        547        562        534    2        729       1079 +1.00819957835558660e+00  # rad = +3.58666999999999958e-01 , len = +8.40000000000001079e-01 
 536        558        563        531    2 2147483645 2147483645 +6.24999999999999889e-01  # rad = +8.49999999999999645e-02 , len = +1.21243556529823951e-01 
 537        558        564        531    2        561        862 +8.85294117647058676e-01  # rad = +1.20399999999999952e-01 , len = +2.79999999999999361e-01 
 538        565        566        540    2 2147483645 2147483645 +7.08076733157556482e-01  # rad = +7.59999999999999704e-02 , len = +3.20780298646910100e-01 
 539        565        567        540    2 2147483645 2147483645 +1.05590079472296505e+00  # rad = +1.13332999999999962e-01 , len = +2.42487113059641241e-01 
 540        568        565        561    2        538        539 +1.11805208333333317e+00  # rad = +1.07332999999999970e-01 , len = +1.71464281994822804e-01 
 541        569        570        542    2 2147483645 2147483645 +7.42856999999999990e-01  # rad = +7.42856999999999823e-02 , len = +4.42718872423574938e-01 
 542        571        569        554    2        541        543 +1.12903262226858780e+00  # rad = +9.99999999999999778e-02 , len = +1.21243556529821897e-01 
 543        569        572        542    2        548        549 +8.49999999999999978e-01  # rad = +8.49999999999999506e-02 , len = +1.21243556529821897e-01 
 544        573        561        950    2        533        545 +9.50354542361347421e-01  # rad = +6.98273000000000033e-01 , len = +8.93700173436259182e-01 
 545        561        574        544    2        582        626 +8.57687466077021399e-01  # rad = +5.98899999999999988e-01 , len = +7.70000000000001683e-01 
 546        575        576        548    2 2147483645 2147483645 +1.00000000000000000e+00  # rad = +6.99999999999999928e-02 , len = +2.32163735324878967e-01 
 547        575        577        548    2 2147483645 2147483645 +1.60878571428571426e+00  # rad = +1.12614999999999979e-01 , len = +8.77097486029916884e-01 
 548        572        575        543    2        546        547 +8.23529411764705843e-01  # rad = +6.99999999999999928e-02 , len = +9.89949493661170521e-02 
 549        572        578        543    2        563        564 +1.00000000000000000e+00  # rad = +8.49999999999999506e-02 , len = +9.89949493661170521e-02 
 550        579        580        552    2 2147483645 2147483645 +5.91216216216216228e-01  # rad = +6.99999999999999928e-02 , len = +1.21243556529821897e-01 
 551        579        581        552    2 2147483645 2147483645 +5.91216216216216228e-01  # rad = +6.99999999999999928e-02 , len = +2.10000000000000853e-01 
 552        582        579        574    2        550        551 +7.85838969382811059e-01  # rad = +1.18399999999999964e-01 , len = +3.42928563989646329e-01 
 553        571        583        554    2 2147483645 2147483645 +9.59677728928299612e-01  # rad = +8.49999999999999506e-02 , len = +2.21359436211787469e-01 
 554        584        571        575    2        542        553 +6.46506569343065607e-01  # rad = +8.85713999999999668e-02 , len = +5.14392845984468217e-01 
 555        585        586        557    2 2147483645 2147483645 +6.21666666666666701e-01  # rad = +9.32499999999999857e-02 , len = +5.46717477313468092e-01 
 556        585        587        557    2        575       1031 +9.59999999999999964e-01  # rad = +1.43999999999999989e-01 , len = +2.61916017074176000e-01 
 557        588        585        570    2        555        556 +9.54775468635625790e-01  # rad = +1.49999999999999994e-01 , len = +5.72974694031069487e-01 
 558        589        590        560    2 2147483645 2147483645 +8.74999999999999889e-01  # rad = +6.99999999999999928e-02 , len = +3.63730669589463984e-01 
 559        589        591        560    2 2147483645 2147483645 +8.74999999999999889e-01  # rad = +6.99999999999999928e-02 , len = +1.56524758424985921e-01 
 560        592        589        591    2        558        559 +4.27047023215343824e-01  # rad = +7.99999999999999878e-02 , len = +1.26968500030519538e+00 
 561        564        568        537    2        540        562 +7.97342192691029905e-01  # rad = +9.59999999999999881e-02 , len = +3.42928563989646329e-01 
 562        568        593        561    2        571        572 +1.15625000000000022e+00  # rad = +1.11000000000000001e-01 , len = +1.21243556529819344e-01 
 563        578        594        549    2 2147483645 2147483645 +1.30588235294117672e+00  # rad = +1.11000000000000001e-01 , len = +1.21243556529821897e-01 
 564        578        595        549    2 2147483645 2147483645 +1.17647058823529416e+00  # rad = +9.99999999999999778e-02 , len = +1.21243556529821897e-01 
 565        596        597        567    2 2147483645 2147483645 +9.15677321156773139e-01  # rad = +7.52000000000000307e-02 , len = +6.78675180038285530e-01 
 566        596        598        567    2 2147483645 2147483645 +1.31993911719939128e+00  # rad = +1.08399999999999996e-01 , len = +4.20000000000000540e-01 
 567        599        596        609    2        565        566 +6.84375000000000067e-01  # rad = +8.21249999999999897e-02 , len = +1.06160256216721782e+00 
 568        600        601        569    2 2147483645 2147483645 +7.09864563969521689e-01  # rad = +1.38999999999999957e-01 , len = +9.89949493661170521e-02 
 569        602        600        830    2        568        570 +5.81907875185735501e-01  # rad = +1.95812000000000014e-01 , len = +1.28883668476653801e+00 
 570        600        588        569    2        557        583 +8.02325700161379274e-01  # rad = +1.57104999999999967e-01 , len = +1.31518059596391734e+00 
 571        593        603        562    2 2147483645 2147483645 +7.16216216216216228e-01  # rad = +7.95000000000000012e-02 , len = +1.10900856624284083e+00 
 572        593        604        562    2        960       1081 +1.05945945945945930e+00  # rad = +1.17599999999999982e-01 , len = +3.49999999999999256e-01 
 573        582        605        574    2        957        958 +9.60177079254249444e-01  # rad = +1.44666999999999962e-01 , len = +1.71464281994823164e-01 
 574        584        582        575    2        552        573 +1.09975912408759102e+00  # rad = +1.50666999999999940e-01 , len = +1.97989898732230329e-01 
 575        587        584        556    2        554        574 +9.51388888888888951e-01  # rad = +1.36999999999999983e-01 , len = +3.56931365951493940e-01 
 576        606        607        582    2 2147483645 2147483645 +4.67621071586709569e-01  # rad = +8.84999999999999815e-02 , len = +1.45155089473294119e+00 
 577        608        609        579    2 2147483645 2147483645 +8.23529411764705843e-01  # rad = +6.99999999999999928e-02 , len = +3.56931365951496382e-01 
 578        608        610        579    2 2147483645 2147483645 +9.11764705882353033e-01  # rad = +7.74999999999999994e-02 , len = +2.52388589282478815e-01 
 579        611        608        580    2        577        578 +8.09523809523809423e-01  # rad = +8.49999999999999506e-02 , len = +9.89949493661183150e-02 
 580        612        611        958    2        579        581 +7.42421992660628360e-01  # rad = +1.04999999999999996e-01 , len = +5.14392845984466107e-01 
 581        611        613        580    2        604        607 +1.24126666666666674e+00  # rad = +1.30332999999999977e-01 , len = +3.83405790253615597e-01 
 582        574        606        545    2        576        599 +3.16005677074636893e-01  # rad = +1.89255800000000002e-01 , len = +1.22249744376010794e+00 
 583        588        614        570    2        593        594 +7.94373189904840626e-01  # rad = +1.24799999999999980e-01 , len = +6.64078308635358328e-01 
 584        615        616        586    2 2147483645 2147483645 +4.17374677002584016e-01  # rad = +1.21142999999999987e-01 , len = +1.30207526664168127e+00 
 585        615        617        586    2        631        632 +9.27648578811369529e-01  # rad = +2.69249999999999989e-01 , len = +7.34166193719107185e-01 
 586        618        615        588    2        584        585 +1.03846153846153855e+00  # rad = +2.90249999999999952e-01 , len = +2.96984848098347409e-01 
 587        618        619        588    2        591        592 +8.89982110912343471e-01  # rad = +2.48749999999999916e-01 , len = +2.96984848098348631e-01 
 588        620        618        589    2        586        587 +9.53924914675767788e-01  # rad = +2.79499999999999915e-01 , len = +7.73175271203107806e-01 
 589        621        620        831    2        588        590 +9.12772585669782033e-01  # rad = +2.93000000000000038e-01 , len = +1.71464281994823164e-01 
 590        620        622        589    2        595        596 +8.08873720136518815e-01  # rad = +2.36999999999999961e-01 , len = +3.05122926047847187e-01 
 591        619        592        587    2        560        956 +7.53097487437185964e-01  # rad = +1.87333000000000000e-01 , len = +2.09999999999999659e-01 
 592        619        623        587    2        864       1074 +6.47638190954773929e-01  # rad = +1.61099999999999993e-01 , len = +8.34146270146909452e-01 
 593        614        624        583    2 2147483645 2147483645 +5.60897435897435903e-01  # rad = +6.99999999999999928e-02 , len = +5.81463670404267385e-01 
 594        614        625        583    2        621        622 +8.68942307692307736e-01  # rad = +1.08443999999999971e-01 , len = +7.53923072998830990e-01 
 595        622        626        590    2        963       1034 +5.59493670886075933e-01  # rad = +1.32599999999999968e-01 , len = +1.01197826063606833e+00 
 596        622        627        590    2        635        636 +4.13177637130801634e-01  # rad = +9.79230999999999990e-02 , len = +9.82496819333273375e-01 
 597        628        629        599    2 2147483645 2147483645 +1.03137294117647049e+00  # rad = +8.76667000000000002e-02 , len = +8.45813218151623469e-01 
 598        628        630        599    2 2147483645 2147483645 +8.23529411764705843e-01  # rad = +7.00000000000000067e-02 , len = +5.98080262172229427e-01 
 599        606        628        582    2        597        598 +4.49127582879890574e-01  # rad = +8.49999999999999922e-02 , len = +1.21243556529819843e-01 
 600        631        632        602    2 2147483645 2147483645 +8.49999999999999978e-01  # rad = +8.49999999999999506e-02 , len = +2.52388589282480258e-01 
 601        631        633        602    2 2147483645 2147483645 +7.75000000000000022e-01  # rad = +7.74999999999999994e-02 , len = +2.21359436211788024e-01 
 602        634        631        604    2        600        601 +1.02941131055383361e+00  # rad = +1.00000000000000006e-01 , len = +6.99999999999967315e-02 
 603        634        635        604    2 2147483645 2147483645 +8.74999613970758539e-01  # rad = +8.49999999999999506e-02 , len = +1.21243556529824978e-01 
 604        613        634        581    2        602        603 +7.45343849984270945e-01  # rad = +9.71428999999999765e-02 , len = +4.74763098818769935e-01 
 605        636        637        607    2 2147483645 2147483645 +7.12250925925925871e-01  # rad = +7.69230999999999943e-02 , len = +8.68677155219361730e-01 
 606        636        638        607    2 2147483645 2147483645 +1.12698148148148158e+00  # rad = +1.21714000000000017e-01 , len = +4.48218696620300172e-01 
 607        613        636        581    2        605        606 +8.28646620579592263e-01  # rad = +1.08000000000000013e-01 , len = +2.61916017074175556e-01 
 608        639        640        610    2 2147483645 2147483645 +5.16516216216216240e-01  # rad = +7.64443999999999818e-02 , len = +1.19411054764623992e+00 
 609        639        599        610    2        567        953 +8.10810810810810745e-01  # rad = +1.19999999999999982e-01 , len = +2.88617393793235255e-01 
 610        641        639        613    2        608        609 +7.68831168831168754e-01  # rad = +1.48000000000000020e-01 , len = +1.21243556529820870e-01 
 611        642        643        863    2 2147483645 2147483645 +6.40787579756951664e-01  # rad = +8.94814999999999777e-02 , len = +1.97618318988903541e+00 
 612        642        644        863    2 2147483645 2147483645 +6.08695029468000470e-01  # rad = +8.49999999999999784e-02 , len = +1.21243556529821897e-01 
 613        645        641        968    2        610        614 +7.66932270916334757e-01  # rad = +1.92499999999999977e-01 , len = +5.33104117410471812e-01 
 614        641        646        613    2        627        628 +7.15584415584415545e-01  # rad = +1.37749999999999984e-01 , len = +4.94974746830581791e-01 
 615        647        648        617    2 2147483645 2147483645 +9.21052631578947345e-01  # rad = +6.99999999999999789e-02 , len = +9.07303697777099183e-01 
 616        647        649        617    2 2147483645 2147483645 +1.35964473684210541e+00  # rad = +1.03333000000000008e-01 , len = +1.40000000000000568e-01 
 617        650        647        960    2        615        616 +8.95287840930910850e-01  # rad = +7.59999999999999981e-02 , len = +3.05122926047845966e-01 
 618        651        652        620    2 2147483645 2147483645 +5.82906153846153741e-01  # rad = +7.57777999999999785e-02 , len = +7.03491293478463064e-01 
 619        651        653        620    2 2147483645 2147483645 +6.52991538461538457e-01  # rad = +8.48889000000000171e-02 , len = +6.60378679243960764e-01 
 620        654        651        969    2        618        619 +1.30000000000000004e+00  # rad = +1.30000000000000032e-01 , len = +3.28329103187640248e-01 
 621        625        655        594    2 2147483645 2147483645 +6.91601195086865017e-01  # rad = +7.49999999999999972e-02 , len = +4.20000000000001705e-01 
 622        625        656        594    2        966        967 +9.22134926782486763e-01  # rad = +9.99999999999999778e-02 , len = +1.71464281994821721e-01 
 623        657        658        624    2 2147483645 2147483645 +1.30588235294117672e+00  # rad = +1.11000000000000001e-01 , len = +9.89949493661170521e-02 
 624        659        657        627    2        623        625 +7.32758620689655249e-01  # rad = +8.49999999999999784e-02 , len = +1.21243556529820870e-01 
 625        657        660        624    2        869        870 +1.17647058823529416e+00  # rad = +1.00000000000000006e-01 , len = +2.09999999999999076e-01 
 626        574        661        545    2        696        697 +8.62187343463015510e-01  # rad = +5.16364000000000045e-01 , len = +7.82623792124925721e-01 
 627        646        659        614    2        624        965 +8.42105263157894690e-01  # rad = +1.15999999999999978e-01 , len = +7.03491293478463731e-01 
 628        646        662        614    2        629        630 +7.98548094373865758e-01  # rad = +1.09999999999999973e-01 , len = +2.96984848098352461e-01 
 629        662        663        628    2 2147483645 2147483645 +9.09090909090909061e-01  # rad = +1.00000000000000006e-01 , len = +9.89949493661170521e-02 
 630        662        664        628    2        640        641 +9.09090909090909061e-01  # rad = +1.00000000000000006e-01 , len = +2.42487113059639714e-01 
 631        617        665        585    2        968        970 +1.00204271123491173e+00  # rad = +2.69800000000000040e-01 , len = +1.14808536267997030e+00 
 632        617        666        585    2 2147483645 2147483645 +3.29944289693593296e-01  # rad = +8.88374999999999859e-02 , len = +2.12320512433443565e+00 
 633        667        668        635    2 2147483645 2147483645 +7.29166666666666630e-01  # rad = +7.00000000000000067e-02 , len = +2.96984848098350740e-01 
 634        667        669        635    2 2147483645 2147483645 +7.29166666666666630e-01  # rad = +7.00000000000000067e-02 , len = +3.56931365951496382e-01 
 635        627        667        596    2        633        634 +9.80361120103428130e-01  # rad = +9.60000000000000020e-02 , len = +9.89949493661157892e-02 
 636        627        670        596    2 2147483645 2147483645 +8.34474194546537040e-01  # rad = +8.17143000000000036e-02 , len = +4.48218696620300394e-01 
 637        671        672        639    2 2147483645 2147483645 +1.09681081081081078e+00  # rad = +1.01454999999999948e-01 , len = +9.01886910870758896e-01 
 638        671        673        639    2 2147483645 2147483645 +1.19999999999999996e+00  # rad = +1.11000000000000001e-01 , len = +1.21243556529820870e-01 
 639        674        671       1059    2        637        638 +7.81250000000000111e-01  # rad = +9.24999999999999711e-02 , len = +3.05122926047848020e-01 
 640        664        675        630    2 2147483645 2147483645 +8.49999999999999978e-01  # rad = +8.49999999999999784e-02 , len = +3.05122926047848353e-01 
 641        664        676        630    2        661        662 +1.04400000000000004e+00  # rad = +1.04399999999999993e-01 , len = +3.76961536499416827e-01 
 642        677        678        644    2 2147483645 2147483645 +7.45343929639533109e-01  # rad = +7.99999999999999878e-02 , len = +3.20780298646907769e-01 
 643        677        679        644    2 2147483645 2147483645 +7.45343929639533109e-01  # rad = +7.99999999999999878e-02 , len = +1.56524758424982730e-01 
 644        680        677        664    2        642        643 +1.15589437964355968e+00  # rad = +1.07332999999999998e-01 , len = +1.56524758424985921e-01 
 645        681        682        682    2        646        647 +9.48913117589085919e-01  # rad = +1.53090999999999977e-01 , len = +7.53923072998831323e-01 
 646        682        683        645    2        867        868 +8.27396777080298573e-01  # rad = +1.26667000000000030e-01 , len = +1.56524758424986699e-01 
 647        682        684        645    2        656        657 +9.14488768118308704e-01  # rad = +1.40000000000000013e-01 , len = +9.89949493661183150e-02 
 648        685        686        650    2 2147483645 2147483645 +1.00000000000000000e+00  # rad = +7.00000000000000067e-02 , len = +3.76961536499416161e-01 
 649        685        687        650    2 2147483645 2147483645 +1.00000000000000000e+00  # rad = +7.00000000000000067e-02 , len = +1.21243556529819857e-01 
 650        688        685        652    2        648        649 +9.13043081285616842e-01  # rad = +7.00000000000000067e-02 , len = +1.56524758424985921e-01 
 651        688        689        652    2 2147483645 2147483645 +9.13043081285616842e-01  # rad = +7.00000000000000067e-02 , len = +1.21243556529819857e-01 
 652        690        688        964    2        650        651 +6.11996998555155547e-01  # rad = +7.66666999999999904e-02 , len = +5.68682688324515961e-01 
 653        691        692        655    2 2147483645 2147483645 +7.96233149394914186e-01  # rad = +7.74999999999999994e-02 , len = +2.61916017074176277e-01 
 654        691        693        655    2 2147483645 2147483645 +8.21918089697975973e-01  # rad = +8.00000000000000155e-02 , len = +2.10000000000000853e-01 
 655        694        691        876    2        653        654 +8.67637410636287409e-01  # rad = +9.73332999999999976e-02 , len = +3.56931365951495716e-01 
 656        684        695        647    2 2147483645 2147483645 +6.78571428571428603e-01  # rad = +9.50000000000000011e-02 , len = +2.61916017074175556e-01 
 657        684        696        647    2        679       1037 +9.97621428571428659e-01  # rad = +1.39666999999999986e-01 , len = +3.95979797464464434e-01 
 658        697        698        660    2        686        974 +6.60461283104899710e-01  # rad = +1.71500000000000069e-01 , len = +8.68677155219358177e-01 
 659        697        699        660    2        666        688 +9.11425017426165107e-01  # rad = +2.36667000000000044e-01 , len = +4.94974746830584011e-01 
 660        645        697        968    2        658        659 +1.03452988047808780e+00  # rad = +2.59666999999999981e-01 , len = +6.02162768692985018e-01 
 661        676        700        641    2 2147483645 2147483645 +1.07998084291187735e+00  # rad = +1.12749999999999975e-01 , len = +6.89420046125728159e-01 
 662        676        701        641    2 2147483645 2147483645 +1.14942528735632177e+00  # rad = +1.20000000000000051e-01 , len = +9.89949493661157892e-02 
 663        702        703        665    2 2147483645 2147483645 +8.10185185185185119e-01  # rad = +6.99999999999999928e-02 , len = +2.61916017074176999e-01 
 664        702        680        665    2        644        871 +1.07473495370370387e+00  # rad = +9.28571000000000257e-02 , len = +5.85662018573855248e-01 
 665        704        702        679    2        663        664 +6.42040261274717472e-01  # rad = +8.64000000000000046e-02 , len = +3.20780298646906215e-01 
 666        699        705        659    2        681        682 +8.49717113074488606e-01  # rad = +2.01100000000000029e-01 , len = +8.10308583195315180e-01 
 667        706        707        873    2        668        669 +8.91772727272727272e-01  # rad = +1.17713999999999999e-01 , len = +4.31508980207826409e-01 
 668        707        708        667    2        689        971 +1.02791511629882582e+00  # rad = +1.20999999999999969e-01 , len = +2.32163735324878967e-01 
 669        707        709        667    2 2147483645 2147483645 +1.02791511629882582e+00  # rad = +1.20999999999999969e-01 , len = +1.71464281994821693e-01 
 670        710        711        672    2 2147483645 2147483645 +9.36664226553258761e-01  # rad = +7.89473999999999870e-02 , len = +1.26775391933923820e+00 
 671        710        712        672    2 2147483645 2147483645 +8.30508615340443290e-01  # rad = +7.00000000000000067e-02 , len = +1.21243556529821897e-01 
 672        713        710        874    2        670        671 +5.76170652010445261e-01  # rad = +8.42857000000000189e-02 , len = +4.48218696620299561e-01 
 673        714        715        674    2 2147483645 2147483645 +6.06320829592620125e-01  # rad = +9.32000000000000189e-02 , len = +2.61916017074175056e-01 
 674        716        714        975    2        673        675 +1.05283561643835610e+00  # rad = +1.53713999999999962e-01 , len = +4.25793377120877115e-01 
 675        714        717        674    2        684        972 +1.02950934853038767e+00  # rad = +1.58249999999999974e-01 , len = +2.61916017074174612e-01 
 676        718        719        678    2 2147483645 2147483645 +5.66801045747929444e-01  # rad = +7.99999999999999878e-02 , len = +2.42487113059642767e-01 
 677        718        720        678    2        708        976 +1.00202631373854900e+00  # rad = +1.41429000000000027e-01 , len = +9.62340895940726471e-01 
 678        721        718        684    2        676        677 +8.90093396648819812e-01  # rad = +1.41143000000000046e-01 , len = +4.31508980207830128e-01 
 679        696        704        657    2        665        680 +9.63513213572282590e-01  # rad = +1.34570999999999968e-01 , len = +4.31508980207830128e-01 
 680        704        722        679    2        734        877 +9.36308714358963012e-01  # rad = +1.26000000000000001e-01 , len = +7.24085630295201010e-01 
 681        705        723        666    2 2147483645 2147483645 +4.91581800099452959e-01  # rad = +9.88571000000000172e-02 , len = +4.74763098818766771e-01 
 682        705        681        666    2        645       1082 +8.02252610641471797e-01  # rad = +1.61332999999999976e-01 , len = +1.97989898732232855e-01 
 683        721        724        684    2 2147483645 2147483645 +5.15016617162028401e-01  # rad = +8.16667000000000365e-02 , len = +4.53651848888552089e-01 
 684        717        721        675    2        678        683 +1.00202843601895730e+00  # rad = +1.58570999999999990e-01 , len = +4.42718872423570442e-01 
 685        725        726        686    2        700       1088 +8.66998626373626458e-01  # rad = +1.26235000000000014e-01 , len = +1.20432553738596804e+00 
 686        698        725        658    2        685        687 +8.48979591836734659e-01  # rad = +1.45599999999999979e-01 , len = +3.56931365951495327e-01 
 687        725        727        686    2        694        695 +7.12912087912087933e-01  # rad = +1.03799999999999976e-01 , len = +7.60394634384011225e-01 
 688        699        728        659    2        743        744 +5.03608445621907541e-01  # rad = +1.19187499999999988e-01 , len = +1.76394444356958191e+00 
 689        708        729        668    2        690        691 +1.00275206611570256e+00  # rad = +1.21333000000000024e-01 , len = +3.76961536499414829e-01 
 690        729        730        689    2 2147483645 2147483645 +6.89562196599441180e-01  # rad = +8.36666499999999952e-02 , len = +2.32163735324878967e-01 
 691        729        731        689    2        701        702 +1.09450850139698197e+00  # rad = +1.32800000000000057e-01 , len = +2.96984848098349519e-01 
 692        732        733        694    2 2147483645 2147483645 +8.49999999999999978e-01  # rad = +8.49999999999999784e-02 , len = +1.21243556529818830e-01 
 693        732        734        694    2 2147483645 2147483645 +7.29999999999999982e-01  # rad = +7.29999999999999954e-02 , len = +1.29073622402100718e+00 
 694        727        732        687    2        692        693 +9.63391136801541426e-01  # rad = +1.00000000000000006e-01 , len = +1.56524758424985921e-01 
 695        727        735        687    2 2147483645 2147483645 +7.70712909441233163e-01  # rad = +7.99999999999999878e-02 , len = +2.42487113059640741e-01 
 696        661        736        626    2 2147483645 2147483645 +2.21984878883888098e-01  # rad = +1.14625000000000005e-01 , len = +2.02999999999999936e+00 
 697        661        737        626    2        710        711 +8.81645505883446590e-01  # rad = +4.55249999999999932e-01 , len = +2.61916017074175556e-01 
 698        738        739        700    2 2147483645 2147483645 +6.24342210884960447e-01  # rad = +7.00000000000000067e-02 , len = +2.96984848098347853e-01 
 699        738        740        700    2 2147483645 2147483645 +6.24342210884960447e-01  # rad = +7.00000000000000067e-02 , len = +4.99899989998000283e-01 
 700        726        738        685    2        698        699 +8.88168891353428136e-01  # rad = +1.12118000000000009e-01 , len = +1.36095554666565222e+00 
 701        731        741        691    2 2147483645 2147483645 +9.86445783132530063e-01  # rad = +1.30999999999999978e-01 , len = +9.89949493661183150e-02 
 702        731        742        691    2        703        704 +1.05421686746987930e+00  # rad = +1.39999999999999986e-01 , len = +2.09999999999999659e-01 
 703        742        743        702    2        717        718 +8.73214285714285721e-01  # rad = +1.22249999999999970e-01 , len = +5.51180551180827427e-01 
 704        742        744        702    2        705        706 +7.17142857142857193e-01  # rad = +1.00399999999999989e-01 , len = +3.95979797464466932e-01 
 705        744        745        704    2 2147483645 2147483645 +1.20186254980079665e+00  # rad = +1.20667000000000024e-01 , len = +3.05122926047846743e-01 
 706        744        746        704    2 2147483645 2147483645 +1.10557768924302802e+00  # rad = +1.11000000000000001e-01 , len = +9.89949493661170521e-02 
 707        747        748        708    2 2147483645 2147483645 +5.40771708683473351e-01  # rad = +7.72221999999999908e-02 , len = +1.20635815577298722e+00 
 708        720        747        677    2        707        709 +1.00969391001845432e+00  # rad = +1.42799999999999983e-01 , len = +3.56931365951492552e-01 
 709        747        749        708    2        731        732 +6.49947478991596661e-01  # rad = +9.28124999999999645e-02 , len = +8.45813218151620028e-01 
 710        737        750        697    2        746        983 +7.25974739154310766e-01  # rad = +3.30499999999999960e-01 , len = +9.57235603182413741e-01 
 711        737        751        697    2        719        720 +9.08658978583195887e-01  # rad = +4.13667000000000007e-01 , len = +2.42487113059643794e-01 
 712        752        753        713    2 2147483645 2147483645 +9.24137931034482829e-01  # rad = +1.34000000000000036e-01 , len = +1.97989898732234104e-01 
 713        754        752       1088    2        712        714 +1.14865132490989019e+00  # rad = +1.44999999999999990e-01 , len = +4.02119385257661444e-01 
 714        752        755        713    2        715        716 +8.76848275862069038e-01  # rad = +1.27143000000000006e-01 , len = +5.51180551180825429e-01 
 715        755        756        714    2 2147483645 2147483645 +9.59549483652265445e-01  # rad = +1.22000000000000039e-01 , len = +9.89949493661170521e-02 
 716        755        757        714    2        721        722 +8.22467615204926616e-01  # rad = +1.04570999999999997e-01 , len = +1.39649561402820210e+00 
 717        743        758        703    2 2147483645 2147483645 +8.58895705521472430e-01  # rad = +1.04999999999999996e-01 , len = +1.21243556529820870e-01 
 718        743        759        703    2 2147483645 2147483645 +7.36196319018404988e-01  # rad = +8.99999999999999689e-02 , len = +3.56931365951493107e-01 
 719        751        760        711    2 2147483645 2147483645 +3.91921521416985219e-01  # rad = +1.62124999999999991e-01 , len = +1.69885255393162415e+00 
 720        751        761        711    2        726        727 +8.71473915008932343e-01  # rad = +3.60500000000000043e-01 , len = +9.89949493661170521e-02 
 721        757        762        716    2 2147483645 2147483645 +8.12844861386043949e-01  # rad = +8.49999999999999784e-02 , len = +1.21243556529820870e-01 
 722        757        763        716    2 2147483645 2147483645 +1.24955293532623779e+00  # rad = +1.30666999999999978e-01 , len = +6.92964645562817450e-01 
 723        764        765        724    2 2147483645 2147483645 +7.08722962218991337e-01  # rad = +7.00000000000000344e-02 , len = +4.48218696620297896e-01 
 724        766        764        976    2        723        725 +8.96272232304900163e-01  # rad = +9.87692000000000153e-02 , len = +8.88200427831467687e-01 
 725        764        767        724    2        878        879 +8.69029009043305045e-01  # rad = +8.58332999999999735e-02 , len = +1.00468900660851190e+00 
 726        761        768        720    2 2147483645 2147483645 +3.67776699029126186e-01  # rad = +1.32583499999999965e-01 , len = +7.91959594928935195e-01 
 727        761        769        720    2 2147483645 2147483645 +5.37031900138696283e-01  # rad = +1.93599999999999994e-01 , len = +3.50000000000001421e-01 
 728        770        771        729    2        770        771 +7.90366502265832382e-01  # rad = +2.28999999999999981e-01 , len = +1.97370210518203670e+00 
 729        562        770        535    2        728        730 +8.07821739942620964e-01  # rad = +2.89738999999999969e-01 , len = +1.57927198417498582e+00 
 730        770        772        729    2        736        737 +7.81738047000921532e-01  # rad = +2.26500000000000007e-01 , len = +2.21359436211787469e-01 
 731        749        773        709    2 2147483645 2147483645 +8.35016835016835102e-01  # rad = +7.75000000000000272e-02 , len = +9.62340895940728025e-01 
 732        749        774        709    2 2147483645 2147483645 +7.54208754208754217e-01  # rad = +7.00000000000000205e-02 , len = +3.28329103187640248e-01 
 733        775        776        734    2 2147483645 2147483645 +9.18367346938775642e-01  # rad = +1.08000000000000013e-01 , len = +6.41560597293818646e-01 
 734        722        775        680    2        733        735 +9.33333333333333237e-01  # rad = +1.17600000000000024e-01 , len = +4.20000000000001705e-01 
 735        775        777        734    2        738        739 +8.33333333333333370e-01  # rad = +9.80000000000000177e-02 , len = +2.32163735324877329e-01 
 736        772        778        730    2        986       1041 +6.02962472406180949e-01  # rad = +1.36570999999999998e-01 , len = +1.03116439038593599e+00 
 737        772        779        730    2        751        979 +9.55849889624724058e-01  # rad = +2.16499999999999998e-01 , len = +1.21243556529821897e-01 
 738        777        780        735    2 2147483645 2147483645 +1.00371020408163258e+00  # rad = +9.83635999999999677e-02 , len = +9.44351629426242845e-01 
 739        777        781        735    2 2147483645 2147483645 +8.67346938775510168e-01  # rad = +8.49999999999999784e-02 , len = +2.09999999999997300e-01 
 740        782        783        742    2 2147483645 2147483645 +8.05653994930740303e-01  # rad = +7.59999999999999842e-02 , len = +2.88617393793237420e-01 
 741        782        784        742    2 2147483645 2147483645 +7.95053284471125221e-01  # rad = +7.49999999999999833e-02 , len = +3.63730669589462263e-01 
 742        785        782        746    2        740        741 +3.89807024793388412e-01  # rad = +9.43332999999999811e-02 , len = +2.03602554011485948e+00 
 743        728        786        688    2 2147483645 2147483645 +6.23267540639748319e-01  # rad = +7.42857000000000101e-02 , len = +4.31508980207829851e-01 
 744        728        787        688    2        747        748 +8.18038804404824349e-01  # rad = +9.74999999999999478e-02 , len = +5.81463670404265276e-01 
 745        785        788        746    2 2147483645 2147483645 +4.21975206611570230e-01  # rad = +1.02117999999999959e-01 , len = +1.38592929112563379e+00 
 746        750        785        710    2        742        745 +7.32223903177004476e-01  # rad = +2.41999999999999965e-01 , len = +4.08166632639171800e-01 
 747        787        789        744    2 2147483645 2147483645 +1.15384615384615397e+00  # rad = +1.12500000000000031e-01 , len = +2.52388589282479314e-01 
 748        787        790        744    2 2147483645 2147483645 +9.23076923076923128e-01  # rad = +8.99999999999999828e-02 , len = +1.56524758424983534e-01 
 749        791        792        751    2 2147483645 2147483645 +7.35429198099099346e-01  # rad = +1.10648999999999997e-01 , len = +2.91657333183995382e+00 
 750        791        793        751    2 2147483645 2147483645 +6.32367817619886252e-01  # rad = +9.51428999999999747e-02 , len = +1.54951605348250787e+00 
 751        779        791        737    2        749        750 +6.94942263279445749e-01  # rad = +1.50454999999999978e-01 , len = +8.88200427831465467e-01 
 752        794        795        754    2 2147483645 2147483645 +9.96376811594202882e-01  # rad = +1.09999999999999973e-01 , len = +3.76961536499415162e-01 
 753        794        796        754    2 2147483645 2147483645 +8.63095108695652091e-01  # rad = +9.52856999999999593e-02 , len = +5.64358042380898817e-01 
 754        797        794        760    2        752        753 +7.07692307692307732e-01  # rad = +1.10399999999999970e-01 , len = +9.97346479414251363e-01 
 755        798        799        756    2 2147483645 2147483645 +8.73493975903614328e-01  # rad = +1.15999999999999964e-01 , len = +5.37680202350802716e-01 
 756        797        798        760    2        755        757 +8.51282051282051255e-01  # rad = +1.32799999999999946e-01 , len = +3.50000000000001421e-01 
 757        798        800        756    2        758        759 +6.86077560240963780e-01  # rad = +9.11110999999999449e-02 , len = +7.13862731902988878e-01 
 758        800        801        757    2 2147483645 2147483645 +7.68292776621070317e-01  # rad = +6.99999999999999650e-02 , len = +2.88617393793236976e-01 
 759        800        802        757    2 2147483645 2147483645 +7.68292776621070317e-01  # rad = +6.99999999999999650e-02 , len = +1.21243556529820870e-01 
 760        803        797        762    2        754        756 +1.15433281783000230e+00  # rad = +1.55999999999999972e-01 , len = +9.89949493661170521e-02 
 761        803        804        762    2        818        991 +1.15433281783000230e+00  # rad = +1.55999999999999972e-01 , len = +1.56524758424984339e-01 
 762        805        803        768    2        760        761 +1.11996651942950431e+00  # rad = +1.35142999999999958e-01 , len = +9.23363417079104298e-01 
 763        805        806        768    2 2147483645 2147483645 +7.58853228263931423e-01  # rad = +9.15685424949237853e-02 , len = +3.56931365951493607e-01 
 764        807        808        765    2        880        881 +7.88461538461538436e-01  # rad = +1.22999999999999998e-01 , len = +4.99899989997997840e-01 
 765        809        807        770    2        764        766 +1.14285714285714279e+00  # rad = +1.56000000000000000e-01 , len = +2.09999999999998493e-01 
 766        807        810        765    2        767        768 +8.91025641025640969e-01  # rad = +1.38999999999999985e-01 , len = +2.61916017074176999e-01 
 767        810        811        766    2 2147483645 2147483645 +9.42446043165467762e-01  # rad = +1.31000000000000005e-01 , len = +9.89949493661170521e-02 
 768        810        805        766    2        762        763 +8.68107913669064701e-01  # rad = +1.20666999999999969e-01 , len = +1.71464281994823164e-01 
 769        809        812        770    2 2147483645 2147483645 +8.48593406593406652e-01  # rad = +1.15832999999999964e-01 , len = +9.64883412646316496e-01 
 770        771        809        728    2        765        769 +5.96069868995633190e-01  # rad = +1.36499999999999982e-01 , len = +9.62340895940728136e-01 
 771        771        813        728    2        772        773 +8.50655021834061054e-01  # rad = +1.94799999999999973e-01 , len = +1.09790709989506818e+00 
 772        813        814        771    2        793       1076 +8.93649897330595522e-01  # rad = +1.74082999999999988e-01 , len = +1.06160256216721827e+00 
 773        813        815        771    2        790       1064 +6.46817248459958916e-01  # rad = +1.25999999999999945e-01 , len = +1.23644652128589594e+00 
 774        816        817        776    2 2147483645 2147483645 +6.95112179487179516e-01  # rad = +8.67499999999999938e-02 , len = +5.72974694031072262e-01 
 775        816        818        776    2 2147483645 2147483645 +9.77564102564102533e-01  # rad = +1.21999999999999970e-01 , len = +1.21243556529819843e-01 
 776        819        816        781    2        774        775 +1.06849315068493156e+00  # rad = +1.24799999999999925e-01 , len = +2.96984848098351184e-01 
 777        820        821        779    2 2147483645 2147483645 +8.01864801864801802e-01  # rad = +8.59999999999999792e-02 , len = +5.51180551180827649e-01 
 778        820        822        779    2 2147483645 2147483645 +8.14296503496503510e-01  # rad = +8.73333000000000026e-02 , len = +2.09999999999997300e-01 
 779        823        820        796    2        777        778 +7.88602941176470562e-01  # rad = +1.07249999999999984e-01 , len = +5.14392845984465885e-01 
 780        824        825        782    2 2147483645 2147483645 +1.17431192660550443e+00  # rad = +1.27999999999999975e-01 , len = +1.40000000000000568e-01 
 781        824        819        782    2        776       1044 +1.07155963302752277e+00  # rad = +1.16799999999999946e-01 , len = +2.96984848098348631e-01 
 782        826        824        784    2        780        781 +9.84936792359059177e-01  # rad = +1.08999999999999986e-01 , len = +2.21359436211788579e-01 
 783        826        827        784    2 2147483645 2147483645 +6.32528215276459971e-01  # rad = +6.99999999999999928e-02 , len = +9.89949493661195640e-02 
 784        828        826        786    2        782        783 +9.22225000000000072e-01  # rad = +1.10667000000000001e-01 , len = +2.10000000000000853e-01 
 785        829        830        787    2 2147483645 2147483645 +5.75220492012730067e-01  # rad = +7.42857000000000101e-02 , len = +4.53651848888552089e-01 
 786        829        828        787    2        784        992 +9.29202511944123843e-01  # rad = +1.19999999999999954e-01 , len = +1.21243556529819857e-01 
 787        823        829        796    2        785        786 +9.49580882352941136e-01  # rad = +1.29142999999999980e-01 , len = +4.42718872423571552e-01 
 788        831        832        790    2 2147483645 2147483645 +6.16393442622950816e-01  # rad = +7.52000000000000030e-02 , len = +6.14247507117447800e-01 
 789        831        833        790    2 2147483645 2147483645 +8.98000000000000131e-01  # rad = +1.09555999999999959e-01 , len = +6.75055553269506281e-01 
 790        815        831        773    2        788        789 +9.68253968253968256e-01  # rad = +1.21999999999999970e-01 , len = +1.21243556529823951e-01 
 791        834        835        793    2 2147483645 2147483645 +9.44818574731128846e-01  # rad = +1.31599999999999939e-01 , len = +2.88617393793237420e-01 
 792        834        836        793    2 2147483645 2147483645 +7.08374854615682836e-01  # rad = +9.86666999999999683e-02 , len = +2.09999999999999659e-01 
 793        814        834        772    2        791        792 +8.00112589971450294e-01  # rad = +1.39285999999999993e-01 , len = +5.51180551180827871e-01 
 794        837        838       1064    2 2147483645 2147483645 +9.96031746031745935e-01  # rad = +1.25499999999999973e-01 , len = +6.37730350540098967e-01 
 795        837        839       1064    2 2147483645 2147483645 +8.44444444444444442e-01  # rad = +1.06399999999999981e-01 , len = +8.34146270146911117e-01 
 796        840        823        797    2        779        787 +8.82160254788638354e-01  # rad = +1.36000000000000010e-01 , len = +3.56931365951496382e-01 
 797        841        840       1076    2        796        798 +8.85594802479277132e-01  # rad = +1.54166999999999971e-01 , len = +5.14392845984465663e-01 
 798        840        842        797    2        802        803 +6.49944540660452597e-01  # rad = +1.00199999999999984e-01 , len = +6.75055553269508613e-01 
 799        843        844        801    2 2147483645 2147483645 +1.03435114503816794e+00  # rad = +1.35499999999999982e-01 , len = +2.52388589282479314e-01 
 800        843        845        801    2        806        807 +1.06564885496183193e+00  # rad = +1.39599999999999946e-01 , len = +3.20780298646908546e-01 
 801        846        843        805    2        799        800 +1.03557312252964429e+00  # rad = +1.31000000000000005e-01 , len = +3.83405790253617873e-01 
 802        842        847        798    2 2147483645 2147483645 +6.98602794411177563e-01  # rad = +6.99999999999999928e-02 , len = +2.09999999999998493e-01 
 803        842        848        798    2        810        811 +1.00299401197604787e+00  # rad = +1.00499999999999992e-01 , len = +2.88617393793234367e-01 
 804        846        849        805    2 2147483645 2147483645 +9.64426877470355826e-01  # rad = +1.21999999999999970e-01 , len = +1.56524758424982757e-01 
 805        850        846        811    2        801        804 +1.23054474708171191e+00  # rad = +1.26499999999999974e-01 , len = +2.88617393793235255e-01 
 806        845        851        800    2 2147483645 2147483645 +9.95702005730659034e-01  # rad = +1.38999999999999957e-01 , len = +9.89949493661170521e-02 
 807        845        852        800    2        993        994 +9.22636103151862508e-01  # rad = +1.28799999999999942e-01 , len = +3.56931365951496382e-01 
 808        853        854        810    2 2147483645 2147483645 +9.29432432432432454e-01  # rad = +1.03167000000000036e-01 , len = +9.01886910870756897e-01 
 809        853        855        810    2 2147483645 2147483645 +7.20720720720720687e-01  # rad = +7.99999999999999878e-02 , len = +1.40000000000000568e-01 
 810        848        853        803    2        808        809 +1.10447761194029881e+00  # rad = +1.11000000000000001e-01 , len = +1.21243556529819857e-01 
 811        848        850        803    2        805        812 +1.02288557213930353e+00  # rad = +1.02799999999999989e-01 , len = +2.88617393793236532e-01 
 812        850        856        811    2        816        817 +1.03501945525291839e+00  # rad = +1.06399999999999981e-01 , len = +7.57165767847439830e-01 
 813        857        858        815    2 2147483645 2147483645 +1.02121464226289516e+00  # rad = +1.22749999999999998e-01 , len = +5.68682688324518071e-01 
 814        857        859        815    2 2147483645 2147483645 +9.98336106489184694e-01  # rad = +1.20000000000000009e-01 , len = +7.00000000000002842e-02 
 815        841        857       1076    2        813        814 +6.90475233078474027e-01  # rad = +1.20199999999999960e-01 , len = +1.04999999999999960e+00 
 816        856        860        812    2 2147483645 2147483645 +7.98872180451127734e-01  # rad = +8.49999999999999784e-02 , len = +1.21243556529821384e-01 
 817        856        861        812    2 2147483645 2147483645 +9.39849624060150379e-01  # rad = +1.00000000000000006e-01 , len = +1.21243556529821384e-01 
 818        804        862        761    2        987        988 +9.72399301302912633e-01  # rad = +1.51694291003254322e-01 , len = +3.56931365951492885e-01 
 819         51        863        820    2 2147483645 2147483645 +6.91454833597464402e-01  # rad = +1.09077000000000049e-01 , len = +7.57165767847435944e-01 
 820         60         51        891    2         44        819 +8.28980419771511379e-01  # rad = +1.57750000000000001e-01 , len = +2.88617393793235699e-01 
 821         61         42         52    2         35       1065 +1.02584029531766086e+00  # rad = +1.32000000000000006e-01 , len = +6.96491205974632654e-01 
 822        864        865       1065    2 2147483645 2147483645 +6.06060606060606077e-01  # rad = +7.99999999999999878e-02 , len = +4.69574275274954045e-01 
 823        864        866       1065    2 2147483645 2147483645 +5.62770454545454490e-01  # rad = +7.42857000000000101e-02 , len = +5.09607692249638866e-01 
 824        867        868       1066    2 2147483645 2147483645 +7.83266221628838410e-01  # rad = +7.33333000000000179e-02 , len = +5.93969696196699037e-01 
 825        867        869       1066    2 2147483645 2147483645 +1.10327369826435251e+00  # rad = +1.03294000000000025e-01 , len = +1.36095554666565133e+00 
 826        511        870       1067    2 2147483645 2147483645 +4.67394631767585056e-01  # rad = +2.82462000000000046e-01 , len = +9.09999999999999698e-01 
 827        545        871        519    2 2147483645 2147483645 +7.87037037037036979e-01  # rad = +8.49999999999999784e-02 , len = +1.21243556529822938e-01 
 828        545        872        519    2 2147483645 2147483645 +7.17592592592592560e-01  # rad = +7.74999999999999994e-02 , len = +5.37680202350802938e-01 
 829        873        874       1068    2 2147483645 2147483645 +4.57057949479940551e-01  # rad = +1.53800000000000020e-01 , len = +7.57165767847438387e-01 
 830        544        602       1030    2        569       1068 +1.01567121832252782e+00  # rad = +3.36500000000000021e-01 , len = +9.89949493661145541e-02 
 831        873        621       1068    2        589        955 +9.53937592867756257e-01  # rad = +3.20999999999999952e-01 , len = +5.14392845984468217e-01 
 832        875        876        834    2 2147483645 2147483645 +5.25231099195710427e-01  # rad = +7.34667000000000098e-02 , len = +9.44351629426243400e-01 
 833        877        878       1069    2 2147483645 2147483645 +5.49300089365504896e-01  # rad = +7.68333500000000225e-02 , len = +6.60378679243964539e-01 
 834         12        875         12    2        832       1069 +7.68543956043955978e-01  # rad = +1.39875000000000027e-01 , len = +5.81463670404262722e-01 
 835        877        879       1069    2 2147483645 2147483645 +8.26720285969615665e-01  # rad = +1.15637499999999949e-01 , len = +1.50459296821432886e+00 
 836         28        880         29    2 2147483645 2147483645 +6.29673593073593052e-01  # rad = +7.27273000000000086e-02 , len = +7.85748051222527444e-01 
 837        881        882        839    2 2147483645 2147483645 +8.49999999999999978e-01  # rad = +8.50000000000000061e-02 , len = +1.21243556529821897e-01 
 838        881        883        839    2 2147483645 2147483645 +7.42856999999999990e-01  # rad = +7.42857000000000101e-02 , len = +8.01186619958171087e-01 
 839         80        881         69    2        837        838 +1.10497237569060780e+00  # rad = +9.99999999999999778e-02 , len = +2.10000000000000853e-01 
 840         87         69        106    2         60        891 +1.01927194860813697e+00  # rad = +2.85600000000000076e-01 , len = +3.95979797464468208e-01 
 841        137        884        123    2 2147483645 2147483645 +5.77333333333333365e-01  # rad = +1.02621000000000018e-01 , len = +2.03963231980668569e+00 
 842        182        885        193    2 2147483645 2147483645 +7.59635086022155570e-01  # rad = +1.13076999999999997e-01 , len = +1.09790709989506774e+00 
 843        886        887        845    2 2147483645 2147483645 +3.56911514257156504e-01  # rad = +8.31999999999999962e-02 , len = +1.08669222873820459e+00 
 844        886        888        845    2        908        909 +5.96282457713278258e-01  # rad = +1.39000000000000012e-01 , len = +2.88617393793233978e-01 
 845        183        886        232    2        843        844 +6.12196607997310682e-01  # rad = +2.33110999999999985e-01 , len = +7.47395477642194161e-01 
 846        235        204        245    2        187        230 +7.51080093054170894e-01  # rad = +2.82500000000000084e-01 , len = +5.37680202350802494e-01 
 847        326        889        312    2 2147483645 2147483645 +5.08011500862564636e-01  # rad = +1.10429000000000027e-01 , len = +5.51180551180826761e-01 
 848        394        890       1070    2 2147483645 2147483645 +7.55635245901639441e-01  # rad = +7.37499999999999961e-02 , len = +4.94974746830582291e-01 
 849        891        892       1071    2       1021       1022 +7.22113026598431240e-01  # rad = +1.18667000000000009e-01 , len = +3.63730669589466427e-01 
 850        891        893       1071    2 2147483645 2147483645 +6.62854408444305321e-01  # rad = +1.08928853502878023e-01 , len = +1.91575050567656135e+00 
 851        426        894        401    2 2147483645 2147483645 +5.99238272352855539e-01  # rad = +1.27600000000000019e-01 , len = +3.20780298646909323e-01 
 852        426        895        401    2 2147483645 2147483645 +4.82884609062774417e-01  # rad = +1.02824000000000026e-01 , len = +1.25610509114484237e+00 
 853        422        896        448    2 2147483645 2147483645 +2.96930168003788630e-01  # rad = +1.26652000000000015e-01 , len = +1.74439101121279450e+00 
 854        435        897        410    2 2147483645 2147483645 +8.82355536339812785e-01  # rad = +1.00000000000000033e-01 , len = +1.21243556529819857e-01 
 855        435        898        410    2 2147483645 2147483645 +6.55463986658784359e-01  # rad = +7.42857000000000101e-02 , len = +4.64327470649754659e-01 
 856        477        899        454    2 2147483645 2147483645 +6.22710622710622719e-01  # rad = +1.02000000000000049e-01 , len = +5.68682688324519514e-01 
 857        477        900        454    2 2147483645 2147483645 +5.45962148962149008e-01  # rad = +8.94286000000000109e-02 , len = +9.74987179402888260e-01 
 858        519        901       1073    2        944       1084 +8.38333333333333486e-01  # rad = +1.19714000000000056e-01 , len = +5.64358042380897706e-01 
 859        902        903        861    2 2147483645 2147483645 +7.09856312292358793e-01  # rad = +8.54667000000000204e-02 , len = +1.19820699380365836e+00 
 860        902        904        861    2 2147483645 2147483645 +8.30564784053156147e-01  # rad = +1.00000000000000006e-01 , len = +2.42487113059643794e-01 
 861        905        902        939    2        859        860 +8.86225958176612094e-01  # rad = +1.20399999999999993e-01 , len = +2.96984848098349519e-01 
 862        564        906        537    2 2147483645 2147483645 +8.48363787375415401e-01  # rad = +1.02142999999999984e-01 , len = +9.84987309562917357e-01 
 863        907        642       1079    2        611        612 +3.89338857491768164e-01  # rad = +1.39642999999999989e-01 , len = +7.03491293478463398e-01 
 864        623        908        592    2 2147483645 2147483645 +1.00144630664183731e+00  # rad = +1.61332999999999976e-01 , len = +1.71464281994819528e-01 
 865        909        910       1074    2 2147483645 2147483645 +9.68342644320298040e-01  # rad = +1.56000000000000028e-01 , len = +9.89949493661170521e-02 
 866        909        911       1074    2        874        961 +9.26132836747361909e-01  # rad = +1.49200000000000027e-01 , len = +3.05122926047847187e-01 
 867        683        912        646    2 2147483645 2147483645 +5.92103704990250002e-01  # rad = +7.49999999999999556e-02 , len = +4.08166632639170246e-01 
 868        683        913        646    2 2147483645 2147483645 +7.36839903052886713e-01  # rad = +9.33332999999999940e-02 , len = +6.64078308635358328e-01 
 869        660        914        625    2 2147483645 2147483645 +1.01750000000000007e+00  # rad = +1.01749999999999979e-01 , len = +5.81463670404264388e-01 
 870        660        915        625    2 2147483645 2147483645 +8.80000000000000004e-01  # rad = +8.79999999999999949e-02 , len = +3.05122926047846743e-01 
 871        680        916        664    2 2147483645 2147483645 +9.04615802130370183e-01  # rad = +8.40000000000000191e-02 , len = +5.04777178564958073e-01 
 872        917        918       1075    2 2147483645 2147483645 +6.94529893496301787e-01  # rad = +1.01600000000000038e-01 , len = +1.01197826063606700e+00 
 873        917        706       1075    2        667       1035 +9.02341987613305418e-01  # rad = +1.32000000000000006e-01 , len = +1.40000000000000568e-01 
 874        911        713        866    2        672       1075 +9.80469168900804378e-01  # rad = +1.46285999999999999e-01 , len = +5.23832034148352221e-01 
 875        694        919        876    2 2147483645 2147483645 +6.77470538945641909e-01  # rad = +7.59999999999999981e-02 , len = +2.42487113059642267e-01 
 876        654        694        969    2        655        875 +1.12182000000000004e+00  # rad = +1.12182000000000046e-01 , len = +7.30821455623739014e-01 
 877        722        920        680    2 2147483645 2147483645 +5.95238095238095233e-01  # rad = +7.50000000000000111e-02 , len = +3.76961536499415162e-01 
 878        767        921        725    2 2147483645 2147483645 +1.04854409652197922e+00  # rad = +8.99999999999999828e-02 , len = +1.97989898732234104e-01 
 879        767        922        725    2 2147483645 2147483645 +1.07767032142536756e+00  # rad = +9.25000000000000266e-02 , len = +2.88617393793237420e-01 
 880        808        923        764    2 2147483645 2147483645 +6.78591056910569201e-01  # rad = +8.34666999999999909e-02 , len = +1.02161636635285036e+00 
 881        808        924        764    2 2147483645 2147483645 +8.45528455284552893e-01  # rad = +1.03999999999999967e-01 , len = +3.42928563989644886e-01 
 882        925        926       1077    2 2147483645 2147483645 +8.76514148398803372e-01  # rad = +1.25111000000000028e-01 , len = +6.92964645562815673e-01 
 883        925        927       1077    2 2147483645 2147483645 +5.22257718741461541e-01  # rad = +7.45455000000000145e-02 , len = +1.48657324071167052e+00 
 884        928          4        888    2          2       1077 +7.09428429423459295e-01  # rad = +1.42736999999999975e-01 , len = +1.50296373875087275e+00 
 885         11        929          7    2 2147483645 2147483645 +6.70995670995671034e-01  # rad = +7.74999999999999994e-02 , len = +2.96984848098348631e-01 
 886         11        930          7    2 2147483645 2147483645 +6.63780952380952360e-01  # rad = +7.66666999999999765e-02 , len = +5.37680202350801717e-01 
 887        928        931        888    2 2147483645 2147483645 +4.60697316103379773e-01  # rad = +9.26923000000000746e-02 , len = +9.62340895940725471e-01 
 888         53        928         54    2        884        887 +8.75418238460099252e-01  # rad = +2.01200000000000073e-01 , len = +7.85748051222530663e-01 
 889         59        932        890    2 2147483645 2147483645 +7.94118020761421572e-01  # rad = +7.49999999999999972e-02 , len = +8.68677155219359176e-01 
 890         61         59         52    2         51        889 +7.33976296871964196e-01  # rad = +9.44444000000000394e-02 , len = +5.98080262172227983e-01 
 891         69         60        840    2         52        820 +6.66295518207282944e-01  # rad = +1.90293999999999991e-01 , len = +1.41566238913096898e+00 
 892         76        933         78    2 2147483645 2147483645 +7.28687330020770463e-01  # rad = +1.27000000000000030e-01 , len = +8.31203946092654022e-01 
 893         62        934        104    2 2147483645 2147483645 +5.42506152584085299e-01  # rad = +1.32263000000000019e-01 , len = +1.70891778620271650e+00 
 894        107        935         93    2 2147483645 2147483645 +6.62627792502839763e-01  # rad = +7.00000000000000205e-02 , len = +2.52388589282480258e-01 
 895        107        936         93    2 2147483645 2147483645 +6.62627792502839763e-01  # rad = +7.00000000000000205e-02 , len = +1.97989898732234104e-01 
 896        136        937        125    2 2147483645 2147483645 +5.38877744258813962e-01  # rad = +1.05570999999999970e-01 , len = +4.64327470649756269e-01 
 897        144        938        141    2 2147483645 2147483645 +5.71428571428571508e-01  # rad = +8.00000000000000294e-02 , len = +5.09607692249636868e-01 
 898        171        939        156    2 2147483645 2147483645 +3.93962745098039191e-01  # rad = +8.03684000000000065e-02 , len = +1.33551488198372525e+00 
 899        171        940        156    2 2147483645 2147483645 +7.04362745098039200e-01  # rad = +1.43690000000000068e-01 , len = +2.07771509115181940e+00 
 900        185        941        175    2 2147483645 2147483645 +8.03279677259385205e-01  # rad = +1.19867000000000001e-01 , len = +1.09790709989506796e+00 
 901        211        942        192    2 2147483645 2147483645 +7.02634880803011286e-01  # rad = +6.99999999999999928e-02 , len = +9.89949493661170521e-02 
 902        211        943        192    2       1053       1085 +9.76996737766624879e-01  # rad = +9.73332999999999976e-02 , len = +1.71464281994823164e-01 
 903        194        944        198    2 2147483645 2147483645 +6.71382189239332017e-01  # rad = +1.44750000000000073e-01 , len = +5.81463670404264610e-01 
 904        230        945        213    2 2147483645 2147483645 +5.73552878179384273e-01  # rad = +1.07111000000000040e-01 , len = +1.32075735848792841e+00 
 905        230        946        213    2 2147483645 2147483645 +7.14088353413654731e-01  # rad = +1.33356000000000030e-01 , len = +3.23215098657225575e+00 
 906        222        947        205    2 2147483645 2147483645 +5.54206500258872858e-01  # rad = +7.60000000000000259e-02 , len = +3.28329103187641413e-01 
 907        222        948        205    2 2147483645 2147483645 +6.07682323000299007e-01  # rad = +8.33333000000000129e-02 , len = +6.78675180038285197e-01 
 908        888        949        844    2 2147483645 2147483645 +6.21582733812949706e-01  # rad = +8.64000000000000323e-02 , len = +2.96984848098351184e-01 
 909        888        950        844    2 2147483645 2147483645 +6.51079136690647542e-01  # rad = +9.05000000000000387e-02 , len = +2.61916017074176000e-01 
 910        237        951        222    2 2147483645 2147483645 +5.62193259206392515e-01  # rad = +8.42856999999999773e-02 , len = +6.14247507117449465e-01 
 911        237        952        222    2 2147483645 2147483645 +5.83632931571540059e-01  # rad = +8.74999999999999806e-02 , len = +2.42487113059643794e-01 
 912        241        953        225    2 2147483645 2147483645 +7.11465262708548263e-01  # rad = +7.99999999999999878e-02 , len = +1.71464281994820250e-01 
 913        241        954        225    2 2147483645 2147483645 +6.41589591263206471e-01  # rad = +7.21428999999999959e-02 , len = +9.23363417079104631e-01 
 914        252        955        238    2 2147483645 2147483645 +3.72785889242177759e-01  # rad = +1.05166999999999997e-01 , len = +4.69574275274956709e-01 
 915        276        956        262    2 2147483645 2147483645 +6.04848666666666701e-01  # rad = +9.07272999999999830e-02 , len = +8.45813218151618473e-01 
 916        276        957        262    2        917        918 +1.02363333333333340e+00  # rad = +1.53545000000000015e-01 , len = +8.10308583195315735e-01 
 917        957        958        916    2 2147483645 2147483645 +7.24217656061740933e-01  # rad = +1.11200000000000035e-01 , len = +1.45828666591997624e+00 
 918        957        959        916    2 2147483645 2147483645 +5.72253736689569803e-01  # rad = +8.78667000000000059e-02 , len = +9.82496819333275706e-01 
 919        281        960        294    2 2147483645 2147483645 +4.61350877192982456e-01  # rad = +9.99286000000000202e-02 , len = +1.10458136866416612e+00 
 920        367        961        346    2 2147483645 2147483645 +5.43424468625600898e-01  # rad = +9.73332999999999976e-02 , len = +2.09999999999998493e-01 
 921        367        962        346    2 2147483645 2147483645 +7.91207686853403813e-01  # rad = +1.41714000000000007e-01 , len = +6.49153294684700732e-01 
 922        305        963        923    2 2147483645 2147483645 +7.43735763097949865e-01  # rad = +1.30600000000000049e-01 , len = +1.20024997396375621e+00 
 923        342        305        322    2        287        922 +5.67825383993532773e-01  # rad = +1.75600000000000089e-01 , len = +3.56931365951496382e-01 
 924        208        311        345    2        293       1011 +9.78244561140285018e-01  # rad = +3.25999999999999956e-01 , len = +3.83405790253616208e-01 
 925        297        964        926    2 2147483645 2147483645 +7.15771471943199455e-01  # rad = +1.48999999999999994e-01 , len = +6.60378679243960098e-01 
 926        415        297        389    2        280        925 +8.91721355014478911e-01  # rad = +2.08166999999999991e-01 , len = +4.31508980207831849e-01 
 927        965        371       1083    2        349        928 +6.88264331210191149e-01  # rad = +2.16115000000000002e-01 , len = +2.08360264925920946e+00 
 928        371        401        927    2        374        404 +7.36644841866598843e-01  # rad = +1.59200000000000119e-01 , len = +4.08166632639172688e-01 
 929        966        967        930    2 2147483645 2147483645 +7.51072961373390524e-01  # rad = +7.00000000000000205e-02 , len = +2.32163735324874637e-01 
 930        348        966        327    2        929        931 +5.87393723962764791e-01  # rad = +9.32000000000000467e-02 , len = +3.05122926047845966e-01 
 931        966        968        930    2        932       1019 +1.10668454935622318e+00  # rad = +1.03143000000000026e-01 , len = +9.12688336728371019e-01 
 932        968        392        931    2        365        933 +8.24098581580911871e-01  # rad = +8.50000000000000061e-02 , len = +3.63730669589465039e-01 
 933        392        969        932    2 2147483645 2147483645 +9.01960588235294125e-01  # rad = +7.66666500000000167e-02 , len = +7.47395477642190609e-01 
 934        970        971       1078    2 2147483645 2147483645 +5.71428571428571508e-01  # rad = +7.99999999999999878e-02 , len = +6.41560597293817092e-01 
 935        970        972       1078    2 2147483645 2147483645 +5.93406428571428557e-01  # rad = +8.30768999999999674e-02 , len = +8.54458893101359473e-01 
 936        973        974        938    2 2147483645 2147483645 +7.58123017372930419e-01  # rad = +6.99999999999999789e-02 , len = +8.42911620515461757e-01 
 937        973        975        938    2 2147483645 2147483645 +8.46734601709242529e-01  # rad = +7.81818000000000374e-02 , len = +8.57321409974110882e-01 
 938        448        973        423    2        936        937 +7.20014790685368888e-01  # rad = +9.23332999999999793e-02 , len = +3.56931365951493662e-01 
 939        459        905        435    2        861       1028 +5.97173626373626476e-01  # rad = +1.35857000000000006e-01 , len = +6.30000000000001337e-01 
 940        466        976        441    2 2147483645 2147483645 +5.15580736543909346e-01  # rad = +9.09999999999999837e-02 , len = +5.68682688324516294e-01 
 941        494        977        478    2 2147483645 2147483645 +6.95954762940408922e-01  # rad = +8.00000000000000294e-02 , len = +8.48704895708750184e-01 
 942        978        979        944    2 2147483645 2147483645 +9.29794838970835258e-01  # rad = +9.05000000000000110e-02 , len = +2.32163735324877857e-01 
 943        978        980        944    2 2147483645 2147483645 +8.08219797335547052e-01  # rad = +7.86667000000000061e-02 , len = +4.02119385257659612e-01 
 944        901        978        858    2        942        943 +8.13048599161334429e-01  # rad = +9.73333000000000254e-02 , len = +7.57165767847437166e-01 
 945        528        981        946    2 2147483645 2147483645 +3.85856136934215721e-01  # rad = +1.74749999999999989e-01 , len = +6.49153294684698179e-01 
 946        521        528        949    2        503        945 +6.47909871244635172e-01  # rad = +4.52889000000000042e-01 , len = +5.93969696196702368e-01 
 947        534        982        508    2 2147483645 2147483645 +1.05882352941176472e+00  # rad = +8.99999999999999828e-02 , len = +1.56524758424987503e-01 
 948        534        983        508    2 2147483645 2147483645 +1.00000000000000000e+00  # rad = +8.49999999999999784e-02 , len = +3.76961536499412553e-01 
 949        573        521        950    2        497        946 +9.51343994555971406e-01  # rad = +6.98999999999999955e-01 , len = +4.31508980207827797e-01 
 950          1        573          0    2        544        949 +1.32651016344193962e+00  # rad = +7.34750000000000014e-01 , len = +2.09999999999999076e-01 
 951          1        984          0    2 2147483645 2147483645 +5.86538652493153068e-01  # rad = +3.24882000000000004e-01 , len = +1.05233074648610447e+00 
 952        546        985        520    2 2147483645 2147483645 +6.66360294117646967e-01  # rad = +7.24999999999999811e-02 , len = +8.48704895708750184e-01 
 953        599        986        609    2 2147483645 2147483645 +7.50000000000000000e-01  # rad = +8.99999999999999689e-02 , len = +4.69574275274956987e-01 
 954        907        557       1079    2        529       1030 +9.43844847727836833e-01  # rad = +3.38525999999999938e-01 , len = +1.53999999999999959e+00 
 955        621        987        831    2 2147483645 2147483645 +4.38336448598130812e-01  # rad = +1.40705999999999998e-01 , len = +1.36813741999844329e+00 
 956        592        988        591    2 2147483645 2147483645 +3.97020279395514986e-01  # rad = +7.43750000000000105e-02 , len = +1.19820699380365836e+00 
 957        605        989        573    2 2147483645 2147483645 +5.13823470452833053e-01  # rad = +7.43332999999999633e-02 , len = +7.73175271203107806e-01 
 958        605        612        573    2        580       1090 +9.77617563093172715e-01  # rad = +1.41429000000000027e-01 , len = +4.31508980207830128e-01 
 959        650        990        960    2 2147483645 2147483645 +1.03664907897263370e+00  # rad = +8.79999999999999810e-02 , len = +3.28329103187638360e-01 
 960        604        650        572    2        617        959 +7.21844387755102068e-01  # rad = +8.48888999999999755e-02 , len = +6.60378679243960987e-01 
 961        911        991        866    2       1032       1033 +5.53254021447721178e-01  # rad = +8.25454999999999939e-02 , len = +6.96491205974634431e-01 
 962        992        993        963    2 2147483645 2147483645 +1.04700261750654366e+00  # rad = +1.39599999999999946e-01 , len = +3.05122926047847187e-01 
 963        626        992        595    2        962        964 +1.00552790346907983e+00  # rad = +1.33333000000000035e-01 , len = +1.97989898732233466e-01 
 964        992        690        963    2        652        969 +9.39549848874622229e-01  # rad = +1.25272999999999995e-01 , len = +7.30821455623737570e-01 
 965        659        994        627    2 2147483645 2147483645 +6.89655172413793149e-01  # rad = +7.99999999999999878e-02 , len = +1.97989898732232855e-01 
 966        656        995        622    2 2147483645 2147483645 +8.49999999999999978e-01  # rad = +8.49999999999999645e-02 , len = +6.02162768692982575e-01 
 967        656        996        622    2 2147483645 2147483645 +8.49999999999999978e-01  # rad = +8.49999999999999645e-02 , len = +9.89949493661170521e-02 
 968        665        645        631    2        613        660 +9.30318754633061462e-01  # rad = +2.50999999999999945e-01 , len = +2.32163735324879994e-01 
 969        690        654        964    2        620        876 +7.98256607569069243e-01  # rad = +1.00000000000000006e-01 , len = +1.21243556529821897e-01 
 970        665        997        631    2 2147483645 2147483645 +4.24388435878428505e-01  # rad = +1.14500000000000032e-01 , len = +4.31508980207829573e-01 
 971        708        998        668    2 2147483645 2147483645 +8.20936363636363686e-01  # rad = +9.93332999999999994e-02 , len = +5.77234787586472620e-01 
 972        717        999        675    2 2147483645 2147483645 +6.28796524486571862e-01  # rad = +9.95070499999999997e-02 , len = +1.60237323991634506e+00 
 973       1000       1001        974    2 2147483645 2147483645 +5.82596995464066181e-01  # rad = +8.39999999999999913e-02 , len = +3.42928563989646329e-01 
 974        698       1000        658    2        973        975 +8.40711370262390734e-01  # rad = +1.44182000000000005e-01 , len = +7.03491293478461621e-01 
 975       1000        716        974    2        674       1036 +1.01260906354468649e+00  # rad = +1.45999999999999991e-01 , len = +2.61916017074176999e-01 
 976        720        766        677    2        724       1038 +7.79189558011440409e-01  # rad = +1.10200000000000034e-01 , len = +6.41560597293816759e-01 
 977       1002       1003        979    2 2147483645 2147483645 +6.58613445378151252e-01  # rad = +7.83750000000000002e-02 , len = +1.16503218839652645e+00 
 978       1002       1004        979    2 2147483645 2147483645 +6.74369747899159711e-01  # rad = +8.02500000000000019e-02 , len = +5.23832034148350556e-01 
 979        779       1002        737    2        977        978 +5.49653579676674386e-01  # rad = +1.18999999999999981e-01 , len = +9.10000000000000475e-01 
 980       1005       1006        982    2 2147483645 2147483645 +8.13140348024068871e-01  # rad = +8.49999999999999784e-02 , len = +2.32163735324878412e-01 
 981       1005       1007        982    2 2147483645 2147483645 +7.41392670257239317e-01  # rad = +7.74999999999999994e-02 , len = +2.32163735324877329e-01 
 982       1008       1005       1082    2        980        981 +6.47933156886687844e-01  # rad = +1.04532999999999987e-01 , len = +1.29830658936939991e+00 
 983        750       1009        710    2 2147483645 2147483645 +9.19818456883509827e-01  # rad = +3.03999999999999937e-01 , len = +3.20780298646910100e-01 
 984       1010       1011        986    2 2147483645 2147483645 +5.50847124184549508e-01  # rad = +6.99999999999999928e-02 , len = +3.76961536499413163e-01 
 985       1010       1012        986    2 2147483645 2147483645 +5.50847124184549508e-01  # rad = +6.99999999999999928e-02 , len = +1.39999999999998792e-01 
 986        778       1010        736    2        984        985 +9.30483045448887380e-01  # rad = +1.27076999999999968e-01 , len = +8.77097486029918660e-01 
 987        862       1013        818    2 2147483645 2147483645 +7.38327060690749493e-01  # rad = +1.11999999999999961e-01 , len = +2.61916017074176444e-01 
 988        862       1014        818    2       1042       1043 +8.36702549321892808e-01  # rad = +1.26922999999999953e-01 , len = +9.12688336728370908e-01 
 989       1015       1016        991    2 2147483645 2147483645 +6.99815837937384888e-01  # rad = +7.59999999999999981e-02 , len = +2.88617393793237420e-01 
 990       1015       1017        991    2 2147483645 2147483645 +7.13627992633517505e-01  # rad = +7.75000000000000272e-02 , len = +2.21359436211789135e-01 
 991        804       1015        761    2        989        990 +6.96153846153846234e-01  # rad = +1.08599999999999988e-01 , len = +7.34166193719104410e-01 
 992        828       1018        786    2 2147483645 2147483645 +7.50000000000000000e-01  # rad = +8.99999999999999828e-02 , len = +3.76961536499413163e-01 
 993        852       1019        807    2 2147483645 2147483645 +8.10559006211180155e-01  # rad = +1.04400000000000007e-01 , len = +3.56931365951494661e-01 
 994        852       1020        807    2 2147483645 2147483645 +8.19099378881987472e-01  # rad = +1.05499999999999941e-01 , len = +5.09607692249636646e-01 
 995        109       1021         95    2 2147483645 2147483645 +8.78660720225640013e-01  # rad = +7.00000000000000205e-02 , len = +3.20780298646910100e-01 
 996        109       1022         95    2 2147483645 2147483645 +8.78660720225640013e-01  # rad = +7.00000000000000205e-02 , len = +8.19328993750373713e-01 
 997        121       1023        115    2 2147483645 2147483645 +3.98417954070981239e-01  # rad = +9.54211000000000087e-02 , len = +1.37528178930719602e+00 
 998        154       1024        142    2 2147483645 2147483645 +5.65939804564680071e-01  # rad = +6.99999999999999928e-02 , len = +1.00955435712991659e+00 
 999        154       1025        142    2 2147483645 2147483645 +5.65939804564680071e-01  # rad = +6.99999999999999928e-02 , len = +3.49999999999999978e-01 
1000        193       1026        177    2 2147483645 2147483645 +7.57575757575757458e-01  # rad = +6.99999999999999928e-02 , len = +4.42718872423574050e-01 
1001        193       1027        177    2 2147483645 2147483645 +7.57575757575757458e-01  # rad = +6.99999999999999928e-02 , len = +1.42944044996634823e+00 
1002        209       1028        203    2 2147483645 2147483645 +5.06114130434782594e-01  # rad = +9.31250000000000272e-02 , len = +1.05929221652950978e+00 
1003        240       1029        224    2 2147483645 2147483645 +6.59342527734257056e-01  # rad = +9.38462000000000046e-02 , len = +1.84274252135234495e+00 
1004        240       1030        224    2 2147483645 2147483645 +6.68365031299839152e-01  # rad = +9.51303999999999900e-02 , len = +1.60390149323454345e+00 
1005        250       1031        236    2 2147483645 2147483645 +6.71240414388546758e-01  # rad = +1.34187000000000001e-01 , len = +1.10236110236165308e+00 
1006        250       1032        236    2 2147483645 2147483645 +6.24659219945075006e-01  # rad = +1.24875000000000014e-01 , len = +1.09567330897489801e+00 
1007        219       1033        221    2 2147483645 2147483645 +5.02871889950481488e-01  # rad = +1.07950000000000018e-01 , len = +1.60542829176516322e+00 
1008        259       1034        260    2 2147483645 2147483645 +6.88335427135678413e-01  # rad = +1.09583000000000000e-01 , len = +1.64909065851456416e+00 
1009        266       1035        251    2 2147483645 2147483645 +4.88631986591573864e-01  # rad = +9.38749999999999862e-02 , len = +1.83741666477693943e+00 
1010        266        285        251    2        269       1086 +8.40431401534473488e-01  # rad = +1.61461999999999994e-01 , len = +8.96437393240601899e-01 
1011        311        271        924    2        256       1083 +9.63190184049079856e-01  # rad = +3.14000000000000001e-01 , len = +4.94974746830583512e-01 
1012        314        331        370    2        311        460 +7.38077113547930708e-01  # rad = +2.60817999999999994e-01 , len = +9.20706250657612801e-01 
1013       1036       1037       1015    2 2147483645 2147483645 +5.08848652989705830e-01  # rad = +7.66667000000000320e-02 , len = +1.01921538449927329e+00 
1014       1036       1038       1015    2 2147483645 2147483645 +6.27211001745571317e-01  # rad = +9.45000000000000145e-02 , len = +9.92421281513046649e-01 
1015       1039       1036       1089    2       1013       1014 +9.49579937857273348e-01  # rad = +1.50667000000000079e-01 , len = +2.09999999999999659e-01 
1016        310       1040        292    2 2147483645 2147483645 +8.67784722833582767e-01  # rad = +1.18286000000000016e-01 , len = +5.23832034148351111e-01 
1017        310       1041        292    2 2147483645 2147483645 +6.63020512369046577e-01  # rad = +9.03749999999999970e-02 , len = +1.05929221652950978e+00 
1018        415       1042        389    2 2147483645 2147483645 +4.49126985486883346e-01  # rad = +1.04846000000000009e-01 , len = +1.01197826063606966e+00 
1019        968       1043        931    2 2147483645 2147483645 +7.51384000853184353e-01  # rad = +7.74999999999999994e-02 , len = +2.42487113059643794e-01 
1020        406       1044        380    2 2147483645 2147483645 +7.77777777777777679e-01  # rad = +7.00000000000000205e-02 , len = +2.88617393793233978e-01 
1021        892       1045        849    2 2147483645 2147483645 +5.89885983466338581e-01  # rad = +7.00000000000000067e-02 , len = +6.75055553269505726e-01 
1022        892       1046        849    2       1023       1024 +5.89885983466338581e-01  # rad = +7.00000000000000067e-02 , len = +8.19328993750372936e-01 
1023       1046       1047       1022    2 2147483645 2147483645 +1.00000000000000000e+00  # rad = +7.00000000000000067e-02 , len = +6.26099033699940466e-01 
1024       1046       1048       1022    2       1025       1026 +1.00000000000000000e+00  # rad = +7.00000000000000067e-02 , len = +2.21359436211786914e-01 
1025       1048       1049       1024    2 2147483645 2147483645 +1.00000000000000000e+00  # rad = +7.00000000000000067e-02 , len = +5.04777178564960516e-01 
1026       1048       1050       1024    2 2147483645 2147483645 +1.00000000000000000e+00  # rad = +7.00000000000000067e-02 , len = +3.13049516849971843e-01 
1027        462       1051        438    2 2147483645 2147483645 +7.68442622950819665e-01  # rad = +7.49999999999999556e-02 , len = +3.13049516849970233e-01 
1028        905       1052        939    2 2147483645 2147483645 +6.33018541554722924e-01  # rad = +8.60000000000000209e-02 , len = +1.33551488198372170e+00 
1029        515       1053        496    2 2147483645 2147483645 +4.53195251760798223e-01  # rad = +1.05332999999999982e-01 , len = +8.19328993750372159e-01 
1030        557        544        954    2        518        830 +9.78678151752007119e-01  # rad = +3.31307999999999936e-01 , len = +8.54458893101362360e-01 
1031        587       1054        556    2 2147483645 2147483645 +8.19444444444444420e-01  # rad = +1.17999999999999980e-01 , len = +2.32163735324876774e-01 
1032        991       1055        961    2 2147483645 2147483645 +8.48017154175575771e-01  # rad = +6.99999999999999928e-02 , len = +1.08894444302728588e+00 
1033        991       1056        961    2 2147483645 2147483645 +8.48017154175575771e-01  # rad = +6.99999999999999928e-02 , len = +4.19999999999998153e-01 
1034        626       1057        595    2 2147483645 2147483645 +6.96832579185520329e-01  # rad = +9.23999999999999960e-02 , len = +2.88617393793235921e-01 
1035        706       1058        873    2 2147483645 2147483645 +8.68689393939393928e-01  # rad = +1.14667000000000033e-01 , len = +1.71464281994823164e-01 
1036        716       1059        975    2 2147483645 2147483645 +1.06849315068493156e+00  # rad = +1.56000000000000000e-01 , len = +1.56524758424985116e-01 
1037        696       1060        657    2       1039       1040 +8.62365483614597528e-01  # rad = +1.20443999999999940e-01 , len = +6.14247507117448799e-01 
1038        766       1061        976    2 2147483645 2147483645 +6.80580762250453719e-01  # rad = +7.49999999999999972e-02 , len = +3.83405790253616208e-01 
1039       1060       1062       1037    2 2147483645 2147483645 +8.51017900435056873e-01  # rad = +1.02500000000000008e-01 , len = +7.57165767847439275e-01 
1040       1060       1063       1037    2 2147483645 2147483645 +6.64209093022483543e-01  # rad = +7.99999999999999878e-02 , len = +1.97989898732234104e-01 
1041        778       1064        736    2 2147483645 2147483645 +7.68830864532001668e-01  # rad = +1.04999999999999982e-01 , len = +2.21359436211783528e-01 
1042       1014       1065        988    2 2147483645 2147483645 +9.10000551515485756e-01  # rad = +1.15499999999999964e-01 , len = +5.28488410468953007e-01 
1043       1014       1066        988    2 2147483645 2147483645 +6.80727685289506224e-01  # rad = +8.63999999999999768e-02 , len = +3.49999999999998923e-01 
1044        819       1067        781    2 2147483645 2147483645 +1.09589041095890427e+00  # rad = +1.27999999999999975e-01 , len = +1.56524758424983534e-01 
1045       1068       1069       1080    2 2147483645 2147483645 +5.77051773419961167e-01  # rad = +7.39999999999999686e-02 , len = +8.54458893101359473e-01 
1046       1068       1070       1080    2 2147483645 2147483645 +7.38860209885693564e-01  # rad = +9.47499999999999731e-02 , len = +1.05000000000000071e+00 
1047       1071       1072       1081    2 2147483645 2147483645 +7.90816326530612290e-01  # rad = +9.29999999999999438e-02 , len = +7.76337555448658678e-01 
1048       1071       1073       1081    2 2147483645 2147483645 +9.12695578231292437e-01  # rad = +1.07332999999999998e-01 , len = +2.10000000000000853e-01 
1049       1008       1074       1082    2 2147483645 2147483645 +8.69010059938140400e-01  # rad = +1.40199999999999964e-01 , len = +3.13049516849970233e-01 
1050        965       1075       1083    2 2147483645 2147483645 +4.08222929936305712e-01  # rad = +1.28181999999999990e-01 , len = +9.39148550549912753e-01 
1051       1076       1077       1084    2 2147483645 2147483645 +5.84726932522511955e-01  # rad = +7.00000000000000205e-02 , len = +3.76961536499415162e-01 
1052       1076       1078       1084    2 2147483645 2147483645 +5.84726932522511955e-01  # rad = +7.00000000000000205e-02 , len = +9.33916484488842902e-01 
1053        943       1079        902    2 2147483645 2147483645 +1.20646274193929526e+00  # rad = +1.17428999999999992e-01 , len = +4.25793377120873617e-01 
1054       1080       1081       1085    2 2147483645 2147483645 +8.24486583728282096e-01  # rad = +8.02500000000000158e-02 , len = +4.89999999999998437e-01 
1055       1080       1082       1085    2 2147483645 2147483645 +8.59589677941670627e-01  # rad = +8.36667000000000383e-02 , len = +3.42928563989646329e-01 
1056        318       1083       1086    2 2147483645 2147483645 +4.98973132997237778e-01  # rad = +8.05652000000000035e-02 , len = +1.50947010569934648e+00 
1057       1084       1085       1087    2 2147483645 2147483645 +6.75675675675675769e-01  # rad = +7.99999999999999878e-02 , len = +1.97989898732234104e-01 
1058       1084       1086       1087    2 2147483645 2147483645 +6.54560810810810856e-01  # rad = +7.74999999999999994e-02 , len = +2.09999999999999076e-01 
1059       1087        674       1090    2        639       1087 +8.37169180295413207e-01  # rad = +1.18399999999999964e-01 , len = +6.41560597293815982e-01 
1060        754       1088       1088    2 2147483645 2147483645 +8.14108606963203529e-01  # rad = +1.02768999999999985e-01 , len = +8.99166280506560334e-01 
1061       1039       1089       1089    2 2147483645 2147483645 +6.06441162938733291e-01  # rad = +9.62222000000000216e-02 , len = +1.73028899320315821e+00 
1062       1087       1090       1090    2 2147483645 2147483645 +8.73936745646225255e-01  # rad = +1.23600000000000015e-01 , len = +3.05122926047848408e-01 
1063         81         97         87    2         85         86 +1.00000000000000000e+00  # rad = +1.36400000000000077e-01 , len = +0                       
1064        815        837        773    2        794        795 +1.00000000000000000e+00  # rad = +1.25999999999999945e-01 , len = +0                       
1065         42        864        821    2        822        823 +1.00000000000000000e+00  # rad = +1.32000000000000006e-01 , len = +0                       
1066        475        867        482    2        824        825 +1.00000000000000000e+00  # rad = +9.36250000000000138e-02 , len = +0                       
1067        488        511        498    2        489        826 +1.00000000000000000e+00  # rad = +6.04333000000000120e-01 , len = +0                       
1068        602        873        830    2        829        831 +1.00000000000000000e+00  # rad = +3.36500000000000021e-01 , len = +0                       
1069        875        877        834    2        833        835 +1.00000000000000000e+00  # rad = +1.39875000000000027e-01 , len = +0                       
1070        373        394        386    2        368        848 +1.00000000000000000e+00  # rad = +9.75999999999999784e-02 , len = +0                       
1071        335        891        383    2        849        850 +1.00000000000000000e+00  # rad = +1.64332999999999951e-01 , len = +0                       
1072          2       1091          2    2 2147483645 2147483645 +7.36842105263157854e-01  # rad = +6.99999999999999928e-02 , len = +1.71464281994822443e-01 
1073        505        519        481    2        495        858 +1.00000000000000000e+00  # rad = +1.42800000000000038e-01 , len = +0                       
1074        623        909        592    2        865        866 +1.00000000000000000e+00  # rad = +1.61099999999999993e-01 , len = +0                       
1075        713        917        874    2        872        873 +1.00000000000000000e+00  # rad = +1.46285999999999999e-01 , len = +0                       
1076        814        841        772    2        797        815 +1.00000000000000000e+00  # rad = +1.74082999999999988e-01 , len = +0                       
1077          4        925        884    2        882        883 +1.00000000000000000e+00  # rad = +1.42736999999999975e-01 , len = +0                       
1078        388        970        392    2        934        935 +1.00000000000000000e+00  # rad = +1.39999999999999958e-01 , len = +0                       
1079        562        907        535    2        863        954 +1.00000000000000000e+00  # rad = +3.58666999999999958e-01 , len = +0                       
1080        448       1068        423    2       1045       1046 +1.00000000000000000e+00  # rad = +1.28238060098889911e-01 , len = +0                       
1081        604       1071        572    2       1047       1048 +1.00000000000000000e+00  # rad = +1.17599999999999982e-01 , len = +0                       
1082        681       1008        682    2        982       1049 +1.00000000000000000e+00  # rad = +1.61332999999999976e-01 , len = +0                       
1083        271        965       1011    2        927       1050 +1.00000000000000000e+00  # rad = +3.14000000000000001e-01 , len = +0                       
1084        901       1076        858    2       1051       1052 +1.00000000000000000e+00  # rad = +1.19714000000000056e-01 , len = +0                       
1085        943       1080        902    2       1054       1055 +1.00000000000000000e+00  # rad = +9.73332999999999976e-02 , len = +0                       
1086        285        318       1010    2        300       1056 +1.00000000000000000e+00  # rad = +1.61461999999999994e-01 , len = +0                       
1087        674       1084       1059    2       1057       1058 +1.00000000000000000e+00  # rad = +1.18399999999999964e-01 , len = +0                       
1088        726        754        685    2        713       1060 +1.00000000000000000e+00  # rad = +1.26235000000000014e-01 , len = +0                       
1089        348       1039        327    2       1015       1061 +1.00000000000000000e+00  # rad = +1.58667000000000002e-01 , len = +0                       
1090        612       1087        958    2       1059       1062 +1.00000000000000000e+00  # rad = +1.41429000000000027e-01 , len = +0                       
