# Supplementary material for: Quantification of Hepatic Vascular and Parenchymal Regeneration in Mice
Source: PLoS One. 2016 Aug 5;11(8):e0160581. doi: 10.1371/journal.pone.0160581 (PMC4975469; doi:10.1371/journal.pone.0160581)
Supplement: S1 Dataset — Vascular trees are stored in text format, can thus be read using any text editor or imported in spreadsheets, and viewed interactively in 3D using the viewer tool from [35]. (ZIP) [file pone.0160581.s001.zip › regenerationQuantificationVascularTrees/PV-POD07-RIL/PVM-004-RIL_PV8.tree]

# numNodes
 454
# id xCoord [mm]               yCoord [mm]               zCoord [mm]
   0 +2.18400000000000034e+01  +1.28100000000000005e+01  +1.53300000000000018e+01  
   1 +2.18400000000000034e+01  +1.28100000000000005e+01  +1.53300000000000018e+01  
   2 +2.18400000000000034e+01  +1.28100000000000005e+01  +1.53300000000000018e+01  
   3 +2.11400000000000006e+01  +1.33699999999999992e+01  +1.53300000000000018e+01  
   4 +2.19800000000000040e+01  +1.28100000000000005e+01  +1.49800000000000022e+01  
   5 +2.18400000000000034e+01  +1.27400000000000020e+01  +1.48400000000000016e+01  
   6 +2.31700000000000017e+01  +1.33000000000000007e+01  +1.49100000000000001e+01  
   7 +1.87600000000000016e+01  +1.37199999999999989e+01  +1.49100000000000001e+01  
   8 +1.78500000000000014e+01  +1.36500000000000004e+01  +1.50500000000000007e+01  
   9 +1.79199999999999982e+01  +1.35800000000000018e+01  +1.59600000000000009e+01  
  10 +1.96700000000000017e+01  +1.30900000000000016e+01  +1.36500000000000004e+01  
  11 +2.38000000000000007e+01  +1.33000000000000007e+01  +1.44900000000000020e+01  
  12 +2.42199999999999989e+01  +1.35800000000000018e+01  +1.51900000000000013e+01  
  13 +2.19800000000000040e+01  +1.26700000000000017e+01  +1.44199999999999999e+01  
  14 +2.26099999999999994e+01  +1.30199999999999996e+01  +1.42800000000000011e+01  
  15 +2.19100000000000001e+01  +1.23900000000000006e+01  +1.35099999999999998e+01  
  16 +2.34500000000000028e+01  +1.26700000000000017e+01  +1.38599999999999994e+01  
  17 +2.34500000000000028e+01  +1.28100000000000005e+01  +1.37199999999999989e+01  
  18 +2.42199999999999989e+01  +1.26000000000000014e+01  +1.39300000000000015e+01  
  19 +2.20500000000000007e+01  +1.21099999999999994e+01  +1.27400000000000020e+01  
  20 +2.11400000000000006e+01  +1.26700000000000017e+01  +1.33699999999999992e+01  
  21 +2.12100000000000009e+01  +1.30900000000000016e+01  +1.34400000000000013e+01  
  22 +2.10700000000000003e+01  +1.33000000000000007e+01  +1.36500000000000004e+01  
  23 +2.11400000000000006e+01  +1.29500000000000011e+01  +1.33000000000000007e+01  
  24 +2.14200000000000017e+01  +1.33000000000000007e+01  +1.33699999999999992e+01  
  25 +2.02300000000000040e+01  +1.28800000000000026e+01  +1.34400000000000013e+01  
  26 +2.00900000000000034e+01  +1.32300000000000022e+01  +1.32300000000000022e+01  
  27 +2.19100000000000001e+01  +1.35800000000000018e+01  +1.33699999999999992e+01  
  28 +2.13500000000000014e+01  +1.33000000000000007e+01  +1.34400000000000013e+01  
  29 +2.00900000000000034e+01  +1.35800000000000018e+01  +1.28800000000000026e+01  
  30 +2.00900000000000034e+01  +1.35099999999999998e+01  +1.33699999999999992e+01  
  31 +2.44300000000000033e+01  +1.17599999999999998e+01  +1.30199999999999996e+01  
  32 +2.49200000000000017e+01  +1.17599999999999998e+01  +1.29500000000000011e+01  
  33 +2.49200000000000017e+01  +1.22500000000000000e+01  +1.35099999999999998e+01  
  34 +2.42900000000000027e+01  +1.17599999999999998e+01  +1.28800000000000026e+01  
  35 +2.41500000000000021e+01  +1.16900000000000013e+01  +1.28100000000000005e+01  
  36 +2.44300000000000033e+01  +1.19700000000000006e+01  +1.28100000000000005e+01  
  37 +2.39400000000000013e+01  +1.16900000000000013e+01  +1.28800000000000026e+01  
  38 +2.38000000000000007e+01  +1.14800000000000004e+01  +1.26700000000000017e+01  
  39 +2.19100000000000001e+01  +1.18300000000000001e+01  +1.21099999999999994e+01  
  40 +2.25400000000000027e+01  +1.21099999999999994e+01  +1.28100000000000005e+01  
  41 +2.16300000000000026e+01  +9.66000000000000014e+00  +1.27400000000000020e+01  
  42 +2.17000000000000028e+01  +9.16999999999999993e+00  +1.26700000000000017e+01  
  43 +2.10700000000000003e+01  +9.45000000000000107e+00  +1.28100000000000005e+01  
  44 +2.18400000000000034e+01  +1.00800000000000001e+01  +1.24600000000000009e+01  
  45 +2.28200000000000003e+01  +1.23200000000000003e+01  +1.26700000000000017e+01  
  46 +2.26099999999999994e+01  +1.30900000000000016e+01  +1.26700000000000017e+01  
  47 +2.26800000000000033e+01  +1.21099999999999994e+01  +1.27400000000000020e+01  
  48 +2.31700000000000017e+01  +1.24600000000000009e+01  +1.22500000000000000e+01  
  49 +2.38700000000000010e+01  +1.07800000000000011e+01  +1.27400000000000020e+01  
  50 +2.38000000000000007e+01  +1.15500000000000007e+01  +1.26000000000000014e+01  
  51 +2.45000000000000000e+01  +1.11300000000000008e+01  +1.21799999999999997e+01  
  52 +2.12800000000000011e+01  +1.05000000000000000e+01  +1.26000000000000014e+01  
  53 +2.10000000000000000e+01  +1.07100000000000009e+01  +1.26000000000000014e+01  
  54 +2.14900000000000020e+01  +1.07100000000000009e+01  +1.28100000000000005e+01  
  55 +2.13500000000000014e+01  +1.05000000000000000e+01  +1.25300000000000011e+01  
  56 +2.17699999999999996e+01  +1.03599999999999994e+01  +1.26000000000000014e+01  
  57 +2.18400000000000034e+01  +1.04299999999999997e+01  +1.25300000000000011e+01  
  58 +2.10700000000000003e+01  +1.07800000000000011e+01  +1.24600000000000009e+01  
  59 +2.03700000000000010e+01  +7.84000000000000075e+00  +1.24600000000000009e+01  
  60 +1.95300000000000011e+01  +6.85999999999999943e+00  +1.26000000000000014e+01  
  61 +2.00199999999999996e+01  +7.62999999999999989e+00  +1.33000000000000007e+01  
  62 +2.07900000000000027e+01  +8.12000000000000099e+00  +1.19000000000000004e+01  
  63 +1.84800000000000004e+01  +1.22500000000000000e+01  +1.23200000000000003e+01  
  64 +1.80599999999999987e+01  +1.23900000000000006e+01  +1.23200000000000003e+01  
  65 +1.83399999999999999e+01  +1.20400000000000009e+01  +1.35800000000000018e+01  
  66 +1.93200000000000003e+01  +1.23900000000000006e+01  +1.14800000000000004e+01  
  67 +2.36600000000000001e+01  +1.21799999999999997e+01  +1.18300000000000001e+01  
  68 +2.31000000000000014e+01  +1.26700000000000017e+01  +1.19700000000000006e+01  
  69 +2.22600000000000016e+01  +1.09900000000000020e+01  +1.22500000000000000e+01  
  70 +2.26099999999999994e+01  +1.09200000000000017e+01  +1.32300000000000022e+01  
  71 +2.28200000000000003e+01  +1.07100000000000009e+01  +1.21099999999999994e+01  
  72 +2.21900000000000013e+01  +1.10600000000000005e+01  +1.21799999999999997e+01  
  73 +2.52699999999999996e+01  +1.11300000000000008e+01  +1.24600000000000009e+01  
  74 +2.47100000000000009e+01  +1.08500000000000014e+01  +1.21099999999999994e+01  
  75 +2.20500000000000007e+01  +1.06400000000000006e+01  +1.23900000000000006e+01  
  76 +2.20500000000000007e+01  +1.14800000000000004e+01  +1.17599999999999998e+01  
  77 +2.05100000000000016e+01  +1.33000000000000007e+01  +1.20400000000000009e+01  
  78 +2.05100000000000016e+01  +1.34400000000000013e+01  +1.21099999999999994e+01  
  79 +2.01600000000000001e+01  +1.34400000000000013e+01  +1.19000000000000004e+01  
  80 +2.10000000000000000e+01  +1.28800000000000026e+01  +1.20400000000000009e+01  
  81 +2.11400000000000006e+01  +1.28100000000000005e+01  +1.19700000000000006e+01  
  82 +2.13500000000000014e+01  +1.31600000000000001e+01  +1.14100000000000001e+01  
  83 +2.15600000000000023e+01  +1.19700000000000006e+01  +1.19700000000000006e+01  
  84 +2.00900000000000034e+01  +1.25300000000000011e+01  +1.12000000000000011e+01  
  85 +1.99500000000000028e+01  +6.58000000000000007e+00  +1.19700000000000006e+01  
  86 +1.98100000000000023e+01  +6.37000000000000099e+00  +1.19000000000000004e+01  
  87 +1.93200000000000003e+01  +6.08999999999999986e+00  +1.21099999999999994e+01  
  88 +1.89699999999999989e+01  +1.30900000000000016e+01  +1.19000000000000004e+01  
  89 +1.88300000000000018e+01  +1.33000000000000007e+01  +1.18300000000000001e+01  
  90 +1.86900000000000013e+01  +1.30199999999999996e+01  +1.21099999999999994e+01  
  91 +1.93900000000000006e+01  +1.25300000000000011e+01  +1.14800000000000004e+01  
  92 +2.09300000000000033e+01  +8.25999999999999979e+00  +1.16900000000000013e+01  
  93 +1.91800000000000033e+01  +1.33699999999999992e+01  +1.18300000000000001e+01  
  94 +1.93200000000000003e+01  +1.40000000000000000e+01  +1.17599999999999998e+01  
  95 +1.92500000000000000e+01  +1.37900000000000009e+01  +1.19700000000000006e+01  
  96 +2.19800000000000040e+01  +1.14800000000000004e+01  +1.16200000000000010e+01  
  97 +1.97400000000000020e+01  +7.77000000000000046e+00  +1.14800000000000004e+01  
  98 +2.10000000000000000e+01  +8.40000000000000036e+00  +1.15500000000000007e+01  
  99 +1.97400000000000020e+01  +8.60999999999999943e+00  +1.14800000000000004e+01  
 100 +2.14900000000000020e+01  +8.67999999999999972e+00  +1.11300000000000008e+01  
 101 +1.91800000000000033e+01  +1.19000000000000004e+01  +1.14800000000000004e+01  
 102 +1.87600000000000016e+01  +1.13400000000000016e+01  +1.26000000000000014e+01  
 103 +1.93200000000000003e+01  +1.23900000000000006e+01  +1.14800000000000004e+01  
 104 +1.92500000000000000e+01  +1.13400000000000016e+01  +1.12700000000000014e+01  
 105 +1.91800000000000033e+01  +1.23900000000000006e+01  +1.13400000000000016e+01  
 106 +1.88300000000000018e+01  +1.21099999999999994e+01  +1.07100000000000009e+01  
 107 +1.82699999999999996e+01  +1.28100000000000005e+01  +1.12700000000000014e+01  
 108 +1.80599999999999987e+01  +1.26700000000000017e+01  +1.12000000000000011e+01  
 109 +1.75000000000000000e+01  +1.33000000000000007e+01  +1.16200000000000010e+01  
 110 +1.99500000000000028e+01  +1.26700000000000017e+01  +1.09900000000000020e+01  
 111 +2.09300000000000033e+01  +7.28000000000000025e+00  +1.12000000000000011e+01  
 112 +2.14200000000000017e+01  +7.00000000000000000e+00  +1.12700000000000014e+01  
 113 +2.12100000000000009e+01  +7.55999999999999961e+00  +1.09900000000000020e+01  
 114 +2.08599999999999994e+01  +6.85999999999999943e+00  +1.12000000000000011e+01  
 115 +2.11400000000000006e+01  +6.58000000000000007e+00  +1.12000000000000011e+01  
 116 +1.96000000000000014e+01  +5.95000000000000018e+00  +1.14100000000000001e+01  
 117 +2.13500000000000014e+01  +7.77000000000000046e+00  +1.11300000000000008e+01  
 118 +2.17699999999999996e+01  +7.35000000000000053e+00  +1.12700000000000014e+01  
 119 +2.14200000000000017e+01  +7.84000000000000075e+00  +1.10600000000000005e+01  
 120 +2.04400000000000013e+01  +9.87000000000000099e+00  +1.10600000000000005e+01  
 121 +2.04400000000000013e+01  +9.80000000000000071e+00  +1.09900000000000020e+01  
 122 +2.20500000000000007e+01  +1.07800000000000011e+01  +1.08500000000000014e+01  
 123 +2.00199999999999996e+01  +9.80000000000000071e+00  +1.10600000000000005e+01  
 124 +1.98800000000000026e+01  +9.94000000000000128e+00  +1.09200000000000017e+01  
 125 +1.98100000000000023e+01  +9.73000000000000043e+00  +1.15500000000000007e+01  
 126 +2.14200000000000017e+01  +8.05000000000000071e+00  +1.09200000000000017e+01  
 127 +2.02300000000000040e+01  +1.28800000000000026e+01  +1.07100000000000009e+01  
 128 +1.89000000000000021e+01  +1.33000000000000007e+01  +1.04299999999999997e+01  
 129 +2.16300000000000026e+01  +8.89000000000000057e+00  +1.09900000000000020e+01  
 130 +2.06500000000000021e+01  +8.40000000000000036e+00  +1.02900000000000009e+01  
 131 +2.24699999999999989e+01  +1.00099999999999998e+01  +1.03599999999999994e+01  
 132 +2.07900000000000027e+01  +7.14000000000000057e+00  +1.09200000000000017e+01  
 133 +2.36600000000000001e+01  +1.05000000000000000e+01  +1.09200000000000017e+01  
 134 +2.36600000000000001e+01  +1.04299999999999997e+01  +1.13400000000000016e+01  
 135 +2.28200000000000003e+01  +1.03599999999999994e+01  +1.05000000000000000e+01  
 136 +2.40100000000000016e+01  +1.08500000000000014e+01  +1.07100000000000009e+01  
 137 +2.07900000000000027e+01  +6.79000000000000092e+00  +1.08500000000000014e+01  
 138 +1.98100000000000023e+01  +7.14000000000000057e+00  +1.09200000000000017e+01  
 139 +2.21200000000000010e+01  +1.07100000000000009e+01  +1.07800000000000011e+01  
 140 +2.03000000000000007e+01  +1.11300000000000008e+01  +8.60999999999999943e+00  
 141 +2.21900000000000013e+01  +1.06400000000000006e+01  +1.07800000000000011e+01  
 142 +2.31000000000000014e+01  +1.14100000000000001e+01  +1.07800000000000011e+01  
 143 +2.24699999999999989e+01  +1.00800000000000001e+01  +1.04299999999999997e+01  
 144 +1.83399999999999999e+01  +1.21099999999999994e+01  +1.00099999999999998e+01  
 145 +1.89000000000000021e+01  +1.15500000000000007e+01  +1.01500000000000004e+01  
 146 +2.41500000000000021e+01  +1.09900000000000020e+01  +1.05700000000000003e+01  
 147 +2.40800000000000018e+01  +1.09900000000000020e+01  +1.07800000000000011e+01  
 148 +2.50600000000000023e+01  +9.94000000000000128e+00  +1.07100000000000009e+01  
 149 +2.52699999999999996e+01  +9.94000000000000128e+00  +1.06400000000000006e+01  
 150 +2.54100000000000001e+01  +9.94000000000000128e+00  +1.12000000000000011e+01  
 151 +2.40800000000000018e+01  +9.45000000000000107e+00  +1.00800000000000001e+01  
 152 +1.79900000000000020e+01  +1.39300000000000015e+01  +1.05700000000000003e+01  
 153 +1.77800000000000011e+01  +1.42800000000000011e+01  +1.01500000000000004e+01  
 154 +1.70800000000000018e+01  +1.44199999999999999e+01  +1.12000000000000011e+01  
 155 +1.84800000000000004e+01  +1.34400000000000013e+01  +1.02200000000000006e+01  
 156 +2.32400000000000020e+01  +1.07100000000000009e+01  +9.94000000000000128e+00  
 157 +2.55500000000000007e+01  +9.16999999999999993e+00  +1.05000000000000000e+01  
 158 +2.60399999999999991e+01  +9.02999999999999936e+00  +1.03599999999999994e+01  
 159 +2.58300000000000018e+01  +9.16999999999999993e+00  +1.06400000000000006e+01  
 160 +2.42900000000000027e+01  +9.31000000000000050e+00  +1.00800000000000001e+01  
 161 +1.86200000000000010e+01  +1.40000000000000000e+01  +1.12000000000000011e+01  
 162 +2.27500000000000000e+01  +9.73000000000000043e+00  +1.00800000000000001e+01  
 163 +1.83399999999999999e+01  +1.34400000000000013e+01  +9.94000000000000128e+00  
 164 +1.89699999999999989e+01  +1.15500000000000007e+01  +9.66000000000000014e+00  
 165 +1.89000000000000021e+01  +1.14800000000000004e+01  +1.01500000000000004e+01  
 166 +2.05100000000000016e+01  +6.30000000000000071e+00  +1.01500000000000004e+01  
 167 +2.00199999999999996e+01  +6.23000000000000043e+00  +1.05700000000000003e+01  
 168 +2.07199999999999989e+01  +6.65000000000000036e+00  +9.94000000000000128e+00  
 169 +2.05100000000000016e+01  +5.95000000000000018e+00  +1.00099999999999998e+01  
 170 +2.26800000000000033e+01  +9.38000000000000078e+00  +9.87000000000000099e+00  
 171 +2.46400000000000006e+01  +8.89000000000000057e+00  +9.87000000000000099e+00  
 172 +2.45700000000000003e+01  +8.54000000000000092e+00  +1.00099999999999998e+01  
 173 +2.42199999999999989e+01  +8.05000000000000071e+00  +1.00800000000000001e+01  
 174 +2.47100000000000009e+01  +8.67999999999999972e+00  +9.80000000000000071e+00  
 175 +2.00199999999999996e+01  +5.60000000000000053e+00  +1.00099999999999998e+01  
 176 +2.06500000000000021e+01  +5.74000000000000021e+00  +1.00099999999999998e+01  
 177 +2.34500000000000028e+01  +1.07800000000000011e+01  +9.94000000000000128e+00  
 178 +2.35900000000000034e+01  +1.10600000000000005e+01  +1.00099999999999998e+01  
 179 +2.37300000000000040e+01  +1.06400000000000006e+01  +9.73000000000000043e+00  
 180 +2.47100000000000009e+01  +8.82000000000000028e+00  +9.80000000000000071e+00  
 181 +2.55500000000000007e+01  +8.47000000000000064e+00  +9.87000000000000099e+00  
 182 +2.59699999999999989e+01  +8.54000000000000092e+00  +9.80000000000000071e+00  
 183 +2.62500000000000000e+01  +8.47000000000000064e+00  +1.00099999999999998e+01  
 184 +2.50600000000000023e+01  +8.60999999999999943e+00  +9.66000000000000014e+00  
 185 +1.99500000000000028e+01  +6.85999999999999943e+00  +9.87000000000000099e+00  
 186 +1.96700000000000017e+01  +7.07000000000000028e+00  +9.80000000000000071e+00  
 187 +1.97400000000000020e+01  +7.07000000000000028e+00  +9.94000000000000128e+00  
 188 +2.49900000000000020e+01  +8.67999999999999972e+00  +9.73000000000000043e+00  
 189 +2.40100000000000016e+01  +8.05000000000000071e+00  +9.80000000000000071e+00  
 190 +2.36600000000000001e+01  +1.05700000000000003e+01  +9.31000000000000050e+00  
 191 +2.39400000000000013e+01  +1.08500000000000014e+01  +9.80000000000000071e+00  
 192 +2.56899999999999977e+01  +9.09999999999999964e+00  +9.80000000000000071e+00  
 193 +2.54100000000000001e+01  +8.33000000000000007e+00  +9.31000000000000050e+00  
 194 +2.36600000000000001e+01  +7.55999999999999961e+00  +9.52000000000000135e+00  
 195 +2.40800000000000018e+01  +7.49000000000000110e+00  +9.52000000000000135e+00  
 196 +2.38000000000000007e+01  +7.62999999999999989e+00  +9.59000000000000163e+00  
 197 +2.22600000000000016e+01  +8.12000000000000099e+00  +9.59000000000000163e+00  
 198 +2.21200000000000010e+01  +7.98000000000000043e+00  +9.66000000000000014e+00  
 199 +2.19100000000000001e+01  +7.62999999999999989e+00  +9.38000000000000078e+00  
 200 +2.24000000000000021e+01  +7.14000000000000057e+00  +9.16999999999999993e+00  
 201 +2.18400000000000034e+01  +7.62999999999999989e+00  +9.38000000000000078e+00  
 202 +2.07199999999999989e+01  +8.33000000000000007e+00  +9.31000000000000050e+00  
 203 +2.14900000000000020e+01  +7.42000000000000082e+00  +9.31000000000000050e+00  
 204 +2.12800000000000011e+01  +7.28000000000000025e+00  +9.38000000000000078e+00  
 205 +2.00900000000000034e+01  +6.79000000000000092e+00  +8.54000000000000092e+00  
 206 +2.09300000000000033e+01  +6.85999999999999943e+00  +9.73000000000000043e+00  
 207 +2.14900000000000020e+01  +7.42000000000000082e+00  +9.24000000000000021e+00  
 208 +2.28200000000000003e+01  +6.65000000000000036e+00  +8.89000000000000057e+00  
 209 +2.19800000000000040e+01  +6.44000000000000128e+00  +9.16999999999999993e+00  
 210 +2.20500000000000007e+01  +6.23000000000000043e+00  +8.82000000000000028e+00  
 211 +2.19800000000000040e+01  +6.30000000000000071e+00  +9.31000000000000050e+00  
 212 +1.90400000000000027e+01  +6.23000000000000043e+00  +9.09999999999999964e+00  
 213 +1.93200000000000003e+01  +5.81000000000000050e+00  +9.02999999999999936e+00  
 214 +1.88300000000000018e+01  +6.02000000000000046e+00  +9.24000000000000021e+00  
 215 +1.99500000000000028e+01  +6.85999999999999943e+00  +8.47000000000000064e+00  
 216 +2.27500000000000000e+01  +9.24000000000000021e+00  +9.02999999999999936e+00  
 217 +2.19800000000000040e+01  +9.73000000000000043e+00  +8.33000000000000007e+00  
 218 +2.27500000000000000e+01  +9.09999999999999964e+00  +8.60999999999999943e+00  
 219 +2.28900000000000006e+01  +9.59000000000000163e+00  +7.62999999999999989e+00  
 220 +2.28200000000000003e+01  +8.75000000000000000e+00  +8.12000000000000099e+00  
 221 +1.70100000000000016e+01  +1.37900000000000009e+01  +8.54000000000000092e+00  
 222 +1.69400000000000013e+01  +1.32300000000000022e+01  +7.07000000000000028e+00  
 223 +1.63800000000000026e+01  +1.40700000000000003e+01  +8.47000000000000064e+00  
 224 +1.77800000000000011e+01  +1.37199999999999989e+01  +9.45000000000000107e+00  
 225 +1.99500000000000028e+01  +1.03599999999999994e+01  +8.54000000000000092e+00  
 226 +1.98800000000000026e+01  +1.00800000000000001e+01  +8.82000000000000028e+00  
 227 +1.89699999999999989e+01  +8.40000000000000036e+00  +6.72000000000000064e+00  
 228 +1.98800000000000026e+01  +1.19700000000000006e+01  +8.47000000000000064e+00  
 229 +2.00199999999999996e+01  +1.21099999999999994e+01  +8.47000000000000064e+00  
 230 +2.00199999999999996e+01  +1.18300000000000001e+01  +8.47000000000000064e+00  
 231 +1.93900000000000006e+01  +1.23900000000000006e+01  +8.19000000000000128e+00  
 232 +1.94600000000000009e+01  +6.85999999999999943e+00  +7.84000000000000075e+00  
 233 +1.96000000000000014e+01  +1.23200000000000003e+01  +7.70000000000000018e+00  
 234 +1.89000000000000021e+01  +1.27400000000000020e+01  +7.91000000000000014e+00  
 235 +2.03000000000000007e+01  +1.11300000000000008e+01  +8.60999999999999943e+00  
 236 +2.00900000000000034e+01  +1.11300000000000008e+01  +8.19000000000000128e+00  
 237 +1.93200000000000003e+01  +1.11300000000000008e+01  +7.20999999999999996e+00  
 238 +2.03000000000000007e+01  +1.11300000000000008e+01  +7.98000000000000043e+00  
 239 +2.20500000000000007e+01  +1.00800000000000001e+01  +8.12000000000000099e+00  
 240 +2.19800000000000040e+01  +1.07100000000000009e+01  +8.05000000000000071e+00  
 241 +2.21900000000000013e+01  +1.01500000000000004e+01  +7.98000000000000043e+00  
 242 +2.12100000000000009e+01  +1.08500000000000014e+01  +7.35000000000000053e+00  
 243 +2.02300000000000040e+01  +1.12000000000000011e+01  +7.84000000000000075e+00  
 244 +2.23300000000000018e+01  +1.00800000000000001e+01  +7.49000000000000110e+00  
 245 +2.26099999999999994e+01  +1.04299999999999997e+01  +8.05000000000000071e+00  
 246 +2.03700000000000010e+01  +1.12700000000000014e+01  +6.92999999999999972e+00  
 247 +2.04400000000000013e+01  +1.16200000000000010e+01  +7.84000000000000075e+00  
 248 +1.93200000000000003e+01  +6.85999999999999943e+00  +7.91000000000000014e+00  
 249 +1.91800000000000033e+01  +6.79000000000000092e+00  +7.62999999999999989e+00  
 250 +2.35199999999999996e+01  +8.95999999999999908e+00  +7.70000000000000018e+00  
 251 +2.34500000000000028e+01  +9.02999999999999936e+00  +7.42000000000000082e+00  
 252 +2.36600000000000001e+01  +9.02999999999999936e+00  +7.77000000000000046e+00  
 253 +2.28200000000000003e+01  +8.75000000000000000e+00  +8.12000000000000099e+00  
 254 +2.22600000000000016e+01  +8.75000000000000000e+00  +7.62999999999999989e+00  
 255 +2.12100000000000009e+01  +8.19000000000000128e+00  +6.72000000000000064e+00  
 256 +2.20500000000000007e+01  +8.95999999999999908e+00  +7.07000000000000028e+00  
 257 +2.30300000000000011e+01  +8.33000000000000007e+00  +7.62999999999999989e+00  
 258 +2.29600000000000009e+01  +8.19000000000000128e+00  +7.49000000000000110e+00  
 259 +2.47100000000000009e+01  +8.05000000000000071e+00  +7.49000000000000110e+00  
 260 +1.87600000000000016e+01  +1.14800000000000004e+01  +7.55999999999999961e+00  
 261 +1.84100000000000001e+01  +1.19700000000000006e+01  +7.70000000000000018e+00  
 262 +1.87600000000000016e+01  +1.15500000000000007e+01  +7.84000000000000075e+00  
 263 +2.52699999999999996e+01  +7.70000000000000018e+00  +7.55999999999999961e+00  
 264 +2.54800000000000040e+01  +7.49000000000000110e+00  +7.00000000000000000e+00  
 265 +2.59000000000000021e+01  +7.55999999999999961e+00  +7.49000000000000110e+00  
 266 +2.50600000000000023e+01  +7.91000000000000014e+00  +7.62999999999999989e+00  
 267 +2.46400000000000006e+01  +7.98000000000000043e+00  +7.28000000000000025e+00  
 268 +1.79199999999999982e+01  +6.16000000000000014e+00  +7.49000000000000110e+00  
 269 +1.82699999999999996e+01  +5.67000000000000082e+00  +7.55999999999999961e+00  
 270 +1.72199999999999989e+01  +5.95000000000000018e+00  +7.62999999999999989e+00  
 271 +1.85500000000000007e+01  +6.58000000000000007e+00  +7.20999999999999996e+00  
 272 +1.83399999999999999e+01  +6.58000000000000007e+00  +6.79000000000000092e+00  
 273 +2.07900000000000027e+01  +9.80000000000000071e+00  +7.14000000000000057e+00  
 274 +2.03700000000000010e+01  +1.02200000000000006e+01  +6.30000000000000071e+00  
 275 +2.06500000000000021e+01  +9.31000000000000050e+00  +6.79000000000000092e+00  
 276 +1.92500000000000000e+01  +1.11300000000000008e+01  +7.07000000000000028e+00  
 277 +1.89000000000000021e+01  +1.14800000000000004e+01  +6.79000000000000092e+00  
 278 +1.91099999999999994e+01  +1.08500000000000014e+01  +6.58000000000000007e+00  
 279 +2.17699999999999996e+01  +6.92999999999999972e+00  +6.85999999999999943e+00  
 280 +2.16300000000000026e+01  +6.30000000000000071e+00  +7.49000000000000110e+00  
 281 +2.21900000000000013e+01  +7.35000000000000053e+00  +6.65000000000000036e+00  
 282 +2.17000000000000028e+01  +6.92999999999999972e+00  +6.79000000000000092e+00  
 283 +1.89000000000000021e+01  +1.05700000000000003e+01  +6.79000000000000092e+00  
 284 +1.85500000000000007e+01  +1.05700000000000003e+01  +6.79000000000000092e+00  
 285 +1.88300000000000018e+01  +9.94000000000000128e+00  +6.85999999999999943e+00  
 286 +2.02300000000000040e+01  +6.37000000000000099e+00  +6.58000000000000007e+00  
 287 +2.19800000000000040e+01  +6.16000000000000014e+00  +6.72000000000000064e+00  
 288 +1.81300000000000026e+01  +1.24600000000000009e+01  +6.72000000000000064e+00  
 289 +1.82699999999999996e+01  +1.24600000000000009e+01  +6.65000000000000036e+00  
 290 +1.80599999999999987e+01  +1.26700000000000017e+01  +6.79000000000000092e+00  
 291 +1.79199999999999982e+01  +1.21799999999999997e+01  +6.58000000000000007e+00  
 292 +1.77100000000000009e+01  +1.22500000000000000e+01  +6.72000000000000064e+00  
 293 +1.74300000000000033e+01  +1.25300000000000011e+01  +6.65000000000000036e+00  
 294 +1.75700000000000003e+01  +1.23900000000000006e+01  +7.28000000000000025e+00  
 295 +1.79199999999999982e+01  +1.21799999999999997e+01  +6.58000000000000007e+00  
 296 +2.20500000000000007e+01  +6.08999999999999986e+00  +6.72000000000000064e+00  
 297 +2.20500000000000007e+01  +6.23000000000000043e+00  +6.79000000000000092e+00  
 298 +1.85500000000000007e+01  +1.16200000000000010e+01  +6.65000000000000036e+00  
 299 +1.84800000000000004e+01  +1.16900000000000013e+01  +6.72000000000000064e+00  
 300 +2.29600000000000009e+01  +6.58000000000000007e+00  +7.00000000000000000e+00  
 301 +2.23300000000000018e+01  +7.49000000000000110e+00  +6.50999999999999979e+00  
 302 +1.88300000000000018e+01  +1.07100000000000009e+01  +5.95000000000000018e+00  
 303 +1.94600000000000009e+01  +6.02000000000000046e+00  +6.58000000000000007e+00  
 304 +1.93200000000000003e+01  +6.92999999999999972e+00  +6.58000000000000007e+00  
 305 +2.03000000000000007e+01  +7.77000000000000046e+00  +6.50999999999999979e+00  
 306 +2.01600000000000001e+01  +7.91000000000000014e+00  +6.23000000000000043e+00  
 307 +2.00900000000000034e+01  +7.55999999999999961e+00  +6.72000000000000064e+00  
 308 +2.23300000000000018e+01  +7.49000000000000110e+00  +6.50999999999999979e+00  
 309 +2.22600000000000016e+01  +7.62999999999999989e+00  +6.23000000000000043e+00  
 310 +2.24000000000000021e+01  +7.14000000000000057e+00  +6.08999999999999986e+00  
 311 +2.26800000000000033e+01  +7.84000000000000075e+00  +6.92999999999999972e+00  
 312 +2.12100000000000009e+01  +9.31000000000000050e+00  +6.08999999999999986e+00  
 313 +2.13500000000000014e+01  +9.09999999999999964e+00  +5.74000000000000021e+00  
 314 +2.05100000000000016e+01  +9.24000000000000021e+00  +5.53000000000000025e+00  
 315 +1.87600000000000016e+01  +1.06400000000000006e+01  +5.87999999999999989e+00  
 316 +1.82699999999999996e+01  +9.80000000000000071e+00  +5.32000000000000028e+00  
 317 +1.86200000000000010e+01  +1.07800000000000011e+01  +5.74000000000000021e+00  
 318 +1.82699999999999996e+01  +1.14800000000000004e+01  +5.60000000000000053e+00  
 319 +1.80599999999999987e+01  +1.07100000000000009e+01  +5.32000000000000028e+00  
 320 +2.00900000000000034e+01  +7.20999999999999996e+00  +5.39000000000000057e+00  
 321 +2.00199999999999996e+01  +7.28000000000000025e+00  +5.46000000000000085e+00  
 322 +2.00900000000000034e+01  +7.20999999999999996e+00  +5.39000000000000057e+00  
 323 +2.02300000000000040e+01  +7.28000000000000025e+00  +5.46000000000000085e+00  
 324 +2.16300000000000026e+01  +7.62999999999999989e+00  +5.60000000000000053e+00  
 325 +1.98800000000000026e+01  +7.20999999999999996e+00  +5.25000000000000000e+00  
 326 +1.97400000000000020e+01  +7.07000000000000028e+00  +5.39000000000000057e+00  
 327 +1.92500000000000000e+01  +6.85999999999999943e+00  +5.39000000000000057e+00  
 328 +1.97400000000000020e+01  +7.14000000000000057e+00  +5.46000000000000085e+00  
 329 +1.55400000000000009e+01  +1.01500000000000004e+01  +2.93999999999999995e+00  
 330 +1.78500000000000014e+01  +1.05000000000000000e+01  +5.17999999999999972e+00  
 331 +2.01600000000000001e+01  +9.24000000000000021e+00  +5.32000000000000028e+00  
 332 +1.96000000000000014e+01  +8.67999999999999972e+00  +5.25000000000000000e+00  
 333 +1.96000000000000014e+01  +9.09999999999999964e+00  +4.69000000000000039e+00  
 334 +2.15600000000000023e+01  +7.70000000000000018e+00  +5.32000000000000028e+00  
 335 +2.07900000000000027e+01  +7.98000000000000043e+00  +4.62000000000000011e+00  
 336 +2.17000000000000028e+01  +7.62999999999999989e+00  +4.69000000000000039e+00  
 337 +1.89699999999999989e+01  +7.42000000000000082e+00  +4.69000000000000039e+00  
 338 +1.76400000000000006e+01  +8.40000000000000036e+00  +5.04000000000000004e+00  
 339 +1.78500000000000014e+01  +8.33000000000000007e+00  +4.83000000000000007e+00  
 340 +1.77100000000000009e+01  +8.54000000000000092e+00  +5.25000000000000000e+00  
 341 +1.69400000000000013e+01  +8.05000000000000071e+00  +4.97000000000000064e+00  
 342 +1.67300000000000004e+01  +7.98000000000000043e+00  +4.90000000000000036e+00  
 343 +1.66600000000000001e+01  +7.91000000000000014e+00  +5.04000000000000004e+00  
 344 +2.21200000000000010e+01  +7.91000000000000014e+00  +3.99000000000000021e+00  
 345 +2.03700000000000010e+01  +7.14000000000000057e+00  +4.69000000000000039e+00  
 346 +1.96700000000000017e+01  +8.05000000000000071e+00  +3.36000000000000032e+00  
 347 +2.10000000000000000e+01  +7.98000000000000043e+00  +3.99000000000000021e+00  
 348 +1.72199999999999989e+01  +9.16999999999999993e+00  +3.85000000000000009e+00  
 349 +1.72900000000000027e+01  +9.09999999999999964e+00  +3.71000000000000041e+00  
 350 +1.66600000000000001e+01  +9.02999999999999936e+00  +3.77999999999999980e+00  
 351 +1.63099999999999987e+01  +8.67999999999999972e+00  +3.71000000000000041e+00  
 352 +1.57500000000000000e+01  +9.09999999999999964e+00  +3.85000000000000009e+00  
 353 +1.72199999999999989e+01  +8.54000000000000092e+00  +3.71000000000000041e+00  
 354 +1.69400000000000013e+01  +8.25999999999999979e+00  +3.77999999999999980e+00  
 355 +1.72900000000000027e+01  +8.47000000000000064e+00  +3.77999999999999980e+00  
 356 +1.72199999999999989e+01  +9.24000000000000021e+00  +3.57000000000000028e+00  
 357 +1.71500000000000021e+01  +9.66000000000000014e+00  +3.57000000000000028e+00  
 358 +1.72900000000000027e+01  +9.09999999999999964e+00  +3.71000000000000041e+00  
 359 +1.71500000000000021e+01  +9.09999999999999964e+00  +3.22000000000000064e+00  
 360 +1.72199999999999989e+01  +9.09999999999999964e+00  +2.93999999999999995e+00  
 361 +1.68700000000000010e+01  +9.31000000000000050e+00  +2.93999999999999995e+00  
 362 +1.79199999999999982e+01  +5.74000000000000021e+00  +8.82000000000000028e+00  
 363 +1.88300000000000018e+01  +6.02000000000000046e+00  +9.24000000000000021e+00  
 364 +1.89699999999999989e+01  +5.87999999999999989e+00  +1.00800000000000001e+01  
 365 +1.85500000000000007e+01  +5.74000000000000021e+00  +9.45000000000000107e+00  
 366 +1.79900000000000020e+01  +9.24000000000000021e+00  +3.57000000000000028e+00  
 367 +2.00199999999999996e+01  +1.39300000000000015e+01  +1.53300000000000018e+01  
 368 +2.09300000000000033e+01  +1.35800000000000018e+01  +1.56099999999999994e+01  
 369 +2.20500000000000007e+01  +1.03599999999999994e+01  +1.29500000000000011e+01  
 370 +2.20500000000000007e+01  +1.19000000000000004e+01  +1.11300000000000008e+01  
 371 +2.26800000000000033e+01  +1.22500000000000000e+01  +1.10600000000000005e+01  
 372 +2.17699999999999996e+01  +1.22500000000000000e+01  +1.07800000000000011e+01  
 373 +2.30300000000000011e+01  +9.02999999999999936e+00  +1.02200000000000006e+01  
 374 +2.33800000000000026e+01  +8.47000000000000064e+00  +1.01500000000000004e+01  
 375 +2.33800000000000026e+01  +8.75000000000000000e+00  +1.09900000000000020e+01  
 376 +2.26800000000000033e+01  +9.38000000000000078e+00  +9.87000000000000099e+00  
 377 +2.15600000000000023e+01  +6.50999999999999979e+00  +1.00099999999999998e+01  
 378 +1.81300000000000026e+01  +5.32000000000000028e+00  +9.31000000000000050e+00  
 379 +1.84100000000000001e+01  +5.39000000000000057e+00  +1.00800000000000001e+01  
 380 +1.95300000000000011e+01  +5.81000000000000050e+00  +8.89000000000000057e+00  
 381 +1.94600000000000009e+01  +5.67000000000000082e+00  +9.09999999999999964e+00  
 382 +1.99500000000000028e+01  +1.26000000000000014e+01  +8.75000000000000000e+00  
 383 +2.40800000000000018e+01  +7.91000000000000014e+00  +5.95000000000000018e+00  
 384 +1.91099999999999994e+01  +8.40000000000000036e+00  +5.60000000000000053e+00  
 385 +1.86900000000000013e+01  +8.33000000000000007e+00  +6.79000000000000092e+00  
 386 +1.78500000000000014e+01  +1.21799999999999997e+01  +6.23000000000000043e+00  
 387 +2.07199999999999989e+01  +9.31000000000000050e+00  +5.60000000000000053e+00  
 388 +1.90400000000000027e+01  +8.82000000000000028e+00  +4.06000000000000050e+00  
 389 +1.96700000000000017e+01  +9.02999999999999936e+00  +4.54999999999999982e+00  
 390 +1.98100000000000023e+01  +1.32300000000000022e+01  +1.55400000000000009e+01  
 391 +2.25400000000000027e+01  +1.33000000000000007e+01  +1.39300000000000015e+01  
 392 +1.78500000000000014e+01  +1.41400000000000006e+01  +1.30900000000000016e+01  
 393 +2.10700000000000003e+01  +1.32300000000000022e+01  +1.29500000000000011e+01  
 394 +1.79199999999999982e+01  +1.43500000000000014e+01  +1.28800000000000026e+01  
 395 +1.75700000000000003e+01  +1.42100000000000009e+01  +1.32300000000000022e+01  
 396 +2.29600000000000009e+01  +1.16200000000000010e+01  +1.33000000000000007e+01  
 397 +2.20500000000000007e+01  +1.06400000000000006e+01  +1.23900000000000006e+01  
 398 +2.27500000000000000e+01  +1.02200000000000006e+01  +1.23200000000000003e+01  
 399 +2.24699999999999989e+01  +1.03599999999999994e+01  +1.26000000000000014e+01  
 400 +2.46400000000000006e+01  +1.02200000000000006e+01  +1.20400000000000009e+01  
 401 +2.56899999999999977e+01  +1.02900000000000009e+01  +1.20400000000000009e+01  
 402 +2.33800000000000026e+01  +1.00800000000000001e+01  +1.19700000000000006e+01  
 403 +2.33100000000000023e+01  +1.02200000000000006e+01  +1.21799999999999997e+01  
 404 +1.82699999999999996e+01  +1.38599999999999994e+01  +1.19000000000000004e+01  
 405 +1.74300000000000033e+01  +1.33699999999999992e+01  +1.15500000000000007e+01  
 406 +1.70800000000000018e+01  +1.37900000000000009e+01  +1.21799999999999997e+01  
 407 +1.66600000000000001e+01  +1.42100000000000009e+01  +1.09900000000000020e+01  
 408 +1.62400000000000020e+01  +1.49800000000000022e+01  +1.14800000000000004e+01  
 409 +2.17699999999999996e+01  +1.23900000000000006e+01  +1.00800000000000001e+01  
 410 +2.16300000000000026e+01  +1.24600000000000009e+01  +1.07800000000000011e+01  
 411 +2.30300000000000011e+01  +1.17599999999999998e+01  +1.05000000000000000e+01  
 412 +2.38700000000000010e+01  +1.14800000000000004e+01  +1.09900000000000020e+01  
 413 +2.00199999999999996e+01  +7.55999999999999961e+00  +1.02200000000000006e+01  
 414 +1.99500000000000028e+01  +8.33000000000000007e+00  +1.02200000000000006e+01  
 415 +2.40800000000000018e+01  +9.45000000000000107e+00  +1.00800000000000001e+01  
 416 +2.24000000000000021e+01  +7.49000000000000110e+00  +1.03599999999999994e+01  
 417 +2.00199999999999996e+01  +5.87999999999999989e+00  +7.20999999999999996e+00  
 418 +2.54100000000000001e+01  +8.12000000000000099e+00  +7.62999999999999989e+00  
 419 +2.39400000000000013e+01  +7.14000000000000057e+00  +7.91000000000000014e+00  
 420 +2.22600000000000016e+01  +8.54000000000000092e+00  +6.08999999999999986e+00  
 421 +1.91099999999999994e+01  +1.19000000000000004e+01  +6.72000000000000064e+00  
 422 +2.12100000000000009e+01  +8.19000000000000128e+00  +6.08999999999999986e+00  
 423 +2.32400000000000020e+01  +7.14000000000000057e+00  +5.60000000000000053e+00  
 424 +2.19800000000000040e+01  +6.72000000000000064e+00  +5.81000000000000050e+00  
 425 +1.98100000000000023e+01  +8.82000000000000028e+00  +4.27000000000000046e+00  
 426 +1.97400000000000020e+01  +9.16999999999999993e+00  +4.54999999999999982e+00  
 427 +1.88300000000000018e+01  +8.67999999999999972e+00  +3.42999999999999972e+00  
 428 +1.91800000000000033e+01  +8.75000000000000000e+00  +3.77999999999999980e+00  
 429 +2.24000000000000021e+01  +9.73000000000000043e+00  +1.22500000000000000e+01  
 430 +1.88300000000000018e+01  +1.29500000000000011e+01  +1.21799999999999997e+01  
 431 +1.76400000000000006e+01  +1.32300000000000022e+01  +1.26000000000000014e+01  
 432 +1.94600000000000009e+01  +1.07800000000000011e+01  +1.04299999999999997e+01  
 433 +1.93200000000000003e+01  +1.09900000000000020e+01  +1.13400000000000016e+01  
 434 +2.05800000000000018e+01  +1.27400000000000020e+01  +9.94000000000000128e+00  
 435 +2.08599999999999994e+01  +1.32300000000000022e+01  +1.07100000000000009e+01  
 436 +2.31000000000000014e+01  +1.09900000000000020e+01  +9.59000000000000163e+00  
 437 +1.58200000000000003e+01  +1.49800000000000022e+01  +1.00099999999999998e+01  
 438 +1.91800000000000033e+01  +6.79000000000000092e+00  +7.49000000000000110e+00  
 439 +1.79900000000000020e+01  +6.72000000000000064e+00  +6.02000000000000046e+00  
 440 +1.71500000000000021e+01  +6.50999999999999979e+00  +6.65000000000000036e+00  
 441 +2.35900000000000034e+01  +7.70000000000000018e+00  +4.97000000000000064e+00  
 442 +1.93900000000000006e+01  +1.04299999999999997e+01  +5.32000000000000028e+00  
 443 +1.76400000000000006e+01  +8.47000000000000064e+00  +5.32000000000000028e+00  
 444 +2.17000000000000028e+01  +1.33000000000000007e+01  +1.21099999999999994e+01  
 445 +2.42199999999999989e+01  +9.87000000000000099e+00  +9.45000000000000107e+00  
 446 +2.34500000000000028e+01  +6.23000000000000043e+00  +7.98000000000000043e+00  
 447 +2.39400000000000013e+01  +7.14000000000000057e+00  +7.91000000000000014e+00  
 448 +2.46400000000000006e+01  +6.92999999999999972e+00  +8.05000000000000071e+00  
 449 +2.38700000000000010e+01  +7.20999999999999996e+00  +8.47000000000000064e+00  
 450 +1.83399999999999999e+01  +1.34400000000000013e+01  +9.94000000000000128e+00  
 451 +1.79900000000000020e+01  +1.24600000000000009e+01  +8.75000000000000000e+00  
 452 +1.70800000000000018e+01  +1.33699999999999992e+01  +1.02900000000000009e+01  
 453 +2.21200000000000010e+01  +1.28100000000000005e+01  +1.65199999999999996e+01  
# numEdges
 453
# id   initNode   termNode parentEdge nDau   dauEdges      ...   radiusRelativeToParent
   0          0          1 2147483646    2        438        452 +3.46517000000000019e-01  # rad = +3.46517000000000019e-01 , len = +0                       
   1          2          3        452    2        346        347 +5.26014596686454006e-01  # rad = +1.82272999999999991e-01 , len = +8.96437393240600233e-01 
   2          2          4        452    2          3          4 +1.37703777881027478e+00  # rad = +4.77167000000000008e-01 , len = +3.76961536499415162e-01 
   3          4          5          2    2         11        371 +1.01292210064820076e+00  # rad = +4.83333000000000068e-01 , len = +2.10000000000000270e-01 
   4          4          6          2    2          8          9 +3.42529973782763619e-01  # rad = +1.63443999999999978e-01 , len = +1.28883668476653601e+00 
   5          7          8          7    2 2147483645 2147483645 +7.08254365519086049e-01  # rad = +7.41428999999999977e-02 , len = +9.23363417079104520e-01 
   6          7          9          7    2 2147483645 2147483645 +7.41580375224485167e-01  # rad = +7.76315999999999951e-02 , len = +1.35192455410796009e+00 
   7         10          7         21    2          5          6 +7.47742857142857154e-01  # rad = +1.04684000000000013e-01 , len = +1.67708079709953028e+00 
   8          6         11          4    2 2147483645 2147483645 +4.28281246176060282e-01  # rad = +6.99999999999999789e-02 , len = +7.57165767847435944e-01 
   9          6         12          4    2 2147483645 2147483645 +4.61549521548665020e-01  # rad = +7.54374999999999907e-02 , len = +1.12218536793169577e+00 
  10         13         14         11    2         15        372 +4.53219774542715226e-01  # rad = +2.20200000000000062e-01 , len = +7.34166193719100857e-01 
  11          5         13          3    2         10         12 +1.00522207256694673e+00  # rad = +4.85857000000000150e-01 , len = +4.48218696620301227e-01 
  12         13         15         11    2         16         17 +1.03425493509407085e+00  # rad = +5.02500000000000169e-01 , len = +9.54672718789010610e-01 
  13         16         17         15    2 2147483645 2147483645 +9.12738306192407811e-01  # rad = +7.00000000000000205e-02 , len = +1.97989898732232855e-01 
  14         16         18         15    2 2147483645 2147483645 +9.75760278411261672e-01  # rad = +7.48333000000000331e-02 , len = +7.76337555448655459e-01 
  15         14         16         10    2         13         14 +3.48284741144414212e-01  # rad = +7.66923000000000188e-02 , len = +1.00224747442934747e+00 
  16         15         19         12    2         36         37 +9.97347263681591878e-01  # rad = +5.01167000000000029e-01 , len = +8.31203946092652690e-01 
  17         15         20         12    2         23         26 +5.17247761194029820e-01  # rad = +2.59917000000000065e-01 , len = +8.31203946092654355e-01 
  18         21         22         19    2 2147483645 2147483645 +8.48507779293947495e-01  # rad = +7.58000000000000201e-02 , len = +3.28329103187639137e-01 
  19         23         21         26    2         18         20 +8.41179849340866315e-01  # rad = +8.93333000000000321e-02 , len = +2.10000000000000853e-01 
  20         21         24         19    2         24         25 +8.64739128634003151e-01  # rad = +7.72499999999999992e-02 , len = +3.05122926047847576e-01 
  21         25         10         23    2          7        373 +9.65044702249243436e-01  # rad = +1.40000000000000013e-01 , len = +6.33876959669620543e-01 
  22         25         26         23    2         27         28 +5.42263443417361213e-01  # rad = +7.86666999999999922e-02 , len = +4.31508980207827797e-01 
  23         20         25         17    2         21         22 +5.58143561213772066e-01  # rad = +1.45071000000000006e-01 , len = +9.36536171218172675e-01 
  24         24         27         20    2 2147483645 2147483645 +9.06148867313915862e-01  # rad = +7.00000000000000205e-02 , len = +5.64358042380897706e-01 
  25         24         28         20    2 2147483645 2147483645 +9.06148867313915862e-01  # rad = +7.00000000000000205e-02 , len = +9.89949493661183150e-02 
  26         20         23         17    2         19        374 +4.08591973591569624e-01  # rad = +1.06200000000000017e-01 , len = +2.88617393793235255e-01 
  27         26         29         22    2 2147483645 2147483645 +8.89830131427910342e-01  # rad = +7.00000000000000205e-02 , len = +4.94974746830582735e-01 
  28         26         30         22    2 2147483645 2147483645 +8.89830131427910342e-01  # rad = +7.00000000000000205e-02 , len = +3.13049516849967069e-01 
  29         31         32         31    2 2147483645 2147483645 +1.00000000000000000e+00  # rad = +7.00000000000000205e-02 , len = +4.94974746830581513e-01 
  30         31         33         31    2 2147483645 2147483645 +1.06904714285714286e+00  # rad = +7.48332999999999915e-02 , len = +8.48704895708749185e-01 
  31         34         31         32    2         29         30 +1.00000000000000000e+00  # rad = +7.00000000000000205e-02 , len = +1.97989898732231578e-01 
  32         35         34         35    2         31         33 +9.35412443390843285e-01  # rad = +7.00000000000000205e-02 , len = +1.71464281994823164e-01 
  33         34         36         32    2 2147483645 2147483645 +1.00000000000000000e+00  # rad = +7.00000000000000205e-02 , len = +2.61916017074177443e-01 
  34         35         37         35    2 2147483645 2147483645 +9.35412443390843285e-01  # rad = +7.00000000000000205e-02 , len = +2.21359436211788024e-01 
  35         38         35         45    2         32         34 +8.85601183431952710e-01  # rad = +7.48333000000000054e-02 , len = +4.31508980207829573e-01 
  36         19         39         16    2         76         89 +1.00984302637643752e+00  # rad = +5.06099999999999994e-01 , len = +7.03491293478464508e-01 
  37         19         40         16    2        377        378 +6.99617093703296611e-01  # rad = +3.50625000000000020e-01 , len = +4.94974746830585011e-01 
  38         41         42         40    2 2147483645 2147483645 +7.79014679975205016e-01  # rad = +6.99999999999999928e-02 , len = +4.99899989997999783e-01 
  39         41         43         40    2 2147483645 2147483645 +8.50732997169950989e-01  # rad = +7.64444000000000096e-02 , len = +6.02162768692985462e-01 
  40         44         41         51    2         38         39 +1.18544986807387853e+00  # rad = +8.98570999999999953e-02 , len = +5.46717477313466649e-01 
  41         45         46         42    2 2147483645 2147483645 +5.79394181818181808e-01  # rad = +7.96667000000000208e-02 , len = +7.98122797569398079e-01 
  42         47         45        378    2         41         43 +7.13666585351928395e-01  # rad = +1.37500000000000011e-01 , len = +2.61916017074175056e-01 
  43         45         48         42    2         61         62 +5.99480727272727276e-01  # rad = +8.24286000000000046e-02 , len = +5.64358042380900815e-01 
  44         38         49         45    2 2147483645 2147483645 +8.90801183431952692e-01  # rad = +7.52727000000000118e-02 , len = +7.06965345685344748e-01 
  45         50         38         46    2         35         44 +6.43883110450718221e-01  # rad = +8.45000000000000057e-02 , len = +9.89949493661170521e-02 
  46         47         50        378    2         45         47 +6.81149340572075102e-01  # rad = +1.31235000000000018e-01 , len = +1.25999999999999712e+00 
  47         50         51         46    2         66         67 +8.31264525469577520e-01  # rad = +1.09090999999999994e-01 , len = +9.18041393402280304e-01 
  48         52         53         50    2 2147483645 2147483645 +1.00000000000000000e+00  # rad = +7.00000000000000067e-02 , len = +3.50000000000001421e-01 
  49         52         54         50    2 2147483645 2147483645 +1.00000000000000000e+00  # rad = +7.00000000000000067e-02 , len = +3.63730669589464706e-01 
  50         55         52         53    2         48         49 +9.66628530869627411e-01  # rad = +7.00000000000000067e-02 , len = +9.89949493661170521e-02 
  51         56         44         52    2         40        414 +1.08285714285714296e+00  # rad = +7.58000000000000201e-02 , len = +3.20780298646909323e-01 
  52         57         56        349    2         51         53 +5.33333333333333326e-01  # rad = +7.00000000000000067e-02 , len = +1.21243556529823951e-01 
  53         56         55         52    2         50         54 +1.03452357142857143e+00  # rad = +7.24166499999999991e-02 , len = +4.48218696620297896e-01 
  54         55         58         53    2 2147483645 2147483645 +9.66628530869627411e-01  # rad = +7.00000000000000067e-02 , len = +4.02119385257663664e-01 
  55         59         60         57    2 2147483645 2147483645 +8.50978983848473924e-01  # rad = +7.72499999999999715e-02 , len = +1.29830658936939947e+00 
  56         59         61         57    2 2147483645 2147483645 +8.20261121111108715e-01  # rad = +7.44615000000000138e-02 , len = +9.33916484488844012e-01 
  57         62         59         84    2         55         56 +6.47257040998217459e-01  # rad = +9.07777999999999918e-02 , len = +7.53923072998831989e-01 
  58         63         64         60    2 2147483645 2147483645 +7.05426137852360302e-01  # rad = +7.00000000000000205e-02 , len = +4.42718872423574938e-01 
  59         63         65         60    2 2147483645 2147483645 +7.51570077032534312e-01  # rad = +7.45789000000000035e-02 , len = +1.28502918254800891e+00 
  60         66         63         94    2         58         59 +5.17725012652151872e-01  # rad = +9.92308000000000079e-02 , len = +1.19616052434445419e+00 
  61         48         67         43    2 2147483645 2147483645 +8.49219809629182087e-01  # rad = +7.00000000000000067e-02 , len = +7.03491293478461621e-01 
  62         48         68         43    2 2147483645 2147483645 +9.89947663796303723e-01  # rad = +8.16000000000000059e-02 , len = +3.56931365951494994e-01 
  63         69         70         65    2 2147483645 2147483645 +5.52380952380952417e-01  # rad = +8.12000000000000360e-02 , len = +1.04297650980259515e+00 
  64         69         71         65    2        383        384 +5.37414965986394599e-01  # rad = +7.90000000000000285e-02 , len = +6.41560597293817092e-01 
  65         72         69         69    2         63         64 +5.02686122101433153e-01  # rad = +1.47000000000000020e-01 , len = +1.21243556529820870e-01 
  66         51         73         47    2 2147483645 2147483645 +7.08124409896324969e-01  # rad = +7.72499999999999992e-02 , len = +8.19328993750373713e-01 
  67         51         74         47    2        381        382 +7.47999376667186078e-01  # rad = +8.16000000000000059e-02 , len = +3.56931365951494994e-01 
  68         72         75         69    2        349        444 +5.28090579251715764e-01  # rad = +1.54429000000000038e-01 , len = +4.90000000000000491e-01 
  69         76         72         89    2         65         68 +5.92161722687629233e-01  # rad = +2.92429000000000050e-01 , len = +6.10245852095694374e-01 
  70         77         78         72    2 2147483645 2147483645 +9.69664866249009827e-01  # rad = +7.72499999999999715e-02 , len = +1.56524758424985116e-01 
  71         77         79         72    2 2147483645 2147483645 +9.39329732498019876e-01  # rad = +7.48332999999999776e-02 , len = +4.02119385257663664e-01 
  72         80         77         74    2         70         71 +8.21306185567010294e-01  # rad = +7.96667000000000208e-02 , len = +6.45368112010499706e-01 
  73         81         82         75    2 2147483645 2147483645 +7.74642685674188369e-01  # rad = +8.39000000000000162e-02 , len = +6.92964645562817005e-01 
  74         81         80         75    2         72        431 +8.95594046607822047e-01  # rad = +9.70000000000000029e-02 , len = +1.71464281994823886e-01 
  75         83         81         76    2         73         74 +2.85773087071240106e-01  # rad = +1.08308000000000015e-01 , len = +9.39148550549912309e-01 
  76         39         83         36    2         75         77 +7.48863860897055922e-01  # rad = +3.79000000000000059e-01 , len = +4.02119385257659945e-01 
  77         83         84         76    2         95        104 +6.35883905013192696e-01  # rad = +2.41000000000000020e-01 , len = +1.75139944044755147e+00 
  78         85         86         80    2 2147483645 2147483645 +8.81708701079337409e-01  # rad = +6.99999999999999789e-02 , len = +2.61916017074175556e-01 
  79         85         87         80    2 2147483645 2147483645 +8.81708701079337409e-01  # rad = +6.99999999999999789e-02 , len = +8.10308583195317622e-01 
  80         62         85         84    2         78         79 +5.66069875222816377e-01  # rad = +7.93912999999999841e-02 , len = +1.75559106855782421e+00 
  81         88         89         83    2         87        385 +7.50000000000000000e-01  # rad = +7.72500000000000131e-02 , len = +2.61916017074173613e-01 
  82         88         90         83    2        415        416 +7.73463106796116517e-01  # rad = +7.96667000000000347e-02 , len = +3.56931365951492940e-01 
  83         91         88         95    2         81         82 +4.93682777660614691e-01  # rad = +1.03000000000000022e-01 , len = +8.16333265278343267e-01 
  84         92         62         91    2         57         80 +8.93312101910827994e-01  # rad = +1.40250000000000014e-01 , len = +2.88617393793235255e-01 
  85         93         94         87    2 2147483645 2147483645 +8.92193119024297543e-01  # rad = +7.00000000000000205e-02 , len = +6.49153294684699400e-01 
  86         93         95         87    2 2147483645 2147483645 +8.92193119024297543e-01  # rad = +7.00000000000000205e-02 , len = +4.48218696620300672e-01 
  87         89         93         81    2         85         86 +1.01564207119741101e+00  # rad = +7.84583499999999961e-02 , len = +3.56931365951496049e-01 
  88         76         96         89    2        131        352 +9.32163302168951824e-01  # rad = +4.60332999999999992e-01 , len = +1.56524758424982757e-01 
  89         39         76         36    2         69         88 +9.75761707172495552e-01  # rad = +4.93833000000000133e-01 , len = +5.14392845984466995e-01 
  90         92         97         91    2 2147483645 2147483645 +4.86907006369426743e-01  # rad = +7.64443999999999818e-02 , len = +1.30395552071380205e+00 
  91         98         92         93    2         84         90 +9.82785602503912448e-01  # rad = +1.57000000000000001e-01 , len = +2.09999999999999659e-01 
  92         98         99         93    2 2147483645 2147483645 +4.76402503912363051e-01  # rad = +7.61052999999999730e-02 , len = +1.27929668177479261e+00 
  93        100         98        123    2         91         92 +7.17977528089887573e-01  # rad = +1.59749999999999975e-01 , len = +7.03491293478463398e-01 
  94         91         66         95    2         60        447 +9.18666960639582864e-01  # rad = +1.91667000000000032e-01 , len = +1.56524758424985921e-01 
  95         84         91         77    2         83         94 +8.65709543568464635e-01  # rad = +2.08635999999999988e-01 , len = +7.53923072998832877e-01 
  96        101        102         97    2 2147483645 2147483645 +5.93667150259067355e-01  # rad = +7.16111000000000109e-02 , len = +1.32075735848792530e+00 
  97        103        101        447    2         96         98 +6.29346731570901596e-01  # rad = +1.20625000000000010e-01 , len = +5.09607692249635646e-01 
  98        101        104         97    2        417        418 +6.33735958549222822e-01  # rad = +7.64444000000000096e-02 , len = +6.02162768692982020e-01 
  99        103        105        447    2        100        101 +9.79130471077441555e-01  # rad = +1.87667000000000056e-01 , len = +1.97989898732230329e-01 
 100        105        106         99    2        137        138 +5.12077243202054722e-01  # rad = +9.61000000000000326e-02 , len = +7.73175271203109915e-01 
 101        105        107         99    2        102        103 +4.88327196576915479e-01  # rad = +9.16428999999999994e-02 , len = +1.00468900660851612e+00 
 102        107        108        101    2 2147483645 2147483645 +7.63834405065749733e-01  # rad = +7.00000000000000067e-02 , len = +2.61916017074176000e-01 
 103        107        109        101    2        386        387 +8.42945825590416642e-01  # rad = +7.72499999999999715e-02 , len = +9.77496803063825470e-01 
 104         84        110         77    2        120        121 +9.10788381742738462e-01  # rad = +2.19500000000000028e-01 , len = +2.88617393793236143e-01 
 105        111        112        106    2 2147483645 2147483645 +9.23482849604221556e-01  # rad = +6.99999999999999650e-02 , len = +5.68682688324516072e-01 
 106        113        111        111    2        105        107 +8.97041420118343202e-01  # rad = +7.58000000000000201e-02 , len = +4.48218696620297063e-01 
 107        111        114        106    2        108        109 +9.23482849604221556e-01  # rad = +6.99999999999999650e-02 , len = +4.25793377120876837e-01 
 108        114        115        107    2 2147483645 2147483645 +1.00000000000000000e+00  # rad = +6.99999999999999650e-02 , len = +3.95979797464466932e-01 
 109        114        116        107    2 2147483645 2147483645 +1.16571428571428570e+00  # rad = +8.15999999999999781e-02 , len = +1.56837495516856351e+00 
 110        117        118        112    2 2147483645 2147483645 +6.66289592760180960e-01  # rad = +7.36250000000000238e-02 , len = +6.10245852095693153e-01 
 111        117        113        112    2        106        125 +7.64705882352941124e-01  # rad = +8.44999999999999918e-02 , len = +2.88617393793236532e-01 
 112        119        117        119    2        110        111 +9.86607142857142794e-01  # rad = +1.10500000000000015e-01 , len = +1.21243556529821897e-01 
 113        120        121        114    2 2147483645 2147483645 +5.00150045013504019e-01  # rad = +7.00000000000000067e-02 , len = +9.89949493661157892e-02 
 114        122        120        131    2        113        115 +2.89445710574970372e-01  # rad = +1.39958000000000027e-01 , len = +1.86126301204316591e+00 
 115        120        123        114    2        116        117 +5.00150045013504019e-01  # rad = +7.00000000000000067e-02 , len = +4.25793377120877115e-01 
 116        123        124        115    2 2147483645 2147483645 +1.00000000000000000e+00  # rad = +7.00000000000000067e-02 , len = +2.42487113059640713e-01 
 117        123        125        115    2 2147483645 2147483645 +1.15535714285714297e+00  # rad = +8.08750000000000302e-02 , len = +5.37680202350801717e-01 
 118        119        126        119    2 2147483645 2147483645 +8.05803571428571286e-01  # rad = +9.02500000000000108e-02 , len = +2.52388589282478537e-01 
 119        100        119        123    2        112        118 +5.03370786516853963e-01  # rad = +1.11999999999999961e-01 , len = +8.45813218151619028e-01 
 120        110        127        104    2        419        420 +7.63553530751708509e-01  # rad = +1.67600000000000082e-01 , len = +4.48218696620301227e-01 
 121        110        128        104    2        152        153 +9.48747152619590084e-01  # rad = +2.08250000000000018e-01 , len = +1.34647688431699519e+00 
 122        129        130        124    2        394        395 +4.22186995939707488e-01  # rad = +1.06267000000000000e-01 , len = +1.30019229347047061e+00 
 123        129        100        124    2         93        119 +8.83967803707500055e-01  # rad = +2.22500000000000031e-01 , len = +2.88617393793236532e-01 
 124        131        129        154    2        122        123 +6.03611510791366879e-01  # rad = +2.51705999999999930e-01 , len = +1.53521985396229010e+00 
 125        113        132        111    2        129        130 +9.57100591715976279e-01  # rad = +8.08750000000000024e-02 , len = +5.98080262172225208e-01 
 126        133        134        127    2 2147483645 2147483645 +8.75841903029286772e-01  # rad = +6.99999999999999928e-02 , len = +4.25793377120875338e-01 
 127        135        133        148    2        126        128 +2.77029809358752210e-01  # rad = +7.99231000000000247e-02 , len = +9.49526197637538316e-01 
 128        133        136        127    2        139        140 +1.03134888411485526e+00  # rad = +8.24286000000000185e-02 , len = +5.37680202350804715e-01 
 129        132        137        125    2 2147483645 2147483645 +8.65533230293663025e-01  # rad = +6.99999999999999650e-02 , len = +3.56931365951494661e-01 
 130        132        138        125    2 2147483645 2147483645 +8.89438021638330745e-01  # rad = +7.19332999999999917e-02 , len = +9.80000000000000426e-01 
 131         96        122         88    2        114        132 +1.05040916032524279e+00  # rad = +4.83537999999999968e-01 , len = +1.04297650980259271e+00 
 132        122        139        131    2        133        134 +9.59593661718417090e-01  # rad = +4.63999999999999968e-01 , len = +1.21243556529821897e-01 
 133        139        140        132    2        215        450 +6.33431034482758615e-01  # rad = +2.93911999999999951e-01 , len = +2.86316258707045979e+00 
 134        139        141        132    2        135        136 +1.00000000000000000e+00  # rad = +4.63999999999999968e-01 , len = +9.89949493661170521e-02 
 135        141        142        134    2        392        393 +3.90086206896551768e-01  # rad = +1.81000000000000050e-01 , len = +1.19205704561484782e+00 
 136        141        143        134    2        148        154 +9.41571120689655316e-01  # rad = +4.36889000000000138e-01 , len = +7.17286553617171974e-01 
 137        106        144        100    2 2147483645 2147483645 +7.78702393340270582e-01  # rad = +7.48333000000000331e-02 , len = +8.54458893101361250e-01 
 138        106        145        100    2        157        158 +8.28997918834547431e-01  # rad = +7.96667000000000486e-02 , len = +7.95047168412037708e-01 
 139        136        146        128    2 2147483645 2147483645 +8.49219809629182087e-01  # rad = +6.99999999999999928e-02 , len = +2.42487113059643794e-01 
 140        136        147        128    2 2147483645 2147483645 +8.49219809629182087e-01  # rad = +6.99999999999999928e-02 , len = +1.71464281994823164e-01 
 141        148        149        143    2 2147483645 2147483645 +7.55225893459204212e-01  # rad = +6.99999999999999789e-02 , len = +2.21359436211784083e-01 
 142        148        150        143    2 2147483645 2147483645 +8.72555630478759281e-01  # rad = +8.08750000000000163e-02 , len = +6.02162768692982797e-01 
 143        151        148        163    2        141        142 +4.54461877911252810e-01  # rad = +9.26874999999999782e-02 , len = +1.26388290596874597e+00 
 144        152        153        146    2 2147483645 2147483645 +6.36654829268292755e-01  # rad = +8.15714000000000300e-02 , len = +5.85662018573852916e-01 
 145        152        154        146    2        388        389 +7.76585365853658560e-01  # rad = +9.95000000000000190e-02 , len = +1.21041315260534055e+00 
 146        155        152        153    2        144        145 +6.23263981787314347e-01  # rad = +1.28125000000000072e-01 , len = +7.76337555448658234e-01 
 147        135        156        148    2        170        421 +3.74734835355286011e-01  # rad = +1.08110999999999985e-01 , len = +7.82623792124926942e-01 
 148        143        135        136    2        127        147 +6.60350798486571966e-01  # rad = +2.88499999999999923e-01 , len = +4.53651848888550979e-01 
 149        157        158        151    2 2147483645 2147483645 +8.39328537170263789e-01  # rad = +6.99999999999999789e-02 , len = +5.28488410468951342e-01 
 150        157        159        151    2 2147483645 2147483645 +8.39328537170263789e-01  # rad = +6.99999999999999789e-02 , len = +3.13049516849971843e-01 
 151        160        157        396    2        149        150 +5.06990881458966536e-01  # rad = +8.33999999999999880e-02 , len = +1.33551488198372192e+00 
 152        128        161        121    2 2147483645 2147483645 +4.45840096038415346e-01  # rad = +9.28462000000000037e-02 , len = +1.07763630228384644e+00 
 153        128        155        121    2        146        156 +9.87135654261704687e-01  # rad = +2.05571000000000059e-01 , len = +4.90000000000001268e-01 
 154        143        131        136    2        124        155 +9.54475850845409091e-01  # rad = +4.17000000000000037e-01 , len = +9.89949493661170521e-02 
 155        131        162        154    2        162        163 +9.76498800959232693e-01  # rad = +4.07199999999999951e-01 , len = +4.84974226119285534e-01 
 156        155        163        153    2        423        448 +9.81655972875551397e-01  # rad = +2.01799999999999979e-01 , len = +3.13049516849970233e-01 
 157        145        164        138    2 2147483645 2147483645 +9.24162793237324975e-01  # rad = +7.36250000000000238e-02 , len = +4.94974746830583012e-01 
 158        145        165        138    2 2147483645 2147483645 +8.78660720225640013e-01  # rad = +7.00000000000000344e-02 , len = +7.00000000000002842e-02 
 159        166        167        160    2 2147483645 2147483645 +5.99437407886763363e-01  # rad = +8.01250000000000018e-02 , len = +6.49153294684700732e-01 
 160        168        166        357    2        159        161 +8.51382165605095498e-01  # rad = +1.33667000000000008e-01 , len = +4.59020696701138098e-01 
 161        166        169        160    2        167        168 +5.88527460031271765e-01  # rad = +7.86666999999999644e-02 , len = +3.76961536499415995e-01 
 162        162        170        155    2        206        449 +9.95007367387033326e-01  # rad = +4.05166999999999999e-01 , len = +4.14125584816971815e-01 
 163        162        151        155    2        143        445 +5.00859528487229810e-01  # rad = +2.03949999999999965e-01 , len = +1.35915414872633367e+00 
 164        171        172        172    2        165        166 +5.69520646193666824e-01  # rad = +8.93332999999999905e-02 , len = +3.83405790253615597e-01 
 165        172        173        164    2 2147483645 2147483645 +8.06770263720247516e-01  # rad = +7.20714499999999952e-02 , len = +6.06217782649108083e-01 
 166        172        174        164    2 2147483645 2147483645 +7.83582381933724537e-01  # rad = +6.99999999999999789e-02 , len = +2.88617393793235255e-01 
 167        169        175        161    2 2147483645 2147483645 +8.89830131427910342e-01  # rad = +6.99999999999999928e-02 , len = +6.02162768692985240e-01 
 168        169        176        161    2 2147483645 2147483645 +8.89830131427910342e-01  # rad = +6.99999999999999928e-02 , len = +2.52388589282479536e-01 
 169        177        178        170    2 2147483645 2147483645 +1.00000000000000000e+00  # rad = +6.99999999999999928e-02 , len = +3.20780298646908157e-01 
 170        156        177        147    2        169        171 +6.47482679838314312e-01  # rad = +6.99999999999999928e-02 , len = +2.21359436211787469e-01 
 171        177        179        170    2        182        183 +1.08285714285714296e+00  # rad = +7.58000000000000340e-02 , len = +3.76961536499416827e-01 
 172        160        171        396    2        164        173 +9.53537993920972604e-01  # rad = +1.56856999999999996e-01 , len = +5.85662018573851251e-01 
 173        171        180        172    2        180        181 +1.00091165838948859e+00  # rad = +1.57000000000000001e-01 , len = +1.21243556529821897e-01 
 174        181        182        176    2 2147483645 2147483645 +9.23753394793725868e-01  # rad = +6.99999999999999789e-02 , len = +4.31508980207826631e-01 
 175        181        183        176    2 2147483645 2147483645 +9.23753394793725868e-01  # rad = +6.99999999999999789e-02 , len = +7.13862731902988878e-01 
 176        184        181        185    2        174        175 +5.76257034220532316e-01  # rad = +7.57778000000000063e-02 , len = +5.51180551180825429e-01 
 177        185        186        179    2 2147483645 2147483645 +8.52792224484152039e-01  # rad = +7.00000000000000067e-02 , len = +3.56931365951496382e-01 
 178        185        187        179    2 2147483645 2147483645 +8.52792224484152039e-01  # rad = +7.00000000000000067e-02 , len = +3.05122926047848408e-01 
 179        168        185        357    2        177        178 +5.22823566878980905e-01  # rad = +8.20833000000000118e-02 , len = +8.01186619958167756e-01 
 180        180        188        173    2        184        185 +9.14649681528662328e-01  # rad = +1.43599999999999978e-01 , len = +3.20780298646910100e-01 
 181        180        189        173    2 2147483645 2147483645 +5.15127388535031816e-01  # rad = +8.08750000000000024e-02 , len = +1.04062481231229453e+00 
 182        179        190        171    2 2147483645 2147483645 +1.03279287598944602e+00  # rad = +7.82856999999999997e-02 , len = +4.31508980207828963e-01 
 183        179        191        171    2 2147483645 2147483645 +1.01912928759894461e+00  # rad = +7.72499999999999715e-02 , len = +3.05122926047845966e-01 
 184        188        192        180    2 2147483645 2147483645 +5.32412952646239557e-01  # rad = +7.64544999999999947e-02 , len = +8.19328993750370049e-01 
 185        188        184        180    2        176        186 +9.15738161559888630e-01  # rad = +1.31499999999999978e-01 , len = +1.21243556529821897e-01 
 186        184        193        185    2 2147483645 2147483645 +9.61437262357414446e-01  # rad = +1.26428999999999986e-01 , len = +5.68682688324515406e-01 
 187        194        195        189    2 2147483645 2147483645 +6.91999477334030111e-01  # rad = +7.41428999999999977e-02 , len = +4.25793377120876837e-01 
 188        194        196        189    2 2147483645 2147483645 +6.53332462223383592e-01  # rad = +6.99999999999999789e-02 , len = +1.71464281994823164e-01 
 189        197        194        399    2        187        188 +3.55832682951130019e-01  # rad = +1.07143000000000030e-01 , len = +1.50947010569934692e+00 
 190        198        199        398    2        191        192 +9.94943825905813539e-01  # rad = +2.95166999999999902e-01 , len = +4.94974746830583678e-01 
 191        199        200        190    2        199        200 +6.45397351329925151e-01  # rad = +1.90500000000000058e-01 , len = +7.24085630295203120e-01 
 192        199        201        190    2        193        194 +9.90964437081380933e-01  # rad = +2.92499999999999982e-01 , len = +6.99999999999967315e-02 
 193        201        202        192    2 2147483645 2147483645 +3.25590769230769239e-01  # rad = +9.52352999999999811e-02 , len = +1.32261105393838685e+00 
 194        201        203        192    2        197        198 +8.58119658119658069e-01  # rad = +2.50999999999999945e-01 , len = +4.14125584816973924e-01 
 195        204        205        197    2        220        401 +9.38803455723542180e-01  # rad = +2.17333000000000026e-01 , len = +1.53681488800700827e+00 
 196        204        206        197    2        356        357 +8.02220302375809990e-01  # rad = +1.85714000000000018e-01 , len = +6.49153294684698512e-01 
 197        203        204        194    2        195        196 +9.22310756972111623e-01  # rad = +2.31499999999999984e-01 , len = +2.61916017074176999e-01 
 198        203        207        194    2 2147483645 2147483645 +8.80478087649402497e-01  # rad = +2.21000000000000030e-01 , len = +7.00000000000002842e-02 
 199        200        208        191    2 2147483645 2147483645 +5.91207349081364852e-01  # rad = +1.12625000000000003e-01 , len = +7.03491293478461066e-01 
 200        200        209        191    2        201        202 +5.10140682414698121e-01  # rad = +9.71817999999999987e-02 , len = +8.16333265278340492e-01 
 201        209        210        200    2 2147483645 2147483645 +7.20299479943775411e-01  # rad = +6.99999999999999928e-02 , len = +4.14125584816972703e-01 
 202        209        211        200    2 2147483645 2147483645 +7.20299479943775411e-01  # rad = +6.99999999999999928e-02 , len = +1.97989898732234104e-01 
 203        212        213        205    2        360        361 +5.27256860819357298e-01  # rad = +8.42857000000000051e-02 , len = +5.09607692249634869e-01 
 204        212        214        205    2        342        441 +6.64343757233027077e-01  # rad = +1.06200000000000017e-01 , len = +3.28329103187640858e-01 
 205        215        212        220    2        203        204 +7.36668202764977020e-01  # rad = +1.59856999999999999e-01 , len = +1.27353837790621682e+00 
 206        170        216        162    2        207        208 +8.91940854018219653e-01  # rad = +3.61385000000000012e-01 , len = +8.54458893101360695e-01 
 207        216        217        206    2        228        262 +4.74244918853854003e-01  # rad = +1.71385000000000037e-01 , len = +1.15021737076084585e+00 
 208        216        218        206    2        209        210 +9.11177829738367806e-01  # rad = +3.29286000000000023e-01 , len = +4.42718872423573218e-01 
 209        218        219        208    2 2147483645 2147483645 +3.44178009390013528e-01  # rad = +1.13333000000000059e-01 , len = +1.10458136866416567e+00 
 210        218        220        208    2        240        451 +9.72179199844511954e-01  # rad = +3.20125000000000048e-01 , len = +6.06217782649105641e-01 
 211        221        222        213    2 2147483645 2147483645 +8.74136802727068507e-01  # rad = +8.05455000000000199e-02 , len = +1.57461106308827903e+00 
 212        221        223        213    2 2147483645 2147483645 +8.54108129872187649e-01  # rad = +7.87000000000000616e-02 , len = +6.92964645562815451e-01 
 213        224        221        423    2        211        212 +5.67228706508088987e-01  # rad = +9.21429000000000137e-02 , len = +1.19411054764623858e+00 
 214        225        226        215    2 2147483645 2147483645 +5.52349185819796085e-01  # rad = +1.13600000000000007e-01 , len = +4.02119385257661166e-01 
 215        140        225        133    2        214        216 +6.99757070143444349e-01  # rad = +2.05667000000000016e-01 , len = +8.48704895708750073e-01 
 216        225        227        215    2        365        366 +5.22232540952121682e-01  # rad = +1.07406000000000029e-01 , len = +2.84857859291261351e+00 
 217        228        229        218    2 2147483645 2147483645 +8.04714141414141437e-01  # rad = +7.96667000000000208e-02 , len = +1.97989898732230329e-01 
 218        230        228        400    2        217        219 +6.41772618916329751e-01  # rad = +9.89999999999999908e-02 , len = +1.97989898732231578e-01 
 219        228        231        218    2        222        223 +7.80303030303030276e-01  # rad = +7.72499999999999715e-02 , len = +7.03491293478463398e-01 
 220        205        215        195    2        205        221 +9.98467789061026179e-01  # rad = +2.16999999999999971e-01 , len = +1.71464281994822443e-01 
 221        215        232        220    2        236        237 +6.51612903225806450e-01  # rad = +1.41400000000000053e-01 , len = +7.98122797569397746e-01 
 222        231        233        219    2 2147483645 2147483645 +9.53074433656957876e-01  # rad = +7.36250000000000238e-02 , len = +5.37680202350803937e-01 
 223        231        234        219    2 2147483645 2147483645 +9.53074433656957876e-01  # rad = +7.36250000000000238e-02 , len = +6.64078308635359771e-01 
 224        235        236        450    2        225        226 +8.95312202291842496e-01  # rad = +2.63142999999999960e-01 , len = +4.69574275274952990e-01 
 225        236        237        224    2        249        263 +8.30727019149283818e-01  # rad = +2.18600000000000017e-01 , len = +1.24631456703354293e+00 
 226        236        238        224    2        230        231 +7.03039792052230217e-01  # rad = +1.85000000000000026e-01 , len = +2.96984848098348631e-01 
 227        239        240        228    2 2147483645 2147483645 +7.42946109092895490e-01  # rad = +8.16000000000000059e-02 , len = +6.37730350540101298e-01 
 228        217        239        207    2        227        229 +6.40855384076786216e-01  # rad = +1.09833000000000042e-01 , len = +4.14125584816971815e-01 
 229        239        241        228    2        232        233 +9.01368441178880597e-01  # rad = +9.89999999999999908e-02 , len = +2.10000000000000853e-01 
 230        238        242        226    2 2147483645 2147483645 +4.37065405405405394e-01  # rad = +8.08571000000000012e-02 , len = +1.14166545012100618e+00 
 231        238        243        226    2        234        235 +6.10810810810810678e-01  # rad = +1.12999999999999975e-01 , len = +1.71464281994821000e-01 
 232        241        244        229    2 2147483645 2147483645 +7.43686868686868618e-01  # rad = +7.36250000000000238e-02 , len = +5.14392845984466995e-01 
 233        241        245        229    2 2147483645 2147483645 +7.48918181818181816e-01  # rad = +7.41428999999999977e-02 , len = +5.09607692249634425e-01 
 234        243        246        231    2 2147483645 2147483645 +6.87905309734513359e-01  # rad = +7.77333000000000052e-02 , len = +9.23363417079104853e-01 
 235        243        247        231    2 2147483645 2147483645 +6.56131858407079660e-01  # rad = +7.41428999999999977e-02 , len = +4.69574275274954545e-01 
 236        232        248        221    2 2147483645 2147483645 +9.52383309759547436e-01  # rad = +1.34666999999999981e-01 , len = +1.56524758424985505e-01 
 237        232        249        221    2        259        424 +6.42149929278642229e-01  # rad = +9.08000000000000057e-02 , len = +3.56931365951493274e-01 
 238        250        251        240    2 2147483645 2147483645 +5.48190897716835490e-01  # rad = +7.58000000000000340e-02 , len = +2.96984848098348631e-01 
 239        250        252        240    2 2147483645 2147483645 +5.06244892350639630e-01  # rad = +6.99999999999999928e-02 , len = +1.71464281994823164e-01 
 240        220        250        210    2        238        239 +4.31934400624755965e-01  # rad = +1.38273000000000007e-01 , len = +8.42911620515460203e-01 
 241        253        254        451    2        242        243 +7.59703240921514977e-01  # rad = +2.43199999999999972e-01 , len = +7.44110206891425263e-01 
 242        254        255        241    2        292        406 +3.93708881578947401e-01  # rad = +9.57499999999999740e-02 , len = +1.49806541913228841e+00 
 243        254        256        241    2        297        404 +7.07693256578947327e-01  # rad = +1.72110999999999958e-01 , len = +6.33876959669618767e-01 
 244        253        257        451    2        245        246 +9.41429129246388108e-01  # rad = +3.01375000000000060e-01 , len = +6.78675180038287085e-01 
 245        257        258        244    2        364        403 +9.66679386146827135e-01  # rad = +2.91332999999999953e-01 , len = +2.09999999999998493e-01 
 246        257        259        244    2        253        254 +4.52061385317295783e-01  # rad = +1.36239999999999972e-01 , len = +1.70891778620271806e+00 
 247        260        261        249    2 2147483645 2147483645 +6.29371886856916807e-01  # rad = +6.99999999999999928e-02 , len = +6.18223260642950412e-01 
 248        260        262        249    2 2147483645 2147483645 +7.85815755875636124e-01  # rad = +8.74000000000000193e-02 , len = +2.88617393793237420e-01 
 249        237        260        225    2        247        248 +5.08792314730100670e-01  # rad = +1.11222000000000001e-01 , len = +7.47395477642190387e-01 
 250        263        264        252    2 2147483645 2147483645 +7.81640081799590991e-01  # rad = +7.64444000000000373e-02 , len = +6.33876959669619988e-01 
 251        263        265        252    2 2147483645 2147483645 +7.45398773006134996e-01  # rad = +7.29000000000000065e-02 , len = +6.49153294684701732e-01 
 252        266        263        254    2        250        251 +1.10717022912084118e+00  # rad = +9.78000000000000258e-02 , len = +3.05122926047845355e-01 
 253        259        267        246    2 2147483645 2147483645 +6.20229007633587792e-01  # rad = +8.44999999999999918e-02 , len = +2.32163735324878939e-01 
 254        259        266        246    2        252        402 +6.48365384615384621e-01  # rad = +8.83332999999999757e-02 , len = +4.02119385257663053e-01 
 255        268        269        257    2 2147483645 2147483645 +7.58396533044420340e-01  # rad = +7.00000000000000067e-02 , len = +6.06217782649107195e-01 
 256        268        270        257    2 2147483645 2147483645 +7.86959913326110483e-01  # rad = +7.26364000000000037e-02 , len = +7.44110206891424597e-01 
 257        271        268        259    2        255        256 +8.37568058076225030e-01  # rad = +9.22999999999999793e-02 , len = +8.07279381626958115e-01 
 258        271        272        259    2        425        426 +1.02411070780399283e+00  # rad = +1.12856999999999985e-01 , len = +4.69574275274955377e-01 
 259        249        271        237    2        257        258 +1.21365638766519823e+00  # rad = +1.10199999999999992e-01 , len = +7.85748051222529886e-01 
 260        273        274        262    2 2147483645 2147483645 +8.35493062966915612e-01  # rad = +7.82856999999999859e-02 , len = +1.02878569196893532e+00 
 261        273        275        262    2 2147483645 2147483645 +8.08964781216648832e-01  # rad = +7.58000000000000340e-02 , len = +6.18223260642949302e-01 
 262        217        273        207    2        260        261 +5.46722291915861969e-01  # rad = +9.37000000000000333e-02 , len = +1.68436931817223567e+00 
 263        237        276        225    2        264        265 +1.06129917657822492e+00  # rad = +2.31999999999999984e-01 , len = +1.56524758424985116e-01 
 264        276        277        263    2        283        405 +5.81896551724138011e-01  # rad = +1.34999999999999981e-01 , len = +5.68682688324515406e-01 
 265        276        278        263    2        271        287 +9.81681034482758674e-01  # rad = +2.27749999999999980e-01 , len = +5.81463670404265276e-01 
 266        279        280        267    2 2147483645 2147483645 +6.13615440842371518e-01  # rad = +9.31817999999999952e-02 , len = +9.01886910870758784e-01 
 267        281        279        286    2        266        268 +7.92296013398237520e-01  # rad = +1.51856999999999992e-01 , len = +6.30000000000001337e-01 
 268        279        282        267    2        272        273 +9.18627392876192772e-01  # rad = +1.39499999999999957e-01 , len = +9.89949493661132912e-02 
 269        283        284        271    2 2147483645 2147483645 +5.95238095238095233e-01  # rad = +6.99999999999999928e-02 , len = +3.50000000000001421e-01 
 270        283        285        271    2 2147483645 2147483645 +6.44557823129251695e-01  # rad = +7.58000000000000201e-02 , len = +6.37730350540099744e-01 
 271        278        283        265    2        269        270 +5.16355653128430347e-01  # rad = +1.17600000000000024e-01 , len = +4.08166632639170857e-01 
 272        282        286        268    2        288        289 +6.03779928315412162e-01  # rad = +8.42273000000000049e-02 , len = +1.58700976682564732e+00 
 273        282        287        268    2        280        281 +5.75131182795698970e-01  # rad = +8.02308000000000049e-02 , len = +8.22313808712951122e-01 
 274        288        289        276    2 2147483645 2147483645 +8.57843137254901911e-01  # rad = +6.99999999999999650e-02 , len = +1.56524758424982730e-01 
 275        288        290        276    2 2147483645 2147483645 +8.57843137254901911e-01  # rad = +6.99999999999999650e-02 , len = +2.32163735324879994e-01 
 276        291        288        284    2        274        275 +1.12340369291429631e+00  # rad = +8.15999999999999781e-02 , len = +3.76961536499418826e-01 
 277        292        293        279    2 2147483645 2147483645 +1.05631067961165037e+00  # rad = +8.15999999999999781e-02 , len = +4.02119385257661166e-01 
 278        292        294        279    2 2147483645 2147483645 +1.09385113268608425e+00  # rad = +8.44999999999999918e-02 , len = +5.93969696196699815e-01 
 279        295        292        443    2        277        278 +1.06351636369643865e+00  # rad = +7.72499999999999576e-02 , len = +2.61916017074174112e-01 
 280        287        296        273    2 2147483645 2147483645 +8.72482886871375984e-01  # rad = +6.99999999999999789e-02 , len = +9.89949493661145541e-02 
 281        287        297        273    2 2147483645 2147483645 +8.72482886871375984e-01  # rad = +6.99999999999999789e-02 , len = +1.21243556529819857e-01 
 282        298        299        283    2 2147483645 2147483645 +1.12917644952180374e+00  # rad = +8.44999999999999918e-02 , len = +1.21243556529821897e-01 
 283        277        298        264    2        282        284 +5.54320740740740669e-01  # rad = +7.48332999999999776e-02 , len = +4.02119385257663664e-01 
 284        298        291        283    2        276        443 +9.70642748615923590e-01  # rad = +7.26363999999999899e-02 , len = +8.45813218151621138e-01 
 285        281        300        286    2 2147483645 2147483645 +4.45713659628418024e-01  # rad = +8.54285999999999657e-02 , len = +1.14380942468577329e+00 
 286        301        281        295    2        267        285 +8.14450162110711195e-01  # rad = +1.91666999999999949e-01 , len = +2.42487113059643794e-01 
 287        278        302        265    2        300        428 +9.38748627881448972e-01  # rad = +2.13799999999999962e-01 , len = +7.03491293478461399e-01 
 288        286        303        272    2 2147483645 2147483645 +8.31084458364449441e-01  # rad = +6.99999999999999789e-02 , len = +8.45813218151623136e-01 
 289        286        304        272    2 2147483645 2147483645 +8.31084458364449441e-01  # rad = +6.99999999999999789e-02 , len = +1.06850362657316489e+00 
 290        305        306        292    2 2147483645 2147483645 +8.71111575703951369e-01  # rad = +6.99999999999999789e-02 , len = +3.42928563989644497e-01 
 291        305        307        292    2 2147483645 2147483645 +9.31259341116092987e-01  # rad = +7.48333000000000054e-02 , len = +3.63730669589463651e-01 
 292        255        305        242    2        290        291 +8.39238642297650106e-01  # rad = +8.03570999999999730e-02 , len = +1.02401171868294627e+00 
 293        308        309        439    2        409        427 +8.88103240939434602e-01  # rad = +2.08999999999999964e-01 , len = +3.20780298646907769e-01 
 294        308        310        439    2        407        408 +5.54835063505755621e-01  # rad = +1.30571000000000020e-01 , len = +5.51180551180827094e-01 
 295        311        301        364    2        286        439 +9.34272635962666187e-01  # rad = +2.35332999999999987e-01 , len = +6.49153294684699733e-01 
 296        312        313        297    2 2147483645 2147483645 +5.72242145616166265e-01  # rad = +7.86666999999999644e-02 , len = +4.31508980207828630e-01 
 297        256        312        243    2        296        298 +7.98734537594924299e-01  # rad = +1.37470999999999982e-01 , len = +1.33734812221799659e+00 
 298        312        314        297    2        315        368 +5.54522772075564996e-01  # rad = +7.62307999999999875e-02 , len = +8.99166280506558224e-01 
 299        315        316        300    2        329        429 +8.58660098522167514e-01  # rad = +1.74307999999999991e-01 , len = +1.12218536793169843e+00 
 300        302        315        287    2        299        301 +9.49485500467726840e-01  # rad = +2.02999999999999986e-01 , len = +1.21243556529821897e-01 
 301        315        317        300    2        302        303 +6.38753694581280840e-01  # rad = +1.29666999999999949e-01 , len = +2.42487113059643294e-01 
 302        317        318        301    2 2147483645 2147483645 +5.60176451988555257e-01  # rad = +7.26363999999999899e-02 , len = +7.95047168412038263e-01 
 303        317        319        301    2        311        312 +5.39844370580024213e-01  # rad = +7.00000000000000205e-02 , len = +7.03491293478464064e-01 
 304        320        321        306    2 2147483645 2147483645 +1.02776297961258800e+00  # rad = +8.44999999999999918e-02 , len = +1.21243556529823951e-01 
 305        322        323        440    2 2147483645 2147483645 +9.68976153466297951e-01  # rad = +7.96666999999999931e-02 , len = +1.71464281994823164e-01 
 306        324        320        409    2        304        440 +5.06732819722650163e-01  # rad = +8.22173999999999822e-02 , len = +1.60999999999999921e+00 
 307        322        325        440    2        310        319 +1.02776297961258800e+00  # rad = +8.44999999999999918e-02 , len = +2.52388589282480258e-01 
 308        326        327        310    2 2147483645 2147483645 +1.00000000000000000e+00  # rad = +6.99999999999999650e-02 , len = +5.33104117410475808e-01 
 309        326        328        310    2 2147483645 2147483645 +1.00000000000000000e+00  # rad = +6.99999999999999650e-02 , len = +9.89949493661170521e-02 
 310        325        326        307    2        308        309 +8.28402366863905337e-01  # rad = +6.99999999999999650e-02 , len = +2.42487113059643294e-01 
 311        319        329        303    2 2147483645 2147483645 +1.02761857142857149e+00  # rad = +7.19333000000000194e-02 , len = +3.51118213711564531e+00 
 312        319        330        303    2 2147483645 2147483645 +1.00000000000000000e+00  # rad = +7.00000000000000205e-02 , len = +3.28329103187639137e-01 
 313        331        332        315    2 2147483645 2147483645 +7.37048979591836684e-01  # rad = +7.22307999999999839e-02 , len = +7.95047168412037708e-01 
 314        331        333        315    2        369        370 +8.03061224489795999e-01  # rad = +7.87000000000000061e-02 , len = +8.54458893101358363e-01 
 315        314        331        298    2        313        314 +1.28556961228269939e+00  # rad = +9.79999999999999899e-02 , len = +4.08166632639172244e-01 
 316        324        334        409    2        317        318 +9.46687211093990788e-01  # rad = +1.53600000000000042e-01 , len = +2.96984848098350351e-01 
 317        334        335        316    2        327        328 +5.42689453124999943e-01  # rad = +8.33570999999999757e-02 , len = +1.07763630228384555e+00 
 318        334        336        316    2        325        326 +6.88802083333333370e-01  # rad = +1.05799999999999991e-01 , len = +6.49153294684699289e-01 
 319        325        337        307    2 2147483645 2147483645 +8.49852071005917198e-01  # rad = +7.18124999999999875e-02 , len = +1.08894444302728632e+00 
 320        338        339        321    2 2147483645 2147483645 +1.00000000000000000e+00  # rad = +7.00000000000000205e-02 , len = +3.05122926047847798e-01 
 321        340        338        429    2        320        322 +7.43847583504861021e-01  # rad = +7.00000000000000205e-02 , len = +2.61916017074176277e-01 
 322        338        341        321    2        323        324 +1.11298714285714295e+00  # rad = +7.79090999999999950e-02 , len = +7.85748051222526778e-01 
 323        341        342        322    2 2147483645 2147483645 +8.98482975672931672e-01  # rad = +7.00000000000000205e-02 , len = +2.32163735324878967e-01 
 324        341        343        322    2 2147483645 2147483645 +8.98482975672931672e-01  # rad = +7.00000000000000205e-02 , len = +3.20780298646909934e-01 
 325        336        344        318    2 2147483645 2147483645 +7.61299621928166359e-01  # rad = +8.05455000000000199e-02 , len = +8.63017960415656038e-01 
 326        336        345        318    2 2147483645 2147483645 +6.75330812854442297e-01  # rad = +7.14499999999999996e-02 , len = +1.41739197119216254e+00 
 327        335        346        317    2 2147483645 2147483645 +9.12240229086664578e-01  # rad = +7.60416999999999899e-02 , len = +1.68727591104715335e+00 
 328        335        347        317    2 2147483645 2147483645 +1.13847530684248843e+00  # rad = +9.48999999999999982e-02 , len = +6.64078308635358661e-01 
 329        316        348        299    2        330        331 +7.51044128783532550e-01  # rad = +1.30913000000000029e-01 , len = +1.91319105162030345e+00 
 330        348        349        329    2        336        442 +9.80292255161825166e-01  # rad = +1.28333000000000003e-01 , len = +1.71464281994823886e-01 
 331        348        350        329    2        332        333 +7.01908137465339643e-01  # rad = +9.18889000000000095e-02 , len = +5.81463670404264166e-01 
 332        350        351        331    2 2147483645 2147483645 +8.66989375212892988e-01  # rad = +7.96667000000000347e-02 , len = +4.99899989998000172e-01 
 333        350        352        331    2 2147483645 2147483645 +7.61789508852538266e-01  # rad = +7.00000000000000205e-02 , len = +9.15368778143541562e-01 
 334        353        354        336    2 2147483645 2147483645 +9.23753394793725868e-01  # rad = +6.99999999999999928e-02 , len = +4.02119385257660999e-01 
 335        353        355        336    2 2147483645 2147483645 +9.23753394793725868e-01  # rad = +6.99999999999999928e-02 , len = +1.21243556529823437e-01 
 336        349        353        330    2        334        335 +5.90477897345187852e-01  # rad = +7.57777999999999924e-02 , len = +5.64358042380897595e-01 
 337        356        357        338    2 2147483645 2147483645 +6.14442225297720190e-01  # rad = +7.41428999999999699e-02 , len = +4.25793377120874783e-01 
 338        358        356        442    2        337        339 +9.40264779908519088e-01  # rad = +1.20666999999999955e-01 , len = +2.10000000000001741e-01 
 339        356        359        338    2        340        341 +7.00274308634506570e-01  # rad = +8.44999999999999918e-02 , len = +3.83405790253615597e-01 
 340        359        360        339    2 2147483645 2147483645 +8.28402366863905337e-01  # rad = +6.99999999999999928e-02 , len = +2.88617393793236143e-01 
 341        359        361        339    2 2147483645 2147483645 +9.65680473372781067e-01  # rad = +8.16000000000000336e-02 , len = +4.48218696620300949e-01 
 342        214        362        204    2 2147483645 2147483645 +6.76200564971751406e-01  # rad = +7.18124999999999875e-02 , len = +1.04062481231229875e+00 
 343        363        364        441    2 2147483645 2147483645 +7.64160075329566757e-01  # rad = +8.11538000000000120e-02 , len = +8.63017960415656149e-01 
 344        363        365        441    2        358        359 +7.95668549905838018e-01  # rad = +8.44999999999999918e-02 , len = +4.48218696620300672e-01 
 345        358        366        442    2 2147483645 2147483645 +6.39671012132498995e-01  # rad = +8.20909000000000083e-02 , len = +7.27461339178927968e-01 
 346          3        367          1    2 2147483645 2147483645 +3.92878265020052353e-01  # rad = +7.16110999999999970e-02 , len = +1.25219806739988404e+00 
 347          3        368          1    2 2147483645 2147483645 +4.15859726893176740e-01  # rad = +7.58000000000000063e-02 , len = +4.08166632639169358e-01 
 348         57        369        349    2 2147483645 2147483645 +6.59591619047618982e-01  # rad = +8.65713999999999928e-02 , len = +4.74763098818767548e-01 
 349         75         57         68    2         52        348 +8.49905134398331930e-01  # rad = +1.31250000000000006e-01 , len = +3.28329103187639137e-01 
 350        370        371        352    2 2147483645 2147483645 +3.43670564311133686e-01  # rad = +8.45000000000000057e-02 , len = +7.24085630295204119e-01 
 351        370        372        352    2        390        391 +3.72140315200813421e-01  # rad = +9.15000000000000396e-02 , len = +5.68682688324517294e-01 
 352         96        370         88    2        350        351 +5.34124210082701056e-01  # rad = +2.45875000000000066e-01 , len = +6.49153294684698956e-01 
 353        373        374        355    2 2147483645 2147483645 +3.63513694651713515e-01  # rad = +7.32222000000000151e-02 , len = +6.64078308635359327e-01 
 354        373        375        355    2 2147483645 2147483645 +3.88651584429253016e-01  # rad = +7.82856999999999859e-02 , len = +8.90954544295051387e-01 
 355        376        373        449    2        353        354 +4.97150557671281246e-01  # rad = +2.01429000000000052e-01 , len = +6.06217782649106418e-01 
 356        206        377        196    2 2147483645 2147483645 +4.87553442389911385e-01  # rad = +9.05455000000000149e-02 , len = +7.73175271203107028e-01 
 357        206        168        196    2        160        179 +8.45385915978332347e-01  # rad = +1.57000000000000028e-01 , len = +3.63730669589466760e-01 
 358        365        378        344    2 2147483645 2147483645 +8.28402366863905337e-01  # rad = +7.00000000000000067e-02 , len = +6.10245852095693153e-01 
 359        365        379        344    2 2147483645 2147483645 +9.65680473372781067e-01  # rad = +8.16000000000000336e-02 , len = +7.34166193719105076e-01 
 360        213        380        203    2 2147483645 2147483645 +8.30508615340443290e-01  # rad = +7.00000000000000067e-02 , len = +2.52388589282479314e-01 
 361        213        381        203    2 2147483645 2147483645 +9.16525579072132057e-01  # rad = +7.72499999999999992e-02 , len = +2.10000000000000270e-01 
 362        230        382        400    2 2147483645 2147483645 +4.80635182899510571e-01  # rad = +7.41428999999999977e-02 , len = +8.22313808712951899e-01 
 363        311        383        364    2 2147483645 2147483645 +3.72819376788982471e-01  # rad = +9.39090999999999954e-02 , len = +1.71035084120188485e+00 
 364        258        311        245    2        295        363 +8.64608540742037301e-01  # rad = +2.51888999999999863e-01 , len = +7.17286553617172307e-01 
 365        227        384        216    2 2147483645 2147483645 +6.99379922909334595e-01  # rad = +7.51176000000000066e-02 , len = +1.12871608476179697e+00 
 366        227        385        216    2 2147483645 2147483645 +6.51732677876468713e-01  # rad = +6.99999999999999928e-02 , len = +2.96984848098347853e-01 
 367        295        386        443    2 2147483645 2147483645 +9.63704148333342392e-01  # rad = +6.99999999999999650e-02 , len = +3.56931365951493940e-01 
 368        314        387        298    2 2147483645 2147483645 +1.10847583916212344e+00  # rad = +8.44999999999999918e-02 , len = +2.32163735324875720e-01 
 369        333        388        314    2        412        413 +9.17799237611181651e-01  # rad = +7.22307999999999978e-02 , len = +8.88200427831465356e-01 
 370        333        389        314    2        410        411 +8.89453621346886769e-01  # rad = +6.99999999999999789e-02 , len = +1.71464281994823164e-01 
 371          5        390          3    2 2147483645 2147483645 +2.48758102591794872e-01  # rad = +1.20233000000000007e-01 , len = +2.20249858115731900e+00 
 372         14        391         10    2 2147483645 2147483645 +3.39842415985467772e-01  # rad = +7.48333000000000054e-02 , len = +4.53651848888550147e-01 
 373         10        392         21    2        375        376 +5.64815000000000067e-01  # rad = +7.90741000000000083e-02 , len = +2.17451143938126901e+00 
 374         23        393         26    2 2147483645 2147483645 +7.50157250470809722e-01  # rad = +7.96666999999999931e-02 , len = +4.53651848888550702e-01 
 375        392        394        373    2 2147483645 2147483645 +8.85245611394881449e-01  # rad = +7.00000000000000067e-02 , len = +3.05122926047846355e-01 
 376        392        395        373    2 2147483645 2147483645 +8.85245611394881449e-01  # rad = +7.00000000000000067e-02 , len = +3.20780298646910100e-01 
 377         40        396         37    2 2147483645 2147483645 +3.06951871657754005e-01  # rad = +1.07624999999999998e-01 , len = +8.10308583195314069e-01 
 378         40         47         37    2         42         46 +5.49495900178253116e-01  # rad = +1.92667000000000033e-01 , len = +1.56524758424985116e-01 
 379        397        398        444    2 2147483645 2147483645 +4.95078644555103031e-01  # rad = +7.64545000000000086e-02 , len = +8.19328993750373158e-01 
 380        397        399        444    2 2147483645 2147483645 +5.45789327134152291e-01  # rad = +8.42857000000000051e-02 , len = +5.46717477313465317e-01 
 381         74        400         67    2 2147483645 2147483645 +8.93382352941176516e-01  # rad = +7.29000000000000065e-02 , len = +6.37730350540101520e-01 
 382         74        401         67    2 2147483645 2147483645 +8.99654411764705952e-01  # rad = +7.34118000000000132e-02 , len = +1.13088460949824321e+00 
 383         71        402         64    2 2147483645 2147483645 +9.14313924050632831e-01  # rad = +7.22308000000000117e-02 , len = +8.54458893101361028e-01 
 384         71        403         64    2 2147483645 2147483645 +8.86075949367088556e-01  # rad = +7.00000000000000205e-02 , len = +6.96491205974635541e-01 
 385         89        404         81    2 2147483645 2147483645 +9.06148867313915862e-01  # rad = +7.00000000000000344e-02 , len = +7.95047168412039040e-01 
 386        109        405        103    2 2147483645 2147483645 +9.06148867313915862e-01  # rad = +7.00000000000000067e-02 , len = +1.21243556529818830e-01 
 387        109        406        103    2 2147483645 2147483645 +9.89571521035598756e-01  # rad = +7.64444000000000096e-02 , len = +8.54458893101357586e-01 
 388        154        407        145    2 2147483645 2147483645 +7.45154773869346698e-01  # rad = +7.41428999999999977e-02 , len = +5.14392845984467995e-01 
 389        154        408        145    2 2147483645 2147483645 +7.89240201005025122e-01  # rad = +7.85294000000000131e-02 , len = +1.04766406829670444e+00 
 390        372        409        351    2 2147483645 2147483645 +8.51465573770491702e-01  # rad = +7.79090999999999950e-02 , len = +7.13862731902990988e-01 
 391        372        410        351    2 2147483645 2147483645 +8.44262295081967151e-01  # rad = +7.72500000000000131e-02 , len = +2.52388589282478315e-01 
 392        142        411        135    2 2147483645 2147483645 +3.86740331491712663e-01  # rad = +6.99999999999999928e-02 , len = +4.53651848888550702e-01 
 393        142        412        135    2 2147483645 2147483645 +3.86740331491712663e-01  # rad = +6.99999999999999928e-02 , len = +8.01186619958171642e-01 
 394        130        413        122    2 2147483645 2147483645 +6.76910988359509580e-01  # rad = +7.19332999999999917e-02 , len = +1.05233074648610581e+00 
 395        130        414        122    2 2147483645 2147483645 +6.83527341507711661e-01  # rad = +7.26364000000000037e-02 , len = +7.06965345685344748e-01 
 396        415        160        445    2        151        172 +8.06570237803383217e-01  # rad = +1.64499999999999952e-01 , len = +2.52388589282480258e-01 
 397        198        416        398    2 2147483645 2147483645 +4.09701786851924821e-01  # rad = +1.21545000000000042e-01 , len = +8.99166280506558446e-01 
 398        197        198        399    2        190        397 +9.85260955480646294e-01  # rad = +2.96667000000000014e-01 , len = +2.10000000000000270e-01 
 399        376        197        449    2        189        398 +7.43162695876021573e-01  # rad = +3.01105000000000067e-01 , len = +1.35735036007657239e+00 
 400        235        230        450    2        218        362 +5.24851801812811214e-01  # rad = +1.54260242774406947e-01 , len = +7.66811580507232082e-01 
 401        205        417        195    2 2147483645 2147483645 +5.39002360433068151e-01  # rad = +1.17142999999999955e-01 , len = +1.61304060705240926e+00 
 402        266        418        254    2 2147483645 2147483645 +9.45283375578632179e-01  # rad = +8.34999999999999909e-02 , len = +4.08166632639169635e-01 
 403        258        419        245    2        433        446 +4.57967343212063116e-01  # rad = +1.33420999999999984e-01 , len = +1.49642908285023712e+00 
 404        256        420        243    2 2147483645 2147483645 +5.14396523173998199e-01  # rad = +8.85333000000000231e-02 , len = +1.08669222873820148e+00 
 405        277        421        264    2 2147483645 2147483645 +6.41269629629629523e-01  # rad = +8.65713999999999650e-02 , len = +4.74763098818767548e-01 
 406        255        422        242    2 2147483645 2147483645 +8.21932114882506504e-01  # rad = +7.87000000000000061e-02 , len = +6.30000000000000782e-01 
 407        310        423        294    2 2147483645 2147483645 +5.87360899434024475e-01  # rad = +7.66923000000000049e-02 , len = +9.72471079261485905e-01 
 408        310        424        294    2 2147483645 2147483645 +5.60784553997442092e-01  # rad = +7.32222000000000012e-02 , len = +6.56658206375278608e-01 
 409        309        324        293    2        306        316 +7.76315789473684292e-01  # rad = +1.62250000000000005e-01 , len = +8.90954544295049056e-01 
 410        389        425        370    2 2147483645 2147483645 +1.00000000000000000e+00  # rad = +6.99999999999999789e-02 , len = +3.76961536499414496e-01 
 411        389        426        370    2 2147483645 2147483645 +1.00000000000000000e+00  # rad = +6.99999999999999789e-02 , len = +1.56524758424985921e-01 
 412        388        427        369    2 2147483645 2147483645 +1.10294638852124027e+00  # rad = +7.96667000000000208e-02 , len = +6.78675180038287196e-01 
 413        388        428        369    2 2147483645 2147483645 +1.04941382346589007e+00  # rad = +7.58000000000000340e-02 , len = +3.20780298646909712e-01 
 414         44        429         51    2 2147483645 2147483645 +9.58263852242744019e-01  # rad = +7.26364000000000037e-02 , len = +6.92964645562815562e-01 
 415         90        430         82    2 2147483645 2147483645 +8.78660720225640013e-01  # rad = +7.00000000000000205e-02 , len = +1.71464281994822443e-01 
 416         90        431         82    2 2147483645 2147483645 +9.24162793237324975e-01  # rad = +7.36250000000000238e-02 , len = +1.17758226888825246e+00 
 417        104        432         98    2 2147483645 2147483645 +1.00324287979237203e+00  # rad = +7.66923000000000188e-02 , len = +1.03116439038593821e+00 
 418        104        433         98    2 2147483645 2147483645 +9.15698206801282999e-01  # rad = +7.00000000000000205e-02 , len = +3.63730669589463984e-01 
 419        127        434        120    2 2147483645 2147483645 +5.14044152744630112e-01  # rad = +8.61538000000000304e-02 , len = +8.57321409974111215e-01 
 420        127        435        120    2 2147483645 2147483645 +4.60023866348448718e-01  # rad = +7.71000000000000019e-02 , len = +7.20694109869085886e-01 
 421        156        436        147    2 2147483645 2147483645 +6.47482679838314312e-01  # rad = +6.99999999999999928e-02 , len = +4.69574275274956376e-01 
 422        224        437        423    2 2147483645 2147483645 +4.95237127871758831e-01  # rad = +8.04483000000000281e-02 , len = +2.39641398760731850e+00 
 423        163        224        156    2        213        422 +8.04975222993062567e-01  # rad = +1.62444000000000061e-01 , len = +7.95047168412036709e-01 
 424        249        438        237    2 2147483645 2147483645 +1.48311674008810579e+00  # rad = +1.34666999999999981e-01 , len = +1.39999999999998792e-01 
 425        272        439        258    2 2147483645 2147483645 +8.01161647040059544e-01  # rad = +9.04166999999999887e-02 , len = +8.57321409974111992e-01 
 426        272        440        258    2 2147483645 2147483645 +6.34529537379161290e-01  # rad = +7.16111000000000247e-02 , len = +1.20024997396375510e+00 
 427        309        441        293    2 2147483645 2147483645 +4.28115789473684227e-01  # rad = +8.94762000000000057e-02 , len = +1.83341211951923255e+00 
 428        302        442        287    2 2147483645 2147483645 +4.81370439663236671e-01  # rad = +1.02916999999999967e-01 , len = +8.88200427831465911e-01 
 429        316        340        299    2        321        430 +5.39879408862473320e-01  # rad = +9.41053000000000167e-02 , len = +1.38061580463212064e+00 
 430        340        443        429    2 2147483645 2147483645 +7.43847583504861021e-01  # rad = +7.00000000000000205e-02 , len = +1.21243556529821897e-01 
 431         80        444         74    2 2147483645 2147483645 +7.46563917525773224e-01  # rad = +7.24167000000000005e-02 , len = +8.19328993750375156e-01 
 432        415        445        445    2 2147483645 2147483645 +4.56439813679823503e-01  # rad = +9.30909000000000181e-02 , len = +7.69999999999998574e-01 
 433        419        446        403    2 2147483645 2147483645 +5.55706373059713266e-01  # rad = +7.41428999999999977e-02 , len = +1.03590540108641127e+00 
 434        447        448        446    2 2147483645 2147483645 +5.64174305394203435e-01  # rad = +7.52727000000000118e-02 , len = +7.44110206891425152e-01 
 435        447        449        446    2 2147483645 2147483645 +6.21258272685709212e-01  # rad = +8.28889000000000015e-02 , len = +5.68682688324517738e-01 
 436        450        451        448    2 2147483645 2147483645 +4.36335976214073384e-01  # rad = +8.80525999999999948e-02 , len = +1.58082257068907084e+00 
 437        450        452        448    2 2147483645 2147483645 +4.21730921704658090e-01  # rad = +8.51053000000000365e-02 , len = +1.30958008537087767e+00 
 438          1        453          0    2 2147483645 2147483645 +1.09694762450327099e+00  # rad = +3.80110999999999977e-01 , len = +1.22249744376010594e+00 
 439        301        308        295    2        293        294 +1.00000000000000000e+00  # rad = +2.35332999999999987e-01 , len = +0                       
 440        320        322        306    2        305        307 +1.00000000000000000e+00  # rad = +8.22173999999999822e-02 , len = +0                       
 441        214        363        204    2        343        344 +1.00000000000000000e+00  # rad = +1.06200000000000017e-01 , len = +0                       
 442        349        358        330    2        338        345 +1.00000000000000000e+00  # rad = +1.28333000000000003e-01 , len = +0                       
 443        291        295        284    2        279        367 +1.00000000000000000e+00  # rad = +7.26363999999999899e-02 , len = +0                       
 444         75        397         68    2        379        380 +1.00000000000000000e+00  # rad = +1.54429000000000038e-01 , len = +0                       
 445        151        415        163    2        396        432 +1.00000000000000000e+00  # rad = +2.03949999999999965e-01 , len = +0                       
 446        419        447        403    2        434        435 +1.00000000000000000e+00  # rad = +1.33420999999999984e-01 , len = +0                       
 447         66        103         94    2         97         99 +1.00000000000000000e+00  # rad = +1.91667000000000032e-01 , len = +0                       
 448        163        450        156    2        436        437 +1.00000000000000000e+00  # rad = +2.01799999999999979e-01 , len = +0                       
 449        170        376        162    2        355        399 +1.00000000000000000e+00  # rad = +4.05166999999999999e-01 , len = +0                       
 450        140        235        133    2        224        400 +1.00000000000000000e+00  # rad = +2.93911999999999951e-01 , len = +0                       
 451        220        253        210    2        241        244 +1.00000000000000000e+00  # rad = +3.20125000000000048e-01 , len = +0                       
 452          1          2          0    2          1          2 +1.00000000000000000e+00  # rad = +3.46517000000000019e-01 , len = +0                       
