# Supplementary material for: Quantification of Hepatic Vascular and Parenchymal Regeneration in Mice
Source: PLoS One. 2016 Aug 5;11(8):e0160581. doi: 10.1371/journal.pone.0160581 (PMC4975469; doi:10.1371/journal.pone.0160581)
Supplement: S1 Dataset — Vascular trees are stored in text format, can thus be read using any text editor or imported in spreadsheets, and viewed interactively in 3D using the viewer tool from [35]. (ZIP) [file pone.0160581.s001.zip › regenerationQuantificationVascularTrees/PV-POD07-RIL/PVM-013-RIL_PV3.tree]

# numNodes
 604
# id xCoord [mm]               yCoord [mm]               zCoord [mm]
   0 +2.22600000000000016e+01  +1.37199999999999989e+01  +1.86900000000000013e+01  
   1 +2.19100000000000001e+01  +1.30900000000000016e+01  +1.80599999999999987e+01  
   2 +2.00900000000000034e+01  +1.46300000000000026e+01  +1.85500000000000007e+01  
   3 +2.00900000000000034e+01  +1.47699999999999996e+01  +1.86900000000000013e+01  
   4 +2.03000000000000007e+01  +1.42800000000000011e+01  +1.83399999999999999e+01  
   5 +2.05100000000000016e+01  +1.40000000000000000e+01  +1.84800000000000004e+01  
   6 +2.07900000000000027e+01  +1.46300000000000026e+01  +1.90400000000000027e+01  
   7 +2.11400000000000006e+01  +1.35099999999999998e+01  +1.82699999999999996e+01  
   8 +2.14900000000000020e+01  +1.31600000000000001e+01  +1.84100000000000001e+01  
   9 +2.13500000000000014e+01  +1.19700000000000006e+01  +1.89000000000000021e+01  
  10 +1.98800000000000026e+01  +1.49100000000000001e+01  +1.78500000000000014e+01  
  11 +2.11400000000000006e+01  +1.38599999999999994e+01  +1.80599999999999987e+01  
  12 +2.17000000000000028e+01  +9.87000000000000099e+00  +1.82699999999999996e+01  
  13 +2.19100000000000001e+01  +1.00800000000000001e+01  +1.84800000000000004e+01  
  14 +2.08599999999999994e+01  +1.13400000000000016e+01  +1.76400000000000006e+01  
  15 +2.17699999999999996e+01  +9.80000000000000071e+00  +1.81999999999999993e+01  
  16 +2.10700000000000003e+01  +1.19700000000000006e+01  +1.76400000000000006e+01  
  17 +2.05100000000000016e+01  +1.24600000000000009e+01  +1.79199999999999982e+01  
  18 +2.13500000000000014e+01  +1.27400000000000020e+01  +1.70100000000000016e+01  
  19 +2.10700000000000003e+01  +1.18300000000000001e+01  +1.77100000000000009e+01  
  20 +2.16300000000000026e+01  +1.28100000000000005e+01  +1.74300000000000033e+01  
  21 +2.22600000000000016e+01  +1.16200000000000010e+01  +1.84100000000000001e+01  
  22 +1.96000000000000014e+01  +1.39300000000000015e+01  +1.72199999999999989e+01  
  23 +1.97400000000000020e+01  +1.42800000000000011e+01  +1.72900000000000027e+01  
  24 +1.96700000000000017e+01  +1.37199999999999989e+01  +1.74300000000000033e+01  
  25 +1.96000000000000014e+01  +1.37199999999999989e+01  +1.67300000000000004e+01  
  26 +2.15600000000000023e+01  +7.42000000000000082e+00  +1.70100000000000016e+01  
  27 +2.17000000000000028e+01  +7.49000000000000110e+00  +1.69400000000000013e+01  
  28 +2.19100000000000001e+01  +7.77000000000000046e+00  +1.72199999999999989e+01  
  29 +2.11400000000000006e+01  +7.20999999999999996e+00  +1.69400000000000013e+01  
  30 +2.10000000000000000e+01  +7.14000000000000057e+00  +1.71500000000000021e+01  
  31 +2.07900000000000027e+01  +7.55999999999999961e+00  +1.67300000000000004e+01  
  32 +2.03700000000000010e+01  +1.03599999999999994e+01  +1.68700000000000010e+01  
  33 +2.01600000000000001e+01  +1.01500000000000004e+01  +1.68700000000000010e+01  
  34 +2.06500000000000021e+01  +1.00099999999999998e+01  +1.70800000000000018e+01  
  35 +2.03000000000000007e+01  +1.06400000000000006e+01  +1.67300000000000004e+01  
  36 +2.03000000000000007e+01  +1.07800000000000011e+01  +1.72900000000000027e+01  
  37 +2.01600000000000001e+01  +1.11300000000000008e+01  +1.59600000000000009e+01  
  38 +2.07900000000000027e+01  +7.77000000000000046e+00  +1.69400000000000013e+01  
  39 +2.03700000000000010e+01  +7.84000000000000075e+00  +1.61000000000000014e+01  
  40 +2.12100000000000009e+01  +1.25300000000000011e+01  +1.66600000000000001e+01  
  41 +2.20500000000000007e+01  +1.12000000000000011e+01  +1.79900000000000020e+01  
  42 +2.13500000000000014e+01  +1.27400000000000020e+01  +1.70100000000000016e+01  
  43 +2.09300000000000033e+01  +1.24600000000000009e+01  +1.62400000000000020e+01  
  44 +1.97400000000000020e+01  +1.31600000000000001e+01  +1.65899999999999999e+01  
  45 +1.97400000000000020e+01  +1.28100000000000005e+01  +1.75000000000000000e+01  
  46 +1.99500000000000028e+01  +1.29500000000000011e+01  +1.62400000000000020e+01  
  47 +1.97400000000000020e+01  +1.31600000000000001e+01  +1.60300000000000011e+01  
  48 +2.01600000000000001e+01  +1.27400000000000020e+01  +1.60300000000000011e+01  
  49 +2.08599999999999994e+01  +1.25300000000000011e+01  +1.61699999999999982e+01  
  50 +2.05100000000000016e+01  +1.40700000000000003e+01  +1.61699999999999982e+01  
  51 +2.06500000000000021e+01  +1.22500000000000000e+01  +1.57500000000000000e+01  
  52 +1.91800000000000033e+01  +1.30900000000000016e+01  +1.61000000000000014e+01  
  53 +1.87600000000000016e+01  +1.32300000000000022e+01  +1.56800000000000015e+01  
  54 +1.92500000000000000e+01  +1.30900000000000016e+01  +1.61699999999999982e+01  
  55 +2.17000000000000028e+01  +8.47000000000000064e+00  +1.61000000000000014e+01  
  56 +2.16300000000000026e+01  +8.47000000000000064e+00  +1.61699999999999982e+01  
  57 +2.20500000000000007e+01  +8.25999999999999979e+00  +1.67300000000000004e+01  
  58 +2.08599999999999994e+01  +8.82000000000000028e+00  +1.54000000000000004e+01  
  59 +2.00900000000000034e+01  +7.07000000000000028e+00  +1.59600000000000009e+01  
  60 +2.02300000000000040e+01  +6.37000000000000099e+00  +1.61000000000000014e+01  
  61 +2.07199999999999989e+01  +6.30000000000000071e+00  +1.61000000000000014e+01  
  62 +2.00900000000000034e+01  +5.95000000000000018e+00  +1.61000000000000014e+01  
  63 +2.05100000000000016e+01  +1.34400000000000013e+01  +1.54699999999999989e+01  
  64 +2.03700000000000010e+01  +1.25300000000000011e+01  +1.59600000000000009e+01  
  65 +1.99500000000000028e+01  +1.22500000000000000e+01  +1.60300000000000011e+01  
  66 +1.97400000000000020e+01  +1.18300000000000001e+01  +1.65899999999999999e+01  
  67 +1.93900000000000006e+01  +1.21099999999999994e+01  +1.56800000000000015e+01  
  68 +1.91800000000000033e+01  +1.49800000000000022e+01  +1.58200000000000003e+01  
  69 +1.89699999999999989e+01  +1.57500000000000000e+01  +1.56099999999999994e+01  
  70 +1.91099999999999994e+01  +1.53300000000000018e+01  +1.60300000000000011e+01  
  71 +1.93200000000000003e+01  +1.42800000000000011e+01  +1.57500000000000000e+01  
  72 +1.96000000000000014e+01  +1.39300000000000015e+01  +1.58200000000000003e+01  
  73 +1.93900000000000006e+01  +1.53300000000000018e+01  +1.66600000000000001e+01  
  74 +1.96700000000000017e+01  +1.37900000000000009e+01  +1.58200000000000003e+01  
  75 +2.14200000000000017e+01  +1.28800000000000026e+01  +1.58200000000000003e+01  
  76 +2.17000000000000028e+01  +1.33000000000000007e+01  +1.54000000000000004e+01  
  77 +2.20500000000000007e+01  +1.32300000000000022e+01  +1.59600000000000009e+01  
  78 +1.88300000000000018e+01  +1.42800000000000011e+01  +1.54699999999999989e+01  
  79 +2.07199999999999989e+01  +1.22500000000000000e+01  +1.56800000000000015e+01  
  80 +2.03000000000000007e+01  +8.25999999999999979e+00  +1.57500000000000000e+01  
  81 +1.98100000000000023e+01  +7.77000000000000046e+00  +1.51900000000000013e+01  
  82 +2.03700000000000010e+01  +8.67999999999999972e+00  +1.56099999999999994e+01  
  83 +2.19100000000000001e+01  +1.19000000000000004e+01  +1.54699999999999989e+01  
  84 +2.05800000000000018e+01  +1.21799999999999997e+01  +1.55400000000000009e+01  
  85 +1.91800000000000033e+01  +1.20400000000000009e+01  +1.58900000000000006e+01  
  86 +1.92500000000000000e+01  +1.20400000000000009e+01  +1.55400000000000009e+01  
  87 +1.98100000000000023e+01  +1.01500000000000004e+01  +1.56800000000000015e+01  
  88 +1.94600000000000009e+01  +1.01500000000000004e+01  +1.56099999999999994e+01  
  89 +2.00199999999999996e+01  +9.73000000000000043e+00  +1.65199999999999996e+01  
  90 +2.02300000000000040e+01  +1.05000000000000000e+01  +1.49800000000000022e+01  
  91 +1.89000000000000021e+01  +1.15500000000000007e+01  +1.51900000000000013e+01  
  92 +1.89000000000000021e+01  +1.23900000000000006e+01  +1.52599999999999998e+01  
  93 +2.03700000000000010e+01  +1.14100000000000001e+01  +1.54000000000000004e+01  
  94 +2.03700000000000010e+01  +1.10600000000000005e+01  +1.51900000000000013e+01  
  95 +2.17000000000000028e+01  +9.16999999999999993e+00  +1.73599999999999994e+01  
  96 +2.07900000000000027e+01  +8.89000000000000057e+00  +1.53300000000000018e+01  
  97 +2.07900000000000027e+01  +8.82000000000000028e+00  +1.52599999999999998e+01  
  98 +2.05800000000000018e+01  +9.02999999999999936e+00  +1.52599999999999998e+01  
  99 +2.00199999999999996e+01  +1.00099999999999998e+01  +1.46300000000000026e+01  
 100 +2.08599999999999994e+01  +8.40000000000000036e+00  +1.50500000000000007e+01  
 101 +2.08599999999999994e+01  +8.89000000000000057e+00  +1.51900000000000013e+01  
 102 +2.07900000000000027e+01  +8.67999999999999972e+00  +1.50500000000000007e+01  
 103 +2.12100000000000009e+01  +9.09999999999999964e+00  +1.48400000000000016e+01  
 104 +2.08599999999999994e+01  +8.25999999999999979e+00  +1.51900000000000013e+01  
 105 +2.12100000000000009e+01  +7.84000000000000075e+00  +1.56800000000000015e+01  
 106 +2.07900000000000027e+01  +7.42000000000000082e+00  +1.52599999999999998e+01  
 107 +2.07900000000000027e+01  +8.33000000000000007e+00  +1.44199999999999999e+01  
 108 +2.07900000000000027e+01  +1.29500000000000011e+01  +1.47000000000000011e+01  
 109 +2.07900000000000027e+01  +1.33000000000000007e+01  +1.42800000000000011e+01  
 110 +2.09300000000000033e+01  +1.36500000000000004e+01  +1.51199999999999992e+01  
 111 +2.05100000000000016e+01  +1.23900000000000006e+01  +1.48400000000000016e+01  
 112 +1.89699999999999989e+01  +1.33000000000000007e+01  +1.46300000000000026e+01  
 113 +1.88300000000000018e+01  +1.32300000000000022e+01  +1.45600000000000005e+01  
 114 +1.86200000000000010e+01  +1.39300000000000015e+01  +1.47000000000000011e+01  
 115 +1.94600000000000009e+01  +1.31600000000000001e+01  +1.42100000000000009e+01  
 116 +2.13500000000000014e+01  +1.26700000000000017e+01  +1.45600000000000005e+01  
 117 +2.14900000000000020e+01  +1.26700000000000017e+01  +1.44900000000000020e+01  
 118 +2.19100000000000001e+01  +1.30900000000000016e+01  +1.47000000000000011e+01  
 119 +2.10000000000000000e+01  +1.22500000000000000e+01  +1.42800000000000011e+01  
 120 +1.97400000000000020e+01  +1.02200000000000006e+01  +1.44900000000000020e+01  
 121 +1.90400000000000027e+01  +1.07100000000000009e+01  +1.50500000000000007e+01  
 122 +1.93900000000000006e+01  +1.00800000000000001e+01  +1.41400000000000006e+01  
 123 +2.00199999999999996e+01  +1.00099999999999998e+01  +1.46300000000000026e+01  
 124 +2.00900000000000034e+01  +9.87000000000000099e+00  +1.44900000000000020e+01  
 125 +1.96000000000000014e+01  +9.09999999999999964e+00  +1.49100000000000001e+01  
 126 +1.99500000000000028e+01  +9.38000000000000078e+00  +1.40000000000000000e+01  
 127 +1.90400000000000027e+01  +1.46300000000000026e+01  +1.43500000000000014e+01  
 128 +1.89000000000000021e+01  +1.54000000000000004e+01  +1.50500000000000007e+01  
 129 +1.89699999999999989e+01  +1.49800000000000022e+01  +1.43500000000000014e+01  
 130 +1.91800000000000033e+01  +1.44199999999999999e+01  +1.41400000000000006e+01  
 131 +1.93200000000000003e+01  +1.33000000000000007e+01  +1.40700000000000003e+01  
 132 +1.97400000000000020e+01  +1.28800000000000026e+01  +1.41400000000000006e+01  
 133 +1.89699999999999989e+01  +1.47699999999999996e+01  +1.37900000000000009e+01  
 134 +1.92500000000000000e+01  +1.42800000000000011e+01  +1.40700000000000003e+01  
 135 +1.91800000000000033e+01  +1.42100000000000009e+01  +1.41400000000000006e+01  
 136 +1.86200000000000010e+01  +1.40700000000000003e+01  +1.41400000000000006e+01  
 137 +1.92500000000000000e+01  +1.37900000000000009e+01  +1.41400000000000006e+01  
 138 +1.92500000000000000e+01  +1.38599999999999994e+01  +1.42100000000000009e+01  
 139 +2.00900000000000034e+01  +1.37900000000000009e+01  +1.47699999999999996e+01  
 140 +2.00199999999999996e+01  +1.25300000000000011e+01  +1.41400000000000006e+01  
 141 +2.05100000000000016e+01  +1.23900000000000006e+01  +1.48400000000000016e+01  
 142 +1.99500000000000028e+01  +1.23900000000000006e+01  +1.38599999999999994e+01  
 143 +1.93900000000000006e+01  +1.44199999999999999e+01  +1.40700000000000003e+01  
 144 +1.95300000000000011e+01  +7.07000000000000028e+00  +1.37199999999999989e+01  
 145 +1.96700000000000017e+01  +6.37000000000000099e+00  +1.40700000000000003e+01  
 146 +1.96700000000000017e+01  +6.44000000000000128e+00  +1.42100000000000009e+01  
 147 +1.96000000000000014e+01  +5.81000000000000050e+00  +1.40700000000000003e+01  
 148 +1.94600000000000009e+01  +5.32000000000000028e+00  +1.40000000000000000e+01  
 149 +1.96700000000000017e+01  +5.74000000000000021e+00  +1.41400000000000006e+01  
 150 +1.88300000000000018e+01  +1.32300000000000022e+01  +1.38599999999999994e+01  
 151 +1.82699999999999996e+01  +1.35800000000000018e+01  +1.36500000000000004e+01  
 152 +1.84800000000000004e+01  +1.33000000000000007e+01  +1.40000000000000000e+01  
 153 +1.94600000000000009e+01  +1.08500000000000014e+01  +1.26700000000000017e+01  
 154 +1.97400000000000020e+01  +1.25300000000000011e+01  +1.34400000000000013e+01  
 155 +1.89000000000000021e+01  +1.50500000000000007e+01  +1.37199999999999989e+01  
 156 +1.89699999999999989e+01  +1.49800000000000022e+01  +1.38599999999999994e+01  
 157 +2.10000000000000000e+01  +1.22500000000000000e+01  +1.42800000000000011e+01  
 158 +2.13500000000000014e+01  +1.23200000000000003e+01  +1.37900000000000009e+01  
 159 +2.14900000000000020e+01  +1.21799999999999997e+01  +1.36500000000000004e+01  
 160 +2.13500000000000014e+01  +1.24600000000000009e+01  +1.37199999999999989e+01  
 161 +2.17000000000000028e+01  +1.31600000000000001e+01  +1.37900000000000009e+01  
 162 +2.11400000000000006e+01  +1.28800000000000026e+01  +1.34400000000000013e+01  
 163 +1.95300000000000011e+01  +7.77000000000000046e+00  +1.37199999999999989e+01  
 164 +1.89699999999999989e+01  +7.14000000000000057e+00  +1.25300000000000011e+01  
 165 +1.95300000000000011e+01  +7.84000000000000075e+00  +1.37900000000000009e+01  
 166 +1.91800000000000033e+01  +1.21099999999999994e+01  +1.36500000000000004e+01  
 167 +1.84800000000000004e+01  +1.17599999999999998e+01  +1.30199999999999996e+01  
 168 +1.90400000000000027e+01  +1.21099999999999994e+01  +1.38599999999999994e+01  
 169 +2.10700000000000003e+01  +1.34400000000000013e+01  +1.28100000000000005e+01  
 170 +2.07900000000000027e+01  +1.36500000000000004e+01  +1.35800000000000018e+01  
 171 +1.98100000000000023e+01  +1.26700000000000017e+01  +1.31600000000000001e+01  
 172 +2.16300000000000026e+01  +1.19000000000000004e+01  +1.34400000000000013e+01  
 173 +2.19800000000000040e+01  +1.07100000000000009e+01  +1.35800000000000018e+01  
 174 +2.17000000000000028e+01  +1.20400000000000009e+01  +1.33000000000000007e+01  
 175 +2.15600000000000023e+01  +1.18300000000000001e+01  +1.33699999999999992e+01  
 176 +1.98100000000000023e+01  +8.89000000000000057e+00  +1.34400000000000013e+01  
 177 +1.98100000000000023e+01  +8.95999999999999908e+00  +1.33000000000000007e+01  
 178 +1.96700000000000017e+01  +8.60999999999999943e+00  +1.34400000000000013e+01  
 179 +1.90400000000000027e+01  +8.40000000000000036e+00  +1.30199999999999996e+01  
 180 +1.93200000000000003e+01  +6.50999999999999979e+00  +1.34400000000000013e+01  
 181 +1.90400000000000027e+01  +5.46000000000000085e+00  +1.21799999999999997e+01  
 182 +1.91099999999999994e+01  +5.25000000000000000e+00  +1.30900000000000016e+01  
 183 +1.99500000000000028e+01  +1.35800000000000018e+01  +1.33699999999999992e+01  
 184 +1.98800000000000026e+01  +1.36500000000000004e+01  +1.35099999999999998e+01  
 185 +1.99500000000000028e+01  +1.38599999999999994e+01  +1.35099999999999998e+01  
 186 +2.17699999999999996e+01  +1.21099999999999994e+01  +1.33699999999999992e+01  
 187 +2.21200000000000010e+01  +1.23200000000000003e+01  +1.31600000000000001e+01  
 188 +2.19800000000000040e+01  +1.08500000000000014e+01  +1.33699999999999992e+01  
 189 +2.11400000000000006e+01  +1.12000000000000011e+01  +1.33699999999999992e+01  
 190 +2.17699999999999996e+01  +1.16200000000000010e+01  +1.26000000000000014e+01  
 191 +2.28200000000000003e+01  +1.29500000000000011e+01  +1.37900000000000009e+01  
 192 +2.21900000000000013e+01  +1.22500000000000000e+01  +1.30900000000000016e+01  
 193 +2.21900000000000013e+01  +1.26000000000000014e+01  +1.23900000000000006e+01  
 194 +2.26099999999999994e+01  +1.21799999999999997e+01  +1.30199999999999996e+01  
 195 +2.28900000000000006e+01  +1.10600000000000005e+01  +1.33000000000000007e+01  
 196 +2.33100000000000023e+01  +1.23200000000000003e+01  +1.27400000000000020e+01  
 197 +1.98800000000000026e+01  +8.47000000000000064e+00  +1.28800000000000026e+01  
 198 +1.97400000000000020e+01  +7.49000000000000110e+00  +1.21099999999999994e+01  
 199 +2.01600000000000001e+01  +7.91000000000000014e+00  +1.31600000000000001e+01  
 200 +1.97400000000000020e+01  +8.75000000000000000e+00  +1.28800000000000026e+01  
 201 +2.39400000000000013e+01  +1.24600000000000009e+01  +1.29500000000000011e+01  
 202 +2.36600000000000001e+01  +1.21799999999999997e+01  +1.23200000000000003e+01  
 203 +1.93200000000000003e+01  +1.34400000000000013e+01  +1.26700000000000017e+01  
 204 +1.92500000000000000e+01  +1.37199999999999989e+01  +1.23900000000000006e+01  
 205 +1.88300000000000018e+01  +1.37900000000000009e+01  +1.30199999999999996e+01  
 206 +1.93900000000000006e+01  +1.30199999999999996e+01  +1.27400000000000020e+01  
 207 +1.97400000000000020e+01  +8.75000000000000000e+00  +1.26700000000000017e+01  
 208 +1.93900000000000006e+01  +8.33000000000000007e+00  +1.15500000000000007e+01  
 209 +2.03000000000000007e+01  +9.09999999999999964e+00  +1.20400000000000009e+01  
 210 +2.23300000000000018e+01  +1.09900000000000020e+01  +1.29500000000000011e+01  
 211 +2.17000000000000028e+01  +1.14800000000000004e+01  +1.23200000000000003e+01  
 212 +1.91800000000000033e+01  +1.28100000000000005e+01  +1.25300000000000011e+01  
 213 +1.87600000000000016e+01  +1.26000000000000014e+01  +1.27400000000000020e+01  
 214 +1.89699999999999989e+01  +1.26700000000000017e+01  +1.22500000000000000e+01  
 215 +2.24000000000000021e+01  +1.26700000000000017e+01  +1.19700000000000006e+01  
 216 +2.17699999999999996e+01  +1.29500000000000011e+01  +1.23200000000000003e+01  
 217 +2.14900000000000020e+01  +1.28800000000000026e+01  +1.23200000000000003e+01  
 218 +2.19100000000000001e+01  +1.32300000000000022e+01  +1.23900000000000006e+01  
 219 +2.42900000000000027e+01  +1.20400000000000009e+01  +1.23200000000000003e+01  
 220 +2.46400000000000006e+01  +1.19700000000000006e+01  +1.22500000000000000e+01  
 221 +2.49900000000000020e+01  +1.19000000000000004e+01  +1.24600000000000009e+01  
 222 +2.41500000000000021e+01  +1.20400000000000009e+01  +1.21799999999999997e+01  
 223 +2.13500000000000014e+01  +1.10600000000000005e+01  +1.23900000000000006e+01  
 224 +2.18400000000000034e+01  +1.14100000000000001e+01  +1.19700000000000006e+01  
 225 +1.90400000000000027e+01  +1.25300000000000011e+01  +1.21099999999999994e+01  
 226 +1.88300000000000018e+01  +1.26700000000000017e+01  +1.21799999999999997e+01  
 227 +1.86200000000000010e+01  +1.26700000000000017e+01  +1.21099999999999994e+01  
 228 +1.84100000000000001e+01  +1.30900000000000016e+01  +1.22500000000000000e+01  
 229 +2.51300000000000026e+01  +1.12700000000000014e+01  +1.06400000000000006e+01  
 230 +1.91099999999999994e+01  +1.39300000000000015e+01  +1.21099999999999994e+01  
 231 +1.93200000000000003e+01  +1.40700000000000003e+01  +1.09900000000000020e+01  
 232 +1.88300000000000018e+01  +1.42100000000000009e+01  +1.20400000000000009e+01  
 233 +1.83399999999999999e+01  +1.39300000000000015e+01  +1.20400000000000009e+01  
 234 +1.87600000000000016e+01  +1.44900000000000020e+01  +1.18300000000000001e+01  
 235 +2.04400000000000013e+01  +9.02999999999999936e+00  +1.05700000000000003e+01  
 236 +2.10000000000000000e+01  +9.45000000000000107e+00  +1.20400000000000009e+01  
 237 +1.87600000000000016e+01  +1.18300000000000001e+01  +1.19700000000000006e+01  
 238 +1.86200000000000010e+01  +1.14100000000000001e+01  +1.15500000000000007e+01  
 239 +1.84100000000000001e+01  +1.17599999999999998e+01  +1.20400000000000009e+01  
 240 +2.35199999999999996e+01  +1.14800000000000004e+01  +1.14800000000000004e+01  
 241 +2.16300000000000026e+01  +1.12000000000000011e+01  +1.15500000000000007e+01  
 242 +1.85500000000000007e+01  +1.51900000000000013e+01  +1.19000000000000004e+01  
 243 +1.84100000000000001e+01  +1.62400000000000020e+01  +1.09900000000000020e+01  
 244 +1.84800000000000004e+01  +1.58900000000000006e+01  +1.23200000000000003e+01  
 245 +1.86900000000000013e+01  +1.49100000000000001e+01  +1.17599999999999998e+01  
 246 +1.82699999999999996e+01  +1.47000000000000011e+01  +1.10600000000000005e+01  
 247 +1.90400000000000027e+01  +1.51900000000000013e+01  +1.12000000000000011e+01  
 248 +2.05100000000000016e+01  +1.33000000000000007e+01  +1.15500000000000007e+01  
 249 +2.07900000000000027e+01  +1.37900000000000009e+01  +1.19000000000000004e+01  
 250 +2.03700000000000010e+01  +1.39300000000000015e+01  +1.11300000000000008e+01  
 251 +2.03700000000000010e+01  +1.26700000000000017e+01  +1.14800000000000004e+01  
 252 +2.21900000000000013e+01  +1.13400000000000016e+01  +1.07800000000000011e+01  
 253 +2.12100000000000009e+01  +1.07800000000000011e+01  +1.10600000000000005e+01  
 254 +1.91800000000000033e+01  +7.20999999999999996e+00  +1.13400000000000016e+01  
 255 +1.93900000000000006e+01  +8.47000000000000064e+00  +1.14100000000000001e+01  
 256 +1.98100000000000023e+01  +1.26700000000000017e+01  +1.31600000000000001e+01  
 257 +2.05100000000000016e+01  +1.24600000000000009e+01  +1.09200000000000017e+01  
 258 +1.91800000000000033e+01  +9.38000000000000078e+00  +8.95999999999999908e+00  
 259 +1.93900000000000006e+01  +8.05000000000000071e+00  +1.02900000000000009e+01  
 260 +1.89000000000000021e+01  +7.28000000000000025e+00  +1.09900000000000020e+01  
 261 +1.91099999999999994e+01  +6.85999999999999943e+00  +1.12700000000000014e+01  
 262 +1.90400000000000027e+01  +5.95000000000000018e+00  +1.12000000000000011e+01  
 263 +1.91099999999999994e+01  +6.37000000000000099e+00  +1.13400000000000016e+01  
 264 +1.81300000000000026e+01  +1.54699999999999989e+01  +1.06400000000000006e+01  
 265 +1.81999999999999993e+01  +1.43500000000000014e+01  +1.07100000000000009e+01  
 266 +1.88300000000000018e+01  +1.19700000000000006e+01  +1.10600000000000005e+01  
 267 +1.90400000000000027e+01  +1.19700000000000006e+01  +1.09900000000000020e+01  
 268 +1.88300000000000018e+01  +1.25300000000000011e+01  +1.16900000000000013e+01  
 269 +1.87600000000000016e+01  +1.19000000000000004e+01  +1.09900000000000020e+01  
 270 +2.15600000000000023e+01  +1.03599999999999994e+01  +1.12700000000000014e+01  
 271 +2.10700000000000003e+01  +1.05700000000000003e+01  +1.05700000000000003e+01  
 272 +1.98100000000000023e+01  +1.44199999999999999e+01  +1.09900000000000020e+01  
 273 +1.90400000000000027e+01  +1.42800000000000011e+01  +1.03599999999999994e+01  
 274 +1.86200000000000010e+01  +1.19700000000000006e+01  +1.08500000000000014e+01  
 275 +1.86900000000000013e+01  +1.15500000000000007e+01  +1.07100000000000009e+01  
 276 +1.84800000000000004e+01  +1.30199999999999996e+01  +1.09200000000000017e+01  
 277 +1.86200000000000010e+01  +1.28100000000000005e+01  +1.07100000000000009e+01  
 278 +1.82699999999999996e+01  +1.33000000000000007e+01  +1.09200000000000017e+01  
 279 +2.14200000000000017e+01  +1.28800000000000026e+01  +1.08500000000000014e+01  
 280 +2.12800000000000011e+01  +1.33000000000000007e+01  +1.09900000000000020e+01  
 281 +2.19800000000000040e+01  +1.28800000000000026e+01  +1.05700000000000003e+01  
 282 +2.05800000000000018e+01  +1.25300000000000011e+01  +1.08500000000000014e+01  
 283 +2.06500000000000021e+01  +1.26700000000000017e+01  +1.05000000000000000e+01  
 284 +2.04400000000000013e+01  +1.21099999999999994e+01  +1.08500000000000014e+01  
 285 +2.06500000000000021e+01  +1.19000000000000004e+01  +1.09200000000000017e+01  
 286 +2.05100000000000016e+01  +1.24600000000000009e+01  +1.09200000000000017e+01  
 287 +1.98800000000000026e+01  +1.08500000000000014e+01  +9.87000000000000099e+00  
 288 +2.25400000000000027e+01  +1.03599999999999994e+01  +9.94000000000000128e+00  
 289 +2.28900000000000006e+01  +1.15500000000000007e+01  +1.06400000000000006e+01  
 290 +1.85500000000000007e+01  +1.12700000000000014e+01  +1.05000000000000000e+01  
 291 +1.87600000000000016e+01  +1.15500000000000007e+01  +1.06400000000000006e+01  
 292 +2.37300000000000040e+01  +1.21099999999999994e+01  +1.05000000000000000e+01  
 293 +2.40100000000000016e+01  +1.14100000000000001e+01  +1.06400000000000006e+01  
 294 +2.31000000000000014e+01  +1.13400000000000016e+01  +1.05700000000000003e+01  
 295 +2.30300000000000011e+01  +1.16900000000000013e+01  +1.06400000000000006e+01  
 296 +2.16300000000000026e+01  +1.07100000000000009e+01  +1.00099999999999998e+01  
 297 +2.10700000000000003e+01  +1.05700000000000003e+01  +1.05700000000000003e+01  
 298 +2.14200000000000017e+01  +1.00099999999999998e+01  +1.04299999999999997e+01  
 299 +2.09300000000000033e+01  +1.03599999999999994e+01  +9.80000000000000071e+00  
 300 +2.07199999999999989e+01  +1.37900000000000009e+01  +1.02900000000000009e+01  
 301 +2.07900000000000027e+01  +1.23200000000000003e+01  +9.59000000000000163e+00  
 302 +2.20500000000000007e+01  +1.29500000000000011e+01  +1.04299999999999997e+01  
 303 +2.22600000000000016e+01  +1.36500000000000004e+01  +9.87000000000000099e+00  
 304 +2.22600000000000016e+01  +1.30199999999999996e+01  +1.02900000000000009e+01  
 305 +1.92500000000000000e+01  +1.37900000000000009e+01  +9.59000000000000163e+00  
 306 +1.89699999999999989e+01  +1.43500000000000014e+01  +1.02900000000000009e+01  
 307 +2.26800000000000033e+01  +1.26000000000000014e+01  +1.03599999999999994e+01  
 308 +2.31000000000000014e+01  +1.28100000000000005e+01  +1.04299999999999997e+01  
 309 +2.28200000000000003e+01  +1.23900000000000006e+01  +1.00800000000000001e+01  
 310 +1.81300000000000026e+01  +1.42800000000000011e+01  +8.82000000000000028e+00  
 311 +1.90400000000000027e+01  +1.44199999999999999e+01  +1.02200000000000006e+01  
 312 +2.27500000000000000e+01  +1.33000000000000007e+01  +9.59000000000000163e+00  
 313 +2.24000000000000021e+01  +1.32300000000000022e+01  +1.03599999999999994e+01  
 314 +1.93200000000000003e+01  +7.00000000000000000e+00  +9.16999999999999993e+00  
 315 +1.96000000000000014e+01  +8.12000000000000099e+00  +9.59000000000000163e+00  
 316 +1.86900000000000013e+01  +1.45600000000000005e+01  +9.80000000000000071e+00  
 317 +1.90400000000000027e+01  +1.45600000000000005e+01  +1.02200000000000006e+01  
 318 +1.87600000000000016e+01  +1.53300000000000018e+01  +1.01500000000000004e+01  
 319 +1.84800000000000004e+01  +1.56800000000000015e+01  +9.94000000000000128e+00  
 320 +1.85500000000000007e+01  +1.60300000000000011e+01  +1.05000000000000000e+01  
 321 +1.93200000000000003e+01  +1.23200000000000003e+01  +1.00099999999999998e+01  
 322 +1.88300000000000018e+01  +1.16200000000000010e+01  +9.66000000000000014e+00  
 323 +1.93200000000000003e+01  +1.23900000000000006e+01  +9.94000000000000128e+00  
 324 +1.91099999999999994e+01  +1.26000000000000014e+01  +9.80000000000000071e+00  
 325 +1.91099999999999994e+01  +1.20400000000000009e+01  +9.45000000000000107e+00  
 326 +1.98100000000000023e+01  +1.05700000000000003e+01  +8.75000000000000000e+00  
 327 +1.99500000000000028e+01  +1.07800000000000011e+01  +9.87000000000000099e+00  
 328 +2.03000000000000007e+01  +9.94000000000000128e+00  +8.47000000000000064e+00  
 329 +2.14900000000000020e+01  +9.94000000000000128e+00  +9.59000000000000163e+00  
 330 +2.03000000000000007e+01  +8.60999999999999943e+00  +9.66000000000000014e+00  
 331 +2.11400000000000006e+01  +8.95999999999999908e+00  +9.38000000000000078e+00  
 332 +2.04400000000000013e+01  +8.60999999999999943e+00  +9.45000000000000107e+00  
 333 +2.01600000000000001e+01  +1.23900000000000006e+01  +9.38000000000000078e+00  
 334 +2.08599999999999994e+01  +1.23200000000000003e+01  +9.52000000000000135e+00  
 335 +1.96000000000000014e+01  +7.98000000000000043e+00  +8.75000000000000000e+00  
 336 +2.08599999999999994e+01  +1.20400000000000009e+01  +9.24000000000000021e+00  
 337 +2.10000000000000000e+01  +1.25300000000000011e+01  +9.45000000000000107e+00  
 338 +2.04400000000000013e+01  +1.36500000000000004e+01  +9.38000000000000078e+00  
 339 +2.03700000000000010e+01  +1.43500000000000014e+01  +9.52000000000000135e+00  
 340 +2.16300000000000026e+01  +1.26700000000000017e+01  +9.02999999999999936e+00  
 341 +2.08599999999999994e+01  +1.28800000000000026e+01  +9.16999999999999993e+00  
 342 +1.92500000000000000e+01  +1.18300000000000001e+01  +8.82000000000000028e+00  
 343 +1.88300000000000018e+01  +1.22500000000000000e+01  +9.09999999999999964e+00  
 344 +2.05100000000000016e+01  +1.38599999999999994e+01  +9.31000000000000050e+00  
 345 +2.07900000000000027e+01  +1.30199999999999996e+01  +9.09999999999999964e+00  
 346 +1.86900000000000013e+01  +1.29500000000000011e+01  +9.31000000000000050e+00  
 347 +1.89000000000000021e+01  +1.33000000000000007e+01  +9.02999999999999936e+00  
 348 +1.82699999999999996e+01  +1.35099999999999998e+01  +8.47000000000000064e+00  
 349 +2.08599999999999994e+01  +1.29500000000000011e+01  +9.16999999999999993e+00  
 350 +2.11400000000000006e+01  +1.33699999999999992e+01  +9.02999999999999936e+00  
 351 +2.02300000000000040e+01  +1.29500000000000011e+01  +8.67999999999999972e+00  
 352 +2.19800000000000040e+01  +1.30199999999999996e+01  +9.09999999999999964e+00  
 353 +2.19800000000000040e+01  +1.30900000000000016e+01  +9.02999999999999936e+00  
 354 +2.18400000000000034e+01  +1.32300000000000022e+01  +9.31000000000000050e+00  
 355 +2.17699999999999996e+01  +1.27400000000000020e+01  +9.09999999999999964e+00  
 356 +2.23300000000000018e+01  +1.25300000000000011e+01  +8.89000000000000057e+00  
 357 +1.85500000000000007e+01  +1.25300000000000011e+01  +8.19000000000000128e+00  
 358 +1.87600000000000016e+01  +1.22500000000000000e+01  +9.16999999999999993e+00  
 359 +2.12100000000000009e+01  +1.35099999999999998e+01  +8.95999999999999908e+00  
 360 +2.13500000000000014e+01  +1.38599999999999994e+01  +9.38000000000000078e+00  
 361 +2.17000000000000028e+01  +1.26000000000000014e+01  +8.25999999999999979e+00  
 362 +2.10000000000000000e+01  +1.19700000000000006e+01  +9.02999999999999936e+00  
 363 +2.14900000000000020e+01  +1.16200000000000010e+01  +8.67999999999999972e+00  
 364 +2.03700000000000010e+01  +1.16200000000000010e+01  +8.12000000000000099e+00  
 365 +2.25400000000000027e+01  +1.22500000000000000e+01  +8.54000000000000092e+00  
 366 +2.30300000000000011e+01  +1.26000000000000014e+01  +8.82000000000000028e+00  
 367 +1.97400000000000020e+01  +1.33699999999999992e+01  +8.82000000000000028e+00  
 368 +1.96700000000000017e+01  +1.36500000000000004e+01  +8.60999999999999943e+00  
 369 +2.00199999999999996e+01  +1.40700000000000003e+01  +8.89000000000000057e+00  
 370 +1.99500000000000028e+01  +1.31600000000000001e+01  +8.82000000000000028e+00  
 371 +2.00199999999999996e+01  +1.31600000000000001e+01  +8.89000000000000057e+00  
 372 +2.37300000000000040e+01  +1.08500000000000014e+01  +8.82000000000000028e+00  
 373 +2.42199999999999989e+01  +1.02200000000000006e+01  +8.89000000000000057e+00  
 374 +2.35900000000000034e+01  +1.09200000000000017e+01  +8.67999999999999972e+00  
 375 +2.42199999999999989e+01  +1.09900000000000020e+01  +9.24000000000000021e+00  
 376 +1.96700000000000017e+01  +6.65000000000000036e+00  +7.84000000000000075e+00  
 377 +1.98100000000000023e+01  +8.12000000000000099e+00  +8.40000000000000036e+00  
 378 +1.90400000000000027e+01  +1.33699999999999992e+01  +8.05000000000000071e+00  
 379 +2.23300000000000018e+01  +1.11300000000000008e+01  +8.40000000000000036e+00  
 380 +2.23300000000000018e+01  +1.11300000000000008e+01  +8.47000000000000064e+00  
 381 +2.18400000000000034e+01  +1.13400000000000016e+01  +8.33000000000000007e+00  
 382 +2.25400000000000027e+01  +1.10600000000000005e+01  +8.40000000000000036e+00  
 383 +2.27500000000000000e+01  +1.10600000000000005e+01  +8.67999999999999972e+00  
 384 +2.26800000000000033e+01  +1.09900000000000020e+01  +8.25999999999999979e+00  
 385 +2.04400000000000013e+01  +8.05000000000000071e+00  +8.05000000000000071e+00  
 386 +1.97400000000000020e+01  +8.19000000000000128e+00  +8.33000000000000007e+00  
 387 +2.14200000000000017e+01  +9.31000000000000050e+00  +8.33000000000000007e+00  
 388 +2.15600000000000023e+01  +9.31000000000000050e+00  +8.19000000000000128e+00  
 389 +2.15600000000000023e+01  +9.73000000000000043e+00  +8.60999999999999943e+00  
 390 +2.13500000000000014e+01  +9.09999999999999964e+00  +8.19000000000000128e+00  
 391 +1.96700000000000017e+01  +8.95999999999999908e+00  +7.55999999999999961e+00  
 392 +1.97400000000000020e+01  +7.98000000000000043e+00  +8.12000000000000099e+00  
 393 +2.28200000000000003e+01  +1.10600000000000005e+01  +8.33000000000000007e+00  
 394 +2.27500000000000000e+01  +1.06400000000000006e+01  +8.19000000000000128e+00  
 395 +2.24000000000000021e+01  +8.67999999999999972e+00  +8.25999999999999979e+00  
 396 +2.27500000000000000e+01  +8.82000000000000028e+00  +8.19000000000000128e+00  
 397 +2.24000000000000021e+01  +8.95999999999999908e+00  +8.47000000000000064e+00  
 398 +2.22600000000000016e+01  +8.54000000000000092e+00  +8.19000000000000128e+00  
 399 +2.28200000000000003e+01  +1.05700000000000003e+01  +8.33000000000000007e+00  
 400 +2.28200000000000003e+01  +1.05700000000000003e+01  +8.12000000000000099e+00  
 401 +2.14200000000000017e+01  +9.09999999999999964e+00  +8.12000000000000099e+00  
 402 +2.10700000000000003e+01  +8.47000000000000064e+00  +8.05000000000000071e+00  
 403 +2.16300000000000026e+01  +8.47000000000000064e+00  +8.12000000000000099e+00  
 404 +2.23300000000000018e+01  +8.47000000000000064e+00  +8.12000000000000099e+00  
 405 +1.98800000000000026e+01  +1.16200000000000010e+01  +7.84000000000000075e+00  
 406 +2.05100000000000016e+01  +1.14100000000000001e+01  +7.84000000000000075e+00  
 407 +2.25400000000000027e+01  +8.40000000000000036e+00  +8.05000000000000071e+00  
 408 +2.29600000000000009e+01  +8.25999999999999979e+00  +8.19000000000000128e+00  
 409 +2.09300000000000033e+01  +8.40000000000000036e+00  +7.91000000000000014e+00  
 410 +2.14900000000000020e+01  +8.40000000000000036e+00  +7.98000000000000043e+00  
 411 +2.10000000000000000e+01  +7.35000000000000053e+00  +7.49000000000000110e+00  
 412 +2.19800000000000040e+01  +8.05000000000000071e+00  +7.84000000000000075e+00  
 413 +2.08599999999999994e+01  +8.47000000000000064e+00  +7.77000000000000046e+00  
 414 +2.05100000000000016e+01  +1.16200000000000010e+01  +7.62999999999999989e+00  
 415 +2.05800000000000018e+01  +1.06400000000000006e+01  +7.28000000000000025e+00  
 416 +2.18400000000000034e+01  +1.08500000000000014e+01  +7.84000000000000075e+00  
 417 +2.14200000000000017e+01  +1.10600000000000005e+01  +7.28000000000000025e+00  
 418 +2.18400000000000034e+01  +1.13400000000000016e+01  +8.33000000000000007e+00  
 419 +2.19100000000000001e+01  +1.05000000000000000e+01  +7.62999999999999989e+00  
 420 +2.10700000000000003e+01  +8.33000000000000007e+00  +7.28000000000000025e+00  
 421 +2.07900000000000027e+01  +9.02999999999999936e+00  +7.35000000000000053e+00  
 422 +2.11400000000000006e+01  +6.72000000000000064e+00  +7.55999999999999961e+00  
 423 +2.11400000000000006e+01  +7.20999999999999996e+00  +7.35000000000000053e+00  
 424 +1.98800000000000026e+01  +6.23000000000000043e+00  +7.49000000000000110e+00  
 425 +2.05100000000000016e+01  +5.60000000000000053e+00  +7.62999999999999989e+00  
 426 +2.00900000000000034e+01  +6.37000000000000099e+00  +7.70000000000000018e+00  
 427 +1.98100000000000023e+01  +6.44000000000000128e+00  +7.28000000000000025e+00  
 428 +1.89699999999999989e+01  +1.22500000000000000e+01  +7.42000000000000082e+00  
 429 +1.84100000000000001e+01  +1.21099999999999994e+01  +7.28000000000000025e+00  
 430 +1.89000000000000021e+01  +1.24600000000000009e+01  +7.49000000000000110e+00  
 431 +1.94600000000000009e+01  +1.18300000000000001e+01  +7.62999999999999989e+00  
 432 +1.96700000000000017e+01  +8.89000000000000057e+00  +7.42000000000000082e+00  
 433 +2.01600000000000001e+01  +8.89000000000000057e+00  +6.85999999999999943e+00  
 434 +1.93200000000000003e+01  +9.02999999999999936e+00  +6.92999999999999972e+00  
 435 +1.93200000000000003e+01  +5.53000000000000025e+00  +7.42000000000000082e+00  
 436 +1.90400000000000027e+01  +5.17999999999999972e+00  +7.55999999999999961e+00  
 437 +1.94600000000000009e+01  +5.39000000000000057e+00  +7.55999999999999961e+00  
 438 +1.94600000000000009e+01  +5.87999999999999989e+00  +7.20999999999999996e+00  
 439 +2.12100000000000009e+01  +6.85999999999999943e+00  +7.28000000000000025e+00  
 440 +2.14900000000000020e+01  +7.20999999999999996e+00  +7.42000000000000082e+00  
 441 +2.04400000000000013e+01  +1.04299999999999997e+01  +6.85999999999999943e+00  
 442 +2.08599999999999994e+01  +1.02900000000000009e+01  +6.92999999999999972e+00  
 443 +1.96700000000000017e+01  +6.72000000000000064e+00  +7.20999999999999996e+00  
 444 +1.93200000000000003e+01  +6.58000000000000007e+00  +6.50999999999999979e+00  
 445 +1.98100000000000023e+01  +6.50999999999999979e+00  +7.20999999999999996e+00  
 446 +1.98100000000000023e+01  +6.37000000000000099e+00  +7.07000000000000028e+00  
 447 +1.94600000000000009e+01  +7.91000000000000014e+00  +7.00000000000000000e+00  
 448 +1.92500000000000000e+01  +7.77000000000000046e+00  +6.92999999999999972e+00  
 449 +1.92500000000000000e+01  +8.05000000000000071e+00  +6.92999999999999972e+00  
 450 +1.96700000000000017e+01  +7.91000000000000014e+00  +6.92999999999999972e+00  
 451 +1.99500000000000028e+01  +6.85999999999999943e+00  +1.58900000000000006e+01  
 452 +2.36600000000000001e+01  +1.21799999999999997e+01  +1.07100000000000009e+01  
 453 +2.46400000000000006e+01  +1.19700000000000006e+01  +1.04299999999999997e+01  
 454 +2.43599999999999994e+01  +1.10600000000000005e+01  +9.16999999999999993e+00  
 455 +2.42199999999999989e+01  +1.09900000000000020e+01  +9.24000000000000021e+00  
 456 +2.40800000000000018e+01  +1.08500000000000014e+01  +9.31000000000000050e+00  
 457 +2.49200000000000017e+01  +1.08500000000000014e+01  +9.80000000000000071e+00  
 458 +2.09300000000000033e+01  +6.50999999999999979e+00  +1.72199999999999989e+01  
 459 +2.14900000000000020e+01  +7.14000000000000057e+00  +1.76400000000000006e+01  
 460 +1.94600000000000009e+01  +1.38599999999999994e+01  +1.67300000000000004e+01  
 461 +1.96700000000000017e+01  +4.97000000000000064e+00  +1.51900000000000013e+01  
 462 +2.10000000000000000e+01  +9.94000000000000128e+00  +1.35099999999999998e+01  
 463 +2.28200000000000003e+01  +1.28800000000000026e+01  +1.46300000000000026e+01  
 464 +1.90400000000000027e+01  +1.46300000000000026e+01  +1.28100000000000005e+01  
 465 +1.92500000000000000e+01  +1.49100000000000001e+01  +1.28800000000000026e+01  
 466 +1.89000000000000021e+01  +1.47699999999999996e+01  +1.28100000000000005e+01  
 467 +1.93200000000000003e+01  +1.41400000000000006e+01  +1.26700000000000017e+01  
 468 +1.84100000000000001e+01  +1.23200000000000003e+01  +1.26700000000000017e+01  
 469 +1.85500000000000007e+01  +1.26700000000000017e+01  +1.28800000000000026e+01  
 470 +2.12800000000000011e+01  +1.17599999999999998e+01  +1.05000000000000000e+01  
 471 +2.05100000000000016e+01  +1.15500000000000007e+01  +1.12000000000000011e+01  
 472 +2.33100000000000023e+01  +1.27400000000000020e+01  +9.66000000000000014e+00  
 473 +2.28900000000000006e+01  +1.21099999999999994e+01  +9.94000000000000128e+00  
 474 +2.08599999999999994e+01  +1.20400000000000009e+01  +9.24000000000000021e+00  
 475 +2.03000000000000007e+01  +1.15500000000000007e+01  +9.09999999999999964e+00  
 476 +2.13500000000000014e+01  +1.16900000000000013e+01  +9.73000000000000043e+00  
 477 +2.17000000000000028e+01  +1.12700000000000014e+01  +9.09999999999999964e+00  
 478 +2.16300000000000026e+01  +8.54000000000000092e+00  +8.33000000000000007e+00  
 479 +1.97400000000000020e+01  +9.31000000000000050e+00  +7.42000000000000082e+00  
 480 +2.05100000000000016e+01  +9.66000000000000014e+00  +7.42000000000000082e+00  
 481 +1.93900000000000006e+01  +9.94000000000000128e+00  +7.20999999999999996e+00  
 482 +1.96700000000000017e+01  +6.58000000000000007e+00  +7.35000000000000053e+00  
 483 +2.03000000000000007e+01  +5.81000000000000050e+00  +7.28000000000000025e+00  
 484 +1.93900000000000006e+01  +5.60000000000000053e+00  +7.00000000000000000e+00  
 485 +1.90400000000000027e+01  +4.97000000000000064e+00  +7.14000000000000057e+00  
 486 +1.94600000000000009e+01  +5.53000000000000025e+00  +6.85999999999999943e+00  
 487 +1.91099999999999994e+01  +5.39000000000000057e+00  +6.65000000000000036e+00  
 488 +1.96700000000000017e+01  +5.32000000000000028e+00  +6.92999999999999972e+00  
 489 +2.17699999999999996e+01  +9.80000000000000071e+00  +1.79199999999999982e+01  
 490 +2.21900000000000013e+01  +9.59000000000000163e+00  +1.83399999999999999e+01  
 491 +2.05800000000000018e+01  +1.37900000000000009e+01  +1.71500000000000021e+01  
 492 +2.05100000000000016e+01  +1.40700000000000003e+01  +1.68000000000000007e+01  
 493 +2.05800000000000018e+01  +1.39300000000000015e+01  +1.72900000000000027e+01  
 494 +2.07900000000000027e+01  +1.33699999999999992e+01  +1.71500000000000021e+01  
 495 +1.96700000000000017e+01  +1.07800000000000011e+01  +1.63800000000000026e+01  
 496 +1.97400000000000020e+01  +1.45600000000000005e+01  +1.50500000000000007e+01  
 497 +2.07900000000000027e+01  +7.14000000000000057e+00  +1.51199999999999992e+01  
 498 +2.10000000000000000e+01  +7.28000000000000025e+00  +1.54699999999999989e+01  
 499 +2.12800000000000011e+01  +9.16999999999999993e+00  +1.38599999999999994e+01  
 500 +2.19100000000000001e+01  +9.52000000000000135e+00  +1.46300000000000026e+01  
 501 +1.96000000000000014e+01  +6.08999999999999986e+00  +1.44199999999999999e+01  
 502 +1.94600000000000009e+01  +5.25000000000000000e+00  +1.44199999999999999e+01  
 503 +1.99500000000000028e+01  +6.02000000000000046e+00  +1.46300000000000026e+01  
 504 +1.86900000000000013e+01  +1.58200000000000003e+01  +1.40700000000000003e+01  
 505 +1.88300000000000018e+01  +1.54699999999999989e+01  +1.45600000000000005e+01  
 506 +1.86200000000000010e+01  +1.23200000000000003e+01  +1.37900000000000009e+01  
 507 +1.88300000000000018e+01  +1.18300000000000001e+01  +1.44199999999999999e+01  
 508 +1.92500000000000000e+01  +1.00099999999999998e+01  +1.38599999999999994e+01  
 509 +1.85500000000000007e+01  +9.31000000000000050e+00  +1.22500000000000000e+01  
 510 +1.90400000000000027e+01  +9.31000000000000050e+00  +1.38599999999999994e+01  
 511 +1.93200000000000003e+01  +1.00800000000000001e+01  +1.39300000000000015e+01  
 512 +1.98800000000000026e+01  +1.37900000000000009e+01  +1.35099999999999998e+01  
 513 +1.99500000000000028e+01  +1.40700000000000003e+01  +1.35099999999999998e+01  
 514 +1.89699999999999989e+01  +8.47000000000000064e+00  +1.28100000000000005e+01  
 515 +1.89000000000000021e+01  +8.33000000000000007e+00  +1.30900000000000016e+01  
 516 +1.98800000000000026e+01  +1.42100000000000009e+01  +1.26000000000000014e+01  
 517 +2.14900000000000020e+01  +1.02900000000000009e+01  +1.22500000000000000e+01  
 518 +2.14200000000000017e+01  +1.04299999999999997e+01  +1.25300000000000011e+01  
 519 +2.37300000000000040e+01  +1.22500000000000000e+01  +1.16900000000000013e+01  
 520 +2.20500000000000007e+01  +1.31600000000000001e+01  +1.16200000000000010e+01  
 521 +1.93200000000000003e+01  +1.05700000000000003e+01  +1.19000000000000004e+01  
 522 +1.99500000000000028e+01  +1.05700000000000003e+01  +1.10600000000000005e+01  
 523 +1.92500000000000000e+01  +1.05700000000000003e+01  +1.18300000000000001e+01  
 524 +2.04400000000000013e+01  +1.37900000000000009e+01  +1.09200000000000017e+01  
 525 +2.03700000000000010e+01  +1.40700000000000003e+01  +1.11300000000000008e+01  
 526 +2.39400000000000013e+01  +1.19700000000000006e+01  +1.00099999999999998e+01  
 527 +2.09300000000000033e+01  +1.41400000000000006e+01  +9.94000000000000128e+00  
 528 +2.06500000000000021e+01  +1.40700000000000003e+01  +1.05000000000000000e+01  
 529 +1.97400000000000020e+01  +1.46300000000000026e+01  +9.45000000000000107e+00  
 530 +2.29600000000000009e+01  +1.21099999999999994e+01  +9.80000000000000071e+00  
 531 +2.28900000000000006e+01  +1.16900000000000013e+01  +1.00099999999999998e+01  
 532 +1.88300000000000018e+01  +1.42100000000000009e+01  +8.67999999999999972e+00  
 533 +1.80599999999999987e+01  +1.50500000000000007e+01  +9.24000000000000021e+00  
 534 +2.16300000000000026e+01  +9.87000000000000099e+00  +8.95999999999999908e+00  
 535 +2.24699999999999989e+01  +9.45000000000000107e+00  +9.16999999999999993e+00  
 536 +2.07900000000000027e+01  +1.33699999999999992e+01  +8.47000000000000064e+00  
 537 +1.81300000000000026e+01  +1.33000000000000007e+01  +7.91000000000000014e+00  
 538 +1.81300000000000026e+01  +1.39300000000000015e+01  +8.25999999999999979e+00  
 539 +2.14900000000000020e+01  +9.87000000000000099e+00  +7.07000000000000028e+00  
 540 +2.21200000000000010e+01  +9.73000000000000043e+00  +7.28000000000000025e+00  
 541 +2.14900000000000020e+01  +6.65000000000000036e+00  +7.55999999999999961e+00  
 542 +2.10700000000000003e+01  +6.08999999999999986e+00  +7.70000000000000018e+00  
 543 +2.23300000000000018e+01  +9.45000000000000107e+00  +1.82699999999999996e+01  
 544 +2.23300000000000018e+01  +9.38000000000000078e+00  +1.85500000000000007e+01  
 545 +2.10000000000000000e+01  +1.15500000000000007e+01  +1.81999999999999993e+01  
 546 +2.05100000000000016e+01  +1.13400000000000016e+01  +1.76400000000000006e+01  
 547 +2.05100000000000016e+01  +1.33000000000000007e+01  +1.75700000000000003e+01  
 548 +1.92500000000000000e+01  +1.38599999999999994e+01  +1.66600000000000001e+01  
 549 +1.94600000000000009e+01  +1.48400000000000016e+01  +1.70100000000000016e+01  
 550 +2.03700000000000010e+01  +5.39000000000000057e+00  +1.68700000000000010e+01  
 551 +2.04400000000000013e+01  +9.09999999999999964e+00  +1.68000000000000007e+01  
 552 +1.96000000000000014e+01  +6.72000000000000064e+00  +1.41400000000000006e+01  
 553 +2.10000000000000000e+01  +1.15500000000000007e+01  +1.41400000000000006e+01  
 554 +2.15600000000000023e+01  +1.09900000000000020e+01  +1.40700000000000003e+01  
 555 +2.06500000000000021e+01  +1.14100000000000001e+01  +1.41400000000000006e+01  
 556 +2.10000000000000000e+01  +1.22500000000000000e+01  +1.42800000000000011e+01  
 557 +1.89699999999999989e+01  +9.52000000000000135e+00  +1.41400000000000006e+01  
 558 +1.88300000000000018e+01  +1.05700000000000003e+01  +1.37199999999999989e+01  
 559 +1.93200000000000003e+01  +7.20999999999999996e+00  +1.43500000000000014e+01  
 560 +2.03000000000000007e+01  +9.52000000000000135e+00  +1.30199999999999996e+01  
 561 +1.84100000000000001e+01  +1.37900000000000009e+01  +1.29500000000000011e+01  
 562 +1.84100000000000001e+01  +1.43500000000000014e+01  +1.32300000000000022e+01  
 563 +1.85500000000000007e+01  +1.47699999999999996e+01  +1.28100000000000005e+01  
 564 +1.86200000000000010e+01  +1.57500000000000000e+01  +1.33699999999999992e+01  
 565 +1.85500000000000007e+01  +1.02900000000000009e+01  +1.28100000000000005e+01  
 566 +1.86900000000000013e+01  +1.00099999999999998e+01  +1.14100000000000001e+01  
 567 +1.89699999999999989e+01  +1.05700000000000003e+01  +9.24000000000000021e+00  
 568 +1.90400000000000027e+01  +1.30900000000000016e+01  +1.01500000000000004e+01  
 569 +1.89000000000000021e+01  +1.09200000000000017e+01  +8.19000000000000128e+00  
 570 +1.90400000000000027e+01  +1.02200000000000006e+01  +8.67999999999999972e+00  
 571 +1.96000000000000014e+01  +1.06400000000000006e+01  +6.72000000000000064e+00  
 572 +2.06500000000000021e+01  +1.14100000000000001e+01  +7.20999999999999996e+00  
 573 +2.05800000000000018e+01  +1.18300000000000001e+01  +7.55999999999999961e+00  
 574 +1.91099999999999994e+01  +9.31000000000000050e+00  +6.37000000000000099e+00  
 575 +1.89699999999999989e+01  +9.24000000000000021e+00  +6.58000000000000007e+00  
 576 +1.99500000000000028e+01  +7.91000000000000014e+00  +6.58000000000000007e+00  
 577 +1.91800000000000033e+01  +9.73000000000000043e+00  +6.85999999999999943e+00  
 578 +1.93900000000000006e+01  +9.94000000000000128e+00  +7.20999999999999996e+00  
 579 +1.92500000000000000e+01  +1.01500000000000004e+01  +7.14000000000000057e+00  
 580 +1.91800000000000033e+01  +1.02900000000000009e+01  +7.35000000000000053e+00  
 581 +2.34500000000000028e+01  +1.17599999999999998e+01  +8.82000000000000028e+00  
 582 +2.27500000000000000e+01  +1.10600000000000005e+01  +8.67999999999999972e+00  
 583 +2.27500000000000000e+01  +1.07800000000000011e+01  +9.31000000000000050e+00  
 584 +2.26800000000000033e+01  +9.52000000000000135e+00  +7.55999999999999961e+00  
 585 +2.28200000000000003e+01  +1.05700000000000003e+01  +8.12000000000000099e+00  
 586 +2.33800000000000026e+01  +9.52000000000000135e+00  +7.91000000000000014e+00  
 587 +2.31000000000000014e+01  +1.02200000000000006e+01  +8.33000000000000007e+00  
 588 +1.94600000000000009e+01  +1.18300000000000001e+01  +7.62999999999999989e+00  
 589 +1.89699999999999989e+01  +1.14800000000000004e+01  +7.20999999999999996e+00  
 590 +1.95300000000000011e+01  +1.20400000000000009e+01  +7.55999999999999961e+00  
 591 +2.36600000000000001e+01  +1.12000000000000011e+01  +9.59000000000000163e+00  
 592 +2.39400000000000013e+01  +1.19700000000000006e+01  +1.00099999999999998e+01  
 593 +2.38700000000000010e+01  +1.22500000000000000e+01  +9.66000000000000014e+00  
 594 +2.44300000000000033e+01  +1.19000000000000004e+01  +9.73000000000000043e+00  
 595 +2.20500000000000007e+01  +1.16900000000000013e+01  +8.05000000000000071e+00  
 596 +2.03700000000000010e+01  +1.10600000000000005e+01  +1.51900000000000013e+01  
 597 +2.12100000000000009e+01  +1.10600000000000005e+01  +1.48400000000000016e+01  
 598 +2.14900000000000020e+01  +1.01500000000000004e+01  +1.67300000000000004e+01  
 599 +2.35900000000000034e+01  +1.09200000000000017e+01  +8.67999999999999972e+00  
 600 +2.42199999999999989e+01  +1.02900000000000009e+01  +8.67999999999999972e+00  
 601 +2.35199999999999996e+01  +1.08500000000000014e+01  +8.82000000000000028e+00  
 602 +2.15600000000000023e+01  +1.19700000000000006e+01  +1.45600000000000005e+01  
 603 +2.00199999999999996e+01  +1.49800000000000022e+01  +1.84800000000000004e+01  
# numEdges
 603
# id   initNode   termNode parentEdge nDau   dauEdges      ...   radiusRelativeToParent
   0          0          1 2147483646    2          7         19 +4.54199999999999993e-01  # rad = +4.54199999999999993e-01 , len = +9.57235603182414407e-01 
   1          2          3          2    2 2147483645 2147483645 +1.05490235294117651e+00  # rad = +8.96666999999999881e-02 , len = +1.97989898732231578e-01 
   2          4          2          5    2          1        584 +9.68109339407744796e-01  # rad = +8.49999999999999922e-02 , len = +4.59020696701140263e-01 
   3          5          6          4    2 2147483645 2147483645 +9.35046038543897229e-01  # rad = +8.73333000000000026e-02 , len = +8.88200427831470019e-01 
   4          7          5          8    2          3          5 +1.04163530050732334e+00  # rad = +9.34000000000000108e-02 , len = +8.25287828578611271e-01 
   5          5          4          4    2          2          9 +9.40042826552462518e-01  # rad = +8.78000000000000030e-02 , len = +3.76961536499416827e-01 
   6          8          9          7    2 2147483645 2147483645 +2.63701420715773238e-01  # rad = +7.25555999999999979e-02 , len = +1.29452694062348539e+00 
   7          1          8          0    2          6          8 +6.05774988991633623e-01  # rad = +2.75142999999999971e-01 , len = +5.51180551180826095e-01 
   8          8          7          7    2          4         10 +3.25891263815543175e-01  # rad = +8.96666999999999881e-02 , len = +5.14392845984468217e-01 
   9          4         10          5    2 2147483645 2147483645 +1.06378132118451041e+00  # rad = +9.34000000000000247e-02 , len = +9.01886910870756342e-01 
  10          7         11          8    2 2147483645 2147483645 +8.43866229046011496e-01  # rad = +7.56666999999999895e-02 , len = +4.08166632639171190e-01 
  11         12         13         12    2 2147483645 2147483645 +9.35816189883695082e-01  # rad = +7.09999999999999798e-02 , len = +3.63730669589462652e-01 
  12         14         12        529    2         11         13 +9.30915337423313005e-01  # rad = +7.58695999999999815e-02 , len = +1.80648830607895339e+00 
  13         12         15         12    2        469        470 +9.35816189883695082e-01  # rad = +7.09999999999999798e-02 , len = +1.21243556529819857e-01 
  14         16         17         15    2 2147483645 2147483645 +3.52860426657085058e-01  # rad = +7.65999999999999875e-02 , len = +7.95047168412036709e-01 
  15         18         16         18    2         14         16 +4.67707150597983845e-01  # rad = +2.17082999999999970e-01 , len = +1.03353761421633861e+00 
  16         16         19         15    2        528        529 +3.70057996250282129e-01  # rad = +8.03332999999999964e-02 , len = +1.56524758424985921e-01 
  17         20         21         19    2 2147483645 2147483645 +2.87710024128098207e-01  # rad = +1.31166999999999978e-01 , len = +1.66535281547184222e+00 
  18         20         18         19    2         15        600 +1.01808071945602086e+00  # rad = +4.64142999999999917e-01 , len = +5.09607692249638089e-01 
  19          1         20          0    2         17         18 +1.00374284456186702e+00  # rad = +4.55899999999999972e-01 , len = +7.44110206891421155e-01 
  20         22         23         22    2 2147483645 2147483645 +1.25279597315436231e+00  # rad = +9.33332999999999802e-02 , len = +3.83405790253616874e-01 
  21         22         24         22    2 2147483645 2147483645 +9.53020134228187876e-01  # rad = +7.09999999999999937e-02 , len = +3.05122926047852017e-01 
  22         25         22         39    2         20         21 +9.64748479064310605e-01  # rad = +7.44999999999999968e-02 , len = +5.33104117410473144e-01 
  23         26         27         25    2 2147483645 2147483645 +1.01687721518987328e+00  # rad = +8.03332999999999686e-02 , len = +1.71464281994823164e-01 
  24         26         28         25    2 2147483645 2147483645 +1.00000000000000000e+00  # rad = +7.90000000000000147e-02 , len = +5.37680202350799941e-01 
  25         29         26         27    2         23         24 +9.51807228915662717e-01  # rad = +7.90000000000000147e-02 , len = +4.74763098818770712e-01 
  26         29         30         27    2        437        438 +9.39759036144578341e-01  # rad = +7.79999999999999721e-02 , len = +2.61916017074176721e-01 
  27         31         29         34    2         25         26 +7.58683729433272336e-01  # rad = +8.30000000000000043e-02 , len = +5.37680202350801273e-01 
  28         32         33         30    2 2147483645 2147483645 +1.00000000000000000e+00  # rad = +7.09999999999999798e-02 , len = +2.96984848098349907e-01 
  29         32         34         30    2 2147483645 2147483645 +1.26291126760563377e+00  # rad = +8.96666999999999742e-02 , len = +4.94974746830584011e-01 
  30         35         32         32    2         28         29 +8.83817794115267286e-01  # rad = +7.09999999999999798e-02 , len = +3.20780298646910100e-01 
  31         35         36         32    2 2147483645 2147483645 +9.22545196076844820e-01  # rad = +7.41110999999999853e-02 , len = +5.77234787586474840e-01 
  32         37         35         87    2         30         31 +4.99308840256325770e-01  # rad = +8.03332999999999825e-02 , len = +9.23363417079104187e-01 
  33         31         38         34    2 2147483645 2147483645 +7.76965265082266821e-01  # rad = +8.49999999999999922e-02 , len = +2.96984848098351184e-01 
  34         39         31         75    2         27         33 +7.57093425605536385e-01  # rad = +1.09399999999999983e-01 , len = +8.07279381626956227e-01 
  35         40         41         36    2 2147483645 2147483645 +2.50808510638297899e-01  # rad = +1.17879999999999999e-01 , len = +2.05995145573870353e+00 
  36         42         40        600    2         35         37 +1.01261895579595085e+00  # rad = +4.69999999999999973e-01 , len = +4.31508980207830128e-01 
  37         40         43         36    2         44         70 +1.00091276595744683e+00  # rad = +4.70428999999999931e-01 , len = +5.09607692249633537e-01 
  38         44         45         40    2 2147483645 2147483645 +7.02125525454329935e-01  # rad = +7.69999999999999712e-02 , len = +9.74987179402888371e-01 
  39         44         25         40    2         22        439 +7.04151659113498085e-01  # rad = +7.72221999999999770e-02 , len = +5.93969696196699037e-01 
  40         46         44         42    2         38         39 +6.98515923566878971e-01  # rad = +1.09667000000000001e-01 , len = +4.59020696701138431e-01 
  41         46         47         42    2         48        476 +9.42675159235668692e-01  # rad = +1.47999999999999965e-01 , len = +3.63730669589464706e-01 
  42         48         46         57    2         40         41 +8.26315789473684337e-01  # rad = +1.56999999999999973e-01 , len = +3.63730669589462652e-01 
  43         49         50         44    2 2147483645 2147483645 +2.62013143483023014e-01  # rad = +1.19608999999999951e-01 , len = +1.57927198417498560e+00 
  44         43         49         37    2         43         45 +9.70390856005901026e-01  # rad = +4.56499999999999961e-01 , len = +1.21243556529825991e-01 
  45         49         51         44    2         61         72 +1.02425191675794069e+00  # rad = +4.67570999999999959e-01 , len = +5.46717477313463873e-01 
  46         52         53         48    2 2147483645 2147483645 +1.00268429458139741e+00  # rad = +8.29999999999999627e-02 , len = +6.10245852095695596e-01 
  47         52         54         48    2 2147483645 2147483645 +1.02684536192070808e+00  # rad = +8.49999999999999645e-02 , len = +9.89949493661120283e-02 
  48         47         52         41    2         46         47 +5.59309459459459424e-01  # rad = +8.27777999999999847e-02 , len = +5.68682688324515739e-01 
  49         55         56         51    2 2147483645 2147483645 +9.27239151954907359e-01  # rad = +7.09999999999999937e-02 , len = +9.89949493661145541e-02 
  50         55         57         51    2 2147483645 2147483645 +1.00037350760205501e+00  # rad = +7.65999999999999737e-02 , len = +7.50666370633450986e-01 
  51         58         55         89    2         49         50 +5.22671672354948824e-01  # rad = +7.65713999999999700e-02 , len = +1.14808536267997385e+00 
  52         39         59         75    2         55        427 +6.40138408304498308e-01  # rad = +9.24999999999999989e-02 , len = +8.31203946092654022e-01 
  53         60         61         55    2 2147483645 2147483645 +9.60806486182863684e-01  # rad = +7.79999999999999721e-02 , len = +4.94974746830578238e-01 
  54         60         62         55    2        440        535 +9.73124518057002952e-01  # rad = +7.90000000000000147e-02 , len = +4.42718872423574050e-01 
  55         59         60         52    2         53         54 +8.77641081081081076e-01  # rad = +8.11817999999999707e-02 , len = +7.27461339178927968e-01 
  56         48         63         57    2 2147483645 2147483645 +4.55023684210526358e-01  # rad = +8.64544999999999897e-02 , len = +9.62340895940727692e-01 
  57         64         48         61    2         42         56 +5.37938844847112074e-01  # rad = +1.90000000000000002e-01 , len = +3.05122926047848408e-01 
  58         65         66         60    2 2147483645 2147483645 +5.97251528121734321e-01  # rad = +8.34443999999999880e-02 , len = +7.30821455623737792e-01 
  59         65         67         60    2         78         79 +5.48262879883189891e-01  # rad = +7.65999999999999737e-02 , len = +6.75055553269508613e-01 
  60         64         65         61    2         58         59 +3.95566251415628567e-01  # rad = +1.39713999999999977e-01 , len = +5.09607692249635424e-01 
  61         51         64         45    2         57         60 +7.55393298557866189e-01  # rad = +3.53199999999999958e-01 , len = +4.48218696620301227e-01 
  62         68         69         64    2 2147483645 2147483645 +1.05125234624168962e+00  # rad = +8.26666999999999957e-02 , len = +8.25287828578611049e-01 
  63         68         70         64    2 2147483645 2147483645 +9.62235046365296554e-01  # rad = +7.56667000000000034e-02 , len = +4.14125584816973924e-01 
  64         71         68         67    2         62         63 +8.42533158047556463e-01  # rad = +7.86363999999999952e-02 , len = +7.17286553617172307e-01 
  65         72         73         66    2 2147483645 2147483645 +6.40795275590551161e-01  # rad = +8.13809999999999811e-02 , len = +1.64611664228267895e+00 
  66         74         72        476    2         65         67 +1.30658436213991780e+00  # rad = +1.26999999999999946e-01 , len = +1.56524758424985921e-01 
  67         72         71         66    2         64         71 +7.34907874015747975e-01  # rad = +9.33332999999999802e-02 , len = +4.53651848888550702e-01 
  68         75         76         70    2 2147483645 2147483645 +3.06997742663656870e-01  # rad = +8.49999999999999784e-02 , len = +6.56658206375279385e-01 
  69         75         77         70    2 2147483645 2147483645 +2.56433408577878108e-01  # rad = +7.09999999999999798e-02 , len = +7.34166193719105187e-01 
  70         43         75         37    2         68         69 +5.88558528492078459e-01  # rad = +2.76874999999999982e-01 , len = +7.70000000000000906e-01 
  71         71         78         67    2 2147483645 2147483645 +8.35714584183780085e-01  # rad = +7.79999999999999860e-02 , len = +5.64358042380897706e-01 
  72         51         79         45    2         76         77 +9.94501369845435357e-01  # rad = +4.64999999999999858e-01 , len = +9.89949493661132912e-02 
  73         80         81         74    2 2147483645 2147483645 +5.40422039022549927e-01  # rad = +1.05999999999999997e-01 , len = +8.90954544295047834e-01 
  74         82         80         92    2         73         75 +9.25932220192321354e-01  # rad = +1.96142999999999984e-01 , len = +4.48218696620299561e-01 
  75         80         39         74    2         34         52 +7.36707402252438248e-01  # rad = +1.44500000000000017e-01 , len = +5.51180551180826983e-01 
  76         79         83         72    2 2147483645 2147483645 +2.78615053763440867e-01  # rad = +1.29555999999999949e-01 , len = +1.25805405289280148e+00 
  77         79         84         72    2         86        429 +1.02437204301075258e+00  # rad = +4.76332999999999951e-01 , len = +2.09999999999998493e-01 
  78         67         85         59    2 2147483645 2147483645 +1.01827676240208875e+00  # rad = +7.79999999999999860e-02 , len = +3.05122926047844301e-01 
  79         67         86         59    2         83         84 +1.17058355091383803e+00  # rad = +8.96666999999999603e-02 , len = +2.10000000000000270e-01 
  80         87         88         82    2 2147483645 2147483645 +4.89041341213098002e-01  # rad = +7.09999999999999798e-02 , len = +3.56931365951496771e-01 
  81         87         89         82    2 2147483645 2147483645 +5.18712374812304478e-01  # rad = +7.53076999999999774e-02 , len = +9.62340895940724139e-01 
  82         90         87        537    2         80         81 +4.23545268366114558e-01  # rad = +1.45181999999999950e-01 , len = +8.88200427831466466e-01 
  83         86         91         79    2 2147483645 2147483645 +9.65303730370360435e-01  # rad = +8.65555999999999687e-02 , len = +6.96491205974632877e-01 
  84         86         92         79    2 2147483645 2147483645 +8.95910075869860267e-01  # rad = +8.03332999999999825e-02 , len = +5.68682688324516294e-01 
  85         93         94         86    2        537        598 +9.38527303334657392e-01  # rad = +3.47332999999999892e-01 , len = +4.08166632639170246e-01 
  86         84         93         77    2         85         87 +7.76941761330833702e-01  # rad = +3.70082999999999884e-01 , len = +8.10308583195315735e-01 
  87         93         37         86    2         32        474 +4.34737612913859872e-01  # rad = +1.60888999999999949e-01 , len = +6.60378679243962652e-01 
  88         58         95         89    2 2147483645 2147483645 +5.43088737201365190e-01  # rad = +7.95624999999999943e-02 , len = +2.16094886566063904e+00 
  89         96         58         91    2         51         88 +6.68949771689497763e-01  # rad = +1.46500000000000047e-01 , len = +1.21243556529818830e-01 
  90         96         97         91    2         94         95 +7.51141552511415567e-01  # rad = +1.64499999999999952e-01 , len = +9.89949493661183150e-02 
  91         98         96         93    2         89         90 +8.83064516129032251e-01  # rad = +2.18999999999999917e-01 , len = +2.61916017074176499e-01 
  92         98         82         93    2         74        536 +8.54165322580645148e-01  # rad = +2.11832999999999938e-01 , len = +5.37680202350802494e-01 
  93         99         98        430    2         91         92 +7.37607890025042900e-01  # rad = +2.47999999999999970e-01 , len = +1.29263297188335713e+00 
  94         97        100         90    2        100        101 +5.54928267477203696e-01  # rad = +9.12856999999999696e-02 , len = +4.74763098818767826e-01 
  95         97        101         90    2         96         97 +1.00000000000000000e+00  # rad = +1.64499999999999952e-01 , len = +1.21243556529818830e-01 
  96        101        102         95    2 2147483645 2147483645 +6.27659574468085069e-01  # rad = +1.03249999999999953e-01 , len = +2.61916017074176000e-01 
  97        101        103         95    2        479        480 +6.41337386018237088e-01  # rad = +1.05499999999999969e-01 , len = +5.37680202350802938e-01 
  98        104        105        100    2 2147483645 2147483645 +9.53527366608865834e-01  # rad = +7.65999999999999737e-02 , len = +7.34166193719106297e-01 
  99        104        106        100    2        477        478 +8.83817794115267286e-01  # rad = +7.09999999999999937e-02 , len = +8.45813218151618584e-01 
 100        100        104         94    2         98         99 +8.80020638500882302e-01  # rad = +8.03332999999999825e-02 , len = +1.97989898732234104e-01 
 101        100        107         94    2 2147483645 2147483645 +8.69796693238919172e-01  # rad = +7.94000000000000122e-02 , len = +6.37730350540101409e-01 
 102        108        109        104    2 2147483645 2147483645 +4.99219530030515612e-01  # rad = +7.09999999999999659e-02 , len = +5.46717477313465539e-01 
 103        108        110        104    2 2147483645 2147483645 +4.99219530030515612e-01  # rad = +7.09999999999999659e-02 , len = +8.28251169633944850e-01 
 104        111        108        429    2        102        103 +3.31099186348345342e-01  # rad = +1.42221999999999932e-01 , len = +6.41560597293818646e-01 
 105        112        113        107    2 2147483645 2147483645 +9.00092997198879585e-01  # rad = +8.03332999999999964e-02 , len = +1.71464281994820250e-01 
 106        112        114        107    2 2147483645 2147483645 +9.21008403361344485e-01  # rad = +8.21999999999999675e-02 , len = +7.24085630295201566e-01 
 107        115        112        121    2        105        106 +6.05084745762711762e-01  # rad = +8.92499999999999960e-02 , len = +6.60378679243964983e-01 
 108        116        117        110    2 2147483645 2147483645 +4.79266654516244395e-01  # rad = +7.09999999999999798e-02 , len = +1.56524758424985116e-01 
 109        116        118        110    2 2147483645 2147483645 +5.00267309288997764e-01  # rad = +7.41110999999999853e-02 , len = +7.13862731902988878e-01 
 110        119        116        428    2        108        109 +4.83074474919049035e-01  # rad = +1.48142999999999969e-01 , len = +6.14247507117450242e-01 
 111        120        121        113    2 2147483645 2147483645 +4.50747469066366646e-01  # rad = +8.01428999999999753e-02 , len = +1.02161636635284858e+00 
 112        120        122        113    2        542        543 +5.56805399325084327e-01  # rad = +9.89999999999999492e-02 , len = +5.14392845984469549e-01 
 113        123        120        587    2        111        112 +5.28817269542147694e-01  # rad = +1.77799999999999958e-01 , len = +3.76961536499414163e-01 
 114        124        125        116    2 2147483645 2147483645 +4.45529748745887744e-01  # rad = +1.44500000000000017e-01 , len = +1.00468900660851390e+00 
 115        124        126        116    2        164        441 +9.46558012906488111e-01  # rad = +3.06999999999999995e-01 , len = +7.06965345685347080e-01 
 116        123        124        587    2        114        115 +9.64639434659242845e-01  # rad = +3.24332999999999927e-01 , len = +2.10000000000000853e-01 
 117        127        128        119    2 2147483645 2147483645 +9.58119230769230779e-01  # rad = +7.47333000000000025e-02 , len = +1.04999999999999805e+00 
 118        127        129        119    2        484        485 +1.08974358974358965e+00  # rad = +8.49999999999999784e-02 , len = +3.56931365951495327e-01 
 119        130        127        123    2        117        118 +7.33544619262129327e-01  # rad = +7.79999999999999860e-02 , len = +3.28329103187642524e-01 
 120        115        131        121    2        128        141 +8.20338983050847403e-01  # rad = +1.20999999999999983e-01 , len = +2.42487113059643794e-01 
 121        132        115        130    2        107        120 +5.72075723433385308e-01  # rad = +1.47499999999999992e-01 , len = +4.02119385257661166e-01 
 122        130        133        123    2        144        145 +7.55487948238082185e-01  # rad = +8.03332999999999964e-02 , len = +5.37680202350803826e-01 
 123        134        130        125    2        119        122 +1.07407070707070718e+00  # rad = +1.06332999999999997e-01 , len = +1.71464281994820278e-01 
 124        135        136        126    2 2147483645 2147483645 +9.97322891566265080e-01  # rad = +8.27777999999999986e-02 , len = +5.77234787586474840e-01 
 125        135        134        126    2        123        133 +1.19277108433734935e+00  # rad = +9.89999999999999630e-02 , len = +1.21243556529819857e-01 
 126        137        135        128    2        124        125 +9.24791086350974956e-01  # rad = +8.30000000000000043e-02 , len = +4.25793377120874783e-01 
 127        137        138        128    2 2147483645 2147483645 +1.06963788300835660e+00  # rad = +9.59999999999999604e-02 , len = +9.89949493661157892e-02 
 128        131        137        120    2        126        127 +7.41735537190082672e-01  # rad = +8.97500000000000103e-02 , len = +4.99899989997999783e-01 
 129        132        139        130    2 2147483645 2147483645 +3.30446451773046934e-01  # rad = +8.51999999999999702e-02 , len = +1.16081867662438865e+00 
 130        140        132        131    2        121        129 +7.02368077670114443e-01  # rad = +2.57832999999999979e-01 , len = +4.48218696620299006e-01 
 131        141        140        586    2        130        132 +8.54604290586550963e-01  # rad = +3.67090999999999945e-01 , len = +8.65852181379710761e-01 
 132        140        142        131    2        142        143 +9.76869495574666735e-01  # rad = +3.58599999999999974e-01 , len = +3.20780298646909323e-01 
 133        134        143        125    2 2147483645 2147483645 +1.00000000000000000e+00  # rad = +9.89999999999999630e-02 , len = +1.97989898732232855e-01 
 134        144        145        152    2        135        136 +7.62258147105080330e-01  # rad = +8.33635999999999544e-02 , len = +7.95047168412038374e-01 
 135        145        146        134    2        483        538 +8.51690665950126879e-01  # rad = +7.09999999999999659e-02 , len = +1.56524758424985921e-01 
 136        145        147        134    2        137        138 +8.51690665950126879e-01  # rad = +7.09999999999999659e-02 , len = +5.64358042380898928e-01 
 137        147        148        136    2 2147483645 2147483645 +1.00000000000000000e+00  # rad = +7.09999999999999659e-02 , len = +5.14392845984467773e-01 
 138        147        149        136    2 2147483645 2147483645 +1.00000000000000000e+00  # rad = +7.09999999999999659e-02 , len = +1.21243556529821897e-01 
 139        150        151        141    2 2147483645 2147483645 +8.57717890545532713e-01  # rad = +7.10000000000000075e-02 , len = +6.92964645562817894e-01 
 140        150        152        141    2 2147483645 2147483645 +8.57717890545532713e-01  # rad = +7.10000000000000075e-02 , len = +3.83405790253617540e-01 
 141        131        150        120    2        139        140 +6.84114049586776907e-01  # rad = +8.27777999999999986e-02 , len = +5.37680202350801273e-01 
 142        142        153        132    2        505        551 +4.81965978806469575e-01  # rad = +1.72832999999999987e-01 , len = +2.00693796615640174e+00 
 143        142        154        132    2        156        159 +9.19049079754601261e-01  # rad = +3.29570999999999947e-01 , len = +4.89999999999998936e-01 
 144        133        155        122    2 2147483645 2147483645 +9.53527366608865834e-01  # rad = +7.65999999999999598e-02 , len = +2.96984848098350740e-01 
 145        133        156        122    2 2147483645 2147483645 +9.70954759732265527e-01  # rad = +7.79999999999999860e-02 , len = +2.21359436211788579e-01 
 146        157        158        601    2        147        148 +9.04075104266191087e-01  # rad = +2.77249999999999996e-01 , len = +6.06217782649108083e-01 
 147        158        159        146    2        174        442 +9.25157799819657289e-01  # rad = +2.56499999999999895e-01 , len = +2.42487113059643794e-01 
 148        158        160        146    2        149        150 +7.29785392245266062e-01  # rad = +2.02333000000000013e-01 , len = +1.56524758424986699e-01 
 149        160        161        148    2 2147483645 2147483645 +4.49753623976316297e-01  # rad = +9.09999999999999976e-02 , len = +7.85748051222527888e-01 
 150        160        162        148    2        157        158 +4.70935042726594255e-01  # rad = +9.52856999999999593e-02 , len = +5.46717477313466205e-01 
 151        163        164        153    2 2147483645 2147483645 +5.99424437299035384e-01  # rad = +9.32104999999999739e-02 , len = +1.45828666591997513e+00 
 152        163        144        153    2        134        170 +7.03305466237942101e-01  # rad = +1.09363999999999975e-01 , len = +7.00000000000000178e-01 
 153        165        163        166    2        151        152 +1.03322259136212624e+00  # rad = +1.55499999999999944e-01 , len = +9.89949493661183150e-02 
 154        166        167        156    2 2147483645 2147483645 +6.40400343277122919e-01  # rad = +8.73076999999999465e-02 , len = +1.00468900660851501e+00 
 155        166        168        156    2        486        487 +7.15160672764481142e-01  # rad = +9.74999999999999895e-02 , len = +2.52388589282478815e-01 
 156        154        166        143    2        154        155 +4.13668071523283276e-01  # rad = +1.36332999999999982e-01 , len = +7.30821455623738236e-01 
 157        162        169        150    2 2147483645 2147483645 +8.03898171498976244e-01  # rad = +7.65999999999999737e-02 , len = +8.45813218151619806e-01 
 158        162        170        150    2 2147483645 2147483645 +7.69614957963262070e-01  # rad = +7.33332999999999624e-02 , len = +8.57321409974109661e-01 
 159        154        171        143    2        172        592 +9.62463323532713799e-01  # rad = +3.17199999999999982e-01 , len = +3.20780298646910100e-01 
 160        172        173        161    2 2147483645 2147483645 +3.67853398058252401e-01  # rad = +7.57777999999999646e-02 , len = +1.24827881500889037e+00 
 161        174        172        176    2        160        162 +8.20717131474103634e-01  # rad = +2.05999999999999933e-01 , len = +2.10000000000000853e-01 
 162        172        175        161    2        177        178 +6.21359223300970820e-01  # rad = +1.27999999999999975e-01 , len = +1.21243556529822938e-01 
 163        176        177        164    2        495        546 +9.43417783914890062e-01  # rad = +2.89000000000000035e-01 , len = +1.56524758424985116e-01 
 164        126        176        115    2        163        165 +9.97827361563518034e-01  # rad = +3.06333000000000022e-01 , len = +7.57165767847437055e-01 
 165        176        178        164    2        166        167 +7.17519823198937035e-01  # rad = +2.19799999999999912e-01 , len = +3.13049516849971843e-01 
 166        178        165        165    2        153        545 +6.84713375796178303e-01  # rad = +1.50499999999999967e-01 , len = +8.57321409974111104e-01 
 167        178        179        165    2        493        494 +4.02431756141947261e-01  # rad = +8.84545000000000053e-02 , len = +7.85748051222527555e-01 
 168        180        181        170    2 2147483645 2147483645 +8.58744394618834117e-01  # rad = +7.65999999999999459e-02 , len = +1.66388100536065986e+00 
 169        180        182        170    2 2147483645 2147483645 +8.12485426008968559e-01  # rad = +7.24736999999999743e-02 , len = +1.32446215498971487e+00 
 170        144        180        152    2        168        169 +8.15624885702790681e-01  # rad = +8.91999999999999599e-02 , len = +6.60378679243961875e-01 
 171        183        184        172    2 2147483645 2147483645 +5.67999999999999949e-01  # rad = +7.09999999999999798e-02 , len = +1.71464281994822443e-01 
 172        171        183        159    2        171        173 +3.94073139974779274e-01  # rad = +1.24999999999999944e-01 , len = +9.44351629426242956e-01 
 173        183        185        172    2        491        492 +5.99999999999999978e-01  # rad = +7.49999999999999556e-02 , len = +3.13049516849968679e-01 
 174        159        186        147    2        175        176 +1.01286549707602336e+00  # rad = +2.59799999999999975e-01 , len = +4.02119385257661166e-01 
 175        186        187        174    2        180        181 +8.21785989222478808e-01  # rad = +2.13499999999999912e-01 , len = +4.59020696701141095e-01 
 176        186        174        174    2        161        179 +9.66127790608160120e-01  # rad = +2.50999999999999890e-01 , len = +1.21243556529817789e-01 
 177        175        188        162    2 2147483645 2147483645 +5.83853906249999999e-01  # rad = +7.47332999999999886e-02 , len = +1.06620823482094651e+00 
 178        175        189        162    2 2147483645 2147483645 +5.76562499999999978e-01  # rad = +7.37999999999999767e-02 , len = +7.57165767847437832e-01 
 179        174        190        176    2        197        198 +8.51501992031872601e-01  # rad = +2.13726999999999945e-01 , len = +8.19328993750372825e-01 
 180        187        191        175    2 2147483645 2147483645 +4.36266510538641683e-01  # rad = +9.31428999999999452e-02 , len = +1.13304898393670550e+00 
 181        187        192        175    2        182        183 +8.33723653395784692e-01  # rad = +1.77999999999999936e-01 , len = +1.21243556529820870e-01 
 182        192        193        181    2        202        203 +8.78449438202247079e-01  # rad = +1.56363999999999892e-01 , len = +7.82623792124927942e-01 
 183        192        194        181    2        184        185 +8.03370786516853896e-01  # rad = +1.42999999999999988e-01 , len = +4.31508980207826964e-01 
 184        194        195        183    2 2147483645 2147483645 +4.96503496503496511e-01  # rad = +7.09999999999999798e-02 , len = +1.18793939239339963e+00 
 185        194        196        183    2        189        190 +9.63125874125874137e-01  # rad = +1.37726999999999933e-01 , len = +7.66811580507234414e-01 
 186        197        198        188    2 2147483645 2147483645 +4.08209340659340614e-01  # rad = +7.42940999999999879e-02 , len = +1.25415310070182584e+00 
 187        197        199        188    2 2147483645 2147483645 +4.58485714285714274e-01  # rad = +8.34443999999999880e-02 , len = +6.85857127979288328e-01 
 188        200        197        495    2        186        187 +6.24204739154442745e-01  # rad = +1.81999999999999967e-01 , len = +3.13049516849970233e-01 
 189        196        201        185    2 2147483645 2147483645 +5.64885607034205317e-01  # rad = +7.77999999999999664e-02 , len = +6.78675180038284975e-01 
 190        196        202        185    2        216        500 +8.59882230789896007e-01  # rad = +1.18428999999999965e-01 , len = +5.64358042380898595e-01 
 191        203        204        193    2        217        497 +9.42290497875908462e-01  # rad = +2.03399999999999914e-01 , len = +4.02119385257661166e-01 
 192        203        205        193    2        547        548 +4.63783893966839111e-01  # rad = +1.00110999999999950e-01 , len = +6.96491205974631655e-01 
 193        206        203        446    2        191        192 +8.18970979356606010e-01  # rad = +2.15856999999999966e-01 , len = +4.31508980207830128e-01 
 194        200        207        495    2        195        196 +9.96326795188821945e-01  # rad = +2.90499999999999925e-01 , len = +2.10000000000000853e-01 
 195        207        208        194    2        240        241 +9.86939759036144615e-01  # rad = +2.86705999999999961e-01 , len = +1.24631456703354115e+00 
 196        207        209        194    2        222        223 +5.63604130808950110e-01  # rad = +1.63726999999999984e-01 , len = +9.12688336728370464e-01 
 197        190        210        179    2 2147483645 2147483645 +4.28584128350652960e-01  # rad = +9.15999999999999592e-02 , len = +9.12688336728371352e-01 
 198        190        211        179    2        209        210 +9.31094339975763519e-01  # rad = +1.98999999999999927e-01 , len = +3.20780298646909323e-01 
 199        212        213        200    2        447        448 +5.76036774193548373e-01  # rad = +8.92856999999999956e-02 , len = +5.14392845984468772e-01 
 200        206        212        446    2        199        201 +5.88076836981306750e-01  # rad = +1.54999999999999999e-01 , len = +3.63730669589462652e-01 
 201        212        214        200    2        211        212 +7.47096774193548363e-01  # rad = +1.15799999999999986e-01 , len = +3.76961536499418159e-01 
 202        193        215        182    2        433        502 +8.23169015886009547e-01  # rad = +1.28713999999999940e-01 , len = +4.74763098818769158e-01 
 203        193        216        182    2        204        205 +4.99749942441994388e-01  # rad = +7.81429000000000012e-02 , len = +5.51180551180827871e-01 
 204        216        217        203    2 2147483645 2147483645 +9.08591823441412982e-01  # rad = +7.09999999999999798e-02 , len = +2.88617393793233534e-01 
 205        216        218        203    2 2147483645 2147483645 +9.08591823441412982e-01  # rad = +7.09999999999999798e-02 , len = +3.20780298646910100e-01 
 206        219        220        208    2 2147483645 2147483645 +7.91821266980941574e-01  # rad = +7.09999999999999659e-02 , len = +3.63730669589462263e-01 
 207        219        221        208    2 2147483645 2147483645 +7.91821266980941574e-01  # rad = +7.09999999999999659e-02 , len = +7.27461339178927968e-01 
 208        222        219        216    2        206        207 +1.10020490797546011e+00  # rad = +8.96666999999999464e-02 , len = +1.97989898732234104e-01 
 209        211        223        198    2        498        499 +5.04668341708542689e-01  # rad = +1.00428999999999963e-01 , len = +5.51180551180827649e-01 
 210        211        224        198    2        227        228 +9.60638190954773874e-01  # rad = +1.91166999999999920e-01 , len = +3.83405790253616208e-01 
 211        214        225        201    2        226        501 +9.00975820379965597e-01  # rad = +1.04333000000000009e-01 , len = +2.10000000000002046e-01 
 212        214        226        201    2        213        214 +7.57052677029360965e-01  # rad = +8.76666999999999863e-02 , len = +1.56524758424982730e-01 
 213        226        227        212    2 2147483645 2147483645 +8.09885623617633610e-01  # rad = +7.09999999999999937e-02 , len = +2.21359436211787469e-01 
 214        226        228        212    2 2147483645 2147483645 +8.45373442823786014e-01  # rad = +7.41110999999999714e-02 , len = +5.98080262172228316e-01 
 215        222        229        216    2 2147483645 2147483645 +9.60788957055214832e-01  # rad = +7.83043000000000211e-02 , len = +1.98113603773188607e+00 
 216        202        222        190    2        208        215 +6.88176037963674325e-01  # rad = +8.15000000000000030e-02 , len = +5.28488410468954117e-01 
 217        204        230        191    2        218        219 +9.80334316617502588e-01  # rad = +1.99399999999999966e-01 , len = +3.76961536499417771e-01 
 218        230        231        217    2        257        258 +8.32793380140421258e-01  # rad = +1.66058999999999984e-01 , len = +1.14808536267996830e+00 
 219        230        232        217    2        220        221 +6.60982948846539631e-01  # rad = +1.31799999999999945e-01 , len = +4.02119385257659612e-01 
 220        232        233        219    2 2147483645 2147483645 +6.03186646433990892e-01  # rad = +7.94999999999999735e-02 , len = +5.64358042380899816e-01 
 221        232        234        219    2        232        233 +9.11987860394537053e-01  # rad = +1.20200000000000001e-01 , len = +3.56931365951496382e-01 
 222        209        235        196    2 2147483645 2147483645 +4.64742528721591386e-01  # rad = +7.60908999999999475e-02 , len = +1.47830984573600199e+00 
 223        209        236        196    2 2147483645 2147483645 +4.80289750621461287e-01  # rad = +7.86363999999999674e-02 , len = +7.82623792124926387e-01 
 224        237        238        226    2 2147483645 2147483645 +1.00843024502536727e+00  # rad = +8.69999999999999940e-02 , len = +6.10245852095694374e-01 
 225        237        239        226    2 2147483645 2147483645 +8.77064239324838568e-01  # rad = +7.56666999999999895e-02 , len = +3.63730669589465705e-01 
 226        225        237        211    2        224        225 +8.26897530024057525e-01  # rad = +8.62726999999999938e-02 , len = +7.66811580507233748e-01 
 227        224        240        210    2 2147483645 2147483645 +3.98914561613667618e-01  # rad = +7.62592999999999743e-02 , len = +1.75139944044754903e+00 
 228        224        241        210    2        238        239 +8.21271453755093805e-01  # rad = +1.56999999999999973e-01 , len = +5.14392845984467328e-01 
 229        242        243        231    2 2147483645 2147483645 +9.57879012345678849e-01  # rad = +7.75881999999999683e-02 , len = +1.39649561402819988e+00 
 230        242        244        231    2 2147483645 2147483645 +9.39393827160493688e-01  # rad = +7.60908999999999475e-02 , len = +8.19328993750373047e-01 
 231        245        242        233    2        229        230 +1.08000000000000007e+00  # rad = +8.09999999999999748e-02 , len = +3.42928563989646329e-01 
 232        234        246        221    2        250        251 +7.61231281198003429e-01  # rad = +9.14999999999999702e-02 , len = +9.36536171218176117e-01 
 233        234        245        221    2        231        234 +6.23960066555740434e-01  # rad = +7.49999999999999556e-02 , len = +4.31508980207826631e-01 
 234        245        247        233    2 2147483645 2147483645 +9.46666666666666656e-01  # rad = +7.09999999999999937e-02 , len = +7.17286553617171974e-01 
 235        248        249        237    2 2147483645 2147483645 +6.67220099667774069e-01  # rad = +8.03332999999999825e-02 , len = +6.64078308635360104e-01 
 236        248        250        237    2        506        507 +6.82724252491694328e-01  # rad = +8.21999999999999814e-02 , len = +7.70000000000000684e-01 
 237        251        248        242    2        235        236 +3.98095490014548303e-01  # rad = +1.20399999999999979e-01 , len = +6.49153294684698401e-01 
 238        241        252        228    2        272        273 +6.13587898089171913e-01  # rad = +9.63332999999999690e-02 , len = +9.62340895940725360e-01 
 239        241        253        228    2        255        256 +9.77070063694267521e-01  # rad = +1.53400000000000009e-01 , len = +7.70000000000001017e-01 
 240        208        254        195    2        246        247 +3.70742153983523171e-01  # rad = +1.06293999999999972e-01 , len = +1.15870617500727890e+00 
 241        208        255        195    2        244        245 +9.76610186044240436e-01  # rad = +2.79999999999999916e-01 , len = +1.97989898732234104e-01 
 242        256        251        592    2        237        243 +9.53467843631778056e-01  # rad = +3.02439999999999931e-01 , len = +1.77087548969429176e+00 
 243        251        257        242    2        267        588 +9.24702420314773232e-01  # rad = +2.79666999999999943e-01 , len = +6.14247507117447800e-01 
 244        255        258        241    2 2147483645 2147483645 +3.30921071428571467e-01  # rad = +9.26579000000000014e-02 , len = +2.62196491204592652e+00 
 245        255        259        241    2        296        297 +9.35503571428571434e-01  # rad = +2.61940999999999979e-01 , len = +1.19616052434445352e+00 
 246        254        260        240    2 2147483645 2147483645 +7.33813761830394928e-01  # rad = +7.79999999999999583e-02 , len = +4.53651848888550702e-01 
 247        254        261        240    2        248        249 +7.11862381696050539e-01  # rad = +7.56666999999999618e-02 , len = +3.63730669589465538e-01 
 248        261        262        247    2 2147483645 2147483645 +9.38325577830141921e-01  # rad = +7.09999999999999659e-02 , len = +9.15368778143540451e-01 
 249        261        263        247    2 2147483645 2147483645 +9.38325577830141921e-01  # rad = +7.09999999999999659e-02 , len = +4.94974746830581791e-01 
 250        246        264        232    2 2147483645 2147483645 +8.52459016393442570e-01  # rad = +7.79999999999999721e-02 , len = +8.88200427831464023e-01 
 251        246        265        232    2 2147483645 2147483645 +1.03096502732240425e+00  # rad = +9.43332999999999949e-02 , len = +4.99899989997999061e-01 
 252        266        267        253    2 2147483645 2147483645 +1.01545253863134666e+00  # rad = +9.19999999999999568e-02 , len = +2.21359436211786914e-01 
 253        268        266        501    2        252        254 +1.14683544303797458e+00  # rad = +9.05999999999999861e-02 , len = +8.42911620515461535e-01 
 254        266        269        253    2        259        260 +9.38189845474613593e-01  # rad = +8.49999999999999506e-02 , len = +1.21243556529820870e-01 
 255        253        270        239    2 2147483645 2147483645 +5.52244458930899573e-01  # rad = +8.47142999999999785e-02 , len = +5.85662018573855248e-01 
 256        253        271        239    2        279        585 +8.73533246414602393e-01  # rad = +1.33999999999999952e-01 , len = +5.51180551180827427e-01 
 257        231        272        218    2 2147483645 2147483645 +5.22572097868829744e-01  # rad = +8.67777999999999605e-02 , len = +6.02162768692985240e-01 
 258        231        273        218    2        287        288 +9.20154884709651344e-01  # rad = +1.52799999999999936e-01 , len = +7.20694109869091659e-01 
 259        269        274        254    2 2147483645 2147483645 +8.35294117647058854e-01  # rad = +7.09999999999999659e-02 , len = +2.10000000000000853e-01 
 260        269        275        254    2        274        275 +9.45097647058823487e-01  # rad = +8.03332999999999825e-02 , len = +4.53651848888550702e-01 
 261        276        277        263    2 2147483645 2147483645 +8.91787267287484475e-01  # rad = +7.09999999999999659e-02 , len = +3.28329103187640248e-01 
 262        276        278        263    2 2147483645 2147483645 +8.91787267287484475e-01  # rad = +7.09999999999999659e-02 , len = +3.50000000000001421e-01 
 263        268        276        501    2        261        262 +1.00778987341772153e+00  # rad = +7.96153999999999890e-02 , len = +9.77496803063825248e-01 
 264        279        280        266    2 2147483645 2147483645 +5.41786102958150551e-01  # rad = +8.21428999999999909e-02 , len = +4.64327470649754659e-01 
 265        279        281        266    2        285        290 +7.76090756191669673e-01  # rad = +1.17666999999999980e-01 , len = +6.26099033699943686e-01 
 266        282        279        267    2        264        265 +6.04043824701195331e-01  # rad = +1.51614999999999972e-01 , len = +9.10000000000000364e-01 
 267        257        282        243    2        266        268 +8.97495950541179144e-01  # rad = +2.50999999999999890e-01 , len = +1.21243556529821897e-01 
 268        282        283        267    2        282        283 +9.98007968127490042e-01  # rad = +2.50500000000000000e-01 , len = +3.83405790253617818e-01 
 269        284        285        270    2        449        450 +5.98051133371903298e-01  # rad = +9.19999999999999568e-02 , len = +3.05122926047847187e-01 
 270        286        284        588    2        269        271 +5.50057747249407258e-01  # rad = +1.53832999999999970e-01 , len = +3.63730669589465705e-01 
 271        284        287        270    2        308        309 +6.81186741466395351e-01  # rad = +1.04788999999999952e-01 , len = +1.69162643630323850e+00 
 272        252        288        238    2 2147483645 2147483645 +7.91522765232790748e-01  # rad = +7.62499999999999845e-02 , len = +1.33734812221799793e+00 
 273        252        289        238    2        277        278 +8.95564669745560482e-01  # rad = +8.62726999999999938e-02 , len = +7.44110206891424597e-01 
 274        275        290        260    2 2147483645 2147483645 +9.41909519464530942e-01  # rad = +7.56666999999999479e-02 , len = +3.76961536499415495e-01 
 275        275        291        260    2 2147483645 2147483645 +8.83817794115267286e-01  # rad = +7.09999999999999659e-02 , len = +9.89949493661170521e-02 
 276        292        293        432    2 2147483645 2147483645 +8.53594705882352978e-01  # rad = +7.25555499999999826e-02 , len = +7.66811580507231194e-01 
 277        289        294        273    2 2147483645 2147483645 +9.52792714265346952e-01  # rad = +8.21999999999999814e-02 , len = +3.05122926047847187e-01 
 278        289        295        273    2 2147483645 2147483645 +9.31155510375819895e-01  # rad = +8.03332999999999964e-02 , len = +1.97989898732234104e-01 
 279        271        296        256    2 2147483645 2147483645 +6.13432835820895472e-01  # rad = +8.21999999999999814e-02 , len = +8.04238770515325996e-01 
 280        297        298        585    2 2147483645 2147483645 +6.13432835820895472e-01  # rad = +8.21999999999999814e-02 , len = +6.75055553269508168e-01 
 281        297        299        585    2        310        311 +8.29604477611940228e-01  # rad = +1.11166999999999974e-01 , len = +8.10308583195315069e-01 
 282        283        300        268    2        509        510 +3.59986027944111830e-01  # rad = +9.01764999999999789e-02 , len = +1.14166545012100507e+00 
 283        283        301        268    2        315        316 +9.90874251497005920e-01  # rad = +2.48213999999999879e-01 , len = +9.84987309562919244e-01 
 284        302        303        285    2 2147483645 2147483645 +7.08225104153931473e-01  # rad = +7.53076999999999774e-02 , len = +9.20706250657612246e-01 
 285        281        302        265    2        284        286 +9.03677326693125504e-01  # rad = +1.06332999999999955e-01 , len = +1.71464281994821000e-01 
 286        302        304        285    2        294        295 +8.65206474001485870e-01  # rad = +9.19999999999999568e-02 , len = +2.61916017074175556e-01 
 287        273        305        258    2 2147483645 2147483645 +5.27084424083769654e-01  # rad = +8.05384999999999712e-02 , len = +9.36536171218173341e-01 
 288        273        306        258    2        292        293 +9.09685863874345468e-01  # rad = +1.38999999999999957e-01 , len = +1.21243556529822924e-01 
 289        307        308        290    2 2147483645 2147483645 +9.09196846239446632e-01  # rad = +7.09999999999999937e-02 , len = +4.74763098818766771e-01 
 290        281        307        265    2        289        291 +6.63660159602947219e-01  # rad = +7.80908999999999909e-02 , len = +7.82623792124926387e-01 
 291        307        309        290    2        451        452 +1.05261944733637347e+00  # rad = +8.21999999999999814e-02 , len = +3.76961536499414163e-01 
 292        306        310        288    2 2147483645 2147483645 +5.94820143884892127e-01  # rad = +8.26799999999999341e-02 , len = +1.69452058116742732e+00 
 293        306        311        288    2        298        299 +1.06474820143884896e+00  # rad = +1.47999999999999937e-01 , len = +1.21243556529822924e-01 
 294        304        312        286    2 2147483645 2147483645 +8.22464130434782503e-01  # rad = +7.56667000000000034e-02 , len = +8.99166280506558002e-01 
 295        304        313        286    2 2147483645 2147483645 +7.71739130434782483e-01  # rad = +7.09999999999999798e-02 , len = +2.61916017074177887e-01 
 296        259        314        245    2 2147483645 2147483645 +3.46410451208478243e-01  # rad = +9.07390999999999892e-02 , len = +1.53681488800701183e+00 
 297        259        315        245    2        314        317 +9.45041058864400818e-01  # rad = +2.47544999999999932e-01 , len = +7.34166193719105631e-01 
 298        311        316        293    2        514        515 +6.65058108108108059e-01  # rad = +9.84285999999999911e-02 , len = +5.64358042380899483e-01 
 299        311        317        293    2        302        511 +8.49101351351351341e-01  # rad = +1.25666999999999945e-01 , len = +1.40000000000000568e-01 
 300        318        319        302    2 2147483645 2147483645 +9.29411764705882382e-01  # rad = +7.89999999999999730e-02 , len = +4.94974746830583290e-01 
 301        318        320        302    2 2147483645 2147483645 +9.25134117647058773e-01  # rad = +7.86363999999999674e-02 , len = +8.10308583195315180e-01 
 302        317        318        299    2        300        301 +6.76390778804300208e-01  # rad = +8.49999999999999784e-02 , len = +8.22313808712952787e-01 
 303        321        322        304    2 2147483645 2147483645 +6.42772043010752636e-01  # rad = +8.96666999999999742e-02 , len = +9.23363417079102855e-01 
 304        286        321        588    2        303        305 +4.98807510360535888e-01  # rad = +1.39499999999999957e-01 , len = +1.50459296821432953e+00 
 305        321        323        304    2        306        307 +7.52688172043010750e-01  # rad = +1.04999999999999996e-01 , len = +9.89949493661157892e-02 
 306        323        324        305    2        328        554 +1.02285714285714291e+00  # rad = +1.07399999999999968e-01 , len = +3.28329103187641413e-01 
 307        323        325        305    2        323        324 +1.17619047619047623e+00  # rad = +1.23499999999999971e-01 , len = +6.37730350540101187e-01 
 308        287        326        271    2 2147483645 2147483645 +8.34730744639227362e-01  # rad = +8.74705999999999817e-02 , len = +1.15658981493008262e+00 
 309        287        327        271    2 2147483645 2147483645 +8.11153842483466780e-01  # rad = +8.49999999999999645e-02 , len = +9.89949493661170521e-02 
 310        299        328        281    2 2147483645 2147483645 +7.82606349006449764e-01  # rad = +8.70000000000000079e-02 , len = +1.53042477763528173e+00 
 311        299        329        281    2        516        517 +8.56568945820252448e-01  # rad = +9.52222000000000207e-02 , len = +7.30821455623736127e-01 
 312        330        331        314    2 2147483645 2147483645 +6.85847961818835561e-01  # rad = +8.39230999999999727e-02 , len = +9.52102935611480627e-01 
 313        330        332        314    2 2147483645 2147483645 +6.94648752901180000e-01  # rad = +8.50000000000000061e-02 , len = +2.52388589282478815e-01 
 314        315        330        297    2        312        313 +4.94310125431739744e-01  # rad = +1.22363999999999945e-01 , len = +8.57321409974110771e-01 
 315        301        333        283    2 2147483645 2147483645 +3.69439274174704124e-01  # rad = +9.16999999999999760e-02 , len = +6.67757440991864626e-01 
 316        301        334        283    2        318        319 +9.12519035993135108e-01  # rad = +2.26499999999999979e-01 , len = +9.89949493661145541e-02 
 317        315        335        297    2        357        358 +9.85990425983154672e-01  # rad = +2.44077000000000016e-01 , len = +8.51586754241752453e-01 
 318        334        336        316    2        345        590 +9.66004415011037509e-01  # rad = +2.18799999999999967e-01 , len = +3.95979797464466932e-01 
 319        334        337        316    2        321        322 +9.84547461368653343e-01  # rad = +2.22999999999999893e-01 , len = +2.61916017074176999e-01 
 320        338        339        326    2 2147483645 2147483645 +1.08173646216944852e+00  # rad = +8.28610130021797398e-02 , len = +7.17286553617172973e-01 
 321        337        340        319    2        338        343 +5.09417040358744355e-01  # rad = +1.13599999999999951e-01 , len = +7.70000000000003126e-01 
 322        337        341        319    2        332        333 +6.41255605381165883e-01  # rad = +1.42999999999999933e-01 , len = +4.69574275274957764e-01 
 323        325        342        307    2 2147483645 2147483645 +7.12550607287449345e-01  # rad = +8.79999999999999671e-02 , len = +6.78675180038287196e-01 
 324        325        343        307    2        339        340 +7.64604048582995910e-01  # rad = +9.44285999999999459e-02 , len = +4.94974746830582513e-01 
 325        338        344        326    2 2147483645 2147483645 +9.26892950391644876e-01  # rad = +7.09999999999999382e-02 , len = +2.32163735324877329e-01 
 326        345        338        330    2        320        325 +6.43697478991596683e-01  # rad = +7.65999999999999459e-02 , len = +7.73175271203109915e-01 
 327        346        347        328    2 2147483645 2147483645 +8.04964893617021282e-01  # rad = +7.56666999999999756e-02 , len = +4.94974746830584011e-01 
 328        324        346        306    2        327        329 +8.75232774674115310e-01  # rad = +9.39999999999999725e-02 , len = +7.34166193719104965e-01 
 329        346        348        328    2        519        520 +9.10802127659574468e-01  # rad = +8.56153999999999665e-02 , len = +1.09343495462693152e+00 
 330        349        345        332    2        326        518 +8.56115107913669071e-01  # rad = +1.18999999999999911e-01 , len = +1.21243556529818830e-01 
 331        349        350        332    2        341        342 +6.67009352517985654e-01  # rad = +9.27142999999999717e-02 , len = +5.23832034148351111e-01 
 332        341        349        322    2        330        331 +9.72027972027971976e-01  # rad = +1.39000000000000012e-01 , len = +6.99999999999985079e-02 
 333        341        351        322    2        353        359 +6.58341608391608379e-01  # rad = +9.41428500000000140e-02 , len = +8.01186619958168200e-01 
 334        352        353        336    2 2147483645 2147483645 +1.05995717344753748e+00  # rad = +9.89999999999999492e-02 , len = +9.89949493661183150e-02 
 335        352        354        336    2 2147483645 2147483645 +9.10064239828693666e-01  # rad = +8.49999999999999645e-02 , len = +3.28329103187642524e-01 
 336        355        352        338    2        334        335 +8.31456473164608911e-01  # rad = +9.33999999999999969e-02 , len = +3.50000000000000699e-01 
 337        355        356        338    2        347        348 +7.70526915510135080e-01  # rad = +8.65555999999999548e-02 , len = +6.33876959669621098e-01 
 338        340        355        321    2        336        337 +9.88846830985915526e-01  # rad = +1.12332999999999975e-01 , len = +1.71464281994820250e-01 
 339        343        357        324    2 2147483645 2147483645 +9.00151013570041347e-01  # rad = +8.49999999999999922e-02 , len = +9.92421281513046871e-01 
 340        343        358        324    2 2147483645 2147483645 +9.00151013570041347e-01  # rad = +8.49999999999999922e-02 , len = +9.89949493661170521e-02 
 341        350        359        331    2 2147483645 2147483645 +7.65793410509489791e-01  # rad = +7.09999999999999243e-02 , len = +1.71464281994823164e-01 
 342        350        360        331    2 2147483645 2147483645 +8.79044548683428406e-01  # rad = +8.14999999999999475e-02 , len = +6.37730350540102187e-01 
 343        340        361        321    2 2147483645 2147483645 +7.00839788732394497e-01  # rad = +7.96153999999999890e-02 , len = +7.76337555448658789e-01 
 344        362        363        345    2        455        456 +8.95476772616137007e-01  # rad = +1.83124999999999954e-01 , len = +6.96491205974634986e-01 
 345        336        362        318    2        344        346 +9.34643510054844473e-01  # rad = +2.04499999999999960e-01 , len = +2.61916017074176999e-01 
 346        362        364        345    2        383        384 +6.15789731051344824e-01  # rad = +1.25928999999999958e-01 , len = +1.16081867662438820e+00 
 347        356        365        337    2 2147483645 2147483645 +9.28112103665158505e-01  # rad = +8.03332999999999964e-02 , len = +4.94974746830584011e-01 
 348        356        366        337    2 2147483645 2147483645 +8.47239231199367837e-01  # rad = +7.33333000000000040e-02 , len = +7.06965345685344748e-01 
 349        367        368        351    2 2147483645 2147483645 +9.82051282051282004e-01  # rad = +7.65999999999999320e-02 , len = +3.56931365951496382e-01 
 350        367        369        351    2 2147483645 2147483645 +9.42891025641025560e-01  # rad = +7.35454999999999720e-02 , len = +7.57165767847437832e-01 
 351        370        367        353    2        349        350 +8.88382687927107062e-01  # rad = +7.79999999999999583e-02 , len = +2.96984848098349907e-01 
 352        370        371        353    2 2147483645 2147483645 +8.08656036446469217e-01  # rad = +7.09999999999999382e-02 , len = +9.89949493661145541e-02 
 353        351        370        333    2        351        352 +9.32625260441977244e-01  # rad = +8.77999999999999614e-02 , len = +3.76961536499415828e-01 
 354        372        373        355    2 2147483645 2147483645 +7.91821266980941574e-01  # rad = +7.09999999999999243e-02 , len = +8.01186619958169310e-01 
 355        374        372        569    2        354        356 +1.09658282091545467e+00  # rad = +8.96666999999999742e-02 , len = +2.10000000000000853e-01 
 356        372        375        355    2        434        589 +9.78624171515177776e-01  # rad = +8.77499999999999669e-02 , len = +6.60378679243958544e-01 
 357        335        376        317    2 2147483645 2147483645 +3.67804832081679134e-01  # rad = +8.97726999999999692e-02 , len = +1.61304060705240726e+00 
 358        335        377        317    2        365        366 +9.66907983955882733e-01  # rad = +2.35999999999999904e-01 , len = +4.31508980207828630e-01 
 359        351        378        333    2 2147483645 2147483645 +8.95056820565767963e-01  # rad = +8.42631999999999687e-02 , len = +1.41046091757269210e+00 
 360        379        380        361    2 2147483645 2147483645 +5.92283628779979088e-01  # rad = +7.09999999999999382e-02 , len = +7.00000000000002842e-02 
 361        381        379        456    2        360        362 +6.98690338110752984e-01  # rad = +1.19874999999999940e-01 , len = +5.37680202350801495e-01 
 362        379        382        361    2        363        364 +6.50677789363920733e-01  # rad = +7.79999999999999721e-02 , len = +2.21359436211787469e-01 
 363        382        383        362    2        567        593 +1.05384615384615365e+00  # rad = +8.21999999999999814e-02 , len = +3.49999999999997868e-01 
 364        382        384        362    2        372        373 +1.36324358974358995e+00  # rad = +1.06332999999999983e-01 , len = +2.10000000000000270e-01 
 365        377        385        358    2        389        390 +7.16101694915254217e-01  # rad = +1.68999999999999984e-01 , len = +7.24085630295201010e-01 
 366        377        386        358    2        370        371 +8.89830508474576343e-01  # rad = +2.10000000000000020e-01 , len = +1.21243556529821897e-01 
 367        387        388        369    2 2147483645 2147483645 +8.11447474747474695e-01  # rad = +8.03333000000000380e-02 , len = +1.97989898732232855e-01 
 368        387        389        369    2 2147483645 2147483645 +7.97979797979798011e-01  # rad = +7.90000000000000424e-02 , len = +5.23832034148351555e-01 
 369        390        387        380    2        367        368 +1.09271523178807950e+00  # rad = +9.90000000000000324e-02 , len = +2.61916017074176000e-01 
 370        386        391        366    2        411        460 +6.37728571428571311e-01  # rad = +1.33922999999999986e-01 , len = +1.09119200876839151e+00 
 371        386        392        366    2        420        521 +8.65476190476190399e-01  # rad = +1.81749999999999967e-01 , len = +2.96984848098349907e-01 
 372        384        393        364    2 2147483645 2147483645 +7.55487948238082185e-01  # rad = +8.03332999999999964e-02 , len = +1.71464281994819528e-01 
 373        384        394        364    2        377        378 +7.99375546631807543e-01  # rad = +8.49999999999999784e-02 , len = +3.63730669589464706e-01 
 374        395        396        376    2 2147483645 2147483645 +1.05809172534926366e+00  # rad = +8.50000000000000061e-02 , len = +3.83405790253614265e-01 
 375        395        397        376    2 2147483645 2147483645 +9.53527366608865834e-01  # rad = +7.65999999999999737e-02 , len = +3.49999999999999978e-01 
 376        398        395        381    2        374        375 +1.01175440806045325e+00  # rad = +8.03333000000000380e-02 , len = +2.09999999999999076e-01 
 377        394        399        373    2 2147483645 2147483645 +1.14117647058823524e+00  # rad = +9.69999999999999890e-02 , len = +1.71464281994821721e-01 
 378        394        400        373    2        570        594 +1.16470588235294126e+00  # rad = +9.89999999999999630e-02 , len = +1.21243556529821897e-01 
 379        390        401        380    2 2147483645 2147483645 +9.38189845474613593e-01  # rad = +8.50000000000000061e-02 , len = +9.89949493661170521e-02 
 380        402        390        387    2        369        379 +7.97065111246008096e-01  # rad = +9.06000000000000139e-02 , len = +7.03491293478461954e-01 
 381        403        398        392    2        376        382 +8.85501529553334832e-01  # rad = +7.93999999999999984e-02 , len = +6.37730350540099966e-01 
 382        398        404        381    2        385        386 +1.07052896725440805e+00  # rad = +8.50000000000000061e-02 , len = +1.21243556529821897e-01 
 383        364        405        346    2        557        558 +7.52408102978662563e-01  # rad = +9.47499999999999593e-02 , len = +5.64358042380897262e-01 
 384        364        406        346    2        394        395 +6.87689094648571753e-01  # rad = +8.65999999999999825e-02 , len = +3.76961536499416161e-01 
 385        404        407        382    2 2147483645 2147483645 +8.35294117647058854e-01  # rad = +7.10000000000000075e-02 , len = +2.32163735324878967e-01 
 386        404        408        382    2 2147483645 2147483645 +9.34117647058823608e-01  # rad = +7.93999999999999984e-02 , len = +6.67757440991861295e-01 
 387        409        402        390    2        380        388 +8.04722123893805263e-01  # rad = +1.13666999999999976e-01 , len = +2.09999999999998493e-01 
 388        402        410        387    2        391        392 +7.30203137234201605e-01  # rad = +8.30000000000000182e-02 , len = +4.31508980207830128e-01 
 389        385        411        365    2        401        402 +6.22378698224852034e-01  # rad = +1.05181999999999970e-01 , len = +1.05697682093790402e+00 
 390        385        409        365    2        387        393 +8.35798816568047442e-01  # rad = +1.41250000000000042e-01 , len = +6.18223260642950745e-01 
 391        410        412        388    2 2147483645 2147483645 +9.39759036144578341e-01  # rad = +7.79999999999999721e-02 , len = +6.18223260642950523e-01 
 392        410        403        388    2        381        457 +1.08032168674698803e+00  # rad = +8.96666999999999881e-02 , len = +2.10000000000000853e-01 
 393        409        413        390    2        399        400 +8.04722123893805263e-01  # rad = +1.13666999999999976e-01 , len = +1.71464281994823886e-01 
 394        406        414        384    2        559        560 +9.81524249422632833e-01  # rad = +8.49999999999999645e-02 , len = +2.96984848098351184e-01 
 395        406        415        384    2        417        418 +1.10410392609699759e+00  # rad = +9.56153999999999477e-02 , len = +9.54672718789009833e-01 
 396        416        417        397    2 2147483645 2147483645 +6.81309302325581401e-01  # rad = +8.78888999999999920e-02 , len = +7.30821455623739569e-01 
 397        418        416        597    2        396        398 +7.51875316924188852e-01  # rad = +1.29000000000000031e-01 , len = +6.92964645562816228e-01 
 398        416        419        397    2        522        523 +8.91472868217054182e-01  # rad = +1.14999999999999991e-01 , len = +4.14125584816974202e-01 
 399        413        420        393    2 2147483645 2147483645 +7.47798393553098073e-01  # rad = +8.50000000000000061e-02 , len = +5.51180551180827427e-01 
 400        413        421        393    2 2147483645 2147483645 +6.98531675860188050e-01  # rad = +7.93999999999999984e-02 , len = +7.03491293478460955e-01 
 401        411        422        389    2        524        525 +7.49177615941891251e-01  # rad = +7.87999999999999812e-02 , len = +6.49153294684699178e-01 
 402        411        423        389    2        415        416 +1.08066969633587506e+00  # rad = +1.13666999999999976e-01 , len = +2.42487113059643794e-01 
 403        424        425        405    2 2147483645 2147483645 +8.50299401197604832e-01  # rad = +7.09999999999999798e-02 , len = +9.01886910870757785e-01 
 404        424        426        405    2 2147483645 2147483645 +9.17365269461077881e-01  # rad = +7.65999999999999737e-02 , len = +3.28329103187640248e-01 
 405        427        424        423    2        403        404 +6.42307692307692246e-01  # rad = +8.34999999999999770e-02 , len = +3.05122926047848408e-01 
 406        428        429        408    2 2147483645 2147483645 +9.50142307692307564e-01  # rad = +7.41110999999999714e-02 , len = +5.93969696196699037e-01 
 407        428        430        408    2 2147483645 2147483645 +1.00000000000000000e+00  # rad = +7.79999999999999721e-02 , len = +2.32163735324877885e-01 
 408        431        428        558    2        406        407 +1.04000000000000004e+00  # rad = +7.79999999999999721e-02 , len = +6.78675180038287085e-01 
 409        432        433        411    2 2147483645 2147483645 +7.39529591001852560e-01  # rad = +7.86363999999999536e-02 , len = +7.44110206891425485e-01 
 410        432        434        411    2        561        562 +7.99375546631807543e-01  # rad = +8.50000000000000061e-02 , len = +6.18223260642950745e-01 
 411        391        432        370    2        409        410 +7.93986096488280668e-01  # rad = +1.06332999999999997e-01 , len = +1.56524758424983534e-01 
 412        435        436        414    2 2147483645 2147483645 +8.16091954022988508e-01  # rad = +7.09999999999999798e-02 , len = +4.69574275274954434e-01 
 413        435        437        414    2 2147483645 2147483645 +8.16091954022988508e-01  # rad = +7.09999999999999798e-02 , len = +2.42487113059642267e-01 
 414        438        435        463    2        412        413 +9.66666666666666674e-01  # rad = +8.70000000000000218e-02 , len = +4.31508980207828630e-01 
 415        423        439        402    2 2147483645 2147483645 +7.06742502221401003e-01  # rad = +8.03332999999999964e-02 , len = +3.63730669589464817e-01 
 416        423        440        402    2 2147483645 2147483645 +7.06742502221401003e-01  # rad = +8.03332999999999964e-02 , len = +3.56931365951496382e-01 
 417        415        441        395    2 2147483645 2147483645 +8.52373153278655926e-01  # rad = +8.14999999999999614e-02 , len = +4.90000000000001212e-01 
 418        415        442        395    2 2147483645 2147483645 +8.15768171236014306e-01  # rad = +7.79999999999999721e-02 , len = +5.68682688324516183e-01 
 419        443        444        420    2 2147483645 2147483645 +6.89942355112105443e-01  # rad = +8.45000000000000057e-02 , len = +7.95047168412039262e-01 
 420        392        443        371    2        419        421 +6.73859697386519962e-01  # rad = +1.22473999999999972e-01 , len = +1.55582775396250117e+00 
 421        443        445        420    2        422        423 +7.75674837108284221e-01  # rad = +9.50000000000000150e-02 , len = +2.52388589282480258e-01 
 422        445        446        421    2        462        463 +1.46315789473684199e+00  # rad = +1.39000000000000012e-01 , len = +1.97989898732232217e-01 
 423        445        427        421    2        405        461 +1.36842105263157898e+00  # rad = +1.30000000000000004e-01 , len = +9.89949493661157892e-02 
 424        447        448        426    2 2147483645 2147483645 +8.61878453038674053e-01  # rad = +7.79999999999999860e-02 , len = +2.61916017074176499e-01 
 425        447        449        426    2 2147483645 2147483645 +7.84530386740331376e-01  # rad = +7.09999999999999798e-02 , len = +2.61916017074176999e-01 
 426        450        447        521    2        424        425 +8.00099017778995836e-01  # rad = +9.04999999999999971e-02 , len = +2.21359436211787469e-01 
 427         59        451         52    2 2147483645 2147483645 +8.43243243243243179e-01  # rad = +7.79999999999999583e-02 , len = +2.61916017074176999e-01 
 428        141        119        586    2        110        601 +7.13934512100012797e-01  # rad = +3.06666999999999856e-01 , len = +7.57165767847437277e-01 
 429         84        111         77    2        104        586 +9.01774598862560395e-01  # rad = +4.29544999999999788e-01 , len = +7.34166193719105631e-01 
 430         90         99        537    2         93        587 +9.80873918396163225e-01  # rad = +3.36222000000000021e-01 , len = +6.37730350540102409e-01 
 431        452        453        433    2 2147483645 2147483645 +7.59097193989580532e-01  # rad = +7.44999999999999968e-02 , len = +1.04062481231229587e+00 
 432        452        292        433    2        276        508 +8.66084046833749510e-01  # rad = +8.49999999999999645e-02 , len = +2.32163735324879994e-01 
 433        215        452        202    2        431        432 +7.62488152026974508e-01  # rad = +9.81429000000000051e-02 , len = +1.84805302954217110e+00 
 434        375        454        356    2 2147483645 2147483645 +9.15479202279202320e-01  # rad = +8.03332999999999547e-02 , len = +1.71464281994822443e-01 
 435        455        456        589    2 2147483645 2147483645 +8.09116809116809166e-01  # rad = +7.09999999999999243e-02 , len = +2.09999999999998493e-01 
 436        455        457        589    2 2147483645 2147483645 +8.33661538461538565e-01  # rad = +7.31537999999999633e-02 , len = +9.07303697777103069e-01 
 437         30        458         26    2 2147483645 2147483645 +9.10256410256410131e-01  # rad = +7.09999999999999798e-02 , len = +6.37730350540100965e-01 
 438         30        459         26    2 2147483645 2147483645 +9.82051282051282004e-01  # rad = +7.65999999999999459e-02 , len = +6.92964645562816894e-01 
 439         25        460         39    2        533        534 +1.04028763749284536e+00  # rad = +8.03333000000000241e-02 , len = +1.97989898732234104e-01 
 440         62        461         54    2 2147483645 2147483645 +1.03164556962025311e+00  # rad = +8.14999999999999891e-02 , len = +1.40174890761505533e+00 
 441        126        462        115    2 2147483645 2147483645 +3.60951140065146614e-01  # rad = +1.10811999999999980e-01 , len = +1.28693434175951449e+00 
 442        159        463        147    2 2147483645 2147483645 +3.97290448343079916e-01  # rad = +1.01904999999999982e-01 , len = +1.79424078651668273e+00 
 443        464        465        445    2 2147483645 2147483645 +1.01960784313725505e+00  # rad = +9.09999999999999698e-02 , len = +3.56931365951491886e-01 
 444        464        466        445    2        549        550 +1.19140616246498610e+00  # rad = +1.06332999999999955e-01 , len = +1.97989898732231578e-01 
 445        467        464        497    2        443        444 +5.97273621586171366e-01  # rad = +8.92499999999999821e-02 , len = +5.81463670404265498e-01 
 446        256        206        592    2        193        200 +8.30930012610340385e-01  # rad = +2.63570999999999944e-01 , len = +6.89420046125726160e-01 
 447        213        468        199    2 2147483645 2147483645 +7.95200127232020271e-01  # rad = +7.09999999999999659e-02 , len = +4.53651848888552089e-01 
 448        213        469        199    2 2147483645 2147483645 +8.57920137267221938e-01  # rad = +7.65999999999999459e-02 , len = +2.61916017074176999e-01 
 449        285        470        269    2 2147483645 2147483645 +8.63043478260869579e-01  # rad = +7.93999999999999706e-02 , len = +7.70000000000000240e-01 
 450        285        471        269    2 2147483645 2147483645 +8.58695652173913082e-01  # rad = +7.90000000000000147e-02 , len = +4.69574275274955322e-01 
 451        309        472        291    2 2147483645 2147483645 +1.05298783454987843e+00  # rad = +8.65555999999999548e-02 , len = +7.34166193719107962e-01 
 452        309        473        291    2        512        513 +9.31873479318734876e-01  # rad = +7.65999999999999737e-02 , len = +3.20780298646909323e-01 
 453        474        475        590    2 2147483645 2147483645 +4.52468007312614218e-01  # rad = +9.89999999999999492e-02 , len = +7.57165767847437055e-01 
 454        474        476        590    2 2147483645 2147483645 +4.47389853747714783e-01  # rad = +9.78888999999999593e-02 , len = +7.76337555448660455e-01 
 455        363        477        344    2 2147483645 2147483645 +5.55434812286689339e-01  # rad = +1.01713999999999971e-01 , len = +5.85662018573852916e-01 
 456        363        381        344    2        361        597 +9.36906484641638282e-01  # rad = +1.71570999999999974e-01 , len = +5.68682688324517516e-01 
 457        403        478        392    2 2147483645 2147483645 +9.47955037934930078e-01  # rad = +8.50000000000000061e-02 , len = +2.21359436211785776e-01 
 458        479        480        460    2 2147483645 2147483645 +8.13522751098533559e-01  # rad = +7.33332999999999624e-02 , len = +8.45813218151619473e-01 
 459        479        481        460    2        564        591 +9.11885461861111524e-01  # rad = +8.21999999999999814e-02 , len = +7.50666370633454094e-01 
 460        391        479        370    2        458        459 +6.73094987418143331e-01  # rad = +9.01428999999999703e-02 , len = +3.83405790253617207e-01 
 461        427        482        423    2 2147483645 2147483645 +1.03461538461538449e+00  # rad = +1.34500000000000036e-01 , len = +2.09999999999999659e-01 
 462        446        483        422    2 2147483645 2147483645 +6.93525179856115170e-01  # rad = +9.63999999999999718e-02 , len = +7.73175271203107584e-01 
 463        446        438        422    2        414        465 +6.47482014388489291e-01  # rad = +8.99999999999999412e-02 , len = +6.18223260642950856e-01 
 464        484        485        465    2 2147483645 2147483645 +7.78025562372188118e-01  # rad = +7.60908999999999891e-02 , len = +7.34166193719105076e-01 
 465        438        484        463    2        464        466 +1.08666666666666667e+00  # rad = +9.77999999999999703e-02 , len = +3.56931365951494495e-01 
 466        484        486        465    2        467        468 +7.25971370143149275e-01  # rad = +7.09999999999999798e-02 , len = +1.71464281994823164e-01 
 467        486        487        466    2 2147483645 2147483645 +1.00000000000000000e+00  # rad = +7.09999999999999798e-02 , len = +4.31508980207828963e-01 
 468        486        488        466    2 2147483645 2147483645 +1.00000000000000000e+00  # rad = +7.09999999999999798e-02 , len = +3.05122926047847798e-01 
 469         15        489         13    2 2147483645 2147483645 +1.00000000000000000e+00  # rad = +7.09999999999999798e-02 , len = +2.80000000000001137e-01 
 470         15        490         13    2        526        527 +1.11267605633802824e+00  # rad = +7.90000000000000008e-02 , len = +4.90000000000001212e-01 
 471        491        492        473    2 2147483645 2147483645 +1.00000000000000000e+00  # rad = +7.49999999999999695e-02 , len = +4.53651848888550979e-01 
 472        491        493        473    2 2147483645 2147483645 +1.19555600000000006e+00  # rad = +8.96666999999999881e-02 , len = +1.97989898732234104e-01 
 473        494        491        532    2        471        472 +3.44194584671867865e-01  # rad = +7.49999999999999695e-02 , len = +4.69574275274957764e-01 
 474         37        495         87    2 2147483645 2147483645 +4.93507946472412695e-01  # rad = +7.93999999999999845e-02 , len = +7.34166193719105853e-01 
 475         74        496        476    2 2147483645 2147483645 +8.28923868312757217e-01  # rad = +8.05714000000000014e-02 , len = +1.09119200876839217e+00 
 476         47         74         41    2         66        475 +6.56756756756756710e-01  # rad = +9.71999999999999670e-02 , len = +6.67757440991862961e-01 
 477        106        497         99    2 2147483645 2147483645 +1.15774647887323945e+00  # rad = +8.22000000000000092e-02 , len = +3.13049516849971010e-01 
 478        106        498         99    2 2147483645 2147483645 +1.09859154929577474e+00  # rad = +7.79999999999999721e-02 , len = +3.28329103187638027e-01 
 479        103        499         97    2 2147483645 2147483645 +7.26066350710900532e-01  # rad = +7.65999999999999737e-02 , len = +9.84987309562922464e-01 
 480        103        500         97    2 2147483645 2147483645 +7.45368720379146921e-01  # rad = +7.86363999999999813e-02 , len = +8.42911620515460647e-01 
 481        501        502        483    2 2147483645 2147483645 +1.00000000000000000e+00  # rad = +7.09999999999999659e-02 , len = +8.51586754241750676e-01 
 482        501        503        483    2 2147483645 2147483645 +1.13145492957746474e+00  # rad = +8.03332999999999686e-02 , len = +4.14125584816975534e-01 
 483        146        501        135    2        481        482 +1.00000000000000000e+00  # rad = +7.09999999999999659e-02 , len = +4.14125584816973924e-01 
 484        129        504        118    2 2147483645 2147483645 +9.52941176470588291e-01  # rad = +8.10000000000000303e-02 , len = +9.28654941299509873e-01 
 485        129        505        118    2 2147483645 2147483645 +8.76470588235294112e-01  # rad = +7.45000000000000107e-02 , len = +5.51180551180822653e-01 
 486        168        506        155    2 2147483645 2147483645 +7.69230769230769273e-01  # rad = +7.49999999999999833e-02 , len = +4.74763098818770435e-01 
 487        168        507        155    2 2147483645 2147483645 +9.19658461538461536e-01  # rad = +8.96666999999999742e-02 , len = +6.60378679243962652e-01 
 488        508        509        490    2 2147483645 2147483645 +7.67636363636363561e-01  # rad = +8.44399999999999734e-02 , len = +1.88999999999999901e+00 
 489        508        510        490    2 2147483645 2147483645 +6.91735454545454487e-01  # rad = +7.60908999999999613e-02 , len = +7.30821455623737126e-01 
 490        511        508        543    2        488        489 +1.12820512820512842e+00  # rad = +1.09999999999999987e-01 , len = +1.21243556529822938e-01 
 491        185        512        173    2 2147483645 2147483645 +9.46666666666666656e-01  # rad = +7.09999999999999798e-02 , len = +9.89949493661157892e-02 
 492        185        513        173    2 2147483645 2147483645 +9.46666666666666656e-01  # rad = +7.09999999999999798e-02 , len = +2.10000000000000853e-01 
 493        179        514        167    2 2147483645 2147483645 +9.60946023096620250e-01  # rad = +8.49999999999999922e-02 , len = +2.32163735324878384e-01 
 494        179        515        167    2 2147483645 2147483645 +9.08187825379149660e-01  # rad = +8.03332999999999686e-02 , len = +1.71464281994823886e-01 
 495        177        200        163    2        188        194 +1.00889619377162609e+00  # rad = +2.91570999999999914e-01 , len = +4.74763098818766771e-01 
 496        467        516        497    2 2147483645 2147483645 +5.88164947901679169e-01  # rad = +8.78888999999999782e-02 , len = +5.68682688324519514e-01 
 497        204        467        191    2        445        496 +7.34655850540806288e-01  # rad = +1.49428999999999979e-01 , len = +5.09607692249638422e-01 
 498        223        517        209    2 2147483645 2147483645 +7.06967111093409262e-01  # rad = +7.09999999999999937e-02 , len = +7.95047168412038041e-01 
 499        223        518        209    2 2147483645 2147483645 +7.06967111093409262e-01  # rad = +7.09999999999999937e-02 , len = +6.49153294684700177e-01 
 500        202        519        190    2 2147483645 2147483645 +6.70443894654180972e-01  # rad = +7.93999999999999984e-02 , len = +6.37730350540100410e-01 
 501        225        268        211    2        253        263 +7.57190917542867492e-01  # rad = +7.90000000000000008e-02 , len = +4.69574275274954545e-01 
 502        215        520        202    2 2147483645 2147483645 +6.34481874543561752e-01  # rad = +8.16666999999999671e-02 , len = +6.96491205974633432e-01 
 503        521        522        505    2 2147483645 2147483645 +5.71043165467625902e-01  # rad = +7.93749999999999595e-02 , len = +1.05000000000000160e+00 
 504        521        523        505    2        552        553 +9.35251798561151149e-01  # rad = +1.30000000000000004e-01 , len = +9.89949493661170521e-02 
 505        153        521        142    2        503        504 +8.04244559777357315e-01  # rad = +1.39000000000000012e-01 , len = +8.31203946092655910e-01 
 506        250        524        236    2 2147483645 2147483645 +8.63746958637469642e-01  # rad = +7.09999999999999937e-02 , len = +2.61916017074175556e-01 
 507        250        525        236    2 2147483645 2147483645 +8.63746958637469642e-01  # rad = +7.09999999999999937e-02 , len = +1.39999999999998792e-01 
 508        292        526        432    2        575        596 +1.07352941176470584e+00  # rad = +9.12499999999999561e-02 , len = +5.51180551180825651e-01 
 509        300        527        282    2 2147483645 2147483645 +9.64774636407489727e-01  # rad = +8.69999999999999940e-02 , len = +5.37680202350803826e-01 
 510        300        528        282    2 2147483645 2147483645 +8.39095551501777059e-01  # rad = +7.56667000000000034e-02 , len = +3.56931365951493274e-01 
 511        317        529        299    2 2147483645 2147483645 +6.20688008785122647e-01  # rad = +7.79999999999999721e-02 , len = +1.04297650980259315e+00 
 512        473        530        452    2 2147483645 2147483645 +1.04873759791122700e+00  # rad = +8.03332999999999825e-02 , len = +1.56524758424985921e-01 
 513        473        531        452    2 2147483645 2147483645 +9.26892950391644876e-01  # rad = +7.10000000000000075e-02 , len = +4.25793377120873284e-01 
 514        316        532        298    2 2147483645 2147483645 +8.05002814222695373e-01  # rad = +7.92352999999999530e-02 , len = +1.18173601112939020e+00 
 515        316        533        298    2 2147483645 2147483645 +7.61973653998939349e-01  # rad = +7.49999999999999556e-02 , len = +9.74987179402890369e-01 
 516        329        534        311    2 2147483645 2147483645 +8.63244075436190195e-01  # rad = +8.21999999999999675e-02 , len = +6.49153294684701954e-01 
 517        329        535        311    2 2147483645 2147483645 +8.52041855785730551e-01  # rad = +8.11332999999999777e-02 , len = +1.17341382299681274e+00 
 518        345        536        330    2 2147483645 2147483645 +7.37815126050420211e-01  # rad = +8.77999999999999892e-02 , len = +7.20694109869088995e-01 
 519        348        537        329    2 2147483645 2147483645 +1.04731975789402387e+00  # rad = +8.96666999999999742e-02 , len = +6.14247507117448022e-01 
 520        348        538        329    2 2147483645 2147483645 +9.22731190883883112e-01  # rad = +7.90000000000000147e-02 , len = +4.90000000000000990e-01 
 521        392        450        371    2        426        563 +6.22343878954608076e-01  # rad = +1.13111000000000031e-01 , len = +1.19411054764623992e+00 
 522        419        539        398    2 2147483645 2147483645 +8.07114782608695625e-01  # rad = +9.28181999999999757e-02 , len = +9.41753683295158073e-01 
 523        419        540        398    2 2147483645 2147483645 +6.84280869565217498e-01  # rad = +7.86922999999999928e-02 , len = +8.71492971859210930e-01 
 524        422        541        401    2 2147483645 2147483645 +1.01945812182741102e+00  # rad = +8.03332999999999964e-02 , len = +3.56931365951496382e-01 
 525        422        542        401    2 2147483645 2147483645 +9.01015228426395809e-01  # rad = +7.09999999999999798e-02 , len = +6.49153294684700177e-01 
 526        490        543        470    2 2147483645 2147483645 +1.01687721518987328e+00  # rad = +8.03332999999999825e-02 , len = +2.10000000000000853e-01 
 527        490        544        470    2 2147483645 2147483645 +9.69620253164556911e-01  # rad = +7.65999999999999737e-02 , len = +3.28329103187641413e-01 
 528         19        545         16    2 2147483645 2147483645 +9.61272598038422466e-01  # rad = +7.72221999999999908e-02 , len = +5.68682688324515628e-01 
 529         19         14         16    2         12        530 +1.01452324254076443e+00  # rad = +8.14999999999999752e-02 , len = +5.37680202350801495e-01 
 530         14        546        529    2 2147483645 2147483645 +8.71165644171779108e-01  # rad = +7.09999999999999798e-02 , len = +3.49999999999997868e-01 
 531        494        547        532    2 2147483645 2147483645 +3.57962368058742597e-01  # rad = +7.79999999999999860e-02 , len = +5.09607692249635202e-01 
 532         42        494        600    2        473        531 +4.69467383974335462e-01  # rad = +2.17899999999999927e-01 , len = +8.54458893101356365e-01 
 533        460        548        439    2 2147483645 2147483645 +1.05809172534926366e+00  # rad = +8.49999999999999922e-02 , len = +2.21359436211787469e-01 
 534        460        549        439    2 2147483645 2147483645 +1.00000000000000000e+00  # rad = +8.03333000000000241e-02 , len = +1.01921538449927507e+00 
 535         62        550         54    2 2147483645 2147483645 +9.53262025316455652e-01  # rad = +7.53076999999999913e-02 , len = +9.92421281513046427e-01 
 536         82        551         92    2 2147483645 2147483645 +4.05980182502254150e-01  # rad = +8.59999999999999792e-02 , len = +1.26388290596874642e+00 
 537         94         90         85    2         82        430 +9.86885783959485563e-01  # rad = +3.42777999999999861e-01 , len = +6.14247507117448022e-01 
 538        146        552        135    2 2147483645 2147483645 +1.00000000000000000e+00  # rad = +7.09999999999999659e-02 , len = +2.96984848098349519e-01 
 539        553        554        541    2 2147483645 2147483645 +5.57989880889638412e-01  # rad = +7.41110999999999853e-02 , len = +7.95047168412039040e-01 
 540        553        555        541    2 2147483645 2147483645 +5.69702148805131814e-01  # rad = +7.56666999999999618e-02 , len = +3.76961536499413497e-01 
 541        556        553        602    2        539        540 +4.33101703150322648e-01  # rad = +1.32817999999999964e-01 , len = +7.13862731902989323e-01 
 542        122        557        112    2 2147483645 2147483645 +8.02020202020202078e-01  # rad = +7.93999999999999845e-02 , len = +6.99999999999999956e-01 
 543        122        511        112    2        490        544 +9.84848484848484862e-01  # rad = +9.74999999999999895e-02 , len = +2.21359436211785776e-01 
 544        511        558        543    2 2147483645 2147483645 +8.17094358974359003e-01  # rad = +7.96666999999999931e-02 , len = +7.24085630295201899e-01 
 545        165        559        166    2 2147483645 2147483645 +6.50140863787375456e-01  # rad = +9.78461999999999804e-02 , len = +8.68677155219361063e-01 
 546        177        560        163    2 2147483645 2147483645 +5.14802768166089941e-01  # rad = +1.48777999999999994e-01 , len = +7.95047168412039373e-01 
 547        205        561        192    2 2147483645 2147483645 +7.09212773821058629e-01  # rad = +7.09999999999999937e-02 , len = +4.25793377120876837e-01 
 548        205        562        192    2 2147483645 2147483645 +8.33518794138506269e-01  # rad = +8.34443999999999880e-02 , len = +7.30821455623740679e-01 
 549        466        563        444    2 2147483645 2147483645 +7.11601290286176358e-01  # rad = +7.56666999999999618e-02 , len = +3.50000000000001421e-01 
 550        466        564        444    2 2147483645 2147483645 +7.73043175683936212e-01  # rad = +8.21999999999999814e-02 , len = +1.16292734080853055e+00 
 551        153        565        142    2 2147483645 2147483645 +5.10608506477351010e-01  # rad = +8.82499999999999812e-02 , len = +1.07763630228384577e+00 
 552        523        566        504    2 2147483645 2147483645 +7.47436153846153806e-01  # rad = +9.71666999999999670e-02 , len = +8.96437393240598235e-01 
 553        523        567        504    2        555        556 +7.37246923076923077e-01  # rad = +9.58420999999999856e-02 , len = +2.60509116922997519e+00 
 554        324        568        306    2 2147483645 2147483645 +7.19014897579143275e-01  # rad = +7.72221999999999908e-02 , len = +6.06217782649106640e-01 
 555        567        569        553    2 2147483645 2147483645 +8.50356993429818409e-01  # rad = +8.14999999999999891e-02 , len = +1.10900856624283950e+00 
 556        567        570        553    2 2147483645 2147483645 +7.99231235542626872e-01  # rad = +7.65999999999999737e-02 , len = +6.64078308635360326e-01 
 557        405        571        383    2 2147483645 2147483645 +9.04873878627968309e-01  # rad = +8.57367999999999603e-02 , len = +1.51433153569487589e+00 
 558        405        431        383    2        408        595 +7.91556728232189921e-01  # rad = +7.49999999999999556e-02 , len = +5.14392845984468772e-01 
 559        414        572        394    2 2147483645 2147483645 +8.82352941176470562e-01  # rad = +7.49999999999999556e-02 , len = +4.90000000000000491e-01 
 560        414        573        394    2 2147483645 2147483645 +8.35294117647058854e-01  # rad = +7.09999999999999798e-02 , len = +2.32163735324877329e-01 
 561        434        574        410    2 2147483645 2147483645 +8.35294117647058854e-01  # rad = +7.09999999999999798e-02 , len = +6.60378679243961875e-01 
 562        434        575        410    2 2147483645 2147483645 +8.82352941176470562e-01  # rad = +7.49999999999999556e-02 , len = +5.37680202350803604e-01 
 563        450        576        521    2 2147483645 2147483645 +7.01375639858192290e-01  # rad = +7.93332999999999816e-02 , len = +4.48218696620299839e-01 
 564        481        577        459    2 2147483645 2147483645 +8.63746958637469642e-01  # rad = +7.09999999999999798e-02 , len = +4.59020696701139597e-01 
 565        578        579        591    2 2147483645 2147483645 +9.48905109489051157e-01  # rad = +7.79999999999999721e-02 , len = +2.61916017074175278e-01 
 566        578        580        591    2 2147483645 2147483645 +9.61070559610705644e-01  # rad = +7.90000000000000285e-02 , len = +4.31508980207826909e-01 
 567        383        581        363    2 2147483645 2147483645 +9.09164233576642444e-01  # rad = +7.47332999999999609e-02 , len = +9.99799979996000565e-01 
 568        582        583        593    2 2147483645 2147483645 +8.97810218978102204e-01  # rad = +7.37999999999999490e-02 , len = +6.89420046125727826e-01 
 569        582        374        593    2        355        599 +9.94759124087591262e-01  # rad = +8.17692000000000002e-02 , len = +8.51586754241753896e-01 
 570        400        584        378    2 2147483645 2147483645 +7.83719191919191926e-01  # rad = +7.75881999999999822e-02 , len = +1.19820699380365769e+00 
 571        585        586        594    2 2147483645 2147483645 +7.70202020202020110e-01  # rad = +7.62499999999999567e-02 , len = +1.20838735511424522e+00 
 572        585        587        594    2 2147483645 2147483645 +9.52861616161616132e-01  # rad = +9.43332999999999949e-02 , len = +4.94974746830583290e-01 
 573        588        589        595    2 2147483645 2147483645 +1.13333333333333330e+00  # rad = +8.49999999999999645e-02 , len = +7.34166193719107185e-01 
 574        588        590        595    2 2147483645 2147483645 +1.04000000000000004e+00  # rad = +7.79999999999999721e-02 , len = +2.32163735324878967e-01 
 575        526        591        508    2 2147483645 2147483645 +9.05936438356164442e-01  # rad = +8.26666999999999819e-02 , len = +9.20706250657612579e-01 
 576        592        593        596    2 2147483645 2147483645 +8.16438356164383539e-01  # rad = +7.44999999999999829e-02 , len = +4.53651848888549591e-01 
 577        592        594        596    2 2147483645 2147483645 +8.16438356164383539e-01  # rad = +7.44999999999999829e-02 , len = +5.68682688324518626e-01 
 578        418        595        597    2 2147483645 2147483645 +5.73690192398482179e-01  # rad = +9.84285999999999911e-02 , len = +4.94974746830581513e-01 
 579        596        597        598    2 2147483645 2147483645 +3.68744115877270517e-01  # rad = +1.28076999999999996e-01 , len = +9.09999999999999698e-01 
 580        596        598        598    2 2147483645 2147483645 +3.28560775970034524e-01  # rad = +1.14119999999999971e-01 , len = +2.11047388043538664e+00 
 581        599        600        599    2 2147483645 2147483645 +9.30556982335647098e-01  # rad = +7.60908999999999475e-02 , len = +8.90954544295047168e-01 
 582        599        601        599    2 2147483645 2147483645 +1.21072482059259490e+00  # rad = +9.89999999999999492e-02 , len = +1.71464281994824608e-01 
 583        556        602        602    2 2147483645 2147483645 +3.85144146582449443e-01  # rad = +1.18110999999999980e-01 , len = +6.85857127979291215e-01 
 584          2        603          2    2 2147483645 2147483645 +8.90196470588235256e-01  # rad = +7.56666999999999895e-02 , len = +3.63730669589464706e-01 
 585        271        297        256    2        280        281 +1.00000000000000000e+00  # rad = +1.33999999999999952e-01 , len = +0                       
 586        111        141        429    2        131        428 +1.00000000000000000e+00  # rad = +4.29544999999999788e-01 , len = +0                       
 587         99        123        430    2        113        116 +1.00000000000000000e+00  # rad = +3.36222000000000021e-01 , len = +0                       
 588        257        286        243    2        270        304 +1.00000000000000000e+00  # rad = +2.79666999999999943e-01 , len = +0                       
 589        375        455        356    2        435        436 +1.00000000000000000e+00  # rad = +8.77499999999999669e-02 , len = +0                       
 590        336        474        318    2        453        454 +1.00000000000000000e+00  # rad = +2.18799999999999967e-01 , len = +0                       
 591        481        578        459    2        565        566 +1.00000000000000000e+00  # rad = +8.21999999999999814e-02 , len = +0                       
 592        171        256        159    2        242        446 +1.00000000000000000e+00  # rad = +3.17199999999999982e-01 , len = +0                       
 593        383        582        363    2        568        569 +1.00000000000000000e+00  # rad = +8.21999999999999814e-02 , len = +0                       
 594        400        585        378    2        571        572 +1.00000000000000000e+00  # rad = +9.89999999999999630e-02 , len = +0                       
 595        431        588        558    2        573        574 +1.00000000000000000e+00  # rad = +7.49999999999999556e-02 , len = +0                       
 596        526        592        508    2        576        577 +1.00000000000000000e+00  # rad = +9.12499999999999561e-02 , len = +0                       
 597        381        418        456    2        397        578 +1.00000000000000000e+00  # rad = +1.71570999999999974e-01 , len = +0                       
 598         94        596         85    2        579        580 +1.00000000000000000e+00  # rad = +3.47332999999999892e-01 , len = +0                       
 599        374        599        569    2        581        582 +1.00000000000000000e+00  # rad = +8.17692000000000002e-02 , len = +0                       
 600         18         42         18    2         36        532 +1.00000000000000000e+00  # rad = +4.64142999999999917e-01 , len = +0                       
 601        119        157        428    2        146        602 +1.00000000000000000e+00  # rad = +3.06666999999999856e-01 , len = +0                       
 602        157        556        601    2        541        583 +1.00000000000000000e+00  # rad = +3.06666999999999856e-01 , len = +0                       
