# Supplementary material for: Quantification of Hepatic Vascular and Parenchymal Regeneration in Mice
Source: PLoS One. 2016 Aug 5;11(8):e0160581. doi: 10.1371/journal.pone.0160581 (PMC4975469; doi:10.1371/journal.pone.0160581)
Supplement: S1 Dataset — Vascular trees are stored in text format, can thus be read using any text editor or imported in spreadsheets, and viewed interactively in 3D using the viewer tool from [35]. (ZIP) [file pone.0160581.s001.zip › regenerationQuantificationVascularTrees/PV-POD07-RIL/PVM-014-RIL_PV6.tree]

# numNodes
 366
# id xCoord [mm]               yCoord [mm]               zCoord [mm]
   0 +2.10700000000000003e+01  +1.02900000000000009e+01  +1.61699999999999982e+01  
   1 +2.10700000000000003e+01  +1.02900000000000009e+01  +1.61699999999999982e+01  
   2 +1.84800000000000004e+01  +6.85999999999999943e+00  +2.69500000000000028e+01  
   3 +1.80599999999999987e+01  +6.72000000000000064e+00  +2.70199999999999996e+01  
   4 +1.89699999999999989e+01  +6.58000000000000007e+00  +2.69500000000000028e+01  
   5 +1.44199999999999999e+01  +7.35000000000000053e+00  +2.65300000000000011e+01  
   6 +1.42800000000000011e+01  +7.28000000000000025e+00  +2.64600000000000044e+01  
   7 +1.47000000000000011e+01  +7.49000000000000110e+00  +2.66000000000000014e+01  
   8 +1.44900000000000020e+01  +7.42000000000000082e+00  +2.64600000000000044e+01  
   9 +1.50500000000000007e+01  +6.72000000000000064e+00  +2.65300000000000011e+01  
  10 +1.49800000000000022e+01  +6.65000000000000036e+00  +2.66000000000000014e+01  
  11 +1.48400000000000016e+01  +6.58000000000000007e+00  +2.64600000000000044e+01  
  12 +1.59600000000000009e+01  +7.14000000000000057e+00  +2.64600000000000044e+01  
  13 +1.40700000000000003e+01  +7.62999999999999989e+00  +2.63900000000000006e+01  
  14 +1.59600000000000009e+01  +7.42000000000000082e+00  +2.62500000000000000e+01  
  15 +1.61699999999999982e+01  +7.77000000000000046e+00  +2.60399999999999991e+01  
  16 +1.53300000000000018e+01  +8.67999999999999972e+00  +2.61100000000000030e+01  
  17 +1.53300000000000018e+01  +9.73000000000000043e+00  +2.61100000000000030e+01  
  18 +1.54000000000000004e+01  +8.75000000000000000e+00  +2.61800000000000033e+01  
  19 +1.54699999999999989e+01  +8.25999999999999979e+00  +2.61100000000000030e+01  
  20 +1.47699999999999996e+01  +8.33000000000000007e+00  +2.60399999999999991e+01  
  21 +1.47000000000000011e+01  +8.25999999999999979e+00  +2.61100000000000030e+01  
  22 +1.36500000000000004e+01  +8.05000000000000071e+00  +2.60399999999999991e+01  
  23 +1.44199999999999999e+01  +8.54000000000000092e+00  +2.61800000000000033e+01  
  24 +1.43500000000000014e+01  +8.60999999999999943e+00  +2.60399999999999991e+01  
  25 +1.63099999999999987e+01  +1.04299999999999997e+01  +2.57600000000000051e+01  
  26 +1.61699999999999982e+01  +1.05000000000000000e+01  +2.57600000000000051e+01  
  27 +1.63800000000000026e+01  +1.05000000000000000e+01  +2.58300000000000018e+01  
  28 +1.64499999999999993e+01  +1.00800000000000001e+01  +2.56899999999999977e+01  
  29 +1.98800000000000026e+01  +1.06400000000000006e+01  +2.56899999999999977e+01  
  30 +1.98100000000000023e+01  +1.08500000000000014e+01  +2.56899999999999977e+01  
  31 +1.99500000000000028e+01  +1.07100000000000009e+01  +2.57600000000000051e+01  
  32 +2.00199999999999996e+01  +1.01500000000000004e+01  +2.56200000000000010e+01  
  33 +1.66600000000000001e+01  +9.94000000000000128e+00  +2.56899999999999977e+01  
  34 +1.65899999999999999e+01  +9.87000000000000099e+00  +2.57600000000000051e+01  
  35 +1.70800000000000018e+01  +9.59000000000000163e+00  +2.56200000000000010e+01  
  36 +1.76400000000000006e+01  +9.31000000000000050e+00  +2.56899999999999977e+01  
  37 +1.80599999999999987e+01  +9.38000000000000078e+00  +2.62500000000000000e+01  
  38 +1.78500000000000014e+01  +9.24000000000000021e+00  +2.54800000000000040e+01  
  39 +1.98800000000000026e+01  +7.77000000000000046e+00  +2.56899999999999977e+01  
  40 +1.98800000000000026e+01  +6.30000000000000071e+00  +2.55500000000000007e+01  
  41 +1.99500000000000028e+01  +7.62999999999999989e+00  +2.58300000000000018e+01  
  42 +1.98800000000000026e+01  +7.84000000000000075e+00  +2.56200000000000010e+01  
  43 +1.73599999999999994e+01  +1.07100000000000009e+01  +2.56200000000000010e+01  
  44 +1.74300000000000033e+01  +1.07800000000000011e+01  +2.56899999999999977e+01  
  45 +1.75700000000000003e+01  +1.05000000000000000e+01  +2.54800000000000040e+01  
  46 +1.72900000000000027e+01  +1.07100000000000009e+01  +2.55500000000000007e+01  
  47 +1.99500000000000028e+01  +1.07800000000000011e+01  +2.54800000000000040e+01  
  48 +2.00199999999999996e+01  +9.94000000000000128e+00  +2.56200000000000010e+01  
  49 +2.08599999999999994e+01  +1.03599999999999994e+01  +2.57600000000000051e+01  
  50 +2.00900000000000034e+01  +9.59000000000000163e+00  +2.56200000000000010e+01  
  51 +2.10000000000000000e+01  +9.94000000000000128e+00  +2.55500000000000007e+01  
  52 +1.96700000000000017e+01  +8.19000000000000128e+00  +2.52000000000000028e+01  
  53 +1.66600000000000001e+01  +9.38000000000000078e+00  +2.55500000000000007e+01  
  54 +2.09300000000000033e+01  +8.40000000000000036e+00  +2.55500000000000007e+01  
  55 +1.96700000000000017e+01  +8.05000000000000071e+00  +2.55500000000000007e+01  
  56 +1.72900000000000027e+01  +1.05700000000000003e+01  +2.54100000000000001e+01  
  57 +1.70100000000000016e+01  +1.09900000000000020e+01  +2.54800000000000040e+01  
  58 +1.85500000000000007e+01  +1.05700000000000003e+01  +2.54800000000000040e+01  
  59 +1.87600000000000016e+01  +1.08500000000000014e+01  +2.54800000000000040e+01  
  60 +1.79900000000000020e+01  +1.12000000000000011e+01  +2.55500000000000007e+01  
  61 +1.84800000000000004e+01  +1.04299999999999997e+01  +2.54800000000000040e+01  
  62 +1.96700000000000017e+01  +7.84000000000000075e+00  +2.44300000000000033e+01  
  63 +1.65199999999999996e+01  +7.14000000000000057e+00  +2.52000000000000028e+01  
  64 +1.65899999999999999e+01  +6.85999999999999943e+00  +2.54100000000000001e+01  
  65 +1.72199999999999989e+01  +7.77000000000000046e+00  +2.51300000000000026e+01  
  66 +1.63800000000000026e+01  +7.14000000000000057e+00  +2.52000000000000028e+01  
  67 +1.61699999999999982e+01  +6.85999999999999943e+00  +2.49200000000000017e+01  
  68 +1.42100000000000009e+01  +6.72000000000000064e+00  +2.59000000000000021e+01  
  69 +1.80599999999999987e+01  +8.12000000000000099e+00  +2.46400000000000006e+01  
  70 +1.84800000000000004e+01  +1.11300000000000008e+01  +2.49200000000000017e+01  
  71 +1.81999999999999993e+01  +1.18300000000000001e+01  +2.47800000000000011e+01  
  72 +1.85500000000000007e+01  +1.12000000000000011e+01  +2.49900000000000020e+01  
  73 +1.90400000000000027e+01  +1.02200000000000006e+01  +2.47100000000000009e+01  
  74 +2.26800000000000033e+01  +7.42000000000000082e+00  +2.48500000000000014e+01  
  75 +2.31700000000000017e+01  +6.58000000000000007e+00  +2.50600000000000023e+01  
  76 +2.25400000000000027e+01  +7.55999999999999961e+00  +2.49200000000000017e+01  
  77 +2.30300000000000011e+01  +7.07000000000000028e+00  +2.47800000000000011e+01  
  78 +1.94600000000000009e+01  +1.09200000000000017e+01  +2.47100000000000009e+01  
  79 +1.94600000000000009e+01  +1.10600000000000005e+01  +2.47800000000000011e+01  
  80 +1.95300000000000011e+01  +1.11300000000000008e+01  +2.46400000000000006e+01  
  81 +1.90400000000000027e+01  +1.01500000000000004e+01  +2.46400000000000006e+01  
  82 +1.87600000000000016e+01  +9.45000000000000107e+00  +2.47100000000000009e+01  
  83 +1.89000000000000021e+01  +9.38000000000000078e+00  +2.48500000000000014e+01  
  84 +1.89699999999999989e+01  +9.87000000000000099e+00  +2.46400000000000006e+01  
  85 +1.87600000000000016e+01  +9.38000000000000078e+00  +2.47100000000000009e+01  
  86 +1.88300000000000018e+01  +9.24000000000000021e+00  +2.48500000000000014e+01  
  87 +1.83399999999999999e+01  +8.12000000000000099e+00  +2.43599999999999994e+01  
  88 +2.24000000000000021e+01  +7.98000000000000043e+00  +2.47100000000000009e+01  
  89 +2.20500000000000007e+01  +8.19000000000000128e+00  +2.52699999999999996e+01  
  90 +2.25400000000000027e+01  +8.25999999999999979e+00  +2.44300000000000033e+01  
  91 +2.06500000000000021e+01  +1.06400000000000006e+01  +2.46400000000000006e+01  
  92 +2.06500000000000021e+01  +1.09900000000000020e+01  +2.45000000000000000e+01  
  93 +2.08599999999999994e+01  +1.07100000000000009e+01  +2.47100000000000009e+01  
  94 +2.05100000000000016e+01  +1.04299999999999997e+01  +2.46400000000000006e+01  
  95 +2.05800000000000018e+01  +1.03599999999999994e+01  +2.47100000000000009e+01  
  96 +1.97400000000000020e+01  +7.91000000000000014e+00  +2.41500000000000021e+01  
  97 +1.90400000000000027e+01  +1.01500000000000004e+01  +2.46400000000000006e+01  
  98 +1.90400000000000027e+01  +1.00800000000000001e+01  +2.45000000000000000e+01  
  99 +1.91099999999999994e+01  +1.02200000000000006e+01  +2.45000000000000000e+01  
 100 +1.89699999999999989e+01  +9.87000000000000099e+00  +2.45000000000000000e+01  
 101 +1.79199999999999982e+01  +7.00000000000000000e+00  +2.45000000000000000e+01  
 102 +1.76400000000000006e+01  +6.79000000000000092e+00  +2.45700000000000003e+01  
 103 +1.77800000000000011e+01  +6.50999999999999979e+00  +2.55500000000000007e+01  
 104 +1.84800000000000004e+01  +7.91000000000000014e+00  +2.40800000000000018e+01  
 105 +2.10700000000000003e+01  +6.85999999999999943e+00  +2.45000000000000000e+01  
 106 +2.19100000000000001e+01  +5.87999999999999989e+00  +2.56899999999999977e+01  
 107 +2.27500000000000000e+01  +6.37000000000000099e+00  +2.42900000000000027e+01  
 108 +2.06500000000000021e+01  +7.14000000000000057e+00  +2.38700000000000010e+01  
 109 +1.95300000000000011e+01  +1.16200000000000010e+01  +2.44300000000000033e+01  
 110 +1.96700000000000017e+01  +1.17599999999999998e+01  +2.45700000000000003e+01  
 111 +1.95300000000000011e+01  +1.20400000000000009e+01  +2.42900000000000027e+01  
 112 +1.95300000000000011e+01  +1.13400000000000016e+01  +2.44300000000000033e+01  
 113 +2.33100000000000023e+01  +8.25999999999999979e+00  +2.44300000000000033e+01  
 114 +2.24699999999999989e+01  +8.33000000000000007e+00  +2.43599999999999994e+01  
 115 +2.33100000000000023e+01  +9.09999999999999964e+00  +2.44300000000000033e+01  
 116 +2.24000000000000021e+01  +8.33000000000000007e+00  +2.42900000000000027e+01  
 117 +2.19800000000000040e+01  +9.09999999999999964e+00  +2.51300000000000026e+01  
 118 +2.23300000000000018e+01  +8.54000000000000092e+00  +2.37300000000000040e+01  
 119 +1.98800000000000026e+01  +7.55999999999999961e+00  +2.35199999999999996e+01  
 120 +1.92500000000000000e+01  +7.62999999999999989e+00  +2.31000000000000014e+01  
 121 +2.14200000000000017e+01  +6.79000000000000092e+00  +2.33100000000000023e+01  
 122 +2.00900000000000034e+01  +7.35000000000000053e+00  +2.35900000000000034e+01  
 123 +2.20500000000000007e+01  +9.52000000000000135e+00  +2.42900000000000027e+01  
 124 +2.24699999999999989e+01  +8.25999999999999979e+00  +2.28200000000000003e+01  
 125 +2.38000000000000007e+01  +7.70000000000000018e+00  +2.35900000000000034e+01  
 126 +2.45700000000000003e+01  +7.07000000000000028e+00  +2.40800000000000018e+01  
 127 +2.37300000000000040e+01  +7.98000000000000043e+00  +2.41500000000000021e+01  
 128 +2.32400000000000020e+01  +7.84000000000000075e+00  +2.31000000000000014e+01  
 129 +1.96000000000000014e+01  +7.70000000000000018e+00  +2.30300000000000011e+01  
 130 +1.99500000000000028e+01  +9.87000000000000099e+00  +2.31700000000000017e+01  
 131 +1.92500000000000000e+01  +9.66000000000000014e+00  +2.32400000000000020e+01  
 132 +2.01600000000000001e+01  +1.19000000000000004e+01  +2.32400000000000020e+01  
 133 +2.02300000000000040e+01  +9.66000000000000014e+00  +2.12800000000000011e+01  
 134 +1.79900000000000020e+01  +6.79000000000000092e+00  +2.31700000000000017e+01  
 135 +1.66600000000000001e+01  +6.37000000000000099e+00  +2.31700000000000017e+01  
 136 +1.79199999999999982e+01  +6.58000000000000007e+00  +2.33800000000000026e+01  
 137 +1.85500000000000007e+01  +7.00000000000000000e+00  +2.31000000000000014e+01  
 138 +2.33800000000000026e+01  +7.62999999999999989e+00  +2.29600000000000009e+01  
 139 +1.94600000000000009e+01  +7.62999999999999989e+00  +2.28900000000000006e+01  
 140 +2.11400000000000006e+01  +9.24000000000000021e+00  +2.34500000000000028e+01  
 141 +1.94600000000000009e+01  +7.55999999999999961e+00  +2.24699999999999989e+01  
 142 +2.09300000000000033e+01  +1.27400000000000020e+01  +2.28200000000000003e+01  
 143 +2.08599999999999994e+01  +1.28800000000000026e+01  +2.27500000000000000e+01  
 144 +2.08599999999999994e+01  +1.29500000000000011e+01  +2.31000000000000014e+01  
 145 +2.11400000000000006e+01  +1.20400000000000009e+01  +2.25400000000000027e+01  
 146 +2.18400000000000034e+01  +8.33000000000000007e+00  +2.08599999999999994e+01  
 147 +2.35199999999999996e+01  +6.92999999999999972e+00  +2.28200000000000003e+01  
 148 +2.34500000000000028e+01  +6.65000000000000036e+00  +2.27500000000000000e+01  
 149 +2.35900000000000034e+01  +6.92999999999999972e+00  +2.28200000000000003e+01  
 150 +2.12800000000000011e+01  +1.16900000000000013e+01  +2.26800000000000033e+01  
 151 +2.14200000000000017e+01  +1.22500000000000000e+01  +2.31700000000000017e+01  
 152 +2.17000000000000028e+01  +1.00099999999999998e+01  +2.18400000000000034e+01  
 153 +2.12100000000000009e+01  +1.19700000000000006e+01  +2.26099999999999994e+01  
 154 +2.14200000000000017e+01  +1.21799999999999997e+01  +2.25400000000000027e+01  
 155 +1.95300000000000011e+01  +6.50999999999999979e+00  +2.26099999999999994e+01  
 156 +1.95300000000000011e+01  +7.62999999999999989e+00  +2.19100000000000001e+01  
 157 +1.71500000000000021e+01  +6.85999999999999943e+00  +2.16300000000000026e+01  
 158 +1.97400000000000020e+01  +7.70000000000000018e+00  +2.17000000000000028e+01  
 159 +2.14900000000000020e+01  +6.92999999999999972e+00  +2.19100000000000001e+01  
 160 +2.16300000000000026e+01  +6.58000000000000007e+00  +2.18400000000000034e+01  
 161 +2.11400000000000006e+01  +7.14000000000000057e+00  +2.17000000000000028e+01  
 162 +2.24699999999999989e+01  +6.92999999999999972e+00  +2.18400000000000034e+01  
 163 +2.04400000000000013e+01  +6.44000000000000128e+00  +2.19100000000000001e+01  
 164 +2.03000000000000007e+01  +6.23000000000000043e+00  +2.19100000000000001e+01  
 165 +2.07199999999999989e+01  +6.30000000000000071e+00  +2.19100000000000001e+01  
 166 +2.02300000000000040e+01  +7.28000000000000025e+00  +2.17699999999999996e+01  
 167 +2.13500000000000014e+01  +9.52000000000000135e+00  +2.06500000000000021e+01  
 168 +2.17699999999999996e+01  +9.94000000000000128e+00  +2.19100000000000001e+01  
 169 +2.28200000000000003e+01  +6.85999999999999943e+00  +2.18400000000000034e+01  
 170 +2.29600000000000009e+01  +7.00000000000000000e+00  +2.19100000000000001e+01  
 171 +1.97400000000000020e+01  +8.12000000000000099e+00  +2.06500000000000021e+01  
 172 +2.12800000000000011e+01  +7.00000000000000000e+00  +2.13500000000000014e+01  
 173 +1.58200000000000003e+01  +6.79000000000000092e+00  +2.07900000000000027e+01  
 174 +1.68000000000000007e+01  +6.58000000000000007e+00  +2.20500000000000007e+01  
 175 +2.38700000000000010e+01  +7.62999999999999989e+00  +2.14900000000000020e+01  
 176 +2.38700000000000010e+01  +7.70000000000000018e+00  +2.15600000000000023e+01  
 177 +2.41500000000000021e+01  +7.42000000000000082e+00  +2.16300000000000026e+01  
 178 +2.31700000000000017e+01  +7.77000000000000046e+00  +2.07900000000000027e+01  
 179 +2.09300000000000033e+01  +1.26700000000000017e+01  +2.14200000000000017e+01  
 180 +2.09300000000000033e+01  +1.26700000000000017e+01  +2.14900000000000020e+01  
 181 +2.09300000000000033e+01  +1.23200000000000003e+01  +2.12800000000000011e+01  
 182 +2.09300000000000033e+01  +1.32300000000000022e+01  +2.12800000000000011e+01  
 183 +2.06500000000000021e+01  +1.37199999999999989e+01  +2.12100000000000009e+01  
 184 +2.08599999999999994e+01  +1.34400000000000013e+01  +2.13500000000000014e+01  
 185 +2.07199999999999989e+01  +1.23900000000000006e+01  +2.12800000000000011e+01  
 186 +2.14200000000000017e+01  +9.66000000000000014e+00  +2.05100000000000016e+01  
 187 +2.02300000000000040e+01  +1.05000000000000000e+01  +2.17000000000000028e+01  
 188 +2.03700000000000010e+01  +9.38000000000000078e+00  +2.03000000000000007e+01  
 189 +2.13500000000000014e+01  +8.75000000000000000e+00  +2.03700000000000010e+01  
 190 +2.28900000000000006e+01  +7.98000000000000043e+00  +2.07199999999999989e+01  
 191 +2.29600000000000009e+01  +8.05000000000000071e+00  +2.06500000000000021e+01  
 192 +2.31000000000000014e+01  +8.19000000000000128e+00  +2.04400000000000013e+01  
 193 +2.31700000000000017e+01  +8.47000000000000064e+00  +2.10700000000000003e+01  
 194 +2.16300000000000026e+01  +9.94000000000000128e+00  +2.01600000000000001e+01  
 195 +2.19800000000000040e+01  +7.84000000000000075e+00  +1.96700000000000017e+01  
 196 +2.12800000000000011e+01  +8.89000000000000057e+00  +2.03000000000000007e+01  
 197 +2.11400000000000006e+01  +9.02999999999999936e+00  +2.03000000000000007e+01  
 198 +2.05800000000000018e+01  +9.02999999999999936e+00  +1.99500000000000028e+01  
 199 +1.91099999999999994e+01  +8.67999999999999972e+00  +2.02300000000000040e+01  
 200 +1.87600000000000016e+01  +8.60999999999999943e+00  +2.05800000000000018e+01  
 201 +1.87600000000000016e+01  +9.24000000000000021e+00  +2.00199999999999996e+01  
 202 +1.96700000000000017e+01  +8.47000000000000064e+00  +2.00900000000000034e+01  
 203 +1.98800000000000026e+01  +1.02900000000000009e+01  +2.00900000000000034e+01  
 204 +1.91800000000000033e+01  +1.05000000000000000e+01  +2.00199999999999996e+01  
 205 +1.99500000000000028e+01  +1.04299999999999997e+01  +2.00199999999999996e+01  
 206 +1.98100000000000023e+01  +8.67999999999999972e+00  +1.98100000000000023e+01  
 207 +1.98800000000000026e+01  +1.01500000000000004e+01  +1.98800000000000026e+01  
 208 +2.01600000000000001e+01  +1.21799999999999997e+01  +2.00900000000000034e+01  
 209 +1.92500000000000000e+01  +8.40000000000000036e+00  +1.94600000000000009e+01  
 210 +2.01600000000000001e+01  +9.02999999999999936e+00  +1.94600000000000009e+01  
 211 +2.03000000000000007e+01  +9.73000000000000043e+00  +1.79900000000000020e+01  
 212 +2.26800000000000033e+01  +8.95999999999999908e+00  +1.94600000000000009e+01  
 213 +2.26099999999999994e+01  +9.16999999999999993e+00  +1.91099999999999994e+01  
 214 +2.30300000000000011e+01  +8.75000000000000000e+00  +1.91800000000000033e+01  
 215 +1.85500000000000007e+01  +8.19000000000000128e+00  +1.94600000000000009e+01  
 216 +1.81300000000000026e+01  +7.28000000000000025e+00  +2.00900000000000034e+01  
 217 +1.74300000000000033e+01  +8.19000000000000128e+00  +1.91099999999999994e+01  
 218 +1.86200000000000010e+01  +8.25999999999999979e+00  +1.93900000000000006e+01  
 219 +1.86900000000000013e+01  +8.25999999999999979e+00  +1.89699999999999989e+01  
 220 +1.63099999999999987e+01  +8.60999999999999943e+00  +1.91800000000000033e+01  
 221 +1.48400000000000016e+01  +8.54000000000000092e+00  +1.89699999999999989e+01  
 222 +1.59600000000000009e+01  +8.33000000000000007e+00  +1.97400000000000020e+01  
 223 +1.65899999999999999e+01  +8.47000000000000064e+00  +1.89699999999999989e+01  
 224 +2.17000000000000028e+01  +1.01500000000000004e+01  +1.86200000000000010e+01  
 225 +2.21200000000000010e+01  +1.00099999999999998e+01  +1.86200000000000010e+01  
 226 +2.19100000000000001e+01  +1.02200000000000006e+01  +1.86900000000000013e+01  
 227 +2.07900000000000027e+01  +1.05000000000000000e+01  +1.84100000000000001e+01  
 228 +1.60300000000000011e+01  +8.82000000000000028e+00  +1.82699999999999996e+01  
 229 +1.55400000000000009e+01  +9.24000000000000021e+00  +1.78500000000000014e+01  
 230 +1.47699999999999996e+01  +8.47000000000000064e+00  +1.82699999999999996e+01  
 231 +1.65899999999999999e+01  +8.47000000000000064e+00  +1.89699999999999989e+01  
 232 +1.98800000000000026e+01  +9.24000000000000021e+00  +1.75700000000000003e+01  
 233 +2.02300000000000040e+01  +9.80000000000000071e+00  +1.79199999999999982e+01  
 234 +1.91099999999999994e+01  +9.94000000000000128e+00  +1.77800000000000011e+01  
 235 +2.03700000000000010e+01  +9.94000000000000128e+00  +1.78500000000000014e+01  
 236 +2.07199999999999989e+01  +1.20400000000000009e+01  +1.78500000000000014e+01  
 237 +2.07199999999999989e+01  +1.23200000000000003e+01  +1.78500000000000014e+01  
 238 +2.07900000000000027e+01  +1.19700000000000006e+01  +1.79199999999999982e+01  
 239 +2.03700000000000010e+01  +1.12700000000000014e+01  +1.78500000000000014e+01  
 240 +1.97400000000000020e+01  +1.25300000000000011e+01  +1.78500000000000014e+01  
 241 +2.05100000000000016e+01  +1.04299999999999997e+01  +1.81999999999999993e+01  
 242 +2.07199999999999989e+01  +1.02200000000000006e+01  +1.69400000000000013e+01  
 243 +1.82699999999999996e+01  +9.59000000000000163e+00  +1.78500000000000014e+01  
 244 +1.82699999999999996e+01  +8.60999999999999943e+00  +1.78500000000000014e+01  
 245 +1.82699999999999996e+01  +9.31000000000000050e+00  +1.79900000000000020e+01  
 246 +1.82699999999999996e+01  +9.73000000000000043e+00  +1.77800000000000011e+01  
 247 +1.79199999999999982e+01  +9.80000000000000071e+00  +1.77100000000000009e+01  
 248 +1.86200000000000010e+01  +1.15500000000000007e+01  +1.77800000000000011e+01  
 249 +2.00199999999999996e+01  +9.02999999999999936e+00  +1.77100000000000009e+01  
 250 +2.01600000000000001e+01  +8.82000000000000028e+00  +1.75000000000000000e+01  
 251 +2.01600000000000001e+01  +8.12000000000000099e+00  +1.77800000000000011e+01  
 252 +1.96000000000000014e+01  +9.24000000000000021e+00  +1.72199999999999989e+01  
 253 +1.61699999999999982e+01  +9.59000000000000163e+00  +1.75000000000000000e+01  
 254 +1.59600000000000009e+01  +9.24000000000000021e+00  +1.75000000000000000e+01  
 255 +1.55400000000000009e+01  +9.80000000000000071e+00  +1.75700000000000003e+01  
 256 +1.64499999999999993e+01  +9.73000000000000043e+00  +1.74300000000000033e+01  
 257 +2.17000000000000028e+01  +9.31000000000000050e+00  +1.71500000000000021e+01  
 258 +2.06500000000000021e+01  +1.02900000000000009e+01  +1.68000000000000007e+01  
 259 +1.99500000000000028e+01  +1.05700000000000003e+01  +1.63099999999999987e+01  
 260 +1.77800000000000011e+01  +1.06400000000000006e+01  +1.63099999999999987e+01  
 261 +1.78500000000000014e+01  +1.06400000000000006e+01  +1.63099999999999987e+01  
 262 +1.77100000000000009e+01  +1.06400000000000006e+01  +1.62400000000000020e+01  
 263 +1.76400000000000006e+01  +1.05000000000000000e+01  +1.63099999999999987e+01  
 264 +1.97400000000000020e+01  +1.02900000000000009e+01  +1.61000000000000014e+01  
 265 +1.87600000000000016e+01  +1.10600000000000005e+01  +1.58900000000000006e+01  
 266 +1.75000000000000000e+01  +1.02900000000000009e+01  +1.63099999999999987e+01  
 267 +1.70800000000000018e+01  +1.06400000000000006e+01  +1.64499999999999993e+01  
 268 +2.10700000000000003e+01  +1.02900000000000009e+01  +1.61699999999999982e+01  
 269 +2.28200000000000003e+01  +1.02900000000000009e+01  +1.49800000000000022e+01  
 270 +2.12100000000000009e+01  +9.45000000000000107e+00  +1.60300000000000011e+01  
 271 +1.86200000000000010e+01  +1.31600000000000001e+01  +1.58200000000000003e+01  
 272 +1.87600000000000016e+01  +1.42100000000000009e+01  +1.61000000000000014e+01  
 273 +2.21900000000000013e+01  +8.82000000000000028e+00  +1.61000000000000014e+01  
 274 +2.05100000000000016e+01  +9.09999999999999964e+00  +1.61000000000000014e+01  
 275 +1.83399999999999999e+01  +1.26700000000000017e+01  +1.58900000000000006e+01  
 276 +1.78500000000000014e+01  +1.30199999999999996e+01  +1.59600000000000009e+01  
 277 +1.82699999999999996e+01  +1.17599999999999998e+01  +1.57500000000000000e+01  
 278 +1.85500000000000007e+01  +1.12700000000000014e+01  +1.56099999999999994e+01  
 279 +1.82699999999999996e+01  +1.18300000000000001e+01  +1.56800000000000015e+01  
 280 +1.87600000000000016e+01  +1.16200000000000010e+01  +1.54000000000000004e+01  
 281 +1.91099999999999994e+01  +1.30199999999999996e+01  +1.51900000000000013e+01  
 282 +1.88300000000000018e+01  +1.14800000000000004e+01  +1.54699999999999989e+01  
 283 +1.85500000000000007e+01  +1.12700000000000014e+01  +1.56099999999999994e+01  
 284 +1.75700000000000003e+01  +1.05000000000000000e+01  +2.54800000000000040e+01  
 285 +1.77800000000000011e+01  +1.08500000000000014e+01  +2.54100000000000001e+01  
 286 +1.79199999999999982e+01  +1.07100000000000009e+01  +2.56200000000000010e+01  
 287 +1.80599999999999987e+01  +1.00099999999999998e+01  +2.55500000000000007e+01  
 288 +1.77100000000000009e+01  +1.06400000000000006e+01  +1.62400000000000020e+01  
 289 +1.71500000000000021e+01  +1.05000000000000000e+01  +1.61000000000000014e+01  
 290 +1.65899999999999999e+01  +1.14100000000000001e+01  +1.61699999999999982e+01  
 291 +1.61000000000000014e+01  +1.07800000000000011e+01  +2.56200000000000010e+01  
 292 +1.96000000000000014e+01  +1.12000000000000011e+01  +2.47100000000000009e+01  
 293 +2.03700000000000010e+01  +1.14800000000000004e+01  +2.47100000000000009e+01  
 294 +1.96700000000000017e+01  +1.12000000000000011e+01  +2.48500000000000014e+01  
 295 +2.53400000000000034e+01  +7.07000000000000028e+00  +2.28900000000000006e+01  
 296 +2.00900000000000034e+01  +7.55999999999999961e+00  +2.03000000000000007e+01  
 297 +1.92500000000000000e+01  +6.92999999999999972e+00  +2.00199999999999996e+01  
 298 +2.03000000000000007e+01  +7.42000000000000082e+00  +2.04400000000000013e+01  
 299 +2.19800000000000040e+01  +9.45000000000000107e+00  +1.72199999999999989e+01  
 300 +2.26099999999999994e+01  +8.47000000000000064e+00  +1.73599999999999994e+01  
 301 +1.98100000000000023e+01  +1.00099999999999998e+01  +1.56099999999999994e+01  
 302 +1.88300000000000018e+01  +1.00099999999999998e+01  +1.63099999999999987e+01  
 303 +1.81999999999999993e+01  +1.14100000000000001e+01  +1.51900000000000013e+01  
 304 +1.89699999999999989e+01  +6.58000000000000007e+00  +2.69500000000000028e+01  
 305 +1.84800000000000004e+01  +6.08999999999999986e+00  +2.69500000000000028e+01  
 306 +1.87600000000000016e+01  +5.11000000000000032e+00  +2.70199999999999996e+01  
 307 +1.92500000000000000e+01  +7.84000000000000075e+00  +2.61800000000000033e+01  
 308 +1.61000000000000014e+01  +6.65000000000000036e+00  +2.67399999999999984e+01  
 309 +1.46300000000000026e+01  +6.37000000000000099e+00  +2.64600000000000044e+01  
 310 +1.43500000000000014e+01  +6.65000000000000036e+00  +2.66700000000000017e+01  
 311 +1.84100000000000001e+01  +8.05000000000000071e+00  +2.66000000000000014e+01  
 312 +1.91099999999999994e+01  +1.09900000000000020e+01  +2.56899999999999977e+01  
 313 +2.21900000000000013e+01  +7.28000000000000025e+00  +2.56200000000000010e+01  
 314 +1.96000000000000014e+01  +1.12700000000000014e+01  +2.45700000000000003e+01  
 315 +1.88300000000000018e+01  +6.72000000000000064e+00  +2.54100000000000001e+01  
 316 +2.29600000000000009e+01  +6.23000000000000043e+00  +2.42900000000000027e+01  
 317 +2.28900000000000006e+01  +6.37000000000000099e+00  +2.44300000000000033e+01  
 318 +1.86900000000000013e+01  +6.58000000000000007e+00  +2.32400000000000020e+01  
 319 +2.07199999999999989e+01  +1.23200000000000003e+01  +2.26099999999999994e+01  
 320 +2.30300000000000011e+01  +9.52000000000000135e+00  +2.20500000000000007e+01  
 321 +2.15600000000000023e+01  +1.09200000000000017e+01  +2.37300000000000040e+01  
 322 +2.36600000000000001e+01  +7.62999999999999989e+00  +2.05100000000000016e+01  
 323 +2.05800000000000018e+01  +7.35000000000000053e+00  +2.03700000000000010e+01  
 324 +2.02300000000000040e+01  +7.20999999999999996e+00  +2.05800000000000018e+01  
 325 +1.86900000000000013e+01  +9.31000000000000050e+00  +1.98800000000000026e+01  
 326 +1.86900000000000013e+01  +1.01500000000000004e+01  +2.01600000000000001e+01  
 327 +1.93900000000000006e+01  +8.12000000000000099e+00  +1.91099999999999994e+01  
 328 +2.11400000000000006e+01  +1.14100000000000001e+01  +1.91099999999999994e+01  
 329 +1.77100000000000009e+01  +9.87000000000000099e+00  +1.75000000000000000e+01  
 330 +1.79199999999999982e+01  +9.80000000000000071e+00  +1.74300000000000033e+01  
 331 +1.68000000000000007e+01  +9.80000000000000071e+00  +1.75000000000000000e+01  
 332 +1.58900000000000006e+01  +1.02200000000000006e+01  +1.75000000000000000e+01  
 333 +1.89699999999999989e+01  +1.39300000000000015e+01  +1.57500000000000000e+01  
 334 +1.77100000000000009e+01  +1.19700000000000006e+01  +1.53300000000000018e+01  
 335 +1.77800000000000011e+01  +1.21799999999999997e+01  +1.52599999999999998e+01  
 336 +1.74300000000000033e+01  +1.22500000000000000e+01  +1.54000000000000004e+01  
 337 +2.31000000000000014e+01  +1.03599999999999994e+01  +1.51199999999999992e+01  
 338 +2.28200000000000003e+01  +9.87000000000000099e+00  +1.52599999999999998e+01  
 339 +2.35900000000000034e+01  +8.12000000000000099e+00  +2.43599999999999994e+01  
 340 +2.40800000000000018e+01  +8.54000000000000092e+00  +2.44300000000000033e+01  
 341 +1.92500000000000000e+01  +1.26700000000000017e+01  +2.41500000000000021e+01  
 342 +1.94600000000000009e+01  +1.24600000000000009e+01  +2.44300000000000033e+01  
 343 +1.94600000000000009e+01  +6.16000000000000014e+00  +2.38700000000000010e+01  
 344 +2.03700000000000010e+01  +5.95000000000000018e+00  +2.26099999999999994e+01  
 345 +1.93200000000000003e+01  +6.23000000000000043e+00  +2.26099999999999994e+01  
 346 +2.40100000000000016e+01  +7.00000000000000000e+00  +2.16300000000000026e+01  
 347 +2.55500000000000007e+01  +7.14000000000000057e+00  +2.17000000000000028e+01  
 348 +1.70100000000000016e+01  +8.05000000000000071e+00  +2.07199999999999989e+01  
 349 +1.84100000000000001e+01  +8.33000000000000007e+00  +2.21200000000000010e+01  
 350 +1.58900000000000006e+01  +7.28000000000000025e+00  +1.95300000000000011e+01  
 351 +1.78500000000000014e+01  +9.94000000000000128e+00  +1.78500000000000014e+01  
 352 +1.75700000000000003e+01  +1.09200000000000017e+01  +1.78500000000000014e+01  
 353 +1.71500000000000021e+01  +1.00099999999999998e+01  +1.85500000000000007e+01  
 354 +1.79199999999999982e+01  +9.80000000000000071e+00  +1.77100000000000009e+01  
 355 +1.66600000000000001e+01  +9.66000000000000014e+00  +1.76400000000000006e+01  
 356 +1.72900000000000027e+01  +5.74000000000000021e+00  +2.68800000000000026e+01  
 357 +1.61000000000000014e+01  +6.65000000000000036e+00  +2.67399999999999984e+01  
 358 +1.56099999999999994e+01  +6.23000000000000043e+00  +2.68800000000000026e+01  
 359 +1.51900000000000013e+01  +6.85999999999999943e+00  +2.68800000000000026e+01  
 360 +1.81999999999999993e+01  +1.14100000000000001e+01  +1.51900000000000013e+01  
 361 +1.83399999999999999e+01  +1.14100000000000001e+01  +1.48400000000000016e+01  
 362 +1.79900000000000020e+01  +1.05000000000000000e+01  +1.51900000000000013e+01  
 363 +1.51900000000000013e+01  +7.91000000000000014e+00  +1.89000000000000021e+01  
 364 +1.63099999999999987e+01  +9.16999999999999993e+00  +1.77800000000000011e+01  
 365 +1.83399999999999999e+01  +6.79000000000000092e+00  +2.68800000000000026e+01  
# numEdges
 365
# id   initNode   termNode parentEdge nDau   dauEdges      ...   radiusRelativeToParent
   0          0          1 2147483646    2        245        364 +3.71871999999999980e-01  # rad = +3.71871999999999980e-01 , len = +0                       
   1          2          3          2    2 2147483645 2147483645 +7.36842105263157854e-01  # rad = +6.99999999999999789e-02 , len = +4.48218696620300172e-01 
   2          4          2        291    2          1        355 +6.65559735737755398e-01  # rad = +9.50000000000000011e-02 , len = +5.64358042380896818e-01 
   3          5          6          5    2 2147483645 2147483645 +1.14285714285714302e+00  # rad = +7.99999999999999739e-02 , len = +1.71464281994820278e-01 
   4          5          7          5    2 2147483645 2147483645 +1.00000000000000000e+00  # rad = +6.99999999999999789e-02 , len = +3.20780298646910100e-01 
   5          8          5         10    2          3          4 +7.29857750724383747e-01  # rad = +6.99999999999999789e-02 , len = +1.21243556529820884e-01 
   6          9         10          8    2 2147483645 2147483645 +1.05758644902346632e+00  # rad = +1.21999999999999914e-01 , len = +1.21243556529820870e-01 
   7          9         11          8    2        293        294 +1.00123963001811767e+00  # rad = +1.15499999999999992e-01 , len = +2.61916017074174612e-01 
   8         12          9         12    2          6          7 +6.33829670329670303e-01  # rad = +1.15357000000000001e-01 , len = +1.00468900660851257e+00 
   9          8         13         10    2 2147483645 2147483645 +7.29857750724383747e-01  # rad = +6.99999999999999789e-02 , len = +4.74763098818770435e-01 
  10         14          8         11    2          5          9 +5.13341326211108284e-01  # rad = +9.59090999999999694e-02 , len = +1.48492424049174931e+00 
  11         15         14         62    2         10         12 +9.10856190095457263e-01  # rad = +1.86832999999999971e-01 , len = +4.59020696701138931e-01 
  12         14         12         11    2          8        292 +9.74131978826010436e-01  # rad = +1.82000000000000023e-01 , len = +3.50000000000002864e-01 
  13         16         17         17    2 2147483645 2147483645 +9.00259067357513043e-01  # rad = +8.68750000000000355e-02 , len = +1.05000000000000071e+00 
  14         16         18         17    2 2147483645 2147483645 +8.80829015544041471e-01  # rad = +8.50000000000000200e-02 , len = +1.21243556529820870e-01 
  15         15         19         62    2         16         17 +7.00260337951813194e-01  # rad = +1.43636000000000041e-01 , len = +8.57321409974111659e-01 
  16         19         20         15    2         20         21 +8.29642290233646107e-01  # rad = +1.19166499999999981e-01 , len = +7.06965345685345081e-01 
  17         19         16         15    2         13         14 +6.71837143891503508e-01  # rad = +9.64999999999999608e-02 , len = +4.42718872423572107e-01 
  18         21         22         20    2 2147483645 2147483645 +1.07031250000000022e+00  # rad = +1.02749999999999994e-01 , len = +1.07307968017291322e+00 
  19         21         23         20    2 2147483645 2147483645 +9.00000000000000022e-01  # rad = +8.63999999999999907e-02 , len = +4.02119385257663664e-01 
  20         20         21         16    2         18         19 +8.05595532301443762e-01  # rad = +9.60000000000000436e-02 , len = +1.21243556529822924e-01 
  21         20         24         16    2 2147483645 2147483645 +5.87413408969802764e-01  # rad = +7.00000000000000205e-02 , len = +5.04777178564956630e-01 
  22         25         26         24    2 2147483645 2147483645 +8.74999999999999889e-01  # rad = +6.99999999999999650e-02 , len = +1.56524758424985921e-01 
  23         25         27         24    2 2147483645 2147483645 +8.74999999999999889e-01  # rad = +6.99999999999999650e-02 , len = +1.21243556529821897e-01 
  24         28         25         29    2         22         23 +6.92640692640692612e-01  # rad = +7.99999999999999600e-02 , len = +3.83405790253617484e-01 
  25         29         30         27    2 2147483645 2147483645 +1.00000000000000000e+00  # rad = +6.99999999999999789e-02 , len = +2.21359436211787469e-01 
  26         29         31         27    2 2147483645 2147483645 +1.00000000000000000e+00  # rad = +6.99999999999999789e-02 , len = +1.21243556529826005e-01 
  27         32         29         41    2         25         26 +7.56756756756756688e-01  # rad = +6.99999999999999789e-02 , len = +5.14392845984466329e-01 
  28         33         34         30    2 2147483645 2147483645 +8.56423173803526394e-01  # rad = +8.50000000000000061e-02 , len = +1.21243556529826005e-01 
  29         33         28         30    2         24        274 +1.16372795969773302e+00  # rad = +1.15499999999999950e-01 , len = +2.52388589282479314e-01 
  30         35         33         33    2         28         29 +1.07104278020043875e+00  # rad = +9.92500000000000049e-02 , len = +5.51180551180827427e-01 
  31         36         37         32    2 2147483645 2147483645 +6.92682926829268242e-01  # rad = +1.06499999999999997e-01 , len = +7.03491293478463064e-01 
  32         38         36        300    2         31         33 +8.07960314040379601e-01  # rad = +1.53749999999999942e-01 , len = +3.05122926047843468e-01 
  33         36         35         32    2         30         46 +6.02710243902438991e-01  # rad = +9.26666999999999769e-02 , len = +6.29999999999999005e-01 
  34         39         40         36    2 2147483645 2147483645 +7.13636000000000048e-01  # rad = +7.13636000000000131e-02 , len = +1.47665161768102848e+00 
  35         39         41         36    2 2147483645 2147483645 +1.13332999999999995e+00  # rad = +1.13332999999999975e-01 , len = +2.10000000000003212e-01 
  36         42         39         48    2         34         35 +6.02409638554216920e-01  # rad = +9.99999999999999917e-02 , len = +9.89949493661145541e-02 
  37         43         44         38    2 2147483645 2147483645 +7.50883392226148416e-01  # rad = +8.50000000000000061e-02 , len = +1.21243556529821897e-01 
  38         45         43        271    2         37         39 +8.57575757575757436e-01  # rad = +1.13200000000000023e-01 , len = +3.28329103187639915e-01 
  39         43         46         38    2         49         50 +9.80565371024735177e-01  # rad = +1.10999999999999988e-01 , len = +9.89949493661145541e-02 
  40         32         47         41    2 2147483645 2147483645 +7.89189189189189122e-01  # rad = +7.30000000000000093e-02 , len = +6.49153294684698956e-01 
  41         48         32         43    2         27         40 +7.47976420548731702e-01  # rad = +9.25000000000000405e-02 , len = +2.09999999999999076e-01 
  42         48         49         43    2 2147483645 2147483645 +5.84696806747151632e-01  # rad = +7.23077000000000025e-02 , len = +9.49526197637537206e-01 
  43         50         48         45    2         41         42 +7.58028232899971233e-01  # rad = +1.23667000000000027e-01 , len = +3.56931365951495327e-01 
  44         50         51         45    2 2147483645 2147483645 +4.42206530467136205e-01  # rad = +7.21428999999999959e-02 , len = +9.77496803063822584e-01 
  45         52         50         54    2         43         44 +6.60276101552919492e-01  # rad = +1.63142999999999955e-01 , len = +1.52078926876803067e+00 
  46         35         53         33    2 2147483645 2147483645 +7.55395411728269073e-01  # rad = +6.99999999999999789e-02 , len = +4.74763098818770712e-01 
  47         42         54         48    2 2147483645 2147483645 +4.32981927710843373e-01  # rad = +7.18750000000000361e-02 , len = +1.19205704561484849e+00 
  48         55         42         55    2         36         47 +7.22263556582388055e-01  # rad = +1.66000000000000009e-01 , len = +3.05122926047847798e-01 
  49         46         56         39    2 2147483645 2147483645 +8.76876576576576472e-01  # rad = +9.73332999999999837e-02 , len = +1.97989898732234104e-01 
  50         46         57         39    2 2147483645 2147483645 +1.03303603603603600e+00  # rad = +1.14667000000000005e-01 , len = +4.02119385257662998e-01 
  51         58         59         53    2 2147483645 2147483645 +1.00000000000000000e+00  # rad = +6.99999999999999789e-02 , len = +3.50000000000001421e-01 
  52         58         60         53    2 2147483645 2147483645 +1.00000000000000000e+00  # rad = +6.99999999999999789e-02 , len = +8.45813218151619473e-01 
  53         61         58        298    2         51         52 +7.41176819377326712e-01  # rad = +6.99999999999999789e-02 , len = +1.56524758424985921e-01 
  54         62         52        105    2         45         55 +1.01346595570139453e+00  # rad = +2.47082999999999914e-01 , len = +8.45813218151619917e-01 
  55         52         55         54    2         48        296 +9.30185403285535672e-01  # rad = +2.29832999999999954e-01 , len = +3.76961536499413497e-01 
  56         63         64         57    2 2147483645 2147483645 +5.89286043128372294e-01  # rad = +9.60000000000000159e-02 , len = +3.56931365951494273e-01 
  57         65         63         61    2         56         58 +7.18391843682337550e-01  # rad = +1.62908999999999998e-01 , len = +9.44351629426242289e-01 
  58         63         66         57    2         59         60 +8.22545101866686390e-01  # rad = +1.34000000000000008e-01 , len = +1.39999999999997016e-01 
  59         66         67         58    2 2147483645 2147483645 +7.34328358208955145e-01  # rad = +9.83999999999999875e-02 , len = +4.48218696620302892e-01 
  60         66         68         58    2 2147483645 2147483645 +8.41417910447761153e-01  # rad = +1.12749999999999989e-01 , len = +2.31846932263508876e+00 
  61         69         65        278    2         57         62 +7.94009103641456604e-01  # rad = +2.26768999999999998e-01 , len = +1.03353761421633905e+00 
  62         65         15         61    2         11         15 +9.04523986964708593e-01  # rad = +2.05117999999999939e-01 , len = +1.38946032688954291e+00 
  63         70         71         65    2 2147483645 2147483645 +6.19836204641132760e-01  # rad = +7.81817999999999819e-02 , len = +7.66811580507232415e-01 
  64         70         72         65    2 2147483645 2147483645 +6.73891844323055822e-01  # rad = +8.50000000000000061e-02 , len = +1.21243556529821897e-01 
  65         73         70         72    2         63         64 +9.07431654676259081e-01  # rad = +1.26132999999999940e-01 , len = +1.08894444302728455e+00 
  66         74         75         67    2 2147483645 2147483645 +5.46727694561461308e-01  # rad = +7.80000000000000276e-02 , len = +9.94886928248632785e-01 
  67         76         74         79    2         66         68 +8.18579805606876043e-01  # rad = +1.42667000000000044e-01 , len = +2.09999999999999659e-01 
  68         74         77         67    2 2147483645 2147483645 +5.95793000483643698e-01  # rad = +8.50000000000000061e-02 , len = +4.99899989997998451e-01 
  69         78         79         71    2 2147483645 2147483645 +1.34244055693250330e+00  # rad = +1.33999999999999952e-01 , len = +1.56524758424984339e-01 
  70         78         80         71    2        277        302 +9.06648286585011620e-01  # rad = +9.04999999999999555e-02 , len = +2.32163735324877329e-01 
  71         73         78         72    2         69         70 +7.18116546762589958e-01  # rad = +9.98181999999999403e-02 , len = +8.16333265278342046e-01 
  72         81         73         88    2         65         71 +1.01906158357771237e+00  # rad = +1.38999999999999957e-01 , len = +9.89949493661170521e-02 
  73         82         83         75    2 2147483645 2147483645 +7.08333333333333370e-01  # rad = +8.50000000000000061e-02 , len = +2.10000000000000853e-01 
  74         82         84         75    2         88         89 +1.07619166666666688e+00  # rad = +1.29142999999999980e-01 , len = +4.74763098818767548e-01 
  75         85         82         77    2         73         74 +7.64331210191082744e-01  # rad = +1.20000000000000009e-01 , len = +7.00000000000002842e-02 
  76         85         86         77    2 2147483645 2147483645 +6.58171974522293035e-01  # rad = +1.03333000000000008e-01 , len = +2.10000000000000853e-01 
  77         87         85        107    2         75         76 +5.60314061384725171e-01  # rad = +1.57000000000000001e-01 , len = +1.37349918092440149e+00 
  78         88         89         80    2 2147483645 2147483645 +7.28012889366272842e-01  # rad = +1.35556000000000038e-01 , len = +6.92964645562816450e-01 
  79         88         76         80    2         67        301 +9.36015037593984967e-01  # rad = +1.74285999999999996e-01 , len = +4.90000000000001212e-01 
  80         90         88        100    2         78         79 +1.01471389645776577e+00  # rad = +1.86200000000000032e-01 , len = +4.19999999999998153e-01 
  81         91         92         83    2 2147483645 2147483645 +7.10900473933649302e-01  # rad = +7.50000000000000111e-02 , len = +3.76961536499416827e-01 
  82         91         93         83    2 2147483645 2147483645 +7.34597156398104301e-01  # rad = +7.74999999999999856e-02 , len = +2.32163735324875720e-01 
  83         94         91         85    2         81         82 +8.76405987805080611e-01  # rad = +1.05500000000000024e-01 , len = +2.52388589282480258e-01 
  84         94         95         85    2 2147483645 2147483645 +7.06109089700775794e-01  # rad = +8.50000000000000061e-02 , len = +1.21243556529821897e-01 
  85         96         94        106    2         83         84 +4.74676656151419574e-01  # rad = +1.20377999999999985e-01 , len = +2.68018656067072980e+00 
  86         97         98        354    2 2147483645 2147483645 +7.67353372434017578e-01  # rad = +1.04666999999999982e-01 , len = +1.56524758424985921e-01 
  87         97         99        354    2 2147483645 2147483645 +8.40667155425219970e-01  # rad = +1.14667000000000019e-01 , len = +1.71464281994821721e-01 
  88         84         81         74    2         72        354 +1.05619352190982085e+00  # rad = +1.36400000000000021e-01 , len = +2.88617393793236532e-01 
  89         84        100         74    2 2147483645 2147483645 +1.08406959726814445e+00  # rad = +1.39999999999999958e-01 , len = +1.40000000000000568e-01 
  90        101        102         92    2 2147483645 2147483645 +5.55239744589717477e-01  # rad = +8.39999999999999913e-02 , len = +3.56931365951492552e-01 
  91        101        103         92    2 2147483645 2147483645 +6.25470962283357301e-01  # rad = +9.46250000000000008e-02 , len = +1.16713324003731511e+00 
  92        104        101        108    2         90         91 +5.38896389095688821e-01  # rad = +1.51286000000000004e-01 , len = +1.14808536267997119e+00 
  93        105        106         95    2 2147483645 2147483645 +6.75850172498767887e-01  # rad = +1.37130000000000002e-01 , len = +1.75559106855782154e+00 
  94        105        107         95    2        305        306 +5.20650566781665880e-01  # rad = +1.05640000000000012e-01 , len = +1.76255496368198306e+00 
  95        108        105        110    2         93         94 +1.01337515357952679e+00  # rad = +2.02899999999999997e-01 , len = +8.07279381626954340e-01 
  96        109        110         98    2 2147483645 2147483645 +7.59803921568627416e-01  # rad = +7.74999999999999439e-02 , len = +2.42487113059640713e-01 
  97        109        111         98    2        332        333 +1.13725490196078427e+00  # rad = +1.15999999999999978e-01 , len = +4.42718872423573218e-01 
  98        112        109        302    2         96         97 +8.94736842105263275e-01  # rad = +1.02000000000000007e-01 , len = +2.79999999999999361e-01 
  99         90        113        100    2        330        331 +4.34150953678474116e-01  # rad = +7.96667000000000070e-02 , len = +7.69999999999999574e-01 
 100        114         90        102    2         80         99 +8.26576576576576461e-01  # rad = +1.83500000000000052e-01 , len = +1.21243556529825991e-01 
 101        114        115        102    2 2147483645 2147483645 +3.74566666666666659e-01  # rad = +8.31538000000000277e-02 , len = +1.14166545012100884e+00 
 102        116        114        104    2        100        101 +1.03899993915766120e+00  # rad = +2.22000000000000003e-01 , len = +9.89949493661120283e-02 
 103        116        117        104    2 2147483645 2147483645 +5.92375050896956412e-01  # rad = +1.26571000000000017e-01 , len = +1.21445461010282219e+00 
 104        118        116        112    2        102        103 +9.07564488656877444e-01  # rad = +2.13667000000000079e-01 , len = +6.02162768692983019e-01 
 105         96         62        106    2         54        304 +9.61356466876971627e-01  # rad = +2.43800000000000128e-01 , len = +2.96984848098350962e-01 
 106        119         96        117    2         85        105 +8.60390161153519961e-01  # rad = +2.53599999999999881e-01 , len = +7.34166193719108628e-01 
 107        104         87        108    2         77        278 +9.98101398838041942e-01  # rad = +2.80199999999999894e-01 , len = +3.76961536499414163e-01 
 108        120        104        127    2         92        107 +8.45581325301204778e-01  # rad = +2.80732999999999899e-01 , len = +1.27738013136262629e+00 
 109        108        121        110    2 2147483645 2147483645 +5.45934013245297778e-01  # rad = +1.09308000000000030e-01 , len = +1.01439637223325962e+00 
 110        122        108        116    2         95        109 +8.35999999999999965e-01  # rad = +2.00222000000000039e-01 , len = +6.60378679243960098e-01 
 111        118        123        112    2 2147483645 2147483645 +4.98664140781297061e-01  # rad = +1.17400000000000032e-01 , len = +1.16292734080853055e+00 
 112        124        118        134    2        104        111 +8.51621281398310170e-01  # rad = +2.35429000000000055e-01 , len = +9.62340895940729801e-01 
 113        125        126        115    2 2147483645 2147483645 +8.01140083965643401e-01  # rad = +1.24800000000000036e-01 , len = +1.10900856624283906e+00 
 114        125        127        115    2 2147483645 2147483645 +6.40512781008871657e-01  # rad = +9.97778000000000276e-02 , len = +6.29999999999998561e-01 
 115        128        125        125    2        113        114 +7.54983449084731917e-01  # rad = +1.55778000000000028e-01 , len = +7.57165767847438165e-01 
 116        119        122        117    2        110        334 +8.12553011026293515e-01  # rad = +2.39499999999999991e-01 , len = +3.05122926047848020e-01 
 117        129        119        129    2        106        116 +8.63526233912337737e-01  # rad = +2.94749999999999956e-01 , len = +5.81463670404264610e-01 
 118        130        131        120    2 2147483645 2147483645 +5.01646706586826308e-01  # rad = +7.47273000000000381e-02 , len = +7.34166193719109073e-01 
 119        130        132        120    2 2147483645 2147483645 +7.81846620660025304e-01  # rad = +1.16467000000000029e-01 , len = +2.04203330041407405e+00 
 120        133        130        174    2        118        119 +7.79100418410041962e-01  # rad = +1.48964000000000041e-01 , len = +1.92213423048443799e+00 
 121        134        135        123    2 2147483645 2147483645 +7.20117741878964157e-01  # rad = +1.23299999999999979e-01 , len = +1.39474011916199103e+00 
 122        134        136        123    2 2147483645 2147483645 +5.28553573723002823e-01  # rad = +9.04999999999999971e-02 , len = +3.05122926047849241e-01 
 123        137        134        126    2        121        122 +8.73987412523161256e-01  # rad = +1.71222000000000041e-01 , len = +6.02162768692982353e-01 
 124        128        138        125    2        137        279 +8.61471504800492394e-01  # rad = +1.77749999999999991e-01 , len = +2.88617393793237420e-01 
 125        124        128        134    2        115        124 +7.46371831230466576e-01  # rad = +2.06333000000000072e-01 , len = +9.20706250657616021e-01 
 126        120        137        127    2        123        307 +5.90087349397590444e-01  # rad = +1.95909000000000055e-01 , len = +9.41753683295159183e-01 
 127        139        120        130    2        108        126 +9.07103825136611919e-01  # rad = +3.31999999999999962e-01 , len = +2.96984848098351184e-01 
 128        129        140        129    2 2147483645 2147483645 +3.20203437698669602e-01  # rad = +1.09295999999999990e-01 , len = +2.21801713248568033e+00 
 129        139        129        130    2        117        128 +9.32603825136611997e-01  # rad = +3.41332999999999998e-01 , len = +2.10000000000000853e-01 
 130        141        139        144    2        127        129 +1.02393661664484514e+00  # rad = +3.65999999999999992e-01 , len = +4.25793377120877115e-01 
 131        142        143        133    2 2147483645 2147483645 +6.81322650606169367e-01  # rad = +8.73333000000000026e-02 , len = +1.71464281994824608e-01 
 132        142        144        133    2 2147483645 2147483645 +8.30069744581922619e-01  # rad = +1.06400000000000022e-01 , len = +3.56931365951496049e-01 
 133        145        142        142    2        131        132 +9.15585714285714336e-01  # rad = +1.28182000000000018e-01 , len = +7.82623792124925832e-01 
 134        146        124        175    2        112        125 +9.61223922114047280e-01  # rad = +2.76448000000000027e-01 , len = +2.05995145573870220e+00 
 135        147        148        137    2 2147483645 2147483645 +7.70642484639443848e-01  # rad = +6.99999999999999789e-02 , len = +2.96984848098348631e-01 
 136        147        149        137    2 2147483645 2147483645 +7.70642484639443848e-01  # rad = +6.99999999999999789e-02 , len = +7.00000000000038369e-02 
 137        138        147        124    2        135        136 +5.11017158931082904e-01  # rad = +9.08332999999999918e-02 , len = +7.27461339178928190e-01 
 138        150        151        139    2 2147483645 2147483645 +7.93208077709611437e-01  # rad = +9.30909000000000042e-02 , len = +7.57165767847435944e-01 
 139        152        150        153    2        138        140 +5.74044726184187448e-01  # rad = +1.17360000000000006e-01 , len = +1.92468179188145427e+00 
 140        150        153        139    2        141        142 +1.09406952965235171e+00  # rad = +1.28399999999999986e-01 , len = +2.96984848098350351e-01 
 141        153        154        140    2 2147483645 2147483645 +7.39875389408099604e-01  # rad = +9.50000000000000150e-02 , len = +3.05122926047846355e-01 
 142        153        145        140    2        133        308 +1.09034267912772576e+00  # rad = +1.40000000000000041e-01 , len = +1.21243556529819857e-01 
 143        141        155        144    2        335        336 +3.46034808748847678e-01  # rad = +1.23688066178423109e-01 , len = +1.06160256216721693e+00 
 144        156        141        146    2        130        143 +9.95665738161559899e-01  # rad = +3.57443999999999928e-01 , len = +5.68682688324516072e-01 
 145        156        157        146    2        161        162 +5.34501392757660176e-01  # rad = +1.91886000000000001e-01 , len = +2.51708164349112717e+00 
 146        158        156        159    2        144        145 +9.15377319040868165e-01  # rad = +3.58999999999999930e-01 , len = +3.05122926047845966e-01 
 147        159        160        148    2 2147483645 2147483645 +6.51629323308270614e-01  # rad = +8.66667000000000132e-02 , len = +3.83405790253615542e-01 
 148        161        159        157    2        147        149 +9.51944687003449919e-01  # rad = +1.32999999999999979e-01 , len = +4.59020696701140263e-01 
 149        159        162        148    2        155        156 +5.91478947368420993e-01  # rad = +7.86667000000000061e-02 , len = +9.82496819333270710e-01 
 150        163        164        152    2 2147483645 2147483645 +7.53311071197581561e-01  # rad = +6.99999999999999789e-02 , len = +2.52388589282480258e-01 
 151        163        165        152    2 2147483645 2147483645 +7.53311071197581561e-01  # rad = +6.99999999999999789e-02 , len = +3.13049516849968679e-01 
 152        166        163        158    2        150        151 +4.54669602446483134e-01  # rad = +9.29231000000000085e-02 , len = +8.77097486029915219e-01 
 153        167        152        186    2        139        154 +7.91268505079825712e-01  # rad = +2.04444000000000015e-01 , len = +1.33367912182803638e+00 
 154        152        168        153    2        309        310 +9.97828256148382997e-01  # rad = +2.04000000000000015e-01 , len = +1.21243556529816776e-01 
 155        162        169        149    2 2147483645 2147483645 +8.89830131427910342e-01  # rad = +6.99999999999999789e-02 , len = +3.56931365951496382e-01 
 156        162        170        149    2 2147483645 2147483645 +8.89830131427910342e-01  # rad = +6.99999999999999789e-02 , len = +4.99899989998001060e-01 
 157        166        161        158    2        148        160 +6.83615902140672693e-01  # rad = +1.39714000000000005e-01 , len = +9.23363417079100746e-01 
 158        158        166        159    2        152        157 +5.21114873479045837e-01  # rad = +2.04375000000000001e-01 , len = +6.49153294684700288e-01 
 159        171        158        194    2        146        158 +1.02996496646339852e+00  # rad = +3.92188000000000037e-01 , len = +1.13088460949824698e+00 
 160        161        172        157    2 2147483645 2147483645 +7.01432927265699946e-01  # rad = +9.79999999999999899e-02 , len = +4.02119385257663664e-01 
 161        157        173        145    2 2147483645 2147483645 +4.96980498837851670e-01  # rad = +9.53635999999999928e-02 , len = +1.57461106308828036e+00 
 162        157        174        145    2 2147483645 2147483645 +4.79451340900326262e-01  # rad = +9.20000000000000123e-02 , len = +6.14247507117447800e-01 
 163        175        176        165    2 2147483645 2147483645 +9.96437735097028043e-01  # rad = +1.20000000000000037e-01 , len = +9.89949493661170521e-02 
 164        175        177        165    2        337        338 +7.67257056024711614e-01  # rad = +9.24000000000000099e-02 , len = +3.76961536499415828e-01 
 165        178        175        177    2        163        164 +5.58576066790352543e-01  # rad = +1.20429000000000008e-01 , len = +9.99799979995998123e-01 
 166        179        180        167    2 2147483645 2147483645 +1.33333333333333326e+00  # rad = +1.20000000000000009e-01 , len = +7.00000000000002842e-02 
 167        181        179        172    2        166        168 +6.77083725164192907e-01  # rad = +8.99999999999999967e-02 , len = +3.76961536499416827e-01 
 168        179        182        167    2        169        170 +1.12840000000000007e+00  # rad = +1.01555999999999993e-01 , len = +5.77234787586473064e-01 
 169        182        183        168    2 2147483645 2147483645 +6.89274882823269874e-01  # rad = +7.00000000000000344e-02 , len = +5.68682688324514851e-01 
 170        182        184        168    2 2147483645 2147483645 +6.89274882823269874e-01  # rad = +7.00000000000000344e-02 , len = +2.32163735324878384e-01 
 171        181        185        172    2 2147483645 2147483645 +5.26620675127705495e-01  # rad = +7.00000000000000205e-02 , len = +2.21359436211790828e-01 
 172        186        181        182    2        167        171 +6.59121224593017141e-01  # rad = +1.32923000000000041e-01 , len = +2.81222331972409290e+00 
 173        133        187        174    2 2147483645 2147483645 +5.20920502092050208e-01  # rad = +9.96000000000000218e-02 , len = +9.39148550549912309e-01 
 174        188        133        283    2        120        173 +6.76814159292035367e-01  # rad = +1.91200000000000009e-01 , len = +1.02878569196893466e+00 
 175        189        146        184    2        134        176 +8.42578947831003622e-01  # rad = +2.87600000000000022e-01 , len = +8.10308583195315957e-01 
 176        146        190        175    2        177        178 +7.44308066759387987e-01  # rad = +2.14063000000000031e-01 , len = +1.11561642153564322e+00 
 177        190        178        176    2        165        311 +1.00718012921429678e+00  # rad = +2.15599999999999986e-01 , len = +3.56931365951496549e-01 
 178        190        191        176    2        179        180 +9.50654713799208739e-01  # rad = +2.03499999999999986e-01 , len = +1.21243556529819857e-01 
 179        191        192        178    2 2147483645 2147483645 +4.86486486486486458e-01  # rad = +9.90000000000000185e-02 , len = +2.88617393793237420e-01 
 180        191        193        178    2 2147483645 2147483645 +4.81572481572481503e-01  # rad = +9.79999999999999899e-02 , len = +6.29999999999999005e-01 
 181        186        194        182    2 2147483645 2147483645 +6.61982376888633262e-01  # rad = +1.33499999999999980e-01 , len = +4.94974746830585288e-01 
 182        167        186        186    2        172        181 +7.80520561199806395e-01  # rad = +2.01666999999999957e-01 , len = +2.09999999999999659e-01 
 183        189        195        184    2 2147483645 2147483645 +4.69377411501378350e-01  # rad = +1.60213999999999995e-01 , len = +1.30958008537087967e+00 
 184        196        189        185    2        175        183 +9.59698257077547301e-01  # rad = +3.41333000000000053e-01 , len = +1.71464281994823164e-01 
 185        197        196        187    2        184        204 +1.02301052443861518e+00  # rad = +3.55667000000000122e-01 , len = +1.97989898732232855e-01 
 186        197        167        187    2        153        182 +7.43168031478397495e-01  # rad = +2.58375000000000132e-01 , len = +6.37730350540103519e-01 
 187        198        197        200    2        185        186 +9.24338983050847496e-01  # rad = +3.47667000000000059e-01 , len = +6.60378679243959987e-01 
 188        199        200        190    2        339        340 +6.44040723981900487e-01  # rad = +1.42333000000000015e-01 , len = +4.99899989997996563e-01 
 189        199        201        190    2        314        315 +5.08796380090497768e-01  # rad = +1.12444000000000016e-01 , len = +6.92964645562817227e-01 
 190        202        199        195    2        188        189 +5.68123393316195324e-01  # rad = +2.20999999999999974e-01 , len = +6.14247507117450464e-01 
 191        203        204        192    2 2147483645 2147483645 +4.79338787878787864e-01  # rad = +7.90909000000000056e-02 , len = +7.34166193719105520e-01 
 192        188        203        283    2        191        193 +5.84070796460176900e-01  # rad = +1.65000000000000008e-01 , len = +1.05465634213235426e+00 
 193        203        205        192    2        196        197 +8.12121212121212244e-01  # rad = +1.34000000000000036e-01 , len = +1.71464281994823164e-01 
 194        202        171        195    2        159        282 +9.78863753213367604e-01  # rad = +3.80778000000000116e-01 , len = +6.64078308635358439e-01 
 195        206        202        199    2        190        194 +9.33173726241852797e-01  # rad = +3.89000000000000068e-01 , len = +3.76961536499415828e-01 
 196        205        207        193    2 2147483645 2147483645 +5.99999999999999978e-01  # rad = +8.03999999999999992e-02 , len = +3.20780298646906992e-01 
 197        205        208        193    2 2147483645 2147483645 +8.61656716417910418e-01  # rad = +1.15462000000000037e-01 , len = +1.76394444356958124e+00 
 198        206        209        199    2        209        316 +6.76757257284872238e-01  # rad = +2.82110999999999945e-01 , len = +7.17286553617174083e-01 
 199        210        206        201    2        195        198 +8.84192552841734591e-01  # rad = +4.16857000000000033e-01 , len = +6.06217782649106418e-01 
 200        210        198        201    2        187        283 +7.97796184153312660e-01  # rad = +3.76125000000000043e-01 , len = +6.45368112010504813e-01 
 201        211        210        220    2        199        200 +1.05235491071428555e+00  # rad = +4.71455000000000068e-01 , len = +1.63416645419002471e+00 
 202        212        213        204    2 2147483645 2147483645 +5.81540292593496155e-01  # rad = +7.86667000000000199e-02 , len = +4.14125584816975423e-01 
 203        212        214        204    2 2147483645 2147483645 +6.55464874734795533e-01  # rad = +8.86667000000000011e-02 , len = +4.94974746830580015e-01 
 204        196        212        185    2        202        203 +3.80336100903373109e-01  # rad = +1.35273000000000004e-01 , len = +1.63416645419002693e+00 
 205        215        216        207    2 2147483645 2147483645 +6.47075829383886303e-01  # rad = +1.36532999999999988e-01 , len = +1.18380741677014489e+00 
 206        215        217        207    2        341        342 +9.10511848341232333e-01  # rad = +1.92117999999999983e-01 , len = +1.17341382299681274e+00 
 207        218        215        209    2        205        206 +9.47462954647507849e-01  # rad = +2.11000000000000049e-01 , len = +1.21243556529820870e-01 
 208        218        219        209    2 2147483645 2147483645 +5.94009878760664578e-01  # rad = +1.32285999999999987e-01 , len = +4.25793377120877115e-01 
 209        209        218        198    2        207        208 +7.89405588580381457e-01  # rad = +2.22699999999999981e-01 , len = +6.49153294684698401e-01 
 210        220        221        212    2 2147483645 2147483645 +4.55622630331753542e-01  # rad = +7.69090999999999941e-02 , len = +1.48657324071166874e+00 
 211        220        222        212    2 2147483645 2147483645 +6.27962085308056972e-01  # rad = +1.05999999999999969e-01 , len = +7.17286553617169531e-01 
 212        223        220        342    2        210        211 +1.04544722597267459e+00  # rad = +1.68799999999999978e-01 , len = +3.76961536499418104e-01 
 213        224        225        215    2 2147483645 2147483645 +7.45765759188106281e-01  # rad = +8.17143000000000036e-02 , len = +4.42718872423571552e-01 
 214        224        226        215    2 2147483645 2147483645 +6.38855171532613508e-01  # rad = +6.99999999999999928e-02 , len = +2.32163735324875720e-01 
 215        227        224        318    2        213        214 +6.23980637813211780e-01  # rad = +1.09571000000000016e-01 , len = +9.97346479414250697e-01 
 216        228        229        218    2 2147483645 2147483645 +5.46582492962750410e-01  # rad = +7.99999999999999739e-02 , len = +7.69999999999999130e-01 
 217        228        230        218    2 2147483645 2147483645 +7.54427318192998242e-01  # rad = +1.10420999999999991e-01 , len = +1.30770791845885981e+00 
 218        231        228        362    2        216        217 +9.06491929989719059e-01  # rad = +1.46363999999999966e-01 , len = +9.62340895940725027e-01 
 219        211        232        220    2        238        239 +5.28738839285714191e-01  # rad = +2.36875000000000002e-01 , len = +7.70000000000000018e-01 
 220        233        211        222    2        201        219 +9.51167728237792054e-01  # rad = +4.48000000000000065e-01 , len = +1.21243556529821897e-01 
 221        233        234        222    2        234        235 +4.37617834394904426e-01  # rad = +2.06118000000000023e-01 , len = +1.13736537664903858e+00 
 222        235        233        229    2        220        221 +9.75444075575170322e-01  # rad = +4.71000000000000085e-01 , len = +2.09999999999997300e-01 
 223        236        237        225    2 2147483645 2147483645 +9.33333333333333237e-01  # rad = +6.99999999999999928e-02 , len = +2.79999999999999361e-01 
 224        236        238        225    2 2147483645 2147483645 +9.33333333333333237e-01  # rad = +6.99999999999999928e-02 , len = +1.21243556529821897e-01 
 225        239        236        227    2        223        224 +5.06230003914845295e-01  # rad = +7.50000000000000111e-02 , len = +8.45813218151618806e-01 
 226        239        240        227    2 2147483645 2147483645 +6.33832363621636863e-01  # rad = +9.39047999999999966e-02 , len = +1.40872282582486696e+00 
 227        241        239        228    2        225        226 +4.79075181891673474e-01  # rad = +1.48154000000000008e-01 , len = +9.20706250657614134e-01 
 228        235        241        229    2        227        318 +6.40458769366499814e-01  # rad = +3.09249999999999969e-01 , len = +6.18223260642946970e-01 
 229        242        235        244    2        222        228 +1.01725420136643163e+00  # rad = +4.82856999999999981e-01 , len = +1.01439637223325985e+00 
 230        243        244        232    2 2147483645 2147483645 +5.45454545454545414e-01  # rad = +7.19999999999999946e-02 , len = +9.80000000000002203e-01 
 231        243        245        232    2 2147483645 2147483645 +5.75757575757575690e-01  # rad = +7.59999999999999981e-02 , len = +3.13049516849971843e-01 
 232        246        243        234    2        230        231 +9.04109589041095951e-01  # rad = +1.32000000000000034e-01 , len = +1.56524758424984339e-01 
 233        246        247        234    2        320        363 +1.08676027397260277e+00  # rad = +1.58667000000000030e-01 , len = +3.63730669589465705e-01 
 234        234        246        221    2        232        233 +7.08332120435866908e-01  # rad = +1.45999999999999991e-01 , len = +8.65852181379708763e-01 
 235        234        248        221    2 2147483645 2147483645 +5.13978581887701069e-01  # rad = +1.05940237341529159e-01 , len = +1.68291413922398214e+00 
 236        249        250        238    2 2147483645 2147483645 +1.10714285714285721e+00  # rad = +7.74999999999999856e-02 , len = +3.28329103187640248e-01 
 237        249        251        238    2 2147483645 2147483645 +1.00000000000000000e+00  # rad = +7.00000000000000067e-02 , len = +9.23363417079102855e-01 
 238        232        249        219    2        236        237 +2.95514511873350927e-01  # rad = +7.00000000000000067e-02 , len = +2.88617393793235699e-01 
 239        232        252        219    2 2147483645 2147483645 +3.16622691292876013e-01  # rad = +7.50000000000000111e-02 , len = +4.48218696620301227e-01 
 240        253        254        242    2 2147483645 2147483645 +1.00000000000000000e+00  # rad = +7.00000000000000067e-02 , len = +4.08166632639170857e-01 
 241        253        255        242    2 2147483645 2147483645 +1.00000000000000000e+00  # rad = +7.00000000000000067e-02 , len = +6.67757440991859075e-01 
 242        256        253        322    2        240        241 +8.23529411764705843e-01  # rad = +7.00000000000000067e-02 , len = +3.20780298646908546e-01 
 243        242        257        244    2        284        285 +4.48602915306941574e-01  # rad = +2.12937000000000043e-01 , len = +1.35373557240696307e+00 
 244        258        242        245    2        229        243 +9.84786307053941878e-01  # rad = +4.74667000000000006e-01 , len = +1.71464281994821721e-01 
 245          1        258          0    2        244        246 +1.29614491007658561e+00  # rad = +4.82000000000000040e-01 , len = +7.57165767847438831e-01 
 246        258        259        245    2        250        251 +5.59410788381742630e-01  # rad = +2.69635999999999987e-01 , len = +8.99166280506559445e-01 
 247        260        261        248    2 2147483645 2147483645 +1.00000000000000000e+00  # rad = +1.11000000000000001e-01 , len = +7.00000000000002842e-02 
 248        262        260        263    2        247        249 +1.18558077436582110e+00  # rad = +1.11000000000000001e-01 , len = +9.89949493661145541e-02 
 249        260        263        248    2        252        253 +9.42945945945945829e-01  # rad = +1.04667000000000010e-01 , len = +1.97989898732234104e-01 
 250        259        264        246    2        286        287 +6.07485647317123845e-01  # rad = +1.63799999999999973e-01 , len = +4.08166632639169635e-01 
 251        259        265        246    2        262        263 +6.01221646961088374e-01  # rad = +1.62111000000000005e-01 , len = +1.35373557240696063e+00 
 252        263        266        249    2 2147483645 2147483645 +6.68787679020130477e-01  # rad = +6.99999999999999928e-02 , len = +2.52388589282478815e-01 
 253        263        267        249    2 2147483645 2147483645 +6.68787679020130477e-01  # rad = +6.99999999999999928e-02 , len = +5.93969696196699037e-01 
 254        268        269        364    2        328        329 +1.14410872558299648e+00  # rad = +4.25462000000000062e-01 , len = +2.11627030409633399e+00 
 255        268        270        364    2        257        258 +5.59746364340418245e-01  # rad = +2.08154000000000006e-01 , len = +8.63017960415656149e-01 
 256        271        272        259    2 2147483645 2147483645 +6.35058721183123120e-01  # rad = +7.29999999999999954e-02 , len = +1.09567330897489801e+00 
 257        270        273        255    2 2147483645 2147483645 +3.36289477982647467e-01  # rad = +6.99999999999999928e-02 , len = +1.16713324003731556e+00 
 258        270        274        255    2 2147483645 2147483645 +3.36289477982647467e-01  # rad = +6.99999999999999928e-02 , len = +7.85748051222527777e-01 
 259        275        271        261    2        256        324 +9.41110010397648633e-01  # rad = +1.14949999999999983e-01 , len = +5.68682688324516517e-01 
 260        275        276        261    2 2147483645 2147483645 +7.45028368387873230e-01  # rad = +9.09999999999999976e-02 , len = +6.06217782649104531e-01 
 261        277        275        265    2        259        260 +1.10287133182844244e+00  # rad = +1.22143000000000002e-01 , len = +9.23363417079106297e-01 
 262        265        278        251    2        265        358 +8.80877916982808040e-01  # rad = +1.42800000000000010e-01 , len = +4.08166632639172688e-01 
 263        265        262        251    2        248        357 +5.77536379394365640e-01  # rad = +9.36249999999999999e-02 , len = +1.18380741677014445e+00 
 264        277        279        265    2 2147483645 2147483645 +6.32054176072234797e-01  # rad = +7.00000000000000067e-02 , len = +9.89949493661157892e-02 
 265        278        277        262    2        261        264 +7.75560224089635875e-01  # rad = +1.10750000000000015e-01 , len = +5.81463670404264610e-01 
 266        280        281        268    2 2147483645 2147483645 +9.54732168406672077e-01  # rad = +1.03428999999999993e-01 , len = +1.45828666591997425e+00 
 267        280        282        268    2 2147483645 2147483645 +6.46155834325644052e-01  # rad = +6.99999999999999928e-02 , len = +1.71464281994822443e-01 
 268        283        280        358    2        266        267 +7.58634453781512619e-01  # rad = +1.08332999999999999e-01 , len = +4.59020696701139763e-01 
 269        284        285        356    2 2147483645 2147483645 +5.68181818181818121e-01  # rad = +7.49999999999999695e-02 , len = +4.14125584816975423e-01 
 270        284        286        356    2 2147483645 2147483645 +6.06060606060606077e-01  # rad = +7.99999999999999739e-02 , len = +4.31508980207826076e-01 
 271        287         45        299    2         38        356 +9.67621337516585189e-01  # rad = +1.32000000000000034e-01 , len = +6.96491205974632654e-01 
 272        288        289        357    2 2147483645 2147483645 +7.83266221628838410e-01  # rad = +7.33332999999999902e-02 , len = +5.93969696196699037e-01 
 273        288        290        357    2 2147483645 2147483645 +1.10327369826435251e+00  # rad = +1.03294000000000011e-01 , len = +1.36095554666565133e+00 
 274         28        291         29    2 2147483645 2147483645 +6.29673593073593052e-01  # rad = +7.27273000000000086e-02 , len = +7.85748051222527444e-01 
 275        292        293        277    2 2147483645 2147483645 +8.52941176470588203e-01  # rad = +7.24999999999999950e-02 , len = +8.19328993750373047e-01 
 276        292        294        277    2 2147483645 2147483645 +9.41176470588235392e-01  # rad = +7.99999999999999600e-02 , len = +1.56524758424985921e-01 
 277         80        292         70    2        275        276 +9.39226519337016508e-01  # rad = +8.50000000000000061e-02 , len = +1.21243556529821897e-01 
 278         87         69        107    2         61        300 +1.01927194860813697e+00  # rad = +2.85599999999999965e-01 , len = +3.95979797464468208e-01 
 279        138        295        124    2 2147483645 2147483645 +5.77333333333333365e-01  # rad = +1.02621000000000018e-01 , len = +2.03963231980668569e+00 
 280        296        297        282    2 2147483645 2147483645 +3.56911514257156504e-01  # rad = +8.31999999999999962e-02 , len = +1.08669222873820459e+00 
 281        296        298        282    2        312        313 +5.96282457713278258e-01  # rad = +1.38999999999999985e-01 , len = +2.88617393793233978e-01 
 282        171        296        194    2        280        281 +6.12196607997310682e-01  # rad = +2.33110999999999985e-01 , len = +7.47395477642194161e-01 
 283        198        188        200    2        174        192 +7.51080093054170894e-01  # rad = +2.82500000000000029e-01 , len = +5.37680202350802494e-01 
 284        257        299        243    2 2147483645 2147483645 +5.99238272352855539e-01  # rad = +1.27599999999999991e-01 , len = +3.20780298646909323e-01 
 285        257        300        243    2 2147483645 2147483645 +4.82884609062774417e-01  # rad = +1.02824000000000026e-01 , len = +1.25610509114484237e+00 
 286        264        301        250    2 2147483645 2147483645 +6.22710622710622719e-01  # rad = +1.01999999999999993e-01 , len = +5.68682688324519514e-01 
 287        264        302        250    2 2147483645 2147483645 +5.45962148962149008e-01  # rad = +8.94286000000000109e-02 , len = +9.74987179402888260e-01 
 288        283        303        358    2        327        361 +8.38333333333333486e-01  # rad = +1.19714000000000029e-01 , len = +5.64358042380897706e-01 
 289        304        305        359    2 2147483645 2147483645 +8.76514148398803372e-01  # rad = +1.25111000000000000e-01 , len = +6.92964645562815673e-01 
 290        304        306        359    2 2147483645 2147483645 +5.22257718741461541e-01  # rad = +7.45455000000000007e-02 , len = +1.48657324071167052e+00 
 291        307          4        296    2          2        359 +7.09428429423459295e-01  # rad = +1.42737000000000003e-01 , len = +1.50296373875087275e+00 
 292         12        308         12    2        347        360 +7.68543956043955978e-01  # rad = +1.39874999999999999e-01 , len = +5.81463670404262722e-01 
 293         11        309          7    2 2147483645 2147483645 +6.70995670995671034e-01  # rad = +7.74999999999999717e-02 , len = +2.96984848098348631e-01 
 294         11        310          7    2 2147483645 2147483645 +6.63780952380952360e-01  # rad = +7.66666999999999765e-02 , len = +5.37680202350801717e-01 
 295        307        311        296    2 2147483645 2147483645 +4.60697316103379773e-01  # rad = +9.26923000000000469e-02 , len = +9.62340895940725471e-01 
 296         55        307         55    2        291        295 +8.75418238460099252e-01  # rad = +2.01199999999999990e-01 , len = +7.85748051222530663e-01 
 297         61        312        298    2 2147483645 2147483645 +7.94118020761421572e-01  # rad = +7.49999999999999972e-02 , len = +8.68677155219359176e-01 
 298        287         61        299    2         53        297 +6.92321338249631602e-01  # rad = +9.44443999999999839e-02 , len = +5.98080262172227983e-01 
 299         38        287        300    2        271        298 +7.16874940880952605e-01  # rad = +1.36417000000000038e-01 , len = +8.01186619958170421e-01 
 300         69         38        278    2         32        299 +6.66295518207282944e-01  # rad = +1.90294000000000019e-01 , len = +1.41566238913096898e+00 
 301         76        313         79    2 2147483645 2147483645 +7.28687330020770463e-01  # rad = +1.27000000000000030e-01 , len = +8.31203946092654022e-01 
 302         80        112         70    2         98        303 +1.25966850828729271e+00  # rad = +1.13999999999999962e-01 , len = +2.96984848098348631e-01 
 303        112        314        302    2 2147483645 2147483645 +1.12280701754385981e+00  # rad = +1.27999999999999975e-01 , len = +1.71464281994820250e-01 
 304         62        315        105    2 2147483645 2147483645 +5.42506152584085299e-01  # rad = +1.32262999999999992e-01 , len = +1.70891778620271650e+00 
 305        107        316         94    2 2147483645 2147483645 +6.62627792502839763e-01  # rad = +7.00000000000000067e-02 , len = +2.52388589282480258e-01 
 306        107        317         94    2 2147483645 2147483645 +6.62627792502839763e-01  # rad = +7.00000000000000067e-02 , len = +1.97989898732234104e-01 
 307        137        318        126    2 2147483645 2147483645 +5.38877744258813962e-01  # rad = +1.05570999999999984e-01 , len = +4.64327470649756269e-01 
 308        145        319        142    2 2147483645 2147483645 +5.71428571428571508e-01  # rad = +8.00000000000000155e-02 , len = +5.09607692249636868e-01 
 309        168        320        154    2 2147483645 2147483645 +3.93962745098039191e-01  # rad = +8.03684000000000065e-02 , len = +1.33551488198372525e+00 
 310        168        321        154    2 2147483645 2147483645 +7.04362745098039200e-01  # rad = +1.43690000000000040e-01 , len = +2.07771509115181940e+00 
 311        178        322        177    2 2147483645 2147483645 +6.71382189239332017e-01  # rad = +1.44750000000000018e-01 , len = +5.81463670404264610e-01 
 312        298        323        281    2 2147483645 2147483645 +6.21582733812949706e-01  # rad = +8.64000000000000185e-02 , len = +2.96984848098351184e-01 
 313        298        324        281    2 2147483645 2147483645 +6.51079136690647542e-01  # rad = +9.05000000000000249e-02 , len = +2.61916017074176000e-01 
 314        201        325        189    2 2147483645 2147483645 +7.11465262708548263e-01  # rad = +7.99999999999999739e-02 , len = +1.71464281994820250e-01 
 315        201        326        189    2 2147483645 2147483645 +6.41589591263206471e-01  # rad = +7.21428999999999959e-02 , len = +9.23363417079104631e-01 
 316        209        327        198    2 2147483645 2147483645 +3.72785889242177759e-01  # rad = +1.05166999999999997e-01 , len = +4.69574275274956709e-01 
 317        227        328        318    2 2147483645 2147483645 +7.43735763097949865e-01  # rad = +1.30600000000000022e-01 , len = +1.20024997396375621e+00 
 318        241        227        228    2        215        317 +5.67825383993532773e-01  # rad = +1.75600000000000034e-01 , len = +3.56931365951496382e-01 
 319        329        330        320    2 2147483645 2147483645 +7.51072961373390524e-01  # rad = +7.00000000000000067e-02 , len = +2.32163735324874637e-01 
 320        247        329        233    2        319        321 +5.87393723962764791e-01  # rad = +9.32000000000000189e-02 , len = +3.05122926047845966e-01 
 321        329        331        320    2        322        346 +1.10668454935622318e+00  # rad = +1.03143000000000012e-01 , len = +9.12688336728371019e-01 
 322        331        256        321    2        242        323 +8.24098581580911871e-01  # rad = +8.50000000000000061e-02 , len = +3.63730669589465039e-01 
 323        256        332        322    2 2147483645 2147483645 +9.01960588235294125e-01  # rad = +7.66666500000000029e-02 , len = +7.47395477642190609e-01 
 324        271        333        259    2 2147483645 2147483645 +6.95954762940408922e-01  # rad = +8.00000000000000017e-02 , len = +8.48704895708750184e-01 
 325        334        335        327    2 2147483645 2147483645 +9.29794838970835258e-01  # rad = +9.04999999999999971e-02 , len = +2.32163735324877857e-01 
 326        334        336        327    2 2147483645 2147483645 +8.08219797335547052e-01  # rad = +7.86666999999999922e-02 , len = +4.02119385257659612e-01 
 327        303        334        288    2        325        326 +8.13048599161334429e-01  # rad = +9.73333000000000254e-02 , len = +7.57165767847437166e-01 
 328        269        337        254    2 2147483645 2147483645 +3.47387075696536929e-01  # rad = +1.47800000000000015e-01 , len = +3.20780298646908157e-01 
 329        269        338        254    2 2147483645 2147483645 +3.62967785607175242e-01  # rad = +1.54429000000000011e-01 , len = +5.04777178564957074e-01 
 330        113        339         99    2 2147483645 2147483645 +8.78660720225640013e-01  # rad = +7.00000000000000067e-02 , len = +3.20780298646910100e-01 
 331        113        340         99    2 2147483645 2147483645 +8.78660720225640013e-01  # rad = +7.00000000000000067e-02 , len = +8.19328993750373713e-01 
 332        111        341         97    2 2147483645 2147483645 +1.07586206896551739e+00  # rad = +1.24800000000000036e-01 , len = +7.03491293478463620e-01 
 333        111        342         97    2 2147483645 2147483645 +7.54310344827586299e-01  # rad = +8.75000000000000083e-02 , len = +4.48218696620299561e-01 
 334        122        343        116    2 2147483645 2147483645 +3.98417954070981239e-01  # rad = +9.54210999999999809e-02 , len = +1.37528178930719602e+00 
 335        155        344        143    2 2147483645 2147483645 +5.65939804564680071e-01  # rad = +6.99999999999999789e-02 , len = +1.00955435712991659e+00 
 336        155        345        143    2 2147483645 2147483645 +5.65939804564680071e-01  # rad = +6.99999999999999789e-02 , len = +3.49999999999999978e-01 
 337        177        346        164    2 2147483645 2147483645 +7.57575757575757458e-01  # rad = +6.99999999999999789e-02 , len = +4.42718872423574050e-01 
 338        177        347        164    2 2147483645 2147483645 +7.57575757575757458e-01  # rad = +6.99999999999999789e-02 , len = +1.42944044996634823e+00 
 339        200        348        188    2 2147483645 2147483645 +6.59342527734257056e-01  # rad = +9.38462000000000046e-02 , len = +1.84274252135234495e+00 
 340        200        349        188    2 2147483645 2147483645 +6.68365031299839152e-01  # rad = +9.51304000000000038e-02 , len = +1.60390149323454345e+00 
 341        217        350        206    2 2147483645 2147483645 +4.88631986591573864e-01  # rad = +9.38749999999999724e-02 , len = +1.83741666477693943e+00 
 342        217        223        206    2        212        362 +8.40431401534473488e-01  # rad = +1.61461999999999939e-01 , len = +8.96437393240601899e-01 
 343        351        352        345    2 2147483645 2147483645 +5.08848652989705830e-01  # rad = +7.66667000000000043e-02 , len = +1.01921538449927329e+00 
 344        351        353        345    2 2147483645 2147483645 +6.27211001745571317e-01  # rad = +9.44999999999999868e-02 , len = +9.92421281513046649e-01 
 345        354        351        363    2        343        344 +9.49579937857273348e-01  # rad = +1.50666999999999995e-01 , len = +2.09999999999999659e-01 
 346        331        355        321    2 2147483645 2147483645 +7.51384000853184353e-01  # rad = +7.75000000000000133e-02 , len = +2.42487113059643794e-01 
 347        308        356        292    2 2147483645 2147483645 +7.32082216264521968e-01  # rad = +1.02400000000000005e-01 , len = +1.50459296821432886e+00 
 348        357        358        360    2 2147483645 2147483645 +5.65584271671135008e-01  # rad = +7.91110999999999759e-02 , len = +6.60378679243964539e-01 
 349        357        359        360    2 2147483645 2147483645 +5.25231099195710427e-01  # rad = +7.34667000000000098e-02 , len = +9.44351629426243400e-01 
 350        360        361        361    2 2147483645 2147483645 +5.84726932522511955e-01  # rad = +7.00000000000000067e-02 , len = +3.76961536499415162e-01 
 351        360        362        361    2 2147483645 2147483645 +5.84726932522511955e-01  # rad = +7.00000000000000067e-02 , len = +9.33916484488842902e-01 
 352        231        363        362    2 2147483645 2147483645 +4.98973132997237778e-01  # rad = +8.05651999999999896e-02 , len = +1.50947010569934648e+00 
 353        354        364        363    2 2147483645 2147483645 +6.06441162938733291e-01  # rad = +9.62222000000000077e-02 , len = +1.73028899320315821e+00 
 354         81         97         88    2         86         87 +1.00000000000000000e+00  # rad = +1.36400000000000021e-01 , len = +0                       
 355          2        365          2    2 2147483645 2147483645 +7.36842105263157854e-01  # rad = +6.99999999999999789e-02 , len = +1.71464281994822443e-01 
 356         45        284        271    2        269        270 +1.00000000000000000e+00  # rad = +1.32000000000000034e-01 , len = +0                       
 357        262        288        263    2        272        273 +1.00000000000000000e+00  # rad = +9.36249999999999999e-02 , len = +0                       
 358        278        283        262    2        268        288 +1.00000000000000000e+00  # rad = +1.42800000000000010e-01 , len = +0                       
 359          4        304        291    2        289        290 +1.00000000000000000e+00  # rad = +1.42737000000000003e-01 , len = +0                       
 360        308        357        292    2        348        349 +1.00000000000000000e+00  # rad = +1.39874999999999999e-01 , len = +0                       
 361        303        360        288    2        350        351 +1.00000000000000000e+00  # rad = +1.19714000000000029e-01 , len = +0                       
 362        223        231        342    2        218        352 +1.00000000000000000e+00  # rad = +1.61461999999999939e-01 , len = +0                       
 363        247        354        233    2        345        353 +1.00000000000000000e+00  # rad = +1.58667000000000030e-01 , len = +0                       
 364          1        268          0    2        254        255 +1.00000000000000000e+00  # rad = +3.71871999999999980e-01 , len = +0                       
