# Supplementary material for: Quantification of Hepatic Vascular and Parenchymal Regeneration in Mice
Source: PLoS One. 2016 Aug 5;11(8):e0160581. doi: 10.1371/journal.pone.0160581 (PMC4975469; doi:10.1371/journal.pone.0160581)
Supplement: S1 Table — (XLSX) [file pone.0160581.s006.xlsx]

## Sheet: RIL_data
	animal ID	Max vessel length of RIPV (mm)					Inflow vascular radius RIPV (mm)					RIL liver volume (ml)					RIL vascular volume (ml)					RIL vascular volume fraction (1) - PV					RIL total edge length (mm)					RIL edge length/liver volume (mm/ml)
PV group			average	SD	fold incease	SD fold increase		average	SD	fold incease	SD fold increase		average	SD	fold incease	SD fold increase		average	SD	fold incease	SD fold increase		average	SD	fold incease	SD fold increase		average	SD	fold incease	SD fold increase		average	SD	fold incease	SD fold increase
Normal	CHI-193	12.898	12.43	0.871924	1	0	0.345	0.347	0.017088	1	0	0.183	0.158333	0.0214554	1	0	0.00373534	0.00394056	0.00107168	1	0	0.02	0.0253333	0.0083865	1	0	123.81	112.128	10.1176	1	0	676.557	710.949	31.7341	1	0
	PVM-019	12.968					0.365					0.144					0.00298633					0.021					106.43					739.097
	PVM-020	11.424					0.331					0.148					0.0051					0.035					106.145					717.193
After surgical resection	PVM-009	13.11	12.6167	0.431432	1.01502	0.0347089	0.395	0.413333	0.0236291	1.19116	0.0680953	0.177	0.197	0.0186815	1.24421	0.117989	0.007	0.00803333	0.00100167	2.03863	0.254194	0.04	0.0406667	0.0011547	1.60526	0.0455803	163.71	173.52	31.3097	1.54751	0.279231	924.915	886.886	178.001	1.24747	0.250371
	PVM-010	12.43					0.44					0.2					0.0081					0.04					208.56					1042.8
	PVM-011	12.31					0.405					0.214					0.009					0.042					148.29					692.944
POD2	PVM-006	15.078	15.086	1.26502	1.21368	0.101771	0.525	0.481667	0.0625167	1.38809	0.180163	0.313	0.286333	0.081347	1.80842	0.51377	0.0158	0.0156667	0.00300222	3.97575	0.761878	0.05	0.056	0.00793725	2.21053	0.313313	227.17	223.923	27.6235	1.99703	0.246356	725.783	812.161	162.028	1.14236	0.227904
	PVM-007	16.355					0.51					0.351					0.0186					0.053					249.78					711.624
	PVM-012	13.825					0.41					0.195					0.0126					0.065					194.82					999.077
POD7	PVM-004	15.72	16.2727	1.0123	1.30914	0.0814398	0.475	0.476667	0.0175594	1.37368	0.0506035	0.393	0.406667	0.0158219	2.56842	0.099928	0.0191	0.0195333	0.00051316	4.957	0.130225	0.049	0.048	0.001	1.89474	0.0394737	289.61	296.6	57.0371	2.64518	0.508677	736.921	732.105	155.744	1.02976	0.219065
	PVM-013	15.657					0.46					0.403					0.0194					0.048					356.81					885.385
	PVM-014	17.441					0.495					0.424					0.0201					0.047					243.38					574.009
HV group
Normal	HVM-021	10.065	10.5903	0.623263	1	0	0.453	0.465333	0.0142945	1	0	0.148	0.166333	0.0326241	1	0	0.008	0.00823333	0.000321455	1	0	0.054	0.051	0.0104083	1	0	157.689	141.744	21.0055	1	0	1065.46	887.104	268.623	1	0
	HVM-022	11.279					0.462					0.204					0.0081					0.039					117.943					578.153
	HVM-028	10.427					0.481					0.147					0.0086					0.059					149.601					1017.7
After surgical resection	HVM-011	11.291	11.1147	0.305418	1.04951	0.0288393	0.505	0.471667	0.0351188	1.01361	0.0754703	0.208	0.204333	0.00635085	1.22846	0.0381815	0.0057	0.00536667	0.000416333	0.651822	0.0505668	0.027	0.026	0.001	0.509804	0.0196078	81.54	112.053	26.4324	0.790531	0.186479	392.019	550.055	137.585	0.620057	0.155094
	HVM-012	11.291					0.475					0.208					0.0055					0.026					127.92					614.998
	HVM-015	10.762					0.435					0.197					0.0049					0.025					126.7					643.147
POD2	HVM-002	11.434	11.8343	0.444705	1.11747	0.0419916	0.46	0.458333	0.0275379	0.984957	0.0591788	0.31	0.297	0.0842556	1.78557	0.506546	0.0102	0.0107667	0.00172143	1.30769	0.209081	0.033	0.04	0.0189033	0.784314	0.370652	253.78	185.823	70.999	1.31098	0.500895	818.645	624.176	169.059	0.703611	0.190574
	HVM-003	11.756					0.485					0.374					0.0094					0.025					191.56					512.193
	HVM-013	12.313					0.43					0.207					0.0127					0.061					112.13					541.691
POD7	HVM-008	16.056	13.822	2.00414	1.30515	0.189243	0.48	0.518333	0.035473	1.1139	0.0762314	0.515	0.441333	0.070713	2.65331	0.425128	0.0148	0.0165	0.00160935	2.00405	0.195467	0.029	0.038	0.00950438	0.745098	0.18636	227.8	306.7	72.4019	2.16375	0.510792	442.33	724.196	273.981	0.81636	0.308849
	HVM-009	13.228					0.525					0.435					0.0167					0.038					322.21					740.713
	HVM-010	12.182					0.55					0.374					0.018					0.048					370.09					989.545

## Sheet: total_and_remnant_liver_data
	animal ID	Total liver volume (ml)					Total vascular volume (ml)					Vascular volume fraction (1)					Total edge length (mm)					Total edge length/liver volume (mm/ml)
PV group			average	SD	fold increase	SD fold increase		average	SD	fold increase	SD fold increase		average	SD	fold increase	SD fold increase		average	SD	fold increase	SD fold increase		average	SD	fold increase	SD fold increase
Normal	CHI-193	1.373	1.34833	0.156465	1	0	0.077	0.0706667	0.00776745	1	0	0.0562	0.0525333	0.00355575	1	0	1022.19	861.929	179.452	1	0	744.491	636.93	94.7784	1	0
	PVM-019	1.181					0.062					0.0523					668.042					565.658
	PVM-020	1.491					0.073					0.0491					895.558					600.642
After virtual resection	CHI-193	0.477	0.450667	0.0508953	0.33424	0.0377468	0.026	0.024	0.00264575	0.339623	0.0374399	0.054	0.053	0.001	1.00888	0.0190355	367.7	326.617	75.4341	0.378937	0.0875178	770.86	717.797	92.386	1.12696	0.145049
	PVM-019	0.392					0.021					0.053					239.559					611.119
	PVM-020	0.483					0.025					0.052					372.592					771.411
After surgical resection	PVM-009	0.64	0.703	0.0635059	0.521384	0.0470996	0.03	0.0346667	0.00568624	0.490566	0.0804657	0.0472	0.0496	0.00381576	0.944162	0.072635	586.125	568.389	45.9376	0.659438	0.0532962	915.821	815.859	126.933	1.28092	0.199289
	PVM-010	0.702					0.033					0.0476					602.814					858.71
	PVM-011	0.767					0.041					0.054					516.227					673.046
POD2	PVM-006	0.927	0.885	0.206233	0.656366	0.152954	0.054	0.053	0.00655744	0.75	0.0927939	0.058	0.0611333	0.00778802	1.16371	0.148249	703.034	668.923	52.7087	0.776077	0.0611521	758.397	776.796	135.092	1.21959	0.212098
	PVM-007	1.067					0.059					0.0554					695.52					651.846
	PVM-012	0.661					0.046					0.07					608.215					920.144
POD7	PVM-004	1.218	1.21767	0.0665006	0.90309	0.0493206	0.059	0.063	0.0069282	0.891509	0.0980406	0.0482	0.0516333	0.00345012	0.982868	0.0656749	845.234	929.756	308.877	1.07869	0.358355	693.953	756.156	210.481	1.18719	0.330461
	PVM-013	1.284					0.071					0.0551					1272.1					990.728
	PVM-014	1.151					0.059					0.0516					671.939					583.787
HV group
Normal	HVM-021	1.24	1.35333	0.201518	1	0	0.14	0.151667	0.010116	1	0	0.1127	0.1132	0.0136569	1	0	971.208	875.873	118.872	1	0	783.232	653.734	112.884	1	0
	HVM-022	1.586					0.158					0.0998					913.726					576.12
	HVM-028	1.234					0.157					0.1271					742.684					601.851
After virtual resection	HVM-021	0.383	0.458	0.077	0.338424	0.0568966	0.081	0.094	0.0113578	0.61978	0.0748867	0.211	0.206333	0.0204042	1.82273	0.18025	455.225	394.347	55.0319	0.450233	0.062831	1188.58	887.918	262.013	1.35823	0.400795
	HVM-022	0.536					0.099					0.184					379.685					708.368
	HVM-028	0.454					0.102					0.224					348.131					766.809
After surgical resection	HVM-011	0.638	0.656	0.0619919	0.484729	0.0458068	0.075	0.084	0.008544	0.553846	0.0563341	0.1179	0.129167	0.0197748	1.14105	0.174689	462.749	486.036	22.411	0.554916	0.025587	725.312	745.683	84.7535	1.14065	0.129645
	HVM-012	0.725					0.085					0.1176					487.904					672.972
	HVM-015	0.605					0.092					0.152					507.454					838.766
POD2	HVM-002	0.775	0.807667	0.126211	0.596798	0.0932597	0.119	0.105667	0.0125831	0.696703	0.0829652	0.1536	0.133833	0.029929	1.18227	0.26439	712.759	545.873	160.994	0.623233	0.18381	919.689	680.463	207.19	1.04089	0.316932
	HVM-003	0.947					0.094					0.0994					533.359					563.209
	HVM-013	0.701					0.104					0.1485					391.501					558.49
POD7	HVM-008	1.321	1.187	0.117013	0.877094	0.0864627	0.133	0.143	0.01249	0.942857	0.0823516	0.1007	0.121733	0.0193236	1.07538	0.170704	777.558	906.316	112.325	1.03476	0.128243	588.613	774.211	162.468	1.18429	0.248524
	HVM-009	1.135					0.157					0.1387					957.17					843.322
	HVM-010	1.105					0.139					0.1258					984.22					890.697

## Sheet: Fig 3 Quantification of Parench
	animal ID	Liver weight (x) [g]	Total liver volume (y) [ml]					Liver density [g/ml]	RIL liver volume [ml]
PV group				average	SD	fold increase	SD fold increase			average	SD	fold increase	SD fold increase
Normal	CHI-193	1.46	1.373	1.34833	0.156465	1	0	1.06336	0.183	0.158333	0.0214554	1	0
	PVM-019	1.264	1.181					1.07028	0.144
	PVM-020	1.402	1.491					0.940309	0.148
After surgical resection	PVM-009	0.647	0.64	0.703	0.0635059	0.521384	0.0470996	1.01094	0.177	0.197	0.0186815	1.24421	0.117989
	PVM-010	0.722	0.702					1.02849	0.2
	PVM-011	0.762	0.767					0.993481	0.214
POD2	PVM-006	0.959	0.927	0.885	0.206233	0.656366	0.152954	1.03452	0.313	0.286333	0.081347	1.80842	0.51377
	PVM-007	1.035	1.067					0.970009	0.351
	PVM-012	0.689	0.661					1.04236	0.195
POD7	PVM-004	1.381	1.218	1.21767	0.0665006	0.90309	0.0493206	1.13383	0.393	0.406667	0.0158219	2.56842	0.099928
	PVM-013	1.357	1.284					1.05685	0.403
	PVM-014	1.248	1.151					1.08427	0.424
HV group
Normal	HVM-021	1.372	1.24	1.35333	0.201518	1	0	1.10645	0.148	0.166333	0.0326241	1	0
	HVM-022	1.614	1.586					1.01765	0.204
	HVM-028	1.348	1.234					1.09238	0.147
After surgical resection	HVM-011	0.647	0.638	0.656	0.0619919	0.484729	0.0458068	1.01411	0.208	0.204333	0.00635085	1.22846	0.0381815
	HVM-012	0.762	0.725					1.05103	0.208
	HVM-015	0.61	0.605					1.00826	0.197
POD2	HVM-002	0.814	0.775	0.807667	0.126211	0.596798	0.0932597	1.05032	0.31	0.297	0.0842556	1.78557	0.506546
	HVM-003	0.998	0.947					1.05385	0.374
	HVM-013	0.69	0.701					0.984308	0.207
POD7	HVM-008	1.428	1.321	1.187	0.117013	0.877094	0.0864627	1.081	0.515	0.441333	0.070713	2.65331	0.425128
	HVM-009	1.291	1.135					1.13744	0.435
	HVM-010	1.092	1.105					0.988235	0.374
	r²	0.967306
	a in y=ax+b	0.906785
	b in y=ax+b	0.0528153
	average density	1.04224
	SD density	0.0498338

## Sheet: Fig 4 Quantification of Vascula
	animal ID	A - Vascular radius (mm)					B - Maximal vessel length (mm)					C - RIL total edge length (mm)					D - RIL vascular volume fraction (1)
PV group			average	SD	fold increase	SD fold increase		average	SD	fold increase	SD fold increase		average	SD	fold increase	SD fold increase		average	SD	fold increase	SD fold increase
Before resection	CHI-193	0.345	0.347	0.017088	1	0	12.898	12.43	0.871924	1	0	123.81	112.128	10.1176	1	0	0.02	0.0253333	0.0083865	1	0
	PVM-019	0.365					12.968					106.43					0.021
	PVM-020	0.331					11.424					106.145					0.035
After surgical resection	PVM-009	0.395	0.413333	0.0236291	1.19116	0.0680953	13.11	12.6153	0.432302	1.01491	0.034779	163.71	173.52	31.3097	1.54751	0.279231	0.04	0.0406667	0.0011547	1.60526	0.0455803
	PVM-010	0.44					12.426					208.56					0.04
	PVM-011	0.405					12.31					148.29					0.042
POD2	PVM-006	0.525	0.481667	0.0625167	1.38809	0.180163	15.078	15.086	1.26502	1.21368	0.101771	227.17	223.923	27.6235	1.99703	0.246356	0.05	0.056	0.00793725	2.21053	0.313313
	PVM-007	0.51					16.355					249.78					0.053
	PVM-012	0.41					13.825					194.82					0.065
POD7	PVM-004	0.475	0.476667	0.0175594	1.37368	0.0506035	15.72	16.2727	1.0123	1.30914	0.0814398	289.61	296.6	57.0371	2.64518	0.508677	0.049	0.048	0.001	1.89474	0.0394737
	PVM-013	0.46					15.657					356.81					0.048
	PVM-014	0.495					17.441					243.38					0.047
HV group
Before resection	HVM-021	0.453	0.465333	0.0142945	1	0	10.065	10.5903	0.623263	1	0	157.689	141.744	21.0055	1	0	0.054	0.051	0.0104083	1	0
	HVM-022	0.462					11.279					117.943					0.039
	HVM-028	0.481					10.427					149.601					0.059
After surgical resection	HVM-011	0.505	0.471667	0.0351188	1.01361	0.0754703	11.291	11.1147	0.305418	1.04951	0.0288393	81.54	112.053	26.4324	0.790531	0.186479	0.027	0.026	0.001	0.509804	0.0196078
	HVM-012	0.475					11.291					127.92					0.026
	HVM-015	0.435					10.762					126.7					0.025
POD2	HVM-002	0.46	0.458333	0.0275379	0.984957	0.0591788	11.434	11.8343	0.444705	1.11747	0.0419916	253.78	185.823	70.999	1.31098	0.500895	0.033	0.04	0.0189033	0.784314	0.370652
	HVM-003	0.485					11.756					191.56					0.025
	HVM-013	0.43					12.313					112.13					0.061
POD7	HVM-008	0.48	0.518333	0.035473	1.1139	0.0762314	16.056	13.822	2.00414	1.30515	0.189243	227.8	306.7	72.4019	2.16375	0.510792	0.029	0.038	0.00950438	0.745098	0.18636
	HVM-009	0.525					13.228					322.21					0.038
	HVM-010	0.55					12.182					370.09					0.048

## Sheet: Fig 5 AngleSimilarities
	Inter-individual similarity		Inter-group similarity
	Normal	POD7	Normal vs POD7
PV	0.926304	0.915947	0.899812
HV	0.925716	0.879422	0.852503

## Sheet: Fig 6 Relating Parenchymal and 
PV group	animal ID	RIL edge length/liver volume (mm/ml)					RIL vascular volume fraction (1) - PV
			average	SD	fold increase	SD fold increase		average	SD	fold increase	SD fold increase
Before resection	CHI-193	676.557	710.949	31.7341	1	0	0.02	0.0253333	0.0083865	1	0
	PVM-019	739.097					0.021
	PVM-020	717.193					0.035
After surgical resection	PVM-009	924.915	886.886	178.001	1.24747	0.250371	0.04	0.0406667	0.0011547	1.60526	0.0455803
	PVM-010	1042.8					0.04
	PVM-011	692.944					0.042
POD2	PVM-006	725.783	812.161	162.028	1.14236	0.227904	0.05	0.056	0.00793725	2.21053	0.313313
	PVM-007	711.624					0.053
	PVM-012	999.077					0.065
POD7	PVM-004	736.921	732.105	155.744	1.02976	0.219065	0.049	0.048	0.001	1.89474	0.0394737
	PVM-013	885.385					0.048
	PVM-014	574.009					0.047
HV group
Before resection	HVM-021	1065.46	887.104	268.623	1	0	0.054	0.051	0.0104083	1	0
	HVM-022	578.153					0.039
	HVM-028	1017.7					0.059
After surgical resection	HVM-011	392.019	550.055	137.585	0.620057	0.155094	0.027	0.026	0.001	0.509804	0.0196078
	HVM-012	614.998					0.026
	HVM-015	643.147					0.025
POD2	HVM-002	818.645	624.176	169.059	0.703611	0.190574	0.033	0.04	0.0189033	0.784314	0.370652
	HVM-003	512.193					0.025
	HVM-013	541.691					0.061
POD7	HVM-008	442.33	724.196	273.981	0.81636	0.308849	0.029	0.038	0.00950438	0.745098	0.18636
	HVM-009	740.713					0.038
	HVM-010	989.545					0.048

## Sheet: Fig 7 Relative changes of regen
	Fold increase of parenchymal and vascular parameters in RIL
	Max vessel length of RIPV		Inflow vascular radius RIPV		RIL liver volume		RIL vascular volume		RIL edge length		RIL edge length/liver volume		RIL vascular volume fraction
PV group	fold increase	SD	fold increase	SD	fold increase	SD	fold increase	SD	fold increase	SD	fold increase	SD	fold increase	SD
Before resection	1	0	1	0	1	0	1	0	1	0	1	0	1	0
After surgical resection	1.01502	0.0347089	1.19116	0.0680953	1.24421	0.117989	2.03863	0.254194	1.54751	0.279231	1.24747	0.250371	1.60526	0.0455803
POD2	1.21368	0.101771	1.38809	0.180163	1.80842	0.51377	3.97575	0.761878	1.99703	0.246356	1.14236	0.227904	2.21053	0.313313
POD7	1.30914	0.0814398	1.37368	0.0506035	2.56842	0.099928	4.957	0.130225	2.64518	0.508677	1.02976	0.219065	1.89474	0.0394737
HV group
Before resection	1	0	1	0	1	0	1	0	1	0	1	0	1	0
After surgical resection	1.04951	0.0288393	1.01361	0.0754703	1.22846	0.0381815	0.651822	0.0505668	0.790531	0.186479	0.620057	0.155094	0.509804	0.0196078
POD2	1.11747	0.0419916	0.984957	0.0591788	1.78557	0.506546	1.30769	0.209081	1.31098	0.500895	0.703611	0.190574	0.784314	0.370652
POD7	1.30515	0.189243	1.1139	0.0762314	2.65331	0.425128	2.00405	0.195467	2.16375	0.510792	0.81636	0.308849	0.745098	0.18636

## Sheet: Fig 8 ComparisonEstimates
	PV				HV
parameter	estimated	observed	relative difference	absolute difference	estimated	observed	relative difference	absolute difference
in/outflow vascular radius	1.36948	1.37368	1.00307	0.00420006	1.3844	1.1139	0.804605	-0.270506
total edge length	1.36948	1.10423	0.806317	-0.265245	1.3844	0.798553	0.576821	-0.58585
vascular volume	2.56842	4.07431	1.58631	1.50589	2.65331	1.52972	0.576532	-1.12359
total edge length/volume	0.533199	0.426126	0.799188	-0.107073	0.521765	0.300167	0.575292	-0.221598
vascular volume fraction	1	1.55582	1.55582	0.555821	1	0.575805	0.575805	-0.424195
	estimated = expected fold-increase assuming isotropic expansion

## Sheet: Volumes
animal ID	group	total liver volume [ml]	liver volume of RIL [ml]	Average (Liver)	Average (RIL)		relative volume change (RIL)
CHI-193	Normal	1.373	0.183	1.34833	0.158333		2.56842
PVM-019	Normal	1.181	0.144
PVM-020	Normal	1.491	0.148
PVM-004	POD7	1.218	0.393	1.21767	0.406667
PVM-013	POD7	1.284	0.403
PVM-014	POD7	1.151	0.424
HVM-021	Normal	1.24	0.148	1.35333	0.166333		2.65331
HVM-022	Normal	1.586	0.204
HVM-028	Normal	1.234	0.147
HVM-008	POD7	1.321	0.515	1.187	0.441333
HVM-009	POD7	1.135	0.435
HVM-010	POD7	1.105	0.374

## Sheet: ParametersNormal_RIL
parameter average	PV	HV
vascular radius [mm]	0.347	0.465333
total edge length [mm]	112.128	141.744
vascular volume [ml]	0.00394056	0.00823333
total edge length/volume [mm/ml]	710.949	887.104
vascular volume fraction [1]	0.0253333	0.0506667

[truncated: 8 more sheets: ParametersPOD7_RIL_thetaVisible, Abbreviations in spreadsheet, PVM_004_RIL, PVM_013_RIL, PVM_014_RIL, HVM_008_RIL, HVM_009_RIL, HVM_010_RIL]
